# Supplementary material for: Transcription elongation can be sufficient, but is not necessary, to advance replication timing
Source: EMBO Rep. 2026 Mar 24;27(8):1964–99. doi: 10.1038/s44319-026-00735-2 (PMC13121604; doi:10.1038/s44319-026-00735-2)
Supplement: Supplementary file 2 — Source data Fig. 1 [file 44319_2026_735_MOESM2_ESM.zip]

Archive with 54 entries (48 files):
- Fig1/
- Fig1/.DS_Store
- __MACOSX/Fig1/._.DS_Store
- Fig1/1A/
- Fig1/1B/
- Fig1/1E/
- Fig1/1D/
- Fig1/1C/
- Fig1/1A/README_1A.rtf
- __MACOSX/Fig1/1A/._README_1A.rtf
- Fig1/1A/hPGK-attP-hygTK-PtnHA.dna
- __MACOSX/Fig1/1A/._hPGK-attP-hygTK-PtnHA.dna
- Fig1/1A/mPGK-attP-hygTK-PtnHA.dna
- __MACOSX/Fig1/1A/._mPGK-attP-hygTK-PtnHA.dna
- Fig1/1A/CAG-attP-hygTK-PtnHA.dna
- __MACOSX/Fig1/1A/._CAG-attP-hygTK-PtnHA.dna
- Fig1/1A/TRE-attP-hygTK-PtnHA.dna
- __MACOSX/Fig1/1A/._TRE-attP-hygTK-PtnHA.dna
- Fig1/1B/.DS_Store
- __MACOSX/Fig1/1B/._.DS_Store
- Fig1/1B/README_1B.rtf
- __MACOSX/Fig1/1B/._README_1B.rtf
- Fig1/1E/R26vTRE_HTK_DESeq.txt
- __MACOSX/Fig1/1E/._R26vTRE_HTK_DESeq.txt
- Fig1/1E/README_1E.rtf
- __MACOSX/Fig1/1E/._README_1E.rtf
- Fig1/1E/R26vCAG_HTK_DESeq.txt
- __MACOSX/Fig1/1E/._R26vCAG_HTK_DESeq.txt
- Fig1/1E/R26vTRE_HTK_Dox_DESeq.txt
- __MACOSX/Fig1/1E/._R26vTRE_HTK_Dox_DESeq.txt
- Fig1/1E/R26vhPGK_HTK_DESeq.txt
- __MACOSX/Fig1/1E/._R26vhPGK_HTK_DESeq.txt
- Fig1/1E/R26vmPGK_HTK_DESeq.txt
- __MACOSX/Fig1/1E/._R26vmPGK_HTK_DESeq.txt
- Fig1/1D/.DS_Store
- __MACOSX/Fig1/1D/._.DS_Store
- Fig1/1D/README_1D.rtf
- __MACOSX/Fig1/1D/._README_1D.rtf
- Fig1/1D/Bruseq analysis script.txt
- __MACOSX/Fig1/1D/._Bruseq analysis script.txt
- Fig1/1C/TRE_HTK_129_pvalues.bg
- __MACOSX/Fig1/1C/._TRE_HTK_129_pvalues.bg
- Fig1/1C/hPGK_HTK_129_pvalues.bg
- __MACOSX/Fig1/1C/._hPGK_HTK_129_pvalues.bg
- Fig1/1C/CAG_HTK_129_pvalues.bg
- __MACOSX/Fig1/1C/._CAG_HTK_129_pvalues.bg
- Fig1/1C/.DS_Store
- __MACOSX/Fig1/1C/._.DS_Store
- Fig1/1C/README_1C.rtf
- __MACOSX/Fig1/1C/._README_1C.rtf
- Fig1/1C/TRE_HTK_Dox_129_pvalues.bg
- __MACOSX/Fig1/1C/._TRE_HTK_Dox_129_pvalues.bg
- Fig1/1C/mPGK_HTK_129_pvalues.bg
- __MACOSX/Fig1/1C/._mPGK_HTK_129_pvalues.bg
