# Supplementary material for: Transcription elongation can be sufficient, but is not necessary, to advance replication timing
Source: EMBO Rep. 2026 Mar 24;27(8):1964–99. doi: 10.1038/s44319-026-00735-2 (PMC13121604; doi:10.1038/s44319-026-00735-2)
Supplement: Supplementary file 2 — Source data Fig. 1 [file 44319_2026_735_MOESM2_ESM.zip › Fig1/1E/R26vTRE_HTK_DESeq.txt]

baseMean	log2FoldChange	lfcSE	stat	pvalue	padj
Zc3h14	5919.53784218266	-0.0604505359127969	0.325831584939493	-0.185526936942048	0.852815754367594	0.999837693987645
Troap	680.981738960843	-0.00116782969180619	0.398720319306194	-0.0029289445138846	0.997663043734271	0.999837693987645
Clca2	8.51492032169357	-0.682494979384627	1.32232765817368	-0.516131516395301	0.605762557251069	NA
1810013L24Rik	11152.1894753546	-0.267787271131044	0.339277314492168	-0.78928728710279	0.42994411521108	0.999837693987645
Srsf7	9100.04152739459	-0.118103474503523	0.330615286880757	-0.357223271851067	0.720924665301586	0.999837693987645
Fignl2	52.0875961891369	0.174230046171037	0.607536246609692	0.286781319046088	0.774279767648087	0.999837693987645
Sema6a	304.068605500775	0.261029447632099	0.385203709258813	0.677640015809703	0.49799996769906	0.999837693987645
Anapc15	698.819560473678	-0.494750902863568	0.388464208163511	-1.27360743272214	0.202802576767006	0.999837693987645
Misp3	30.4585763197339	0.00373303902634299	0.751048528507833	0.00497043650928883	0.996034181778209	0.999837693987645
Nmb	82.5341545489496	-0.400089372559132	0.531021401025533	-0.753433612631169	0.451189390682617	0.999837693987645
Tcerg1	15586.9962628956	-0.262114567874363	0.334994521405216	-0.782444341999564	0.433953483005372	0.999837693987645
Zfp712	504.309370796629	0.207812252708944	0.399808053133355	0.519780057155649	0.603216880728316	0.999837693987645
Fam129c	248.92759313578	0.596242520815718	0.438655807377015	1.35924912149461	0.174067660427044	0.999837693987645
Atp5g3	1793.64505301156	-0.887411712294839	0.445386035819001	-1.99245517579602	0.0463211386193275	0.999837693987645
Pifo	12.0718174012615	-0.453767610263589	1.10117530575073	-0.412075722996923	0.680283922123723	NA
Vsx1	11.4362537189123	-0.44486514935127	1.16122259505719	-0.383100665836906	0.701645125958173	NA
Fyco1	1985.14724208296	0.167607302765498	0.343566058570494	0.487845928270319	0.625658976820114	0.999837693987645
Tlr3	33.0445093753214	-1.39918773868864	0.766974250552497	-1.82429558447461	0.0681073976108659	0.999837693987645
Ifi44	6.24817181840226	-0.515627415409811	1.58212881932522	-0.325907352872647	0.74449445238796	NA
Trafd1	200.828294930881	0.203488566402538	0.421389492484946	0.482899004440191	0.629167448722723	0.999837693987645
Erfl	37.7626725955429	-0.578270928924006	0.719419468929964	-0.803802168134403	0.421511237423316	0.999837693987645
Krt80	80.1411084738317	1.8054488705514	0.735400309496424	2.45505590252974	0.0140862681022046	0.999837693987645
Armc8	7531.05824111354	-0.0629714910318562	0.351253520272638	-0.179276469551049	0.857720622098641	0.999837693987645
Ppil4	3218.88472676668	-0.125442820120567	0.333426997775425	-0.376222744281364	0.706751307955867	0.999837693987645
C530005A16Rik	102.643989996047	-0.00779870236598214	0.490748858255085	-0.0158914325215373	0.987321004998157	0.999837693987645
Katnbl1	7095.89597266899	-0.259709740887737	0.361675435829037	-0.718074038654096	0.472711636643855	0.999837693987645
Gm21693	98.7819009730896	0.377999450297527	0.497042249966946	0.760497624342125	0.446957188759199	0.999837693987645
Spag9	5904.47980561544	-0.102184267065448	0.328657364980585	-0.310914277157562	0.755865790429786	0.999837693987645
Gm5860	82.0698630919455	-0.181526340122633	0.519380540997478	-0.349505470062489	0.726709864925165	0.999837693987645
Taz	631.506803395413	-0.184326167867212	0.407372666480837	-0.452475541522082	0.650926437336357	0.999837693987645
Gfpt1	1669.52149752852	-0.0665728188728954	0.338718525841905	-0.196543187909267	0.844185032731994	0.999837693987645
Abcc5	9726.74734357069	-0.242446821165334	0.377694634396713	-0.641912272734801	0.520930145180443	0.999837693987645
Kcnmb4	109.206432381362	-0.155707742855171	0.518373349868185	-0.300377600227259	0.763889147690443	0.999837693987645
Gm4013	38.2583849557918	-0.228658696025483	0.700568532143668	-0.326390189587606	0.744129159063167	0.999837693987645
Hpcal1	2281.77354984435	0.0107214305531373	0.367042469269523	0.0292103270078657	0.976696844987977	0.999837693987645
Tbc1d31	3904.31728537681	0.14069261020853	0.327667063851091	0.429376723296387	0.667649090350868	0.999837693987645
Cyp3a13	14.273021444562	-1.09468160265755	1.04718582557513	-1.0453556340455	0.295858633614617	NA
Akap7	3258.33619382276	0.388934851343216	0.384088734389364	1.01261718066674	0.311243050254395	0.999837693987645
Ablim1	1412.47736082937	0.00628381998474998	0.394188254986925	0.0159411649262823	0.987281329306055	0.999837693987645
Ulk1	8957.37036931768	0.143884951392286	0.336726155885312	0.427305538573288	0.669156799249248	0.999837693987645
Cyp4b1	10.5267006962323	-0.816014517450465	1.20278555120971	-0.678437246464888	0.497494499826053	NA
Golga3	2514.3947063045	0.0984889012150157	0.328541831595246	0.299775832918443	0.76434815055738	0.999837693987645
Mir1193	73.4899943379893	0.317188975691565	0.5784825333375	0.548312105227401	0.583477616847041	0.999837693987645
Wdyhv1	1592.1081712567	0.080502580554628	0.367283681318729	0.219183657345146	0.826506985523977	0.999837693987645
Traf1	183.19910916887	0.344439917398645	0.447200353016877	0.770213876342013	0.44117303392989	0.999837693987645
Rxra	1017.67753412657	0.0587388429264938	0.433173795716302	0.135601099390979	0.892136636293746	0.999837693987645
Dapk3	1024.64820253944	-0.197227673495588	0.355387893653025	-0.554964524728991	0.578918925611517	0.999837693987645
Ap3m2	132.892691219224	0.695462281865925	0.463255428624036	1.50125015033626	0.133290873130585	0.999837693987645
Sirt2	297.371100661306	0.0625217827572809	0.434134316173402	0.144014836948085	0.885488753581254	0.999837693987645
Inhbc	182.994240397124	0.914855737523239	0.441703048055996	2.07120087024453	0.0383400283187358	0.999837693987645
Slit3	972.688036458978	-0.86457420806098	0.434321299153109	-1.99063276368631	0.0465212755135909	0.999837693987645
Dcakd	2277.67154057453	-0.0959044123871616	0.360167432322993	-0.266277302666156	0.790025652119835	0.999837693987645
Vps35l	4187.93659921332	0.362204012687319	0.34232770959645	1.05806220920387	0.290027081921208	0.999837693987645
Cyhr1	2157.39301689929	0.201385058625162	0.354909840391479	0.56742596486766	0.570424813327239	0.999837693987645
Taf10	373.381123928498	-0.775204129691822	0.448679065481065	-1.72774749109514	0.0840335050972979	0.999837693987645
Hagh	552.213710481419	0.024683313081579	0.429665884331196	0.0574476912915725	0.954188573545376	0.999837693987645
Ogfod3	519.698221526673	-0.00614824117464412	0.372378644299397	-0.0165107244165722	0.986826946407628	0.999837693987645
Syn1	1807.17642805843	-0.171449350677212	0.336456905128176	-0.509572988587934	0.610350651622343	0.999837693987645
Glyatl3	13.3818026566484	-3.52259081564023	1.21044971586981	-2.91015047503146	0.00361254781952494	NA
Ccl27a	116.95403424118	0.678483377590108	0.475352490184818	1.42732686080242	0.153485701679902	0.999837693987645
Sqor	12.2063108901484	-0.770950905206421	1.1650696920683	-0.661720848508027	0.508150140772873	NA
Fundc2	829.963018808152	-0.201181957953773	0.381897715394997	-0.526795395321205	0.598335680907836	0.999837693987645
Rab5if	1944.8780370462	0.12047551934723	0.372265680270317	0.323627789861661	0.746219846040325	0.999837693987645
H1f5	939.725418096485	-1.21301185735744	1.39153146585311	-0.871709973596445	0.383366617896736	0.999837693987645
Ankrd2	5.56769447997595	0.821687284616187	1.593455465062	0.515663790192101	0.606089248827722	NA
Pop4	875.270687066852	0.382840570653683	0.373181317767733	1.02588353817852	0.304946482997763	0.999837693987645
Carnmt1	5952.77805390293	-0.269522696529447	0.33808916871565	-0.797194117614958	0.425338301833713	0.999837693987645
Iqcm	404.845168939222	-0.319581207517529	0.508501661874991	-0.628476230223402	0.529692013208899	0.999837693987645
Clcc1	1761.53014507418	0.301396716415496	0.337121551885546	0.894029808328067	0.371305942651902	0.999837693987645
Ilf3	9970.93997834591	-0.0736758627324416	0.326525732671403	-0.225635701448941	0.821484771074684	0.999837693987645
Tpd52l2	4560.21975158563	0.0297665240923141	0.328539737845146	0.0906025075917734	0.927808439359776	0.999837693987645
Arhgap25	36.3387183714863	-0.545100757450888	0.7934035184507	-0.687041013525274	0.492056883559564	0.999837693987645
Banf1	815.541219484971	-0.872582146607249	0.476753568770692	-1.83025823772479	0.0672113330234917	0.999837693987645
Tbc1d23	5019.72055599659	-0.131684122359427	0.323136071724982	-0.407519103814264	0.683626766013625	0.999837693987645
4930473A02Rik	112.459033028654	0.34166322222772	0.535323782921578	0.63823658340577	0.523319686344417	0.999837693987645
Pard3	31452.8645923047	0.178065406273848	0.371880077568746	0.478824806744133	0.632063267432739	0.999837693987645
Rorc	32.3966672235945	-0.279039813639828	0.801907987464952	-0.347969864375523	0.727862815609007	0.999837693987645
1700123J17Rik	496.315630214206	-0.353288756941267	0.48012216544139	-0.735830966305166	0.461833573433079	0.999837693987645
Evi5l	517.642806872967	0.595582017080718	0.387231654736069	1.53805095682753	0.124036155995262	0.999837693987645
Pex5l	89.691928405168	-0.417672124315405	0.680971203405296	-0.613347704318148	0.539646456829187	0.999837693987645
Mtmr1	696.19830495027	-0.220358667853338	0.369143630965426	-0.596945604281539	0.550543698329365	0.999837693987645
Mtor	4293.44256469851	0.085096565228023	0.336991028238486	0.252518785656812	0.800640095633824	0.999837693987645
Zfp758	1789.08492557659	0.0645878881669609	0.335631825477011	0.192436721622469	0.847400130202019	0.999837693987645
Plekhh2	616.703849770392	-0.342712006664271	0.364231036102943	-0.940919286645881	0.346746223149264	0.999837693987645
Adgrl3	1456.15512902396	-0.277132453519936	0.36327248901728	-0.76287762464378	0.445536381583021	0.999837693987645
Golga5	1056.16142438346	0.1470295334084	0.344197343352098	0.427166380706185	0.669258146463622	0.999837693987645
Plekhb1	380.138673680961	-0.380482677995482	0.443501442621093	-0.85790629168381	0.390944209771073	0.999837693987645
Nufip1	4177.15350796712	-0.0655779742713391	0.325427184954051	-0.201513509944163	0.84029706669695	0.999837693987645
Gm9866	4.72002115619632	-0.345432723971559	1.70174162092996	-0.202987762491693	0.839144597216359	NA
Smap1	2369.13478102029	0.200277809021009	0.379128800036156	0.528257966690764	0.597320301359265	0.999837693987645
Tepp	7.15991774830529	0.57058129943646	1.49019048307464	0.382891520189558	0.701800199044223	NA
Acox2	67.3925924527132	-0.139462681943267	0.554482134463933	-0.251518801553631	0.801413027771748	0.999837693987645
Hars2	1052.32167944745	-0.0990818348326868	0.368502197442132	-0.268877188576999	0.788024191631336	0.999837693987645
Gpa33	1933.08393380811	0.0345476019040559	0.382206536613904	0.0903898771855781	0.9279774006001	0.999837693987645
Sdhb	1545.75895621268	-0.0441837223811935	0.333874476866453	-0.132336328298813	0.894718274222855	0.999837693987645
Gmpr	177.969804362761	-0.692652137521493	0.485961109230349	-1.42532421703147	0.154063502970009	0.999837693987645
Me1	4742.40832223828	-0.158343522225624	0.327935674562881	-0.482849334512589	0.62920271843502	0.999837693987645
Klk11	49.2991799007185	-0.166779410610689	0.70963713436085	-0.235020692316085	0.814192672828301	0.999837693987645
Magt1	4022.22931619986	-0.196173047998265	0.328124914802164	-0.597860872943901	0.549932769205391	0.999837693987645
Mcam	799.170263297503	-0.302801436138455	0.382890052012448	-0.79083129620879	0.42904244449278	0.999837693987645
Pbld1	25.6444058606371	-0.139996596935811	0.836019728441913	-0.167456092449783	0.867011192793745	0.999837693987645
Tab2	6678.92569358658	0.0506977808858611	0.33653818913276	0.150644956569436	0.880255795835719	0.999837693987645
Mettl27	1004.25547708176	0.02917385904421	0.347515360284281	0.083949840433944	0.933096312449931	0.999837693987645
Trmt1	3726.93755479029	-0.121907173697509	0.398915502409126	-0.305596480861959	0.759911900241034	0.999837693987645
Vps37c	1392.95907250296	0.0718212472824706	0.354922978570719	0.202357276420073	0.839637425902261	0.999837693987645
Sec23a	3926.46433907257	0.0282606521124309	0.328641158049732	0.0859924310154553	0.931472434113507	0.999837693987645
Rara	3238.42703860542	0.307918343961572	0.434912080673556	0.708001358538245	0.478944413827203	0.999837693987645
Med1	10335.2080455971	-0.31589892321698	0.334323779386889	-0.94488918435985	0.344715453811315	0.999837693987645
Ap5b1	113.724425178756	0.395401202774523	0.555979460198146	0.711179514857628	0.476973001113389	0.999837693987645
Bag5	281.747108239548	0.155275278878016	0.425348960271517	0.365053857846266	0.715071203535636	0.999837693987645
Pdcd2l	2018.09120581083	0.210528416577688	0.334361653859494	0.629642825807281	0.528928297434397	0.999837693987645
Ctcf	10036.3683021905	-0.030339261790127	0.326276219734675	-0.0929864328292102	0.925914339554737	0.999837693987645
Mnd1	2039.42577186748	-0.135076051458436	0.398812456153395	-0.338695668538701	0.73483900401701	0.999837693987645
Tktl1	27.8372038367703	-0.843782063618955	0.7791049215867	-1.08301467522569	0.278801909280076	0.999837693987645
Lix1	186.143232902329	-0.643486562535631	0.502998091143922	-1.27930219590339	0.200790659636698	0.999837693987645
Ctnnbl1	6599.17734762673	0.156899793100968	0.329264539101972	0.476515914920243	0.633706871887864	0.999837693987645
Snph	78.96212799883	0.0565329672724859	0.55150371392729	0.10250695660762	0.918354291363837	0.999837693987645
Ppm1m	225.510402070784	-0.221095503419426	0.460447025191699	-0.480175766859123	0.63110241663347	0.999837693987645
Prkar1a	3120.78543081598	0.0391293467455067	0.328035742281681	0.119283790459354	0.90505052514473	0.999837693987645
Slc27a3	227.543915191017	-0.112620135609271	0.439290801839855	-0.256368071304	0.797666639595102	0.999837693987645
Impdh2	2508.77394198079	-0.352950668995069	0.401259798581173	-0.87960635539139	0.379072594771887	0.999837693987645
Tiprl	1986.83317212565	-0.299375642483764	0.345832416940108	-0.86566680224084	0.386672910325182	0.999837693987645
Uaca	2310.39567249154	0.160324068276543	0.343104633226042	0.467274565105971	0.640303451547645	0.999837693987645
Smim31	79.50068356165	0.341324890645414	0.542941848723256	0.628658283475568	0.529572794524945	0.999837693987645
Calca	378.05393096443	0.342399411125313	0.427912945695356	0.800161375274393	0.42361730509462	0.999837693987645
Phf3	11314.8165525712	-0.138118729194274	0.334531934695968	-0.412871582259555	0.679700702555765	0.999837693987645
9330020H09Rik	153.148201989273	0.952886998510032	0.612473057803496	1.55580231059854	0.119755108536702	0.999837693987645
Gm13884	3.66229249544622	0.278409132228533	2.05924389880585	0.135199687802879	0.892453993925113	NA
Ube2q2	5398.03209221842	-0.253270851616697	0.340929368747942	-0.742883643456211	0.457552129252193	0.999837693987645
Rfx3	6418.82068831812	-0.122396930920721	0.379028454250861	-0.322922803151112	0.746753706302019	0.999837693987645
Bri3	1975.25003120742	0.184414862283154	0.390304464304204	0.472489759019054	0.636577249814706	0.999837693987645
Fbxo27	228.406398958659	0.432345095711	0.408912135636389	1.05730561172547	0.290372132979918	0.999837693987645
Eps15l1	15236.2703394601	0.0934669199710311	0.321145111658652	0.291042636421563	0.771018711078406	0.999837693987645
Tmprss15	96.9283407291231	-0.0272015821300405	0.616458641703478	-0.044125558942403	0.964804319532823	0.999837693987645
Max	5923.47726557484	-0.0286826374528195	0.32723369891721	-0.0876518449894617	0.930153394371097	0.999837693987645
Ttc8	503.582278671734	0.0611565215596575	0.359912206306481	0.169920665340202	0.865072528864099	0.999837693987645
Vti1b	1413.80263963932	0.195780851854098	0.340046194577034	0.57574781008098	0.564785654387243	0.999837693987645
Cpsf3	2566.86779835061	0.0627731944253499	0.336516442477196	0.186538268273782	0.852022671723146	0.999837693987645
Nlgn1	385.341720013989	-0.321716110318115	0.547837373017285	-0.587247468251795	0.557037516367977	0.999837693987645
Casq2	530.519742009303	0.373622412412572	0.383077749167055	0.975317447241345	0.329402818609583	0.999837693987645
Pidd1	797.914444031587	-0.469747059410785	0.408709893964925	-1.14934105180017	0.250415376780904	0.999837693987645
Asb4	28.057029082489	-0.974572631361065	0.817839721992392	-1.19164257391026	0.233401424000786	0.999837693987645
Orc4	9056.88664132914	-0.585494462929866	0.378061708339519	-1.5486743301812	0.121460027656218	0.999837693987645
Mapkbp1	1271.66056927683	0.0789830634033116	0.360259891521996	0.219239125037291	0.826463779386432	0.999837693987645
Mospd1	781.386488854148	0.116288473766837	0.366858888430862	0.316984206827395	0.751255585917797	0.999837693987645
Banf2	5.68368973453965	0.509576980313477	1.56101229687579	0.326440080794588	0.744091416819022	NA
Dclk1	152.063461624584	-1.38720582004863	0.53604401725017	-2.587858040399	0.00965747719631865	0.999837693987645
Gpcpd1	2203.14213654921	-0.153594394875432	0.360098524252449	-0.426534363600317	0.669718513682845	0.999837693987645
Sinhcaf	8826.08166255775	-0.162736950341613	0.326127653639199	-0.4989977038919	0.617781001618906	0.999837693987645
Acbd5	1983.16039180296	0.00337612209919068	0.336879622533018	0.0100217462659374	0.992003937230307	0.999837693987645
Myo7a	33.3982396013568	0.0296445202891263	0.719371740642016	0.0412089030112158	0.967129356126675	0.999837693987645
4930548K13Rik	24.4363502004338	-0.334787178445756	0.882781077724789	-0.379241452828385	0.704508571708972	0.999837693987645
Luc7l2	19181.9371697693	-0.265609713698416	0.397558407834367	-0.668102368015007	0.504068250376534	0.999837693987645
Dnah8	18932.7103134642	-0.371779121170069	0.326150710279383	-1.13989977471335	0.254328058926974	0.999837693987645
Evc	324.829266983805	0.0815941291919904	0.410240306758687	0.198893496927853	0.84234605659124	0.999837693987645
Shroom2	7147.38961342161	-0.499723268701306	0.335830608371145	-1.48802180696119	0.136745142770866	0.999837693987645
1500009C09Rik	17.6285762070089	-0.562258151089513	0.941323062473692	-0.597306252767208	0.550302930593628	NA
Kmt2e	7840.24030951012	0.247366369308881	0.343804170783131	0.719497872132907	0.471834212831724	0.999837693987645
Setd5	24112.9990904853	-0.111148376752025	0.392822158040739	-0.282948338012282	0.777216439561352	0.999837693987645
Pcyox1	678.856155892805	0.047908967193087	0.360623459745185	0.132850389785898	0.894311702228949	0.999837693987645
Arpp21	30.0427451765426	-0.595161488576575	0.909556207659225	-0.654342726227161	0.512891024778807	0.999837693987645
Smim4	587.065778435584	0.475685908457684	0.377363559342598	1.26055072537044	0.207470761215254	0.999837693987645
Smc6	6704.53448874342	0.038726364824953	0.333662692206074	0.116064413941236	0.907601491721891	0.999837693987645
Nsmf	41.6413176147149	0.797923161613718	0.68354734170894	1.16732684471982	0.243078401654951	0.999837693987645
Hmbs	908.937713018836	-0.033084102572208	0.361181892278667	-0.0915995604416465	0.92701620069999	0.999837693987645
Slc35b1	996.794756785898	-0.591107201792795	0.3685247719942	-1.60398227395714	0.108717959914339	0.999837693987645
Synj2	865.98839622938	0.407693403274499	0.353042798551665	1.15479880894621	0.248172824972734	0.999837693987645
Suds3	3230.42634494894	0.0681481421103332	0.386002178700114	0.176548594466037	0.859862975321173	0.999837693987645
Ptk2b	706.610766857705	-0.275770670498665	0.349926018854115	-0.788082782188409	0.430648285690164	0.999837693987645
Gfm2	2541.17147215547	0.217997222731119	0.327609272293156	0.665418354020359	0.505782948809501	0.999837693987645
Rlim	10545.4597908071	-0.814102383874753	0.399110376554237	-2.03979257794146	0.0413709893769284	0.999837693987645
Ddt	216.235896698304	-0.556984762768424	0.450367130648531	-1.23673493215715	0.21618550556573	0.999837693987645
Epha3	93.1281383063645	-0.642103333301977	0.634407219745142	-1.01213118848163	0.311475331858541	0.999837693987645
Gatad2a	19322.617005067	-0.0692522698039272	0.324579240564824	-0.21336013259325	0.831046074110404	0.999837693987645
Shc1	2886.25707672813	0.0843788265324371	0.329787017425259	0.255858545285399	0.798060065417246	0.999837693987645
Anks1b	761.440948612832	-0.533060752796139	0.409548733649765	-1.30158076194175	0.193059739801182	0.999837693987645
Cdk6	13321.020845211	-0.337735595691086	0.324311515046035	-1.04139255013238	0.29769339868351	0.999837693987645
Cdk5r1	124.969871639427	-0.259807903639433	0.492614503532013	-0.527406119342057	0.597911594933343	0.999837693987645
Kdm1a	11108.434397976	-0.219089696775504	0.325968232351225	-0.672119780492715	0.501507444808357	0.999837693987645
Scaf4	9722.07687365634	-0.221378871411955	0.329816723015903	-0.671217849075774	0.502081759571068	0.999837693987645
6030466F02Rik	5.2374111181893	1.66478187312791	1.73589737280292	0.959032428535686	0.337542408859423	NA
Plcxd2	301.026284460538	0.0558585732699439	0.464302564068077	0.120306407056055	0.904240428881594	0.999837693987645
Morc2a	8923.96177911014	-0.241174654829493	0.326449200764128	-0.738781575402757	0.460039641473825	0.999837693987645
Atp6v1c2	101.597577329952	-0.732927585632513	0.523143014857102	-1.40100807010242	0.161211659870591	0.999837693987645
C5ar1	5.52871848593261	-1.20186889961461	1.60365285069697	-0.749457028116939	0.453581789649554	NA
Map1a	415.633845215223	-0.514181426844298	0.392492833890691	-1.31004029232161	0.190182205318829	0.999837693987645
Runx2	82.0274602721114	0.0312846093722028	0.687244075760536	0.045521832018096	0.963691373500523	0.999837693987645
Gja3	14.4454629214546	0.52253450929107	1.06210001694907	0.491982394268363	0.622731789618558	NA
Ackr3	162.736119867377	0.306050397730951	0.551277669011194	0.555165599723823	0.578781396174496	0.999837693987645
Socs1	59.0211448899187	-0.767728947454024	0.62567917980227	-1.22703291437098	0.219810220186909	0.999837693987645
Sort1	862.677386321654	0.138773839359729	0.367999506566759	0.37710332998654	0.706096816613112	0.999837693987645
Rangrf	298.229790721816	-0.830804691704487	0.482005892932003	-1.72364011288486	0.0847728323742787	0.999837693987645
Phyhd1	733.885592026419	1.05244304219741	0.368676233651832	2.85465388363305	0.00430837539218528	0.930373009348064
Slc4a9	117.842132567013	0.0356410053897141	0.492626802536181	0.0723488961750036	0.942324253098145	0.999837693987645
Specc1	1924.63880870201	-0.240533861113442	0.418296084266435	-0.575032543121377	0.565269287964647	0.999837693987645
Gtf2a2	3265.75781435741	0.144106216839946	0.334437634116804	0.430891150215515	0.666547518556465	0.999837693987645
Deaf1	4823.33985450803	0.199733429097687	0.325207490328634	0.614172290114994	0.539101482245339	0.999837693987645
Mtarc1	21.9959783057236	0.120874261678943	0.858806928570248	0.140746723923358	0.888070032109379	0.999837693987645
Set	11426.12836429	-0.634921780196055	0.409439108926796	-1.55071112249215	0.120970927850991	0.999837693987645
Glra3	86.1120239588188	-0.569929306824878	0.66798526264494	-0.85320640842913	0.393544850205401	0.999837693987645
Dnhd1	385.352745417517	0.201737499860876	0.394529829559881	0.511336494089495	0.609115455056016	0.999837693987645
Pgpep1l	619.342873251834	0.151324156278221	0.448537497348852	0.337372365014397	0.735836214280121	0.999837693987645
Notch3	1126.22422609436	-0.46746990290472	0.410540825551519	-1.13866849241296	0.254841448995456	0.999837693987645
Gtsf1l	500.613471279228	-0.262834020388256	0.37551247423888	-0.699934192388654	0.48396840276369	0.999837693987645
Rnf212	38.715800829513	0.0351033602951732	0.724560422160291	0.0484478025869973	0.961359363052027	0.999837693987645
Tceal8	532.619835866123	-0.491104554080798	0.433310136775539	-1.13337887208302	0.257055182712666	0.999837693987645
Gm5087	113.410055797443	0.178196310971481	0.560234270808453	0.318074634588727	0.750428323898326	0.999837693987645
Slco6b1	118.128815838852	-0.257792138923457	0.616905797571617	-0.417879261206862	0.676035396146342	0.999837693987645
Ranbp3	6889.84242349114	0.0876206763946324	0.353811183480107	0.247648125570228	0.80440667147057	0.999837693987645
Parp6	1678.70460435687	0.140134847401344	0.342532362079005	0.409114182819964	0.682455868469111	0.999837693987645
Gng10	102.795894218907	-0.0691140268962333	0.528619283746844	-0.13074442991628	0.89597748400003	0.999837693987645
Mrps18b	2972.90687156414	0.0248768426664499	0.337813829399431	0.0736406875665102	0.941296295017091	0.999837693987645
D16Ertd472e	2595.46037560559	0.0212753579482479	0.353130971629709	0.0602477824305855	0.951958289928076	0.999837693987645
2310039H08Rik	213.167006811923	-0.45359725428653	0.551491719722494	-0.822491504522998	0.410797219798468	0.999837693987645
Rps10	6212.69910031068	-0.657058686397042	0.428346386904687	-1.53394240382199	0.125043822838292	0.999837693987645
Arih1	17334.0418747799	-0.238075437821176	0.338739720120702	-0.702827048851382	0.482163538313536	0.999837693987645
Dancr	718.819513644699	-0.0507030290020785	0.565276309204404	-0.0896960091489423	0.928528787397838	0.999837693987645
9530026P05Rik	445.287505943111	-0.186722034226683	0.463422032825957	-0.40292006206103	0.687007032075238	0.999837693987645
Itgal	70.8198649968707	-0.379294953964739	0.6040298364765	-0.627940758981855	0.530042748880813	0.999837693987645
Sirt6	587.149993992716	0.0513344533386665	0.393964447701547	0.130302248434244	0.896327301244328	0.999837693987645
Rgs12	875.642133840784	-0.0493661671497119	0.448519271264005	-0.11006476268141	0.912358013633475	0.999837693987645
Hfe	39.4097919672033	-0.140848453042811	0.680533805604353	-0.206967606727089	0.836035156825962	0.999837693987645
Tdrd7	156.145834366141	0.0582355088185742	0.500329004285515	0.116394429105177	0.907339950316651	0.999837693987645
Ak2	3766.11416557929	0.11027958880553	0.359081304702013	0.307115929906311	0.758755132950475	0.999837693987645
Znhit1	201.686524656269	-0.543879468646256	0.466289613355696	-1.16639842078441	0.24345339673796	0.999837693987645
Prx	1160.74017560896	0.0549684669310002	0.451763897370611	0.121675209663569	0.903156247157484	0.999837693987645
Zxdb	148.569168102665	0.218227351507589	0.506688311389098	0.430693478816027	0.666691261083201	0.999837693987645
Alas2	1367.62185157676	-0.50568255804285	0.356467437355024	-1.41859397255188	0.156017424144758	0.999837693987645
Fiz1	1409.26669245932	0.163363935503095	0.36938056518124	0.442264566417942	0.658297768597485	0.999837693987645
Serpinh1	852.378916311568	-0.0127391835628278	0.388602842702477	-0.0327820133127056	0.973848421800531	0.999837693987645
Vmn2r65	10.5518865288061	-0.472902786388282	1.27526203385518	-0.370827934835222	0.710765693484934	NA
Myh3	22.5655724720451	-1.34142098774681	0.854487198126033	-1.56985498517551	0.116448852099716	0.999837693987645
Grm5	408.316732942451	-0.224096934059399	0.443902425287488	-0.504833768173863	0.613675596086032	0.999837693987645
Apol7e	8.17574114870785	-1.02360913606349	1.31859042697846	-0.776290434937471	0.43757751943163	NA
Vill	146.207570197739	-0.234782377222146	0.468238433878341	-0.501416287589812	0.61607817929439	0.999837693987645
1700123O12Rik	217.79768952779	-0.650358455969704	0.442984268054845	-1.46812991537023	0.142068936968836	0.999837693987645
Wnk1	21799.134848614	-0.137040417659454	0.372940594873648	-0.367459106203986	0.713276589999071	0.999837693987645
Tex14	22508.0440121592	-0.948035207112276	0.470645991724833	-2.0143275918231	0.0439751509402155	0.999837693987645
Zbtb37	2761.79448426458	-0.0819841068281915	0.350662845512744	-0.233797529100391	0.815142167914241	0.999837693987645
Egfem1	314.417269377928	-0.265577735060506	0.519786619114842	-0.510936075100905	0.609395819393343	0.999837693987645
Eya1	7440.67523588689	0.395291472381089	0.419346218001351	0.942637504315861	0.34586634964278	0.999837693987645
Adgrg2	89.9954232932053	-0.682205239319291	0.547567463970004	-1.24588344671382	0.21280718806697	0.999837693987645
Nkain3	628.864435600327	-0.415479067843239	0.465589228431196	-0.892372594707993	0.372193255265916	0.999837693987645
Cd2bp2	1733.00273075765	-0.224002533722025	0.440611550861995	-0.508390062139303	0.611179820789494	0.999837693987645
Sapcd2	335.705613311515	0.192044348161605	0.414140743333825	0.463717591791747	0.64285009175711	0.999837693987645
Kcng2	26.4016396954882	0.402792032012693	0.834330746384903	0.482772609972679	0.629257200797963	0.999837693987645
Tecr	8052.05347168872	0.0776005872726444	0.331467263150499	0.234112372169347	0.81489774120534	0.999837693987645
Asmt	3.588434674849	-0.535304513777707	2.10614279617747	-0.254163447392672	0.799369288276904	NA
Tfg	3972.7642781315	-0.0986753239618385	0.332555422414541	-0.296718433412992	0.76668148266743	0.999837693987645
Gm12530	41.8828952412409	0.62415292819479	0.679946147505382	0.917944649711909	0.358647844352113	0.999837693987645
Trpm3	3550.4398637985	-0.471003748470594	0.339519711015893	-1.38726481317176	0.165361028408878	0.999837693987645
Trpc4	39.6985618914561	-0.0958584580991926	0.771725225825912	-0.124213197769457	0.901146472857347	0.999837693987645
Mtarc2	1730.40447330001	0.499614637924757	0.363547459699067	1.37427624535823	0.169355938061564	0.999837693987645
Itih5	105.522039849906	-0.178256528996753	0.487102990809943	-0.365952442008932	0.714400563378975	0.999837693987645
Adcy4	30.7942328204594	-0.559393826551711	0.811558693159314	-0.689283265975562	0.4906450265152	0.999837693987645
Mical1	510.022873314792	0.0419695310324949	0.432164762935335	0.0971146530953401	0.92263534437894	0.999837693987645
Zc3hav1l	1228.81827845943	-0.147775231260964	0.3636594236592	-0.40635611686898	0.684480958377103	0.999837693987645
Gbp5	32.3223944380287	-0.2347319813965	0.762205143140394	-0.307964310538985	0.758109489413072	0.999837693987645
Wnk2	833.775482348142	-0.345931927611662	0.360215939654485	-0.96034597453815	0.336881118781132	0.999837693987645
Sec22a	3414.51894202019	-0.0966769017467952	0.356968652953669	-0.27082742685348	0.786523764345741	0.999837693987645
Ahsa2	1041.46877712314	-0.132514820267108	0.383219794765593	-0.34579325514269	0.729498094448086	0.999837693987645
Tfeb	5609.24852737421	0.0877146762096503	0.38387323188869	0.228499069284113	0.819258279589666	0.999837693987645
Tgm1	1150.45222904784	-0.0534169138016129	0.451496800710423	-0.11831072494326	0.905821459808881	0.999837693987645
Dynlt1f	85.9068630429549	0.688056219870311	0.520498640383214	1.32191742011801	0.186195650952963	0.999837693987645
D7Ertd443e	34.1886818257521	-0.122688693895442	0.785787528483562	-0.156134692201352	0.875926853266033	0.999837693987645
Tlcd2	47.02704816742	-0.447387342540319	0.628233417442133	-0.712135537714417	0.476380849780118	0.999837693987645
Cbwd1	2498.13893446966	0.0226765298403077	0.36750717763152	0.0617036379709684	0.950798842810364	0.999837693987645
Lrch2	1250.96988253345	-0.49711037641058	0.361464265919961	-1.37526838274148	0.169048254820707	0.999837693987645
Zdhhc6	2306.28118303686	-0.0959042565692456	0.353392071004289	-0.271382027040674	0.786097223889114	0.999837693987645
Cbx3	6193.39563220466	-0.359001317765787	0.349769762749149	-1.02639323349188	0.304706266215063	0.999837693987645
Fndc4	39.5283159645332	0.213770282247134	0.682847438783578	0.313057163438942	0.754237233050191	0.999837693987645
Slc25a28	1354.83124622937	0.223216967557821	0.372294791859609	0.599570481345857	0.548792524745655	0.999837693987645
Gbp4	175.781031077791	-0.672060115310349	0.478235946582148	-1.40528983677079	0.1599351092763	0.999837693987645
Cdkl3	632.880998415859	0.0428214368871276	0.363142291178341	0.117919168126022	0.906131705241607	0.999837693987645
Etfrf1	973.382165085639	0.00902495019648151	0.389441121870572	0.0231741069179667	0.981511392745808	0.999837693987645
Gm10549	8.23378338623655	-0.290429956399535	1.32949855219633	-0.218450750412435	0.827077927089803	NA
Atn1	1313.64138996763	0.0344591445040965	0.367879087509163	0.0936697563795012	0.925371495531762	0.999837693987645
Zfp111	1815.6606701606	0.207341891621782	0.350422770640331	0.591690691911672	0.554057730698534	0.999837693987645
Sema3b	225.154766029633	0.560958432827002	0.425313958539731	1.31892786861026	0.187193228215642	0.999837693987645
Rbm43	143.638322860514	0.0866325798500315	0.464473238530155	0.186517914625574	0.85203863151343	0.999837693987645
S100a3	10.0923254225156	0.21549821590137	1.19610374574702	0.18016682638744	0.857021600946637	NA
Kif18b	2482.36273314447	-0.0261039120698033	0.366785047519816	-0.0711695098977363	0.943262847441103	0.999837693987645
Hsh2d	76.0138640600063	0.0149356701931207	0.58082219810641	0.0257147027813569	0.979484896611501	0.999837693987645
Sgsm2	1213.26828956551	0.180136148419194	0.386976075448712	0.46549686104062	0.641575684273099	0.999837693987645
Sem1	3262.17156247991	-0.246504843997164	0.39339565669883	-0.626607944952172	0.530916259113402	0.999837693987645
Shd	12.6862605356653	-1.34671699250508	1.09066500222633	-1.23476685302645	0.216917287000976	NA
Gjb5	431.206005754113	-0.0772326480387208	0.397242906876275	-0.194421717044719	0.845845686605523	0.999837693987645
Rnps1	5499.50737541253	-0.0617394085851415	0.329562280429505	-0.187337605822727	0.851395939704794	0.999837693987645
Gpr83	24.0985383550962	-0.551304655735889	0.925211499099605	-0.595868789214581	0.551262884889111	0.999837693987645
Rab23	2160.1334592698	0.26033459211994	0.342956353585456	0.759089573347331	0.447798975924904	0.999837693987645
Ext2	3394.03369595839	0.350673469191085	0.352315488004273	0.995339351038782	0.319571245058702	0.999837693987645
Scin	14.4104586411837	-0.525456962414776	1.13388571380886	-0.463412631463274	0.643068626287423	NA
Clec11a	76.4763824721416	0.593857544695888	0.589693906922011	1.00706067626781	0.313905616861261	0.999837693987645
Map7d2	687.158561193425	-1.1407288965643	0.387000695382339	-2.94761459133118	0.00320236039910644	0.847229936932618
Tectb	3.44993623896629	-1.12715750148345	2.05702934196809	-0.547954022087516	0.583723473562716	NA
Spata3	5.70797172240815	-0.360205259315597	1.57062850707899	-0.22933829208633	0.81860599368725	NA
Ola1	7803.30010102493	-0.31798999098688	0.342002241689908	-0.929789200841556	0.352480238791615	0.999837693987645
Lrrc46	33.2710366607212	-0.877525679267254	0.77934884932377	-1.12597289394688	0.260176992858287	0.999837693987645
Tmigd3	10.8275943380537	0.243075449070934	1.16724512540514	0.208247131455414	0.835036009586942	NA
Dpep2	32.5144098299361	0.59274972969284	0.726576845911699	0.815811476828807	0.414607968146686	0.999837693987645
Slc25a51	1287.32438467434	0.627956623791859	0.360848919815021	1.74022032299213	0.0818203383865911	0.999837693987645
Ubald2	3.21501646353468	0.189033234961387	2.0293994816749	0.0931473752054838	0.925786481038389	NA
6720489N17Rik	969.369984279796	0.09014817738097	0.356232565698031	0.253059899799802	0.800221925799665	0.999837693987645
Zfp703	32.5028908408198	0.552532821538731	0.845461359087348	0.65352817795857	0.513415829656351	0.999837693987645
Slc35g2	33.8710858403341	0.616241380365822	0.746793600748532	0.825182995339202	0.409267706024576	0.999837693987645
Clasp2	13405.9398294923	-0.0833294519615758	0.351239191412248	-0.237244174337517	0.812467368193041	0.999837693987645
Pak6	142.842874787495	0.0319216340446303	0.446448206131879	0.0715013155080319	0.942998777615652	0.999837693987645
Smim19	1060.73401989711	0.5083815760933	0.40422872872914	1.25765820180967	0.208515394762911	0.999837693987645
Heph	102.569003079398	-0.775069963759865	0.514825656623523	-1.50549987901371	0.132195607938457	0.999837693987645
Rhox2a	4.45190914026662	-3.11607760423567	2.01887520899235	-1.54347212267317	0.122716266309632	NA
Prame	4.74373513490272	-0.835897599460246	1.76634403906314	-0.473236006674897	0.636044811792916	NA
Mgam	51.0272434363131	-1.0165533926011	0.750777999606924	-1.3539999748705	0.175736385733551	0.999837693987645
Sh3d19	3385.72331976907	-0.28701513232362	0.365422399958618	-0.785433876949314	0.432199224821609	0.999837693987645
Dab2	413.169981170009	-0.264179118505055	0.379371818693566	-0.696359364316525	0.486203804580309	0.999837693987645
Arhgap44	7025.32044045215	0.0247511601944987	0.335887314451586	0.0736888805548098	0.941257946765475	0.999837693987645
Ppp1r32	21.6239427277829	-0.0971153775243793	0.866086040346497	-0.112131327605195	0.910719278219207	0.999837693987645
Tead3	384.921822194407	0.143330320958529	0.546107498102684	0.2624580718201	0.792968306422768	0.999837693987645
Gps1	943.029869955791	-0.402043535123324	0.384655200258363	-1.04520499099786	0.295928237215091	0.999837693987645
Cdh16	68.1969805255183	0.345596386844371	0.582638753966293	0.593157225625201	0.553075935831988	0.999837693987645
Shmt2	2282.94938378116	-0.0690708574578809	0.390162894882699	-0.177030820623388	0.859484180553713	0.999837693987645
Ncor1	27505.6443374752	-0.30197260868964	0.325055541434912	-0.928987727317692	0.352895446593938	0.999837693987645
Dhrs3	461.028740057998	0.676290708182552	0.486844459949231	1.3891309521178	0.1647929332478	0.999837693987645
Rs1	33.2634102769266	-0.199489392604806	0.724774429913265	-0.275243419706017	0.783129230604648	0.999837693987645
Rps7	9265.77745882443	-0.397019009094551	0.396735896718852	-1.00071360413323	0.316965288463589	0.999837693987645
Klk5	5.02430406119765	-0.895069188088966	1.73393814048946	-0.516205951751141	0.605710573842171	NA
D030068K23Rik	627.605932176405	-0.373667826853043	0.440066089799886	-0.849117520104681	0.395815902387639	0.999837693987645
4930547E08Rik	71.8324544539005	0.395709120151278	0.616712262349745	0.641643022701674	0.521104991918924	0.999837693987645
Mpig6b	25.0437384462723	0.0606440984156159	0.836569901182946	0.0724913702128926	0.942210872974263	0.999837693987645
Lgi1	144.923287739774	-2.0000254165918	0.488431297783142	-4.09479373182959	4.22544405436484e-05	0.0614057513094128
Cep131	510.312215164331	0.0573879037485685	0.41964005546235	0.136755066637621	0.891224401485646	0.999837693987645
Masp1	76.4203598945312	-0.283852896069137	0.70565591422466	-0.402253974418993	0.687497123392141	0.999837693987645
Mapkapk2	1272.42504374008	0.217520590891849	0.358665600000035	0.606471852588673	0.544201467917937	0.999837693987645
Ppp2r5c	11768.0537364586	0.544325748963988	0.348318531340251	1.56272405854936	0.118117513053772	0.999837693987645
Tbc1d21	5.57218917100345	1.07584896140811	1.62186645327561	0.663340042107208	0.507112796837974	NA
Commd4	251.649783861752	-0.527509510017868	0.452796244680668	-1.16500416294285	0.244017307753374	0.999837693987645
Utp23	961.711567515635	0.18526710559235	0.34261153968236	0.540749753391593	0.588680080203178	0.999837693987645
Ppcs	387.379689664335	-0.0364138308592451	0.41424959546143	-0.0879031174881028	0.929953678801197	0.999837693987645
Mrpl19	818.669334491265	-0.0448515243715804	0.346824700716181	-0.129320444244494	0.897104095097613	0.999837693987645
Hormad1	715.060691766327	-0.072117722793363	0.453770288483046	-0.158930023899212	0.873724005675035	0.999837693987645
Tctn2	526.833143114078	-0.169664265077967	0.393619575129588	-0.431036147077059	0.666442087640751	0.999837693987645
Tppp3	14.6387835249257	-0.237274659418497	1.0770567765603	-0.22029911939857	0.825638205935587	NA
Ooep	688.031497588636	-0.271503212709131	0.355359881483293	-0.764023253204218	0.444853385540946	0.999837693987645
U2surp	14262.5830876844	-0.140014514401687	0.353805134056832	-0.395739069120451	0.692297530472697	0.999837693987645
Plekhj1	499.189164510497	-0.261044942114422	0.43214126435458	-0.604073166917541	0.545794998490097	0.999837693987645
Cux1	17150.2751816874	0.03168593996543	0.329233037035637	0.0962416780853019	0.923328630101366	0.999837693987645
Gm45927	33.0369263158185	0.45869167040677	0.755463465569	0.607165920407934	0.543740806310965	0.999837693987645
Mpv17	1589.47215276519	0.0979245072856283	0.338344868568429	0.289422173594524	0.772258328655951	0.999837693987645
Ankrd23	180.21792318099	0.0073740604883819	0.442144950981163	0.0166779253546108	0.986693557727763	0.999837693987645
Hsf3	242.236292200595	-0.135711190114409	0.417907209884578	-0.324740006643799	0.745377853289223	0.999837693987645
Radil	492.174485639505	-0.24205590529028	0.451309451230192	-0.536341316651973	0.591722680685612	0.999837693987645
Gm10653	24.238460126872	0.0431762350400073	0.860592410261546	0.0501703646525136	0.959986627384192	0.999837693987645
Tubb2a-ps2	23.5271968369968	-0.491404268718731	0.904843447031234	-0.543082088212071	0.58707328459638	0.999837693987645
Nanog	14586.3042879607	-0.0335528568795556	0.340696664004867	-0.0984830801838326	0.921548706699942	0.999837693987645
Nit1	270.938159986328	0.30738805836542	0.416061920815849	0.73880363231191	0.460026245860565	0.999837693987645
Rnf25	678.890887000641	0.23449625345092	0.363028462688663	0.645944540310126	0.518315272924227	0.999837693987645
Tmem33	2949.2529358975	-0.16829611301097	0.338180346622144	-0.497651962013663	0.618729372350954	0.999837693987645
Osgin1	26.9813396061012	-0.108943988799042	0.82708990905032	-0.131719644511361	0.89520604683066	0.999837693987645
1110017D15Rik	10.5557384316083	-0.088404912100576	1.18314672385005	-0.0747201596543323	0.940437367425589	NA
Nfix	609.695659419874	0.0637594775221298	0.373265081150892	0.170815543006433	0.864368807144991	0.999837693987645
Stk35	5782.27731538582	0.114712384551827	0.328306637815978	0.349406229843349	0.726784356968474	0.999837693987645
Pex26	577.763058956873	0.218524171191349	0.426228666097696	0.512692337641273	0.608166550427383	0.999837693987645
Stard7	2832.61321492462	-0.0535165499429718	0.327614864972365	-0.163352019901436	0.870241277943474	0.999837693987645
Stat5b	839.244373870069	0.350374078958045	0.375821571449075	0.932288366543434	0.351187518228536	0.999837693987645
Ubac1	2077.74173819679	0.127381380835051	0.347576018963223	0.366484952601201	0.71400323886634	0.999837693987645
Stat5a	277.726123879003	0.0398279642469764	0.396071850357302	0.100557422121888	0.919901797540109	0.999837693987645
Eva1c	97.5058813328695	-0.316789875893719	0.594820288453277	-0.532580818178671	0.594323783284046	0.999837693987645
Dab1	7766.38529613421	-0.577029625084296	0.390809850599523	-1.47649713588105	0.139810483560169	0.999837693987645
Gpx6	10.1272072490695	-0.517886795189324	1.21682867842021	-0.425603706071169	0.67039663931132	NA
Clba1	132.21174803043	-0.346149773796959	0.527565822679507	-0.656126229024587	0.511742909447451	0.999837693987645
Mical3	6657.42964525708	0.17218302821113	0.339840375723671	0.506658538863949	0.612394426643158	0.999837693987645
Gm10516	62.1980670180661	0.95703138645201	0.627993550651411	1.52395097920877	0.12752095723053	0.999837693987645
Cilk1	2361.51777209329	0.0310701537842741	0.329302268233411	0.0943514721321369	0.924829963392839	0.999837693987645
Slc38a10	3539.02895648025	-0.107849835860489	0.36954040543983	-0.291848561815927	0.770402413746117	0.999837693987645
Zfp451	6431.44242777725	-0.0197905705617136	0.323042217538017	-0.0612631089290506	0.951149670401461	0.999837693987645
Bloc1s4	108.834070194651	0.126773122807896	0.481550355431943	0.263260365978097	0.792349905827991	0.999837693987645
Abhd17c	4643.46806082348	0.0649111438637706	0.326059161243715	0.199077810346363	0.842201878587853	0.999837693987645
Acad10	558.478782210822	0.403955907369387	0.359065659879855	1.12501960645457	0.260580726065585	0.999837693987645
Snx10	5535.40591573059	-0.230502560630677	0.337233694840744	-0.683509875072034	0.494284712365283	0.999837693987645
Sh2d4a	980.265067975598	0.526214693388232	0.397741249557716	1.32300759343763	0.185832852623038	0.999837693987645
Metrn	98.2295595991622	-0.0834729809571629	0.51835004354657	-0.161035929284461	0.872065102448133	0.999837693987645
Rab43	871.372517740395	0.0492732824438513	0.36414521007526	0.135312180637136	0.892365054894375	0.999837693987645
Abcb8	1115.25354922177	0.00884093424598958	0.350447007564171	0.0252275923468135	0.979873428446628	0.999837693987645
D14Ertd670e	16.8307108895769	-1.33372495323806	1.02890384150467	-1.29625811415732	0.194886573937674	NA
Optn	2843.09673730461	0.206997405270695	0.330182177567446	0.626918771920729	0.530712481579783	0.999837693987645
Sidt2	792.996606762837	0.0940583268777831	0.383307437033646	0.245386125575035	0.806157470857355	0.999837693987645
Pum1	50910.3008333669	-0.0513206622110305	0.320596819009718	-0.160078513472321	0.87281922666026	0.999837693987645
Oxr1	8551.91143240467	0.0569737104878998	0.342384516245379	0.166402707437471	0.867840043433027	0.999837693987645
Gm11545	44.225209942978	0.0712123218472149	0.743353076125399	0.0957987854417675	0.923680382001466	0.999837693987645
Cyp3a59	4.60345789247053	0.635715727837801	1.77824047634234	0.357497051886594	0.72071973283452	NA
Zfat	2993.57905609586	-0.11222621045382	0.329738824536397	-0.34034879153708	0.733593877556429	0.999837693987645
4933402J10Rik	8.5911393994329	-0.0897485609774177	1.46093202841832	-0.0614324001607274	0.951014849482874	NA
Mecp2	5494.80525041305	-0.100709934344948	0.348245544048449	-0.289192312912801	0.772434214065097	0.999837693987645
Efcab12	1826.29630485997	-0.132380604334332	0.34641788663717	-0.382141365792072	0.702356510473154	0.999837693987645
Klrb1	4.83038570140832	0.243129276733056	1.79858811515547	0.135177851273659	0.892471258468193	NA
Gnb1l	4670.58892326825	-0.142701246680438	0.32431042298223	-0.440014370701421	0.659926699089555	0.999837693987645
Ap1b1	2889.19232622231	-0.0428350918509099	0.330198907249858	-0.129725116923228	0.89678391004919	0.999837693987645
Tbc1d4	2025.21225781332	-0.170848489426444	0.405386210211819	-0.421446228615359	0.673429268210665	0.999837693987645
B4galnt1	72.4355062465877	-0.0662948042133794	0.564050282046635	-0.117533500688682	0.906437298297188	0.999837693987645
Nat8f7	7.43901482073284	-0.241549814044836	1.47979968107519	-0.163231427289761	0.870336222639275	NA
Oxtr	13.917137285233	-0.788653115300235	1.03723692772707	-0.760340375682956	0.447051153394186	NA
Prickle2	2937.96444157304	0.38349132298926	0.352805915135249	1.08697532138102	0.277047716367081	0.999837693987645
Gm2381	10086.578227848	-0.069150563433563	0.367950221599121	-0.187934561183393	0.850927949520972	0.999837693987645
Gpr161	238.328596895853	0.2306253581178	0.472652275695838	0.487938744774419	0.625593229845866	0.999837693987645
Gm4297	4.41360481730961	0.250012598240662	1.79824421135568	0.139031504543078	0.889425253780668	NA
Gm2030	2.22910576035232	1.67800720166409	2.59658553688258	0.646236058018976	0.51812649089544	NA
Gm5934	14.7411714093694	-0.14963755014337	1.08501785567538	-0.137912523154032	0.89030955294208	NA
Carmil1	5385.54611825499	-0.123996999102402	0.342222927381922	-0.362328146892453	0.717106826914581	0.999837693987645
Myo1b	6843.02081230462	0.315503956682616	0.325862241387398	0.968212688095806	0.332938159467976	0.999837693987645
Rngtt	14685.9380948169	-0.250410482950393	0.347650138450308	-0.72029450086408	0.471343689859456	0.999837693987645
Larp4b	15259.5975891702	-0.0106131763196392	0.342736843992934	-0.0309659626785209	0.975296684495334	0.999837693987645
Sh2b3	1338.95775145353	0.174645152555381	0.377678580010623	0.462417414698151	0.643782013268373	0.999837693987645
Gm7827	68.9602819244419	0.608202078052649	0.59528932484799	1.0216915584837	0.306926907692026	0.999837693987645
Ap4s1	641.236815420599	0.162074975711112	0.357468619845373	0.453396373033301	0.650263347681571	0.999837693987645
Ntng2	55.1421034222483	0.539580714768051	0.634566871973744	0.850313400524282	0.395150868236162	0.999837693987645
Stk26	279.81182045343	-0.565711784646857	0.421822217338693	-1.34111424527606	0.179883362901944	0.999837693987645
LOC666331	164.359954921079	-0.294844676477934	1.45098246465302	-0.203203473274532	0.838975998189674	0.999837693987645
Ubap2l	12310.5982827064	-0.207849278758143	0.340525846337002	-0.610377394238806	0.54161183932148	0.999837693987645
Tsen34	1178.79046582493	0.155075152683539	0.346413196182172	0.447659484086131	0.654398966269352	0.999837693987645
Nup98	17954.2896016736	-0.078790149998238	0.332012748782778	-0.237310616195003	0.812415826780696	0.999837693987645
Nbr1	3893.94022692326	0.093162946163659	0.32929631517285	0.282915240380862	0.777241811535127	0.999837693987645
Fen1	885.482012448998	0.108404867063485	0.355234034493599	0.305164642284406	0.760240760150161	0.999837693987645
Xpo6	12915.7723935753	-0.173065176250719	0.322604009867367	-0.536463190032485	0.591638469513375	0.999837693987645
Mybl2	18791.3819636003	0.146107744545246	0.341405055311139	0.427960108593269	0.668680163639116	0.999837693987645
Vamp2	1023.41380742241	0.0706272649839709	0.346297140220291	0.203949893836959	0.838392654757723	0.999837693987645
Vamp1	282.793742988193	0.257269492212674	0.405399168082226	0.634607844485002	0.525684210707855	0.999837693987645
Ahi1	1064.29791530195	-0.0892015832485683	0.421003763235256	-0.21187835130757	0.832201940316003	0.999837693987645
Arpc4	2006.99885979465	0.0324769850150465	0.356224089343398	0.0911700976621454	0.92735743458564	0.999837693987645
Vps8	5667.96732614984	0.0137477449098992	0.331070612344917	0.0415251139704798	0.966877272064498	0.999837693987645
Mapk10	135.518129212277	-0.77261558269034	0.456753916535517	-1.69153575857791	0.0907345242221023	0.999837693987645
Pccb	1022.94988439533	-0.0782536089707605	0.347981534066747	-0.224878625185182	0.822073698066364	0.999837693987645
Bpgm	649.255944640726	0.145805620440508	0.358380622027141	0.406845715082959	0.684121308293109	0.999837693987645
2310057M21Rik	1785.42868461269	0.206596944190626	0.340990717843496	0.605872633417099	0.544599333283577	0.999837693987645
Ubr7	4156.08494395963	0.118863865622119	0.325109520445137	0.365611765104178	0.714654794786183	0.999837693987645
Lbh	35.8852514574903	-0.750645588426079	0.799026773613344	-0.939449857270143	0.347499825277147	0.999837693987645
Hspa13	528.171498529769	-0.0331931570665955	0.362976300544336	-0.0914471744210781	0.927137278981797	0.999837693987645
Tspyl4	243.497964220195	0.591041047321863	0.418894964077285	1.41095285932542	0.158258514420248	0.999837693987645
Atp12a	23.2585159685845	0.478603913375425	0.905727253826572	0.528419467729815	0.597208228484986	0.999837693987645
Cutc	160.171101397344	0.223074263198054	0.521381447356519	0.427852322573182	0.668758640573222	0.999837693987645
Sprtn	1891.81050027303	0.355278552453155	0.357141641306884	0.994783333450248	0.319841653899155	0.999837693987645
Prkd2	266.517114515617	0.110784004625464	0.456329482569775	0.242771963804738	0.808182055548934	0.999837693987645
Proz	132.323933863163	0.11022579939764	0.493231445147011	0.223476829148203	0.823164414807589	0.999837693987645
Ube2d2a	13094.4508747876	-0.230913779125024	0.338321169376597	-0.682528319320113	0.494904942067733	0.999837693987645
Sult1b1	6.37784922214909	-1.23766480318049	1.57432460805165	-0.786156042312137	0.431776075159839	NA
Polr3k	483.491418427228	-0.175575294131112	0.380958422235649	-0.46087783832354	0.644886252479658	0.999837693987645
Tsc22d4	1078.63205504648	0.544885052103627	0.441752360601969	1.23346268339375	0.21740319090418	0.999837693987645
Asb3	3913.57091096914	-0.322253945526384	0.35809496347751	-0.899911974178388	0.368167097294586	0.999837693987645
Wdr72	37.4109997929015	-0.745705905488469	0.869461368238049	-0.857664219170119	0.391077903048138	0.999837693987645
Eefsec	10739.1877848892	-0.187826122718225	0.355352158342509	-0.52856333726609	0.597108398962477	0.999837693987645
Ccdc57	3439.92363686312	0.171653146952704	0.351162015652606	0.4888146761366	0.624972906758139	0.999837693987645
Arhgap4	512.820397109595	0.164739850265995	0.391794330832319	0.420475329278057	0.674138248283519	0.999837693987645
Mtf2	29078.1959506798	-0.15158255531581	0.324042549372174	-0.467785960854518	0.639937661285498	0.999837693987645
Cxxc5	4323.16358102566	0.425259371082698	0.404565398487544	1.05115111839153	0.293189189460973	0.999837693987645
Nmnat3	650.72286744858	0.461714380537489	0.443228874306636	1.04170645754921	0.297547794181628	0.999837693987645
St3gal6	324.606988963862	-0.127852308989754	0.408032914090899	-0.313338224869947	0.754023711982035	0.999837693987645
Rock1	9346.17574062484	-0.213989025442998	0.37329164936883	-0.573248894811379	0.56647618261367	0.999837693987645
Atpif1	2168.74727094934	-0.580917052590359	0.435154041562845	-1.33496876302472	0.181886570262373	0.999837693987645
Hyal1	317.539830077541	0.178546122097447	0.465709352475249	0.383385304908465	0.701434097496534	0.999837693987645
Kitl	350.699372203817	-0.314217328995973	0.37917424055217	-0.828688490384779	0.407280700240767	0.999837693987645
Krba1	1475.60552187027	0.082897247268968	0.335260300730335	0.247262342390028	0.804705200475614	0.999837693987645
Pik3cd	418.303314846586	-0.000906605940836264	0.395097797065418	-0.00229463679010631	0.998169146339207	0.999837693987645
Nfe2l1	7207.93131619581	0.268480218250445	0.376110768938261	0.713832839746518	0.475330550332111	0.999837693987645
Lpp	13473.2168115581	0.0357447311683611	0.397228577144683	0.0899852961871414	0.92829889936436	0.999837693987645
Gucy2d	3.97660722997081	-0.245285531528233	1.84962361946313	-0.132613753926558	0.89449885443927	NA
Wac	17374.4060815288	-0.318420541095229	0.353900678755559	-0.899745494173422	0.36825570669785	0.999837693987645
Setdb1	5561.85537565551	-0.10322827515243	0.334404292384123	-0.308693032665543	0.757555044292371	0.999837693987645
Chn2	3804.26791115213	0.334661758660946	0.385989759738367	0.867022376157822	0.385929749590561	0.999837693987645
Rnpep	570.813874821626	0.277407660672388	0.402824057177185	0.688657133877106	0.491039057693661	0.999837693987645
Pcdh15	413.816235728207	-0.346210261796863	0.505015224749994	-0.685544207044951	0.49300057469815	0.999837693987645
Kcnt1	38.7713296090265	-0.640417469086295	0.674805719909442	-0.949039775733137	0.342600382489817	0.999837693987645
2810459M11Rik	7.39990022392649	-0.182382572100626	1.40241076349343	-0.130049324241	0.89652740291474	NA
Gm10548	18.2564387265003	0.626396744409072	0.977218592853862	0.640999617679958	0.52152293135785	NA
Yars2	1829.71128446444	-0.175215675577991	0.335746728734138	-0.521868600890334	0.601761821553888	0.999837693987645
Nudt12os	37.3852000549635	-0.0311284080280817	0.713838821367291	-0.0436070539963884	0.965217628772225	0.999837693987645
Fam49b	17091.4358242758	-0.145060523680017	0.330923884404912	-0.438350117704178	0.661132500485606	0.999837693987645
Cacna1g	22.3530478656461	-1.50998937080457	0.924928256741393	-1.6325475622557	0.102564187509076	0.999837693987645
Bcar1	1381.16666289259	0.590903452908199	0.400127698168041	1.4767871747285	0.139732695535497	0.999837693987645
Crhr2	12.0412330329549	-1.70989343508278	1.13320166040804	-1.50890480911146	0.131323110692344	NA
Elavl4	1741.11931942625	-0.290749069993535	0.404523005655103	-0.718745450639285	0.472297773523046	0.999837693987645
Gm19466	60.1016929324178	-0.0231908529181589	0.574685043744566	-0.0403540220344879	0.967810885467733	0.999837693987645
Gm4262	381.572578138077	-0.0570716207213321	0.388956694516142	-0.146730012687733	0.883345128291922	0.999837693987645
4930556M19Rik	927.985369466808	-0.0278500945231055	0.407482961790272	-0.0683466479205568	0.945509691245843	0.999837693987645
1700026F02Rik	21.8771141224884	-0.322652905449103	0.921045924505205	-0.350311419729082	0.7261049958948	0.999837693987645
Kdm6a	12270.5785159852	-0.2267128686858	0.349547917977306	-0.648588811507436	0.516604189261357	0.999837693987645
Mettl1	511.138875585318	0.0998807455870579	0.37571803355975	0.265839636816831	0.790362715439004	0.999837693987645
Aanat	27.2103676157011	-0.517065074125739	0.777603579661032	-0.664946879939949	0.506084469552509	0.999837693987645
Dnajc2	3564.79855765311	-0.466673682872766	0.362422423153687	-1.28765124081429	0.19786739378243	0.999837693987645
Mid1	513.708424468474	-1.13497456562397	0.434321347013976	-2.61321386440498	0.00896951553006473	0.999837693987645
Bcl11a	317.003038579252	-0.889606868405276	0.443812757064918	-2.00446439234542	0.0450203375468417	0.999837693987645
Tpx2	6655.16463255563	0.0677035742260054	0.328254680926522	0.206253187418096	0.836593143319172	0.999837693987645
1700001G11Rik	19.8072609199444	0.532537912721673	0.906913731521033	0.587197981696148	0.557070747741406	0.999837693987645
Mad2l1bp	254.066201383331	-0.00361656343139097	0.412447585209793	-0.00876854068511856	0.993003806419766	0.999837693987645
Tars2	2197.54618572716	-6.32394722313276e-05	0.340238844233027	-0.00018586787870704	0.999851698890084	0.999863354741855
Mrps34	214.991619810654	-0.854345989566025	0.593798652833888	-1.43878061273579	0.150212691006492	0.999837693987645
Pycard	794.939267604954	-0.583999541127846	0.406876509034777	-1.4353238099522	0.151194845909687	0.999837693987645
Ints12	1178.71199317727	0.55948833981528	0.346936848183199	1.61265182048303	0.106820173352201	0.999837693987645
Mybphl	142.176463972744	0.181552592649119	0.453591901504866	0.400255366215287	0.688968438883442	0.999837693987645
Trnau1ap	1836.52048123807	0.277562969725084	0.356629337128486	0.778295391960656	0.436394891444226	0.999837693987645
Krt20	2.99419380225477	-0.63493437780798	2.32161769015473	-0.273487913406477	0.78447818203744	NA
Rreb1	11523.3687129136	0.393299970135211	0.330110607798836	1.19141875736051	0.233489232888879	0.999837693987645
Gnpda1	1886.846734073	0.0569980406589313	0.342344804113263	0.166493079416137	0.86776892899055	0.999837693987645
Ksr1	1802.29079103563	0.221712919767163	0.462241258495187	0.479647620571438	0.631477978917437	0.999837693987645
Thbs3	93.2245080588667	0.0291549925892955	0.580001692467758	0.0502670819204828	0.959909555415322	0.999837693987645
Sart1	890.160171518025	-0.369659291100725	0.486596616958998	-0.759683232922832	0.447443953542554	0.999837693987645
Cuta	240.37826029497	-0.89050454122161	0.460522397120016	-1.93368345772233	0.0531520589537761	0.999837693987645
Syt17	61.9805443994723	0.480084538568802	0.631352807204352	0.76040612014482	0.447011866132095	0.999837693987645
Amdhd2	1173.10227759174	-0.104298134119869	0.345435525505504	-0.301932275110502	0.762703691284641	0.999837693987645
Dgkk	21.7349067369286	-2.22558724209143	0.983621246418138	-2.26264657274933	0.0236574847477953	0.999837693987645
Gprasp1	2557.55146692308	-0.164337249743708	0.329627922566138	-0.498553788964083	0.618093766884383	0.999837693987645
Zfp7	2760.34414931814	0.037017699724347	0.375177576730772	0.0986671432949496	0.92140255738362	0.999837693987645
Fam178b	5756.61445955436	0.390727270871621	0.359871396539028	1.08574139158972	0.277593422562374	0.999837693987645
Syce2	1648.0569130994	-0.0948165155808335	0.352018365625312	-0.269351047671632	0.787659552769854	0.999837693987645
Tekt4	6.83833296493756	-1.36316222713259	1.49473829745012	-0.911973841479821	0.361782487989694	NA
Vezt	2528.52802020769	0.18601105223035	0.348533376749328	0.533696525610323	0.593551513354139	0.999837693987645
Stil	3807.76713126576	0.109983334320985	0.329948139562232	0.333335215852129	0.738881259501935	0.999837693987645
Tbl2	1708.90920687699	-0.0129500853796111	0.390395850515407	-0.0331716778303719	0.973537683505551	0.999837693987645
Rrm2	4649.3812259898	-0.621364781724348	0.351627475175891	-1.76711100693576	0.0772096395107272	0.999837693987645
St6galnac2	2461.40164973782	0.0610931785443282	0.428351920178548	0.142623799885998	0.886587300047489	0.999837693987645
St3gal1	591.937560214768	0.0545625920329077	0.380684517022754	0.143327583847195	0.886031471967006	0.999837693987645
Zfp317	3632.39458315084	0.0600747873806737	0.33092061536408	0.181538364766363	0.855945022663691	0.999837693987645
Pdia6	3031.2492422898	-0.161243675378237	0.371742905096547	-0.43375051189305	0.66446962196047	0.999837693987645
Mrpl1	5547.58087264079	-0.12571380138733	0.360866511618853	-0.348366493813394	0.727564962470849	0.999837693987645
Dcaf7	2788.56427093395	-0.0520842463937567	0.345977088612574	-0.150542472631998	0.880336644211123	0.999837693987645
Pdilt	95.9781553595672	0.157809933277677	0.575488638252643	0.274219024995585	0.783916308464033	0.999837693987645
Fendrr	9.09003112710261	1.28381939520061	1.28735228498975	0.997255693076147	0.31864041406484	NA
Ccdc163	374.518747546088	-0.156604373859856	0.390852614522038	-0.400673727234402	0.688660356428962	0.999837693987645
2410004B18Rik	739.697323244067	0.404044626977183	0.362012288751034	1.11610749008318	0.264376126423783	0.999837693987645
Disp3	22.1724561843835	-0.323507173482362	0.89199720278381	-0.362677340772748	0.7168459283156	0.999837693987645
Ccdc34	669.563332243071	-0.515999085032092	0.402142196772109	-1.28312594195258	0.199447956462395	0.999837693987645
Rabggtb	9875.35238431482	0.140410660181377	0.432521239476704	0.324632982998145	0.745458861278628	0.999837693987645
Mir17	58.3222389025496	0.166474802589312	0.584882153820194	0.28462964975418	0.775927893201677	0.999837693987645
Pex11b	643.62678171529	0.460720124690301	0.361181036036138	1.27559334162883	0.202099309041397	0.999837693987645
Dand5	1062.29428752305	0.649432725866663	0.348042371503995	1.86595879995953	0.0620471299376635	0.999837693987645
Mir22hg	560.833924126741	-0.265808637734721	0.434759448889477	-0.611392434169483	0.540939810208471	0.999837693987645
AU019990	83.4603290781853	-0.0607565760362992	0.538763897916368	-0.112770317891141	0.91021265108928	0.999837693987645
Mrps12	197.977641126456	-0.504568558757924	0.414507995296484	-1.2172709923171	0.223501127166266	0.999837693987645
Exoc1	3311.46329614764	-0.265311253197803	0.339754944325179	-0.780890043336274	0.434867168587873	0.999837693987645
Gm10649	73.5371109424962	-0.515777203063044	0.78436219437418	-0.657575297180874	0.5108110722551	0.999837693987645
Nkx6-2	71.2350131464791	-0.291402820471925	0.549117747893874	-0.530674562222024	0.595644316523637	0.999837693987645
Lrrc75a	3969.54645246691	-0.188064897423396	0.564127113376175	-0.333373264578385	0.738852541799827	0.999837693987645
Slc23a2	9313.97814983452	0.134440344744733	0.329004547715206	0.408627618306077	0.682812959391354	0.999837693987645
Atg13	3881.79603487449	0.029455102056008	0.329700238889247	0.0893390376520248	0.928812470530899	0.999837693987645
Setd2	9435.71996376733	0.000615409641844858	0.322802892604326	0.00190645640402979	0.998478868790825	0.999837693987645
Nhsl1	3696.22576614916	0.253423486893463	0.348566291092447	0.727045309227133	0.467198200124514	0.999837693987645
Cops7a	1880.03262198514	-0.255049013903092	0.334095970583496	-0.76340044885202	0.44522461233218	0.999837693987645
Cops6	637.154708753495	-0.421995112566502	0.469360729105067	-0.89908483262143	0.368607476331084	0.999837693987645
Rpl21	9033.55083171423	-1.12370473841207	0.541619036634294	-2.07471425929736	0.0380130250381409	0.999837693987645
Derl3	91.55001079073	-0.522464445114513	0.668406486621765	-0.781656754642124	0.434416322996057	0.999837693987645
Kctd18	1240.80795551651	0.020980391069807	0.373300821580503	0.0562023704662075	0.955180592790712	0.999837693987645
D330050G23Rik	13.6441453604634	-0.656282524151193	1.04612620558928	-0.62734545855441	0.530432811348794	NA
Inppl1	950.787579529887	0.0807621561194575	0.445792935506135	0.181165177119201	0.856237926917843	0.999837693987645
Trp63	45.3449652180081	-0.75075805438298	0.708361021733912	-1.05985229473142	0.289211801514591	0.999837693987645
Mocs2	518.325941374044	0.32843914516888	0.376192400376432	0.873061616450071	0.382629493842206	0.999837693987645
Rnf34	1710.66863998884	0.0307752825193324	0.337015943463752	0.0913169929085046	0.927240716012776	0.999837693987645
Ttc39a	414.917317003292	0.0409002589441683	0.386266227164518	0.105886189544467	0.915672651610235	0.999837693987645
Tmc7	1757.49975809741	0.219409821423071	0.378709067347776	0.579362471988512	0.562344620581559	0.999837693987645
Nkd2	167.012158905535	-0.0771187540673261	0.435501608254541	-0.177080296847611	0.859445318179165	0.999837693987645
Matn2	1826.91332693956	-0.121049233620916	0.353334096024039	-0.342591431121554	0.731905849357086	0.999837693987645
Tmub1	45.3277849290637	-0.197193409833512	0.680269028952661	-0.289875624849642	0.771911389932485	0.999837693987645
Folh1	22.4792533907205	-0.299508829669315	0.929588611843196	-0.322195028912248	0.74730495021753	0.999837693987645
Stk32b	135.848127532108	-0.530990141271957	0.50310859382281	-1.05541854739012	0.291233943887426	0.999837693987645
Sdf2l1	81.9690584888866	-1.19872029511083	0.542705093637779	-2.20878762547768	0.0271894161630924	0.999837693987645
Ulk2	801.36709212776	0.162359529098996	0.427058301305508	0.38018118042119	0.703810928149704	0.999837693987645
Rhbg	28.9284146773595	0.833007862658058	0.795718137480781	1.04686298253215	0.295162776926658	0.999837693987645
Gm14204	4.45281298497189	-0.566514023204481	1.79451188955629	-0.315692543750465	0.752235886729145	NA
Ralgps2	5000.35678636187	-0.0974367472446066	0.333334064615803	-0.29230960045116	0.770049919114962	0.999837693987645
Vmn2r95	10.3822501568852	-0.465418250366489	1.33877447827906	-0.34764499765843	0.728106808389307	NA
Tiam1	6489.7952104041	0.145499750072199	0.338892089728666	0.429339469648562	0.667676197142983	0.999837693987645
Ypel1	823.019903868157	0.00567514219322648	0.378272120865463	0.0150028032207135	0.988029943988003	0.999837693987645
Klhl22	2624.67358504391	-0.723190836834413	0.534717575407925	-1.35247253895237	0.176224197829634	0.999837693987645
Ndrg2	172.487636705837	-0.856053952529506	0.482789829104877	-1.77313998954097	0.0762055130071503	0.999837693987645
Man2c1	1400.08981074478	-0.102132402600484	0.359529075936919	-0.284072720222506	0.776354652246088	0.999837693987645
Setd6	1032.48066618511	-0.0373378485702883	0.376897336468339	-0.0990663635889738	0.921085578644314	0.999837693987645
Sis	37.1172708303834	-0.0190711066658024	0.726619794535727	-0.0262463351662307	0.979060858478923	0.999837693987645
Porcn	411.740926895551	-0.594215912974912	0.422478746298915	-1.40649894978264	0.159576016241044	0.999837693987645
Gm12250	42.7632430429209	0.182290904453792	0.667005296520336	0.273297536623436	0.784624508772403	0.999837693987645
Satb2	4620.58012175459	0.424539398671676	0.365858735409974	1.16039158719538	0.24588941041354	0.999837693987645
Mark3	8662.93286025439	0.101761189718916	0.326944868915262	0.311248774316416	0.755611506577652	0.999837693987645
Itgb3	125.079266261595	-0.551213621074209	0.503882422641304	-1.09393302148704	0.273984354831771	0.999837693987645
Zkscan3	3816.79239402981	0.44504716796898	0.328142916627602	1.35626017024177	0.175016403450668	0.999837693987645
Ripk4	592.932274560281	0.471376177269619	0.47583144101819	0.990636886585221	0.321862919289386	0.999837693987645
Pde1a	291.704938048566	0.0951038052251789	0.438389072723664	0.216939269572367	0.828255673578279	0.999837693987645
Enpp4	365.825531494529	0.697538171457712	0.426290360019946	1.63629825320252	0.101777181518077	0.999837693987645
Gimap8	4.19595803738336	-1.06051108238037	1.79174778363407	-0.591886364848415	0.553926684962737	NA
Igsf1	47.1164732484208	0.557843382788926	0.658857886435461	0.846682409475217	0.397172166022098	0.999837693987645
Fbf1	751.995689803128	-0.0202246517448182	0.404130144800029	-0.050044897677271	0.960086609950895	0.999837693987645
Atraid	516.635466665135	0.0733369609001928	0.371795444357003	0.197250832449075	0.843631253385329	0.999837693987645
Dock9	5154.01214776409	-0.015063093727582	0.323920710855382	-0.0465024100737636	0.962909813205187	0.999837693987645
Wdr76	8448.71787218125	0.27636350514683	0.321464377459712	0.859701803760404	0.389953440229807	0.999837693987645
Crtac1	830.693169190965	-0.0479861186364031	0.423255370757958	-0.113373915493312	0.909734118777942	0.999837693987645
Paqr7	87.1092490198771	0.162484781008792	0.561010110820801	0.289628970806006	0.772100101012781	0.999837693987645
Phf23	845.488526111165	-0.272144273688078	0.490546681510044	-0.554777524639121	0.579046841997604	0.999837693987645
Ms4a8a	3.3497565674711	-1.47747309701053	2.16313072101178	-0.683025340382325	0.494590830276348	NA
Tpm1	2202.54818576938	0.234760159300678	0.328957922922619	0.713647986389739	0.475444876879302	0.999837693987645
Gramd4	786.478012439795	0.174375911846511	0.399118029405272	0.43690311887526	0.662181609962043	0.999837693987645
Polk	3212.23549333646	0.193967482561076	0.335978579241469	0.577320979804701	0.563722643713353	0.999837693987645
Syne1	4190.04655972577	0.357757095662007	0.342010894654897	1.04604005677362	0.295542538739089	0.999837693987645
Dbi	986.042480052593	-0.0348827932533221	0.353021186620084	-0.098812180615274	0.921287397094433	0.999837693987645
Daxx	628.475662665697	-0.0580132960883313	0.397898520117651	-0.145799225569318	0.884079887277526	0.999837693987645
Cyp1a1	21.1447779593216	-0.335675190136892	1.07268897844894	-0.312928721074643	0.754334816375604	0.999837693987645
Cyp46a1	15.6949017290454	-0.0523588901780469	0.985395114640474	-0.0531349195872056	0.95762440893282	NA
Eif4ebp3	492.465558917796	0.0767378601813602	0.36584605335087	0.20975451143589	0.833859277808371	0.999837693987645
Mprip	4782.93726767695	0.155146610418312	0.342697601899485	0.452721611001576	0.650749215928492	0.999837693987645
Grin3a	480.313802074811	-0.183841505951923	0.381944750058188	-0.481330103173079	0.6302819052779	0.999837693987645
Epc1	8420.56815565133	0.223817434412105	0.323981502509054	0.69083399107284	0.489669871893589	0.999837693987645
Dnm1l	10498.0709971966	-0.367089134310122	0.332315944835642	-1.10463894379693	0.269316069291987	0.999837693987645
Exoc3l4	5.21415713635856	-0.476872599240092	1.68699546217894	-0.282675685816107	0.77742545629284	NA
Klk1	67.2149693079812	-0.765857183719212	0.622100341912351	-1.23108304580729	0.218291805880103	0.999837693987645
Rfc1	7870.90491717292	-0.24999927258324	0.332993323467354	-0.750763618862015	0.452794928024808	0.999837693987645
Rbp4	4.51085522250059	0.762238037878584	1.76687709296174	0.431404108930338	0.666174562775401	NA
Rbp1	145.412662461474	-0.841343874758182	0.466529914296721	-1.80340820379435	0.0713241301665003	0.999837693987645
Zfp850	3394.1254695759	-0.10028004763416	0.330263945984229	-0.303636073066688	0.761405165952747	0.999837693987645
Tnip1	5772.70529569452	0.178519306875874	0.392581670934136	0.454731639536541	0.649302315682317	0.999837693987645
Smarcd1	1506.27132950426	-0.256095784291766	0.389962375857801	-0.656719212278959	0.511361478662834	0.999837693987645
Kis2	445.085394133408	0.221122582175468	0.365010565963258	0.605797757092123	0.544649059299603	0.999837693987645
Lpcat1	4641.5074051832	0.196713793066394	0.370886193057863	0.53038855786067	0.595842557597926	0.999837693987645
Dnm1	285.608983079308	0.217858753501519	0.422297604709183	0.515889152749395	0.605931830553047	0.999837693987645
Secisbp2l	2439.71481385394	0.224324336665278	0.328477672778112	0.682921109273719	0.494656694345904	0.999837693987645
Rragd	2127.49247105202	0.198207465622057	0.334758705528909	0.592090548650243	0.553789955526201	0.999837693987645
Lrp8	1680.20098712548	-0.104399426434373	0.336790934077561	-0.309982888109246	0.756573969174164	0.999837693987645
Hsf4	23.0986350639814	0.22402939707206	0.847489359819662	0.264344790263481	0.791514249686676	0.999837693987645
Ampd3	733.199406431953	0.791340126479949	0.459948191899155	1.72049839616165	0.0853418849634229	0.999837693987645
Mgst2	76.3619041033524	0.590949484014918	0.562503035042579	1.05057119197621	0.293455577833339	0.999837693987645
Sh3bp1	679.543802289784	0.190897423703435	0.420520782364295	0.453954790605477	0.649861366654962	0.999837693987645
Usf1	1192.8125162209	-0.0661128594573994	0.447973587265272	-0.147582047997509	0.882672623566233	0.999837693987645
Wdr44	3302.10304441269	-0.182665232722173	0.352359455791558	-0.518405933826365	0.604175075481711	0.999837693987645
Adamts10	243.471218999901	0.271797128403083	0.409806289392804	0.663233179768412	0.507181224388965	0.999837693987645
Col26a1	287.010492455765	0.726714877075974	0.412818013701375	1.76037588708924	0.0783440949739773	0.999837693987645
C2cd6	69.9498345638313	-0.56915480971328	0.602298791482959	-0.944970864563628	0.344673750774959	0.999837693987645
Itpa	1446.23825379421	0.103220741648355	0.351046143752958	0.294037531775296	0.768729224145162	0.999837693987645
Gm2026	1190.8524031018	-0.0348915173660791	0.375430308634843	-0.0929374015991229	0.925953292139534	0.999837693987645
Rint1	1698.46480328648	0.0892372470763918	0.333848460011157	0.267298663212074	0.789239215936548	0.999837693987645
Vasp	4104.21715764167	0.392413879147951	0.348175031934081	1.12705921779666	0.259717444531521	0.999837693987645
Pla2g4a	45.573477243462	-0.770471876199663	0.669142915343479	-1.15143097017499	0.249554978836603	0.999837693987645
Igfbp7	131.271977086438	-0.476792106395852	0.469593159740519	-1.01533017784865	0.30994846375353	0.999837693987645
Gdf5	3.03984295311808	0.649994097403145	2.09880901968379	0.309696638096721	0.75679165958148	NA
Rgl2	399.280488335625	-0.334268140041785	0.465331402764611	-0.718344255418488	0.472545049105953	0.999837693987645
Ptpra	2620.15253877233	0.177330360878197	0.363063402757737	0.488428080415819	0.625246656055612	0.999837693987645
Rabggta	1023.92670804597	0.129888815121227	0.349444959717216	0.371700353687568	0.710115961640041	0.999837693987645
Ccdc186	2757.53393187032	0.27359153261412	0.338382684920436	0.808526986770761	0.418787277065893	0.999837693987645
Slc16a11	54.3980322453925	0.184442812080077	0.692563347948219	0.26631904882998	0.789993503843028	0.999837693987645
Timm10b	1167.7934626339	-0.18503722695654	0.366063897158046	-0.505477946317801	0.613223184332955	0.999837693987645
Arvcf	1991.71589827343	0.204893781863881	0.371603138148306	0.55137796436506	0.581374603109601	0.999837693987645
Kcnj15	5.43847707310479	-0.827969834468399	1.78011174442885	-0.465122393051822	0.641843810654137	NA
Palld	3259.48513261079	0.572020232469635	0.377508031946532	1.51525314446992	0.129708309220108	0.999837693987645
Csde1	12985.6928982278	-0.0258831191859844	0.334914060120933	-0.0772828682577206	0.938398519292832	0.999837693987645
Dctn6	1192.3236304513	0.0654766556704228	0.337246089721253	0.194150970659265	0.84605767204453	0.999837693987645
Fgd4	3879.83116870807	0.234844358907702	0.338802238343886	0.693160588476793	0.488208778195037	0.999837693987645
Tpk1	7622.87151899394	-0.303380692839147	0.404286964669981	-0.750409286846031	0.45300823941103	0.999837693987645
Mgme1	1885.86089411952	0.0678179656272986	0.330523828395756	0.205183287257874	0.837428926494668	0.999837693987645
St7	4756.95528148971	0.101451932491733	0.380641875581151	0.266528563986396	0.789832163848475	0.999837693987645
Azin2	557.829230933359	0.149070356712717	0.383977525684347	0.388226775634941	0.697848220012978	0.999837693987645
Rgs21	9.96996396381402	-0.340116055710383	1.37680053898954	-0.247033645091395	0.804882185809375	NA
Ddit3	1550.11264470382	0.202137976330363	0.335734080046327	0.602077621379606	0.54712247003901	0.999837693987645
Ltbp1	1641.61137650311	-0.383363547752238	0.360681970790324	-1.06288525293409	0.287833991480881	0.999837693987645
Cc2d2a	1135.10698433304	0.192839787605642	0.350399848319737	0.550342097835834	0.582084754952926	0.999837693987645
Dmp1	11.9293778420828	-2.58663258242143	1.24030807330768	-2.08547588948877	0.0370261244940368	NA
Gpr135	74.132095146306	-0.491622992682774	0.546484308674054	-0.899610446044844	0.368327596156675	0.999837693987645
Ffar4	27.7290160497352	0.409417200142748	0.819670009868026	0.499490276835513	0.617434034881646	0.999837693987645
Aida	2275.72535044978	0.232649200978346	0.336463266416762	0.691454979487046	0.489279663587667	0.999837693987645
A730020M07Rik	15.4240432381611	0.0537722288410774	1.01968477652495	0.0527341685185605	0.957943714350137	NA
Homer3	1410.02704610435	0.150737214544104	0.406553609023991	0.370768359198624	0.710810069970417	0.999837693987645
Hint3	270.463814668377	-0.3785225302634	0.416813802240522	-0.908133387687035	0.363807752442255	0.999837693987645
Etfdh	724.74693455666	0.0956139396103505	0.350737472119429	0.272608281723013	0.785154345100209	0.999837693987645
Alg6	4919.29029681689	-0.14706685901424	0.335812710033773	-0.437943099293204	0.661427531603964	0.999837693987645
Slc44a5	114.363661863976	-0.527117963856333	0.562123773258968	-0.937725798004085	0.34838534249851	0.999837693987645
Tspan2	235.754116730068	0.25114491833291	0.480557447273252	0.522611645616856	0.601244534734236	0.999837693987645
Rufy3	2927.03892518879	0.0178770699305051	0.335085044090507	0.0533508440492393	0.957452370159636	0.999837693987645
Als2	4642.95872686177	-0.0491011035877349	0.327365036179985	-0.149988844748647	0.880773416299058	0.999837693987645
Vgll1	3.1745830570545	-1.04715378907617	2.04748693177376	-0.511433686255085	0.609047411951171	NA
Nus1	3810.37653069068	0.100841439715563	0.325150015174048	0.310138197784133	0.756455865728031	0.999837693987645
Cttnbp2nl	1468.78094369964	0.188653769143484	0.353089702738481	0.534294168536578	0.593138026143816	0.999837693987645
Adamts18	37.7908139555098	-0.374457631616415	0.86189282713542	-0.43445962169213	0.663954710273114	0.999837693987645
Asb18	65.8785192695457	0.253708639223963	0.624878541178027	0.406012724881973	0.6847332506845	0.999837693987645
Mettl18	210.821286443612	0.506799466996175	0.425496632810769	1.1910775031246	0.233623160622726	0.999837693987645
Zfp819	1606.8293776378	-0.0239140633871675	0.381098004067869	-0.0627504293696294	0.949965239656978	0.999837693987645
Ubap1	5989.40545833245	0.0344851959893721	0.32254366216394	0.106916365238776	0.914855330027611	0.999837693987645
1700049E22Rik	8.92545745537139	1.12799718433603	1.28792879840378	0.875822627566089	0.381126466925516	NA
Iqch	117.057590463015	0.131746190168281	0.597900774743301	0.220347916800817	0.825600204858651	0.999837693987645
Slc2a4rg-ps	186.239105988527	0.167973001128277	0.481085763957351	0.349153963207209	0.72697372586765	0.999837693987645
Retreg1	2073.91292052826	0.710912540391851	0.384848913141677	1.84725100192797	0.0647107706997074	0.999837693987645
A330048O09Rik	4.13328250606415	-0.0825475700349429	1.96756530778569	-0.0419541703181595	0.966535232711492	NA
Fhl1	1760.42976213025	-0.339579797977716	0.33472556372495	-1.01450213183226	0.310343212696626	0.999837693987645
Hnrnpf	21016.7726317099	-0.220087624196848	0.322217995677136	-0.683039517188781	0.494581872255823	0.999837693987645
Sfxn4	915.334550491041	0.175563372190021	0.346091356156459	0.507274651813765	0.611962121634349	0.999837693987645
Sfxn3	254.253259790747	-0.064882302390086	0.56745895257125	-0.114338318386015	0.908969607981719	0.999837693987645
Camsap2	2843.50288397663	0.149956363799546	0.331971565214452	0.451714482542126	0.651474683580303	0.999837693987645
Psmc5	1353.16940797266	-0.459518989274074	0.415669979397293	-1.10548996090687	0.268947342058459	0.999837693987645
Fli1	23.6257660518616	-0.200475914464647	0.867882114315935	-0.230994407140954	0.81731914700197	0.999837693987645
Peg12	20.2481903828312	-1.45420294999461	0.961328840129959	-1.51270084625571	0.130355664536855	0.999837693987645
Mlip	96.366054124394	-0.603659389663385	0.669608481638683	-0.901510966805698	0.367316705521575	0.999837693987645
Cldn10	64.4992083763639	-1.12542742874249	0.623761689789782	-1.80425865705503	0.0711907677113617	0.999837693987645
Rad18	7609.57870781735	-0.361867304881181	0.364450602306553	-0.992911803660022	0.320752936989551	0.999837693987645
Mrpl53	186.307899259647	-0.597550175826744	0.48114162881845	-1.24194237213305	0.214257825053187	0.999837693987645
Tspan11	20.9001486127744	-1.09597105730673	0.887774788254156	-1.23451473482594	0.217011159524664	0.999837693987645
Nadsyn1	663.140138016038	0.147361646854682	0.397595244406171	0.37063231748351	0.710911407907531	0.999837693987645
Trim42	5.67847399015651	0.561079902814941	1.64858901877164	0.340339463884698	0.733600901149689	NA
Lrrc40	3951.46340263172	-0.00503563753988743	0.358326321662882	-0.0140532169574331	0.988787524225338	0.999837693987645
Spag16	537.473246599549	-0.32786590161593	0.44744055950802	-0.732758563453507	0.463705698169502	0.999837693987645
Hmx1	5.57218917100345	1.07584896140811	1.62186645327561	0.663340042107208	0.507112796837974	NA
4933439C10Rik	198.016059273241	0.192799790968027	0.459510832438146	0.419576160903627	0.674795106449635	0.999837693987645
Pdcd4	524.231497674221	-0.139798413208468	0.374308522529127	-0.373484451446306	0.708787915473952	0.999837693987645
Pik3c2g	198.097824687363	0.0578655041942591	0.446769893806486	0.129519703535178	0.896946435098056	0.999837693987645
Zeb2	171.195121720685	-0.505414111983354	0.548971330447763	-0.920656660833487	0.357229709925959	0.999837693987645
BC031181	750.68189486354	-0.413821062127878	0.35388514068472	-1.16936546509749	0.242256417667961	0.999837693987645
Scrt2	233.663567993667	0.318359850238705	0.514476944052798	0.618802949128918	0.536046179168639	0.999837693987645
Cyp39a1	569.959758869953	0.375979013050806	0.387533850196748	0.970183670045658	0.331954948973856	0.999837693987645
Rpap3	1360.2854564037	-0.00601304556796473	0.35901426211546	-0.0167487651675268	0.986637043628519	0.999837693987645
Pmfbp1	33.1235147662397	-0.424377625001715	0.756258912003284	-0.561153882970535	0.574692638249565	0.999837693987645
Armcx3	64.1479592892771	-0.401794764629578	0.577570821610179	-0.695663197648101	0.486639778264039	0.999837693987645
Ccdc153	2.73848931442097	1.25024674554633	2.23123463210624	0.560338535246794	0.575248547548759	NA
Lama1	5249.89251325201	-0.136819548007393	0.353964863913161	-0.386534263584307	0.699101031929626	0.999837693987645
Fanca	3052.85266449861	0.197243902690027	0.338774386894666	0.582227908367097	0.560413177283263	0.999837693987645
Naa30	3051.67118886019	-0.237501226908641	0.384669515918039	-0.617416293936961	0.536960177398954	0.999837693987645
Ovch2	6.30035552332255	0.81427170169575	1.52034428670127	0.535583754823385	0.592246258607106	NA
Rap1gap	471.755636461065	0.352765381924723	0.398552516970319	0.885116432349603	0.376093837643212	0.999837693987645
Chchd6	3079.33213616603	-0.339726305943296	0.385200841998096	-0.881945906922433	0.377806060111424	0.999837693987645
Olfr78	4.21299885926979	0.120679792681903	2.06804630309709	0.0583544925958255	0.953466262611937	NA
Zfp57	6819.03086995046	0.0141267155664551	0.356871145222528	0.0395849195306792	0.968424050486907	0.999837693987645
Rapgef4	124.623805013639	-0.686268636683437	0.488044782938945	-1.40615914906581	0.159676871587127	0.999837693987645
Zbed4	6532.54819450865	0.229958786904764	0.329221084161771	0.69849349864776	0.484868622282471	0.999837693987645
Gtf2h3	1578.47703210413	0.0302367063809403	0.334253819865976	0.0904603166332224	0.927921427358936	0.999837693987645
Fcgrt	151.261276511852	-0.716228033164781	0.63858370643832	-1.12158833046261	0.262037515612939	0.999837693987645
Mapk1	16800.2946234921	-0.215640668221744	0.320422842161806	-0.672987814373266	0.500955043344387	0.999837693987645
Ahcyl1	4232.7238784065	0.0650391938893417	0.328763163764342	0.197829930654767	0.843178127668062	0.999837693987645
Cox7b2	447.62028543968	-0.46719932055523	0.426999648335336	-1.09414450896298	0.273891604245806	0.999837693987645
Rgs17	97.8944815159387	-0.740199447547076	0.501133723970269	-1.47704976165402	0.139662298810514	0.999837693987645
Mzf1	175.343106962536	-0.127167788841104	0.465828210210543	-0.2729928889099	0.784858681866813	0.999837693987645
Cdk2ap1	1544.91572794179	-0.0668923139863807	0.393719782150095	-0.169898280500622	0.865090133424076	0.999837693987645
Adam34	14.1118659188717	-0.327581067357698	1.14406243858916	-0.286331459113076	0.77462426542312	NA
Srcin1	861.916705456373	-0.132170546956028	0.460772666209201	-0.28684545904904	0.774230653559638	0.999837693987645
Nphs1	925.218200825293	0.124040721552122	0.394285172890581	0.314596464895587	0.753068063585335	0.999837693987645
Tsnaxip1	439.724125971523	-0.0138233660709653	0.39036190071935	-0.0354116681097514	0.971751480742037	0.999837693987645
Phyh	1107.20504501578	0.234689885910722	0.340506320971128	0.689237971387383	0.490673525147772	0.999837693987645
Vdac1	8529.08809225503	-0.175119316836733	0.35215496692545	-0.497279133574752	0.618992224320928	0.999837693987645
Grb2	7954.21938744414	-0.0586723128963479	0.346350710412119	-0.169401450993227	0.86548088227268	0.999837693987645
Pax7	33.4368950655825	-0.12601665262818	0.789853755356556	-0.15954428496867	0.873240070758024	0.999837693987645
Smarcd3	139.613578418459	0.0110996671948209	0.450204392382878	0.0246547287912313	0.980330365283318	0.999837693987645
Khdc3	105.946101667376	-0.861335158175832	0.587415104833589	-1.46631428284406	0.142562686144608	0.999837693987645
Rab5a	6372.22737244159	0.0736526230365008	0.34511145251823	0.213416919372185	0.831001784733507	0.999837693987645
Slc25a23	290.515050418795	0.143036702759014	0.402335342473465	0.355516127118381	0.722202965324295	0.999837693987645
Cd68	342.217405210242	-0.662035362770135	0.467036734091403	-1.41752310780884	0.156330043225852	0.999837693987645
Sh3kbp1	731.934585032704	-0.543963642862684	0.384775820330171	-1.41371576414525	0.157445374876059	0.999837693987645
Pan3	12959.5977867765	-0.0620014197790625	0.325711210188624	-0.19035703359168	0.849029364239361	0.999837693987645
4930550C14Rik	145.34440617107	-0.254102440321128	0.448456038119403	-0.566616164622746	0.57097499018765	0.999837693987645
Cobll1	327.551968136838	-0.300700480592591	0.454139947158662	-0.662131755803318	0.507886785739447	0.999837693987645
Tmsb15a	4.90041041099606	-0.629456791928296	1.66677324244702	-0.37764992615563	0.705690670758936	NA
Dguok	2043.05704029916	0.111956180844874	0.330091256537459	0.339167362441692	0.734483654586146	0.999837693987645
Rpl3	14759.748949765	-0.480158414326275	0.442816320777161	-1.08432862972073	0.27821911567454	0.999837693987645
Cntn6	85.1730812161736	-0.440476448567141	0.679751241978752	-0.647996533680345	0.516987192242007	0.999837693987645
Ap1ar	3480.85328672919	0.0612992110581696	0.3312433966985	0.18505791109842	0.853183613424739	0.999837693987645
Barhl1	152.237562238728	0.118042257604765	0.45550909600763	0.259143579435323	0.795524461408111	0.999837693987645
Fmn2	7671.29545621294	0.207760548001514	0.381923813934841	0.54398427231081	0.586452295785246	0.999837693987645
Srfbp1	4091.86505913526	0.124041942540025	0.348392586824514	0.356040705890522	0.721810081051092	0.999837693987645
Ccdc30	736.307109951692	-0.151509146063334	0.437092007723486	-0.346629870567622	0.728869402181267	0.999837693987645
Myl12a	1481.87420696504	-0.113736328851879	0.354199115419007	-0.321108449741137	0.748128207154558	0.999837693987645
Stard3nl	2546.06372064302	0.0930669719738583	0.335227060027211	0.277623685767801	0.781301248018358	0.999837693987645
Xaf1	515.340332334292	0.150749870037284	0.364565558340068	0.41350551797508	0.679236280473533	0.999837693987645
Kansl2	6734.20624467457	0.0646898094763611	0.350750272023087	0.184432670866476	0.853674041762205	0.999837693987645
Otub1	1530.45227821893	-0.137206883486083	0.423975137207965	-0.32362011694752	0.746225655798217	0.999837693987645
C2cd5	9516.93895569393	-0.276670207846119	0.372915155920161	-0.741911942847807	0.458140689401336	0.999837693987645
Capza1	10097.2562214891	0.193070583731818	0.340809947994702	0.566505129524035	0.571050446928226	0.999837693987645
Asap1	8788.81675168928	-0.0792736386256406	0.339909715808201	-0.23321969022613	0.815590816788409	0.999837693987645
Alyref	1408.34941250545	-0.425193925205151	0.378618916640662	-1.12301289375008	0.261432018425394	0.999837693987645
Prkacb	4309.24158108121	0.0932153814898658	0.372373385687644	0.250327722314873	0.802333919479977	0.999837693987645
A630077J23Rik	98.404685434925	-0.329033223505535	0.505341132675989	-0.651111105409467	0.514974768197764	0.999837693987645
Scyl2	2679.55086903891	0.0735878788240561	0.327959120947308	0.224381254015738	0.822460655965696	0.999837693987645
Gm12505	40.2463765725609	-0.237647284615592	0.687690594134312	-0.345572975176068	0.729663658733416	0.999837693987645
Rgs19	303.114289569624	0.0968150185974249	0.454545668491249	0.212992940662658	0.831332468889956	0.999837693987645
LOC100125594	15.0141633341391	-0.281942627932182	1.05289822695999	-0.267777664272672	0.788870464384883	NA
Ctbp1	2588.19223130566	0.197145573762505	0.341069137956027	0.578022318125782	0.563249051442398	0.999837693987645
Txndc16	915.898672036303	-0.193384819475866	0.380985356759721	-0.507591213270251	0.61174005400953	0.999837693987645
Mfap2	76.1175069094495	0.0825853775302236	0.589223182309632	0.140159756115681	0.888533767937048	0.999837693987645
Ncor2	8078.46136598709	0.305001391884633	0.43504829081097	0.701074796354405	0.483256338231754	0.999837693987645
Avpr1b	34.5339543477118	0.327535817192553	0.761627715676129	0.430047135169951	0.667161354133662	0.999837693987645
Gm20556	27.2910210468353	0.153365189987735	0.80062031721393	0.191557954114165	0.848088480246769	0.999837693987645
4930452N14Rik	17.7314385297588	-0.491736028121911	1.00430715373232	-0.489627128806627	0.624397775815639	NA
Fam229a	4.6314837708548	-2.03663869902012	1.78454408632981	-1.14126555607196	0.253759431047285	NA
Skint3	8.64737394755107	-1.58987360645899	1.43780159014079	-1.10576703862409	0.268827365126249	NA
Ckm	7.38498848556325	1.49978929220405	1.45885109066518	1.02806194669273	0.303920689228269	NA
Ncan	14.8482708527341	-0.669747171328949	1.03426420875728	-0.647559072099848	0.517270175995461	NA
A830082K12Rik	32.2495340329927	-0.161060669254357	0.748959243864593	-0.215045972893387	0.829731475743713	0.999837693987645
Ablim2	3222.10761851775	1.16862370263355	0.385014458765111	3.03527225024684	0.00240318648392127	0.773139423112958
Fgf1	64.1457178640798	-0.384759191534159	0.649501889309193	-0.592391181407321	0.55358867019342	0.999837693987645
Armt1	2291.816683551	-0.0390353100129697	0.332162595177623	-0.117518680849949	0.906449041436649	0.999837693987645
Ncbp3	4724.86948230167	-0.0601737212352756	0.323880484388728	-0.185789895148649	0.852609529073848	0.999837693987645
Slc15a3	11.2269985647229	-1.1685665043009	1.2080659583471	-0.96730356171923	0.333392303711075	NA
Ccnc	2313.21590365709	-0.113030637435417	0.34851230060284	-0.324323236912736	0.74569332913475	0.999837693987645
Atp2a3	1025.67979901649	0.576943681017221	0.436091953666918	1.32298630177865	0.185839933257981	0.999837693987645
2810004N23Rik	4432.51693661334	0.238507520042735	0.326099427950739	0.731395088735833	0.464537864245639	0.999837693987645
Rwdd1	1676.86260447719	-0.319213686239269	0.34294671082389	-0.930796756943359	0.35195870758914	0.999837693987645
Grtp1	3540.76952664873	0.462167040447762	0.33639718528107	1.37387309011402	0.169481085151657	0.999837693987645
Podxl	351.306404431976	-0.475522865577497	0.401165556310233	-1.18535317426345	0.235877837513935	0.999837693987645
A330076C08Rik	288.426804735954	1.3468695587472	0.441853249804915	3.04822825076394	0.00230195008249939	0.772083853202561
Zfp617	2414.44799050462	0.470841284994147	0.334819416290519	1.40625442278892	0.159648588784757	0.999837693987645
C1ql1	99.658230596797	-0.497037000190422	0.582164502766928	-0.853774144297858	0.393230143186116	0.999837693987645
Bpnt1	2711.21082177211	-0.0610793504924147	0.402642650634331	-0.151696176240121	0.879426573188397	0.999837693987645
Ube3a	7965.29558987061	-0.458638982926907	0.41872317867294	-1.0953274294021	0.2733732147687	0.999837693987645
Ubb	3871.50516677091	-0.876452970388365	0.435404935219134	-2.01296057874782	0.0441187767013664	0.999837693987645
Tyr	14.6697684167703	-0.477621464958744	1.1099741251989	-0.430299638627306	0.666977689947503	NA
Med21	813.971397727106	0.0839831366650615	0.354715985273495	0.236761635087599	0.812841716143687	0.999837693987645
Ftsj3	2896.98201676278	-0.634342950877068	0.460926986659946	-1.3762330460921	0.168749494141511	0.999837693987645
Gdpd3	128.779176671184	0.00530419004840043	0.471658881126936	0.0112458182399261	0.991027324379863	0.999837693987645
Tjap1	4191.31828237879	0.17709724387856	0.365055106492221	0.485124685914602	0.627587902025271	0.999837693987645
Mrps7	577.564552122692	-0.273471077207212	0.368517953232484	-0.742083458372757	0.458036771399949	0.999837693987645
Stau2	3076.71547431136	0.0398380004692289	0.400508280933286	0.0994686061831137	0.92076621289406	0.999837693987645
Paqr5	86.4502892668671	0.153821660113976	0.530622081940234	0.289889292868332	0.771900933143522	0.999837693987645
Clasp1	11052.4039653727	0.117546508897638	0.321307309876087	0.365838265375819	0.714485764586326	0.999837693987645
Rbm10	3661.15715007964	-0.23369673804681	0.337606364222272	-0.692216625078044	0.488801299759428	0.999837693987645
Mrgprd	28.4625970868331	-0.43416297054785	0.764144050712205	-0.568169012299706	0.569920210560624	0.999837693987645
Slc41a3	296.304043818758	0.390560311657581	0.430602941724034	0.907007996958563	0.3644025683303	0.999837693987645
Flot2	1532.38002086528	0.297880848993729	0.335280901328568	0.888451587350668	0.374297886504923	0.999837693987645
Ccnyl1	3155.78148689301	-0.0682846507373527	0.354771883996675	-0.19247480935663	0.847370298211391	0.999837693987645
Ecm1	174.40153584829	0.211979790122525	0.473456724530935	0.447727910787494	0.654349575826393	0.999837693987645
Cd82	98.6823828816124	0.304051607005833	0.49941246564025	0.608818617725204	0.542644671737588	0.999837693987645
Anks1	5792.66937145218	0.401195113207941	0.359353801792951	1.1164348650445	0.264236036551406	0.999837693987645
Syt6	16.0741784729681	-0.363637034486722	0.984359857485548	-0.369414733566643	0.711818617645909	NA
Dnmt3a	2332.33111795012	-0.0906885037637746	0.380077988417471	-0.238604987732581	0.811411897178045	0.999837693987645
Mpv17l	2000.75294799017	0.0159837853616842	0.338755795791461	0.0471837989497422	0.9623667397053	0.999837693987645
Pde4dip	2408.36376730207	0.500205103542618	0.352601405652692	1.41861346983771	0.156011736673923	0.999837693987645
Pomgnt2	471.559864895859	0.209324650365462	0.386011125686204	0.542276210286298	0.587628241562894	0.999837693987645
Ankrd10	24706.2002432074	0.0498541839553244	0.319925051241627	0.155830822756269	0.8761663743594	0.999837693987645
4930504C09Rik	4.27070526125532	-1.38101857655334	2.30087427159939	-0.600214706905022	0.548363153471326	NA
Nsg1	133.011490096605	-0.387215748868746	0.457345400838114	-0.846659326100467	0.397185035977017	0.999837693987645
Prkar1b	295.780317103486	0.757217338961653	0.425080304579783	1.78135126658058	0.0748550842247204	0.999837693987645
Tmem159	229.805853779931	0.104318340910443	0.436260003174614	0.239119653764568	0.811012802274725	0.999837693987645
Thumpd1	1447.00980488885	-0.119169026317735	0.353552716371173	-0.337061549239029	0.736070502339252	0.999837693987645
Brdt	56.5089174750298	-0.293627269057447	0.617416138259147	-0.475574334492376	0.634377663756577	0.999837693987645
Adgrv1	2574.93478320405	-0.224505840357789	0.37090567553215	-0.605290927499783	0.544985708521152	0.999837693987645
Ctu1	438.491818508576	0.180586740973174	0.444045818057947	0.406684926710892	0.68423941265713	0.999837693987645
Ube2m	808.331240843473	-0.285061390131799	0.45261759449832	-0.629806250567347	0.528821355624797	0.999837693987645
Ccdc136	300.599213633101	-1.45131810481238	0.507208678602384	-2.86138263408958	0.00421797643570427	0.92350250739503
Mrps35	2493.72686726147	-0.153840969554343	0.32855226988846	-0.468238949031064	0.639613721763947	0.999837693987645
Gpr84	4.08109880114387	-2.5498018577902	1.9240871112637	-1.32520084088893	0.18510454655111	NA
Eva1a	462.413956286234	0.787135622348958	0.449864204730343	1.74971827958791	0.0801669378757475	0.999837693987645
Znf41-ps	1839.19940087686	0.0141448866276939	0.373279631750951	0.0378935399216513	0.969772563747304	0.999837693987645
Tmem141	18.6776062893401	0.204736373804915	0.913123595214564	0.224215401811851	0.822589699629999	NA
Rsph6a	40.9007445776204	-0.2219056651365	0.677123556347328	-0.327718129219351	0.743124794604394	0.999837693987645
Thy1	53.0160771488364	-2.14990997254855	0.690145944283427	-3.11515265771906	0.00183849733957022	0.698509106474218
Thrb	477.024595299641	0.300565033753515	0.411216588533101	0.730916607293728	0.464830091460433	0.999837693987645
Thpo	252.840554544255	0.519949135936799	0.406294429825781	1.27973483702386	0.200638408191532	0.999837693987645
Adam17	2908.40143334855	0.0429333314550793	0.332455202226854	0.129140200446565	0.897246712961857	0.999837693987645
Prap1	90.0536833547331	0.249236491865168	0.57571929987701	0.432913212946678	0.665077820602809	0.999837693987645
Uox	2.98066469726518	0.589519705266023	2.26093230185512	0.260741865106848	0.794291578766831	NA
Patl2	547.793301323961	-0.100201244176103	0.368334897716114	-0.272038421548998	0.785592476845241	0.999837693987645
Tmem86a	30.4489738966097	0.266279037548868	0.743834679533654	0.357981477437717	0.720357175108301	0.999837693987645
Plce1	4780.36831995571	0.694412601749048	0.331478909162668	2.09489226178271	0.0361805709072569	0.999837693987645
Olfr420	1.93646514150466	0.428305112552177	2.72488502144656	0.15718282025889	0.875100767443516	NA
Aknad1	10.2429703300142	0.776882901627032	1.25800550740244	0.61755127227635	0.536871173528922	NA
Pde2a	113.544951020322	-0.431682256579511	0.538116017897355	-0.802210382560762	0.422431271526599	0.999837693987645
Rhbdf2	1180.55422317601	0.263938064645248	0.413663068068314	0.638050831750009	0.523440591397007	0.999837693987645
Mtmr11	326.028568583393	0.361312752732037	0.393650141146251	0.917852465846825	0.358696110231605	0.999837693987645
Rps27l	1191.56434649586	-0.608401920984823	0.428999751567272	-1.41818711727021	0.156136142073692	0.999837693987645
Ppa1	3343.61743567962	0.0666060268525671	0.345699728167123	0.192670174216531	0.847217283288752	0.999837693987645
Mfap3l	259.759167817495	0.0764433410164537	0.399154872040932	0.191512984986476	0.848123708271825	0.999837693987645
Ifi30	412.838775464291	-0.83463715620763	0.469709108974511	-1.77692350491104	0.0755808265052908	0.999837693987645
Cpvl	60.5708157802875	-0.403877775554015	0.621148626139342	-0.650211170978931	0.515555826195135	0.999837693987645
Nipbl	14233.6202874652	-0.176064467224855	0.373311415220865	-0.471628940467006	0.637191665892512	0.999837693987645
Rbm12b1	1407.49342845668	0.373227709402682	0.336831971333343	1.10805309818206	0.267838884894669	0.999837693987645
1700029P11Rik	138.286108493356	0.0272734811011518	0.449696943132061	0.0606485801553303	0.951639083334366	0.999837693987645
1810012K16Rik	22.0679042755778	0.546660531516928	0.868225305933811	0.629629806665187	0.528936817367127	0.999837693987645
Nox4	963.764261784916	-0.41083969724238	0.358511655218385	-1.14595910973137	0.251812071549242	0.999837693987645
Eral1	691.443321910876	-0.189308347492	0.358001329163211	-0.52879230346571	0.596949537436071	0.999837693987645
Insm2	13.2612777702184	0.246618263720177	1.10278845163371	0.223631525479641	0.823044031069919	NA
4930526I15Rik	124.182358681336	-0.223287936798955	0.517607108827993	-0.431384988711885	0.666188462991017	0.999837693987645
1110038B12Rik	4607.3710621128	-0.160702755739159	0.413732589306827	-0.388421796814223	0.697703916482064	0.999837693987645
1110020A21Rik	77.105486379497	0.536924173937158	0.545715967923535	0.983889432409627	0.325169880157416	0.999837693987645
Angel2	1755.63915568343	0.324003396249362	0.33225726754055	0.975158191866547	0.329481796922089	0.999837693987645
Cpeb3	1984.56501244832	0.1353009957089	0.35788971519909	0.378052204248544	0.705391813354705	0.999837693987645
Armh3	12857.8028053242	-0.150914037864695	0.338212820205374	-0.446210281955177	0.655445356465936	0.999837693987645
Dhx30	3879.64737793433	-0.133717894584019	0.330945564807391	-0.404048003066132	0.686177420133855	0.999837693987645
Marchf1	1047.03127191003	-0.297111997878428	0.483074637493779	-0.615043669897189	0.538525881048087	0.999837693987645
Efemp2	199.588024768678	0.196771146152149	0.426307003070389	0.461571460789867	0.64438866451282	0.999837693987645
Mmaa	744.702120241073	0.26127388150198	0.349328053258087	0.747932721306377	0.454500739574604	0.999837693987645
4933406K04Rik	4.00496894389825	-0.0660275531394774	1.92576368016195	-0.0342864255981422	0.972648749309816	NA
Npy4r	4.19302877107915	-0.717451047143965	1.82877514466173	-0.392312334973622	0.694827450698475	NA
Cstf2	4031.93295791735	-0.397717833726613	0.330081814320784	-1.20490683361337	0.228239270242383	0.999837693987645
Hap1	1254.66404263743	-0.248190161921556	0.48403331589571	-0.512754295563885	0.608123204119284	0.999837693987645
Gabra6	2.13389521819082	2.15336513414962	2.65989507723048	0.809567697832555	0.41818867963563	NA
Ormdl2	380.727127973751	0.141854869731302	0.377254398695205	0.376019127204161	0.706902676314018	0.999837693987645
Tec	685.10470340595	0.120747105622584	0.350391460102753	0.344606302868155	0.730390366733711	0.999837693987645
Tom1	3474.16578437251	0.30463451928368	0.325347818869524	0.936334905647081	0.349100781613483	0.999837693987645
Sgpl1	4129.64532700879	0.0272728189575982	0.324954362619639	0.0839281514417495	0.933113556904707	0.999837693987645
Hvcn1	1432.0060926316	0.260686309701132	0.430000107887564	0.60624707975491	0.544350694078214	0.999837693987645
1700109H08Rik	1622.16634176888	0.0671164573336561	0.338797195596554	0.198102163199662	0.842965132386745	0.999837693987645
Pi4k2b	848.595449220162	-0.00239194839702134	0.415707006404594	-0.00575392851255756	0.995409054608483	0.999837693987645
Rtn4ip1	2751.33388328271	-0.101340399528677	0.34719782506742	-0.291880859302612	0.770377718628462	0.999837693987645
Sdr42e1	41.3656098054672	0.628538274565209	0.703036207569081	0.894034002513944	0.37130369864879	0.999837693987645
Ahctf1	13317.1034322353	-0.149501953431402	0.324324051383629	-0.460964744346272	0.644823899480993	0.999837693987645
Stk31	1138.68458181068	-0.17202777580962	0.420306868650984	-0.409290898247179	0.682326194162956	0.999837693987645
Ctrb1	1.89489571670028	1.41345372887338	2.79892416586393	0.504998937131653	0.613559582498109	NA
C330018D20Rik	628.125022098867	0.276156130515661	0.36817260522485	0.750072456767953	0.453211067049391	0.999837693987645
Ankrd55	58.0278364904935	-0.615019680358923	0.606126822789298	-1.01467161200473	0.310262390524898	0.999837693987645
Sema3d	206.006467384748	-0.163572347414401	0.443237422896246	-0.369040020009073	0.712097895199213	0.999837693987645
Wdr82	11387.5511327031	0.160235503953793	0.32381804217027	0.494831921284788	0.620718769580203	0.999837693987645
Slc6a19	4.1927821560297	-0.339677544325379	1.86892444698319	-0.181750281491413	0.855778704150075	NA
4933430I17Rik	71.0333800257221	-0.494429674978447	0.57051838848894	-0.866632320630333	0.38614349869691	0.999837693987645
Dao	15.6327942068883	0.011122150855319	0.988079476202711	0.0112563322315555	0.991018935959218	NA
E2f3	14173.9129763531	0.014172376849964	0.320407549437378	0.0442323436974256	0.964719200732622	0.999837693987645
Usp17lc	7.33940315839976	-0.760441355629981	1.53101583237414	-0.496690719684307	0.619407167761615	NA
Zbtb39	1201.89818122016	0.500457408785087	0.345289613352793	1.44938448604231	0.147230238746039	0.999837693987645
1810058I24Rik	2342.74192476798	-0.105953449931395	0.336546395889593	-0.314825685924606	0.75289400814951	0.999837693987645
Klkb1	4.54720890292183	0.333526960387734	2.00620530555214	0.166247671394699	0.867962045042367	NA
Hspb1	1112.11830152994	-1.08093703784284	0.502903104510806	-2.14939424343843	0.0316031613891487	0.999837693987645
Neb	1960.13893833425	-0.249291647634005	0.362539632704953	-0.6876259176797	0.491688382720504	0.999837693987645
Ptger3	53.4748250422337	-0.596728922036925	0.681990277896855	-0.874981567005819	0.381583935362308	0.999837693987645
Ptcra	10.7797369742419	-0.121394362172973	1.2205212461649	-0.0994610807099151	0.920772187724457	NA
Pstpip1	236.841405126369	-0.105030751418966	0.437065137956199	-0.240309149135321	0.810090602816183	0.999837693987645
Scn1b	115.328548303652	0.424238602186012	0.514597240957968	0.824409010425813	0.409707196830648	0.999837693987645
Slc20a1	14093.5394055295	-0.266966180858899	0.33487321005831	-0.797215700869035	0.425325768916583	0.999837693987645
Csnk1g2	2652.39035255101	0.0379501176381512	0.380545285213281	0.0997256282307677	0.920562153576995	0.999837693987645
Gm12348	42.7164867565944	0.822943635236222	0.660550676535373	1.24584481474247	0.212821373280739	0.999837693987645
Olfr741	2.17285677080363	1.26282679314116	2.49701177581971	0.505735217338573	0.613042541872282	NA
Zc2hc1c	178.120135892466	-0.124770461283214	0.424010035414965	-0.294262991113184	0.76855695013696	0.999837693987645
Rap2c	807.258557905724	-0.0151343184750161	0.349450927304526	-0.0433088519517004	0.96545533500754	0.999837693987645
Aplf	1039.87730027245	0.122120918972383	0.340366368455326	0.358792554994785	0.719750282606581	0.999837693987645
Fam13c	1492.64066304581	0.195583072802221	0.374477077324656	0.522283164031049	0.601473189611289	0.999837693987645
Phospho2	485.32819471016	0.220642323345504	0.384482905629642	0.573867706768844	0.566057327312674	0.999837693987645
Col20a1	196.377231026277	0.183220308278734	0.463933861649139	0.394927646857772	0.692896285760447	0.999837693987645
Fgd6	815.771531847165	-0.0269227322805916	0.359990784261575	-0.0747872819461653	0.940383961014603	0.999837693987645
Ccdc60	447.662711815042	0.361990998441349	0.391075600074379	0.925629209218121	0.354638708328882	0.999837693987645
Trerf1	8345.74283477588	0.259141025012341	0.344156636579645	0.752974074792743	0.451465493110895	0.999837693987645
Ctnnd1	11649.2426903168	-0.083894398610427	0.334452754894387	-0.250840806011357	0.801937191291165	0.999837693987645
Stxbp1	720.797043738579	-0.154552911912084	0.370612607926369	-0.417020113743107	0.676663695717913	0.999837693987645
Zfp275	2076.6125962393	-0.169844807255135	0.345291198324917	-0.491888609032288	0.622798091337521	0.999837693987645
Acer2	558.293469634702	-0.427721983274848	0.386776243838071	-1.10586415295434	0.268785322520433	0.999837693987645
Pdzd4	1792.45645924021	-0.451874194325324	0.336749096236217	-1.34187203284534	0.179637491205631	0.999837693987645
Matn4	3.68600647415262	-0.260405117544419	1.8885619737215	-0.137885397020506	0.890330991652493	NA
Scn1a	97.1625302034512	-0.658461219987254	0.576490354866816	-1.14218948231905	0.253375266855721	0.999837693987645
Adh5	2697.85358219016	-0.101928198716876	0.34288316399442	-0.297268018439467	0.766261896192025	0.999837693987645
Tmcc2	403.6602755719	0.532689933660807	0.457459264920091	1.16445326285797	0.244240373291919	0.999837693987645
Hnrnph3	1758.59624173888	0.0324561364698121	0.372107636657346	0.0872224412306249	0.930494701810127	0.999837693987645
Il1r1	93.5212069902085	-0.0634990240502689	0.513948085345583	-0.123551436148598	0.901670446098708	0.999837693987645
Odf2	7899.84266002032	-0.220853553264063	0.343132589233691	-0.643639106845811	0.519809484932017	0.999837693987645
Stx8	8192.4238950138	0.0197990332725596	0.358069355753646	0.0552938500723908	0.955904361603866	0.999837693987645
S100pbp	3663.87534978467	0.01848054653967	0.32938904873521	0.0561055281304333	0.955257740066351	0.999837693987645
BC051537	4.23085430536777	0.173231492014821	1.77427200262211	0.0976352508289656	0.922221932105966	NA
Nt5c3b	1243.2468448838	0.168136374803915	0.418587606137696	0.401675473278599	0.687922877230056	0.999837693987645
Gpr179	113.417438166986	0.100166814102983	0.542777263187497	0.184544970647344	0.853585951456033	0.999837693987645
2310057J18Rik	2.48424223902402	0.639269495247831	2.56977913997024	0.248764372511497	0.803543051503072	NA
Gm16157	7.76825573505121	-0.314348331646717	1.46047027193613	-0.215237747516756	0.829581962274804	NA
Gtf2ird1	6544.23198963756	0.232657323680074	0.379245467542115	0.613474236588569	0.539562812844413	0.999837693987645
Zfp37	566.797500746477	0.445554338185954	0.382160364966947	1.16588317112501	0.243661683966189	0.999837693987645
Pbx1	2043.10341972082	0.225118769246824	0.350584140524499	0.642124794664216	0.520792158118361	0.999837693987645
Lbx2	11.7832709499033	0.835975612075227	1.23053198205825	0.679361141574664	0.496909064851021	NA
Lbx1	2.62916721667725	-0.862526679664085	2.23426460066124	-0.386045000851205	0.699463341288929	NA
Lats1	4496.75201857128	0.132674756749244	0.333794457816079	0.397474414696089	0.691017650041603	0.999837693987645
Lat	82.1199176923681	-0.386417981168651	0.651152537454487	-0.593436958226796	0.552888761193227	0.999837693987645
Lasp1	6990.17843824666	0.274178211936674	0.418418563697378	0.65527258043688	0.512292271331952	0.999837693987645
Laptm5	1644.54082028563	-0.0202974415100983	0.419076286346921	-0.0484337629481033	0.961370551928034	0.999837693987645
Ing1	1206.84113285278	0.0203975613880958	0.366260099099847	0.0556914647220013	0.955587599116298	0.999837693987645
Actn3	25.9486887656384	-0.231890886527695	0.837106372069603	-0.277014838573483	0.781768712312801	0.999837693987645
Slc9b1	2791.29662821098	-0.38191582588216	0.331065773516543	-1.15359501474735	0.248666243173479	0.999837693987645
Nalcn	1299.84552348292	0.302220590477762	0.46216150157161	0.653928528122834	0.513157853325825	0.999837693987645
Aadacl3	3.49454294236132	0.75437845458063	2.19777466239312	0.343246497236073	0.731413027338241	NA
Bglap	3.12241379356475	0.36010099547485	2.16970701698727	0.165967567351497	0.868182473655077	NA
Cnga1	7.8878230441444	-1.07388467451625	1.47293281344778	-0.729079198122108	0.465953218318741	NA
Ccr10	9.95872133690337	0.171603339538768	1.22367267894302	0.14023630868918	0.888473285160277	NA
Ccr7	8.48623721365349	-0.594076909813464	1.31029362606712	-0.453392200034279	0.650266352029128	NA
Clk4	3979.95119706736	0.0465771014401528	0.324390627925682	0.143583375814494	0.885829468796326	0.999837693987645
Lta4h	1836.78274353106	0.0318138615909051	0.342355119961358	0.0929264957232011	0.925961956275416	0.999837693987645
Tmem116	560.15716791754	0.957991529018857	0.383516072225556	2.49791755391007	0.0124925244427086	0.999837693987645
Mast2	7989.72657650144	-0.146974854579527	0.327128584078651	-0.449287716612957	0.653224117583705	0.999837693987645
Pigv	1244.48982829707	0.00790347912166392	0.340635177318692	0.0232021812423371	0.981488998697176	0.999837693987645
Klrb1a	13.149441371139	-0.395115524418255	1.0590018442267	-0.373101828455054	0.709072657872068	NA
Cabyr	504.779495347498	0.0932920597452292	0.361348509661318	0.258177513538576	0.796269911376072	0.999837693987645
Mtif2	4633.2419657337	-0.200450474480688	0.324240890742945	-0.618214667562095	0.536433842691352	0.999837693987645
Blcap	1652.08873684193	0.0729584438884931	0.334040803717908	0.218411772084303	0.82710829414597	0.999837693987645
Sgk1	6244.77178846497	-0.279897383882445	0.342326956741427	-0.817631735890033	0.413567500426989	0.999837693987645
Sertad1	117.712060697706	-0.308568376199576	0.500253808679487	-0.616823642011041	0.537351056131935	0.999837693987645
Bace1	887.199556168514	0.113494223868412	0.364533938082423	0.311340624320005	0.755541687080271	0.999837693987645
Ash2l	22946.0329563559	0.184934294798137	0.325263863854441	0.568566986220446	0.569650034444321	0.999837693987645
Smarcal1	2062.15727697369	0.280250433492102	0.350999860512093	0.798434600752345	0.42461833081614	0.999837693987645
Dusp14	275.49006024506	0.0466872723323275	0.462686257343114	0.100904817446751	0.919626018860284	0.999837693987645
Cd248	8.82452698336447	0.15927193755239	1.37290017134833	0.116011302843649	0.907643583909477	NA
Npy1r	9.76104464516775	0.0206456591371561	1.22438938014092	0.0168620044178918	0.986546704536751	NA
Cbx5	17764.6392472506	-0.0208091024344469	0.335828979972239	-0.0619633911170117	0.950591985611526	0.999837693987645
Bclaf3	12390.4663160269	-0.371998612365239	0.329729185249616	-1.12819437588948	0.259237838607775	0.999837693987645
Zbtb3	211.579424419466	0.060419706123061	0.409021777119461	0.147717577652142	0.882565658865243	0.999837693987645
Abcc8	79.4403643900873	-0.49883762118594	0.548382174245799	-0.909653239316178	0.363005411927599	0.999837693987645
Nr6a1	6498.13252089747	-0.11118679875666	0.339146981277137	-0.32784251340808	0.743030741106281	0.999837693987645
Fut10	1343.07738759094	0.373289297751976	0.353753870260358	1.0552232191191	0.291323247250585	0.999837693987645
Tmem200a	171.769628122826	-0.689855940371015	0.476436671785342	-1.44794886964921	0.147631350769342	0.999837693987645
Rgs7bp	122.444392346049	-0.109873102028903	0.512464106845568	-0.214401556247945	0.830233928171911	0.999837693987645
Ak7	257.64072608574	-0.00711149024992789	0.421016136437815	-0.0168912534091868	0.986523370541417	0.999837693987645
Pold3	5799.30980309673	-0.158206499358735	0.335192175296357	-0.471987447853931	0.636935748061059	0.999837693987645
Cds2	5902.90089387678	-0.116735566914146	0.339877500018623	-0.343463650602791	0.731249682072519	0.999837693987645
Armc9	2992.45242327416	0.0538003546992735	0.349717276767867	0.153839567768866	0.87773623461175	0.999837693987645
Asb10	32.1570529734192	1.49590542152016	0.833410215736752	1.79492090842413	0.0726663021628732	0.999837693987645
Ppp1r3c	38.6328583693639	1.51415304466334	0.879698177833315	1.72121880301341	0.0852111270461083	0.999837693987645
Slc22a5	695.382794520468	-0.145189718301353	0.373548444538016	-0.388677079035667	0.697515040051232	0.999837693987645
1600023N17Rik	8.3522479102288	0.868505135525028	1.33728263061536	0.64945518295215	0.516044205609939	NA
Dlk1	6.05945476156555	-1.98942992357921	1.58771898222429	-1.25301136148927	0.210201571948101	NA
Slc7a7	5116.99983084358	-0.325057471699162	0.327330472807433	-0.993055944077627	0.320682692061491	0.999837693987645
Gm3500	256.695829778451	-0.546993358253544	0.41802603571235	-1.30851504816303	0.190698673916244	0.999837693987645
Tcf7l2	4602.29435184582	0.191863019991798	0.34035682218583	0.56371139781956	0.572950559213221	0.999837693987645
Bcl2l2	432.921227607412	0.22052974685769	0.422592551293956	0.521849583440217	0.60177506360129	0.999837693987645
Anxa4	2135.79052633477	0.432053341798579	0.3414605698289	1.26530961397702	0.205760361564606	0.999837693987645
Rgl1	679.390962049864	-0.29035408954711	0.350638531103132	-0.828072398756738	0.407629499741696	0.999837693987645
Psme3	2190.66828548243	-0.380184492666391	0.372627046090867	-1.02028152989647	0.307594960448354	0.999837693987645
Tmem19	1475.12698551153	0.0833960074308513	0.342872664090059	0.243227344040896	0.807829285305296	0.999837693987645
Mrpl42	3175.55538731282	-0.0901243914648217	0.328986997492444	-0.273945147229996	0.784126775711148	0.999837693987645
Herc4	15716.238603393	-0.0455330581134591	0.330485340899669	-0.137776332195267	0.890417190120559	0.999837693987645
Aup1	667.052907222768	-0.282316502083667	0.371278474629056	-0.76039016903883	0.447021397937518	0.999837693987645
Hadhb	2476.44566033725	0.017643103669863	0.332050042103074	0.0531338696966232	0.957625245442629	0.999837693987645
Agbl5	2781.59089380597	0.197414492651279	0.345818357794213	0.57086180707837	0.568093322241097	0.999837693987645
Pvr	1328.63850023028	0.359294542373498	0.384563828690874	0.93429104759177	0.350153781019237	0.999837693987645
Zmym2	9733.55215438894	-0.0804872073328775	0.325217511010374	-0.247487311131626	0.804531110379453	0.999837693987645
Nol8	2342.76852246295	-0.10536475715583	0.333263219973017	-0.316160772750023	0.751880480549307	0.999837693987645
Anxa6	2621.69457357377	0.661490658169757	0.38244534828222	1.72963447232628	0.0836956029710808	0.999837693987645
H60c	8.62685029162886	-0.0271691585158815	1.28752442217037	-0.021101858767139	0.983164402144256	NA
Sh3gl1	2340.38304724199	0.288048174492189	0.374645711649451	0.768854855495344	0.441979479817158	0.999837693987645
Cpt1c	655.859894935268	-0.173849828364056	0.399449363990332	-0.435223695507659	0.663400064648674	0.999837693987645
Map2k7	2667.09128622175	0.191462466390783	0.367591076655743	0.520857220291262	0.602466238603138	0.999837693987645
Lrrc73	44.1185118664719	-0.806624967218919	0.671744907351131	-1.20079059534616	0.229832440895707	0.999837693987645
Zfp936	13385.8941284354	-0.0392574603397879	0.33609558109073	-0.116804452508378	0.907015015315882	0.999837693987645
Cmip	13648.1783614778	0.349112471992617	0.340170714583231	1.02628608820821	0.304756752807383	0.999837693987645
Dpy30	3765.0255953577	-0.0144271449314041	0.328061943358453	-0.0439768928505079	0.964922822877862	0.999837693987645
Gm4710	7.79506732998092	-1.21731011691806	1.71810638855476	-0.708518474191833	0.478623343836781	NA
Ect2	15540.3879279159	0.0658014549368108	0.338390700743047	0.194454087515769	0.845820342346947	0.999837693987645
Rpl31	6985.2656904615	-0.376212720959231	0.421174500120581	-0.893246672938467	0.371725088766807	0.999837693987645
Insig2	1197.06831200369	0.211662338053479	0.340221380892197	0.622131206152933	0.533855596828933	0.999837693987645
4921509O07Rik	26.5305330655001	-0.336497666793413	0.812315177248023	-0.414245204593378	0.678694539039387	0.999837693987645
Cers3	96.9674767604689	0.264073676617146	0.514696786901517	0.513066495337719	0.607904807363097	0.999837693987645
Ldb2	70.2828259736666	-0.296022851881503	0.74336831879447	-0.398218278069164	0.690469293800957	0.999837693987645
Ncoa7	1725.56978744498	0.309292383254761	0.394176539148821	0.784654469600455	0.432656184557789	0.999837693987645
Cmah	3626.80298172144	-0.189341866142166	0.329394009552378	-0.574818790419012	0.565413857215196	0.999837693987645
Vps13d	12273.1776746993	0.241864875101034	0.325114867631774	0.743936679558348	0.456914783628275	0.999837693987645
Adra2b	3.53815223019517	1.00230761967306	2.11369623467277	0.474196624487166	0.635359700240238	NA
Zfp59	3710.00863673227	0.0157977188214442	0.36868378831118	0.0428489652170722	0.965821931208508	0.999837693987645
Commd6	783.711255609493	0.177893641914697	0.370659491259551	0.479938180755038	0.631271351189548	0.999837693987645
Tmem42	23.9383019798367	0.0552459520758925	0.842982250965266	0.0655363170608071	0.947746991642092	0.999837693987645
Traf7	1591.72331938523	-0.116343751443409	0.394345130171631	-0.295030273082801	0.767970753866233	0.999837693987645
Mynn	2308.19262773867	0.409461197566736	0.333808486457219	1.22663507423803	0.219959780250378	0.999837693987645
Rab27b	66.7767981397073	-0.468596721207718	0.657707388704547	-0.712469905698778	0.476173840588245	0.999837693987645
E230029C05Rik	15.4133498286198	0.438224683090707	1.02050076751416	0.429421218524096	0.667616714951679	NA
1700045H11Rik	19.157323761238	0.566580112942152	0.968438320424067	0.58504511954262	0.558517378843828	NA
Bmp3	3.73703971931817	0.102344537684803	1.98658545136014	0.0515178129461944	0.958912908020066	NA
Il6ra	1011.22223412498	0.0864696782387002	0.434436979189627	0.19903848516762	0.842232640015881	0.999837693987645
Meis2	2972.61448985203	0.765632336284821	0.338739599377361	2.2602386543886	0.0238064430173386	0.999837693987645
Kcnd1	175.177061366101	-0.726587383237492	0.42799359478466	-1.69765947923371	0.0895720497614528	0.999837693987645
Kcnc3	755.089712143521	0.0747260126458849	0.494625816084078	0.151075844033953	0.879915887438146	0.999837693987645
Tnfrsf18	195.047087768503	0.996386521446358	0.47356300640829	2.10402102352418	0.0353766131543107	0.999837693987645
Foxa3	74.7432951394507	0.653019967647297	0.623968330894494	1.04655947315652	0.295302801642981	0.999837693987645
Foxa1	3.68250919868631	0.778644793191335	2.05105002340998	0.37963227824975	0.704218396925793	NA
Jpt1	3808.72748752763	-0.045372182582658	0.361011626044902	-0.125680668735623	0.899984704629404	0.999837693987645
Hmgcs2	36.1357026173555	-0.758075404014827	0.71993689531091	-1.05297479397475	0.292352544562791	0.999837693987645
Tnnc1	9.00703088025687	0.401288290538521	1.33552577986836	0.30047214107546	0.763817043432922	NA
Gsta1	3.10162908116256	0.675853300094538	2.13443063989635	0.316643364961889	0.751514227121594	NA
Ankdd1a	79.0749473720401	0.0710134030835972	0.544859530712235	0.13033341454222	0.896302644548483	0.999837693987645
St3gal2	3152.8142016168	0.29070289326477	0.407055749539056	0.714159899704052	0.475128310001107	0.999837693987645
Tbca	4004.4183554213	-0.0150062196244918	0.381546361002879	-0.0393300032663096	0.968627285968628	0.999837693987645
Gm11351	12.1069270510721	-1.03440772524565	1.28107227654742	-0.807454617653152	0.419404610735331	NA
Pacsin3	123.537982350304	0.334490552525751	0.527133799634961	0.634545826424685	0.525724669760031	0.999837693987645
Ush1c	114.43732983301	-0.640598699606052	0.664904626256465	-0.963444491599854	0.335324507772738	0.999837693987645
Hp	18.9621018975004	0.40954102694713	0.90585017465879	0.452106803535577	0.651192042622122	NA
Slc25a4	1927.82695797511	-0.271018825113838	0.419538535775237	-0.64599268482701	0.51828409288321	0.999837693987645
Amy1	6.70595411814325	-0.315686471430217	1.51138152641026	-0.208872786860123	0.834547548528701	NA
Bgn	1.95668184474475	1.44240129537432	2.72974063111634	0.528402324723591	0.597220124338555	NA
Ctnnb1	10034.3774810409	0.0673728260495142	0.324194784174558	0.207815885197086	0.835372728796734	0.999837693987645
Ctsl	1339.84186957857	-0.477759534475974	0.374582504295144	-1.27544540654663	0.202151635772679	0.999837693987645
Ctsd	1945.66437201511	-0.175656828714178	0.35092795220779	-0.500549550439256	0.616688175319503	0.999837693987645
Sec61g	1336.27499012269	-0.0927158376190704	0.339463518198271	-0.273124599989911	0.78475743732023	0.999837693987645
Myh6	4.41156495428015	-0.427775142259121	1.79501781859935	-0.238312476804777	0.811638744995843	NA
Pik3c2a	3765.08590792952	0.0726255241685557	0.330340845157167	0.219850270510758	0.825987767075597	0.999837693987645
6230400D17Rik	226.982606458546	0.266395431686869	0.414618487450351	0.642507364601702	0.52054380908474	0.999837693987645
4930584F24Rik	4.08493191215335	-0.294600366684761	2.04731650881856	-0.143895858513233	0.885582706080997	NA
Lpar5	418.985848564221	-0.131139954845242	0.444279817027149	-0.295174234388478	0.767860783544234	0.999837693987645
Rnf20	3238.42319505607	-0.159171765898184	0.33501755768532	-0.475114698459157	0.634705222490767	0.999837693987645
Gm38509	399.756823141432	-0.402990032916859	0.371275075695114	-1.08542172447845	0.277734914843547	0.999837693987645
Prxl2a	672.736296263578	0.470388465238754	0.37008672035348	1.271022274967	0.203720724299257	0.999837693987645
4921525O09Rik	28.4096319909246	-0.238874296904554	0.770302858416549	-0.31010438854607	0.75648157508782	0.999837693987645
Rorb	30.4321762037055	0.0147492792504582	0.870221844899832	0.0169488726775825	0.986477403597141	0.999837693987645
Tbx2	12.602997524724	0.845258345239886	1.13773309662809	0.742932017838796	0.457522839930183	NA
Trpc5	2894.98289853845	-0.802429716152907	0.372992603403267	-2.15132876317483	0.0314502595270465	0.999837693987645
Fam149b	3117.50767759975	0.106242917948901	0.333731775432755	0.318348223842737	0.750220808136704	0.999837693987645
Pus1	228.248547237045	-0.158293552695203	0.485758675908303	-0.32586870918819	0.744523691009803	0.999837693987645
Aldh18a1	5629.22131006684	0.31757202212411	0.325597740229697	0.975350817545833	0.329386271081506	0.999837693987645
Gdi2	8594.44495500778	-0.00701857456792609	0.332362499089703	-0.0211172276870858	0.983152142252201	0.999837693987645
Drd4	5.68221788067228	-0.478477223788141	1.55051024848741	-0.308593396435088	0.757630844739246	NA
Drd3	271.14664021659	0.15312948457442	0.469863028438	0.325902391348985	0.74449820636018	0.999837693987645
Dpep1	16.9286329658542	0.165133653949916	0.955979009427315	0.172737740391225	0.86285757713785	NA
Pkib	81.0469983302516	-0.434147038273977	0.593541642693593	-0.7314516910789	0.464503301757333	0.999837693987645
Crx	5.00351934879545	-0.684549250338929	1.73900224470803	-0.393644834227262	0.693843275334356	NA
Dmbt1	11.1433809264457	0.585702916953992	1.17147357876118	0.499971085624795	0.617095437097052	NA
Epha6	440.06892616023	-0.502542184571002	0.481394025438235	-1.04393107935545	0.296517277715577	0.999837693987645
Inka2	204.510459939458	0.181060400229728	0.527298914798535	0.343373360248438	0.731317598038669	0.999837693987645
Rhot1	4360.90899506127	0.0166312708170758	0.33047838166586	0.0503248373864627	0.95986353147056	0.999837693987645
Ncmap	234.767021427664	0.201651164872672	0.490382571477889	0.411211932481504	0.680917139380855	0.999837693987645
Cacfd1	624.150596507106	-0.0833354886309865	0.38493301154778	-0.21649348362174	0.828603104045622	0.999837693987645
Gm19276	3.05305066399503	-0.196100938834477	2.10230939538635	-0.0932788195994524	0.925682058221044	NA
Jarid2	40666.8698671241	-0.204021087790869	0.33081797092005	-0.616717064140919	0.537421363858812	0.999837693987645
St7l	5832.43229309908	0.425971665972787	0.384771339468734	1.10707743087346	0.26826045239372	0.999837693987645
Arhgap15	617.388047390432	0.106199945592667	0.44516516804	0.238563017093746	0.811444445238579	0.999837693987645
Mag	11.3624103397456	0.349512999839035	1.15231259311885	0.303314397435372	0.761650275125873	NA
Zfp467	116.228446857217	0.380166093337121	0.496450331077054	0.765768636939664	0.443813978779752	0.999837693987645
Ranbp17	30459.6393431182	-0.289139501366035	0.344434921690174	-0.839460470347202	0.401210962663392	0.999837693987645
Gm14391	3027.93314298931	0.165900879336748	0.327990395821913	0.505810174474822	0.612989915252528	0.999837693987645
Pecam1	8090.73933988829	0.416670825875197	0.353552254883098	1.17852685174634	0.2385866339553	0.999837693987645
Aldh1l1	1357.0101223765	-0.222488322712941	0.338549631294731	-0.657180815297506	0.511064659748593	0.999837693987645
Stk32c	114.474675326227	-0.222928889570401	0.484133361234875	-0.460470001492519	0.645178899034123	0.999837693987645
Maf1	269.816669930688	-0.185433307887138	0.427084737924632	-0.434183878328758	0.664154919217634	0.999837693987645
Itch	6626.45084224091	0.177296331298105	0.323293451289352	0.548406813039409	0.583412599371526	0.999837693987645
Slc30a6	1392.63425399795	-0.121760021242468	0.336043386256875	-0.362334228918266	0.717102282474453	0.999837693987645
Prmt1	2724.07291077298	-0.445929275853756	0.380960571278484	-1.17053918298484	0.241784055441884	0.999837693987645
Mpl	6.83980481880493	-0.484222647946009	1.42213524098295	-0.340489873249555	0.733487647697235	NA
Rhbdl3	194.559597498214	-0.501317235165367	0.499998003109253	-1.00263847464972	0.316035325106653	0.999837693987645
Lin54	4220.29974894239	0.0696058792836838	0.331798948760169	0.20978330264089	0.833836805650642	0.999837693987645
Rpain	914.404845281138	0.108969696214583	0.400395960886962	0.272154833862939	0.78550296878507	0.999837693987645
Arih2	9179.34616086143	0.266906943336447	0.372010338918004	0.717471842618002	0.473083004343713	0.999837693987645
Osbpl3	1159.8388351347	-0.0781176610659603	0.445417531398406	-0.175380750777157	0.860780464821154	0.999837693987645
Cmtm7	3006.47821814173	0.699459199520018	0.403341295326481	1.73416212925544	0.0828893203370952	0.999837693987645
Cbfa2t3	85.4012880673969	0.291928904798715	0.525858530925425	0.555147226165501	0.578793962515734	0.999837693987645
Senp6	10333.1993963573	-0.0855859069076945	0.355756309011376	-0.240574530204488	0.809884892428335	0.999837693987645
Thap3	359.917278631337	0.646376625664909	0.422827554666199	1.52870033783676	0.126338748526022	0.999837693987645
Mtpap	3999.70739494225	-0.140735761823903	0.336790633991173	-0.417873146162347	0.676039867317755	0.999837693987645
Peli3	197.337686485839	0.103014679079577	0.455752956707597	0.226031839318751	0.821176656872064	0.999837693987645
Gm5741	38.4927358577662	0.178389554232797	0.711748885684363	0.250635523034604	0.802095914718015	0.999837693987645
Zfp169	1257.39290961982	0.0215212517420304	0.340403537870654	0.0632227616571013	0.949589119853367	0.999837693987645
Tmem241	797.132060896319	0.223438805762576	0.354915888780954	0.629554248839159	0.528986264983654	0.999837693987645
Tcf20	12962.6277843331	-0.260016300734709	0.331715883314144	-0.783852428581077	0.433126706057647	0.999837693987645
Cacnb1	777.678107821629	-0.0283740136330525	0.470457399383481	-0.060311547167152	0.951907505379453	0.999837693987645
Podn	15.6212905234977	-0.359173331554328	0.994985024708588	-0.360983655668108	0.718111665338184	NA
Acr	11.6248959966858	0.135309658802781	1.25578125712462	0.107749385520056	0.914194493542088	NA
Crhr1	2.68337634319648	-1.42146862386099	2.3710883098199	-0.59950049855754	0.548839177714961	NA
Asgr2	10.9044308072245	-1.96981072180986	1.20183753851155	-1.63899916477016	0.101213433641499	NA
Tet3	849.95586940002	-0.537293188560564	0.368100812859902	-1.4596359741402	0.144390146868217	0.999837693987645
Arhgap33	52.5879164463824	-0.214574651902969	0.605008307099414	-0.354663976320758	0.722841341452441	0.999837693987645
Nrap	8.01647244185347	0.499104256015066	1.37795874739808	0.362205513740883	0.717198459542653	NA
1700012B07Rik	14.2767653350778	-1.56155871755099	1.04165126775846	-1.49911853024603	0.133842885211648	NA
Hoxc5	5.72582716850613	-0.310834927858125	1.56273447982053	-0.198904504809943	0.842337445596792	NA
Pianp	226.047315175178	-0.318108424565392	0.444408475565748	-0.715801885102277	0.474113688261692	0.999837693987645
Rae1	2579.11964158635	0.0823749051898652	0.346582476707516	0.237677640175045	0.812131127320502	0.999837693987645
4931406C07Rik	448.752384702451	0.368606297039052	0.378306895217536	0.974357860506597	0.329878884907981	0.999837693987645
Cnep1r1	2881.39704099036	0.276880174134624	0.331036683522315	0.836403298838511	0.402928057397637	0.999837693987645
Snx16	2306.40191276342	0.125618715230087	0.368342249200976	0.341038030534331	0.733074951854812	0.999837693987645
Spata17	181.605252230919	-0.0466806037442952	0.483940543606196	-0.0964593778327473	0.923155735227995	0.999837693987645
Tbc1d30	84.2762072572455	0.0458357546800646	0.541918698050507	0.0845805004421396	0.932594901900986	0.999837693987645
Asnsd1	591.199762260167	0.218135738115474	0.39331992737433	0.554601287485417	0.579167408203686	0.999837693987645
Kptn	160.416370392208	0.100987867412787	0.463123577860611	0.218058143097137	0.827383809593723	0.999837693987645
F9	6.72176970121176	-0.699897465142118	1.44978496535546	-0.482759500110083	0.629266510358923	NA
Ankra2	827.697457625579	0.0634588520195581	0.348885564743227	0.181890162369608	0.85566892500885	0.999837693987645
Capzb	11574.5996433728	0.260654008468674	0.356229701653203	0.731702065434248	0.464350435485181	0.999837693987645
Nf2	11031.5568814633	0.0378784248469175	0.331516315980631	0.114258101399542	0.909033195163172	0.999837693987645
Pex3	1178.48030367123	-0.0194402646790156	0.342194840746286	-0.0568105136729085	0.954696138766013	0.999837693987645
Trim24	20475.0696428461	-0.287211309036271	0.354685614372499	-0.809763061702964	0.418076366204499	0.999837693987645
Kmt5a	3593.1161765454	0.176780735118307	0.341836828466275	0.517149471317856	0.605051821408387	0.999837693987645
Cep57	4865.62504521487	0.0646117885094762	0.324553738793891	0.199078860559693	0.842201057080285	0.999837693987645
Tsc2	2204.04989904761	-0.0913436298795504	0.37998346262912	-0.240388434926984	0.810029142984576	0.999837693987645
Mapk7	572.202130565739	-0.13776088965593	0.418914261147267	-0.328852231668238	0.742267381495791	0.999837693987645
Egflam	130.407608888358	-0.177602247673896	0.487495206275241	-0.364315885341489	0.715622138994313	0.999837693987645
Txk	10.4548827386645	-0.866217997446953	1.19829571758913	-0.722874983805928	0.469756694031965	NA
Adamts13	188.03782437993	0.142300978232763	0.429421017767628	0.33137869909704	0.740358452491643	0.999837693987645
Zfp862-ps	653.45000255746	-0.0974467538179031	0.360679783048206	-0.270175259046551	0.787025425572137	0.999837693987645
D6Ertd474e	27.1677225102052	-0.732779668606401	0.878748389769918	-0.833890197850906	0.404342861341522	0.999837693987645
Dnajb6	13388.6510936445	0.01117805017863	0.338913538053808	0.0329820114086305	0.973688932653144	0.999837693987645
Slc26a10	22.0164271825826	-0.436083543907694	0.85181297895973	-0.511947522143015	0.608687737639449	0.999837693987645
Hspa14	4769.17505363336	-0.0060212267444171	0.326984290595687	-0.018414422091801	0.985308247228249	0.999837693987645
Fkbp11	282.62623266465	-1.26691790189502	0.421433475630316	-3.00621088536015	0.00264525471375379	0.786788590709713
Nubp2	560.102212090035	-0.242841960573511	0.35820018514657	-0.677950404950639	0.497803139300629	0.999837693987645
Ndrg3	1871.87228977155	0.185567037971948	0.330272877621667	0.561859754601219	0.57421157580979	0.999837693987645
Fgfr1	4149.03380499222	0.303970166350265	0.364640573162633	0.833615863736294	0.404497483329059	0.999837693987645
Lct	265.974590216287	-0.603878515502308	0.427168709944554	-1.41367684814904	0.157456806064	0.999837693987645
Fmo5	44.8415320597883	0.184496813020525	0.687661523925952	0.268295966258528	0.78847151090175	0.999837693987645
Fbxw7	10867.4709099591	-0.183890901203633	0.350083376214431	-0.525277444453681	0.599390334888013	0.999837693987645
Septin7	7005.96623267632	-0.153894613160735	0.358894781158333	-0.428801479542388	0.668067702058681	0.999837693987645
4933409K07Rik	1996.42266679314	0.098049527155025	0.344267909809843	0.284805886233146	0.775792862352316	0.999837693987645
Gm14169	4.40806767881384	0.498648806813578	1.74906308639418	0.285094809153841	0.775571506801497	NA
Gm9926	10.0619382869892	1.09013071330327	1.27225836188482	0.856846962819938	0.391529467395415	NA
Csf2ra	179.492677415226	0.233347476152372	0.431215901300552	0.541138384388409	0.588412202994434	0.999837693987645
Brd2	11536.1005740889	0.00106060958959188	0.384251701860643	0.00276019490468395	0.997797685897199	0.999837693987645
Frk	540.034069340184	0.276040971732206	0.369097615855019	0.747880668621373	0.454532138787134	0.999837693987645
Slc15a2	96.0643664286054	-0.170996360141279	0.53984003413352	-0.316753759131146	0.751430453600929	0.999837693987645
Tmpo	11271.7381381115	0.0568959958640897	0.3225187391877	0.1764114420371	0.859970716189369	0.999837693987645
Triml2	5922.18635713381	0.0865059581376207	0.337990489303135	0.255941989125131	0.797995631510217	0.999837693987645
Abr	6866.14612357141	0.128124057165685	0.35985648626199	0.356042094715518	0.721809040985302	0.999837693987645
Gins4	1470.40746349297	0.229819242945546	0.333667230139804	0.688767796733449	0.490969404088069	0.999837693987645
Med27	4841.27407690986	0.123819427583989	0.333168155566886	0.371642443958395	0.710159083248914	0.999837693987645
Tmem254a	14.3220437095591	0.6149001420253	1.02972889071202	0.597147606104477	0.550408836193115	NA
1700012C14Rik	4.92005910507405	0.333846824811822	1.6625972158051	0.200798378367401	0.840856230981015	NA
2510003B16Rik	1340.47362535035	0.408127409980392	0.345644667184671	1.18077160948165	0.237693465272749	0.999837693987645
4930586N03Rik	552.978315731868	-0.427190097401459	0.423759096607196	-1.00809658322791	0.313408097778883	0.999837693987645
Lin7a	80.8799654801601	-0.235302168466985	0.618042268802199	-0.380721805521512	0.703409686834066	0.999837693987645
Gxylt1	2494.8756601044	0.334845051419801	0.337241595191756	0.992893688660818	0.320761765806247	0.999837693987645
Zdbf2	15797.3108444901	0.102571803076138	0.34325750882629	0.298818818055473	0.76507829186699	0.999837693987645
Magoh	815.752712924558	-0.334373401607562	0.384066011631236	-0.870614403465135	0.383964729300517	0.999837693987645
Tmem175	889.537202352387	0.191309803652491	0.349504534542151	0.547374310616902	0.584121600595937	0.999837693987645
Alkbh4	327.442940904708	0.259740909682344	0.394035926512722	0.659180780750352	0.509779687041787	0.999837693987645
Stra8	33.7682982966473	0.582935847879345	0.758817759811166	0.768215873102931	0.442358944767987	0.999837693987645
Adad1	32.9972104766267	0.295993983824622	0.768533722520015	0.385141178781408	0.700132820503529	0.999837693987645
Golt1a	306.899657646942	0.149528452047862	0.384600179972142	0.388789344972986	0.6974319834441	0.999837693987645
Myl4	31.6294391428055	-0.95071570034219	0.791784075982797	-1.20072596706636	0.22985751788101	0.999837693987645
E030030I06Rik	750.769609249239	0.1805371986547	0.364423127293256	0.495405437068816	0.620313957547639	0.999837693987645
Slc25a25	1296.14069330739	-0.164245666445371	0.348644813186658	-0.471097404100594	0.637571178810508	0.999837693987645
Srrm1	10446.8476240731	-0.128507780984162	0.322750160224484	-0.39816488671851	0.690508647073609	0.999837693987645
Lrrc56	219.967537109405	-0.0219023927709869	0.413217632471837	-0.0530044970248931	0.957728324644724	0.999837693987645
Klhdc3	1101.00927740936	-0.200059076344251	0.46181974390106	-0.433197322085718	0.664871424186834	0.999837693987645
Slc38a4	5415.25916205311	0.307000249362223	0.425887199237268	0.720848736266403	0.471002586198249	0.999837693987645
Tdpoz1	4.63002635841795	-0.244842850203649	1.76983392166866	-0.138342274495905	0.889969916479674	NA
Dars2	2266.93840228537	0.0241163974620482	0.351941138486103	0.0685239513794448	0.945368554440239	0.999837693987645
Tmem218	419.650819861525	0.471416355733206	0.401411413067963	1.17439699118219	0.240236049877437	0.999837693987645
Parp11	888.59476935209	0.355474222424929	0.398576264775698	0.891859987259842	0.372467983742153	0.999837693987645
Zfp773	137.813059898752	0.730555861574341	0.528817305920133	1.38149007870154	0.167128326256942	0.999837693987645
G3bp1	18726.1473519198	-0.220471390609265	0.326013821732113	-0.676263937025429	0.498873084979168	0.999837693987645
Stx3	4273.90395735006	0.0440150059920415	0.343753765238948	0.128042251294167	0.898115536514299	0.999837693987645
Extl3	2195.96309067351	0.281673583316434	0.335063345189738	0.840657706550769	0.400539720474257	0.999837693987645
Dhx16	2042.86531691552	-0.197400567290617	0.385333908572513	-0.512284444475434	0.608451950442623	0.999837693987645
Tbc1d7	436.687737103339	0.15851962538023	0.375422713754645	0.422243033179471	0.672847634077079	0.999837693987645
Map3k4	5065.99411913914	0.365467117981063	0.340103745296771	1.07457539952158	0.282564870684555	0.999837693987645
Svop	1030.18717901689	0.681432992345311	0.372875525779784	1.82750796239643	0.0676234301207621	0.999837693987645
Slc27a1	875.135382277174	0.164688176813413	0.352889137287226	0.466685311085019	0.640725040532715	0.999837693987645
Aqr	5611.63737676491	-0.0076585350180071	0.323015719972342	-0.0237094808223664	0.981084343530002	0.999837693987645
Colgalt1	2185.69547052609	0.0920781305494991	0.361790343213967	0.2545068774681	0.79910399153473	0.999837693987645
Acap1	289.379225860727	-0.124168207464189	0.417288499941473	-0.297559619978993	0.766039297751319	0.999837693987645
Zfp687	1353.62128170585	0.116919176340544	0.39037996553864	0.299500964859251	0.764557835945849	0.999837693987645
B3gat1	13.4851088272279	-0.847442352242842	1.06266986964639	-0.797465305499658	0.425180844709513	NA
Zmym5	1785.4091425946	0.209225343642365	0.333453994800269	0.627448904211465	0.530365019534285	0.999837693987645
Postn	4.14917286819585	-0.668542979339622	2.31733423463777	-0.288496570476	0.772966655336415	NA
Zbbx	920.482841356302	0.0841244332937325	0.373135954651256	0.225452498600296	0.821627274719493	0.999837693987645
Tfdp1	14516.06802899	-0.191240998405844	0.348677972143926	-0.548474563018579	0.583366090680199	0.999837693987645
Cct2	5569.94363561964	-0.276444945843564	0.380716553966653	-0.726117482844674	0.467766752248186	0.999837693987645
Ccng2	490.460004295454	0.721537919868491	0.404241018099554	1.78492010350814	0.0742742772922625	0.999837693987645
Ccnf	5582.15389627088	0.0536178363641464	0.354656774795069	0.151182326617413	0.879831891362196	0.999837693987645
Kcnc1	24.5034592418274	1.26502692827025	1.02014701714201	1.2400437456694	0.214959214177714	0.999837693987645
4933433G15Rik	216.569569506892	0.338499990935161	0.427024383337872	0.792694759697906	0.427955684164941	0.999837693987645
Mitf	6988.60241476317	-0.0310800412781198	0.35080851756251	-0.0885954579839462	0.929403417895487	0.999837693987645
Pkd1	2263.18868086232	0.0884652510712905	0.333464842720699	0.265291088408341	0.790785229060603	0.999837693987645
Mmp20	4.05453033519644	-1.26052415153785	2.0896025090714	-0.603236331343237	0.546351481536439	NA
Tcl1b2	31.0292554144948	1.04162137938622	0.788820225854667	1.32048006027945	0.186674789079536	0.999837693987645
Cldn2	3.70475132352534	-1.33505766645311	1.9245140847143	-0.69371155922265	0.487863115454467	NA
Nfatc1	55.5418587901862	0.356369616309372	0.722788250353145	0.493048435880432	0.621978363822556	0.999837693987645
Tnk2	5089.14934019849	-0.190215421612026	0.411039403214675	-0.462766878611591	0.643531474618217	0.999837693987645
Pdlim5	8232.09794832042	-0.0774309478528618	0.373921754270516	-0.207077943362567	0.835948987398302	0.999837693987645
Ints13	4266.31288653958	-0.450626674155202	0.354578719493911	-1.27087907249025	0.203771672548175	0.999837693987645
Aak1	6012.91932100942	-0.0506029577720463	0.323393915213488	-0.156474674975381	0.87565887978686	0.999837693987645
Cryz	1184.54817926295	0.242963072894794	0.340155163843136	0.714271305335341	0.475059432157022	0.999837693987645
Hus1	2465.19232983429	0.0562736766411286	0.330436799886702	0.170300876477509	0.864773522000823	0.999837693987645
Slc6a17	13.3210095938029	-0.96900265354442	1.09631089019093	-0.883875789444779	0.376763267870914	NA
Wbp1	255.392473153051	-0.1638071321528	0.430761009615915	-0.380273814240655	0.703742171292813	0.999837693987645
Cdk2	2652.48685566878	-0.121477808212718	0.347391494223374	-0.34968561473934	0.726574650694716	0.999837693987645
Mylpf	422.36637181143	-0.31875192817433	0.442184969622556	-0.720856542108188	0.470997783073075	0.999837693987645
A330093E20Rik	331.586139270882	-0.295859327447034	0.459826854681619	-0.643414634084137	0.519955090241393	0.999837693987645
Nup88	6478.64559157524	-0.00710693214418814	0.32470065367801	-0.0218876434761839	0.982537581492838	0.999837693987645
Ggps1	2381.64364898486	0.299749029944611	0.342560790924898	0.875024339870605	0.381560662279132	0.999837693987645
Rbp7	4.34367367857779	0.512796542035566	1.8450197517968	0.277935529707024	0.781061849224183	NA
Mkrn2os	11.6268278474289	-0.423370828488996	1.13022626676022	-0.374589443671827	0.707965825075556	NA
Usp17le	21.2532709914232	-0.507844883094972	0.9392602415369	-0.540686021441717	0.588724015003983	0.999837693987645
Tmem250-ps	377.706748301589	0.0668246908973742	0.375014011319528	0.178192517826852	0.858571785598173	0.999837693987645
Ate1	9164.29035068387	-0.300962865835812	0.351930556753558	-0.855176852536179	0.39245324870405	0.999837693987645
Papss1	891.409078427435	0.213710666578001	0.351520651176375	0.607960487848471	0.543213680118706	0.999837693987645
Pi4kb	3830.035757205	0.128619653860938	0.325421138747645	0.395240623752716	0.692665314733849	0.999837693987645
Gid8	2244.01025656471	-0.0199774231815154	0.329053159904161	-0.0607118411728183	0.951588701186407	0.999837693987645
Tll2	46.2493169377355	-0.374061983166156	0.693875299292084	-0.539091078105514	0.589824011460975	0.999837693987645
Cacna1c	880.088738530688	0.296362194829087	0.560297908146709	0.528936821858503	0.596849277460405	0.999837693987645
Zdhhc23	561.841830117873	-0.490447948415209	0.540802982252295	-0.906888394684197	0.364465818827603	0.999837693987645
Vdr	33.9188097950656	-0.240680765375324	0.752940656308313	-0.319654362344289	0.749230359483611	0.999837693987645
Vcp	6181.30781111837	-0.173566630876425	0.340678056147081	-0.509474055474506	0.610419979391631	0.999837693987645
Hsd3b7	237.886798942363	0.0571553073200083	0.414132434614164	0.138012149116643	0.890230815827239	0.999837693987645
Ppp1r11	317.388553905179	0.504340866669492	0.406880618082047	1.23953032967472	0.21514916384466	0.999837693987645
Brk1	2366.38028924171	-0.077175942464352	0.339287752495307	-0.227464569224082	0.820062516833736	0.999837693987645
C9orf72	1128.89611999004	0.265821232713343	0.356884031335174	0.744839245731596	0.456368906493557	0.999837693987645
Zfp202	9231.8730058322	0.148819826948484	0.359172796612939	0.41434047442312	0.678624776125617	0.999837693987645
Ube2w	4903.18065743005	-0.0823796026833527	0.377863552657325	-0.218014153797101	0.827418083529986	0.999837693987645
Kif20a	1477.21607441306	0.0110272722792684	0.343269006493856	0.0321242875723061	0.974372934721516	0.999837693987645
Gm10471	5.53019033979998	-0.100145103780138	1.60257611277477	-0.0624900764349609	0.950172564353812	NA
Gm45871	2256.17411193747	0.503698539443421	0.347600996288201	1.44907104646443	0.14731774276297	0.999837693987645
Dph3	447.253579458838	0.0458649632716436	0.369883682387272	0.123998341791197	0.901316587990136	0.999837693987645
Ankrd31	1191.15315535961	-0.364051487490987	0.384026977208724	-0.947984149803933	0.343137523333437	0.999837693987645
Mir323	34.2133822646563	-0.355337058905044	0.712012795787696	-0.499059934045056	0.617737162198326	0.999837693987645
Mirlet7f-1	68.317001794484	1.19959825518925	0.695849933670418	1.72393241292946	0.0847200451108341	0.999837693987645
Gm4961	29.9425051674147	-0.172199196934876	0.762370280635844	-0.22587343881146	0.821299856746361	0.999837693987645
Stard8	291.698276217305	-2.51808467849169	0.61066372237222	-4.12352099238807	3.7312443697875e-05	0.0614057513094128
Tjp2	12343.0753803463	0.127328296279724	0.330374521489788	0.385405919637965	0.699936697459337	0.999837693987645
Fchsd2	4827.20785206896	-0.161139542228898	0.342826847495118	-0.470031864208631	0.638332252331002	0.999837693987645
Mphosph6	2306.85677723863	0.317854475092293	0.341246495346474	0.931451251300234	0.351620190135502	0.999837693987645
Hcrtr2	292.858860642603	0.291112749414629	0.434185169399872	0.670480638058188	0.502551445132212	0.999837693987645
Gabra4	48.9420424840056	-1.14689793071326	0.639587725999049	-1.79318314609896	0.0729436440883091	0.999837693987645
Fubp1	15046.8649527658	-0.151251683336891	0.327686312399412	-0.461574614543353	0.644386402450022	0.999837693987645
Bdnf	354.990781604222	0.221419366637855	0.579055090313744	0.3823804856251	0.702179162853861	0.999837693987645
Hnrnpab	3489.41352360122	-0.660673142501166	0.451964837727382	-1.46177996019167	0.143801517341925	0.999837693987645
Oprl1	3.86231600289342	-2.4251953069043	2.06033035972986	-1.17709050660316	0.239159383833918	NA
Rad1	2136.70073525156	-0.0253362405634537	0.329669683070535	-0.0768534137791277	0.938740158298076	0.999837693987645
Sox17	14.0722165461265	0.524870215756174	1.15921106738282	0.452782267634129	0.650705533519745	NA
Ovol3	37.1461690987014	0.942024891840344	0.753104340930383	1.2508557455353	0.210987112226041	0.999837693987645
Obsl1	144.105503745598	-0.285151602875542	0.510096501966638	-0.559015013387001	0.576151473989894	0.999837693987645
Bmf	565.938116077212	0.510882857983241	0.371590204840709	1.37485555681491	0.169176230080467	0.999837693987645
Mcts1	1237.86766425511	-0.331526562570011	0.350656565896598	-0.945445187151498	0.344431641978899	0.999837693987645
Ccpg1	1373.36435707749	0.239312552333925	0.339135707420932	0.705654247244723	0.480403180153087	0.999837693987645
Dnajb2	538.424038057596	0.0827277980097006	0.415804279003929	0.198958505688968	0.842295203296313	0.999837693987645
Nthl1	369.407420434387	0.0315187943415615	0.383148436479173	0.0822626202815649	0.934437878333018	0.999837693987645
Kcnip4	1327.88220051968	-0.544455726737178	0.407842891907572	-1.33496436382803	0.181888010146637	0.999837693987645
Pkm	26583.8360922164	-0.402657133245034	0.352435270416577	-1.14249953691949	0.253246438418952	0.999837693987645
Tssk4	107.663471914127	0.534200578901226	0.503376126840251	1.06123542698472	0.28858292307903	0.999837693987645
Apbb1	232.181882517854	0.624878485521563	0.472616587105154	1.3221679106716	0.186112244018384	0.999837693987645
Mphosph9	4253.12976083133	0.021673830211185	0.323879609217305	0.0669194033658445	0.946645866010295	0.999837693987645
Immt	10854.6607925451	-0.366576074186161	0.352305415252058	-1.04050649895317	0.298104646259186	0.999837693987645
Prlr	394.355085890158	0.406576352034163	0.626689840598837	0.648768059883748	0.516488305316918	0.999837693987645
Enpp1	49.7550124222188	-0.303040916056633	0.629145921627074	-0.48167031786985	0.630040164908457	0.999837693987645
Pmepa1	1969.37702183821	0.874785997594761	0.450666405343535	1.94109431549025	0.0522468384459644	0.999837693987645
Mtrr	4497.5012103867	0.0981923565530065	0.330118108710582	0.297446138100509	0.766125923563093	0.999837693987645
Csf3r	138.46571897894	0.276116622913597	0.563789285316396	0.489751455206606	0.624309785988184	0.999837693987645
Sumo3	2155.35999877168	-0.0595771180114265	0.332225446825303	-0.179327377179372	0.857680651392531	0.999837693987645
Hipk1	3815.0461234971	0.262696416171314	0.325359265985859	0.807404133321138	0.419433686371548	0.999837693987645
Brd8	6941.17376786842	-0.0349956523950955	0.354642959643482	-0.0986785482229116	0.921393501759436	0.999837693987645
Tmem63c	214.25131266032	-0.594703033548335	0.440601654537277	-1.34975215690666	0.177095495975256	0.999837693987645
Apool	2067.94618966377	0.0313851537824003	0.369013996628298	0.085051391191576	0.932220534422252	0.999837693987645
Ppt2	304.851906237884	0.34243904226856	0.403794559443107	0.848052640285285	0.396408655242424	0.999837693987645
Pbx3	4183.78187272666	-0.390605107725545	0.356742309970326	-1.09492229211062	0.2735506819006	0.999837693987645
Plpp2	146.79630716506	-0.153827208432379	0.449272610980821	-0.342391689750582	0.732056141616718	0.999837693987645
Kmt2b	3058.30339553529	-0.0966522445683269	0.420843383901436	-0.229663215023866	0.818353481027727	0.999837693987645
Fmo4	5.52815047677051	-0.637583232094784	1.61160049480016	-0.395621144416343	0.692384536169189	NA
Kctd9	2196.91236252571	0.174518335750906	0.332612152136225	0.524690197366662	0.599798572870182	0.999837693987645
Dusp28	34.2038384715493	0.839332140675181	0.751763505381738	1.11648428617052	0.264214892774194	0.999837693987645
Lax1	283.629862402992	0.438357807310272	0.399966720272358	1.09598570353996	0.273085030971125	0.999837693987645
Ikzf5	1008.50189183804	0.266644911186305	0.358641935893213	0.743485032006128	0.457188080282027	0.999837693987645
Actn1	9629.38077349136	0.385481163807884	0.337913044743783	1.14077029521062	0.253965525034528	0.999837693987645
Rps19bp1	311.518857094928	-0.275136174217854	0.402548773076083	-0.683485313134597	0.494300227595759	0.999837693987645
Slc16a13	237.311539513959	0.315600545319986	0.441391189783246	0.715013241372054	0.474600861271769	0.999837693987645
Zranb1	6147.4396877112	-0.177250216407179	0.346509223762591	-0.511531019239538	0.60897927365019	0.999837693987645
Tom1l2	3156.82018525149	0.0686041454306458	0.330269479610074	0.207721723217179	0.83544625495214	0.999837693987645
Pex10	765.254889922245	0.271477793482185	0.393309776290529	0.690239119003365	0.490043826585653	0.999837693987645
Rad52	1926.62724203961	-0.0511456406785082	0.335167449578413	-0.152597278592659	0.878715871233173	0.999837693987645
Traf3	2133.61856218247	0.0748107859936312	0.353824948292692	0.211434457503958	0.832548271250324	0.999837693987645
Hsp90b1	6262.98310292747	-0.477648912385041	0.346351846529199	-1.37908579720759	0.16786830233027	0.999837693987645
Nrg1	526.489727129837	-0.505220885338956	0.37964923707806	-1.33075701462578	0.183268976096345	0.999837693987645
Ralbp1	3275.49610915206	-0.00821764282957471	0.338274336009734	-0.0242928355916963	0.980619027815842	0.999837693987645
Arhgef2	3598.18743212364	0.639162037998637	0.351344142764384	1.81919081664403	0.0688823234019564	0.999837693987645
Fip1l1	8674.44393484626	-0.218628319627141	0.342263784915619	-0.638771407500917	0.522971651409334	0.999837693987645
Smco1	93.957930879063	0.312034251326104	0.577851791049177	0.539990108466324	0.589203854007361	0.999837693987645
Tada2b	892.448966274942	0.0554996458834289	0.384091022217587	0.144496076901241	0.885108754122531	0.999837693987645
Wbp2	1335.18766137003	-0.0589132251332618	0.349258675648837	-0.168680778004485	0.866047739041308	0.999837693987645
Matn3	120.257075542116	0.0962948612994629	0.578553227148343	0.166440798842476	0.86781006886728	0.999837693987645
Gpr158	307.944979184947	-0.255385099527811	0.478167637726369	-0.534091141638395	0.593278478204209	0.999837693987645
Apaf1	4718.33381792839	0.105238903245875	0.32524619813852	0.323566897470864	0.746265952785149	0.999837693987645
Grb7	526.118090383643	-0.17143976698087	0.486384445456643	-0.352477898054313	0.724479891055122	0.999837693987645
Mon1b	632.514929094429	0.343127875218783	0.371977333026369	0.922442968304359	0.356297565748366	0.999837693987645
Dipk2b	11.6805293024186	-1.53815231047161	1.36078107605947	-1.13034516538529	0.258330810123968	NA
Enox2	5115.10447674173	-0.0709769532490716	0.374427968531887	-0.189561035003258	0.849653123077955	0.999837693987645
Kcnma1	757.539379163374	-0.634041554006118	0.385173699834216	-1.64611850258472	0.0997393637781172	0.999837693987645
Haghl	99.4874836033458	-0.214355170833173	0.5346731691932	-0.400908785373739	0.688487281482914	0.999837693987645
Orc6	3813.3198694889	0.117935541951412	0.341672769359779	0.345171030668899	0.729965796099471	0.999837693987645
Ube2dnl1	12.4228710340198	-2.15989987688717	1.15907712685894	-1.86346518867164	0.0623968458456682	NA
Camsap1	6903.47260476578	-0.0702574470070669	0.326835568775128	-0.214962671505946	0.829796422020864	0.999837693987645
Dst	32637.3461245647	0.132401824325951	0.321947082483539	0.411253375258404	0.680886753863098	0.999837693987645
Usp29	258.389181774778	-0.126577436790708	0.455265846934025	-0.27802972184964	0.780989543142476	0.999837693987645
Slc30a4	116.510048181861	0.270562528850832	0.591980730279832	0.457046175680307	0.647637856225615	0.999837693987645
Slc2a12	172.734958043198	0.193699620627295	0.427712322825357	0.452873602864107	0.6506397599119	0.999837693987645
Cdk10	869.732431104319	0.18450066129217	0.418111823993355	0.44127109233606	0.659016751214405	0.999837693987645
Hnrnpr	8367.69220647176	-0.125843652439012	0.334170777529675	-0.376584850923529	0.706482147553478	0.999837693987645
Wdr37	4543.28731160597	-0.0276461245900479	0.352380634488792	-0.0784552892078045	0.937465894590337	0.999837693987645
Tfpt	597.615116230911	0.0824090042514136	0.457547934030278	0.180110100215118	0.857066133453395	0.999837693987645
Polg	2023.65984917895	0.0897068945189584	0.370036265259968	0.242427304945193	0.808449078994677	0.999837693987645
Cyba	629.674923910452	0.327138373860419	0.374847021153817	0.872725019538515	0.382812977091759	0.999837693987645
Slc26a2	1161.17549683428	-0.0409582117923845	0.366774759768966	-0.111671293352313	0.911084041514258	0.999837693987645
Epyc	17.3905408878563	-0.926803981646337	1.0426228994992	-0.888915812314795	0.374048326707001	NA
Dsg2	1942.10752980823	0.636785034761113	0.381726090501743	1.66817267827861	0.095281452927321	0.999837693987645
Htr7	29.7764264085929	-0.777026233305255	0.906215400115059	-0.857440993837225	0.391201211891885	0.999837693987645
Vldlr	1472.92276165106	0.792193596329462	0.416268485263623	1.90308328488467	0.0570296786534914	0.999837693987645
Smarca2	776.91115055167	0.363653412718771	0.361303252802415	1.00650467411552	0.314172864345212	0.999837693987645
Ptprk	18735.4246446966	0.00775019504755448	0.378289833200133	0.0204874526549971	0.983654521307931	0.999837693987645
Cpne9	318.464087097741	-0.225803932720084	0.392670263106211	-0.575047193372541	0.565259380081657	0.999837693987645
Gnas	2227.75030498546	0.0395344944958576	0.339813885639326	0.116341609824087	0.907381809624646	0.999837693987645
Rpusd4	746.876433309292	0.0115686841373182	0.349581097107396	0.0330929911057637	0.973600431977669	0.999837693987645
Ppp6r2	2185.58341119849	0.216510352492268	0.337037786122723	0.642391925792652	0.520618740892609	0.999837693987645
Irak2	579.918506772155	0.311376581490508	0.445814819552761	0.698443765962917	0.48489971401012	0.999837693987645
Msrb2	952.15777900571	-0.0448458838412726	0.352174125376869	-0.1273400872176	0.898671233532158	0.999837693987645
Knl1	6000.96936631625	0.0230836566039614	0.346896053917707	0.0665434395786973	0.946945174544447	0.999837693987645
Clec4a3	28.8315647957066	0.162338312758198	0.763299378602019	0.212679739181133	0.831576771016789	0.999837693987645
6030458C11Rik	3162.66972171708	0.131447328942893	0.326347223040241	0.402783660048746	0.68710738270329	0.999837693987645
Smim10l1	183.482658998377	0.441273354550934	0.428027483076515	1.03094631068831	0.30256599777839	0.999837693987645
Rerg	3275.62217536437	-0.489380916146901	0.364887551907644	-1.34118282081261	0.179861102602126	0.999837693987645
Rit1	520.176451697415	0.477356796481701	0.390723737360006	1.22172458655071	0.221811795336301	0.999837693987645
Pcgf2	2928.05224544201	-0.443026390565151	0.462922233619432	-0.95702119792622	0.338556555716666	0.999837693987645
Pum2	22404.5889530089	-0.15305718813496	0.370357066984738	-0.41326925224102	0.679409354818813	0.999837693987645
Pcdh11x	351.998205026136	-0.377226620479604	0.477251782563399	-0.790414272427558	0.429285869690864	0.999837693987645
Gm8439	9.36813513433119	-1.8678955376398	1.37753284838194	-1.35597168505552	0.175108177280855	NA
Gm7616	14.32854851646	0.326717399178939	1.2020764584481	0.271794191528163	0.785780271648692	NA
Scoc	1119.77738489626	0.386027755265165	0.341301036151954	1.13104770972127	0.258035011189795	0.999837693987645
Ptger4	59.9016847306961	0.0514795294345971	0.60603864504937	0.0849443015806417	0.932305671471255	0.999837693987645
Ptpn21	1900.9370465553	0.329051376389536	0.335986366465862	0.979359311065883	0.327402474158115	0.999837693987645
Snrpa	2085.73046278384	-0.0859436165712232	0.352309419257474	-0.243943567425354	0.807274526298255	0.999837693987645
Mro	5.22940471026497	-0.407534672120024	1.64428983041272	-0.247848441669028	0.804251672937524	NA
Hspbp1	1807.65893351709	-0.144510943225688	0.364701375598062	-0.396244579524026	0.691924607274709	0.999837693987645
Lrrn4cl	33.2585014852256	-0.627116512106931	0.730066119324555	-0.858985913066516	0.390348287961586	0.999837693987645
Ptprc	27.0554073224574	-0.495727401546724	1.07143221939023	-0.462677332803051	0.64359566819112	0.999837693987645
Bdkrb1	3.83803401502492	-0.772242747375843	1.92878193478628	-0.400378463447922	0.688877784310416	NA
Opn1sw	189.676105046305	-0.600820952664884	0.476055744088671	-1.26208109055601	0.206919608757089	0.999837693987645
Bckdha	1116.61921145334	-0.0181048446039952	0.376376146245686	-0.0481030606869993	0.961634106955828	0.999837693987645
Bcat1	23678.5962724373	-0.272379484543682	0.33288308743316	-0.818243686226245	0.41321805453932	0.999837693987645
Mmp23	63.0190886924077	-0.251596484732135	0.615284520652203	-0.408910798642297	0.682605123987912	0.999837693987645
Fhod3	9959.56599092337	-0.00226167858242804	0.335228413557723	-0.00674667925199187	0.994616969625354	0.999837693987645
Abi1	9536.66584605839	-0.0691761526064698	0.33647789522699	-0.205588995853065	0.837111973949375	0.999837693987645
Slc25a32	1161.19807072753	-0.0635551357446299	0.340273927987645	-0.186776389600256	0.851835959506184	0.999837693987645
Mbnl3	1898.1111786471	-0.877910878412939	0.458528470804424	-1.91462675561404	0.0555401204716665	0.999837693987645
Mcoln3	29.7309771332564	0.904920582790042	0.85620798766097	1.05689341355264	0.290560234758935	0.999837693987645
Cyp4f15	4.75491742418073	0.709108544991587	1.70838281042848	0.415075907263276	0.678086335941904	NA
Zfp809	5077.07693841378	0.221249402878451	0.339964608688407	0.650801281145228	0.515174773106405	0.999837693987645
4933406I18Rik	163.15692407327	-0.0857067519426023	0.546337648021702	-0.156875061151191	0.875343314795808	0.999837693987645
Nox1	75.0031951312231	-0.666925571202027	0.605478043083864	-1.101485972646	0.270685206237525	0.999837693987645
Tmem108	1415.00984962105	-0.338738890384282	0.355933381807576	-0.95169182689195	0.341253295597168	0.999837693987645
Zfp87	803.081429934113	0.535630466496896	0.373246842491524	1.43505692619238	0.151270876530253	0.999837693987645
Dlg1	20367.3321827856	-0.418267811556097	0.347975067673261	-1.20200511592066	0.229361545980173	0.999837693987645
Tmem38a	795.902882783981	0.637277462846199	0.408986965862798	1.55818526270587	0.11918933746029	0.999837693987645
Ubxn4	2938.09986713506	-0.0694282450504796	0.336630483275037	-0.206244676284277	0.836599791308843	0.999837693987645
Dsg1c	9.916890855619	-0.766742342766446	1.29674541837859	-0.591282091225861	0.554331426952128	NA
C130026I21Rik	70.4653377069883	-0.44383411411547	0.587703273630342	-0.755201024104957	0.450128374284509	0.999837693987645
Rnf181	808.073283470004	-0.383006991148913	0.394421397988575	-0.971060376293295	0.331518213768321	0.999837693987645
Ccdc59	1032.06675046412	0.117772819571242	0.35434580946962	0.332366903809369	0.739612226338974	0.999837693987645
Speer5-ps1	32.8865883610019	-0.0977409370542588	0.734344920249153	-0.133099493656328	0.894114695588299	0.999837693987645
Aldh9a1	1493.65881635181	-0.17402209638659	0.338629315200332	-0.513901450864165	0.607320893082449	0.999837693987645
Atxn7l2	411.018753448939	-0.123988297245337	0.490385761373808	-0.25283828979452	0.800393177794749	0.999837693987645
Atp9a	2589.77778050895	0.188833025648263	0.434479115089759	0.434619338628628	0.663838755588124	0.999837693987645
E130008D07Rik	16.9076952092585	0.135170788067384	0.995003144761513	0.135849608897249	0.891940172323227	NA
AI197445	7.4022614810686	0.0483414834963565	1.40655724788049	0.0343686569239902	0.97258317685055	NA
Acsm2	7.91221304429935	-0.381527983882117	1.37508054341541	-0.277458644665631	0.781427956451376	NA
Gm2061	21.5529249529962	-0.907165041148583	0.888929973566867	-1.02051350288994	0.307484988638472	0.999837693987645
Mep1b	458.375695342866	-0.0792739048389603	0.512040176678983	-0.154819696675208	0.876963462735137	0.999837693987645
Smurf2	5506.53257775081	-0.0244632555654828	0.336115199271303	-0.0727823544383564	0.941979312829439	0.999837693987645
Dzip3	6715.17016180084	-0.0676560999363575	0.356491915402856	-0.189782985288467	0.849479189354677	0.999837693987645
Bin3	1686.20852243211	0.0256709174967758	0.348068338740582	0.0737525210987618	0.941207306752853	0.999837693987645
Aggf1	1866.50711044175	0.0669435682304267	0.341627392144201	0.195954919803883	0.844645450649541	0.999837693987645
0610030E20Rik	925.777767388134	0.225022647208356	0.343935638146965	0.654258012983823	0.512945591604257	0.999837693987645
Slc11a1	226.056306832847	-0.0891077440274057	0.40601256776143	-0.219470408314466	0.82628362869852	0.999837693987645
D230017M19Rik	2972.9372443351	-1.1879755835783	0.581989618281797	-2.04123157228396	0.0412278149105368	0.999837693987645
4930563J15Rik	4.96194992399107	-0.283256879600232	1.81077883837476	-0.156428202935298	0.875695508079476	NA
Adcy10	258.597218662284	-0.0964479999557277	0.404840866072758	-0.238236818558713	0.811697421987228	0.999837693987645
Elovl4	128.743164040964	-0.151386344613	0.507608320227279	-0.298234561138039	0.765524145336973	0.999837693987645
Pcsk2os1	2.89548598462695	0.954425676607801	2.14999084807588	0.443920808994122	0.65709983925429	NA
Mir376b	9.26724450054868	1.46262710814687	1.29081574665804	1.13310293272581	0.257171029937775	NA
Vash2	173.931892912348	-0.665695546218338	0.433691957700759	-1.5349501746529	0.124796067413331	0.999837693987645
Cahm	97.1626646394734	1.67622058204125	0.632692216149529	2.64934598412238	0.00806477218768036	0.999837693987645
Mir192	2.55124411145163	0.57046330320792	2.45129486278085	0.23271916890519	0.815979483213641	NA
Gm11532	32.6746903937821	0.759670607557381	0.761170699191774	0.998029230978037	0.318265184476	0.999837693987645
Apobec3	1558.82808705942	-0.39946776098337	0.381432705832428	-1.04728240361975	0.294969349297428	0.999837693987645
Smox	1057.74021817422	0.330232839962172	0.456646800244669	0.723169065862796	0.469576021341399	0.999837693987645
Uimc1	4266.92257262731	-0.108799547064679	0.336796234213825	-0.323042647191847	0.746662944277733	0.999837693987645
4930546K05Rik	102.755738974059	0.512698234096808	0.5611802691462	0.913607021281852	0.36092337569965	0.999837693987645
Ica1l	269.255548269094	-0.244336138573107	0.412553718170588	-0.592252906255655	0.553681246338669	0.999837693987645
Irf8	53.0043095617327	1.48917818622927	0.691112087036441	2.15475639069637	0.0311809024632367	0.999837693987645
Icam5	11.9511888529073	0.478303711208813	1.1106991045129	0.430633021369521	0.66673522692386	NA
Dnase1l1	281.315586020779	-0.0679546205196775	0.541283575512994	-0.125543474056597	0.900093309948195	0.999837693987645
Smpx	6.17317797948085	-0.111315019192569	1.67218597333927	-0.0665685641234503	0.946925172408933	NA
Tspan4	579.552676467868	0.177115666441229	0.37739300397326	0.469313592399765	0.638845500996623	0.999837693987645
Zfp410	2140.63073100191	0.232678452787779	0.329121320680788	0.706968640945179	0.479585965774894	0.999837693987645
Ldhb	1646.82945550774	-0.68169657344	0.375156188259338	-1.81710070305106	0.0692016951437862	0.999837693987645
Nkiras1	822.47879737279	-0.0434178785681978	0.344872093743222	-0.125895598269325	0.899814567025837	0.999837693987645
Mus81	296.369013234529	0.319304405394126	0.423333885700499	0.754261390783227	0.450692280949203	0.999837693987645
Ldah	2285.18178187808	0.385279920029689	0.400537729018127	0.96190668722809	0.336096479124619	0.999837693987645
Bspry	156.205960066313	-0.43256489704143	0.488057772278117	-0.886298552366738	0.375456668925197	0.999837693987645
Tatdn1	4129.953527812	0.000207185026851148	0.328953092932193	0.000629831520975714	0.999497467186731	0.999863354741855
Drd2	61.619426547288	0.152912739049419	0.577885526724116	0.264607317501516	0.791311982466823	0.999837693987645
Chaf1a	5049.84496207853	0.243014627972993	0.367509639829965	0.66124694874787	0.508453957300263	0.999837693987645
Vsig2	68.9757056637222	0.200235991386092	0.654232033013454	0.30606265251762	0.759556943224023	0.999837693987645
Slc16a8	74.5918561071487	-0.015802886050973	0.615220855318213	-0.0256865252768442	0.979507371583486	0.999837693987645
Sgk2	65.0374102260046	0.186932532845282	0.575606655871664	0.324757420607312	0.745364672634953	0.999837693987645
Ldoc1	10.0268447862246	-1.80094317139688	1.26580538154807	-1.42276466639313	0.154804387388084	NA
Prkg1	2258.76051785112	0.605739372502816	0.41889330431879	1.44604691996182	0.148164042104933	0.999837693987645
Glrx3	271.090694171788	-0.330847664016766	0.478924801120521	-0.690813387075998	0.489682821624918	0.999837693987645
Bloc1s2	472.226779010803	0.202521426905409	0.380294223997128	0.53253879266633	0.594352881461585	0.999837693987645
Ebf1	8996.43763938079	0.498785686488083	0.359686906979406	1.3867218317086	0.165526600815599	0.999837693987645
Gm6938	175.476650435193	0.659938402325086	0.446520953069546	1.47795618052956	0.139419507393801	0.999837693987645
Zfp229	6103.22559954247	-0.182812836678373	0.384209014719895	-0.475816104449426	0.634205395592198	0.999837693987645
Cox7a2l	2348.06542131404	-0.0200246580319615	0.356293569059718	-0.0562026928659079	0.95518033595892	0.999837693987645
Shcbp1	3163.63574518423	-0.124082563554774	0.383709086206647	-0.323376662203797	0.746410001739664	0.999837693987645
Srpx	24.3715600270219	-0.289530428928657	0.817022447421527	-0.354372673409889	0.723059610983375	0.999837693987645
Pigp	1289.72871838194	-0.0836934270141603	0.441778538638277	-0.18944656585658	0.849742830914303	0.999837693987645
Pcdh9	2726.76139415035	0.0320916719778488	0.354412786843726	0.0905488548075418	0.927851072847197	0.999837693987645
Pik3r3	409.409440790887	-0.349854593764639	0.41055645960392	-0.852147337060919	0.394132321535708	0.999837693987645
Cblif	10.3551324735684	-0.134599537045702	1.21270306173665	-0.110991339341511	0.911623214502332	NA
Sytl4	10.0507415562807	-0.856108843703279	1.23870713914943	-0.691130951494421	0.489483251023365	NA
Rp9	1285.9848777178	0.0338781019413127	0.354200396292852	0.0956467081795763	0.923801167462172	0.999837693987645
Nemf	5382.81514553124	-0.070150755188115	0.324773114728776	-0.215999268432977	0.828988317811869	0.999837693987645
Gm2762	14.6897275495975	-1.0525727836536	1.04579879123614	-1.00647733815933	0.314186007479129	NA
Kmt5b	6675.27405322053	0.187236925061489	0.322626280707142	0.580352365130012	0.56167702117241	0.999837693987645
Suv39h1	4804.21889722953	-0.500248980389286	0.337069904799957	-1.4841104864766	0.1377796116743	0.999837693987645
Stag2	7387.07831326066	-0.372496134966568	0.36127075696724	-1.03107192537133	0.302507092076227	0.999837693987645
Mgat4e	138.496831447348	-0.605533397883027	0.482520938503107	-1.2549370391294	0.20950161677546	0.999837693987645
Nol4l	5273.7228052546	0.601929568100992	0.400249803104901	1.50388473256346	0.132611048782002	0.999837693987645
Tor1aip2	7933.91795749327	0.263575913204929	0.328197434677374	0.80310168622747	0.421915963173267	0.999837693987645
Ktn1	9779.89261554345	0.00796083141235426	0.32597710317276	0.0244214435151147	0.980516443973905	0.999837693987645
Unc5d	689.427197510545	-0.0353035037942708	0.393002219383816	-0.0898302911612632	0.928422076627557	0.999837693987645
Vmn2r8	6.64766526556509	-1.02624246262991	1.6103733917577	-0.637269882800153	0.52394906487117	NA
Vmn2r6	13.1460333161664	0.975540972390173	1.14026619880127	0.855537920369585	0.392253420830954	NA
Miga1	6025.69742787111	0.36829626141605	0.325871339644555	1.13018917778339	0.258396518948838	0.999837693987645
Gm9125	20.4277505719889	-2.1547065999541	0.932955590408333	-2.30954894542305	0.0209131389322003	0.999837693987645
Setd3	6420.75426143956	-0.00922565350344263	0.331816166105138	-0.0278035082248507	0.977818867886883	0.999837693987645
Capn12	136.853397039889	-0.155019121488808	0.484732071719727	-0.319803723609277	0.749117124712415	0.999837693987645
Mrpl52	502.195574411697	-0.146271840904504	0.366150345962951	-0.39948573725861	0.689535330947171	0.999837693987645
Gpr180	741.612836504817	0.240599748863105	0.371464137867705	0.647706532975717	0.517174778014374	0.999837693987645
Dr1	1723.30491786897	0.0968882989032427	0.338593066578953	0.286149683696049	0.774763479624828	0.999837693987645
Zfand2b	156.764448112764	-0.303405109726437	0.475560045348292	-0.637995375545539	0.523476690409401	0.999837693987645
Lman2	2686.19327377683	-0.028221410378845	0.352791399623906	-0.0799946098712453	0.936241542933218	0.999837693987645
Cmc2	1430.97090493385	0.182404457742796	0.336986879001318	0.541280593129809	0.588314194830618	0.999837693987645
Carhsp1	1058.28089746423	0.2092282076674	0.398557532375693	0.52496362675734	0.599608476639646	0.999837693987645
Pdgfrl	207.835818599509	-0.273875596145845	0.452978347311862	-0.604610789392302	0.545437636008777	0.999837693987645
Zfp385a	817.653746324223	0.0828262243650279	0.405461530496597	0.204276406354963	0.838137506228778	0.999837693987645
BC039966	2.50967468664725	1.34778508189653	2.45206492137932	0.549653098555964	0.582557331708963	NA
Nde1	3369.35537581904	-0.0100015857961983	0.339073596379093	-0.0294967992288503	0.97646837167766	0.999837693987645
1700111N16Rik	296.126410671037	0.166262092862935	0.440324298224886	0.377590093331665	0.705735125188844	0.999837693987645
Zmynd10	11.439197426647	0.547863774324931	1.13519538856385	0.482616278963257	0.629368218237041	NA
Gm35978	12.7855508038857	-0.884649461420008	1.08921204829738	-0.81219213724533	0.41668139052719	NA
Cd46	192.704345593443	-0.267716405155971	0.451164052065665	-0.59339037303665	0.552919930113106	0.999837693987645
Eif3k	1977.67494438466	-0.0233630121308793	0.344134197526329	-0.0678892487256859	0.945873797281729	0.999837693987645
Fez2	1108.5765884301	0.0610388898137154	0.371267023193837	0.164406979345018	0.869410769612649	0.999837693987645
1700009C05Rik	13.7033380577468	0.277443655769504	1.05287422869695	0.263510729209196	0.79215695498453	NA
Tdrd3	5042.07409491402	-0.0772810693747819	0.39532355080797	-0.195488149433125	0.845010814096909	0.999837693987645
Septin4	182.629285379865	0.192911620800433	0.422712841682311	0.456365650101105	0.648127062337256	0.999837693987645
Sh3bp5l	1602.73389041379	-0.0708439635975709	0.370469270938807	-0.1912276379038	0.848347251233826	0.999837693987645
Apba2	248.045363905521	-0.675695501857171	0.44084868266096	-1.53271525680575	0.125346028364532	0.999837693987645
Cpsf4	2208.34665846018	0.128854645660785	0.397338444859519	0.324294432939512	0.745715134016406	0.999837693987645
Nlrp5	33.4878347398921	0.00232473860187728	0.794940608882285	0.00292441797022541	0.997666655378103	0.999837693987645
Abhd12	3445.26602433807	0.027436734058238	0.329495750088026	0.0832688556708491	0.933637763842619	0.999837693987645
Tbx6	165.312291284884	-0.227338773309186	0.585216387315074	-0.388469595583607	0.697668550036264	0.999837693987645
Gm10451	308.447558389537	0.0799302947735952	0.407434665631334	0.19617941602917	0.844469738635441	0.999837693987645
Slc24a3	148.968130665308	-0.394109389178262	0.550256711917543	-0.716228227012195	0.473850436328852	0.999837693987645
Cdc123	4128.43637508223	0.0249370639418216	0.330432868040705	0.0754678676176659	0.939842462533739	0.999837693987645
Scml4	76.2044933324729	0.42985215088329	0.543827006290348	0.790420751289048	0.4292820872349	0.999837693987645
Chrdl1	14.9722725152221	-0.0722006617636724	1.00907468050126	-0.0715513560679241	0.942958953027539	NA
Ppfia2	140.898580764897	-0.35831380638292	0.567633153399089	-0.631241857945177	0.527882396824047	0.999837693987645
Cpsf7	5210.21544018978	-0.0480752594701632	0.326108168003408	-0.147421206173716	0.882799568284499	0.999837693987645
Rps21	3599.97798211259	-0.933521974026662	0.544978620321478	-1.71295155299117	0.0867214528185647	0.999837693987645
Cdk11b	2803.62606717808	-0.286106408723565	0.367496662429043	-0.778527910518935	0.436257859188761	0.999837693987645
Hnrnpc	30275.058161309	-0.201889333425582	0.334962680314212	-0.602721871093817	0.546693729335642	0.999837693987645
Stard13	151.687344704779	-0.353980363253342	0.527819517303858	-0.670646597271546	0.502445690362606	0.999837693987645
Lysmd4	281.842810049845	0.789671827326125	0.411257052279901	1.92014172875186	0.0548399996420308	0.999837693987645
Zkscan8	1890.33471757484	0.235376935710162	0.375969020610245	0.626054070434091	0.531279476506266	0.999837693987645
Prom1	1303.91751462657	-0.0876550344892805	0.373201313066892	-0.23487332820174	0.814307051553163	0.999837693987645
Skor1	1.66404122589709	0.0416902995176152	2.89853701038114	0.0143832213866171	0.988524245400763	NA
Fyb2	176.298961172052	0.211428101374512	0.450296247044966	0.469531120372405	0.638690045822062	0.999837693987645
Nsfl1c	4084.7453327438	0.0349742081941018	0.329013490346041	0.106300225432451	0.915344152735658	0.999837693987645
Atp6v0e	1828.76083464844	0.10277435619592	0.335768926140705	0.306086561901956	0.759538739269597	0.999837693987645
6330403K07Rik	50.9617978116971	-0.179455090953164	0.667956682508715	-0.268662767590206	0.788189205794172	0.999837693987645
Abcc2	82.4651919429179	-0.632842204034431	0.543889181266893	-1.1635499028687	0.244606463564779	0.999837693987645
Adat1	3751.4209802689	0.296184913088396	0.32736322116403	0.904759282472934	0.365592927087621	0.999837693987645
Slc25a13	27399.0797645972	-0.205042206159105	0.35326046316121	-0.580427835949289	0.561626138197081	0.999837693987645
Sema4a	167.507825348607	0.0949227556304834	0.483157315769062	0.196463455136534	0.844247433811304	0.999837693987645
Chek2	4961.31827364174	-0.175186434787582	0.351061937199294	-0.499018595365781	0.617766284001958	0.999837693987645
Keap1	1390.86349563645	0.30640902562926	0.335980471595238	0.911984628673292	0.361776809330057	0.999837693987645
Klf13	11109.7275690493	0.188748633608327	0.328529194936179	0.574526211117992	0.565611768752175	0.999837693987645
Reck	1339.75270464011	0.0965046757177637	0.339750354671424	0.284045842457161	0.776375249611755	0.999837693987645
Pld5	82.9715685125754	0.423219117255387	0.604876767353148	0.699678248690773	0.484128263296144	0.999837693987645
1700027A15Rik	23.4063846539724	0.837387161161279	0.857940544979149	0.976043347131508	0.329042983952324	0.999837693987645
Myo18a	3509.30556524309	0.340471612597255	0.357692698281057	0.951855081843826	0.341170482569019	0.999837693987645
Prrg1	2168.78813721488	-0.324239751363818	0.344784867588154	-0.94041178092283	0.347006381584234	0.999837693987645
Arhgap24	210.063485689355	-0.657890044257629	0.4499300039809	-1.46220531735322	0.143684954957985	0.999837693987645
Cd72	20.4493897468271	-0.287178261087509	0.889318193944157	-0.322919583837437	0.746756144447718	0.999837693987645
Catsperg1	288.061896136655	-0.39343601023197	0.424633695393896	-0.926530358988618	0.354170427475476	0.999837693987645
Fh1	2158.99823494901	-0.108063918770505	0.332524316816062	-0.324980500088604	0.745195830046582	0.999837693987645
Fkbp7	128.380800450553	0.0091653600594436	0.461245486149707	0.0198708937749231	0.984146363962258	0.999837693987645
Cd300a	52.5885474149493	-0.132597778070972	0.725460623774632	-0.182777360652677	0.854972712936089	0.999837693987645
Hivep2	2462.73660249252	0.400535257931601	0.398985142648528	1.00388514537856	0.315433977361432	0.999837693987645
Cgrrf1	258.458097754072	0.602167525180395	0.471519843421182	1.27707780188269	0.20157478095306	0.999837693987645
2210408F21Rik	137.780736512259	0.336178886565922	0.501330028687757	0.670574007796576	0.502491945359393	0.999837693987645
Akt1	809.141291013406	0.253044324223722	0.427336624872092	0.592142843594232	0.55375493945093	0.999837693987645
Efna3	114.726948119772	0.0259477931443032	0.615984193528881	0.0421241217175593	0.966399750884722	0.999837693987645
Plpp1	6502.8393375026	-0.154890335867405	0.333753752114609	-0.464085676598525	0.642586363394311	0.999837693987645
Dgcr2	5462.01338404186	-0.120661025385807	0.327190044736338	-0.368779635343247	0.712291985095768	0.999837693987645
Ptn	29.6862531698271	-1.7275427010507	0.789182118571319	-2.18902919921465	0.0285947178085289	0.999837693987645
Twf1	2840.52962793612	0.0996313388260333	0.331780562183929	0.300292874815254	0.763953767667151	0.999837693987645
Pthlh	7.90713590267923	-2.22033406350015	1.46067266707449	-1.52007640969085	0.128491772760954	NA
Ptgs1	244.95971133418	-0.834959528022983	0.542535900618865	-1.53899405932502	0.123805746552128	0.999837693987645
Ptgis	1086.67468703135	-0.0574215398331537	0.351571603316312	-0.16332815077073	0.870260070383777	0.999837693987645
Cst7	124.760347684139	0.529446538210608	0.468911351326166	1.12909729464479	0.258856792447517	0.999837693987645
Plxna2	1254.15454002278	-0.0350787470284407	0.450356026261383	-0.0778911460775731	0.937914642420503	0.999837693987645
Gm14023	20.6860721797621	0.744013631649267	0.914387095118026	0.813674685066757	0.415831340130077	0.999837693987645
Etaa1os	69.7982049745865	0.135118789897577	0.550323863545575	0.245525950895616	0.806049217081552	0.999837693987645
Trip10	1903.36630547651	-0.0342354628126345	0.402753320109374	-0.0850035520584593	0.932258566798398	0.999837693987645
Gusb	398.620695805445	0.149697828851844	0.419835643312798	0.356562934177343	0.721419030058503	0.999837693987645
BC055324	4277.12970301936	-0.236908330800059	0.344222105386709	-0.688242640704057	0.491299995874448	0.999837693987645
Sowahb	57.470746909191	0.152967843824801	0.594673510674335	0.257229960775185	0.797001256611625	0.999837693987645
Dmrt2	13.2927703335924	0.655308548187789	1.11703214475909	0.586651468592358	0.557437808213174	NA
Nlrp3	17.4073429311226	-1.3953896942279	1.02415464482686	-1.36247948615591	0.17304661378569	NA
Shisa4	22.3344364253537	0.305457284127757	0.870850102598264	0.350757591020999	0.725770215639846	0.999837693987645
Sgms1	18757.006758873	0.380376365016708	0.341849868372204	1.11270004820524	0.265837274837673	0.999837693987645
Odf4	2.11481453327493	-1.49808702101047	2.8770242793199	-0.520707118038157	0.602570815050957	NA
Ctnna2	346.540938915072	-0.416207218810348	0.466053863751705	-0.893045313389113	0.371832906902319	0.999837693987645
Map3k13	294.588211645885	0.676779305558017	0.44551778322056	1.5190848290403	0.128741144910757	0.999837693987645
Dip2b	2886.80672717364	-0.0037793383738845	0.354317723724766	-0.010666523633518	0.991489506855521	0.999837693987645
1700128A07Rik	54.0346467278964	-0.0946199665094345	0.598111327237389	-0.158197917679429	0.874300844544373	0.999837693987645
Fbxo44	348.980041594886	0.312466886445557	0.378464897400166	0.825616559400945	0.40902163854344	0.999837693987645
Ifi202b	14.74580470316	-0.853670118386449	1.07337835837057	-0.7953114684391	0.426432344013851	NA
Clec9a	3.47072095136848	-1.44864369515933	2.03427095802445	-0.712119341548364	0.476390878173953	NA
Ap5z1	807.318946056452	0.114595882146536	0.380458728131828	0.301204503072482	0.763258556231542	0.999837693987645
Fbxw8	4391.03552859891	0.305316870675185	0.352820432046523	0.865360514707738	0.386840945950315	0.999837693987645
Klhl33	6.26252998903393	0.161018084367853	1.51400581481709	0.106352355315958	0.915302793557012	NA
Pax2	51.3395440717353	-1.06239530004903	0.648985651010374	-1.63700892060563	0.101628605648533	0.999837693987645
Dna2	1729.75206285439	0.0251182167252918	0.416590031985422	0.0602948097571638	0.951920835640852	0.999837693987645
Kdm5b	23758.9340972586	-0.119510131075004	0.343443442592906	-0.347976162167299	0.727858085893291	0.999837693987645
Supt3	7132.14145330832	-0.331545422038227	0.39722383973828	-0.834656404954631	0.403911194032823	0.999837693987645
Esrrb	38377.7125470239	0.287470694293803	0.337859825169341	0.850857879150675	0.394848305282665	0.999837693987645
Chchd7	1075.75360384386	-0.00256089500021483	0.348293695504044	-0.0073526883583372	0.994133456338075	0.999837693987645
Rxrb	589.666800968764	0.0580679612558396	0.406558494272423	0.142828060596196	0.886425975127292	0.999837693987645
Cadps2	2376.92961172713	0.254547779080853	0.418775497735153	0.607838281985249	0.543294736488985	0.999837693987645
Gabpb1	6117.8213267051	0.171487864207301	0.33487029486408	0.512102347796796	0.608579381482703	0.999837693987645
Dll3	29.7465171974398	-0.374475955404549	0.822978204612473	-0.455025361918161	0.649090992958803	0.999837693987645
Fam57a	257.680783430345	-0.134398137747214	0.401536771475757	-0.334709414665222	0.737844298829865	0.999837693987645
Mettl7a1	326.238011743589	0.304993758649227	0.382625441701268	0.797107890403556	0.425388374215333	0.999837693987645
Ckmt1	206.340804716579	0.172823396939937	0.518265912882425	0.333464718871341	0.738783517138453	0.999837693987645
Gm4788	247.220737469475	-0.0764032397294493	0.444984443152258	-0.171698675999122	0.863674426756273	0.999837693987645
Spag7	861.928761923367	-0.21532183865787	0.374123673111876	-0.575536524772333	0.564928495953452	0.999837693987645
Gal3st1	40.9494021242133	-0.541372571680927	0.660842362811722	-0.819215901016877	0.412663244294004	0.999837693987645
Gpr68	128.842168402934	0.299795499795766	0.473013302946161	0.6337992989383	0.526211810780291	0.999837693987645
Golph3l	1895.36747254216	0.218103358535344	0.335823738380712	0.649457836384655	0.516042491033879	0.999837693987645
Sptan1	5788.47745673833	0.0510516897341954	0.358603622782607	0.142362448371427	0.886793722085182	0.999837693987645
Slx1b	691.491842591208	-0.141084834319528	0.396455151252245	-0.355865811993857	0.721941060020343	0.999837693987645
Sh2d1b2	6.17431399780505	-1.08211292216311	1.54682485147204	-0.699570427209854	0.484195616363479	NA
Rprd2	7304.42609806403	0.00974859270017996	0.324099500764146	0.030079011776307	0.976004039332728	0.999837693987645
Edem3	3094.42708407928	-0.062751969884336	0.327005344920933	-0.191898911926069	0.847821389761387	0.999837693987645
Kir3dl1	6.14177898696276	-1.95715177524126	1.76734866283638	-1.10739426599632	0.268123503946456	NA
Pcsk1n	15.7896684233773	-1.57183303194999	1.01856693247523	-1.54318089644856	0.122786891060645	NA
Gpr162	145.425324123777	-0.0848545323587231	0.544309344998258	-0.155893947326946	0.876116616312758	0.999837693987645
Syk	1765.66521011139	0.138365148699906	0.361135739039438	0.383138896936467	0.701616780478426	0.999837693987645
Frmd4b	1838.19038155237	0.0651752127398482	0.340897715678584	0.191187003439174	0.848379085559026	0.999837693987645
Pomt1	1257.13793006381	0.343572737067585	0.354171728133363	0.970073864671132	0.332009675208876	0.999837693987645
Mpp4	121.768043251656	-0.03830367895936	0.467397475573604	-0.081950975264367	0.934685698327739	0.999837693987645
Chst10	141.05621398546	-0.700598435972276	0.476229168180529	-1.47113718096892	0.141254021647753	0.999837693987645
Abcc10	560.90036855364	0.358081151074724	0.356226815269575	1.00520549191039	0.314797911251321	0.999837693987645
Chd6	13792.873227983	0.105739065303681	0.337782008228043	0.313039364821037	0.754250755210554	0.999837693987645
Tyms	10503.5548790671	-0.1382123764533	0.330673508160764	-0.417972329328858	0.67596734841561	0.999837693987645
4930447J18Rik	16.8797934922067	-0.640150313673961	1.0355393892511	-0.618180554326298	0.536456326826585	NA
Fam131b	102.342759675362	0.0470228598072665	0.495170689688052	0.0949629305338933	0.924344270961961	0.999837693987645
Gm8267	4.78848044106077	-2.1037734354334	1.76145227880455	-1.1943402956458	0.232344881157731	NA
Vmn2r56	30.8610926040568	-0.235473801972179	0.75555518285858	-0.311656656342802	0.755301471567917	0.999837693987645
Aicda	7.66204569496133	0.125980637672312	1.37562984820988	0.0915803316104633	0.927031478870798	NA
Ahrr	119.996873699533	-0.194312570058335	0.475702504799912	-0.408474977738588	0.682924997323127	0.999837693987645
Zbtb17	1424.54445241006	-0.237225063903797	0.373488667658106	-0.635160004696458	0.525324065219823	0.999837693987645
Gm21992	21594.2778339889	-0.135225265857738	0.360845542874377	-0.374745562271817	0.707849703610903	0.999837693987645
Sergef	3423.53179633792	0.387157083688783	0.374258274909901	1.03446499287688	0.300918834239461	0.999837693987645
Armc3	80.5760966758323	-0.0306534629672566	0.567798624678283	-0.0539865044312585	0.956945916464909	0.999837693987645
Gm10790	17.325271925776	0.0965887685528267	0.989342349130654	0.097629267197245	0.92222668365327	NA
A730082K24Rik	866.607550937186	0.0101895022206211	0.600158539907089	0.0169780175454948	0.986454152702569	0.999837693987645
Mettl26	96.4686938884061	-0.0474044146392012	0.49822958587088	-0.0951457239464026	0.924199080326654	0.999837693987645
Acbd6	4769.56124502739	0.0874273050533413	0.339719268446972	0.257351622865007	0.796907344738995	0.999837693987645
Ccdc88c	9292.02969103661	0.368921394551424	0.374840949653856	0.984207821723058	0.325013340764995	0.999837693987645
Nudcd2	1866.95388582916	-0.196373853621613	0.330542342653611	-0.594095909302006	0.552447966756237	0.999837693987645
Zmynd19	2613.22104113332	-0.0122330661419833	0.351434237542438	-0.0348089765741907	0.972232062699575	0.999837693987645
Tmprss13	21.6767241890214	0.524872645852639	0.899106892408259	0.583771129199963	0.559374304726888	0.999837693987645
Odr4	1780.96199414621	-0.0554886493341783	0.356410284303108	-0.155687565084368	0.876279299270407	0.999837693987645
Elovl1	474.003133858395	-0.217387386049558	0.486137291568005	-0.447172825084842	0.654750280724812	0.999837693987645
Nfatc4	906.622346914812	0.308324654556796	0.485184480126832	0.635479219113104	0.525115915803468	0.999837693987645
Camta2	571.646071040627	0.367334741925373	0.417485802370302	0.87987361447936	0.37892777992898	0.999837693987645
Ephx2	1459.89693875673	0.246638347161624	0.366404989380573	0.673130427559349	0.500864317675163	0.999837693987645
Hdac9	1221.57269490597	-0.513495748082316	0.398034561168327	-1.29007829514875	0.197023475044794	0.999837693987645
Styxl1	95.1207326972837	0.494349505828453	0.52446533340955	0.942578039647893	0.34589677682199	0.999837693987645
Pex5	1679.87896446683	-0.286306852269085	0.410665330935303	-0.697178044265419	0.485691377435707	0.999837693987645
Cav2	3.52696994091717	-0.949411503610498	1.96823952967353	-0.482365834694915	0.629546087045868	NA
Coq3	1520.75841004054	-0.381250037591622	0.374418337674417	-1.01824616806868	0.308560983929547	0.999837693987645
Chrd	43.4389042962071	0.00307930265689938	0.657473178423436	0.00468354110548401	0.996263088523926	0.999837693987645
Sbk3	5.2267968380734	-0.420075121566137	1.74633573349206	-0.240546599093024	0.80990654263778	NA
Dync1i2	3948.96684410472	-0.116935975176517	0.342102104144558	-0.341816006858305	0.732489362659216	0.999837693987645
Dennd2d	214.849708514224	-0.612113578081355	0.467540076339719	-1.30922162410862	0.190459289380919	0.999837693987645
Gm15290	88.7764043073407	-1.72083217409124	0.553045400076566	-3.11155679778369	0.00186103669575724	0.698509106474218
Sh2d3c	101.807160575066	0.612314297053627	0.528222252134655	1.15919822495008	0.246375394837585	0.999837693987645
Gm1673	4.98647852690903	-1.87752266168104	1.77399799334975	-1.058356699793	0.289892852280452	NA
Pard6a	180.858530771736	0.0134232447435862	0.439779781707119	0.0305226508855874	0.975650229000829	0.999837693987645
Srgap2	16564.6584610899	-0.115601951833839	0.334938585277919	-0.345143727581928	0.729986321057507	0.999837693987645
Nrip1	4689.57980706567	0.440896918342654	0.360280441632375	1.22376034720347	0.221042646900082	0.999837693987645
Tes	193.243680342474	0.0030388072730389	0.474678042396168	0.00640182819011186	0.994892115015974	0.999837693987645
Dnph1	252.526431982478	-0.466648603943417	0.428640451829272	-1.08867140735771	0.27629881495996	0.999837693987645
Fbh1	2934.59577271704	0.17770690018436	0.330387137070959	0.53787475432554	0.5906635185926	0.999837693987645
Rpl15	7371.54703094343	-0.560861848804883	0.406746500811101	-1.37889778445901	0.167926271379909	0.999837693987645
Sh3tc1	2746.47176874206	0.48618406129866	0.372381948847701	1.3056058780591	0.191686620372188	0.999837693987645
Slc7a4	10.2286309511753	-0.045443393668174	1.30840080023465	-0.0347320130498423	0.972293433597849	NA
Ghitm	6502.11885359986	0.17387253248014	0.37586160289692	0.462597219668178	0.643653101925866	0.999837693987645
Atp2b1	8003.26632964502	0.00497259562327282	0.333410945963592	0.0149143142523456	0.988100540070964	0.999837693987645
Lrriq1	202.507994274454	-0.216660577162987	0.475140791290565	-0.455992373491022	0.648395462422891	0.999837693987645
Sgtb	839.575389565649	-0.19836817423093	0.370484188298934	-0.535429528428003	0.592352875992432	0.999837693987645
Zfp532	8700.50003609141	-0.0808434007889485	0.342699076584298	-0.235902009409303	0.813508708969451	0.999837693987645
Tnks2	11385.4151657725	0.134150894350845	0.320688810648992	0.41832109476897	0.675712368466367	0.999837693987645
Mbtps1	12403.4786965425	0.0948328922909058	0.326148580817596	0.290765920407125	0.771230351298184	0.999837693987645
Cyp4f16	631.623699392991	-0.365439826904752	0.389060536302981	-0.939287830056773	0.347582985241962	0.999837693987645
Toporsl	74.3634988544785	-0.456687302780368	0.582741528217942	-0.783687588178149	0.433223447191188	0.999837693987645
Prpf38b	6701.54964637683	-0.152743208053006	0.361010263680769	-0.423099350405374	0.67222277630912	0.999837693987645
B4gat1	87.7677841930376	-0.159955576129179	0.533627024238019	-0.299751640872356	0.764366604968064	0.999837693987645
Rcor3	1939.34257073089	0.466300745595365	0.361194996017123	1.29099447870883	0.196705592065524	0.999837693987645
Man2a2	595.126946233328	0.346434349997631	0.391986127804681	0.883792372801144	0.376808304455904	0.999837693987645
Gm1715	130.306431254278	-0.921037561608498	0.478512340522966	-1.92479374847866	0.054255166412185	0.999837693987645
St6gal1	752.682483676006	0.112793653650458	0.439155072438169	0.256842424759512	0.797300418131403	0.999837693987645
Fam227a	85.6246149389442	0.0291311820757242	0.537918127330564	0.0541554199340495	0.956811338268223	0.999837693987645
Arap2	3256.8005719181	0.00046767638661609	0.334003871826177	0.00140021247076884	0.998882792452795	0.999837693987645
Tmem158	12.6204091229924	-0.745657675240885	1.09122875113497	-0.683319308133458	0.494405096097707	NA
Dcaf8l	2.89922987514272	-0.957724612568596	2.32739861804005	-0.411500034908122	0.680705915664958	NA
Diaph1	14777.1629331336	-0.0434539336206166	0.324546518540116	-0.13389123326937	0.893488582703489	0.999837693987645
Pkp1	3.93617382349063	-1.25943634742838	2.01705627329014	-0.624393262650049	0.532369348619067	NA
Gfra2	87.2962204325515	-0.622226289370489	0.5222629462837	-1.19140424148047	0.233494928644058	0.999837693987645
Crim1	977.753548065147	-0.145851408050266	0.414035655331634	-0.35226774837409	0.724637472964442	0.999837693987645
Pde4b	315.963219765513	0.85578627780916	0.530031461297495	1.61459524631657	0.10639837555981	0.999837693987645
4933405L10Rik	11.6777224898314	0.618599622502727	1.15981194619553	0.533362002807341	0.593783014993211	NA
Nxf2	11.5603939841634	-0.676318869800618	1.13268488178176	-0.59709357887495	0.550444904707832	NA
Fbrsl1	14312.4676792399	0.31869014168801	0.353362888462499	0.901877792188783	0.367121789616657	0.999837693987645
Phka2	2657.79888275623	-0.131573371013545	0.327119233225295	-0.402218389045097	0.68752330995424	0.999837693987645
Eif2ak4	3812.23948026806	0.0914833566702263	0.330375952662632	0.276906826701294	0.781851650545322	0.999837693987645
Cpq	1463.90038569981	0.0972538882278852	0.335347790261254	0.2900090325692	0.771809327432637	0.999837693987645
Cdadc1	2165.29645497172	0.159148904724504	0.332443048902795	0.478725319268259	0.632134051053744	0.999837693987645
2310016D03Rik	9.42772400479044	-0.530222766261005	1.31725281931791	-0.40252164086129	0.687300165047468	NA
Axin1	4529.96231424557	-0.0230531624361821	0.3320409290836	-0.0694286770604051	0.944648402995188	0.999837693987645
Arrdc1	325.859281027266	-0.0406495450386362	0.380254719514177	-0.10690082976635	0.914867654906286	0.999837693987645
Septin2	7796.11629905351	-0.0946357872624315	0.348735281711969	-0.271368548653457	0.786107589294225	0.999837693987645
Mettl14	2002.62728014618	0.158745842589439	0.336196028499428	0.472182385074514	0.636796611747879	0.999837693987645
Pcnp	5033.61195462941	-0.0926143265670983	0.324091239271572	-0.285766214400792	0.775057186492288	0.999837693987645
Kcnc4	39.627394558543	-0.535259427698307	0.683023808317323	-0.783661449542962	0.433238788517708	0.999837693987645
Paip2	5168.40547193796	-0.0570493791150699	0.324790673450888	-0.175649683868452	0.860569167031029	0.999837693987645
Trim30a	94.4556602564834	-0.559369664178828	0.558956296619355	-1.0007395346684	0.316952748720439	0.999837693987645
Plcb4	15823.8291256322	0.25925294066118	0.35312912518866	0.734159043162112	0.462851812073849	0.999837693987645
Pak1	5687.04831111915	-0.0968053967246984	0.333084633145024	-0.290633031643191	0.771331994430007	0.999837693987645
Zfp948	2340.92537881682	-0.0577723189157141	0.366743038102137	-0.157528058922893	0.87482869612485	0.999837693987645
Kcnj9	49.0934408137881	-0.450222009063199	0.779620257198212	-0.577488854229108	0.563609265794456	0.999837693987645
Kcnj4	158.716629229478	0.159210832105674	0.435922794634031	0.365227132110253	0.714941866647539	0.999837693987645
Kcnj3	101.439061699223	-0.0384297184817925	0.572339330729174	-0.0671449897263432	0.94646627806272	0.999837693987645
Ppfibp2	2025.24525562083	0.0832736257950944	0.369866668274769	0.225144985849959	0.821866485582006	0.999837693987645
Uspl1	5464.05088176785	0.0914718404613743	0.325867775819992	0.280702319310956	0.77893872969578	0.999837693987645
Ptpre	161.912337114004	-0.488904984477925	0.460732299568197	-1.0611476228954	0.288622818158548	0.999837693987645
Amer1	1861.67914271099	-0.223209143268104	0.340855346166614	-0.654850058179802	0.512564297454908	0.999837693987645
Gm15319	225.035007880253	-0.705556991965974	0.557095086463789	-1.26649293650131	0.205336656706899	0.999837693987645
Nr2f6	509.259782767733	0.149227839728734	0.414670646564983	0.35987075758773	0.718943786029442	0.999837693987645
Epor	24.7445632733677	-0.212104122804727	0.848512303228424	-0.249971770589198	0.80260917953741	0.999837693987645
Epn2	13378.3726643198	0.0412826212175775	0.333475829069924	0.123794942898009	0.901477635996822	0.999837693987645
Nmur2	4.51637791956584	-4.05034850796185	2.24417696511767	-1.80482580960342	0.0711019442647119	NA
Ehbp1	8126.90767479384	-0.045840211185231	0.360843939647734	-0.127036112148597	0.898911816720066	0.999837693987645
Ppp3cc	425.83542921752	-0.111235181070826	0.581367291571162	-0.191333744920891	0.848264124806018	0.999837693987645
Apoe	5945.19338001558	-0.599207543422892	0.563104268057944	-1.06411472512802	0.28727673099576	0.999837693987645
Tnfrsf8	518.830510653933	-0.0483921763467851	0.49060563540738	-0.0986376283806893	0.921425992561095	0.999837693987645
Kif2a	5232.53822482775	-0.137585529989559	0.326324457818595	-0.421621875691717	0.673301036367328	0.999837693987645
Tctex1d2	621.437127289199	-0.158001519968756	0.366483043485666	-0.431129141654097	0.666374472380295	0.999837693987645
Gnrhr	9.20365068309367	-0.516270715624857	1.27672095160789	-0.404372400229407	0.685938892712535	NA
Skint4	56.3764161745186	-0.590195398227785	0.668117980516427	-0.883370026610554	0.377036379818506	0.999837693987645
Srsf5	9649.86695822628	-0.143998520558798	0.367581428037384	-0.39174590873006	0.69524596543211	0.999837693987645
Col6a1	28.0273035269806	-0.822017265106071	0.77282488466474	-1.06365268693783	0.287486065177134	0.999837693987645
Sytl3	951.532556826502	-0.153220137403277	0.451035298635684	-0.339707641212884	0.734076706763608	0.999837693987645
Zfr2	238.15652653788	1.4089289942242	0.475982269907826	2.96004511785079	0.00307593991579585	0.847229936932618
Gm6936	12.3433519135943	-0.0560787081338556	1.10548867258135	-0.0507275284901022	0.959542640320619	NA
Gm12866	299.084497866864	0.447860834713924	0.419507915254045	1.06758613706421	0.285707239695689	0.999837693987645
Gm10778	1993.32817362538	0.143371938753778	0.338311900746011	0.42378627070945	0.671721691681565	0.999837693987645
Ercc6	2753.07110602333	0.3226874796297	0.353718735023774	0.912271383103336	0.361625874809774	0.999837693987645
Eif5	8361.24499916856	-0.406196256188004	0.360247575065684	-1.1275475098311	0.259511065204024	0.999837693987645
Rin1	240.652162101558	0.699962920138386	0.457685257289387	1.52935430842556	0.126176633069989	0.999837693987645
Plekhg4	37.1679376495292	0.245024607303012	0.782987696530995	0.312935450184705	0.754329703876722	0.999837693987645
Palb2	2364.70682314479	0.0794463372869122	0.333870794410532	0.237955336666027	0.811915735441629	0.999837693987645
Rars2	4354.48120847335	0.0655849272295346	0.360442650892487	0.181956622134314	0.855616768065766	0.999837693987645
Tmcc3	464.143602301842	0.6050423782869	0.487446592563865	1.24124855423546	0.214513943121315	0.999837693987645
Ano2	101.319294514603	-0.510868075984211	0.57468876380588	-0.888947388845719	0.374031355416803	0.999837693987645
Dpysl3	190.571636619166	-0.595208857963748	0.425774772737841	-1.39794298787691	0.162130188266507	0.999837693987645
Hspa1l	114.544496745057	0.0877308462587552	0.475865782238211	0.184360484685655	0.853730667081605	0.999837693987645
Eif2ak1	1371.56185208484	0.0606199852963345	0.348833418567746	0.173779179601629	0.862039007684052	0.999837693987645
Mmp28	103.146761595223	-0.249046159400255	0.530941037211686	-0.469065568388078	0.639022769362725	0.999837693987645
Rdh1	16.2482159650606	-0.0938881098438525	1.01400429898321	-0.0925914317503377	0.926228150978474	NA
Rab3d	69.2850137063022	0.385950946573108	0.590825153694578	0.653240546986972	0.513601214035126	0.999837693987645
Tnrc6a	16209.377332744	-0.0774041681036361	0.334544106770485	-0.231372086780591	0.817025748395243	0.999837693987645
Capn5	1998.20547929421	0.767183012623611	0.38274466976596	2.00442507296765	0.0450245457122169	0.999837693987645
Ctla4	3.15062246329864	0.153441207342376	2.34898600637528	0.0653223164914254	0.947917374297787	NA
Nptn	7357.50099600678	-0.225489992450194	0.336292343710487	-0.670517770230053	0.502527782246524	0.999837693987645
Slc25a44	995.070376444635	0.295887959117354	0.373905914164117	0.791343351117686	0.428743657497347	0.999837693987645
Slc25a45	24.0605248357752	0.73302533949415	0.843499871423253	0.869028395057492	0.384831599880169	0.999837693987645
Slc10a1	1387.66435365714	0.264460151504708	0.363597548997389	0.727343053422528	0.467015830109986	0.999837693987645
Lpxn	86.2955322434067	-0.409540661815559	0.523639268168329	-0.78210456455666	0.434153124415702	0.999837693987645
Poc1b	2132.16160565778	0.484245409918603	0.379114083923511	1.27730788818783	0.201493569819929	0.999837693987645
Acd	224.633451022554	-0.12864225404579	0.423681904028025	-0.303629333286986	0.761410301258976	0.999837693987645
Tesc	104.11671499364	-0.37406299343662	0.509645194589182	-0.733967468756665	0.462968565061704	0.999837693987645
Alkbh2	527.709480549618	0.2587256203398	0.37770017673446	0.685002645687653	0.49334225146922	0.999837693987645
Dhx32	2387.36411318425	0.389845864806414	0.33592722600219	1.16050690337279	0.245842484730111	0.999837693987645
Wsb1	6051.13219250904	0.0503806601989538	0.333295909535566	0.151158951422947	0.879850330173642	0.999837693987645
Mtmr14	3176.04616156286	-0.0110913723568549	0.336245476709875	-0.0329859377303237	0.973685801605348	0.999837693987645
Ap5s1	168.911250744033	0.47312420972506	0.460165314284514	1.02816139121805	0.303873916430029	0.999837693987645
Glis2	2407.79581818202	0.339858815012112	0.475175066020582	0.71522863743316	0.474467776255302	0.999837693987645
Gm13483	98.9330408183027	-0.0668713029193997	0.502264709718179	-0.133139560923803	0.894083008541737	0.999837693987645
Cyp4f37	74.2122588334084	-0.174709226548363	0.547508554470473	-0.31909862434448	0.749651726793511	0.999837693987645
Tmem9	969.062936549748	0.30125710698928	0.385146623888669	0.782188102670118	0.434104035405745	0.999837693987645
Bmp1	28.3069974914313	-0.225065139903701	0.789592424790022	-0.285039639233561	0.77561377330396	0.999837693987645
Nsmce4a	2576.19352691163	0.136751050653303	0.337883058929975	0.404728935171753	0.685676770652937	0.999837693987645
Satb1	1282.84140643695	0.314818705581359	0.432190836227495	0.728425221435389	0.466353328695513	0.999837693987645
Dbn1	146.013809211531	-0.359798060906689	0.471933485459756	-0.762391464034756	0.445826399284202	0.999837693987645
Psma2	2406.77567533289	-0.167625764357223	0.338002837044325	-0.495930051425105	0.619943762946802	0.999837693987645
Syt14	4022.62053262078	-0.465535283450647	0.387716416894527	-1.20071078542256	0.229863408925952	0.999837693987645
Thbs1	2.15320807672564	-1.0327800814425	2.61443716239716	-0.395029605720395	0.692821038912599	NA
Cd79a	22.5365636195302	-0.502008410646038	0.867718942184834	-0.578538033734781	0.562900926958822	0.999837693987645
Utrn	22567.1577997478	0.0447874081423093	0.363236779191172	0.123300862434797	0.901868857921056	0.999837693987645
Usp24	13832.4231404465	0.106451127036404	0.323375586541087	0.329187271602763	0.742014143085807	0.999837693987645
Foxred2	556.639012791756	0.107862868870733	0.364112063693815	0.296235361653481	0.767050345399911	0.999837693987645
Homez	160.152871191635	0.346731633446501	0.458747101771069	0.755823049579793	0.44975529518143	0.999837693987645
Hdac7	395.289910541234	0.026807104040965	0.404015322052517	0.0663517014770061	0.947097822052304	0.999837693987645
Xylb	920.863174708091	0.0564637601628245	0.395987121154083	0.142589890293058	0.886614082267719	0.999837693987645
Pmm1	3028.26686112764	-0.072860522924494	0.368633689067891	-0.197650201501457	0.843318754400586	0.999837693987645
Sh3glb1	1873.34889950926	0.370575146450866	0.347969773860661	1.06496360973944	0.286892397713863	0.999837693987645
B230311B06Rik	13.9418775623617	1.26888945163675	1.13247542847995	1.12045649709142	0.262519280921752	NA
Foxp1	4767.25773781338	0.544623364314747	0.390380896801591	1.39510762124087	0.162983388307987	0.999837693987645
Eps8	3981.92481592718	-0.028357162326523	0.349446793010425	-0.0811487267696203	0.93532367507432	0.999837693987645
Cast	2940.2020805642	0.162154493650826	0.327595870425037	0.494983326378444	0.620611890206206	0.999837693987645
Kcnq2	232.328228710412	-0.906808277894625	0.414108458176154	-2.18978448759162	0.0285398702756044	0.999837693987645
Ube2h	5674.97653475787	0.0156642631938789	0.328893659664033	0.047627136412055	0.962013404835827	0.999837693987645
Spx	19.7689124084007	0.0921838023320937	0.917433759069268	0.100480063460509	0.91996320978144	0.999837693987645
Stk40	2454.81158038812	0.306501134909743	0.349000091334715	0.878226517756946	0.379820804028063	0.999837693987645
Ppp1r36	18.419204708821	-0.211870221375912	0.954641384291747	-0.221936975352373	0.824362946053559	NA
R3hdm2	7306.76835114441	0.148254367742012	0.338010725352131	0.438608471928116	0.660945257304941	0.999837693987645
Trim43c	77.6403924659776	0.495391914058628	0.577588701090021	0.85768975938021	0.391063796235946	0.999837693987645
Tro	227.868087664439	-0.301400570171379	0.432106514358814	-0.697514525136507	0.485480852516885	0.999837693987645
Pola2	3574.53028024117	0.115287185969108	0.340909628645859	0.338175212084929	0.735231154474385	0.999837693987645
4930432K21Rik	848.275165839979	0.753350153186579	0.378574438786965	1.98996571348154	0.0465947125568815	0.999837693987645
Mmp19	56.1246401470018	0.431570351515164	0.607446287325668	0.710466687376078	0.477414781690137	0.999837693987645
Grwd1	1129.09114739586	-0.162902505544343	0.407945806219645	-0.399323888273123	0.68965456760701	0.999837693987645
Igf2bp2	9082.58665815205	-0.257130593283924	0.346480155792625	-0.742122135958117	0.458013339212502	0.999837693987645
Gm18905	28.7303273710175	0.357316701820653	0.840221431036872	0.425264922580834	0.670643561360708	0.999837693987645
Smtn	747.15591585399	0.399676885944184	0.405691889140109	0.985173469431013	0.32453887005473	0.999837693987645
Mapkap1	8402.14428544799	0.179567540150209	0.342841963663309	0.523761847095694	0.600444192982162	0.999837693987645
Rce1	327.563203778553	-0.147628353322703	0.396959641947443	-0.371897638254744	0.709969063622304	0.999837693987645
Zfp831	8.22359851251974	-0.497008669312494	1.39905307979906	-0.355246470980128	0.722404953325599	NA
Gm14305	1710.8859526661	0.2399071276432	0.334778003923112	0.716615562646999	0.47361133915148	0.999837693987645
Large2	210.904330332021	0.213921819504569	0.41961249109306	0.509808034902197	0.610185956007211	0.999837693987645
Plekha7	15711.8884209392	0.242504681092684	0.341359437978865	0.710408601937346	0.477450790471376	0.999837693987645
Elf2	3311.52901908156	0.197483763399109	0.344777964484602	0.572785339383046	0.566790046778878	0.999837693987645
Coasy	329.181503990346	-0.291172688478224	0.402140809042478	-0.724056554149588	0.469031015667409	0.999837693987645
Csrp1	1061.19461532023	0.130913167846683	0.391421381950637	0.33445584192228	0.73803560719698	0.999837693987645
Pcx	1187.64714088151	-0.194691419959528	0.338379214046864	-0.575364596516156	0.565044742605818	0.999837693987645
Rfx8	27.4621786548927	-0.494572524082515	0.841944842929162	-0.587416774668844	0.556923830474178	0.999837693987645
Lrrc57	410.47572658006	0.0875552409944681	0.378080702251351	0.231578180195668	0.816865656529043	0.999837693987645
Ctla2a	318.70114208551	-0.0837509082510176	0.381274703178175	-0.219660280508774	0.826135740679375	0.999837693987645
Mindy3	4566.60804156083	-0.401766885122158	0.369912977801424	-1.08611189450572	0.277429490575686	0.999837693987645
Tcea2	219.866894869123	0.325252943260379	0.450872307138664	0.721385940344189	0.470672094483804	0.999837693987645
Klrh1	6.03753403083916	-0.676693819425873	1.58249747916061	-0.427611309551535	0.668934130624935	NA
Stam	6489.76339602358	-0.230907303634627	0.348269766890752	-0.663012772242903	0.507322374060417	0.999837693987645
Fgf13	976.952140161179	-0.587055782504117	0.341749974358815	-1.71779320131783	0.0858343420508189	0.999837693987645
1600002D24Rik	91.3611796137675	-1.0174956549487	0.523962492007893	-1.94192460427754	0.0521462283296629	0.999837693987645
Pde1c	267.84910930523	-0.229044902786783	0.443146365072418	-0.516860615000988	0.605253462819727	0.999837693987645
Eda2r	5006.95959957338	-0.183240752918086	0.323327354282645	-0.566734458099395	0.570894606053543	0.999837693987645
Nxt2	473.807938857781	-0.147441539271666	0.414519694005808	-0.355692483140742	0.72207087496329	0.999837693987645
Klf14	2.16731963230785	1.65416022548259	2.66632888854633	0.62038866720018	0.535001931756072	NA
Phyhipl	207.096439409384	-0.119334596823561	0.45846699729205	-0.260290484437079	0.794639712028188	0.999837693987645
Rab26	642.954958118531	0.395706661149799	0.567533707816309	0.697239046245119	0.485653206854737	0.999837693987645
Tmeff1	6972.49265775436	0.0161973295193206	0.327966900457373	0.0493870860038995	0.960610819480013	0.999837693987645
A230028O05Rik	19.828830509402	-0.106460291022973	1.10687292416181	-0.0961811321779247	0.923376715674962	0.999837693987645
Arntl2	54.9170777168975	0.306221916047174	0.597204502185096	0.512758887327116	0.608119991736112	0.999837693987645
Erg	382.53193989764	-0.433668907502734	0.380758910733503	-1.13895931330223	0.254720124629097	0.999837693987645
Adra1b	30.6624534375988	-1.92577199210106	0.77850243032325	-2.47368783588953	0.0133726486034528	0.999837693987645
Chfr	2036.76092158709	0.196502397835071	0.336026239738159	0.584782896681496	0.55869370601636	0.999837693987645
Mlst8	468.939231330825	0.147816243350411	0.435817619914782	0.339169956871672	0.734481700235888	0.999837693987645
Psma4	2788.52431421788	-0.487019226033684	0.370288751234207	-1.31524175230925	0.188428667095402	0.999837693987645
Dnajc14	1192.28790864054	0.190968856569348	0.392802447102239	0.486170231316412	0.626846475676441	0.999837693987645
Becn1	1791.27925739112	-0.0289112515852481	0.401556473592157	-0.071997971609373	0.942603522084903	0.999837693987645
Gprin1	7.56186602346615	-0.0263504454201575	1.36029006982663	-0.0193711958975896	0.984544988439814	NA
Mier2	1751.57648145048	0.159333228504101	0.395627629710923	0.402735341362591	0.687142931965496	0.999837693987645
Zfp653	1190.04111010622	0.164736060019403	0.362153187165606	0.454879498117111	0.649195933205245	0.999837693987645
Ndufa11b	18.3069345529803	-0.259135988679767	0.980854567046161	-0.264194099090708	0.791630357827564	NA
Itgav	5053.06321968072	0.310496378851684	0.341376854629467	0.909541389936055	0.363064420230182	0.999837693987645
Sec23b	2457.39650870964	-0.0629328204432806	0.340656572375239	-0.184739780608016	0.853433142763243	0.999837693987645
Cd180	106.36377031797	0.466628585958081	0.484785493710208	0.962546511833169	0.335775151025777	0.999837693987645
Gna13	6345.89511934413	0.301996865969151	0.342989819626386	0.880483468279355	0.378597456993666	0.999837693987645
Actr6	974.835194707406	0.191006894655313	0.343131874768115	0.556657392392919	0.577761533160826	0.999837693987645
Rnf146	2783.40481161033	0.187159637425761	0.351440973664105	0.532549279824843	0.594345620163721	0.999837693987645
Cdc42ep3	1036.5223698527	0.516474437977867	0.368955640380586	1.39982800491981	0.161564829443701	0.999837693987645
Sox13	1551.44414476614	0.0542884690356533	0.412112267874127	0.131732232373715	0.89519608993014	0.999837693987645
Stpg1	118.59716688964	-0.10287126195868	0.513860086608208	-0.2001931355239	0.841329535568841	0.999837693987645
Ttc30a1	137.210411180539	0.297366929034609	0.458180143144174	0.649017495594605	0.516327067735633	0.999837693987645
9430065F17Rik	178.293356230386	0.383116277825395	0.482672021250394	0.793740388831545	0.427346582253848	0.999837693987645
5033417F24Rik	25.1837087360224	0.36085946054651	0.956957096388495	0.377090531966767	0.706106327128347	0.999837693987645
Ttll2	2.21238633257854	-1.01162286675078	2.58674234204839	-0.391079873053646	0.695738197281169	NA
Slc35a1	1591.99299839765	0.104321247003844	0.340885560840563	0.306030113879292	0.759581717471558	0.999837693987645
Lpin2	1362.67117909071	0.098160224380833	0.35873068907215	0.273632079359373	0.784367378777311	0.999837693987645
Cdc40	2480.34036636364	0.160053141351203	0.33130789032523	0.483094867417995	0.629028378229789	0.999837693987645
Lrmda	648.181137838292	0.357937478047154	0.439334416456641	0.81472669711156	0.415228768171358	0.999837693987645
Nt5c1b	11.2903313256979	-0.636225705350742	1.15950945214403	-0.54870247428713	0.583209647896365	NA
Aldh1b1	111.323280698714	0.311503049422331	0.497922937725202	0.625604939682948	0.531574097984591	0.999837693987645
Shisa5	748.164124126439	0.226380979911078	0.375633997978694	0.602663712894057	0.546732426109202	0.999837693987645
Slc22a22	178.764664036264	-0.289946983488882	0.492034140603357	-0.589282246011087	0.555671952590428	0.999837693987645
Gria2	71.2764693653144	0.166761917409054	0.613773569221126	0.271699411267699	0.785853154009798	0.999837693987645
Mtdh	10900.4715916245	-0.107180230546561	0.34221045418313	-0.313199755403162	0.754128904246031	0.999837693987645
Tfap2b	5.17054784852471	-0.709536173214534	1.84583136254876	-0.384399240153117	0.70068256361514	NA
Olfr658	3.54368936869095	0.730096962209921	1.9454130524896	0.375291489524856	0.707443694776095	NA
Usp15	9412.69045478866	0.130804251157039	0.353393429339587	0.370137756668208	0.711279850984578	0.999837693987645
Itga7	20.4077455429595	-0.213513380142166	0.90105795023865	-0.236958544215292	0.812688951320365	0.999837693987645
Plekha1	3624.29630464231	0.209632069731937	0.327130323362414	0.6408212714041	0.521638811057166	0.999837693987645
Lag3	78.0145377676507	-0.479743206508348	0.560761969522933	-0.85552022530431	0.392263212475776	0.999837693987645
L1cam	41.8996911556934	-0.319528183537384	0.698553622203687	-0.457413967061521	0.647373527142887	0.999837693987645
Serpinb2	4.23988871932986	-1.20044678980418	1.92698995788137	-0.622964735697954	0.533307695732295	NA
Plek2	246.131006277234	-0.370056507638342	0.434061720704461	-0.852543520856339	0.393912494614738	0.999837693987645
Abl2	9495.82720482324	0.008190210075909	0.332985294185545	0.0245963116657797	0.98037696127537	0.999837693987645
Clmn	1088.26918793921	0.292915000471953	0.372020673524882	0.787362158389195	0.431069892234091	0.999837693987645
Hemgn	2.15524793975511	0.211106183507774	2.58023153413043	0.0818167597424234	0.934792428409112	NA
Slc37a3	4547.16931836177	-0.211804791078162	0.342103637556806	-0.61912463892756	0.535834252930993	0.999837693987645
Klc1	3543.37355920147	0.490959287371102	0.349872802296566	1.40325079328386	0.160542065916057	0.999837693987645
Higd1a	680.861390616252	-0.261760919248779	0.357157415074819	-0.73290069924474	0.463618996608382	0.999837693987645
Ythdc1	9148.45951335333	-0.175780486419278	0.336605352340028	-0.522215363473218	0.601520390226328	0.999837693987645
Adck1	1583.83370289806	0.184790071605206	0.33796252899317	0.546776804386324	0.58453208072277	0.999837693987645
Slc4a2	365.812113712184	0.363770579509439	0.431190628932883	0.843642127403612	0.398869415870959	0.999837693987645
0610031O16Rik	2.76301791733893	-1.17057822003405	2.37982675648379	-0.491875392544785	0.622807435013975	NA
A530072M11Rik	242.248803411589	0.0596406847239448	0.465672355770806	0.128074350956961	0.898090133833588	0.999837693987645
Slc10a7	26703.3360896831	0.350171144219951	0.334668534757813	1.04632227966503	0.295412262347445	0.999837693987645
Cyb5r2	714.076133598164	0.773204345494476	0.372682562970985	2.07469954947871	0.0380143891717165	0.999837693987645
B130034C11Rik	125.961217618607	-0.0309922238254095	0.495454490936315	-0.0625531191913108	0.95012236172759	0.999837693987645
9630028I04Rik	578.084544774837	0.135721920410986	0.521270302101045	0.260367643934331	0.794580198853661	0.999837693987645
Ypel5	928.532382402919	0.362582405380864	0.381551322839767	0.950284755094745	0.341967582966234	0.999837693987645
Zfp574	1049.67798409815	0.149252873430079	0.39109265558484	0.381630468633798	0.702735481033663	0.999837693987645
Shoc2	5879.28825259376	0.127324956415783	0.346525051226795	0.367433626991805	0.713295592358316	0.999837693987645
E030044B06Rik	91.0422876645335	0.333032007390754	0.538522247264929	0.618418290204671	0.53629964426453	0.999837693987645
Clip3	95.9169280637731	0.514743074840154	0.54204815383681	0.94962610092225	0.342302271252056	0.999837693987645
Cdh1	16331.7565205147	0.430743875207574	0.353804304532176	1.217463636507	0.223427863707327	0.999837693987645
Igf2	13.2656500075289	-1.50896652934838	1.17272362897939	-1.28671964311116	0.198192023941612	NA
Islr2	87.0623812142225	0.229655786778659	0.587863458191321	0.3906617830699	0.696047251065337	0.999837693987645
Slc24a2	110.775240787237	-0.157122490152259	0.613280256106924	-0.256200144367382	0.797796297159886	0.999837693987645
Aqp8	13.472823752849	-0.248933472597149	1.15136361256164	-0.216207521135137	0.828825991178037	NA
Kif21a	848.831519017488	0.417452200659731	0.49206135639373	0.848374283482039	0.396229559872965	0.999837693987645
Abhd14a	419.242049380113	-0.117935460121233	0.443742904579873	-0.265774300623223	0.790413036722775	0.999837693987645
Zfp78	491.43616989771	0.527660096879011	0.392022867877398	1.34599315528714	0.178304724018377	0.999837693987645
Ipo7	15226.629790182	-0.305461870327527	0.334388459567661	-0.913494056351305	0.360982758152443	0.999837693987645
Wdr70	10929.8523349849	-0.106051015040621	0.343667465232624	-0.308586135637938	0.757636368640991	0.999837693987645
Cacna1d	142.424340422805	-0.42504161700028	0.531511617218828	-0.799684528485643	0.423893599096004	0.999837693987645
Cyp26c1	22.3737381638719	-0.00073789691226362	0.879122778646682	-0.000839355924094625	0.999330290945784	0.999837693987645
Pls3	1904.65097768724	0.113570745389226	0.375765333589534	0.30223848566426	0.762470267923648	0.999837693987645
Ddah2	324.809252481457	-0.700179997497378	0.481275858720341	-1.4548413031958	0.145713200708352	0.999837693987645
Men1	483.006436404588	0.203308152427019	0.433471377251185	0.469023246047472	0.639053020156138	0.999837693987645
Taf1a	1715.87627294126	0.0366998453955494	0.36023500028038	0.101877511532708	0.91885390026887	0.999837693987645
Tk1	2416.1200040675	-0.0451603769169441	0.391232693702903	-0.11543098939282	0.908103517141746	0.999837693987645
Trim2	2917.72228692864	0.376764575463778	0.336895549159154	1.11834239545204	0.263420786633795	0.999837693987645
Ank1	77.4597141151573	-0.334919803885372	0.598635871064522	-0.559471658939854	0.575839867986138	0.999837693987645
Ildr1	3935.22581067024	0.527843654771976	0.404554622762734	1.30475249835805	0.191977138767298	0.999837693987645
Pars2	322.440023662593	0.238834587386929	0.403163518467092	0.592401287435493	0.553581904436841	0.999837693987645
Mc2r	82.9067979742767	0.058719494963648	0.517752938077465	0.113412190728819	0.909703775265104	0.999837693987645
Clip1	1182.57716766731	0.210140171965092	0.36831508436153	0.570544571448567	0.568308400592925	0.999837693987645
Arhgdib	11.7584065114421	0.424860322605954	1.14087470928636	0.372398756101545	0.709595979921058	NA
Bub3	3190.92330661968	-0.0430341106406236	0.327452620092596	-0.131420877403438	0.895442374115278	0.999837693987645
Mtch2	4546.25298570156	-0.32710512002938	0.355648542533276	-0.919742613590985	0.357707278238985	0.999837693987645
Atf3	652.150960379053	0.437479477355768	0.357789661164931	1.22272811330371	0.22143240489216	0.999837693987645
Mns1	258.15460168809	-0.123985674362074	0.401335797071609	-0.308932508056219	0.757372867675247	0.999837693987645
Casp4	4.97458962570592	-0.224540799271703	1.82009167262573	-0.123367851547704	0.901815813320604	NA
Cdx4	4.87905768943177	0.128191154259711	1.66117473731849	0.0771689764958982	0.938489121200154	NA
Cdr2	869.358855782652	0.0207785483002609	0.360935527165673	0.0575685870089574	0.954092272094209	0.999837693987645
Lmna	707.729752861993	0.0845517763077879	0.364385380927419	0.232039430595679	0.816507388267243	0.999837693987645
Ap2b1	5973.97772559718	0.042533492494432	0.332678125531783	0.127851785946078	0.898266267049012	0.999837693987645
Blzf1	1170.27796986661	0.214350861463457	0.3494918162506	0.613321547162519	0.539663748790969	0.999837693987645
Stoml2	781.769150614684	-0.25696975438848	0.492576636624245	-0.521684820761213	0.601889795061537	0.999837693987645
Cic	2565.59651935161	0.188028155287087	0.380896276090633	0.493646609562407	0.621555777433576	0.999837693987645
Aven	3963.06326982382	-0.176205563211797	0.340416416640065	-0.51761770172825	0.60472502863237	0.999837693987645
Iqcf1	3.98328038679079	-2.47269942831445	1.945849698589	-1.2707556139138	0.203815603800913	NA
Tspan17	209.868461108259	-0.145460655489054	0.426435649516348	-0.341108103072602	0.733022201305003	0.999837693987645
Lrrc2	1863.57865982375	0.0770078817868173	0.332912806264512	0.231315468608413	0.817069730316651	0.999837693987645
Ctbs	125.913287751346	0.350929004844654	0.494515466622992	0.709642121491409	0.477926092197478	0.999837693987645
Zbtb14	792.267639172018	0.332177385326903	0.350611924746577	0.947421812783469	0.343423880402788	0.999837693987645
Rsrc1	17488.6362096202	-0.376705310393343	0.409306195479762	-0.920350863372086	0.357389437236271	0.999837693987645
Hs3st6	9.32429367287841	-0.36743385395444	1.26349998024274	-0.290806378868204	0.771199406461725	NA
Zfp638	17568.4742025949	-0.45060492761137	0.381281646011274	-1.18181646645023	0.237278532652528	0.999837693987645
Il21r	6.17748987915872	-1.6288582078372	1.52517871307927	-1.06797858760342	0.285530170679925	NA
Glp1r	185.933923589183	0.0528712649815038	0.487537696595978	0.10844549119105	0.913642317134458	0.999837693987645
Yeats4	1455.63354230059	0.198784585011533	0.334470896519438	0.59432550658404	0.552294421970265	0.999837693987645
Slc25a39	1075.11487542695	-0.131777330469564	0.351150827628713	-0.375272732117545	0.707457643374731	0.999837693987645
Oas1e	5.91860950997125	-0.205389469169524	1.53036822074967	-0.134209183374777	0.893237164328715	NA
Tcirg1	249.821067172462	-0.0143284854688519	0.424060121316357	-0.0337888067012143	0.973045561808748	0.999837693987645
Slc7a10	3.91538911108844	-1.01115864742274	2.02592255913409	-0.499110216658491	0.617701740483294	NA
Crb2	110.254546778355	-0.120861864405132	0.576603808717434	-0.209609896046248	0.833972155297814	0.999837693987645
Dmkn	6.82748651120273	-0.751737308022162	1.5295327903402	-0.491481655555066	0.623085823593156	NA
Mgat1	1020.92573280664	0.0327876224154741	0.38749118009241	0.0846151450664111	0.932567358228884	0.999837693987645
Ubr5	36572.9686515335	-0.180497893416374	0.33041421230567	-0.546277631815041	0.584875109557607	0.999837693987645
Tax1bp1	5550.21485385391	-0.39225014367134	0.343728034824206	-1.14116424594796	0.253801579976051	0.999837693987645
AA465934	780.191695559523	0.240162402699002	0.362265594244621	0.662945657866783	0.507365358414788	0.999837693987645
Cbln1	22.8587811000549	-1.32370486201617	0.851169143176306	-1.55516077224851	0.119907784260965	0.999837693987645
Tspan6	62.1218504912628	-0.312380190634237	0.568191918949054	-0.549779361895934	0.582470715721981	0.999837693987645
Adar	5034.19585915369	0.220723453071863	0.323261044912891	0.682802510680932	0.494731642990672	0.999837693987645
Trpv4	105.646578066785	0.232739529811615	0.526424178588657	0.442114057974292	0.658406672094249	0.999837693987645
Rsrc2	8938.50702571487	-0.0529458280070222	0.328322311849774	-0.161261742184759	0.871887254145726	0.999837693987645
Il12rb2	3047.50832147591	-0.551952451641633	0.377088339832554	-1.46372187452608	0.143269956193925	0.999837693987645
Pdcd6ip	2983.79257581035	0.200484596970464	0.338250565416301	0.592710308477143	0.553375041418212	0.999837693987645
Endov	971.595720486649	0.288843280726502	0.368806809463356	0.783183155286076	0.433519565173761	0.999837693987645
Ppp1r8	3506.75335055703	0.129539667925765	0.345338082806399	0.375109709514391	0.707578876249541	0.999837693987645
Rbm20	2020.50380645016	0.285423301142968	0.360524195238649	0.791689725440015	0.428541614713334	0.999837693987645
Dcaf12l1	72.3979876649812	-0.310300230924536	0.548198321221486	-0.566036448694571	0.571369003264841	0.999837693987645
Hdac5	1276.32946385467	0.290413950892325	0.394308022572264	0.736515450529799	0.461417068319128	0.999837693987645
A930001C03Rik	204.607240256705	0.115671109312546	0.541063101067036	0.213784878481697	0.830714817572826	0.999837693987645
Btf3l4	3354.69381357644	0.0413929904243456	0.354833559812728	0.116654666052985	0.907133716158521	0.999837693987645
Plec	1825.40043080671	0.101974442969024	0.346783488556147	0.294057953547906	0.768713619350355	0.999837693987645
Ctf1	109.922771063292	0.294771341790047	0.563707246443613	0.522915651075515	0.601032952574344	0.999837693987645
Rprd1b	3673.73311705582	-0.0613589959669205	0.325473606915545	-0.188522186325364	0.850467325146899	0.999837693987645
Srpr	1585.19626915008	-0.196169259188817	0.357435264449254	-0.548824580840059	0.583125839601174	0.999837693987645
Gm7271	39.0789073630313	-0.233304194295436	0.740039600053904	-0.315259067593738	0.752564960825157	0.999837693987645
Fbln5	74.3606120691454	0.471955226517558	0.561029610041594	0.841230512739904	0.400218809878572	0.999837693987645
Slc22a27	68.8471096315115	-0.224920764721398	0.680210798949637	-0.330663325352545	0.74089880747426	0.999837693987645
Thra	1572.74049043267	0.373910044372329	0.403938128424874	0.925661674549919	0.354621830991961	0.999837693987645
Mir679	73.2394019326144	0.0499793362067649	0.60089523433889	0.0831747921278699	0.933712556241011	0.999837693987645
Cux2	1521.42755869916	0.425483236378305	0.36399709386954	1.16891932255592	0.242436137685676	0.999837693987645
Mx1	63.2283363982756	-0.0865793048176825	0.800106960334491	-0.10820966334487	0.913829379728167	0.999837693987645
Aamp	1009.63171755708	-0.495844251524361	0.434169424961249	-1.14205244086135	0.253432222454368	0.999837693987645
Mroh1	3213.77383278906	0.28910464290666	0.329003490408938	0.878728193878169	0.379548667972027	0.999837693987645
Triobp	462.51282744361	0.35740353199992	0.405807052866787	0.880722820057156	0.378467862273776	0.999837693987645
Nod2	1173.83881935013	0.58613608826386	0.371653370923792	1.57710418933358	0.114771553429916	0.999837693987645
Tmem255a	66.2160617248121	0.272735269659866	0.572298508855156	0.476561209648185	0.633674611025909	0.999837693987645
Col6a6	40.1342594609138	-0.222064696127526	0.679701049029252	-0.326709362071279	0.743887718597592	0.999837693987645
Cep55	8246.22538916265	0.0455613432711392	0.321416268295501	0.141751827039605	0.887276036171152	0.999837693987645
Zfp119a	1051.26464747954	-0.110925777794373	0.367099543163384	-0.302168117231908	0.76252390765167	0.999837693987645
Sh3d21	302.217813399676	-0.269629352876463	0.495272325589092	-0.544406256811861	0.586161941170583	0.999837693987645
Fam174b	166.788893603048	-0.24686339430577	0.491990322397764	-0.501764736148988	0.61583302133483	0.999837693987645
Rangap1	6624.51148094574	0.0696777263041023	0.353609907652069	0.197046872263152	0.843790858003171	0.999837693987645
Brinp3	336.600193131534	-0.813972922979982	0.439614050970102	-1.85156257217843	0.0640886617522749	0.999837693987645
Syvn1	873.531088576607	0.216553310175404	0.412752734355885	0.524656270329362	0.599822161856063	0.999837693987645
Aurkaip1	351.128420648061	-0.489066753703048	0.464673597774998	-1.05249524837403	0.292572389425118	0.999837693987645
Ndfip1	3147.89545049207	0.204208237938265	0.362293044151972	0.563654867888122	0.572989038095093	0.999837693987645
Grk6	1399.94558756776	-0.189664892270386	0.436285620049616	-0.434726435056046	0.663761007962878	0.999837693987645
Cenpa	4891.61573033875	-0.121959250488497	0.337169163464359	-0.361715315942256	0.71756478052427	0.999837693987645
Rassf5	539.471796729585	0.369491288586924	0.392185915714751	0.942132987905834	0.346124557274842	0.999837693987645
Ppp1r14a	61.138686263035	-0.44555765029098	0.572431937908101	-0.778359173877035	0.436357299804594	0.999837693987645
Gm21083	5.61447964916347	0.465754424221681	1.82649367304096	0.254999199338172	0.798723717630878	NA
Myadm	2705.92028296615	0.0785992067430373	0.379458108227879	0.207135399241055	0.835904116951252	0.999837693987645
Phgdh	6136.06402629899	0.284543184074287	0.326459707787632	0.87160276532315	0.383425121576602	0.999837693987645
Nckap1	10776.3079981502	0.0297613909789761	0.342762680962364	0.086827979333736	0.930808247313886	0.999837693987645
Zfp518a	4820.01555536025	0.108956560914659	0.438123018901048	0.248689423322144	0.803601030830358	0.999837693987645
[truncated: 17,097 more rows]
