# Supplementary material for: Transcription elongation can be sufficient, but is not necessary, to advance replication timing
Source: EMBO Rep. 2026 Mar 24;27(8):1964–99. doi: 10.1038/s44319-026-00735-2 (PMC13121604; doi:10.1038/s44319-026-00735-2)
Supplement: Supplementary file 2 — Source data Fig. 1 [file 44319_2026_735_MOESM2_ESM.zip › Fig1/1E/R26vCAG_HTK_DESeq.txt]

baseMean	log2FoldChange	lfcSE	stat	pvalue	padj
HTK	728.975011762469	10.5164456453615	1.09975724712983	9.56251543038937	1.14928749862581e-21	9.11040200160683e-18
Zc3h14	4348.95311044937	-0.196337221368432	0.298133638837631	-0.658554405782303	0.510181949423946	0.999725883242973
Troap	632.594997273015	0.349691676892631	0.449560963166599	0.777851516353837	0.436656553511704	0.999725883242973
Clca2	6.18287595850233	-0.52141364969943	1.18066254258669	-0.441628010453414	0.6587584113086	NA
1810013L24Rik	9038.06117169422	-0.127437809217065	0.318591369737008	-0.40000395905973	0.689153600774696	0.999725883242973
Srsf7	8702.46211393446	0.325545274167491	0.287075740550358	1.13400482236284	0.256792525188915	0.999725883242973
Fignl2	35.8209736691875	-0.142570896271315	0.512112473624481	-0.27839762476838	0.780707142631863	0.999725883242973
Sema6a	309.638015182647	0.708460612197637	0.36220008849782	1.95599237740634	0.0504660520590123	0.999725883242973
Anapc15	805.053791356434	0.469290586477988	0.307165605334972	1.52780968418067	0.126559797137851	0.999725883242973
Misp3	28.7387505640798	0.397857345176308	0.55924560207011	0.711417923902477	0.476825295146657	0.999725883242973
Nmb	78.2788723298649	0.120962659976738	0.436578950604881	0.277069381858983	0.781726831529151	0.999725883242973
Tcerg1	12829.5944366779	-0.0890632376938823	0.330239023196922	-0.269693256816514	0.787396248671309	0.999725883242973
Zfp712	342.561323638374	-0.163304058293665	0.334384768320699	-0.488371701599293	0.625286582342049	0.999725883242973
Fam129c	135.213415495598	-0.310094012195444	0.469564751485033	-0.66038605158234	0.509006120949154	0.999725883242973
Atp5g3	2475.76972136673	0.615086647449976	0.351883258718599	1.74798497004332	0.0804666300295357	0.999725883242973
Pifo	10.1414582210289	-0.135245577808459	0.818646234841111	-0.165206376151853	0.868781546783871	NA
Vsx1	8.11373859212919	-0.559154208643129	0.889521908575192	-0.62860082843689	0.529610417834521	NA
Fyco1	1372.23018660278	-0.15366450526754	0.290867914648574	-0.528296513739571	0.597293550950125	0.999725883242973
Tlr3	23.4163352853634	-1.21268656856919	0.597661086211502	-2.02905391792572	0.0424527988411815	0.997106181967543
Ifi44	4.73470977955279	-0.378669393281831	1.42137412551289	-0.266410782696071	0.789922861823995	NA
Trafd1	131.671136879122	-0.241793745393436	0.369381666444002	-0.654590542408775	0.512731414892665	0.999725883242973
Erfl	42.6171665284229	0.385789941641087	0.556940437260363	0.69269515343296	0.488500881251131	0.999725883242973
Krt80	37.9080004980451	0.595963691751168	0.662941983104856	0.898968095156686	0.36866965499259	0.999725883242973
Armc8	5750.1452648702	-0.111527589515055	0.316277841397608	-0.352625365793011	0.724369318517889	0.999725883242973
Ppil4	2730.71055614858	0.0723637304073476	0.273317666714237	0.264760530401448	0.791193944265321	0.999725883242973
C530005A16Rik	112.63340818329	0.67408923933656	0.364003305789336	1.85187669621518	0.0640435310044161	0.999725883242973
Katnbl1	5651.16328757953	-0.161090179020952	0.371787830023659	-0.433285239623636	0.664807559987127	0.999725883242973
Gm21693	65.4846462434143	-0.0884738934331451	0.426559175335824	-0.207412941858514	0.835687376220246	0.999725883242973
Spag9	4189.23671286892	-0.3093593706007	0.309686208979848	-0.998944614355851	0.317821522237183	0.999725883242973
Gm5860	71.9165056928608	0.121557584853665	0.40717642529412	0.298537875236415	0.765292672999658	0.999725883242973
Taz	501.79738488683	-0.11311029712069	0.372813745818257	-0.30339626258263	0.761587893562881	0.999725883242973
Gfpt1	1024.08275107561	-0.636873915574204	0.322690208077113	-1.97363880165218	0.0484228284092926	0.999725883242973
Abcc5	8345.81500832405	0.0145210163745957	0.285710469279981	0.0508242361968397	0.959465578139071	0.999725883242973
Kcnmb4	80.9848234320999	-0.266914991722599	0.446141667231392	-0.598274071505103	0.54965707438044	0.999725883242973
Gm4013	40.398368352444	0.473434405796998	0.570336778005867	0.83009622394039	0.406484381874693	0.999725883242973
Hpcal1	1354.27701561893	-0.653314944712609	0.336522605686884	-1.94137015960373	0.0522133950861527	0.999725883242973
Tbc1d31	2703.49039258713	-0.170830078556664	0.301917507508426	-0.565817066941362	0.57151814326691	0.999725883242973
Tmem176b	1.63635485755302	-1.77549273588554	2.56088004773852	-0.693313510507238	0.48811282619853	NA
Cyp3a13	11.4539454302496	-0.622687111820077	0.847457904180114	-0.734770551727293	0.462479244535384	NA
Akap7	2110.99254605269	-0.109201415192497	0.308454253770311	-0.35402791129544	0.72331796592323	0.999725883242973
Ablim1	871.415161305405	-0.559470373326326	0.335480853540526	-1.66766707375967	0.0953818351463717	0.999725883242973
Ulk1	7898.67124809324	0.34526129830279	0.314660231995229	1.09725114010602	0.272531623187438	0.999725883242973
Cyp4b1	11.4136461063954	0.231657508123054	0.881876103040511	0.262687136349824	0.792791732394481	NA
Golga3	2083.65978458154	0.184717469433249	0.261532368404199	0.706289131859072	0.480008350703525	0.999725883242973
Mir1193	76.2098188311718	0.783054987737623	0.419580080116415	1.86628256403488	0.0620018429136259	0.999725883242973
Wdyhv1	1266.22702474782	0.0850020772490001	0.29947547732932	0.283836519794664	0.776535666222715	0.999725883242973
Traf1	118.039779862531	-0.151319579161157	0.424843875251871	-0.356176911039254	0.721708081939774	0.999725883242973
Rxra	677.683518006545	-0.327575225267166	0.388953810653817	-0.842195695978718	0.399678422565382	0.999725883242973
Dapk3	1018.57265032146	0.351353029338185	0.314824777856946	1.11602724451961	0.264410472814558	0.999725883242973
Ap3m2	97.8173871825086	0.426244864585326	0.373245557825777	1.14199581387728	0.253455759714794	0.999725883242973
Sirt2	208.858396718582	-0.195690847419849	0.380918813906378	-0.513733741352945	0.607438158251012	0.999725883242973
Inhbc	68.595475071119	-0.935480678636035	0.593393974059643	-1.57649170623699	0.114912528650043	0.999725883242973
Slit3	648.515315705665	-1.04983428475564	0.320452635980506	-3.27609814019287	0.00105251979937931	0.347638518736658
Dcakd	1820.72381249211	-0.0353504347416634	0.311833521691651	-0.11336316426115	0.909742642071229	0.999725883242973
Vps35l	3023.83094689525	0.102728996599055	0.293749675524097	0.349716119399177	0.726551755140502	0.999725883242973
Cyhr1	1584.23712879404	0.00832864782982498	0.368451184031206	0.0226044811111791	0.981965769332305	0.999725883242973
Taf10	546.540148914632	0.783612638978995	0.404948078235215	1.93509410488876	0.0529787488049095	0.999725883242973
Hagh	440.430548726905	0.0499808808147494	0.388765288579635	0.128563126089153	0.897703345222359	0.999725883242973
Ogfod3	411.683002291898	0.0134920554808208	0.296556276975899	0.0454957676782451	0.96371214831089	0.999725883242973
Syn1	1384.83448974991	-0.18564558222079	0.299906229061218	-0.619012091885877	0.535908393072698	0.999725883242973
Glyatl3	17.517355447873	-0.278539122928828	0.719920168869688	-0.386902791411093	0.698828174545769	0.999725883242973
Slx	1.79621901501648	0.280825543764058	2.32453761473145	0.120809206090864	0.903842158111157	NA
Ccl27a	80.8389829629442	0.280374571814868	0.524220001275206	0.534841423701566	0.59275951616049	0.999725883242973
Sqor	10.188593248097	-0.341626685703706	0.907299613270826	-0.376531281074988	0.706521964676294	NA
Fundc2	717.537563524747	0.058437886948456	0.351885792338338	0.166070606488903	0.868101385542811	0.999725883242973
Rab5if	1671.3096372667	0.276646269094818	0.314647913051575	0.879224865697654	0.379279364670319	0.999725883242973
H1f5	1483.61914077426	0.732512056264477	0.446306406286036	1.64127614111596	0.100740106429313	0.999725883242973
Ankrd2	2.97636660323939	-0.0665749213043678	1.40621962456097	-0.0473431888885442	0.96223970689873	NA
Pop4	775.83090027092	0.53478071189712	0.331838896428063	1.61156729260354	0.1070561328455	0.999725883242973
Carnmt1	4870.01726303923	-0.107947880320408	0.325876659203636	-0.331253795789507	0.740452788533148	0.999725883242973
Iqcm	356.414675203	0.0220483874264284	0.486869543182251	0.0452860273048031	0.963879324608123	0.999725883242973
Clcc1	1174.30297093822	-0.121989331289353	0.284041677382802	-0.42947687259623	0.667576221079642	0.999725883242973
Magea2	1.22337345827854	0.753615115378791	2.40813159087697	0.312945986105496	0.754321699142477	NA
Ilf3	8829.93436634833	0.198551962412338	0.253525882668164	0.783162493401983	0.433531696844695	0.999725883242973
Tpd52l2	3365.69955719773	-0.116119939078852	0.260661711797284	-0.445481379977886	0.655971912965913	0.999725883242973
Arhgap25	26.777821406454	-0.506405401407018	0.747907311256729	-0.677096471427844	0.498344747561864	0.999725883242973
Banf1	1052.12916097126	0.494469977998369	0.327138826253038	1.51149890602072	0.130661387119974	0.999725883242973
Tbc1d23	3750.20352327526	-0.212813677273584	0.29034289231112	-0.73297360779041	0.463574526552176	0.999725883242973
4930473A02Rik	78.9118076941622	0.0185100440208006	0.43599492788222	0.0424547232939392	0.966136204760066	0.999725883242973
Pard3	21850.5310158989	-0.131568902130108	0.331259256636527	-0.3971780395392	0.691236175091465	0.999725883242973
Rorc	29.5914739193386	0.134380828218844	0.592913084236865	0.22664507124481	0.820699742341018	0.999725883242973
1700123J17Rik	481.061447530026	0.201829502819871	0.379245290485951	0.532187235763045	0.594596322565292	0.999725883242973
Evi5l	340.365238850573	0.101576371112491	0.36081579977989	0.281518634091014	0.778312637829123	0.999725883242973
Pex5l	69.3999516558433	-0.353381852801688	0.609573158515851	-0.579720166258762	0.562103341759838	0.999725883242973
Mtmr1	461.648102997857	-0.57397405378201	0.328332738445713	-1.74814749360399	0.0804384908230011	0.999725883242973
Mtor	3423.29890812028	0.0936899409836234	0.304177238550799	0.308011018279978	0.758073948292308	0.999725883242973
Zfp758	1235.61291162507	-0.240469256404164	0.3275734455775	-0.734092642888758	0.462892277156433	0.999725883242973
Plekhh2	447.671403347255	-0.439190447585102	0.304581303059281	-1.44194815365808	0.149317000308748	0.999725883242973
Adgrl3	1191.42299387791	-0.11311144719061	0.334122591055825	-0.338532772756188	0.734961734342956	0.999725883242973
Golga5	723.556576209724	-0.192441861772761	0.291154129199622	-0.660962158777484	0.508636581592128	0.999725883242973
Plekhb1	397.553953686581	0.337498114437023	0.31765585735186	1.06246463468541	0.288024804745906	0.999725883242973
Nufip1	3620.08034961911	0.159502301308239	0.266125909387391	0.599349013688318	0.548940169519913	0.999725883242973
Gm9866	4.92640366171734	0.411404903581069	1.20266249598317	0.342078434269913	0.732291866485497	NA
Smap1	1520.38228562904	-0.296273799979491	0.335204728094261	-0.88385925122207	0.376772196581385	0.999725883242973
Tepp	5.58679415966247	0.372192396683288	1.1618179252945	0.320353463808836	0.748700398565029	NA
Acox2	72.2085012197065	0.550500415337547	0.404843359445111	1.35978620494622	0.173897589085519	0.999725883242973
Hars2	855.565681223239	0.00108142581237608	0.2670012392391	0.0040502651428058	0.996768364811039	0.999725883242973
Gpa33	1538.97821970198	0.0519368063004851	0.315196717824512	0.164775847473771	0.86912041508639	0.999725883242973
Sdhb	1486.33995943258	0.386962511967023	0.331144366252371	1.16856136296793	0.242580402666359	0.999725883242973
Gmpr	125.468539972536	-0.761976384409224	0.424137880403766	-1.79652990127608	0.072410281609735	0.999725883242973
Me1	3788.51879003271	-0.0818828660370744	0.315382749485343	-0.259630135670688	0.795149088349707	0.999725883242973
Klk11	40.8454579538165	0.0190794444189798	0.604801616816725	0.0315466160943837	0.974833616359907	0.999725883242973
Magt1	2932.37673532679	-0.318126223862642	0.286148759959338	-1.11175118811575	0.266245144268923	0.999725883242973
Mcam	686.762970750435	-0.0221095450470544	0.327722764774999	-0.0674641722317763	0.946212183435347	0.999725883242973
Pbld1	14.5803191760137	-0.911006376519063	0.7073834177355	-1.28785373487466	0.197796882976892	NA
Tab2	5016.70327226557	-0.061059391004456	0.28670865418055	-0.21296668277758	0.831352949831545	0.999725883242973
Mettl27	900.761928040151	0.298755429084453	0.323183897555197	0.9244131014709	0.355271276019779	0.999725883242973
Trmt1	3551.91715626799	0.315871870072623	0.290113625048884	1.0887867469837	0.276247937286536	0.999725883242973
Vps37c	1081.11585373443	0.0250548976281048	0.318496496214541	0.0786661640736783	0.937298159203981	0.999725883242973
Sec23a	2805.12528502005	-0.191267349022459	0.293272415085733	-0.652183223459818	0.514282981226309	0.999725883242973
Rara	2156.73587406161	-0.117782279391482	0.449258288243683	-0.262170520775334	0.793189979714846	0.999725883242973
Med1	8437.53338570261	-0.144994544875364	0.275896524530453	-0.5255395845313	0.599208142974744	0.999725883242973
Ap5b1	85.2213949432996	0.210064706535903	0.552415775636094	0.380265582194894	0.703748281377804	0.999725883242973
Bag5	271.095639774549	0.529359341314721	0.379001484235544	1.3967210244109	0.162497479314962	0.999725883242973
Pdcd2l	1633.58106252819	0.221671121319074	0.275969500529124	0.803244999516459	0.421833140819029	0.999725883242973
Ctcf	8632.69438791162	0.16884299728166	0.288415865673483	0.585415080711295	0.558268650936045	0.999725883242973
Mnd1	1662.53688267906	-0.0210414700114432	0.377265490666186	-0.0557736409293297	0.955522133739789	0.999725883242973
Tktl1	19.3110634423008	-0.863109320996999	0.667370293422731	-1.29329898184467	0.195907672671656	0.999725883242973
Lix1	191.442576672043	0.149902238596993	0.51078241334448	0.293475724067063	0.769158552401355	0.999725883242973
Ctnnbl1	5259.89081842012	0.147793562143972	0.25979677733415	0.568881429787251	0.569436608554016	0.999725883242973
Snph	65.8814515527707	0.171794052481716	0.425641084267384	0.403612477346751	0.686497708924946	0.999725883242973
Ppm1m	218.021884375752	0.281752523221308	0.325096140144494	0.86667446465553	0.386120400431614	0.999725883242973
Prkar1a	2346.64375795289	-0.0677257632346476	0.271491845334715	-0.249457817604614	0.803006666322876	0.999725883242973
Slc27a3	209.150993154497	0.253277847352084	0.345897185189216	0.732234485266287	0.464025459203605	0.999725883242973
Impdh2	2891.75151167214	0.548134352404188	0.281766518683635	1.94534948639383	0.0517329299279196	0.999725883242973
Tiprl	1503.26141057425	-0.307162679652974	0.30390990074584	-1.01070310279182	0.312158551557911	0.999725883242973
Uaca	1545.9501485033	-0.23292309675561	0.301416668799362	-0.772761167069547	0.439663739352459	0.999725883242973
Smim31	55.6127921494661	0.0126374115206209	0.447994560624729	0.0282088503552321	0.977495578471678	0.999725883242973
Calca	275.541805657024	0.105224585274586	0.430873175662697	0.244212430056124	0.807066300680482	0.999725883242973
Phf3	9365.17745817838	0.0103217402669835	0.33677464543398	0.0306488044956073	0.975549620053347	0.999725883242973
9330020H09Rik	195.829192208445	1.62628152588912	0.6226189171517	2.61200146845663	0.00900138674974408	0.841904119097284
Gm13884	4.93312527349262	1.15861186649188	1.40852794441068	0.822569315070732	0.410752954213738	NA
Gm7443	2.75005828954645	2.00554108515589	1.83633182169294	1.09214525472142	0.274769260778493	NA
Ube2q2	4005.21478324169	-0.319139601042968	0.328032811977165	-0.972889264093446	0.330608341326646	0.999725883242973
Rfx3	4761.99559979482	-0.221222353736478	0.419549286469478	-0.52728573464651	0.59799517910726	0.999725883242973
Bri3	1681.79449688721	0.305735383406964	0.330295394306456	0.925642284685616	0.354631910891786	0.999725883242973
Fbxo27	207.86367313147	0.623526696601308	0.382790697149722	1.62889720477566	0.103334781939098	0.999725883242973
Eps15l1	11493.3216208299	-0.018356937602909	0.294829484866897	-0.0622628961658852	0.9503534756928	0.999725883242973
Tmprss15	80.9594640894572	0.115388988949544	0.53385086958937	0.216144611768263	0.828875026341913	0.999725883242973
Max	4318.66671915011	-0.189391333067469	0.292542495612761	-0.647397680363563	0.517374596815078	0.999725883242973
Ttc8	327.248766404228	-0.391450841189106	0.345111370216216	-1.13427396189195	0.256679647762441	0.999725883242973
Vti1b	1069.62994632486	0.0683138789493996	0.270101967361425	0.252918849931917	0.80033092279711	0.999725883242973
Cpsf3	2133.71285389686	0.165182722994342	0.283992915327969	0.581643816021186	0.560806622981306	0.999725883242973
Nlgn1	321.717666890388	-0.0944959819061762	0.508806081625511	-0.185721014977425	0.852663547458686	0.999725883242973
Casq2	414.927482792808	0.272161671124278	0.30652288020032	0.887900018903692	0.374594534566292	0.999725883242973
Pidd1	825.913578205757	0.26334162867213	0.338257129132757	0.778524991763811	0.43625957917128	0.999725883242973
Asb4	26.8391844042425	-0.135735437092035	0.574476653996762	-0.23627668095421	0.813217980622863	0.999725883242973
Orc4	7017.35745354151	-0.450241643556548	0.437332489832651	-1.02951793892294	0.303236354496635	0.999725883242973
Mapkbp1	875.13625990529	-0.235914901908919	0.351517474323223	-0.671132786110068	0.502135942302477	0.999725883242973
Mospd1	481.092905986945	-0.473366987947365	0.326699706149393	-1.44893606892595	0.147355437156702	0.999725883242973
Banf2	5.28776749025831	0.762092119581292	1.33859600191493	0.569321975032855	0.569137656435345	NA
Dclk1	158.833025883701	-0.192395787069694	0.521617612246932	-0.368844499404315	0.712243633888621	0.999725883242973
Gpcpd1	1651.43571055837	-0.221999160755413	0.356351257838994	-0.622978468216088	0.533298671364551	0.999725883242973
Sinhcaf	7216.55477699298	-0.03362048200424	0.279600247251727	-0.120244822151288	0.904289212390499	0.999725883242973
Acbd5	1372.32425427638	-0.285182933549276	0.382769053867893	-0.745052220568757	0.456240151593543	0.999725883242973
Myo7a	28.2282065948843	0.19853296654093	0.569945249064274	0.348336909320463	0.727587177843921	0.999725883242973
4930548K13Rik	19.6614585615136	-0.193095137334987	0.804756750123494	-0.239942240068636	0.810375034332916	0.999725883242973
Luc7l2	13615.188409976	-0.433018187024731	0.373343383633431	-1.15983892043442	0.246114394611475	0.999725883242973
Dnah8	14624.4366912837	-0.31061671297097	0.291486523635693	-1.06562975569734	0.286591042723059	0.999725883242973
Evc	229.718992731924	-0.172742388759417	0.357045988674121	-0.483809913117609	0.628520779120851	0.999725883242973
Shroom2	5448.41009247996	-0.431808601784579	0.367584759531491	-1.17471845768292	0.240107372404164	0.999725883242973
1500009C09Rik	11.1080192363652	-0.881009296590248	0.825312312249559	-1.06748594866939	0.28575245539732	NA
Kmt2e	5471.62347469751	-0.0651188840968239	0.306719123106044	-0.212307871245152	0.831866855039257	0.999725883242973
Setd5	16700.1257629317	-0.371871891932467	0.395457461047031	-0.94035877069529	0.347033562939803	0.999725883242973
Pcyox1	447.978917634512	-0.358382901270753	0.373684392913915	-0.959052366292732	0.337532365187664	0.999725883242973
Arpp21	30.8715059727066	0.210639323910385	0.76131902755086	0.27667681522161	0.782028275928172	0.999725883242973
Iyd	1.79522346205666	-0.541646603894965	2.08022059956857	-0.26037940591844	0.794571126932051	NA
Smim4	447.358031651022	0.308113076638331	0.325224706560372	0.947385209128126	0.343442525254293	0.999725883242973
Smc6	4865.92528925584	-0.146529651329933	0.320773441284525	-0.456801070385257	0.647814036356161	0.999725883242973
Nsmf	25.4272555332856	0.108561311142855	0.665652963842941	0.163089953834367	0.870447609574901	0.999725883242973
Hmbs	1029.96572010847	0.714011463692165	0.338755342636063	2.10774967602283	0.0350526478998215	0.954433946011205
Slc35b1	1100.1499187044	0.325610187759984	0.291086730801849	1.11860196053263	0.263309986707951	0.999725883242973
Synj2	582.675920275515	-0.0117296641250374	0.367717058301966	-0.0318986129694453	0.974552904768277	0.999725883242973
Suds3	2508.09152387975	0.0243086052258164	0.341916503372294	0.071095150383391	0.943322027839247	0.999725883242973
Ptk2b	553.927656532931	-0.206541328440228	0.307207158302478	-0.672319387287407	0.501380390011235	0.999725883242973
Gfm2	1787.86746267925	-0.0725547448304688	0.294019434524283	-0.246768534018375	0.805087363718514	0.999725883242973
Rlim	9124.27720068306	-0.330396644076945	0.393480240614806	-0.839677854117161	0.401089034167412	0.999725883242973
Ddt	268.386849558245	0.58206954413466	0.370883249546897	1.56941448513991	0.116551391035165	0.999725883242973
Epha3	80.3322188940383	-0.222665530474786	0.558419686891637	-0.398742264468185	0.690083122482055	0.999725883242973
Gatad2a	16740.3070856571	0.156005507898542	0.254659769563312	0.612603663963331	0.540138434982656	0.999725883242973
Shc1	2275.33525304697	0.0693750510328093	0.309418758142468	0.224210876707308	0.822593220519165	0.999725883242973
Anks1b	677.944509599317	-0.0953047658295679	0.417269193433983	-0.228401155247629	0.81933439142948	0.999725883242973
Cdk6	11766.6516201224	0.0135318633349543	0.355175099167806	0.03809913298162	0.96960864259021	0.999725883242973
Cdk5r1	117.703797695671	0.196633573917895	0.349842857962598	0.562062564498366	0.574073392995902	0.999725883242973
Kdm1a	9767.007481375	0.0834122859913509	0.278756975735226	0.299229412183676	0.76476500911799	0.999725883242973
Scaf4	7663.48225531899	-0.157406889944434	0.28552201649596	-0.551295104581406	0.58143139380425	0.999725883242973
6030466F02Rik	3.33758808469257	1.07792130648155	1.52171215104947	0.708360845865723	0.478721200634904	NA
Plcxd2	209.774196416507	-0.241053555058813	0.339783843662174	-0.709432068519648	0.478056393169924	0.999725883242973
Morc2a	6539.84586921173	-0.339157781685294	0.319616734123491	-1.06113900016966	0.288626736221276	0.999725883242973
Atp6v1c2	92.0995453001087	-0.168007577012067	0.400884947973941	-0.419091756528079	0.675149075046363	0.999725883242973
C5ar1	7.17737368764941	0.412981222502161	1.10753834525367	0.372882098639728	0.709236195944581	NA
Map1a	444.162341637525	0.305523656591081	0.306489825730681	0.996847630627555	0.318838474628715	0.999725883242973
Gja5	1.51642681158014	0.844992493253976	2.12856741748971	0.396977087176549	0.691384357088577	NA
Runx2	65.5601091625142	0.0738576691044035	0.59567631849545	0.123989601082266	0.90132350866089	0.999725883242973
Gja3	12.0952771224937	0.588613402035788	0.796513802475501	0.73898707116741	0.459914848138867	NA
Ackr3	132.688015624404	0.306303857214954	0.4624161229987	0.662398739967411	0.507715711029299	0.999725883242973
Socs1	74.6286075221961	0.520776837690695	0.467933595718082	1.11292893362683	0.265738952411798	0.999725883242973
Sort1	528.635994658929	-0.461531297947073	0.338052071934783	-1.36526688123986	0.1721691842313	0.999725883242973
Rangrf	370.980536138503	0.450511574284264	0.304499140959577	1.47951673316566	0.139002262508319	0.999725883242973
Phyhd1	356.307028396108	-0.120207757697147	0.417539641635511	-0.287895437248284	0.773426779673941	0.999725883242973
Slc4a9	112.784953138334	0.449428729417425	0.452026444243652	0.994253179522332	0.320099623760188	0.999725883242973
Specc1	1353.82959846305	-0.437716860326727	0.354135279466829	-1.23601596820778	0.216452628170885	0.999725883242973
Gtf2a2	2311.58015970599	-0.118432677165773	0.283428719315071	-0.417857009875271	0.676051665832178	0.999725883242973
Deaf1	3520.52188290059	-0.00617358240295032	0.287114719193871	-0.0215021452758808	0.982845092176871	0.999725883242973
Mtarc1	17.1416174347417	0.102607455747692	0.650194557691025	0.157810388496748	0.874606212402218	0.999725883242973
Set	12360.1842474138	0.259649581626153	0.277705474904245	0.934981860604955	0.34979764769105	0.999725883242973
Glra3	79.1557438882517	-0.0473699926136315	0.60343088249561	-0.0785011075630127	0.937429449235427	0.999725883242973
Dnhd1	224.098776190544	-0.540775529514395	0.359320055283933	-1.50499678924706	0.132324902212911	0.999725883242973
Pgpep1l	347.995388869359	-0.658288809708908	0.442868154475112	-1.48642164277789	0.137167628667168	0.999725883242973
Notch3	798.478428484156	-0.588383786865052	0.386668773629715	-1.52167391574398	0.12809080656192	0.999725883242973
Gtsf1l	547.232279853386	0.501727244147243	0.324153647877878	1.5478068731661	0.121668801206085	0.999725883242973
Rnf212	22.7622452921148	-0.626379372292987	0.641681252787536	-0.976153455585501	0.328988424529856	0.999725883242973
Tceal8	691.698573762895	0.704296681871063	0.312604103418183	2.25299883837064	0.0242592222106626	0.945754532384869
Gm5087	72.7068862601002	-0.326681689864588	0.493998906660875	-0.661300430951866	0.508419665160591	0.999725883242973
Slco6b1	93.1312639926777	-0.192414397755701	0.591983538875492	-0.325033358395747	0.745155824873269	0.999725883242973
Ranbp3	5733.16360130589	0.185088694121715	0.30755679581438	0.601803298254616	0.547305079391742	0.999725883242973
Parp6	1063.59736184151	-0.378020312256585	0.359199030140879	-1.05239792019573	0.292617022505223	0.999725883242973
Gng10	89.4751266978616	0.183134041436371	0.413895045381103	0.442464927957151	0.658152804110959	0.999725883242973
Mrps18b	3140.39744239843	0.616967157515122	0.27294940832096	2.26037184440287	0.0237981824313534	0.944754284092275
D16Ertd472e	2160.50731043704	0.137409589919542	0.308401136827757	0.445554745137939	0.655918906461044	0.999725883242973
2310039H08Rik	270.628636561627	0.682945496025425	0.357339009703762	1.91119770716216	0.0559791784309645	0.999725883242973
Rps10	8127.82914851435	0.623587089475123	0.344191940125749	1.81174227742607	0.0700260278364718	0.999725883242973
Arih1	12797.4835838668	-0.319098993150115	0.363741939384373	-0.877267531179343	0.380341343540491	0.999725883242973
Dancr	1372.34585651795	1.62473050231893	0.990020719433911	1.64110757525149	0.100775086547635	0.999725883242973
9530026P05Rik	284.305644204167	-0.639438173997822	0.381731004827816	-1.675101487463	0.0939143211775401	0.999725883242973
Itgal	51.6447666523838	-0.445996379139202	0.550895684511595	-0.809584085841238	0.418179257592343	0.999725883242973
Sirt6	619.384013841398	0.632447578866886	0.375656806180696	1.68357811827498	0.0922632305252425	0.999725883242973
Rgs12	626.627478155432	-0.249488524642684	0.321851011120747	-0.775167751606302	0.438240541147518	0.999725883242973
Hfe	26.3765749552981	-0.485664148185513	0.560534590546989	-0.866430290611655	0.386254238871591	0.999725883242973
Tdrd7	90.2302878568491	-0.69863047441085	0.384566612301447	-1.81666960173656	0.0692677189889807	0.999725883242973
Ak2	2987.51598970463	0.102524755367014	0.315330796371222	0.325133975326396	0.745079676060239	0.999725883242973
Znhit1	233.599516236898	0.464163688417129	0.342510993554776	1.35517894943976	0.175360549792655	0.999725883242973
Prx	1029.16504231668	0.293038899849573	0.334076891530656	0.877160040932321	0.380399716733002	0.999725883242973
Zxdb	86.6305586604244	-0.510933683788792	0.431208273903883	-1.18488840476813	0.236061572528579	0.999725883242973
Alas2	1201.81652428818	-0.106659777751477	0.301710107957766	-0.353517416017125	0.723700574501409	0.999725883242973
Fiz1	1516.80794915158	0.746733124343614	0.372878039472055	2.00262028142201	0.0452180612628607	0.999725883242973
Serpinh1	566.880246981244	-0.388120138278768	0.395970267609335	-0.980174952584286	0.326999766142356	0.999725883242973
Vmn2r65	6.07061404720615	-1.09263348647649	1.20602641075348	-0.905978075383822	0.364947457145182	NA
Myh3	21.3850200680518	-0.374144586553547	0.635873087071867	-0.588395065242414	0.556267149269582	0.999725883242973
Grm5	351.749013460185	0.0388239358333346	0.393344796198923	0.0987020451484517	0.921374845003212	0.999725883242973
Apol7e	8.34141800535471	-0.024303439329387	0.894209801905653	-0.0271786769476177	0.978317222754025	NA
Vill	104.801731437741	-0.383742499170834	0.431478936398707	-0.88936554440803	0.373806656230779	0.999725883242973
1700123O12Rik	199.08050810131	-0.102959572888849	0.462970015496177	-0.222389289678954	0.82401084868187	0.999725883242973
Wnk1	14982.2984295173	-0.41094872292113	0.357369522956128	-1.14992660684045	0.250174101176844	0.999725883242973
Tex14	21342.7778867751	-0.193806311994407	0.508942322280316	-0.380802113540209	0.703350090844215	0.999725883242973
Zbtb37	1959.44418160332	-0.294392994368156	0.344869719090815	-0.853635381918332	0.393307047787166	0.999725883242973
Egfem1	263.996851700112	-0.0447641392480889	0.47686339426605	-0.0938720392178273	0.925210805207207	0.999725883242973
Eya1	4994.97840972778	-0.0248905422092492	0.369189476965369	-0.0674194248813435	0.946247805551454	0.999725883242973
Adgrg2	85.7839497735252	-0.0316349152164406	0.472857414823906	-0.0669015949093694	0.946660043331182	0.999725883242973
Nkain3	553.916364221615	-0.0426346652901001	0.437124675729867	-0.0975343366715983	0.922302067487962	0.999725883242973
Cd2bp2	1826.90767582549	0.451591184857687	0.325733016622383	1.38638443698573	0.16562954607491	0.999725883242973
Sapcd2	290.743598553166	0.34681323513544	0.399978972328578	0.867078669451996	0.385898907024155	0.999725883242973
Kcng2	23.4913339354979	0.537620420646123	0.60898150381131	0.88281896458501	0.377334092263916	0.999725883242973
Tecr	6537.19649884966	0.126615225409756	0.286921591030739	0.441288593705698	0.659004082647986	0.999725883242973
Asmt	7.00730293630662	1.330682801736	1.25996408509013	1.05612756544629	0.2909099381351	NA
Tfg	3049.85646380749	-0.127188131377295	0.283159336045548	-0.44917512928776	0.65330532717469	0.999725883242973
Gm12530	19.6485742468337	-0.658857550567196	0.712572361129132	-0.924618447904968	0.355164413578336	0.999725883242973
Trpm3	2982.5799286085	-0.18459827120127	0.28379740356562	-0.650457928374199	0.51539646922496	0.999725883242973
Trpc4	31.8568275958739	0.0180252397829857	0.70556708725444	0.0255471663979211	0.979618527403824	0.999725883242973
Mtarc2	1202.47659698474	0.136739463618486	0.336954444383086	0.405809942257435	0.684882252908319	0.999725883242973
Itih5	79.0196106205385	-0.237021604089572	0.411846007157402	-0.575510263473273	0.564946251383646	0.999725883242973
Adcy4	24.4615343330776	-0.354169744403683	0.60813247972693	-0.582389127715586	0.560304603182928	0.999725883242973
Mical1	493.964482607328	0.462081486103521	0.375496403970743	1.23058831247695	0.218476878688931	0.999725883242973
Zc3hav1l	775.612755177059	-0.633706986707904	0.326342165997854	-1.94184831975428	0.0521554653301417	0.999725883242973
Gbp5	25.6243697444097	-0.151590180134333	0.600140082790414	-0.252591327393929	0.800584032485758	0.999725883242973
Wnk2	630.535581932567	-0.344701324026121	0.332075502120881	-1.03802093748139	0.299260307529288	0.999725883242973
Sec22a	2280.80855883782	-0.449282316033496	0.362180154497043	-1.24049402059981	0.214792724459787	0.999725883242973
Ahsa2	933.823844786927	0.183625860484189	0.307870034302324	0.596439536248828	0.550881635077078	0.999725883242973
Tfeb	4225.45861908201	-0.0264515783839892	0.389254946889223	-0.0679543795021237	0.945821950173845	0.999725883242973
Tgm1	1495.98297957932	0.955067040924524	0.334023683407122	2.85927941151541	0.00424604609345556	0.666503116491529
Dynlt1f	60.0552187459515	0.337933341522239	0.499417093556327	0.676655536789561	0.498624533479945	0.999725883242973
D7Ertd443e	25.6516977804614	-0.17894655875742	0.74834670936847	-0.239122530395614	0.811010571745154	0.999725883242973
Tlcd2	42.3943135416951	-0.00179048267197405	0.471326221652724	-0.00379881829127955	0.996968988826192	0.999725883242973
Cbwd1	1739.6740988819	-0.254494639725733	0.345231746211651	-0.737170444254886	0.461018704570092	0.999725883242973
Lrch2	1060.23235769365	-0.183254157987309	0.38934002263577	-0.470678962688467	0.637870009658121	0.999725883242973
Zdhhc6	1783.55422146701	-0.108584897925093	0.292820051255001	-0.370824666752524	0.710768127777183	0.999725883242973
Cbx3	5223.52065517584	-0.101010278643911	0.298900841355482	-0.337939091057224	0.735409088320339	0.999725883242973
Fndc4	34.9930444211144	0.39277006412285	0.554157553870168	0.708769665557732	0.478467425014823	0.999725883242973
Slc25a28	1048.53240556569	0.138152463378459	0.345305157189799	0.400088039526507	0.689091673263643	0.999725883242973
Gbp4	217.848928928676	0.515159761186372	0.509069457160983	1.01196360131161	0.311555457211198	0.999725883242973
Cdkl3	505.061312064552	0.0630408765769188	0.333135048679824	0.189235197037185	0.849908482752848	0.999725883242973
Etfrf1	786.208204468538	0.0657758540221889	0.325909322266689	0.201822560842138	0.840055443463354	0.999725883242973
Gm10549	8.79405186608641	0.479673153023157	0.987033278511638	0.485974650972724	0.626985138699783	NA
Atn1	1159.8463838993	0.269879973373422	0.365111576200271	0.739171231386504	0.459803027540645	0.999725883242973
Zfp111	1455.60350101324	0.199028931544762	0.294570701914981	0.67565759340929	0.499258065989664	0.999725883242973
Sema3b	180.727000703421	0.482427155689507	0.483116401404412	0.99857333406007	0.318001423146344	0.999725883242973
Rbm43	121.587867311271	0.219257421846777	0.397952102588038	0.550964350787092	0.581658112705714	0.999725883242973
S100a3	7.75587119246061	0.115424925490749	0.907736850284768	0.127156813623397	0.89881628558289	NA
Kif18b	1887.33887235312	-0.0933116425273582	0.338279021192738	-0.275842238748211	0.782669239955742	0.999725883242973
Hsh2d	52.16885065425	-0.29006732706806	0.499369012897768	-0.580867694182385	0.561329626933567	0.999725883242973
Sgsm2	823.667556234422	-0.183156055855626	0.359930701968964	-0.508864775507313	0.610847011739879	0.999725883242973
Sem1	2449.27094668098	-0.286123672510114	0.335828133913929	-0.851994349536677	0.394217228206558	0.999725883242973
Shd	14.5433613176405	-0.0126154283800735	0.730483238951436	-0.0172699765133313	0.986221237302115	NA
Gjb5	426.739629371492	0.419999061111886	0.414351664105744	1.01362947827983	0.310759586136538	0.999725883242973
Rnps1	5380.16644667224	0.408807675460749	0.290863230239094	1.40549795560169	0.159873256816629	0.999725883242973
Gpr83	36.8431438380375	0.943990515817831	0.523470711793789	1.80333014732197	0.0713363807188513	0.999725883242973
Rab23	1575.20284750752	0.0402120118296769	0.299422485570303	0.134298570640365	0.893166483468056	0.999725883242973
Ext2	2330.72125353367	-0.0146830731128676	0.290893222201047	-0.0504758172148805	0.959743219900971	0.999725883242973
Scin	14.8532117478297	0.28934688435438	0.893679748505267	0.323770215044404	0.746112007517098	NA
Clec11a	121.278475160008	1.72261751338932	0.586446501271516	2.93738219880995	0.00330995896924959	0.603281789890667
Map7d2	431.002520685456	-1.44318939538125	0.346257203316386	-4.167969305934	3.07325305375577e-05	0.0203013974642683
Tectb	1.9695581528333	-1.61630139789781	1.82866187158092	-0.883871109808006	0.376765794315479	NA
Spata3	3.08791470157722	-1.06814007691229	1.50064913913927	-0.711785352787355	0.476597704185413	NA
Ola1	6180.6387613366	-0.214816172755637	0.345144471736506	-0.62239493993586	0.533682206866497	0.999725883242973
Lrrc46	31.7846633069911	-0.15373462360719	0.613408629118986	-0.250623509858335	0.802105203478692	0.999725883242973
Tmigd3	8.13277027414245	0.126700308566846	0.963553951052622	0.131492697869625	0.895385562677007	NA
Dpep2	34.2795577515649	1.03971807130947	0.694532505755186	1.49700419014795	0.134392167772602	0.999725883242973
Slc25a51	832.674757403551	0.097451849956697	0.278730885860797	0.349627023412705	0.726618627641174	0.999725883242973
Ubald2	1.94509272047783	-0.316713143815874	1.78854115942353	-0.177079035697425	0.85944630877783	NA
6720489N17Rik	653.432840133408	-0.276828545592008	0.345761917062676	-0.800633418346728	0.423343898270556	0.999725883242973
Zfp703	24.4409732738597	0.334483976757152	0.699975312423695	0.477851105346826	0.632756184070294	0.999725883242973
Slc35g2	18.612932999069	-0.291604316947829	0.650393512433441	-0.448350592946098	0.653900192948709	0.999725883242973
Clasp2	9657.23668743878	-0.258505054466614	0.350910687708354	-0.736669082822182	0.461323612705902	0.999725883242973
Pak6	141.938978852838	0.514356509440832	0.38474123448328	1.33688948139814	0.181258714786479	0.999725883242973
Smim19	663.853206786973	-0.0833348973486324	0.359380931150765	-0.231884582973804	0.81662765920457	0.999725883242973
Heph	81.4572159209147	-0.53354528915859	0.481889926278735	-1.10719328224757	0.268210371357869	0.999725883242973
Rhox2a	2.55879704354069	-2.93316490011641	1.88575541456859	-1.55543230975552	0.119843144141415	NA
Cd209b	1.91969487093242	1.41083155587959	2.00975921492292	0.70199034063576	0.482685187365578	NA
Prame	2.78160514228469	-1.37311753100521	1.77554382726345	-0.773350401111487	0.439315034985083	NA
Mgam	49.5760193102267	-0.152705799232304	0.659942205116504	-0.231392685675173	0.817009746980236	0.999725883242973
Sh3d19	2079.92430285935	-0.820926463662867	0.312714608262009	-2.62516186316135	0.00866077844849639	0.838603209967399
Dab2	417.945796636573	0.343796158127554	0.354608704457885	0.969508514048293	0.33229153430337	0.999725883242973
Arhgap44	4137.06701907211	-0.659948431722392	0.287119688269616	-2.2985133332364	0.0215325899054897	0.919652108527805
Ppp1r32	17.7866494538599	0.0497662381410671	0.643252024751935	0.077366624940293	0.93833189061731	0.999725883242973
Tead3	389.670237229346	0.620175978695102	0.54949692371709	1.1286250239581	0.259056049796732	0.999725883242973
Gps1	1212.9091752344	0.729904145034509	0.334360101252966	2.18298816844264	0.02903668132828	0.945754532384869
Cdh16	57.6821793112175	0.409382757418054	0.453267200490382	0.903181957518986	0.366429331975541	0.999725883242973
Shmt2	1877.67882520357	0.0472602911957461	0.363047692792403	0.130176536400055	0.896426757842073	0.999725883242973
Ncor1	22430.7090239882	-0.137476261840878	0.320505888135192	-0.4289352143911	0.667970372404251	0.999725883242973
Dhrs3	273.108589658309	-0.0400831955228141	0.464486434364136	-0.0862957291264844	0.931231333476107	0.999725883242973
Rs1	33.5542240978022	0.395157482323025	0.565116086380261	0.699250104264643	0.48439574312551	0.999725883242973
Rps7	10689.8604763189	0.523250925351868	0.298138358433477	1.75506073120282	0.079248920286059	0.999725883242973
Klk5	4.81770943707468	0.0109324865362068	1.40013700497028	0.00780815484298901	0.993770057106266	NA
Gm4719	2.14413949295739	-0.652264742734441	1.95901666035676	-0.332955178959864	0.739168116582225	NA
D030068K23Rik	383.179175789134	-0.917810195552699	0.424514212801299	-2.16202465754025	0.0306162756434276	0.945754532384869
4930547E08Rik	42.8195598976045	-0.304416730914496	0.518059745811157	-0.587609312199797	0.556794559088569	0.999725883242973
Mpig6b	27.678949686983	0.687269586516322	0.647525411610969	1.06137855625847	0.288517898156731	0.999725883242973
Lgi1	116.172348946316	-1.12764399971457	0.564549968984915	-1.99742106397087	0.0457794614986316	0.999725883242973
Cep131	355.658361230156	-0.221102583034029	0.408909764665554	-0.540712406843275	0.588705825554756	0.999725883242973
Masp1	67.5734939898694	0.0648314645608895	0.694037867744396	0.093411998932551	0.925576258429085	0.999725883242973
Mas1	1.9853105164816	0.797010287984892	2.0467611074412	0.389400739093236	0.696979725381974	NA
Mapkapk2	1038.47822734819	0.242478887435626	0.278458327161207	0.870790577202775	0.383868511162237	0.999725883242973
Ppp2r5c	7089.84703436614	-0.132015775584589	0.325420345160469	-0.405677695165279	0.684979433081063	0.999725883242973
Tbc1d21	3.08427701449703	0.257440035813498	1.542552545999	0.166892230985087	0.867454846193173	NA
Olfr122	2.47063752236732	1.27845344646191	1.67844321412113	0.761690020672717	0.446245032748493	NA
Commd4	301.160222498489	0.532609760644966	0.358826892825097	1.48430837067883	0.137727130639746	0.999725883242973
Them5	1.37449667204981	0.144653743777398	2.2010862165117	0.0657192538357934	0.94760134320626	NA
Utp23	807.681165080822	0.278238033984735	0.272238852855121	1.02203646197704	0.306763643406998	0.999725883242973
Ppcs	415.283216926136	0.608444064648301	0.38703723690733	1.57205562314921	0.115937651924883	0.999725883242973
Mrpl19	722.849516292291	0.215094297244258	0.316618542288007	0.67934839093726	0.496917141915189	0.999725883242973
Hormad1	455.780496042681	-0.543095058165694	0.381865474942184	-1.4222156591871	0.154963654237833	0.999725883242973
Tctn2	480.716880345115	0.193396652077216	0.305883492186318	0.632255930828117	0.527219655107114	0.999725883242973
Tppp3	18.2883883011074	0.782025621300369	0.640887338227835	1.2202232352769	0.222380260980307	0.999725883242973
Ooep	645.672377199121	0.187342929095813	0.34095997605497	0.549457244992325	0.582691698117253	0.999725883242973
U2surp	10838.4054101498	-0.179501501912739	0.345838512278955	-0.519032714806361	0.603737927865719	0.999725883242973
Plekhj1	631.66599442937	0.782440583731546	0.382692237010618	2.04456873712292	0.0408973942823231	0.976775212770087
Cux1	12897.7691593161	-0.0727031997595737	0.285723031893895	-0.254453409925219	0.799145293222703	0.999725883242973
Gm45927	25.9446185140501	0.341370926355466	0.615231468555902	0.554865841236546	0.57898642785942	0.999725883242973
Mpv17	1185.93716691318	-0.040182246990379	0.284409095150326	-0.141283270034457	0.887646165617805	0.999725883242973
Ankrd23	107.108924491694	-0.665907623563008	0.420189634708216	-1.58477879642467	0.113016601574206	0.999725883242973
Hsf3	194.977263832021	-0.0496632110307317	0.356778820928757	-0.139198876495667	0.889292996287949	0.999725883242973
Radil	364.345276075343	-0.317953775189391	0.41401481395131	-0.767976807773801	0.442500963577545	0.999725883242973
Gm10653	15.8452241849214	-0.35592344492505	0.693026075127986	-0.513578720482226	0.60754656030559	0.999725883242973
Tubb2a-ps2	24.001767412978	0.300452422192116	0.628459915531678	0.478077304163358	0.632595185081061	0.999725883242973
Nanog	12198.6125941761	0.107274675250714	0.290488494732199	0.369290616310331	0.711911119129367	0.999725883242973
Nit1	246.223705935382	0.526844752952358	0.33001068406081	1.59644756487726	0.110388903798957	0.999725883242973
Rnf25	599.918014856318	0.418840393225064	0.316308421380529	1.32415188756921	0.185452605916211	0.999725883242973
Tmem33	2502.48389176105	0.0425190282886649	0.284391966028562	0.149508542320758	0.881152369329038	0.999725883242973
Slc6a18	2.80615477457019	2.05543968570892	1.6758885653564	1.22647754045139	0.220019022111999	NA
Cd300lg	1.12673649637897	-0.608633468502715	2.38928587188698	-0.254734469267185	0.798928191625109	NA
Osgin1	26.3859169484387	0.362124380226222	0.605953165022588	0.597611170514678	0.550099408971879	0.999725883242973
1110017D15Rik	11.6566415621968	0.611501187274914	0.800841201305442	0.76357358522278	0.445121395495228	NA
Nfix	599.796225296275	0.508533081027982	0.414163864243453	1.22785478148102	0.219501486769692	0.999725883242973
Stk35	5090.88807352258	0.321259544525024	0.281879792344255	1.13970406269022	0.254409614017556	0.999725883242973
Pex26	326.361049809676	-0.585907909266842	0.468907130812089	-1.24951801916964	0.211475667091212	0.999725883242973
Stard7	2031.86946468011	-0.246407190543208	0.294552837326352	-0.836546654175324	0.402847441983404	0.999725883242973
Stat5b	478.487228757411	-0.442208926498566	0.383526142256249	-1.15300856389369	0.248906869450485	0.999725883242973
Ubac1	1574.71961077943	0.0177539967287222	0.280813511757444	0.0632234418408521	0.949588578228816	0.999725883242973
Stat5a	181.196280167586	-0.40049520798271	0.38001271320041	-1.05389949880834	0.291928932399108	0.999725883242973
Eva1c	51.500302631223	-1.28557604735335	0.53516447500847	-2.40220737247741	0.0162964672089573	0.901672740605547
Dab1	6798.40845673344	-0.159487241246378	0.421209499004483	-0.378641131368883	0.704954374044835	0.999725883242973
Gpx6	7.50494879786951	-0.555366968215708	0.995707179314769	-0.557761337623279	0.577007366718422	NA
Clba1	141.001312125163	0.406662115836557	0.35964120440264	1.1307439494093	0.258162877453477	0.999725883242973
Mical3	3987.12706198139	-0.484344513089744	0.326813797166215	-1.48201978401606	0.138335030884395	0.999725883242973
Gm10516	54.898032320054	0.951024235557132	0.483547753350994	1.9667638386623	0.0492104432903251	0.999725883242973
Cilk1	1677.3273381764	-0.201836499088988	0.270894047527596	-0.745075430527602	0.456226121142495	0.999725883242973
Slc38a10	2627.05788773941	-0.209447164742444	0.35300905815771	-0.593319519435311	0.552967338037519	0.999725883242973
Zfp451	4633.29163286879	-0.209418663583725	0.320119569799491	-0.654188882344482	0.512990123359062	0.999725883242973
Bloc1s4	129.744512128339	0.921414647811992	0.422118988705123	2.18283155334587	0.0290482170920548	0.945754532384869
Abhd17c	3924.59516230612	0.201034804812575	0.273259421455686	0.735692126337816	0.461918082436352	0.999725883242973
Acad10	305.672478815649	-0.49490102573349	0.34718803413755	-1.42545530684222	0.154025630542994	0.999725883242973
Snx10	4058.46658984551	-0.330241411700687	0.319739320100335	-1.03284579324512	0.30167606964042	0.999725883242973
Sh2d4a	490.160972178319	-0.599266326185871	0.402025591480349	-1.49061736089794	0.136061983644691	0.999725883242973
Metrn	96.0530930030319	0.389550501974243	0.470506420218323	0.827938759674065	0.407705182833747	0.999725883242973
Rab43	542.712088264909	-0.497604209512738	0.319274783548077	-1.55854528811483	0.119104041073164	0.999725883242973
Abcb8	975.301791536618	0.230486092716073	0.289810402901225	0.795299583481924	0.426439255790414	0.999725883242973
D14Ertd670e	14.5931940283469	-0.607743745779801	0.798672398718625	-0.760942467468331	0.446691431629782	NA
Optn	2108.03194286506	0.0330875384352582	0.359721776682065	0.0919809157522931	0.926713202328199	0.999725883242973
Sidt2	718.803964585694	0.36603942559124	0.383261623143242	0.955064121967762	0.339545271220867	0.999725883242973
Pum1	40405.1698677551	-0.0176136359534309	0.295750835231732	-0.0595556592076229	0.95250953447087	0.999725883242973
Oxr1	5992.88218469349	-0.21118025287282	0.332558092860998	-0.635017632727071	0.525416914996114	0.999725883242973
Gm11545	26.1536912504314	-0.592923750620841	0.672152259822175	-0.882127140028816	0.377708057069728	0.999725883242973
Cyp3a59	4.26323872701408	0.925262283929154	1.3857762705416	0.667685183819417	0.504334569535612	NA
Zfat	2370.74604834956	-0.0682276833024125	0.271955372267743	-0.250878233194973	0.801908253723416	0.999725883242973
4933402J10Rik	7.63223944102472	0.318837723762066	1.12027940705987	0.284605538361937	0.775946367666447	NA
Mecp2	3937.82871422938	-0.284845008487773	0.326850378358926	-0.87148440799715	0.383489715656922	0.999725883242973
Efcab12	1340.06863197203	-0.254732169681473	0.286323438996337	-0.889665793951057	0.373645366305655	0.999725883242973
Klrb1	4.86134296600292	0.800666817078174	1.23303926348536	0.649344137521604	0.51611596280215	NA
Gnb1l	3106.23059036403	-0.496601873434877	0.324119245395375	-1.53215793412421	0.125483466253432	0.999725883242973
Ap1b1	2132.62216667606	-0.172259591849608	0.29601254346908	-0.581933420222112	0.560611528333666	0.999725883242973
Tbc1d4	1534.64890201508	-0.210521331899316	0.362152338357886	-0.581306012972018	0.561034228770327	0.999725883242973
B4galnt1	52.6643390272553	-0.192697714905769	0.569305664415918	-0.338478478171245	0.73500264293499	0.999725883242973
Nat8f7	6.74398736042753	0.131968080925315	1.03168604806677	0.127914961312701	0.89821627089788	NA
Oxtr	13.8450654421523	0.00866579381735601	0.702558265173045	0.0123346265312551	0.990158641477062	NA
Prickle2	2145.33421818098	0.143006710785254	0.276535113445643	0.517137621343568	0.605060092906322	0.999725883242973
Gm2381	7142.33589706723	-0.287178885128158	0.378105052858081	-0.75952141595936	0.447540708023216	0.999725883242973
Gpr161	187.569569611121	0.169602270992704	0.360965325334804	0.469857515636422	0.638456819019668	0.999725883242973
Gm4297	3.51137123104689	0.369756167018124	1.439999496855	0.25677520570367	0.797352311449688	NA
Gm2030	1.11228583977625	0.74274438788908	2.68862118437043	0.276254755488361	0.782352404034409	NA
Gm5934	8.8488103659609	-0.706562826577601	1.00215815758482	-0.705041236485471	0.480784574323595	NA
Carmil1	4379.34939379571	-0.0181670542791775	0.323503528933321	-0.0561572058860662	0.95521657208871	0.999725883242973
Myo1b	4527.03523273515	-0.126328034749007	0.271778318250037	-0.464820135625334	0.642060266929552	0.999725883242973
Rngtt	11462.197962034	-0.199867363022858	0.347648593105052	-0.574912043330095	0.565350784466623	0.999725883242973
Larp4b	11633.5009963469	-0.0750747286157411	0.305472806493464	-0.245765668890554	0.805863634322217	0.999725883242973
Sh2b3	1011.24789077708	0.0482640774050709	0.347412182740761	0.138924539215384	0.88950977950714	0.999725883242973
Gm7827	48.0991416660186	0.223378725299436	0.551431001888985	0.405089167156415	0.68541196896492	0.999725883242973
Ap4s1	485.190776051894	0.0387537592478639	0.300094162715233	0.129138664002066	0.897247928687494	0.999725883242973
Ntng2	33.8569469256332	-0.100591457779655	0.513234328970682	-0.19599518602233	0.84461393392313	0.999725883242973
Stk26	219.150709672698	-0.42781687397312	0.391412872358357	-1.09300665406178	0.274390878216673	0.999725883242973
LOC666331	95.0436088115387	-1.00856774142659	0.640676703685579	-1.57422259249425	0.115435998012287	0.999725883242973
Ubap2l	10056.8444826301	-0.0676569620570886	0.336503601978842	-0.201058656309249	0.840652709292382	0.999725883242973
Tsen34	1102.37719204247	0.471215249416933	0.286851069260254	1.64271742347737	0.100441412141165	0.999725883242973
Nup98	13911.7123750185	-0.0905606202554103	0.332759194826986	-0.272150617212835	0.785506210868292	0.999725883242973
Nbr1	2839.07508545176	-0.0937637166441772	0.27801402431182	-0.337262542334958	0.735918994088761	0.999725883242973
Fen1	918.370762224278	0.639961533535288	0.322082435422663	1.98694949848935	0.0469279935482765	0.999725883242973
Xpo6	10366.5143643848	-0.0819705623606253	0.286645668732707	-0.28596476870914	0.774905105722087	0.999725883242973
Mybl2	14844.0943085402	0.120587126948381	0.302628132852909	0.39846634816001	0.690286459245277	0.999725883242973
Vamp2	746.215119723409	-0.109978139652199	0.304117139412001	-0.361630850089007	0.717627907758881	0.999725883242973
Vamp1	222.013344721816	0.19384913388004	0.332878360456494	0.582342251428431	0.560336171237952	0.999725883242973
Ahi1	700.110315459271	-0.481820860171474	0.349185763949907	-1.3798410757679	0.167635582422526	0.999725883242973
Arpc4	1846.24433189761	0.3510188136475	0.333004714187878	1.05409562895695	0.291839137185119	0.999725883242973
Ackr2	1.9134965775822	0.175956251739647	1.78873113423202	0.0983693123981949	0.921639041628523	NA
Vps8	3900.08562172079	-0.288764025243846	0.291609944059381	-0.990240666090058	0.322056500094862	0.999725883242973
Mapk10	135.396451788441	0.0243791718472769	0.456766822599115	0.0533733420228586	0.957434444913199	0.999725883242973
Pccb	934.853641931857	0.261079849203518	0.324285347888756	0.805092955643126	0.420766040532888	0.999725883242973
Bpgm	430.555116960443	-0.2659921882031	0.360596361374526	-0.737645236322371	0.460730058739429	0.999725883242973
2310057M21Rik	1345.99766970712	0.0690050265161224	0.267119996610978	0.258329692241716	0.796152472652789	0.999725883242973
Ubr7	3056.5813406211	-0.0541037516496096	0.27069497487972	-0.199869804283031	0.84158240661504	0.999725883242973
Lbh	27.6282105959187	-0.568646945561019	0.689966753557101	-0.824165719042807	0.409845402598878	0.999725883242973
Hspa13	392.535421216726	-0.153534179499464	0.310081977469763	-0.495140610080879	0.620500869506595	0.999725883242973
Tspyl4	175.197326013366	0.283451439741165	0.358401255731055	0.790877362198383	0.429015559767626	0.999725883242973
Atp12a	13.3664874512308	-0.300865608700693	0.832128120200502	-0.361561641046572	0.717679633949927	NA
Cutc	100.760963545802	-0.331619317855437	0.412668509654301	-0.803597342896942	0.421629558168165	0.999725883242973
Sprtn	1459.4685184443	0.236102294553819	0.341250672400224	0.691873492565355	0.489016778482109	0.999725883242973
Prkd2	196.647031538847	-0.0491445969137102	0.452105538151189	-0.10870160342357	0.913439170045308	0.999725883242973
Proz	131.644654270791	0.557826893065659	0.356159157923681	1.56622925637417	0.117294955856338	0.999725883242973
Ube2d2a	10229.351715734	-0.183758734556849	0.315546119484027	-0.582351432042095	0.56032998863869	0.999725883242973
Tdo2	1.49178258390232	1.6685903775761	2.32568578202847	0.71746165817841	0.473089286356293	NA
Sult1b1	7.46499560714124	0.283415669698519	1.12042156790594	0.252954493038027	0.800303379039701	NA
Polr3k	409.853005659446	0.040418736230715	0.291464143369212	0.138674815239673	0.88970712030655	0.999725883242973
Tsc22d4	686.555457954066	-0.00897992394924915	0.453318035104299	-0.0198093242577103	0.984195479661794	0.999725883242973
Asb3	2897.57571795764	-0.375441030354502	0.390811721796989	-0.960669830035264	0.336718205449506	0.999725883242973
Wdr72	26.8977001165447	-0.721834338639911	0.789169587894901	-0.914675818369273	0.360361842752491	0.999725883242973
Eefsec	7102.00517547344	-0.546459924011205	0.286450548120728	-1.90769376283719	0.0564308083387862	0.999725883242973
Ccdc57	2325.56432321516	-0.199483737998799	0.284423189188054	-0.701362426067535	0.483076864508287	0.999725883242973
Arhgap4	383.94378538089	0.0202708028337976	0.316862717397891	0.0639734551299171	0.948991363237625	0.999725883242973
Mtf2	21389.6468158221	-0.262608282327051	0.293812703484686	-0.893794853702567	0.371431663182406	0.999725883242973
Cxxc5	2749.81308687601	-0.118383233518572	0.419690779984059	-0.282072514252204	0.77788790828033	0.999725883242973
Nmnat3	411.370933512252	-0.0984629955524136	0.296579174155051	-0.331995649502137	0.739892544075747	0.999725883242973
St3gal6	212.880107277524	-0.52420860512656	0.357154396361459	-1.4677366720583	0.142175765294402	0.999725883242973
Rock1	7119.14537375817	-0.228802634947722	0.379268273987979	-0.603273858216187	0.54632652071181	0.999725883242973
Atpif1	2497.27184594589	0.417179564401839	0.339083735543622	1.23031428721585	0.218579436201994	0.999725883242973
Hyal1	261.652028011793	0.233305744449389	0.416278453415605	0.560455970120703	0.575168464034222	0.999725883242973
Kitl	364.834744660448	0.360207852127255	0.369463303887509	0.974948928180776	0.329585594126297	0.999725883242973
Krba1	992.791227612157	-0.284395364944815	0.349269108933734	-0.81425856931073	0.415496838899546	0.999725883242973
Pik3cd	280.013356407546	-0.360550848056882	0.373177890576334	-0.966163476351853	0.33396238571536	0.999725883242973
Nfe2l1	4544.84157706622	-0.275963753404149	0.384024450703579	-0.718609851270017	0.47238134185033	0.999725883242973
Gm16381	1.39882788098512	1.61472128740243	2.37810450701599	0.678995091527143	0.497140972042119	NA
Lpp	9544.07694004207	-0.203048802570814	0.361453520189893	-0.56175632890265	0.574282050100733	0.999725883242973
Gucy2d	4.13456501909382	0.531566311179226	1.29182883466238	0.411483547135834	0.680718003081219	NA
Wac	13672.836358508	-0.229346741156629	0.377860531257387	-0.606961357920723	0.543876556860236	0.999725883242973
Setdb1	4659.78181323984	0.0610856027969296	0.298587723292214	0.204581762851475	0.837898905168504	0.999725883242973
Chn2	2085.51573570641	-0.552393415015467	0.332082447632328	-1.66342249930373	0.0962278924642118	0.999725883242973
Rnpep	399.862597470554	-0.0304695241430736	0.351023852893187	-0.0868018623006373	0.930829007311486	0.999725883242973
Pcdh15	338.557179926962	-0.158926587090678	0.479788615059094	-0.331242930954299	0.740460994629656	0.999725883242973
Kcnt1	31.7578883359595	-0.372747747613593	0.521512639283058	-0.714743458808634	0.474767578549834	0.999725883242973
2810459M11Rik	6.89704365835377	0.252883192041272	1.01439444507113	0.249294732704829	0.80313280542786	NA
Gm10548	21.0166759325003	1.18502228132175	0.716362316938118	1.65422196743511	0.0980824210254784	0.999725883242973
Yars2	1739.6817005946	0.275881834272835	0.285842773101598	0.965152385275726	0.334468491812252	0.999725883242973
Nudt12os	28.5729320921903	-0.107205402165357	0.58271118318914	-0.183976908729687	0.854031569869294	0.999725883242973
Fam49b	12820.2049253376	-0.212963762879898	0.340328751396833	-0.625758952206703	0.531473059283739	0.999725883242973
Cacna1g	27.6273948426402	0.105136067123927	0.603705053409041	0.174151378276922	0.861746496042021	0.999725883242973
Bcar1	994.282820638125	0.288514940828999	0.380301683578984	0.758647550843874	0.448063419708473	0.999725883242973
Crhr2	11.6360847908777	-0.450448758807418	0.853631901696923	-0.527685010262594	0.597717978854532	NA
Elavl4	1348.21636728199	-0.248462034135295	0.365440805409024	-0.679896799858465	0.496569808065672	0.999725883242973
Gm19466	58.7032765040153	0.427331900290159	0.47094719682016	0.907388138575848	0.364201579700245	0.999725883242973
Gm4262	334.775691660734	0.187996571686165	0.295686884660989	0.635796112166786	0.524909321833197	0.999725883242973
4930556M19Rik	850.900709222789	0.303064778875549	0.391471603531753	0.774167975764725	0.438831463471118	0.999725883242973
1700026F02Rik	16.1046531901522	-0.356147958954584	0.909971989813231	-0.39138343041491	0.695513838127304	0.999725883242973
Kdm6a	9693.4042353059	-0.15565465033459	0.389347316894863	-0.399783544358218	0.689315951979274	0.999725883242973
Mettl1	456.414903008333	0.342522812197992	0.349644801241227	0.979630788108526	0.327268401624456	0.999725883242973
Aanat	19.8006297926547	-0.513841839971975	0.623816078933884	-0.823707270979842	0.41010590705835	0.999725883242973
Dnajc2	3486.22895866743	0.149366203847321	0.285181902761433	0.523757652224769	0.600447111013181	0.999725883242973
Mid1	346.424032790736	-1.21290530807364	0.409956545397857	-2.95861920413183	0.00309020698428333	0.602815086791863
Bcl11a	287.945301596994	-0.255547238068753	0.446360572618007	-0.572513016931378	0.566974469764253	0.999725883242973
Tpx2	4568.4648593975	-0.24978849968551	0.278632738943247	-0.896479360727197	0.369996798603097	0.999725883242973
1700001G11Rik	13.2975759605304	0.122194375729	0.74841039176031	0.163271885417826	0.870304369031167	NA
Mad2l1bp	230.614391449784	0.301568280454769	0.389922336330915	0.77340601539389	0.439282131066161	0.999725883242973
Tars2	2010.80372432093	0.317617399865081	0.273464463345879	1.16145767526422	0.245455825835777	0.999725883242973
Mrps34	306.437920669064	0.707587255025831	0.400763126862888	1.76559969617144	0.0774630310413179	0.999725883242973
Pycard	998.205254408469	0.586456212701776	0.327268568806641	1.7919723083712	0.0731374019152441	0.999725883242973
Ints12	963.350541850644	0.515999704089658	0.299724239798184	1.72158149249824	0.0851453581858299	0.999725883242973
Mybphl	84.4752909978261	-0.506660960952219	0.407396940411105	-1.24365431031698	0.21362681846465	0.999725883242973
Trnau1ap	1542.66746361309	0.34816115425481	0.305312813098595	1.14034242690751	0.25414366858498	0.999725883242973
Krt20	2.42186098340615	-0.353143739272262	1.70757357380037	-0.206810262638526	0.836158040993559	NA
Rreb1	7377.62860942439	-0.131860841558249	0.286829451983296	-0.459718625986595	0.645718198372074	0.999725883242973
Gnpda1	1452.86553655686	-0.00245856026716879	0.331994249235286	-0.00740543028330107	0.994091375516121	0.999725883242973
Ksr1	1096.4504028868	-0.402320148184269	0.426990820803966	-0.942222007083791	0.346078989022289	0.999725883242973
Thbs3	90.4190224589047	0.451364317332581	0.473211587814712	0.953831919917637	0.340168729133938	0.999725883242973
Sart1	1071.3386152339	0.621829212986613	0.398799352161196	1.55925331778189	0.11893643588314	0.999725883242973
Cuta	311.202915711852	0.497543096753327	0.400580405051849	1.24205550366081	0.214216084253045	0.999725883242973
Syt17	37.3314369834959	-0.192389942123096	0.487505345855411	-0.394641707539668	0.693107328524811	0.999725883242973
Amdhd2	1016.4928601799	0.131566186398404	0.309240260028679	0.425449734087672	0.67050885724447	0.999725883242973
Dgkk	20.2052836398552	-0.753838154111907	0.869230954885184	-0.867247248703287	0.385806553042408	0.999725883242973
Gprasp1	1744.93873143507	-0.452637941644528	0.349502114448321	-1.29509357149099	0.195287952275643	0.999725883242973
Zfp7	2186.01935977811	0.042961949949635	0.304092095742978	0.141279403677585	0.887649219889377	0.999725883242973
Fam178b	3705.60839371857	-0.122271103494856	0.336214444840458	-0.363669989113277	0.71610445622694	0.999725883242973
Syce2	1420.31078798957	0.128393826346154	0.313116834533205	0.410050857014966	0.681768641092616	0.999725883242973
Tekt4	6.67441480617042	-0.367891778370942	1.01816892089086	-0.361326859249496	0.717855117311419	NA
Vezt	1711.22142186378	-0.185961626638948	0.296390566678474	-0.627420868089504	0.530383392220703	0.999725883242973
Stil	2519.73309098493	-0.300624597167154	0.335178062719363	-0.89691012212473	0.369766878412572	0.999725883242973
Tbl2	1162.84796210196	-0.33606952228608	0.382138529722552	-0.879444222832176	0.379160463198844	0.999725883242973
Rrm2	5419.05633466189	0.41742549537963	0.265536416139679	1.57200847043162	0.115948586807441	0.999725883242973
St6galnac2	2206.23288121705	0.318314220653069	0.399061601535301	0.797656851544787	0.425069649752068	0.999725883242973
St3gal1	504.069150557298	0.209739192942956	0.295825719632371	0.708995800647771	0.478327082797987	0.999725883242973
Zfp317	2659.28657431173	-0.110609094619574	0.282799247969039	-0.39112230818833	0.695706831884039	0.999725883242973
Pdia6	2763.96922010747	0.198697781911749	0.297462874721219	0.667975061082725	0.50414951182742	0.999725883242973
Mrpl1	4304.24978226538	-0.122539100618627	0.326854306166377	-0.374904348227409	0.707731605128035	0.999725883242973
Dcaf7	2095.1111179399	-0.13967970661365	0.291245594623466	-0.47959422972297	0.631515950189885	0.999725883242973
Pdilt	80.0066962616117	0.257124330367087	0.463416201750623	0.554845362323893	0.57900043646722	0.999725883242973
Fendrr	6.58543479775834	0.966400337505861	1.07195197387499	0.90153324128172	0.367304867943604	NA
Ccdc163	293.075962066209	-0.13084418228244	0.359651008421664	-0.363808745752313	0.716000831385498	0.999725883242973
2410004B18Rik	668.106591677443	0.588985499341936	0.347146704828181	1.69664724207436	0.0897633725764808	0.999725883242973
Disp3	19.1567447832624	-0.00754458956283616	0.670725179374758	-0.0112484066422989	0.991025259264193	0.999725883242973
Ccdc34	596.839569259861	-0.0813726951217667	0.353670397613594	-0.230080593882984	0.818029144241808	0.999725883242973
Rabggtb	10997.545302218	0.793047251918383	0.403899414762714	1.96347710081305	0.0495907627267715	0.999725883242973
Mir17	63.5875186907323	0.802564286743747	0.559479368100426	1.43448415170099	0.151434148525659	0.999725883242973
Pex11b	517.470791492486	0.403495953537827	0.305644505512356	1.32014790470858	0.186785641258273	0.999725883242973
Dand5	656.8862551766	0.0202501499285646	0.30444146381163	0.0665157422219405	0.94696722498406	0.999725883242973
Mir22hg	478.63386243023	-0.00904723200321007	0.474163961320597	-0.019080387252571	0.984776977287901	0.999725883242973
AU019990	66.9711852887439	0.0123424533120619	0.404850025599954	0.0304864827259708	0.975679073593496	0.999725883242973
Mrps12	240.393999441754	0.565669469847269	0.356339902561871	1.58744352170622	0.112412228887394	0.999725883242973
Exoc1	2687.75550360796	-0.122945389410208	0.299958696884428	-0.409874394999048	0.681898089139058	0.999725883242973
Gm10649	56.7762873145152	-0.401685570677016	0.739714325203509	-0.543027973084751	0.587110542646371	0.999725883242973
Nkx6-2	87.8094669194273	0.729644291741667	0.434409586336004	1.67962290587507	0.0930307081153996	0.999725883242973
Lrrc75a	5401.47535517407	0.953641376378806	0.894151243349946	1.06653251725735	0.286182987456445	0.999725883242973
Slc23a2	6603.91095352706	-0.122662666413619	0.299100702956283	-0.410104908484778	0.681728992182917	0.999725883242973
Atg13	3288.71411453073	0.179741896201175	0.318583718422812	0.56419046488317	0.572624516332231	0.999725883242973
Setd2	7164.36210861855	-0.0758852171555563	0.301818797263818	-0.251426411620167	0.801484449878415	0.999725883242973
Nhsl1	2131.13364840761	-0.504214153857813	0.297952623110948	-1.69226284566074	0.0905958686002547	0.999725883242973
Cops7a	1808.23994910539	0.247792245600983	0.287212507749627	0.862748797197203	0.388275596651861	0.999725883242973
Cops6	832.720865535389	0.752832854953736	0.328326329370155	2.29294085673218	0.0218514101904858	0.919652108527805
Rpl21	10794.3346341315	0.219471264984432	0.383828268224242	0.571795469885016	0.567460546696962	0.999725883242973
Derl3	114.170716911703	0.598253212592158	0.469112486316603	1.27528733521793	0.202207558749867	0.999725883242973
Kctd18	936.727049171767	-0.0724319987563055	0.294877282957021	-0.245634380614063	0.805965272566556	0.999725883242973
D330050G23Rik	12.4356834302375	-0.0618511729325213	0.880347080135375	-0.0702577134952389	0.943988539038591	NA
Inppl1	733.692885859582	0.0221361990520169	0.436892201851595	0.0506674162601241	0.959590541342844	0.999725883242973
Trp63	36.1994464150532	-0.448439158529941	0.708422038949333	-0.633011303819719	0.526726261305173	0.999725883242973
Mocs2	362.84189497486	0.00519700859675505	0.321549766938195	0.0161623771220271	0.987104850247973	0.999725883242973
Rnf34	1343.28445419951	0.0204057979380819	0.27843168373952	0.0732883473030751	0.941576664268868	0.999725883242973
Ttc39a	297.971553938408	-0.173255951660051	0.314434291099738	-0.551008450936079	0.581627881375796	0.999725883242973
Tmc7	1199.96113225633	-0.136799450009273	0.356914864718919	-0.38328313985187	0.701509838963542	0.999725883242973
Nkd2	159.101863316941	0.334224392026329	0.339437753363901	0.984641185943795	0.324800351582906	0.999725883242973
Matn2	1725.21017689242	0.298692340645309	0.364869628049725	0.818627580053343	0.412998926497468	0.999725883242973
Tmub1	41.1508983560951	0.200309813545755	0.550756025362195	0.363699722420693	0.716082250656249	0.999725883242973
Folh1	18.670756830119	-0.0149699123964745	0.729456048608996	-0.0205220210662735	0.983626945503937	0.999725883242973
Stk32b	120.320675238044	-0.110009587443244	0.491826628752143	-0.223675541363751	0.823009778939424	0.999725883242973
Sdf2l1	114.716714521264	0.526347234526321	0.396539514107677	1.32735128732567	0.18439250559025	0.999725883242973
Ulk2	456.872901051611	-0.623895628067969	0.419415694483377	-1.48753524551928	0.136873501559014	0.999725883242973
Rhbg	21.3589599315825	0.560550023404132	0.635563373496039	0.881973453442917	0.377791163132465	0.999725883242973
Gm14204	3.02629751354623	-0.67264030499945	1.62710555031767	-0.413396847468272	0.679315883979564	NA
Gm19277	2.29912376103339	0.317374178673397	1.71823012965858	0.184709936809489	0.853456551845422	NA
Ralgps2	3566.31021949952	-0.293663880511216	0.287537559636101	-1.0213061586906	0.307109409468614	0.999725883242973
Vmn2r95	6.15974414405316	-0.932514968346455	1.14812398895181	-0.81220754667604	0.416672549933256	NA
Tiam1	4804.29895556964	-0.0188636958780176	0.270370469491934	-0.0697698084907912	0.94437687793316	0.999725883242973
Ypel1	586.029700053526	-0.21878571121433	0.314096324866855	-0.69655610044808	0.486080637063115	0.999725883242973
Klhl22	1380.12655487804	-1.71168177861671	0.526588108887547	-3.25051354128136	0.00115196782313477	0.358103879764288
Ndrg2	159.146627256703	-0.190656692609487	0.335290387962567	-0.568631548813659	0.569606210020899	0.999725883242973
Man2c1	1213.54768365856	0.134704069099108	0.271601628041796	0.49596193539156	0.61992126710018	0.999725883242973
Setd6	1067.95845490047	0.535562199843217	0.30619381892107	1.7490953988894	0.0802745304401589	0.999725883242973
Sis	32.4965114345171	0.213951373747444	0.613343817888791	0.348827798548443	0.727218592491065	0.999725883242973
Porcn	372.972372297652	-0.086253807613403	0.427344350486089	-0.201836779906631	0.840044327028024	0.999725883242973
Gm12250	28.596055821768	-0.220052642688083	0.575648924572632	-0.382268833128548	0.702261969962669	0.999725883242973
Satb2	2960.68958457948	-0.102955857795769	0.318316323192412	-0.323438825766832	0.746362929596417	0.999725883242973
Mark3	6040.29791395865	-0.186460006596707	0.312604621902496	-0.59647232808626	0.550859734599726	0.999725883242973
Itgb3	118.060206578613	0.017682718880372	0.446377877412005	0.0396137886198399	0.96840103433937	0.999725883242973
Zkscan3	2399.44195960895	-0.127463187956004	0.297568564649079	-0.428348969274764	0.668397071727253	0.999725883242973
Ripk4	425.693560795686	0.183082088201689	0.473521079941673	0.386639784282129	0.699022900609299	0.999725883242973
Pde1a	250.9495145723	0.2692214024297	0.371923593266713	0.723862124650524	0.469150384688056	0.999725883242973
Enpp4	230.693764920622	0.0949368850937642	0.33570515152176	0.282798416001104	0.777331368637182	0.999725883242973
Gimap8	3.96155877672998	-0.178676456404526	1.31071984096335	-0.136319334475934	0.891568839857386	NA
Igsf1	30.4000343731382	0.0104534146211724	0.580593765262608	0.0180046966512709	0.985635106633301	0.999725883242973
Fbf1	597.981901229135	0.0111955943449103	0.412489262989048	0.0271415412459051	0.978346841830484	0.999725883242973
Atraid	494.585398103258	0.460679439725185	0.318667919002169	1.44564109612192	0.14827789365195	0.999725883242973
Dock9	3820.55571420162	-0.141372244451382	0.284742750621846	-0.496491110458973	0.619547957697004	0.999725883242973
Wdr76	5822.0548150436	-0.0689835562064021	0.310748792979791	-0.221991389073193	0.824320586628785	0.999725883242973
Crtac1	787.106834794182	0.355495050821064	0.371907304098755	0.955870043161796	0.339137895488209	0.999725883242973
Paqr7	66.0742854092041	0.0532667269930503	0.477002839876757	0.111669622358669	0.91108536648708	0.999725883242973
Phf23	901.102171387369	0.444021265317734	0.370976340188214	1.19689914751022	0.231345866499315	0.999725883242973
Ms4a8a	4.76120254044332	0.472278308645631	1.20667767050513	0.391387294378232	0.695510982444942	NA
Tpm1	1549.22041885088	-0.0588271942576504	0.267386989675744	-0.220007691208122	0.825865164737933	0.999725883242973
Gramd4	500.677119372877	-0.334510442778461	0.406866358800842	-0.822162942555302	0.410984166409407	0.999725883242973
Polk	1881.15211626103	-0.521236527336677	0.350037860206429	-1.48908614350826	0.136464686123078	0.999725883242973
Syne1	2633.59411216852	-0.205404215551208	0.328547230883456	-0.625189306873416	0.531846819194196	0.999725883242973
Dbi	950.258702085187	0.399062093298022	0.313939586057349	1.27114295559122	0.203677796023081	0.999725883242973
Daxx	676.630550903021	0.600424081745188	0.360734312125132	1.66444960061607	0.0960226149093005	0.999725883242973
Cyp1a1	25.2137974123275	0.604667757470292	0.655628372056025	0.922272102981263	0.356386661584186	0.999725883242973
Cyp46a1	11.9152791112651	-0.0638690907930159	0.779035645164456	-0.0819848118496978	0.934658791181712	NA
Eif4ebp3	447.384908386313	0.356711115501418	0.284976060799977	1.25172309035386	0.210670783269549	0.999725883242973
Mprip	3356.67550835567	-0.128988310498506	0.291243210188701	-0.442888644219146	0.657846281565428	0.999725883242973
Grin3a	394.680561029416	-0.0370265345615857	0.313611988004779	-0.118064793368235	0.906016319120365	0.999725883242973
Epc1	7482.04534791297	0.419720411742766	0.289760141707804	1.44850982356992	0.147474520629795	0.999725883242973
Dnm1l	7960.3380651289	-0.350729386230962	0.353354776817565	-0.992570100197177	0.320919501825997	0.999725883242973
Exoc3l4	3.04749823354063	-1.11455743441656	1.46416312966957	-0.761224901673415	0.446522747134279	NA
Klk1	65.612953089591	-0.0142197262649445	0.465384682773045	-0.0305547792854177	0.97562460619751	0.999725883242973
Rfc1	6825.49145559341	0.0328220713898053	0.26325110105233	0.124679711722386	0.900777119753294	0.999725883242973
Rbp4	3.2737496143489	0.557436186278031	1.58062650178902	0.352667872927034	0.724337447382627	NA
Rbp1	139.381859938352	-0.105585433011997	0.378197361005425	-0.279180776754502	0.780106095292467	0.999725883242973
Zfp850	2872.94040572064	0.0852981890420444	0.27549106327115	0.309622345019919	0.756848161913681	0.999725883242973
Tnip1	4241.65229605766	-0.009132118851709	0.360533634963937	-0.0253294504758827	0.97979218338018	0.999725883242973
Smarcd1	1545.73391206362	0.378209745407879	0.271918670905472	1.39089288774641	0.164257909854443	0.999725883242973
Kis2	481.017414184395	0.795060623381482	0.389006679917497	2.04382254708352	0.0409710808939137	0.976775212770087
Lpcat1	3543.34578195589	0.0874171436880521	0.316163769139043	0.276493236167132	0.782169254005331	0.999725883242973
Dnm1	190.50400272152	-0.195634344888298	0.430420782794845	-0.454518816721601	0.6494554517047	0.999725883242973
Secisbp2l	1767.39277797944	-0.00336162165573762	0.273999719939974	-0.0122687047142751	0.990211235497338	0.999725883242973
Rragd	1489.66019317277	-0.0993765850553955	0.333758277507234	-0.297750173561587	0.765893846228344	0.999725883242973
Lrp8	1344.57750227082	-0.0386938588566736	0.282214832004204	-0.137107814574739	0.890945575668578	0.999725883242973
Hsf4	12.5644361388922	-0.686758588867705	0.742339390463567	-0.925127505949599	0.354899586870146	NA
Ampd3	367.043820774148	-0.316166119597119	0.317538478342498	-0.995678134024756	0.319406557587791	0.999725883242973
Mgst2	56.1858998975495	0.329245803124572	0.457004725930022	0.720442884818192	0.471252353740292	0.999725883242973
Sh3bp1	535.34314585484	0.152186980005674	0.48338258747511	0.314837530248254	0.752885014687119	0.999725883242973
Usf1	1059.32182660474	0.210036242942185	0.337356125710856	0.622595017356244	0.533550686326032	0.999725883242973
Wdr44	2408.87680954987	-0.306799680784618	0.37739110286444	-0.812948896929404	0.41624735822455	0.999725883242973
Adamts10	146.7096955989	-0.367370669035541	0.371062048327761	-0.990051854376227	0.322148774253822	0.999725883242973
Col26a1	141.606000486723	-0.403784436573169	0.41017322079844	-0.984424180074861	0.324906993936309	0.999725883242973
C2cd6	42.4060582846392	-1.07760826150956	0.628142266884631	-1.71554808252934	0.0862447877831025	0.999725883242973
Itpa	1420.62364840771	0.53048892523692	0.317869118777893	1.66889104319565	0.0951389750014542	0.999725883242973
Gm2026	845.72631222951	-0.256316833657141	0.348070908856947	-0.736392577302357	0.461491820586341	0.999725883242973
Rint1	1225.18368314952	-0.121912408701923	0.299505955809614	-0.407045023102706	0.683974920700903	0.999725883242973
Vasp	2800.83583614727	0.00791628131948966	0.377553028476507	0.0209673363008986	0.983271711800634	0.999725883242973
Pla2g4a	35.4402809719554	-0.53499049611142	0.616591405799202	-0.867658048879202	0.385581557969687	0.999725883242973
Igfbp7	125.842290902532	0.110792340713573	0.374328402602239	0.295976313695066	0.767248170344904	0.999725883242973
Gdf5	3.04327605778566	0.958916062905823	1.44065578121352	0.665610811000317	0.505659894418025	NA
Rgl2	357.765735656661	0.0486823344846522	0.464327432706399	0.104844838050813	0.916498930469492	0.999725883242973
Ptpra	1630.74668954598	-0.388318654225874	0.345937380911198	-1.1225114013497	0.261645062631293	0.999725883242973
Rabggta	975.849937225645	0.491105450413692	0.364685570737499	1.34665446022593	0.178091545521675	0.999725883242973
Ccdc186	1882.78978810149	-0.0922844353998142	0.270986441909205	-0.340550009622749	0.733442368549951	0.999725883242973
Slc16a11	40.7734950153622	0.0513880945471726	0.606580523115609	0.0847176798279402	0.932485840027582	0.999725883242973
Timm10b	1082.80791221118	0.219106490216385	0.299337821705359	0.731970617572189	0.464186501878596	0.999725883242973
Arvcf	1600.86905848376	0.20242229662105	0.357670515008253	0.565946277725407	0.571430301010158	0.999725883242973
Kcnj15	4.64888578717575	-0.173201075648103	1.44975148391619	-0.119469493612959	0.904903407480274	NA
Palld	1959.492969195	-0.110904884249588	0.295615527093744	-0.375165964182992	0.707537041242255	0.999725883242973
Csde1	10758.9692539261	0.0935073379412196	0.296065296611213	0.31583349690596	0.752128891621684	0.999725883242973
Dctn6	1013.82085916506	0.21507461193171	0.268415342703782	0.801275403131714	0.422972227193688	0.999725883242973
Fgd4	2756.40453508522	-0.0369797803250146	0.332932900394393	-0.111072772565308	0.911558639463983	0.999725883242973
Tpk1	5753.65312160883	-0.315105811917339	0.447287266654964	-0.704481963624533	0.48113267845449	0.999725883242973
Mgme1	1667.11510296224	0.29650456749339	0.304554125917364	0.973569366693923	0.330270402576657	0.999725883242973
St7	3044.91524893273	-0.385352705372804	0.328017281952785	-1.17479391048753	0.240077176993208	0.999725883242973
Azin2	323.176008235513	-0.585872815431564	0.358415097346422	-1.63462091795005	0.102128539807184	0.999725883242973
Rgs21	8.62592119060486	-0.00630393590100872	1.10595902841015	-0.00569997236703319	0.995452104677969	NA
Ddit3	1113.67779417122	-0.0377449639184252	0.348255197612539	-0.108383059828498	0.913691838270726	0.999725883242973
Ltbp1	1259.38300868437	-0.33660673959946	0.350969598579657	-0.959076629319684	0.33752014291447	0.999725883242973
Cc2d2a	808.111841773772	-0.0689883202473939	0.316810637292312	-0.217758850640297	0.827617007575313	0.999725883242973
Dmp1	8.20281743329864	-1.78610393173799	1.0354938941592	-1.72488118163968	0.0845488875792868	NA
Gpr135	71.156477941333	0.0947518049937948	0.415614167577355	0.227980209496009	0.819661625954577	0.999725883242973
Ffar4	15.9705487307514	-0.352110116440458	0.718684897369672	-0.489936713195383	0.624178682837861	0.999725883242973
Aida	1514.15680589784	-0.185640588322687	0.315484567148868	-0.588430014185414	0.556243696649625	0.999725883242973
A730020M07Rik	9.49392493024819	-0.60366208567164	0.92827952074856	-0.650302061155944	0.515497125959241	NA
Homer3	995.497189833477	-0.118974120993058	0.364556660588445	-0.326352893404875	0.744157373687518	0.999725883242973
Hint3	235.580443123161	-0.0464681524762284	0.398510481163723	-0.116604593034876	0.907173397842255	0.999725883242973
Etfdh	554.479806849363	0.0114548831758021	0.29282798073656	0.0391181305385818	0.968796205952614	0.999725883242973
Alg6	3540.84147435726	-0.310383566749878	0.33841378416051	-0.917171762136802	0.35905264135382	0.999725883242973
Slc44a5	119.162066691156	0.256223845431022	0.499145547530265	0.51332491434372	0.60772405895543	0.999725883242973
Tspan2	165.943810384137	-0.0396541614795399	0.41967400002697	-0.0944880108774703	0.924721505769787	0.999725883242973
Rufy3	2192.48361287512	-0.0933850653241084	0.291130587533623	-0.32076693182685	0.748387020797551	0.999725883242973
Als2	3488.28104209664	-0.137183962347539	0.278829590427964	-0.491999296548766	0.622719840832367	0.999725883242973
Vgll1	3.21743667149516	-0.0598338291332989	1.3676857732718	-0.0437482280671557	0.965105095553932	NA
Nus1	2788.7009565814	-0.0783395217472589	0.258697237849238	-0.30282318589313	0.76202461276426	0.999725883242973
Cttnbp2nl	1116.92573819908	0.0725341887315079	0.305532095235669	0.23740284527411	0.812344282611451	0.999725883242973
Adamts18	31.4314574766392	-0.108629821863412	0.766525796248846	-0.141717111668016	0.887303458206269	0.999725883242973
Asb18	49.1925555172014	0.106500225162549	0.508463675621826	0.209454933102753	0.834093113221154	0.999725883242973
Mettl18	171.600959275157	0.476193472927674	0.358930168553458	1.32670227985239	0.184607186514005	0.999725883242973
Zfp819	1566.37781633119	0.428357482746403	0.339651239767457	1.26116861236743	0.207248104611211	0.999725883242973
Tm4sf1	2.05706154523025	0.357932448950197	1.88488561694726	0.189896111324729	0.849390539740341	NA
Ubap1	4599.46271866573	-0.0252510904096219	0.272931339100201	-0.0925181054431846	0.926286406850582	0.999725883242973
1700049E22Rik	3.78616408438086	-0.292209142093113	1.31921882967045	-0.221501645914279	0.824701855172902	NA
Iqch	68.8957842071639	-0.565272475198212	0.512340107400024	-1.10331490163205	0.269890437531551	0.999725883242973
Slc2a4rg-ps	145.918502640898	0.125569252021847	0.413467345236404	0.303698111757898	0.761357896699934	0.999725883242973
Retreg1	1011.04398821275	-0.462759571267964	0.344065328395005	-1.34497588997602	0.178633020668326	0.999725883242973
A330048O09Rik	3.78876152120593	0.122918439008398	1.38526743956897	0.0887326414361147	0.929294390728813	NA
Fhl1	1356.33383150572	-0.295591622835374	0.320327396301197	-0.922779713032838	0.356122015035257	0.999725883242973
Hnrnpf	18126.4617165504	0.0416454256202838	0.263321360179043	0.158154376811541	0.874335153238297	0.999725883242973
Sfxn4	583.821577578786	-0.333809453120449	0.325717658040961	-1.02484297329213	0.305437285961413	0.999725883242973
Sfxn3	216.374610019621	0.12506938509133	0.503740381242047	0.248281435732733	0.803916661540794	0.999725883242973
Camsap2	1933.38624434924	-0.204710273723956	0.335410704891055	-0.610327192122408	0.541645087529501	0.999725883242973
Psmc5	1522.81045887864	0.44012399219218	0.302198775968683	1.45640560846544	0.145280526072972	0.999725883242973
Fli1	23.9081703671234	0.438195731234416	0.731439945873895	0.599086409904612	0.549115263714315	0.999725883242973
Peg12	21.8392542186986	-0.12504617437335	0.669934540114311	-0.186654317527818	0.851931675840186	0.999725883242973
Mlip	77.7232828972672	-0.358405117558823	0.646442983584811	-0.554426494926605	0.579286997783365	0.999725883242973
Cldn10	61.3339543808155	-0.278148976602656	0.543311443139985	-0.511951257634364	0.608685123220376	0.999725883242973
Rad18	5414.52948774798	-0.50007277207624	0.341776825890566	-1.46315587890783	0.143424730555759	0.999725883242973
Mrpl53	206.732861887833	0.344859652335698	0.410977136344302	0.839121259647854	0.40140126718115	0.999725883242973
Tspan11	18.5253298659662	-0.390335382424975	0.695252677109246	-0.561429528107579	0.574504759133017	0.999725883242973
Nadsyn1	431.343179581057	-0.309616670157843	0.425111730955224	-0.728318339891811	0.466418738167104	0.999725883242973
Trim42	3.67075987561265	0.0554224005899447	1.51401864751796	0.0366061545416251	0.9707990362064	NA
Lrrc40	2834.53136314013	-0.207372021607094	0.315522007077697	-0.657234731509645	0.511029996540705	0.999725883242973
Spag16	459.812965828553	-0.0484687977926354	0.39732229500177	-0.121988618314055	0.902908032216754	0.999725883242973
Hmx1	3.93481469297458	0.735520035841493	1.45673368381547	0.504910433535813	0.613621745637646	NA
4933439C10Rik	147.079726452772	0.0377482996608998	0.41590529240179	0.0907617680047041	0.927681889332708	0.999725883242973
Pdcd4	368.383068759511	-0.368857270138469	0.3342416096828	-1.10356478503236	0.269781974074563	0.999725883242973
Pik3c2g	143.356963974176	-0.129742626178689	0.396551903911346	-0.327176908997252	0.743534084607352	0.999725883242973
Zeb2	139.738114728988	-0.280780572251587	0.532503797012621	-0.527283699809811	0.597996591958234	0.999725883242973
BC031181	716.522497664745	0.133954076068728	0.305444743658391	0.438554202846396	0.660984587262991	0.999725883242973
Scrt2	147.851073447569	-0.215068384626075	0.51365194996853	-0.418704503388436	0.6754321040581	0.999725883242973
Cyp39a1	324.145993013209	-0.430728993370054	0.363150699463835	-1.18608884412447	0.235587215657303	0.999725883242973
Rpap3	1097.44034581234	0.0518629881910687	0.295321092713601	0.175615590862536	0.860595952980961	0.999725883242973
Pmfbp1	38.0978823532138	0.559087338839527	0.554427886916575	1.00840407207665	0.31326051885525	0.999725883242973
Armcx3	52.2487584815257	-0.2086436032663	0.528890494935395	-0.394493009922189	0.693217086945739	0.999725883242973
Lama1	4244.12743791378	-0.0404055790993421	0.323012203664425	-0.125089945955476	0.900452342742242	0.999725883242973
Fanca	2249.91025463515	0.0128291003542684	0.354050261001622	0.0362352517915799	0.971094777571794	0.999725883242973
Naa30	2144.11800954582	-0.437570766236299	0.388213168599523	-1.12714045176477	0.259683102668203	0.999725883242973
Ovch2	5.09266006630863	0.740250869538	1.27347522819072	0.581284074594608	0.561049012011407	NA
Rap1gap	388.81026854879	0.36856380535001	0.390049337877496	0.944915859505357	0.344701834067224	0.999725883242973
Chchd6	2382.86057100485	-0.283738080411082	0.333567731343952	-0.850616093073196	0.394982646813469	0.999725883242973
Olfr78	3.41468420091941	0.251723143758247	1.8901027696469	0.133179606845015	0.894051338545687	NA
Zfp57	6387.97233595161	0.374173548890634	0.347177751965014	1.07775785393167	0.281141832523596	0.999725883242973
Rapgef4	156.541644868842	0.534664495542999	0.588152442058011	0.909057681835254	0.363319678907018	0.999725883242973
Zbed4	4392.06143390331	-0.162804108214082	0.288350639986042	-0.564604636292683	0.572342711072035	0.999725883242973
Gtf2h3	1330.74184642784	0.169711793816669	0.285088479682552	0.595295165927589	0.551646186654803	0.999725883242973
Fcgrt	113.508694295006	-0.610414475674096	0.547039982485317	-1.11584983770447	0.264486416700131	0.999725883242973
Mapk1	12611.9083754479	-0.264038488939174	0.300655436207068	-0.878209595243523	0.379829985798651	0.999725883242973
Ahcyl1	3028.24735674439	-0.15830441460098	0.290997903700784	-0.544005343639021	0.586437795667996	0.999725883242973
Cox7b2	301.664107151765	-0.71821445730239	0.425494320481094	-1.68795310003275	0.0914202322594151	0.999725883242973
Rgs17	71.3603257271537	-0.71684839635798	0.435802690479749	-1.64489208538122	0.0999920673813479	0.999725883242973
Mzf1	154.176039416867	0.139969727662299	0.363651478090494	0.384900752768197	0.700310948162434	0.999725883242973
Cdk2ap1	1538.05113280406	0.440802756952053	0.34399677849817	1.28141536347091	0.200047810645883	0.999725883242973
Adam34	10.3390724684552	-0.341717115294089	0.894716621885264	-0.381927760070059	0.702514948788078	NA
Srcin1	621.029479797311	-0.294010640941179	0.448018098654994	-0.656247240510673	0.511665057913735	0.999725883242973
Nphs1	590.506932113258	-0.374058138129141	0.320676463027425	-1.16646583474744	0.243426154221552	0.999725883242973
Tsnaxip1	399.077898186419	0.292786939936859	0.287729571737995	1.01757681064312	0.308879112284674	0.999725883242973
Phyh	805.769393957292	0.0155642172240696	0.277845744951095	0.0560174755485608	0.955327885545456	0.999725883242973
Vdac1	7030.73894888653	-0.0253284826911576	0.274842880708894	-0.0921562262257934	0.926573916398082	0.999725883242973
Grb2	5934.52143775392	-0.160496015396874	0.301806601400442	-0.53178431038997	0.594875390592565	0.999725883242973
Pax7	24.4667760746548	-0.235727740904291	0.681287916222734	-0.346003114529371	0.729340374088673	0.999725883242973
Smarcd3	120.412595760629	0.215208048827211	0.369367772024716	0.582638944506535	0.560136382760532	0.999725883242973
Khdc3	161.511039814872	0.831339185935398	0.465809522796154	1.78471917221668	0.07430687953551	0.999725883242973
Rab5a	5093.07375999581	0.0907023871985945	0.287027496806594	0.316005916533188	0.751998017335568	0.999725883242973
Slc25a23	183.288176288688	-0.385602479778966	0.406040418587377	-0.949665260223318	0.342282367004431	0.999725883242973
Cd68	484.151468636729	0.774319921536675	0.355200763197987	2.17995005012158	0.0292611643292939	0.945754532384869
Sh3kbp1	555.056639929189	-0.47731972850686	0.357090988531353	-1.33668937003979	0.181324053170085	0.999725883242973
Pan3	8760.46163527078	-0.391113268952708	0.360692624280252	-1.08433952519312	0.278214286547197	0.999725883242973
4930550C14Rik	130.201154450889	0.10099038376077	0.366729504419075	0.275381125717567	0.783023443218948	0.999725883242973
Cobll1	214.33642203743	-0.674471661211509	0.363629516553997	-1.8548319938471	0.0636202217475807	0.999725883242973
Tmsb15a	2.42035543483426	-1.94625405205581	1.57531642267833	-1.23546864873459	0.216656137491514	NA
Prl3c1	1.79198180619934	-0.805212698033821	2.28891622245873	-0.351787754454757	0.72499744282448	NA
Dguok	1409.58277258888	-0.20277970737882	0.308541498180012	-0.657220207249117	0.511039334194913	0.999725883242973
Rpl3	20977.0277505496	0.870288873554107	0.332134573462834	2.62028991586295	0.00878550427092566	0.839789338248358
Cntn6	77.1938714640919	0.0128354819566696	0.617517848974671	0.0207856047853219	0.98341668097674	0.999725883242973
Ap1ar	2475.77032847087	-0.17448176577639	0.295802831343495	-0.589858335648507	0.555285628996877	0.999725883242973
Barhl1	117.787035994502	0.0538994564269679	0.36815893025987	0.146402686440126	0.883603506689628	0.999725883242973
Fmn2	5322.4088841433	-0.110794347674144	0.340128881281018	-0.325742251751343	0.74461937393143	0.999725883242973
Srfbp1	3418.67757523149	0.221104229051213	0.269299131132691	0.821035805504581	0.411625873514999	0.999725883242973
Ccdc30	539.934083373073	-0.269299831939657	0.377041125428994	-0.714245247473336	0.475075542246184	0.999725883242973
Myl12a	1487.33407552057	0.426118496796212	0.269464781968027	1.58135135019898	0.113797724547477	0.999725883242973
Stard3nl	1855.13844619798	-0.0961281708826326	0.287400595974033	-0.334474500850784	0.738021529384943	0.999725883242973
Xaf1	357.918688036556	-0.161661837592698	0.379837428729099	-0.425607971635664	0.670393530585276	0.999725883242973
Kansl2	5373.31821625143	0.0800822764821253	0.282917048714814	0.283059210626963	0.777131448592202	0.999725883242973
Otub1	1708.36786781364	0.617268047437542	0.371164078870557	1.66305976945795	0.0963004718872308	0.999725883242973
C2cd5	6584.08801649391	-0.504471998831061	0.355428595377373	-1.41933430622104	0.155801574938457	0.999725883242973
Capza1	7286.63056483502	-0.0357654047002212	0.317285934058992	-0.112722944388614	0.910250210193315	0.999725883242973
Asap1	6419.5643311224	-0.224053654901179	0.295385969701401	-0.758511499810467	0.448144831267026	0.999725883242973
Alyref	1568.28529650968	0.437956879440667	0.296648631251998	1.47634889664679	0.139850253987467	0.999725883242973
Prkacb	2847.59073651819	-0.317710211047337	0.351497503128581	-0.903876153370897	0.366061075222007	0.999725883242973
A630077J23Rik	73.5716033713749	-0.367130053464215	0.41877447737602	-0.876677241088326	0.380661971823968	0.999725883242973
Scyl2	1944.2026174203	-0.120573944572999	0.334567419421975	-0.360387585800531	0.718557308908869	0.999725883242973
Gm12505	45.1256867649508	0.556651024854339	0.469319761279368	1.18608051648391	0.235590504021982	0.999725883242973
Rgs19	251.145907926755	0.189468282723717	0.438338446216189	0.432241990998597	0.665565543199887	0.999725883242973
LOC100125594	11.1895846736705	-0.246393336031245	0.863963652695047	-0.285189469791519	0.775498987417751	NA
Ctbp1	2228.03496800111	0.336508549021711	0.283136313596572	1.188503674245	0.23463503311407	0.999725883242973
Txndc16	642.157066978037	-0.410309009593745	0.344911494952526	-1.18960665445557	0.234201029156001	0.999725883242973
Mfap2	71.3632162685226	0.442207573430582	0.483517549461939	0.914563647012757	0.360420750445327	0.999725883242973
Ncor2	6006.01974371096	0.117486612401477	0.436235967587691	0.269318949217226	0.787684251352427	0.999725883242973
Slxl1	3.60995626542584	-0.237401207706504	1.70799742338105	-0.138993891007492	0.88945497645966	NA
Avpr1b	19.8483289804488	-0.417453715275659	0.638573391894815	-0.653728640394747	0.513286647887141	0.999725883242973
Gm20556	17.8006414959212	-0.279226054696757	0.690901691957334	-0.404147301920344	0.686104402919752	0.999725883242973
4930452N14Rik	11.5708374572808	-0.836754643003944	0.85340186126124	-0.980493107628458	0.326842770183359	NA
Fam229a	7.05070974808616	0.412754394936843	0.976038995542716	0.422887196947839	0.672377564374343	NA
Skint3	10.8429531163406	0.167019107274023	0.943369228673987	0.17704532032361	0.859472791355477	NA
Ckm	3.32277626190184	0.140698860129325	1.60561318678291	0.0876293625933882	0.930171263968789	NA
Ncan	15.3289137955498	0.240627358717158	0.743798611302658	0.323511438527337	0.746307946201034	NA
A830082K12Rik	22.9957019454437	-0.295756116217118	0.692928406152109	-0.426820597324733	0.669510002952644	0.999725883242973
Ablim2	1775.58857677329	0.271616277394206	0.393920682335756	0.689520224690044	0.490495950374273	0.999725883242973
Fgf1	53.073637407362	-0.189184193755685	0.578561194691046	-0.326990810119421	0.743674835956751	0.999725883242973
Armt1	1737.83157511492	-0.109672120385772	0.306698280602247	-0.357589615991374	0.72065045039623	0.999725883242973
Ncbp3	3933.05815469995	0.0785981108162963	0.274740130539828	0.286081653458712	0.774815583005372	0.999725883242973
Slc15a3	13.4951020259828	0.155908638516518	0.75596977973279	0.206236601907059	0.836606098161643	NA
Ccnc	1782.14841078514	-0.129348008509678	0.314405260176208	-0.411405357649502	0.680775326002786	0.999725883242973
Atp2a3	685.776895232482	0.124957370197699	0.447765900097724	0.27906852703707	0.780192235765456	0.999725883242973
2810004N23Rik	3449.44394834855	0.161670819106992	0.272240903264209	0.593852052239523	0.552611070806934	0.999725883242973
Rwdd1	1460.41758679856	-0.00485882207224094	0.290411407855366	-0.016730823723911	0.986651356823811	0.999725883242973
Grtp1	2394.63998116185	0.0475132892449834	0.328812571696891	0.144499612651011	0.885105962301145	0.999725883242973
Podxl	315.739168192934	-0.0386779219088893	0.328556377242889	-0.1177208071061	0.906288879729234	0.999725883242973
A330076C08Rik	78.1676175143661	-1.27506428036241	0.549991420018571	-2.31833485751352	0.020431129390732	0.916035806943319
4930532M18Rik	1.68268793442664	3.9574727026132	2.49075950327058	1.58886183006296	0.112091590343773	NA
Zfp617	1791.14737602189	0.249287580749921	0.266449910909034	0.935588906370575	0.34948488852533	0.999725883242973
C1ql1	78.5260626114094	-0.342936579847777	0.533684449475817	-0.642583047313085	0.520494686140224	0.999725883242973
Bpnt1	2455.00441912675	0.252575406476967	0.300943686526522	0.839277970547185	0.401313342253773	0.999725883242973
Ube3a	6485.84331801818	-0.247505115540433	0.435888278109514	-0.567817782606782	0.570158703760849	0.999725883242973
Ubb	5383.09790331171	0.632648874608189	0.34572472709429	1.82992081568885	0.067261780327153	0.999725883242973
Tyr	17.9004632066298	0.626219160796687	0.762454559368987	0.821319976517618	0.411464031879666	0.999725883242973
Med21	604.157117610114	-0.0593590254773678	0.273913522912017	-0.216707174024534	0.828436556796792	0.999725883242973
Ftsj3	3098.37451786127	0.237035943440039	0.287865672117757	0.823425529331871	0.410266050247568	0.999725883242973
Gdpd3	92.2137506076732	-0.204363994553445	0.416470416410593	-0.490704709147854	0.623635315335085	0.999725883242973
Tjap1	3499.46152965531	0.259215914611846	0.3356695556412	0.772235403108538	0.439975016670013	0.999725883242973
Mrps7	684.612543697773	0.651108979112693	0.320443573262142	2.03189900950221	0.042163880844204	0.991852681553483
Stau2	1976.83646395465	-0.430029073758662	0.392383813000242	-1.09593989229723	0.273105079804287	0.999725883242973
Paqr5	59.5245159537762	-0.178771085143165	0.411458367006085	-0.434481589094823	0.663938761435453	0.999725883242973
Clasp1	8648.03464703885	0.0788206992180213	0.267948507473394	0.294163606139317	0.768632889020159	0.999725883242973
Rbm10	3000.24658455494	-0.0797753196409583	0.278836563601839	-0.286100641216022	0.774801040453053	0.999725883242973
Mrgprd	22.7245950672639	-0.271315461687107	0.591033134334596	-0.459052878638626	0.646196193834317	0.999725883242973
Slc41a3	203.491307218319	0.024554837335986	0.373753522868265	0.0656979421827169	0.94761831077589	0.999725883242973
Flot2	1092.28757864129	0.0214508857949174	0.306404749846912	0.0700083331137485	0.944187027047864	0.999725883242973
Ccnyl1	2342.54047808832	-0.179419347451884	0.341062039854707	-0.526060735250153	0.598846008716339	0.999725883242973
Ecm1	167.925364740357	0.564386848195658	0.391481446100719	1.44166946816288	0.149395640760147	0.999725883242973
Cd82	54.7487926113397	-0.535752751035379	0.445666221145693	-1.20213901259579	0.229309673497778	0.999725883242973
Anks1	3731.16311478792	-0.111623637293204	0.370482412866419	-0.301292675216546	0.763191325908801	0.999725883242973
Syt6	17.3329920505909	0.458201825888384	0.817676160814001	0.560370777389721	0.575226559823381	0.999725883242973
Dnmt3a	1876.04141086025	-0.0168142456865844	0.310468953154905	-0.0541575752284485	0.956809621112092	0.999725883242973
Mpv17l	1353.71543882065	-0.326570205485743	0.270848900242902	-1.20572837915483	0.227922238860055	0.999725883242973
Pde4dip	1241.11758398355	-0.543551991064834	0.327344222194717	-1.66049056073307	0.0968158052633458	0.999725883242973
Pomgnt2	331.770866346455	-0.076280492720667	0.348443123231268	-0.218918060466466	0.826713877472824	0.999725883242973
Ankrd10	18827.8463700777	-0.0298989111240149	0.288400337907112	-0.103671553719346	0.917430001827545	0.999725883242973
4930504C09Rik	4.5803169095461	-0.030534611621962	1.48749142235513	-0.0205275883699664	0.983622504373825	NA
Nsg1	145.514657689825	0.43225852576486	0.355507142969851	1.21589266014134	0.224025814481095	0.999725883242973
Prkar1b	201.689089303248	0.324011192363384	0.346031017164947	0.936364592451936	0.349085501749422	0.999725883242973
Tmem159	166.114988447222	-0.103543247058425	0.363050390777005	-0.285203513586146	0.775488228652845	0.999725883242973
Thumpd1	1403.40921821726	0.355030587884931	0.280642453434981	1.26506372624477	0.20584848469562	0.999725883242973
Brdt	35.3111444379652	-0.76821823992135	0.562723208435572	-1.36517959168074	0.172196611075878	0.999725883242973
Adgrv1	1928.79938931384	-0.277255911942959	0.329966689553538	-0.840254246021321	0.400765849146576	0.999725883242973
Ctu1	401.549580360229	0.450176238028865	0.420393891005871	1.07084391010472	0.28423961950225	0.999725883242973
Cpa5	1.88060685130864	-1.41740320975881	1.85228084790026	-0.765220463929957	0.444140275984504	NA
Ube2m	1012.29448147383	0.747606643269568	0.332099062321647	2.25115553787831	0.0243756878610162	0.945754532384869
Ccdc136	168.603988704291	-2.12537589107697	0.448074728801992	-4.74335139756607	2.10211161317393e-06	0.00551134006145457
Mrps35	2108.38527846679	0.0452811609031016	0.257489467113495	0.175856361857096	0.860406789176492	0.999725883242973
Gpr84	4.51354364394018	-0.477597267877029	1.15455257908289	-0.413664372268263	0.679119922690584	NA
Eva1a	292.022324779514	0.192190534824278	0.398600885476848	0.482162839639354	0.629690272568574	0.999725883242973
Znf41-ps	1262.21716507626	-0.295313772262582	0.358025822821615	-0.824839308894544	0.409462826402121	0.999725883242973
Tmem141	17.2012666735829	0.499842401236069	0.663337155451684	0.753526916332183	0.45113334303565	0.999725883242973
Rsph6a	34.8653073618075	0.0403141468337574	0.529950077351048	0.0760715934513443	0.939362139779139	0.999725883242973
Thy1	41.8540353495573	-1.22545557245304	0.526126242727287	-2.32920442458948	0.019848238634554	0.916035806943319
Thrb	363.222075398724	0.16275444305777	0.417972384844968	0.3893904213747	0.696987356671603	0.999725883242973
Thpo	176.338058452108	0.156001459127685	0.438739666139387	0.355567255863581	0.722164669128394	0.999725883242973
Adam17	2006.04755624326	-0.260053268114299	0.333832776977731	-0.778992615610198	0.435984064678574	0.999725883242973
Prap1	76.9997812315927	0.340878411656913	0.470975356836196	0.723771226475166	0.469206196932801	0.999725883242973
Uox	2.81435570126374	0.863146232050833	1.76434501270959	0.489216239359703	0.624688613708373	NA
Patl2	411.431763112662	-0.175646154149246	0.369597727465493	-0.475236023104727	0.634618753763931	0.999725883242973
Tmem86a	22.1693487660555	0.0554531828438198	0.640007438950675	0.0866445910921568	0.93095402058814	0.999725883242973
Plce1	2959.31906448802	0.064485500605567	0.28415141424495	0.226940628738092	0.820469908980663	0.999725883242973
Olfr420	1.6306367953557	0.435612735914287	2.04788515930189	0.212713459021688	0.831550468223814	NA
Aknad1	9.07479444264073	0.908062342596202	1.061546300228	0.855414730757548	0.392321591439011	NA
Pde2a	88.4620026290954	-0.334944170827733	0.460241628190639	-0.727757226447569	0.466762212448727	0.999725883242973
Rhbdf2	785.093914693711	-0.158517012948153	0.429426390139972	-0.36913663572582	0.71202588289636	0.999725883242973
Mtmr11	269.996268182351	0.387875858243609	0.343241855065167	1.13003659815895	0.258460803392296	0.999725883242973
Rps27l	1219.49027655121	0.163266496597928	0.321983807583516	0.507064308057108	0.612109697344633	0.999725883242973
Ppa1	2651.43885237963	0.0681094271404582	0.30396907382556	0.22406696274485	0.82270519882526	0.999725883242973
Mfap3l	181.3281910155	-0.203538285703244	0.385696786271852	-0.5277157937214	0.597696609619248	0.999725883242973
Ifi30	442.429925527169	0.136472997300539	0.460597576354004	0.296295517620459	0.767004408777124	0.999725883242973
Cpvl	45.2974902299041	-0.418124477727775	0.493828301968936	-0.846700110262365	0.397162297257159	0.999725883242973
Nipbl	10747.6338942567	-0.220725342375708	0.383333614508751	-0.575804818626647	0.564747116160706	0.999725883242973
Rbm12b1	929.496599403593	-0.0816393516428233	0.272364276366707	-0.299743243614318	0.764373010676983	0.999725883242973
1700029P11Rik	137.224114501353	0.505454786448451	0.386625656383399	1.30734931348481	0.191094103285417	0.999725883242973
1810012K16Rik	21.4443159267899	0.84613950629512	0.708770062011882	1.19381383560884	0.23255079833965	0.999725883242973
Nox4	778.149564494881	-0.238584234291512	0.41445253032228	-0.575661183938214	0.564844216764422	0.999725883242973
Eral1	629.644251789251	0.177134159442962	0.28493099752173	0.621673882391307	0.534156328631065	0.999725883242973
Insm2	17.1049793504476	1.17547013865458	0.682899987450398	1.72129178540944	0.0851978893699866	0.999725883242973
4930526I15Rik	186.801497484137	1.12460882252283	0.458402320603715	2.45332270796912	0.0141543293671463	0.899659442392156
1110038B12Rik	7227.35589602201	1.22346125870806	0.40397992133919	3.0285199686467	0.002457548351415	0.548760162863851
1110020A21Rik	61.2504852960389	0.436874649638034	0.428325265840067	1.01996002682961	0.307747418963797	0.999725883242973
Angel2	1236.20945359554	0.0175821400846185	0.26776792390302	0.0656618605706723	0.947647037708365	0.999725883242973
Cpeb3	1314.69606027439	-0.276464312248122	0.273075202638313	-1.01241090211438	0.311341627824966	0.999725883242973
Armh3	9479.45077079716	-0.256936190273468	0.337477133264071	-0.761343999187107	0.44645162673252	0.999725883242973
Dhx30	3351.24620938305	0.104328731032608	0.26538197501044	0.393126665925609	0.694225929859837	0.999725883242973
Marchf1	1022.52741477628	0.25244511300376	0.439805275185455	0.573992917427627	0.565972594050148	0.999725883242973
Efemp2	156.29495703171	0.143292506857854	0.428962216080986	0.334044588278612	0.738345912667157	0.999725883242973
Mmaa	551.524966095511	0.0736464484863638	0.276675225661864	0.266183747786548	0.790097699035446	0.999725883242973
4933406K04Rik	3.46891205040083	0.317318737674137	1.55729817426832	0.203762351306439	0.838539214865415	NA
Npy4r	2.38902581799655	-1.24554209281302	1.84571513687999	-0.674828996048921	0.499784415900996	NA
Cstf2	3520.54339156726	-0.0510991288888858	0.286439462058301	-0.178394165809756	0.858413430826513	0.999725883242973
Hap1	1207.236439836	0.252368882157777	0.423624385502303	0.595737381497848	0.551350681493016	0.999725883242973
Ormdl2	355.346628128094	0.460141041856462	0.300972007558448	1.52884996046386	0.126301643656126	0.999725883242973
Tec	477.787586722571	-0.170788876948303	0.280774953806096	-0.608276752014892	0.543003937248937	0.999725883242973
Tom1	2741.21946203008	0.241505543850857	0.290896648883184	0.830210814658916	0.406419601802692	0.999725883242973
Sgpl1	2964.19852741466	-0.180958655641903	0.334062426050298	-0.541691137735607	0.588031295883582	0.999725883242973
Hvcn1	1020.14697143719	-0.0092123660759933	0.411294332082123	-0.0223984756350931	0.982130096314824	0.999725883242973
1700109H08Rik	1278.57116377222	0.0546202650550104	0.287640486555675	0.189890740726578	0.849394748290384	0.999725883242973
Pi4k2b	544.047332189394	-0.47479302320827	0.314126031885901	-1.51147302360706	0.130667976619924	0.999725883242973
Rtn4ip1	2147.40428381855	-0.0921388377227545	0.296118749771707	-0.311155027480661	0.755682770004458	0.999725883242973
Sdr42e1	25.0573476393523	-0.029311454806805	0.59303346998175	-0.0494263077726575	0.960579563208184	0.999725883242973
Ahctf1	11263.2440876296	0.0486993910016037	0.292428170511844	0.166534540486862	0.867736303295977	0.999725883242973
Stk31	614.00117586202	-1.08879800519272	0.387393106860851	-2.81057661045014	0.00494528141066205	0.717878305431201
Ctrb1	2.95745678366381	2.17219174335655	1.78524153006688	1.21674950239096	0.223699538365079	NA
C330018D20Rik	363.88087035813	-0.478090832584801	0.304366488281336	-1.5707735607965	0.116235255439099	0.999725883242973
Ankrd55	57.9065466339872	0.122467220016919	0.572853247447328	0.213784630815381	0.830715010717406	0.999725883242973
Sema3d	194.905617738835	0.273143549447838	0.391058301093097	0.698472705180631	0.484881621747208	0.999725883242973
Wdr82	10149.4466007929	0.37897646997114	0.279027030973498	1.35820701187598	0.174398006272779	0.999725883242973
Slc6a19	4.45822708599886	0.516493184811784	1.50301082997324	0.343639030745361	0.731117767999894	NA
4933430I17Rik	50.3856214138705	-0.610410161496661	0.441906282553386	-1.38131134495224	0.167183251439921	0.999725883242973
Dao	13.0450362979996	0.163528119553489	0.828400618256899	0.197402218141243	0.843512793948034	NA
E2f3	11271.0830856791	0.0350273282653678	0.292109811279809	0.119911509003768	0.904553247395989	0.999725883242973
Usp17lc	6.84043717771796	-0.126677715647215	1.05264308182015	-0.120342514794448	0.90421182687541	NA
Zbtb39	812.85253630293	0.080654419489325	0.337319782230045	0.239103734017948	0.811025146417862	0.999725883242973
1810058I24Rik	1890.67701874922	-0.0209950727101323	0.266592097094866	-0.0787535449809725	0.937228654958746	0.999725883242973
Klkb1	3.84134253259941	0.533612995068218	1.70365974519265	0.313215709048684	0.754116784373442	NA
Hspb1	1818.42517127739	0.850530334492186	0.350749569388755	2.42489345311069	0.0153128801585493	0.899659442392156
Neb	1832.29963479841	0.19200859281168	0.368674553528289	0.520807826236229	0.602500650607315	0.999725883242973
Ptger3	49.8947313635308	-0.0153466829505575	0.574854712882569	-0.026696628916205	0.978701701910645	0.999725883242973
Ptcra	7.50935150884786	-0.4303121639135	0.995955295701644	-0.432059717710871	0.665698010868808	NA
Pstpip1	198.590588054055	0.0651952638106888	0.366813408558951	0.177734134820241	0.858931776320477	0.999725883242973
Scn1b	75.2007214371963	-0.0833061477449603	0.463199005678698	-0.179849582411985	0.857270657074206	0.999725883242973
Slc20a1	12431.4738018784	0.0578501534289138	0.281364222575235	0.205605932763698	0.837098742866958	0.999725883242973
Csnk1g2	2304.78563339197	0.238467925897578	0.36855650498349	0.647032199060658	0.517611104376135	0.999725883242973
Gm12348	20.9219380189443	-0.361680392664396	0.670940909091259	-0.539064450778931	0.589842383763498	0.999725883242973
Zc2hc1c	147.348615825359	0.00860432487083216	0.380970521312365	0.02258527731015	0.981981087837888	0.999725883242973
Rap2c	629.487610021084	-0.0322036188317584	0.309973663627749	-0.103891467600396	0.917255478334305	0.999725883242973
Aplf	633.053826202024	-0.493103699133651	0.371052324506303	-1.32893305489931	0.183870057237852	0.999725883242973
Fam13c	928.322085759374	-0.374569118739704	0.37026739197897	-1.01161789251206	0.311720787494578	0.999725883242973
Tex33	3.60556473085892	2.43655256040057	1.64891537203365	1.47766986816037	0.139496163280241	NA
Phospho2	383.090829139831	0.174527045196462	0.311638536202419	0.560030371478519	0.57545872174454	0.999725883242973
Col20a1	109.323928056113	-0.674686429925247	0.46551714029167	-1.44932671974768	0.147246362575741	0.999725883242973
Fgd6	620.151191076517	-0.0944541413664118	0.318509990927558	-0.296550011167136	0.766810080108048	0.999725883242973
Ccdc60	290.896226527628	-0.134526866809072	0.341892746322107	-0.393476808900563	0.693967349352548	0.999725883242973
Trerf1	5589.5972989766	-0.146717921571436	0.294407955064934	-0.498349039308657	0.61823804889331	0.999725883242973
Ctnnd1	9011.6107613487	-0.0979128965138435	0.295718243533788	-0.331101981885863	0.740567454664712	0.999725883242973
Stxbp1	527.335134025888	-0.278861713159368	0.355489344814103	-0.784444645746539	0.432779250217322	0.999725883242973
Zfp275	1500.09858709432	-0.320530382534786	0.297593951754641	-1.07707290637095	0.281447696041167	0.999725883242973
Acer2	490.258633941417	-0.0580977116994491	0.314363067661253	-0.184810868947409	0.853377382526775	0.999725883242973
Pdzd4	1473.86055304504	-0.22286961969646	0.309357948776339	-0.720426355870335	0.471262527470065	0.999725883242973
Matn4	3.93201006469902	0.511965876495696	1.26889717466235	0.403473099884496	0.686600220022754	NA
Scn1a	86.9441698754385	-0.157065503581281	0.512523861745638	-0.306455006887527	0.759258232136903	0.999725883242973
Adh5	2418.0412826918	0.204339798247848	0.274263702791107	0.745048638111196	0.456242317215527	0.999725883242973
Tmcc2	271.807885223329	0.101840638601915	0.416296578948499	0.24463481986604	0.806739200726455	0.999725883242973
Hnrnph3	1203.27638459342	-0.28530137138206	0.298575199246592	-0.95554276477743	0.339303289804525	0.999725883242973
Il1r1	76.9673986154899	0.059911712757771	0.416739774598286	0.143762886121255	0.885687710950995	0.999725883242973
Odf2	6406.61522002246	-0.0933140315499202	0.290349061049167	-0.321385683882472	0.747918130763768	0.999725883242973
Stx8	5312.5820811201	-0.4236424235336	0.297917458368537	-1.42201274760318	0.155022550320623	0.999725883242973
S100pbp	2434.61312596784	-0.366928392291775	0.350946586115008	-1.04553914130833	0.29577386013331	0.999725883242973
BC051537	2.53119448320669	-0.382066305118628	1.5673350650016	-0.243768109098125	0.807410420597789	NA
Nt5c3b	826.572184962465	-0.239894506416161	0.381288759547417	-0.629167528308234	0.529239384903877	0.999725883242973
Gpr179	81.4078896884379	-0.114612762308698	0.432581959915627	-0.264950397679672	0.791047673460679	0.999725883242973
2310057J18Rik	3.10752834514939	1.56708592032102	1.66299743341473	0.942326120794562	0.346025698840045	NA
Gm16157	7.18751987859904	0.180207743482923	1.29072202192259	0.139617780143315	0.888961991700455	NA
Gtf2ird1	4847.40866907385	0.0517468577962348	0.329652726250536	0.156973850587564	0.875265456793507	0.999725883242973
Zfp37	435.106860886935	0.299024121023017	0.314683947061591	0.950236336537659	0.341992179222474	0.999725883242973
Pbx1	1262.04262408315	-0.363214804719631	0.320080648926928	-1.13476027350392	0.256475775486316	0.999725883242973
Lbx2	4.70639189745039	-0.796682322383033	1.19348560861443	-0.667525705071498	0.504436396078269	NA
Lbx1	2.60767811038065	0.0279328137928763	1.49837983515679	0.0186420112827756	0.985126688493717	NA
Lats1	3091.60989101286	-0.193364262419348	0.290456046542796	-0.665726414446869	0.505585986714408	0.999725883242973
Lat	82.3745601772339	0.252771893559073	0.411135235209771	0.614814474439543	0.538677249195278	0.999725883242973
Lasp1	4687.81998507316	-0.131498987155592	0.388007935886883	-0.338907983557141	0.734679049994469	0.999725883242973
Laptm5	1400.36884885666	0.154498661353959	0.285230266961187	0.541662927290189	0.588050733184695	0.999725883242973
Ing1	1030.20365219575	0.190420936881081	0.344055606072931	0.553459770804365	0.579948620371945	0.999725883242973
Actn3	32.4411533466669	0.796444133510461	0.582477026545351	1.36733999319104	0.171518761584968	0.999725883242973
Slc9b1	1890.3158227497	-0.64143880770715	0.352849029490606	-1.8178845741284	0.0690817765022892	0.999725883242973
Nalcn	919.997367551314	0.00934777361661743	0.391523070745812	0.0238754094332445	0.980951989120262	0.999725883242973
Aadacl3	2.35849462054775	0.351022322968711	1.71459816338902	0.204725708019476	0.837786433706307	NA
Bglap	3.14262772608589	0.849275987926674	1.46385462897301	0.5801641577774	0.56180392164716	NA
Cnga1	9.58825475947957	0.393842623547208	0.972294025956709	0.405065353723302	0.685429472707011	NA
Ccr10	5.66860168310501	-0.6063654263179	1.06799826348721	-0.567758812957249	0.570198750200364	NA
Ccr8	1.12141940927888	-1.03295498637739	2.36761765128517	-0.436284543586121	0.662630294683063	NA
Ccr7	6.36632411645199	-0.470514571241515	1.07321481125881	-0.43841602473752	0.661084732103808	NA
Clk4	2955.21784583142	-0.0895109314625059	0.262946891635024	-0.34041448790636	0.733544409730415	0.999725883242973
Lta4h	1285.51111300229	-0.235176440870799	0.322619279835945	-0.728959661029523	0.466026338229315	0.999725883242973
Tmem116	390.061409064634	0.54335350521758	0.378076318834476	1.43715297189894	0.150674532351647	0.999725883242973
Mast2	6274.29661683125	-0.111512296613684	0.310742290054762	-0.358857806557428	0.719701465495588	0.999725883242973
Pigv	874.326122819853	-0.246136639906925	0.301124024175293	-0.817392901748822	0.413703930853944	0.999725883242973
Klrb1a	13.3600448159715	0.296856689371877	0.736072641416022	0.403298088624511	0.686728947680457	NA
Cabyr	481.573740956768	0.463792531439503	0.304452285143317	1.52336689219192	0.127666940257767	0.999725883242973
Mtif2	3823.67014102705	-0.0400662521182827	0.303441024624265	-0.132039667898876	0.894952915967572	0.999725883242973
Blcap	1212.48161671859	-0.0952313571351196	0.285455626988096	-0.333611770557569	0.738672535041657	0.999725883242973
Sgk1	5853.10911918831	0.176918585206813	0.327879785893851	0.539583691396239	0.589484166098133	0.999725883242973
Sertad1	157.676880608643	0.868822505956416	0.437259482985148	1.98697235798069	0.0469254601332905	0.999725883242973
Bace1	735.471215668315	0.196952286657229	0.276808201764174	0.711511744962753	0.476767175317694	0.999725883242973
Ash2l	17838.64204507	0.117507765098791	0.261473460539227	0.44940608831374	0.653138740134274	0.999725883242973
Smarcal1	1480.22035158556	0.0220666276049903	0.304224245877643	0.072534085971127	0.942176880216435	0.999725883242973
Dusp14	270.50522453847	0.495766791942741	0.412596014771502	1.20157920627833	0.229526601791644	0.999725883242973
Cd248	9.84318933015187	0.751374663401746	0.949208260423765	0.791580409410157	0.428605373604965	NA
Npy5r	2.65622578579156	1.90867520514605	1.73265034169981	1.10159283682912	0.270638723880167	NA
Npy1r	15.7717255662014	1.46269198496263	0.745438237856525	1.96219070968044	0.0497402851514575	0.999725883242973
Cbx5	12250.3616581038	-0.310478185978455	0.342411140472543	-0.906740900865495	0.364543828943735	0.999725883242973
Bclaf3	8848.74659596772	-0.498869673382864	0.364530278873113	-1.3685273962016	0.171147052596431	0.999725883242973
Zbtb3	189.261122004354	0.318130905237546	0.361685544418795	0.879578711802711	0.379087575445757	0.999725883242973
Abcc8	58.4856612502649	-0.523286313505944	0.441523562482722	-1.18518321097851	0.23594501651714	0.999725883242973
Nr6a1	4485.43632513031	-0.380941967069931	0.352843893329153	-1.07963315866307	0.280305569552551	0.999725883242973
Fut10	753.187488968925	-0.460871334258144	0.405465292476715	-1.13664805054704	0.255685444390146	0.999725883242973
Tmem200a	144.305078833561	-0.333186618027232	0.470211069305821	-0.708589481993947	0.478579265252943	0.999725883242973
Rgs7bp	90.4340749923443	-0.223448609478952	0.410383531031731	-0.544487272472138	0.586106204405746	0.999725883242973
Ak7	232.994650708755	0.298870999203693	0.493186801832985	0.605999588985157	0.544515026146106	0.999725883242973
Pold3	5120.0713349401	0.133647320932822	0.268753496156523	0.497285887789848	0.618987462022245	0.999725883242973
Cds2	5701.8988875153	0.346495369360887	0.258564821474441	1.3400715819926	0.180222074015495	0.999725883242973
Armc9	2327.81881407022	0.0169444765929853	0.290338901488584	0.0583610274272929	0.95346105744179	0.999725883242973
Asb10	12.3934388313266	-0.124785659291773	0.950291699810732	-0.131313005592521	0.895527703902284	NA
Ppp1r3c	11.997022186095	-0.626598855379622	0.777517968902338	-0.805896301360371	0.420302644063521	NA
Slc22a5	404.493563083868	-0.852831398070253	0.376031864884743	-2.26797640761549	0.0233306446680128	0.944754284092275
1600023N17Rik	8.39865672636077	1.18966740224211	0.983974757692443	1.20904260291397	0.226646478411615	NA
Dlk1	5.67164741966452	-0.661723522965507	1.12157683247543	-0.589993929800619	0.555194719136129	NA
Slc7a7	3368.94376092414	-0.668452252542416	0.339597562443001	-1.96836587322269	0.0490259555664673	0.999725883242973
Gm3500	181.535974314836	-0.661564307471064	0.343834355133075	-1.92407855001871	0.0543447383009469	0.999725883242973
Tcf7l2	3339.51345352745	-0.0255285207646721	0.30996328004786	-0.0823598226239264	0.934360584367413	0.999725883242973
Bcl2l2	328.61379315994	0.0980506934042789	0.441483587743101	0.222093631850556	0.82424099512394	0.999725883242973
Anxa4	1297.83189662198	-0.216044832045029	0.354582960107135	-0.609292764603671	0.542330402089938	0.999725883242973
Rgl1	528.666899664691	-0.236684232612412	0.303698484749727	-0.779339524224032	0.435779737985882	0.999725883242973
Psme3	2053.57170063063	0.113473459702074	0.289906197760054	0.391414397411373	0.695490951927517	0.999725883242973
Tmem19	1079.12698883763	-0.0967063327869736	0.313630208474431	-0.308345083394151	0.757819764470231	0.999725883242973
Mrpl42	2529.56728188524	-0.0386401031800465	0.272447258267888	-0.141825993866501	0.887217451471002	0.999725883242973
Herc4	10725.6456167516	-0.355110269059279	0.340624691244889	-1.04252650552562	0.297167643343809	0.999725883242973
Aup1	714.872494280876	0.449741966210066	0.364191578744056	1.23490490296628	0.216865898505317	0.999725883242973
Hadhb	2163.55039439298	0.235364081507785	0.275289236015799	0.854970157620974	0.392567668849936	0.999725883242973
Agbl5	2146.563643472	0.111202448512818	0.295210159242073	0.376689097686612	0.706404665855574	0.999725883242973
Pvr	941.170897628584	0.0603088555840011	0.372909648281942	0.161725114546792	0.871522326339283	0.999725883242973
Zmym2	7256.45677198933	-0.178381924039619	0.338079422067025	-0.527633190298859	0.597753951976929	0.999725883242973
Nol8	2012.52564513556	0.113403278730998	0.26451771014455	0.428717149672237	0.668129078588158	0.999725883242973
Anxa6	1544.84940546013	-0.0727834633026199	0.389327073360455	-0.186946832837474	0.85170231914274	0.999725883242973
H60c	4.02412672019947	-1.26023448409386	1.55987157886918	-0.807909126088098	0.419142897308747	NA
Sh3gl1	1903.5227272481	0.29075362447575	0.35638472488997	0.8158419936924	0.414590511832077	0.999725883242973
Cpt1c	510.042667416611	-0.153214079080671	0.362051038902496	-0.423183647104332	0.672161276935537	0.999725883242973
Map2k7	2303.59689351974	0.339322414512991	0.322231735329234	1.05303847296821	0.292323359649797	0.999725883242973
Lrrc73	63.8832284052497	0.722564133446168	0.434225336910299	1.664030336386	0.0961063671282931	0.999725883242973
Zfp936	10077.7560579172	-0.124660508941492	0.301612552028321	-0.413313398607453	0.679377014509756	0.999725883242973
Cmip	9577.69561022342	0.0313031971710325	0.311169413334804	0.10059856730633	0.919869134061993	0.999725883242973
Dpy30	3183.3973281637	0.144681023357375	0.261098678782187	0.554123919861235	0.579494040998163	0.999725883242973
Gm4710	6.4721972102128	-0.574967013144354	1.27746268202508	-0.450085173707695	0.652649026916625	NA
Ect2	10498.4400273741	-0.287952589557097	0.303789420450007	-0.947869050642218	0.343196122487471	0.999725883242973
Rpl31	8884.9971154014	0.721675755858498	0.344342373940364	2.09580873710153	0.0360991609943847	0.954433946011205
Insig2	776.145479896585	-0.264078898789422	0.309454149976867	-0.853370034976631	0.393454133190564	0.999725883242973
4921509O07Rik	22.6412502786996	-0.00342794573240144	0.657072825777913	-0.00521699513039985	0.995837459013685	0.999725883242973
Cers3	60.2473131287383	-0.305501701756947	0.429286267043213	-0.711650302398783	0.476681349504823	0.999725883242973
Ldb2	67.6156919172821	0.234798680560491	0.688082407603441	0.341236279210049	0.732925713675683	0.999725883242973
Ncoa7	1232.4534337857	0.0345707997716953	0.337661636182902	0.102382965866366	0.918452703886342	0.999725883242973
Cmah	2464.33000356118	-0.480800844195805	0.340891687732993	-1.41042114400982	0.158415365681501	0.999725883242973
Vps13d	8883.70396737072	0.00993853042648402	0.265291838078591	0.0374626317133051	0.970116134791356	0.999725883242973
Adra2b	1.86151329253636	0.0944900350754358	1.96433729435923	0.0481027547289216	0.961634350792785	NA
Zfp59	3186.95062224136	0.199020069598218	0.294699902003183	0.675331305661815	0.499465298607976	0.999725883242973
Commd6	676.393158634966	0.328205634607424	0.309941958336791	1.05892611755	0.28963342869451	0.999725883242973
Tmem42	22.1898814485164	0.445637995394223	0.676819131508992	0.658429962522864	0.510261887519795	0.999725883242973
Traf7	1461.08630665611	0.243294161214309	0.346558246701581	0.702029640125135	0.482660679082142	0.999725883242973
Mynn	1679.94293727517	0.158572583981386	0.262032451107116	0.605163915047162	0.545070089639894	0.999725883242973
Rab27b	54.4703676636619	-0.247620075674034	0.567897314516364	-0.43602966477296	0.662815206736476	0.999725883242973
E230029C05Rik	12.5954307138754	0.463139616605403	0.746832590516524	0.620138465415772	0.535166629663186	NA
1700045H11Rik	13.7006368284322	0.26482596864037	0.753003441020767	0.351692906318427	0.725068581067207	NA
Bmp3	2.84364283111113	0.0934508598661361	1.54958448984376	0.0603070439066916	0.951911091932987	NA
Il6ra	705.673201123904	-0.197239678090169	0.347700772743111	-0.567268449057761	0.570531809498751	0.999725883242973
Meis2	2069.35025784174	0.371816428040139	0.433096755792919	0.858506610975215	0.39061278158501	0.999725883242973
Kcnd1	120.990344312419	-0.846671342340816	0.374673696248156	-2.2597565583575	0.0238363639231052	0.944754284092275
Kcnc3	547.473374664341	-0.119790255482625	0.43730477791995	-0.273928531154885	0.784139545198932	0.999725883242973
Tnfrsf18	97.3042108684208	-0.121896395754381	0.502470177441286	-0.242594289625527	0.808319705312675	0.999725883242973
Foxa3	54.1053104058472	0.369860675101313	0.617707672449434	0.5987632849608	0.549330748914274	0.999725883242973
Foxa1	4.32970263456093	1.23181994695682	1.3490711086636	0.913087485934723	0.36119653138033	NA
Jpt1	2769.50549915518	-0.208516254500425	0.320468115320646	-0.650661468432806	0.515265041442301	0.999725883242973
Hmgcs2	30.6364848024459	-0.366965349152781	0.598263694242845	-0.613383952066836	0.539622494640851	0.999725883242973
Tnnc1	9.31737769144516	0.963679014422497	1.07139759519778	0.899459751208981	0.368407825055764	NA
Serpina3c	2.68890180697014	0.39125736991446	2.03436423963581	0.19232414839562	0.847488303788591	NA
Klk1b8	1.95797640298793	0.627535508309641	1.97229340677699	0.318175534204682	0.750351790059282	NA
Gsta1	2.73898351222121	0.844526845843776	1.68078979557764	0.502458337185189	0.615345152028958	NA
Ankdd1a	69.4018970430924	0.27580779214629	0.404572813736372	0.681725965714572	0.495412245509532	0.999725883242973
St3gal2	2174.40886009361	-0.0554209341265266	0.347905963240897	-0.15929860359465	0.873433620881561	0.999725883242973
Tbca	2944.40029282524	-0.159185651922163	0.321769164621933	-0.494720033565679	0.620797758127698	0.999725883242973
Gm11351	9.41655529342876	-0.629846754897007	1.1267412771535	-0.558998563084683	0.576162700839635	NA
Pacsin3	108.779572203616	0.490938098942912	0.474348642033226	1.03497313039324	0.300681459756182	0.999725883242973
Ush1c	70.4644448022975	-1.14220617018752	0.476503110355972	-2.39705921192043	0.0165272527048435	0.901672740605547
Hp	16.2813469353815	0.522924034071368	0.684012945655407	0.764494352618302	0.444572700826549	0.999725883242973
Slc25a4	2060.36942224921	0.449936880341489	0.374101335622408	1.20271391063844	0.229087048960385	0.999725883242973
Amy1	5.78654488153173	0.0638393390180769	1.15609766760238	0.0552196763362325	0.955963453401069	NA
Mir19b-1	2.23181696242149	2.33350623090794	2.15796247917794	1.08134698977569	0.279542792471205	NA
Ctnnb1	8223.97087101208	0.138980744761035	0.256469651014648	0.541899379560885	0.587887824209746	0.999725883242973
Ctsl	1224.6813050071	-0.000997402352135534	0.293296616318074	-0.00340066095769025	0.997286670355049	0.999725883242973
Ctsd	1920.00681126726	0.351268193284403	0.331792893065989	1.05869715905741	0.289737722121207	0.999725883242973
Sec61g	1287.36453740727	0.358603489171628	0.300593797116289	1.19298366304245	0.232875771294358	0.999725883242973
Myh6	6.52343696257888	1.12709265859928	1.11175601381049	1.01379497353581	0.31068059426632	NA
Pik3c2a	2614.35023658879	-0.219941285287631	0.308960269034135	-0.711875627164639	0.476541795989149	0.999725883242973
6230400D17Rik	207.083076616176	0.506990395840943	0.367359375441864	1.38009379842594	0.167557766485195	0.999725883242973
4930584F24Rik	3.09128394181708	-0.0748665516974452	1.64836467837622	-0.0454186823338118	0.96377359000395	NA
Lpar5	290.575123211475	-0.38502798528442	0.39840526482464	-0.966422934832179	0.333832592301975	0.999725883242973
Rnf20	2668.66223290586	-0.0139316933192986	0.257395264903984	-0.0541256783589065	0.956835033858136	0.999725883242973
Gm38509	261.130496087134	-0.752192850170604	0.38501745204859	-1.95365910342079	0.0507415458673148	0.999725883242973
Prxl2a	337.563576259451	-0.64676898945276	0.405692221814322	-1.59423561674489	0.11088327194806	0.999725883242973
4921525O09Rik	14.0993665252312	-1.316984029016	0.797330088041589	-1.65174254523719	0.0985870456063081	NA
Rorb	29.4116605955583	0.471008382172745	0.722045416381667	0.652325146710404	0.514191441109748	0.999725883242973
Tbx2	11.628619192541	0.958732341383267	0.893304869910206	1.07324204051371	0.28316253263652	NA
Trpc5	3316.18636479457	0.286985341322414	0.368520099740127	0.778750851106332	0.436126494897174	0.999725883242973
Fam149b	2113.88385914767	-0.247363881719335	0.292027744848334	-0.84705609683698	0.396963854555245	0.999725883242973
Pus1	234.060452765601	0.443664084512358	0.469575064501201	0.944820366438396	0.344750592317494	0.999725883242973
Aldh18a1	3222.09094964996	-0.461578409903365	0.352478644104466	-1.30952163378887	0.190357714490778	0.999725883242973
Gdi2	7167.10358440166	0.120654095631542	0.292914801032694	0.411908497645617	0.680406492113103	0.999725883242973
Drd4	5.88110146831418	0.216405786426406	1.05764778021498	0.204610448274584	0.837876491567725	NA
Drd3	217.13306096999	0.159270165763033	0.460473301266449	0.345883605683519	0.72943018986431	0.999725883242973
Dpep1	15.5247924015451	0.481150975094391	0.778660579350496	0.617921322658626	0.536627202681128	0.999725883242973
Pkib	82.9001683313745	0.253213457984206	0.488464366310584	0.518386755408078	0.604188453686327	0.999725883242973
Crx	3.3846503138612	-0.698787729153625	1.45972705819122	-0.47871122565852	0.63214407868632	NA
Dmbt1	13.291287534772	1.31599162650819	0.877170379240965	1.5002691126517	0.133544706959253	NA
Epha6	375.360953765812	-0.17111609757235	0.459194151626593	-0.372644331305635	0.709413173876395	0.999725883242973
Inka2	181.402077125458	0.388892959240523	0.45046666391246	0.863311295585898	0.387966335372763	0.999725883242973
Rhot1	3053.99482620046	-0.245778452739441	0.295808471883724	-0.830870228882598	0.406046943558724	0.999725883242973
Ncmap	154.221138940997	-0.234061722977291	0.445547981164323	-0.525334493415572	0.59935068273106	0.999725883242973
Cacfd1	493.075566995507	-0.0507823225080836	0.357445522220829	-0.142070103977161	0.887024632183262	0.999725883242973
Gm19276	3.67949247001805	0.633089844724966	1.33494963958257	0.474242492715253	0.635326994871984	NA
Jarid2	33320.3460840248	-0.0582912749704834	0.35681666224675	-0.163364778436757	0.870231233032368	0.999725883242973
St7l	3494.73668701329	-0.25280125746756	0.387217956096217	-0.652865533448409	0.51384297068362	0.999725883242973
Arhgap15	443.679858013782	-0.116262365469473	0.379453558088947	-0.306394189726429	0.759304531705062	0.999725883242973
Mag	13.5264869252796	1.01145156085531	0.771994421621035	1.31017988281762	0.190134989568278	NA
Zfp467	80.3003854559875	0.0544900545383447	0.512555976532347	0.106310446142863	0.915336043737495	0.999725883242973
Ranbp17	23066.9137712174	-0.297130540548586	0.364895200542123	-0.814290075909851	0.415478793616366	0.999725883242973
Gm14391	2151.390107627	-0.0932328571023275	0.311350899833316	-0.299446242654961	0.764599583296138	0.999725883242973
Pecam1	4638.61728167807	-0.364737461196091	0.317225755058616	-1.14977253700191	0.250237569290034	0.999725883242973
Aldh1l1	854.119616732793	-0.702804927797889	0.386909362216418	-1.81645883100853	0.0693000176837965	0.999725883242973
Stk32c	93.3172965424778	-0.0669494430443445	0.391760127061465	-0.170893969089	0.864307138875298	0.999725883242973
Maf1	280.979220978751	0.458670622896034	0.381877858607246	1.20109247645009	0.229715331136613	0.999725883242973
Krt28	1.4842159884923	0.706673973375791	2.36815312462382	0.298407212788677	0.765392384695439	NA
Aoc1	1.9406369629174	4.11112830703148	2.23134165882468	1.84244680359571	0.0654098209922166	NA
Itch	4648.3177905619	-0.111637430931674	0.285067509288591	-0.391617519689544	0.695340841016713	0.999725883242973
Slc30a6	1110.88894186083	-0.0600625274671397	0.3085400014578	-0.194666906019817	0.845653721398819	0.999725883242973
Prmt1	3535.82430303503	0.720818142500013	0.325426978028809	2.21499196798675	0.026760615830841	0.945754532384869
Mpl	9.59223482326091	0.899084636934285	0.893390840412092	1.00637324255481	0.314236059979699	NA
Rhbdl3	131.812625795627	-0.734782713032883	0.411734414812783	-1.78460358570461	0.074325639401527	0.999725883242973
Lin54	3251.71997036696	0.00872722827329393	0.281636600493383	0.0309875501195697	0.975279468471295	0.999725883242973
Rpain	850.827721169877	0.429516202232797	0.342919679660898	1.25252713013593	0.210377848848525	0.999725883242973
Arih2	7563.42924587014	0.300321215016344	0.339619659179519	0.884286898296421	0.376541359010301	0.999725883242973
Osbpl3	782.654689004326	-0.408837126936658	0.320798523709711	-1.27443581163925	0.202509007446427	0.999725883242973
Cmtm7	1889.43902831347	0.101414559124782	0.39213860493027	0.258619166411365	0.795929093581892	0.999725883242973
Cbfa2t3	55.532933813722	-0.182335481261019	0.465368353959465	-0.391808939541473	0.69519938933141	0.999725883242973
Senp6	7890.41586377088	-0.128001174637584	0.356015296496489	-0.359538412807627	0.719192346926322	0.999725883242973
Thap3	236.404913902467	0.143469655172661	0.389153606148754	0.368671015521362	0.712372955473189	0.999725883242973
Mtpap	3278.97930279244	-0.0124679095322009	0.285475700631496	-0.0436741533679431	0.965164142176562	0.999725883242973
Peli3	109.006437845243	-0.745638515496927	0.464480053539297	-1.60531869951191	0.108423686003048	0.999725883242973
Gm5741	39.3187537526149	0.666813814389197	0.481266863550543	1.38553859592531	0.16588783930296	0.999725883242973
Zfp169	876.07890806756	-0.255070518330221	0.294593353784912	-0.86583935127217	0.386578266003054	0.999725883242973
Gm2721	2.65641973956918	-0.0836262751685918	1.5315592923632	-0.0546020487653184	0.956455506516981	NA
Tmem241	460.180563981418	-0.530011490427525	0.345476347322348	-1.53414696703678	0.1249935009998	0.999725883242973
Tcf20	8967.52488430555	-0.492061445325377	0.393755157243082	-1.24966349335104	0.211422498451566	0.999725883242973
Cacnb1	650.425932286368	0.110792037339901	0.454251120556417	0.24390041614909	0.807307946871398	0.999725883242973
Podn	11.2409616574628	-0.446410994778122	0.812479171390142	-0.549443001737901	0.582701470343925	NA
Acr	11.2012720699265	0.444179335902841	0.889194376906791	0.499530077380822	0.6174060032366	NA
Crhr1	4.37356437436201	0.752227235590184	1.32024098951145	0.569765097104386	0.568837031324168	NA
Asgr2	12.2182555543635	-0.23138947979726	0.887098628972737	-0.260838504581175	0.794217049627459	NA
Tet3	519.330565660698	-1.04613866903084	0.278649470480472	-3.75431780734051	0.000173814217799848	0.0946865464805328
Arhgap33	47.980154588934	0.167745270323676	0.475562711731617	0.352730073627688	0.724290811202916	0.999725883242973
Nrap	7.54537300725323	0.832429955279282	1.17127813614282	0.71070220607087	0.477268792319973	NA
1700012B07Rik	11.0727410601063	-0.959197750938469	0.796159364142145	-1.20478109551848	0.228287819810053	NA
Hoxc5	2.94122242478156	-1.29697832382639	1.45485392069649	-0.89148354028938	0.372669817942015	NA
Pianp	174.258119829976	-0.26991264916762	0.402970407022998	-0.669807619774461	0.50298043553904	0.999725883242973
Rae1	2231.15829367869	0.261684581243213	0.320056659514063	0.817619547865446	0.413574462008525	0.999725883242973
4931406C07Rik	302.827746380966	-0.0395150544915671	0.299689054335316	-0.131853512565575	0.895100159094475	0.999725883242973
Cnep1r1	1962.33435284002	-0.0950556179075622	0.284517595296142	-0.334093987433793	0.738308636997524	0.999725883242973
Snx16	1679.99117573415	-0.0707042623838435	0.32465921248568	-0.217779935590037	0.827600578438448	0.999725883242973
Spata17	148.351232904027	0.0533484889859461	0.396454399773975	0.134563997817557	0.892956608224283	0.999725883242973
Tbc1d30	54.1922579436281	-0.409350341795081	0.44617488003589	-0.917466132925622	0.358898431898128	0.999725883242973
Asnsd1	444.427949866391	0.0689274547894776	0.300324805306233	0.229509696074536	0.818472785364939	0.999725883242973
Kptn	161.586692044973	0.578733948152381	0.383943752566956	1.50734044839408	0.13172341474014	0.999725883242973
F9	5.9780845633396	-0.101332821342354	1.11372899142211	-0.0909851697520804	0.927504374998818	NA
Ankra2	615.624259621223	-0.0727895043370736	0.276145079259588	-0.263591531423409	0.792094684757378	0.999725883242973
Capzb	8327.08365226029	0.0116719252490744	0.32249699948085	0.0361923530075122	0.971128983412476	0.999725883242973
Nf2	7935.03532374277	-0.167646990781826	0.311776894668586	-0.537714608261887	0.590774092416072	0.999725883242973
Pex3	940.484013865932	0.0167249744770828	0.277361816631215	0.0603002052705786	0.951916538462923	0.999725883242973
Trim24	16797.3461309555	-0.113610672611354	0.347235068966559	-0.327186631665637	0.743526731339663	0.999725883242973
Kmt5a	2793.2727047539	0.110969941750869	0.326919282315824	0.339441408792966	0.734277228550189	0.999725883242973
Cep57	4004.35862113586	0.145542107986599	0.257142599342114	0.56599765406028	0.57139537526749	0.999725883242973
Csn1s1	2.62053160137331	-0.362837419169682	2.00978852627927	-0.180535123186022	0.856732483054607	NA
Tsc2	2027.93423740248	0.264805485631356	0.309710130544884	0.855010732666298	0.392545206118682	0.999725883242973
Mapk7	669.7015331338	0.707967582665117	0.42123542927108	1.6806933450261	0.0928224939198968	0.999725883242973
Egflam	105.253200021137	-0.0713987985884559	0.418261023833088	-0.170703925348178	0.864456576154281	0.999725883242973
Txk	11.0715627001285	0.199597850191085	0.905791026027029	0.220357504607391	0.825592738382671	NA
Adamts13	160.583890317959	0.262911034915146	0.356706506828173	0.737051413087317	0.46109108440648	0.999725883242973
Zfp862-ps	437.184047516211	-0.450282026566744	0.370318328528636	-1.21593232599591	0.224010702652569	0.999725883242973
D6Ertd474e	20.7754239267029	-0.559042830350574	0.846512664055861	-0.660406930797769	0.50899272568703	0.999725883242973
Dnajb6	10535.6384726071	0.0100763562791255	0.289856138088838	0.0347633013589562	0.972268484205566	0.999725883242973
Slc26a10	17.4408439904518	-0.279171452254351	0.644528739508198	-0.433140425153687	0.664912755997263	0.999725883242973
Hspa14	3966.68004482616	0.115931788022038	0.261045766971008	0.444105220962703	0.656966511944341	0.999725883242973
Fkbp11	276.117387445629	-0.274805451024591	0.316340406364636	-0.868701707071309	0.385010307480498	0.999725883242973
Nubp2	690.14908988603	0.741464984475935	0.340216539032991	2.17939135640914	0.0293026076990556	0.945754532384869
Ndrg3	1291.12014594998	-0.143922576167289	0.322430968855565	-0.446367098911518	0.655332094763597	0.999725883242973
Gbp3	2.05948984886252	2.22449797203573	2.15075380790487	1.03428758970916	0.301001736838861	NA
Fgfr1	3062.38675739936	0.101853171292284	0.328706120206134	0.309860891024515	0.756666744433919	0.999725883242973
Lct	247.332316379286	-0.0359069398127837	0.354663530480559	-0.101242266900493	0.919358144934245	0.999725883242973
Fmo5	22.4544272855645	-0.984936090963835	0.630368295727103	-1.56247720204226	0.118175612463893	0.999725883242973
Fbxw7	8272.97448376752	-0.208193425268219	0.359036306444612	-0.579867332442984	0.562004086917864	0.999725883242973
Septin7	5316.9937134367	-0.193084660653799	0.364059396519643	-0.530365820796446	0.595858318858139	0.999725883242973
4933409K07Rik	1447.13462925559	-0.103173082597637	0.276538923839385	-0.373087018511581	0.709083680031435	0.999725883242973
Gm14169	2.1808457016335	-0.524790947204317	1.66338263192849	-0.315496228667415	0.752384914053292	NA
Gm9926	4.51766156217328	-0.230584330747208	1.22448195873432	-0.18831174204114	0.850632281201791	NA
Csf2ra	174.931160862608	0.609876814761301	0.434400167282239	1.40395161119966	0.160333259287008	0.999725883242973
Brd2	12241.2549134558	0.608867845460665	0.351410880543358	1.73263800061974	0.0831600305945238	0.999725883242973
Frk	313.390361943827	-0.477871839470878	0.41256840490952	-1.15828510807966	0.246747706540258	0.999725883242973
Slc15a2	72.5147716801859	-0.22628740933076	0.476016474963229	-0.475377263671894	0.634518097133023	0.999725883242973
Tmpo	8932.47115815498	0.0599289321347613	0.262785986351105	0.228052237362045	0.819605630751906	0.999725883242973
Triml2	4032.93629281874	-0.252379726883302	0.272644755715173	-0.925672405549432	0.354616252515985	0.999725883242973
Abr	4829.02347464947	-0.14592019652716	0.299153726798969	-0.487776629389004	0.625708066925199	0.999725883242973
Gins4	1320.95178444507	0.446465651558171	0.275956784206881	1.61788249867219	0.105687922647486	0.999725883242973
Med27	3787.62363665233	0.0830636497096094	0.262181945570254	0.316816817912245	0.751382602242232	0.999725883242973
Tmem254a	9.95716717201422	0.251494666321241	0.85474094256132	0.294234959153368	0.768578368801119	NA
1700012C14Rik	3.32671538481258	-0.000899996850020468	1.34882503354846	-0.000667245067103165	0.999467615502191	NA
2510003B16Rik	760.276176805104	-0.399791286214261	0.303749594921762	-1.31618705966418	0.188111265893929	0.999725883242973
4930586N03Rik	450.566962804521	-0.229027910808126	0.434789014958373	-0.526756433416454	0.598362740636157	0.999725883242973
Lin7a	58.893592364183	-0.33573336222772	0.558044501286942	-0.601624711745146	0.54742397571798	0.999725883242973
Gxylt1	1687.68501261227	-0.06134612604392	0.301053766939008	-0.203771328516041	0.838532199258097	0.999725883242973
Zdbf2	10572.3080359257	-0.279306264193737	0.342469589457989	-0.815565156123155	0.414748884898039	0.999725883242973
Magoh	919.440827730061	0.518995414027677	0.29749535474142	1.74454964003987	0.0810632934536548	0.999725883242973
Tmem175	614.01174865013	-0.140171740857184	0.323322456291115	-0.433535432289848	0.664625830786303	0.999725883242973
Alkbh4	326.386858367953	0.671289527511921	0.376011018983535	1.7852921686354	0.0742139384761256	0.999725883242973
Stra8	18.6788797894196	-0.247623852608276	0.701642092798557	-0.352920463509548	0.724148069062246	0.999725883242973
Adad1	22.7122053048178	-0.0328825512733306	0.621853688218494	-0.0528782765083111	0.957828893011267	0.999725883242973
Golt1a	201.692649084568	-0.28792901613372	0.313203378360176	-0.919303673035764	0.357936757173104	0.999725883242973
Myl4	27.7744017180799	-0.400615599887698	0.602419527907177	-0.665010978776614	0.506043471015883	0.999725883242973
E030030I06Rik	570.74097970962	0.0651473416754702	0.292473148219019	0.222746402779801	0.823732884306335	0.999725883242973
Slc25a25	1089.81632379716	0.0255939503927861	0.321032063577439	0.0797239693368272	0.936456795354162	0.999725883242973
Srrm1	8614.56763155678	0.00900957502414929	0.263566501516165	0.0341833084717586	0.972730976672446	0.999725883242973
Lrrc56	162.050021589767	-0.164133133534719	0.363345318594133	-0.451727668240746	0.651465183355264	0.999725883242973
Klhdc3	969.281915805127	0.0998557270431997	0.412978720854164	0.241793879444123	0.808939881715316	0.999725883242973
Slc38a4	3087.31596186228	-0.48119422297871	0.451362611092301	-1.06609234161912	0.286381901218628	0.999725883242973
Tdpoz1	3.5624086356108	-0.231710631740347	1.36488745410842	-0.169765375923766	0.865194657624247	NA
Dars2	1560.60812323209	-0.279308411290963	0.281678847851841	-0.991584612834952	0.32140019838129	0.999725883242973
Tmem218	244.119726140153	-0.287874672864544	0.359975328106321	-0.799706675396149	0.423880764425713	0.999725883242973
Parp11	504.660793265119	-0.446595331288529	0.353474991034841	-1.26344251394156	0.206430193636309	0.999725883242973
Zfp773	80.5557368221834	-0.00853841510486552	0.499025952815917	-0.0171101624207814	0.986348731660437	0.999725883242973
G3bp1	15482.3231172535	-0.0506381164233786	0.260198331207792	-0.19461353263999	0.845695508109233	0.999725883242973
Stx3	3117.30763902683	-0.131817659696119	0.316646406252656	-0.416292928304829	0.677195666634184	0.999725883242973
Extl3	1627.5456873524	0.0927646296129394	0.313704441881888	0.295707096324336	0.767453777351198	0.999725883242973
Dhx16	2009.44194984446	0.329785759857109	0.326115822575485	1.01125347814357	0.311895126057027	0.999725883242973
Tbc1d7	350.535586833693	0.162508552190941	0.284220438427767	0.571769409300387	0.567478204275561	0.999725883242973
Map3k4	3107.13018349521	-0.254469164853468	0.328125942525257	-0.775522846182393	0.438030770947794	0.999725883242973
Svop	548.01553277707	-0.286119464722381	0.364614781256987	-0.784717130051616	0.432619436946276	0.999725883242973
Slc27a1	683.679534272195	0.112594956759413	0.365267134355145	0.308253730405261	0.757889270630548	0.999725883242973
Aqr	4575.05395083034	0.0720142679870113	0.273431573826581	0.263372173810055	0.79226373579006	0.999725883242973
Colgalt1	1821.11763416718	0.192197299268292	0.334175450295261	0.575138895147671	0.565197364580067	0.999725883242973
Acap1	266.012333264069	0.244654887805221	0.373024078994742	0.655868887779411	0.511908487922821	0.999725883242973
Zfp687	1203.61449977411	0.343945693886445	0.38464414683863	0.894191934839816	0.371219206698179	0.999725883242973
B3gat1	12.808871109847	-0.055052932180561	0.901537091766958	-0.0610656318894884	0.951306939828108	NA
Zmym5	1219.66588121564	-0.145199144263049	0.30861571219011	-0.470485262181355	0.638008361230626	0.999725883242973
Postn	3.75319986504458	-0.0220030365744698	1.5519350313542	-0.0141778077883005	0.988688125028059	NA
Zbbx	761.588737931413	0.169637446953102	0.404764017554862	0.419102093061197	0.675141521085407	0.999725883242973
Tfdp1	12896.2337768642	0.124194602197133	0.300670881226851	0.413058297133305	0.679563902373245	0.999725883242973
Cct2	5956.24977664181	0.446402813646364	0.262012388630596	1.70374697158208	0.0884283686900729	0.999725883242973
Ccng2	302.997195837629	0.0820968561311327	0.364013044400515	0.225532731296309	0.821564865294836	0.999725883242973
Ccnf	4443.76686923222	0.0667736334321579	0.33297353085748	0.200537361814319	0.841060340901506	0.999725883242973
Kcnc1	12.3044787551133	0.170172031442142	0.846029900464072	0.20114186431094	0.840587647887979	NA
4933433G15Rik	141.735372784146	-0.134213933189191	0.371653087328978	-0.361126915839092	0.718004573095779	0.999725883242973
Mitf	4391.91147937123	-0.543633068572353	0.317791760271171	-1.71065816215144	0.0871442353144105	0.999725883242973
Pkd1	1723.77842654668	-0.00202231592133102	0.316103205745038	-0.00639764445464743	0.994895453085548	0.999725883242973
Mmp20	3.48181560962141	-0.497954621226285	1.90509842387095	-0.261379997477765	0.793799480726123	NA
Tcl1b2	22.9146683763023	0.686688445443785	0.653247328781782	1.05119212155734	0.293170360860068	0.999725883242973
Cldn2	3.19430463142684	-0.616334125562092	1.49195899705027	-0.41310393032291	0.679530469958257	NA
Cldn1	2.802086924565	0.490638081373924	1.71116288439325	0.286727865505274	0.774320699454747	NA
Nfatc1	37.5217370606866	-0.0249989574388213	0.527227162852943	-0.0474159132916188	0.962181746312454	0.999725883242973
Tnk2	3673.96997029757	-0.336509372925607	0.382787687099645	-0.87910187361384	0.379346041967708	0.999725883242973
Pdlim5	6147.49290536028	-0.171990173239118	0.372948587853383	-0.461163224210229	0.644681504279472	0.999725883242973
Ces2a	2.0525578103552	-0.715718065227642	1.77668723077977	-0.402838526009737	0.687067017286563	NA
Ints13	3452.3503730878	-0.256857669900045	0.330107675726506	-0.778102688266029	0.436508478041992	0.999725883242973
Aak1	3830.33642203269	-0.526695791416672	0.306026691530214	-1.72107795167492	0.0852366796130204	0.999725883242973
Cryz	1030.90067570561	0.391845750743692	0.264956725140145	1.47890471750219	0.139165782352975	0.999725883242973
Hus1	1772.40259578141	-0.153892481011221	0.260128159592054	-0.591602544117341	0.554116769842065	0.999725883242973
Slc6a17	14.8797194415564	0.231445093403199	0.783738091919052	0.295309231220962	0.767757665321728	NA
Wbp1	248.537804876462	0.336608930903645	0.374501686898884	0.898818196764305	0.368749505951516	0.999725883242973
Cdk2	2184.2338163945	0.0110204061914025	0.308038203718552	0.0357761019846476	0.971460888718846	0.999725883242973
Mylpf	566.514604067502	0.859141079499357	0.380979160147029	2.25508681148805	0.0241278802991704	0.945754532384869
A330093E20Rik	287.910661932345	0.00228544000384895	0.437109261365094	0.00522853255662328	0.99582825360498	0.999725883242973
Nup88	5295.0541432997	0.0777576845154976	0.25301929551079	0.307319188279779	0.758600431787224	0.999725883242973
Ggps1	1720.1846347345	0.0519463731789978	0.262059531168013	0.198223559919649	0.842870155055282	0.999725883242973
Rbp7	4.41985310495259	1.00823956938046	1.29525741212029	0.778408646764669	0.436328142872672	NA
Mkrn2os	8.77512481316502	-0.388101362967326	0.882783075685818	-0.439633896091424	0.66020228666476	NA
Usp17le	15.1360177214264	-0.516655698827825	0.739025317277144	-0.699104194063858	0.484486917663857	NA
Tmem250-ps	407.486585935931	0.686846874054855	0.388403169472879	1.7683863779665	0.0769963322870248	0.999725883242973
Ate1	6721.41798344166	-0.381516452140807	0.358463612482843	-1.06431012480818	0.287188232840467	0.999725883242973
Papss1	606.232693126293	-0.153609171110846	0.305320885976147	-0.503107314849226	0.614888824120165	0.999725883242973
Pi4kb	2820.50419975276	-0.0438426353158172	0.283994488108518	-0.154378472652132	0.877311326504662	0.999725883242973
Gid8	1828.83256219942	0.0629613996780219	0.258792205777219	0.243289396946607	0.807781217690134	0.999725883242973
Tll2	41.2873932982773	0.0460452515851732	0.563176534835571	0.0817598900824534	0.934837652320701	0.999725883242973
Cacna1c	715.332242621904	0.297704220134245	0.419390279118975	0.709850072728535	0.477797114113201	0.999725883242973
Zdhhc23	401.940402594011	-0.582729313337062	0.449891228686743	-1.29526711387124	0.195228099702499	0.999725883242973
Vdr	22.5919836504887	-0.558306141577538	0.640761196703285	-0.871317028012966	0.383581075463021	0.999725883242973
Vcp	5523.34587606895	0.148386364481782	0.256131620712658	0.579336374278637	0.56236222646859	0.999725883242973
Hsd3b7	243.957493136077	0.586977954252596	0.401696172512054	1.46124856152315	0.143947240584076	0.999725883242973
Fezf1	2.58201845303253	1.91200239942278	1.73297706368208	1.10330508088798	0.269894700897893	NA
Ppp1r11	321.675562723299	0.885028608237294	0.399441187739235	2.21566687513222	0.026714325105813	0.945754532384869
Brk1	1809.90345651906	-0.118611739877115	0.275873614065279	-0.429949563241118	0.667232330659084	0.999725883242973
C9orf72	775.796422262779	-0.0869050230954132	0.311881257420347	-0.278647789912827	0.780515133588213	0.999725883242973
Zfp202	6966.90998477623	0.0258583478630388	0.315080143019155	0.0820691130048992	0.934591754496894	0.999725883242973
Ube2w	3402.38548196113	-0.345624380193461	0.380981252790079	-0.907195242974069	0.36430355887875	0.999725883242973
Kif20a	1414.33938634702	0.41636192962883	0.309926492800876	1.34342155091704	0.179135512467807	0.999725883242973
Gm10471	3.08184399260955	-0.746619860995944	1.53374643411267	-0.486794847172956	0.626403722329667	NA
Gm45871	1640.20034484113	0.235769824636244	0.326777762827809	0.721498986332431	0.470602564106217	0.999725883242973
Dph3	502.959805960466	0.753683707180864	0.32640011129131	2.30907919791794	0.0209391868614474	0.916573471653754
Ankrd31	767.364607593801	-0.761784374037089	0.330808679589857	-2.30279439760034	0.0212904138987741	0.919652108527805
Mir323	38.3992591887264	0.487791769582833	0.484713607436517	1.00635047603181	0.314247007551946	0.999725883242973
Mirlet7f-1	38.8026205009764	0.360288065980331	0.589604803590487	0.611067046581546	0.541155194707154	0.999725883242973
Gm4961	22.1751170666116	-0.215266885136816	0.659693518704091	-0.326313475929987	0.744187193446194	0.999725883242973
Stard8	171.149824373106	-2.68034464747569	0.577602957208091	-4.64046212718758	3.47630885672674e-06	0.00551134006145457
Tjp2	9380.50968612526	0.0239154346268903	0.263243275044492	0.0908491760059142	0.927612434777578	0.999725883242973
Fchsd2	3608.42909854619	-0.233649964264827	0.33356937279755	-0.700453888512821	0.483643892534479	0.999725883242973
Mphosph6	1997.74284162109	0.439743898236559	0.312737317423113	1.40611265025854	0.159690676523349	0.999725883242973
Hcrtr2	267.643522120025	0.532211570671145	0.449411329268921	1.1842415533603	0.236317457538706	0.999725883242973
Gabra4	33.8402337764773	-1.10198260716726	0.598020471117114	-1.84271719847438	0.0653703116228254	0.999725883242973
Fubp1	11914.6184701742	-0.0959157832835798	0.285911574972996	-0.335473592814977	0.737267861624361	0.999725883242973
Bdnf	256.079720887525	-0.0110635619606681	0.455794229080609	-0.0242731505903104	0.980634729544474	0.999725883242973
Hnrnpab	3892.23375946676	0.307521539338056	0.327039375216538	0.940319614830603	0.347053641246436	0.999725883242973
Oprl1	2.97425131834963	-1.40742024062529	1.4856077921766	-0.947369990947105	0.343450277149232	NA
Rad1	1950.54892812286	0.294476459698759	0.263600204573337	1.11713289515613	0.263937507343598	0.999725883242973
Sox17	11.6368057388498	0.485057692612961	0.895118595437237	0.541892096852291	0.587892841479964	NA
Ovol3	40.9062488762388	1.37225977284349	0.640273575326356	2.14323974270534	0.0320938525560148	0.945754532384869
Obsl1	148.922162416242	0.375974590524539	0.45105526670359	0.833544397501979	0.404537769401854	0.999725883242973
Bmf	288.703152590246	-0.558457430550292	0.353420004041705	-1.58015229518358	0.114071993612324	0.999725883242973
Mcts1	905.288143786523	-0.414001355829396	0.348283765103562	-1.18868979065473	0.234561759550108	0.999725883242973
Ccpg1	950.474602624678	-0.0913627468364449	0.278202541019726	-0.328403710841616	0.742606437597251	0.999725883242973
Dnajb2	383.88614629907	-0.150427931492941	0.397057169729694	-0.378857109154706	0.704793975959808	0.999725883242973
Nthl1	290.966028483738	0.0342399235847538	0.366265517386227	0.0934838852128354	0.925519151365296	0.999725883242973
Kcnip4	1080.48618478429	-0.307582705575018	0.426449198140607	-0.72126458887983	0.470746739561078	0.999725883242973
Pkm	27541.2920985992	0.305410048046465	0.304208074170949	1.00395115704536	0.315402156747508	0.999725883242973
Tssk4	68.0150614952974	-0.0463142101068356	0.432376555083187	-0.107115451941942	0.914697388818821	0.999725883242973
Apbb1	162.414531110521	0.265190265277749	0.459839471210465	0.576701831575423	0.564140894936911	0.999725883242973
Mphosph9	3142.50727670298	-0.120161865244627	0.295564734656674	-0.406550075685471	0.684338471139259	0.999725883242973
Immt	8639.28782914542	-0.237153961791786	0.315249236115143	-0.752274501008362	0.451885998901168	0.999725883242973
Prlr	337.314511128913	0.474624172233519	0.607339542713637	0.781480767929031	0.434519783742665	0.999725883242973
Enpp1	38.915952016151	-0.207464812578184	0.514887988750526	-0.402931932985341	0.686998298925995	0.999725883242973
Pmepa1	1073.70678095132	-0.0385550290385602	0.444034168862879	-0.0868289688996123	0.930807460725265	0.999725883242973
Mtrr	3660.92142111259	0.147604759395036	0.281360007418792	0.524611726979852	0.599853132850164	0.999725883242973
Csf3r	92.0679729289459	-0.147122102778129	0.528678996405221	-0.278282481011149	0.780795523318152	0.999725883242973
Sumo3	2265.56333679035	0.551573380968046	0.306019877239228	1.80241030727837	0.0714808747193604	0.999725883242973
Hipk1	2638.94349890967	-0.0724816472065789	0.278788710961926	-0.259987741097873	0.794873229720898	0.999725883242973
Brd8	5783.32082457929	0.0985656874615603	0.274820238628307	0.358655126542081	0.719853101660722	0.999725883242973
Tmem63c	164.577812175787	-0.472174050719574	0.362785785204471	-1.3015230198544	0.193079490251844	0.999725883242973
Apool	1435.26105538436	-0.255822367747184	0.332836142234442	-0.768613546683247	0.442122761141626	0.999725883242973
Ppt2	219.572223282222	0.0813922859533678	0.395496091926401	0.205797952533281	0.836948740610867	0.999725883242973
Pbx3	3026.21018726045	-0.481653631828522	0.413630576614574	-1.16445364308097	0.244240219286059	0.999725883242973
Plpp2	105.364689991118	-0.328845482568648	0.389267471438657	-0.84478027756416	0.39823352821135	0.999725883242973
Kmt2b	2867.653212751	0.299811852640914	0.411732145836865	0.728172079038261	0.466508255278882	0.999725883242973
Fmo4	4.18361494876967	-0.490370200772686	1.28450244296672	-0.381758869714653	0.702640229411388	NA
Kctd9	1458.61891018765	-0.239454916457217	0.315731373430976	-0.758413438155095	0.448203515577393	0.999725883242973
Dusp28	39.6202437878757	1.34771280983188	0.577301120958119	2.33450579066112	0.0195692532101954	0.913742223184456
Lax1	192.367708180827	0.0373434066424063	0.397243735933153	0.094006281948497	0.925104166564511	0.999725883242973
Ikzf5	770.407381545352	0.146279620537909	0.314859959733573	0.464586289922945	0.642227752234197	0.999725883242973
Actn1	6742.97719959587	0.0570201178345234	0.308624841614797	0.184755438143543	0.853420861250384	0.999725883242973
Rps19bp1	351.085432667055	0.559296138145283	0.389587677486719	1.43561044269515	0.151113221572232	0.999725883242973
Slc16a13	197.16743450265	0.355694345727576	0.389038901751063	0.914289918377305	0.360564526614634	0.999725883242973
Zranb1	4831.87405243976	-0.131299145973356	0.345530201910416	-0.379993254561862	0.703950422349158	0.999725883242973
Tom1l2	2099.1894082956	-0.324185102777735	0.317807988621159	-1.02006593410142	0.307697191632624	0.999725883242973
Pex10	668.613565153439	0.423375154026856	0.38215845226019	1.10785238825126	0.26792557066479	0.999725883242973
Rad52	1570.47373548975	0.0413706448805844	0.266565602394711	0.155198737229891	0.876664643771677	0.999725883242973
Traf3	1528.61292426034	-0.147515492691332	0.286787843198111	-0.514371498618331	0.60699228205057	0.999725883242973
Hsp90b1	5746.72829025024	0.00612128657605291	0.256923428695731	0.0238253342917287	0.980991931940396	0.999725883242973
Nrg1	477.774252741901	-0.0350444603442119	0.43552875590556	-0.080464171123091	0.935868091108582	0.999725883242973
Ralbp1	2496.3384250344	-0.0742368238893587	0.293173030833738	-0.25321846173313	0.800099400910341	0.999725883242973
Arhgef2	2323.66311166418	0.104627484605204	0.408504179407463	0.256123412879072	0.797855543936857	0.999725883242973
Fip1l1	6804.79296030414	-0.165658753211378	0.345208497623371	-0.479880287860455	0.631312518597285	0.999725883242973
Smco1	84.1998178747677	0.510890809586175	0.409610061748033	1.24726137684685	0.212301674412026	0.999725883242973
Tada2b	766.226833260445	0.228365391687355	0.321399755824376	0.71053380579462	0.477373174963704	0.999725883242973
Wbp2	1236.94664112512	0.301211764760192	0.34491234048033	0.873299471804112	0.382499868377927	0.999725883242973
Matn3	74.944623096242	-0.494010061637114	0.442794981313213	-1.11566319060801	0.264566332373625	0.999725883242973
Gpr158	289.286652586213	0.201218086731833	0.447137053364877	0.450014341727196	0.652700099450525	0.999725883242973
Apaf1	2838.77060446805	-0.533845174958697	0.359698565803364	-1.48414596473685	0.137770201321226	0.999725883242973
Grb7	442.836284484918	0.0245305008541777	0.486129331202937	0.0504608532743261	0.959755144202521	0.999725883242973
Aqp4	1.40452584085282	2.34976630806692	2.62468609581892	0.895256126745998	0.370650187536914	NA
Mon1b	556.082381066608	0.489518643624504	0.365052718278012	1.34095329007166	0.17993561860101	0.999725883242973
Dipk2b	9.07589162578052	-0.958859697861542	1.05207576517615	-0.911397952124675	0.362085732246336	NA
Enox2	3473.03823765744	-0.388430108261144	0.426386492716424	-0.910981269098213	0.362305242994358	0.999725883242973
Kcnma1	512.850466957205	-0.831829575987651	0.321220492364495	-2.58959062625357	0.00960901263634491	0.852192664392507
Haghl	96.460173366576	0.293863839470723	0.525144363302144	0.559586772716909	0.575761329153932	0.999725883242973
Orc6	3220.51383531507	0.239725066113615	0.265949650610341	0.901392671746168	0.367379576393054	0.999725883242973
Ube2dnl1	18.5440713052525	0.314097288430582	0.670308757219893	0.468585983768585	0.639365597817056	0.999725883242973
Camsap1	5029.2326718439	-0.223179624017598	0.311184562632364	-0.717193751931917	0.473254553996307	0.999725883242973
Dst	25789.2567902261	0.111149910331362	0.261115865161698	0.425672757427176	0.670346315657938	0.999725883242973
Usp29	240.769259626295	0.263891474345431	0.409356595615557	0.644649377026923	0.519154428884713	0.999725883242973
Slc30a4	62.8087434778286	-0.666349860522663	0.406340379179705	-1.63988098319898	0.101029915597377	0.999725883242973
Slc2a12	146.509124491392	0.306188757065053	0.32856926492873	0.931884962312189	0.351395979856526	0.999725883242973
Cdk10	838.277391097152	0.552095124865304	0.38017459488131	1.45221467267603	0.146441924150482	0.999725883242973
Hnrnpr	6793.29749584597	-0.0226309335814663	0.308173961304328	-0.0734355799746421	0.941459505291566	0.999725883242973
Wdr37	3262.01459459198	-0.223516020019289	0.339769160702889	-0.657846696730498	0.510636644812091	0.999725883242973
Tfpt	562.37237155792	0.432933960055933	0.396343288349181	1.09232065429733	0.274692185013715	0.999725883242973
Polg	1876.73420008219	0.407701865252221	0.322172605229653	1.26547651362722	0.205700562406647	0.999725883242973
Cyba	400.434641097166	-0.209237169657885	0.529860932835394	-0.39489072828641	0.692923532850476	0.999725883242973
Slc26a2	826.745425163737	-0.254656298570931	0.276961880980408	-0.919463348780999	0.357853267679924	0.999725883242973
Epyc	13.5029487916241	-0.60719592319142	0.912209928791191	-0.665631784994975	0.505646484881807	NA
Dsg2	1278.10917262305	0.141040495005189	0.317212939869288	0.44462402783224	0.656591480313169	0.999725883242973
Htr7	27.6490159426965	-0.12280803456727	0.797945606894368	-0.153905270617685	0.877684428269861	0.999725883242973
Vldlr	669.476358640824	-0.550779366167424	0.473618120111051	-1.162918694999	0.244862491580116	0.999725883242973
Smarca2	582.803421401528	0.185513487030807	0.327306999404502	0.566787411721495	0.570858624149581	0.999725883242973
Ptprk	13983.1688251232	-0.107611759832407	0.380786201854366	-0.282604147178536	0.777480300889755	0.999725883242973
Cpne9	273.813818527116	0.030315760708554	0.315875037069743	0.0959739047117565	0.92354129789466	0.999725883242973
Gnas	1574.57204267231	-0.205505343363991	0.294202572077255	-0.698516474254438	0.484854258827763	0.999725883242973
Rpusd4	734.96188993595	0.471551962338476	0.30650366648868	1.53848718268397	0.123929540067014	0.999725883242973
Ppp6r2	1485.80442115489	-0.150263241343108	0.274996021339503	-0.546419692223825	0.584777476845955	0.999725883242973
Irak2	429.248746246793	0.116463231851973	0.406388294172589	0.286581167622196	0.77443303591702	0.999725883242973
Msrb2	790.203607616132	0.0832290604960812	0.272915450299132	0.304962802233648	0.760394483147517	0.999725883242973
Knl1	4081.51114281555	-0.307748434426208	0.333071962926115	-0.923969798365994	0.355502040465303	0.999725883242973
Clec4a3	21.4117854027903	-0.0172739928063569	0.589806254148146	-0.0292875714437881	0.976635239202705	0.999725883242973
6030458C11Rik	2238.50730847239	-0.129165436506864	0.287571129845112	-0.449159957664852	0.653316270827928	0.999725883242973
Smim10l1	154.035005840311	0.482704929436524	0.361689634878172	1.33458325284636	0.182012782226962	0.999725883242973
Rerg	2324.73353043771	-0.600892068148417	0.3653790943324	-1.64457156271169	0.100058195250149	0.999725883242973
Rit1	389.527316227539	0.27089549745648	0.31021384715715	0.873254046971179	0.382524621742807	0.999725883242973
Pcgf2	2323.13195589986	-0.298327755924051	0.41317602693176	-0.722035492086579	0.470272656723984	0.999725883242973
Pum2	16877.4710300581	-0.208901200615965	0.386195484198742	-0.540920878578843	0.588562119374992	0.999725883242973
Pcdh11x	288.818916135732	-0.173397087552761	0.415822138534751	-0.416998210253469	0.676679716812973	0.999725883242973
Gm8439	8.36194918975601	-0.878519676947746	0.936017430020759	-0.938571920533854	0.347950575093888	NA
Gm7616	11.799904642776	0.356078526882991	0.843068893230279	0.422359939670708	0.67276231366109	NA
Scoc	769.767742118405	0.0169525272967997	0.286019301712272	0.0592705708856442	0.952736600923794	0.999725883242973
Ptger4	59.3887143538161	0.518429870912921	0.456190797902223	1.13643210975956	0.255775763693713	0.999725883242973
Ptpn21	1443.37226795453	0.180753664253485	0.272524327044561	0.663256987784176	0.507165978895521	0.999725883242973
Snrpa	2403.92083838226	0.710449229786718	0.34162097749457	2.07964169822683	0.0375584093284265	0.954433946011205
Mro	6.76000801421479	0.834753333743237	1.04194248401638	0.801151067883811	0.423044194997685	NA
Hspbp1	1689.16528616573	0.261255400608069	0.257264076810415	1.01551450108052	0.309860637691117	0.999725883242973
Lrrn4cl	39.5715991933762	0.465950877606398	0.542734399535522	0.858524681695435	0.390602807631451	0.999725883242973
Ptprc	22.474081303977	-0.196836246159934	0.981163726667326	-0.200615086768972	0.840999560365348	0.999725883242973
Bdkrb1	3.8509884455548	-0.134955356455536	1.34784945061033	-0.100126432068823	0.920243951017134	NA
Opn1sw	176.758865069153	-0.0353377197845916	0.328257437643482	-0.107652457285588	0.914271383844075	0.999725883242973
Bckdha	1037.20301253031	0.335831818686607	0.323194403099989	1.03910159169034	0.298757490780708	0.999725883242973
Bcat1	19458.3848810092	-0.100182688277648	0.268461709328076	-0.373173099912059	0.709019615620872	0.999725883242973
Mmp23	73.9341017970721	0.64613992721734	0.519480560922629	1.24381926066638	0.213566089997568	0.999725883242973
Fhod3	7234.49178433885	-0.176461419864371	0.300355177811646	-0.587509165482177	0.556861796647527	0.999725883242973
Abi1	6930.54096294659	-0.227660505389777	0.348625283628077	-0.653023507132235	0.513741123974148	0.999725883242973
Slc25a32	994.349399306847	0.136668058743483	0.28597247777751	0.477906334922944	0.632716872329559	0.999725883242973
Mbnl3	1861.86865835844	-0.0814283698886502	0.462409688679586	-0.176095726110691	0.860218738529331	0.999725883242973
Mcoln3	13.0441245195177	-0.600091039244215	0.825895237207814	-0.726594623881114	0.467474322574532	NA
Cyp4f15	4.40046282860496	0.928115315916179	1.35800799307443	0.683438772562006	0.494329626956374	NA
Zfp809	3485.66202233503	-0.123352945928172	0.279126918566072	-0.441924220572703	0.658544043206364	0.999725883242973
4933406I18Rik	111.523712038043	-0.395533692594615	0.461571716451116	-0.856927923651286	0.39148471942561	0.999725883242973
Nox1	88.9141930402527	0.444469727554503	0.447078864508549	0.994164034220418	0.320143014711082	0.999725883242973
Tmem108	1351.84277153298	0.178945997644393	0.372070884203552	0.480945984331564	0.630554889424348	0.999725883242973
Zfp87	568.553721946816	0.205071262891532	0.314013031702536	0.653066090218177	0.513713672166351	0.999725883242973
Gm6637	2.01770013489179	2.04599981056156	1.95633145862695	1.04583494864288	0.295637242463209	NA
Dlg1	15547.8093809342	-0.370795812011433	0.372850957262664	-0.994488024742329	0.319985332642305	0.999725883242973
Tmem38a	522.177384191305	0.136578984471513	0.362935633671433	0.376317373661795	0.706680964688881	0.999725883242973
Ubxn4	2274.39874398246	-0.086069116883843	0.2830420610753	-0.304085960075543	0.761062402920333	0.999725883242973
Dsg1c	6.44073529073734	-0.963901979635198	1.17212956422826	-0.822351051498165	0.410877129187677	NA
C130026I21Rik	62.056804807515	-0.0393665745985143	0.59658116633083	-0.0659869550368673	0.947388211190534	0.999725883242973
Rnf181	775.481366744392	0.164067012809883	0.324459170764105	0.505663046673956	0.613093214024675	0.999725883242973
Ccdc59	981.316395994027	0.477382575603731	0.317568147053005	1.50324451628347	0.132776001922359	0.999725883242973
Speer5-ps1	31.0811837450649	0.314186784718655	0.550565373870582	0.570662085975114	0.56822872394655	0.999725883242973
Aldh9a1	1375.38100496849	0.210969789544488	0.265766577088399	0.793816106809833	0.427302494488242	0.999725883242973
Atxn7l2	451.82330274461	0.598503739240501	0.382663819797787	1.56404579757964	0.117806813577263	0.999725883242973
Atp9a	1747.31272867828	-0.189560375857166	0.382453204065353	-0.495643320129629	0.620146083219533	0.999725883242973
E130008D07Rik	13.2289974762594	0.00302251555272624	0.760196013987172	0.00397596869374961	0.996827644323297	NA
AI197445	3.35850548148583	-1.32085328595147	1.39780799481279	-0.944946152013082	0.344686367793621	NA
Acsm2	6.56413153958535	-0.0999298773692093	1.12225115470787	-0.0890441296941434	0.929046838963384	NA
Gm2061	15.5553822270419	-0.818681122633015	0.69432651607858	-1.17910104781359	0.23835794143226	0.999725883242973
Mep1b	321.530586482953	-0.318580819473896	0.439629582808219	-0.724657375054017	0.468662250872628	0.999725883242973
Smurf2	3643.37546830886	-0.412339046689416	0.298291840806357	-1.38233431251341	0.166869075050495	0.999725883242973
Dzip3	4696.43727803953	-0.315379047615594	0.411421843112541	-0.766558832242956	0.443343860022979	0.999725883242973
Bin3	1234.83571169087	-0.137706763734417	0.303483723678025	-0.453753374531921	0.65000634576569	0.999725883242973
Aggf1	1668.75280579502	0.31846480018522	0.301857570383311	1.05501677423833	0.291417653096607	0.999725883242973
0610030E20Rik	614.461288859677	-0.197203659884487	0.312581621392922	-0.630886931246024	0.528114457482427	0.999725883242973
Slc11a1	160.519965773439	-0.294659805190538	0.401491484492907	-0.733912963465962	0.463001785732648	0.999725883242973
D230017M19Rik	3334.85030566046	0.0582859100553643	0.535457375927229	0.108852567311138	0.913319428806375	0.999725883242973
4930563J15Rik	4.5047363863412	0.0877375983152522	1.49557277443281	0.0586648806498407	0.953219032321197	NA
Adcy10	232.534493836154	0.220884079948925	0.329232948995299	0.670905146714459	0.50228095744936	0.999725883242973
Elovl4	109.975484010132	0.0639326963224427	0.37267686168373	0.171549948214115	0.863791359494553	0.999725883242973
Pcsk2os1	4.36767114787393	1.88897043147744	1.4141225943364	1.3357897250513	0.18161801232767	NA
Mir376b	10.7437875334716	1.93000034705365	0.912277567390135	2.11558457211113	0.0343801551263644	NA
Cdr1os	2.7992308597305	0.915419102476533	1.63788386342514	0.558903547997725	0.576227547875031	NA
Vash2	171.596706716081	0.0434864159698258	0.327182442430552	0.132911826339998	0.894263113822384	0.999725883242973
Cahm	62.4872112806015	1.06048382359129	0.579047451638611	1.83142818535907	0.0670366575843239	0.999725883242973
Mir192	1.96915717773608	0.436228263353448	1.91516707522498	0.22777556537839	0.819820723409551	NA
Gm11532	22.1082667657914	0.33597284360961	0.697403298572794	0.48174828581563	0.62998477017573	0.999725883242973
Apobec3	1535.2500182823	0.204296412284686	0.307603768220917	0.664154452548718	0.506591461803991	0.999725883242973
Smox	633.915158058958	-0.339537029692884	0.41803980886759	-0.812212192452775	0.416669884611487	0.999725883242973
Uimc1	3106.36685659475	-0.254399913916126	0.330534085964648	-0.769663174597173	0.441499719889203	0.999725883242973
4930546K05Rik	89.5953420176014	0.603757098812616	0.484577057584231	1.24594652050292	0.212784029567268	0.999725883242973
Ica1l	222.627128210512	-0.060604753434355	0.363008322032536	-0.166951416141151	0.867408276593164	0.999725883242973
Irf8	16.7118803220237	-0.589121149811189	0.791092468383907	-0.744693159593191	0.456457235339507	0.999725883242973
Icam5	9.6072857796711	0.429368454274847	0.864971472152116	0.496396087152499	0.619614985179143	NA
Dnase1l1	340.885691111076	0.819022259735043	0.500257911204666	1.63720001501378	0.10158868392121	0.999725883242973
Smpx	4.55955361288347	-0.106439216511824	1.45159278869037	-0.0733258096493118	0.941546853848428	NA
Tspan4	435.8965957962	0.0428819348695663	0.355358084105094	0.120672461912769	0.90395047177787	0.999725883242973
Zfp410	1526.7016360705	-0.0302334252346518	0.285804449755966	-0.105783605750248	0.915754044514932	0.999725883242973
Ldhb	1222.95092235657	-0.623068815660915	0.400885850283439	-1.55423000143404	0.120129563595997	0.999725883242973
Nkiras1	645.5901266479	-0.0372514568256231	0.277415886300339	-0.134280186049957	0.893181020577684	0.999725883242973
Mus81	266.554237379332	0.518901713540147	0.400248895968441	1.29644758240898	0.194821327935967	0.999725883242973
Ldah	1393.54028961742	-0.250550043467686	0.324802106227936	-0.771392914834912	0.440474073427124	0.999725883242973
Bspry	117.471452096204	-0.414351490402674	0.505431204690934	-0.81979799932623	0.412331271781472	0.999725883242973
Tatdn1	2986.43269937957	-0.185682793414841	0.300586100668565	-0.61773579351089	0.536749513387804	0.999725883242973
Drd2	46.7196988186701	0.0324412569778424	0.48136907304976	0.0673937292487606	0.94626826117558	0.999725883242973
Chaf1a	4387.043297138	0.388766544370762	0.325039615121547	1.19605896107582	0.231673551049799	0.999725883242973
Vsig2	47.1007015894233	-0.128139586521783	0.594946699587915	-0.215379943464748	0.829471105869391	0.999725883242973
Slc16a8	58.2252482254897	-0.00750162057188624	0.481534306439453	-0.0155785797015264	0.987570594532129	0.999725883242973
Sgk2	42.7050223321639	-0.229781644261351	0.486990393098045	-0.471840199556235	0.637040854924533	0.999725883242973
Ldoc1	12.0651653235308	-0.0912851885583343	0.794649844819789	-0.114874732756081	0.908544412828085	NA
Prkg1	1660.19592881924	0.343713706834097	0.339164024217915	1.0134144021515	0.310862263054178	0.999725883242973
Glrx3	264.5829914479	0.238622455561907	0.304542545388908	0.783543906015432	0.433307781223156	0.999725883242973
Bloc1s2	407.561201120332	0.346265959965138	0.335864017449737	1.03097069639786	0.302554561756187	0.999725883242973
Ebf1	6218.59245472362	0.125824923889283	0.328820590409068	0.382655245928337	0.701975401845619	0.999725883242973
Gm6938	124.237624957991	0.316370251830829	0.390914302085438	0.809308460046272	0.418337741196205	0.999725883242973
Zfp229	4446.32603808931	-0.308510812222345	0.339688335583447	-0.908217268315818	0.363763442364662	0.999725883242973
Cox7a2l	2055.22707959925	0.212600329676424	0.300757731623104	0.706882341907155	0.479639598277336	0.999725883242973
Shcbp1	2318.34481208111	-0.250962352051423	0.38067463352273	-0.659256829721063	0.509730859164049	0.999725883242973
Srpx	14.8688051777802	-0.80388310796186	0.759650201389257	-1.05822799295216	0.289951512075449	NA
Pigp	1239.9911060264	0.36106624766851	0.417697380278415	0.864420666052161	0.387356844237924	0.999725883242973
Pcdh9	2939.22133152368	0.660199258917107	0.346983251922291	1.90268335794191	0.0570818747694239	0.999725883242973
Pik3r3	361.145233154875	0.00367894597144406	0.368347848125408	0.00998769502840022	0.992031104827316	0.999725883242973
Cblif	11.0489280706768	0.492561672340435	0.809336048372117	0.60859969518368	0.542789806572039	NA
Sytl4	7.01561839059125	-0.855888435298951	1.0157361274188	-0.8426287223572	0.399436122202267	NA
Rp9	968.897501712745	-0.0680099327782844	0.27123980255143	-0.250737289065048	0.802017228881661	0.999725883242973
Nemf	3940.25707982453	-0.212039666634455	0.282537161717388	-0.750484167624472	0.452963155712477	0.999725883242973
Gm2762	11.7284748818306	-0.590179338125984	0.908583184932125	-0.649560049000987	0.515976446264802	NA
Kmt5b	5173.34190662054	0.112544942431627	0.268381192791658	0.419347351656619	0.674962295170093	0.999725883242973
Suv39h1	3888.62697757181	-0.289595717265869	0.255601591599589	-1.13299653360349	0.257215709006311	0.999725883242973
Stag2	6151.78379312836	-0.1389030650593	0.411357282985	-0.337670124742546	0.735611790704548	0.999725883242973
Mgat4e	116.643500869718	-0.257888712064832	0.364297014183176	-0.707907839000734	0.479002491375785	0.999725883242973
Nol4l	2904.8163051734	-0.2817325731405	0.399991415028575	-0.704346549838761	0.481216983700632	0.999725883242973
Tor1aip2	5779.18188619467	0.040842587104871	0.273900636025175	0.149114612136633	0.881463195979707	0.999725883242973
Ktn1	7112.37255275282	-0.165987022360606	0.301241251711209	-0.551010266415082	0.581626636852779	0.999725883242973
Unc5d	576.065105782917	0.105352172396743	0.340837796807299	0.309097680432157	0.757247223599589	0.999725883242973
Vmn2r8	4.73081600661476	-0.905808724000699	1.4151314419093	-0.640088049191089	0.522115358059817	NA
Vmn2r6	7.63074695999482	0.195435387060186	1.13633151164816	0.171988002670737	0.863446960937787	NA
Miga1	4027.52561772133	-0.0584602774133195	0.318872637008087	-0.18333425521186	0.854535758099417	0.999725883242973
Gm9125	17.4606100954667	-0.934745119293035	0.750769428416315	-1.24504952374633	0.213113546667625	0.999725883242973
Setd3	4346.52165730884	-0.34531250308368	0.364852486780721	-0.946444153719624	0.343922093857762	0.999725883242973
Capn12	127.382721441609	0.258305670419236	0.353121597348171	0.731492132905571	0.46447860807015	0.999725883242973
Mrpl52	599.181474672021	0.74131765747614	0.360086190600368	2.05872281922322	0.0395207989414651	0.966917818546278
Gpr180	538.446030724778	0.0136064278742348	0.303029047095834	0.0449013980825797	0.964185902461486	0.999725883242973
Dr1	1358.95799417944	0.0785068541515741	0.279960068077267	0.280421614020706	0.779154056407816	0.999725883242973
Zfand2b	170.615891429365	0.474883765436427	0.39036412486574	1.21651487723099	0.223788847241465	0.999725883242973
Lman2	2447.64385099498	0.288849384549225	0.297277562313706	0.971648792801971	0.331225299833719	0.999725883242973
Cmc2	1007.96987994674	-0.0992485031382305	0.28167555399076	-0.352350432020402	0.724575470778911	0.999725883242973
Carhsp1	850.860904475186	0.206142158390435	0.349905708584514	0.589136311106065	0.555769836827501	0.999725883242973
Pdgfrl	228.345332003378	0.515199268447305	0.413782935358037	1.24509549433573	0.21309665014731	0.999725883242973
Zfp385a	639.604962041927	0.0521647567594772	0.427194751130626	0.122110013340324	0.902811891728886	0.999725883242973
BC039966	2.5785102711173	1.43245262107547	1.7142557050768	0.835611989992646	0.403373221324896	NA
Nde1	2597.51330680168	-0.050818627367006	0.28727536037836	-0.176898663707443	0.859587988275648	0.999725883242973
1700111N16Rik	288.997061578068	0.566684483870937	0.363104159342249	1.56066646247585	0.118602468238274	0.999725883242973
Zmynd10	7.60699408158683	0.0918245736220664	0.929219172691212	0.0988190690858469	0.921281927658636	NA
Gm35978	16.0073916334882	0.43618898001604	0.718203851255166	0.607333111976128	0.54362986815095	0.999725883242973
Cd46	133.40034987215	-0.516664215980263	0.411490574147303	-1.25559186149258	0.209263983592862	0.999725883242973
Eif3k	2061.62850714518	0.559548885320245	0.320412328396702	1.74634006163292	0.0807518784451823	0.999725883242973
Fez2	829.926297342429	-0.0611380122069316	0.267537385948854	-0.22852137838642	0.819240938220009	0.999725883242973
1700009C05Rik	10.0308754841335	0.0978971461417253	0.871674369093465	0.11230930908699	0.910578160919669	NA
Tdrd3	3599.76266190693	-0.274805627373882	0.400540906827549	-0.686086296529504	0.492658691740451	0.999725883242973
Septin4	159.180858741108	0.361841055725725	0.36816134689332	0.982832822562911	0.325689724744665	0.999725883242973
Sh3bp5l	1157.16952827393	-0.244432553942517	0.337385157291354	-0.72449113027054	0.468764270582072	0.999725883242973
Apba2	211.156805255684	-0.286085320730285	0.351666073773845	-0.813514131915565	0.415923347231555	0.999725883242973
Cpsf4	1921.90402010059	0.307920918642338	0.355063808745091	0.867226991482541	0.385817649987418	0.999725883242973
Nlrp5	23.7053004300721	-0.259810898970947	0.715474537385658	-0.363130880828122	0.716507117280385	0.999725883242973
Abhd12	2590.16901722265	-0.077636973183554	0.300874841161228	-0.258037438038733	0.796378013943398	0.999725883242973
Tbx6	185.807317853524	0.580280254211892	0.455737024935206	1.27327871658967	0.20291915639913	0.999725883242973
Gm10451	221.474094543585	-0.134453810868548	0.36883514325513	-0.364536333717918	0.715457547107301	0.999725883242973
Slc24a3	121.208968453203	-0.201467614809138	0.50302570235872	-0.400511572002074	0.688779761958586	0.999725883242973
Cdc123	3188.1548200252	-0.0205345892008177	0.309098724532507	-0.0664337558554308	0.947032496267259	0.999725883242973
Scml4	53.7026242655464	0.0861122750113952	0.445390456146686	0.193341087180895	0.846691850406338	0.999725883242973
Chrdl1	13.1784162139902	0.254715554885093	0.875080893092144	0.291076581486132	0.770992750108069	NA
Ppfia2	123.580982838866	-0.0174429044594788	0.559935079879493	-0.031151655051212	0.975148594862849	0.999725883242973
Cpsf7	4042.88169992782	-0.0649731853416772	0.284765137319015	-0.228164114306203	0.819518658290645	0.999725883242973
Rps21	4776.58388340236	0.516398100746883	0.408824863535326	1.26312792299694	0.206543210504615	0.999725883242973
Cdk11b	2733.10445975815	0.255146430521942	0.269284281842438	0.947498416083682	0.34338486297266	0.999725883242973
Hnrnpc	24898.6038385249	-0.0485614089731899	0.320869418620645	-0.151343213641069	0.87970498229347	0.999725883242973
Stard13	101.695480860366	-0.63637070998416	0.411639193527664	-1.54594295195895	0.122118346032917	0.999725883242973
Lysmd4	196.39147710864	0.397305377856892	0.412820145394729	0.962417610402705	0.335839871059621	0.999725883242973
Zkscan8	1233.62992094335	-0.227240830355196	0.343600089574189	-0.661352651673656	0.508386183038233	0.999725883242973
Prom1	938.010100263576	-0.269251500908551	0.367706271442797	-0.732246148133586	0.464018341887048	0.999725883242973
Skor1	2.77531225354214	1.26869091950207	1.60886671621637	0.788561853330952	0.430368133857747	NA
Fyb2	134.801506899951	0.106237477839202	0.385383458927271	0.275666937379508	0.782803892127686	0.999725883242973
Nsfl1c	3573.08143234169	0.250456938264724	0.272933094572326	0.917649575098902	0.35880235470867	0.999725883242973
Atp6v0e	1500.39931549007	0.167690082509647	0.266390251988308	0.629490310767856	0.529028110074056	0.999725883242973
6330403K07Rik	49.5773213227529	0.308877858754675	0.513522287825317	0.60148871057325	0.547514528862542	0.999725883242973
Abcc2	64.1054973667522	-0.489911689267276	0.4644745577294	-1.05476539266699	0.291532635952494	0.999725883242973
Adat1	2510.92711044925	-0.116977714838363	0.298533597005876	-0.391841039037429	0.695175670114399	0.999725883242973
Slc25a13	21055.2276248981	-0.202019477177391	0.311238954307802	-0.64908159592903	0.516285636893936	0.999725883242973
Sema4a	138.723863479626	0.184115111604677	0.389257795324705	0.472990172107137	0.636220190814351	0.999725883242973
Chek2	3442.95894965169	-0.418834769994471	0.347541738859301	-1.205135162669	0.228151127404151	0.999725883242973
Keap1	1180.90648952967	0.392112501409216	0.310466773903314	1.26297734369259	0.206597322049129	0.999725883242973
Klf13	8043.68939574499	-0.0325605916410874	0.302961233040261	-0.107474449170731	0.914412594506645	0.999725883242973
Reck	839.528130566027	-0.442047239295925	0.283897657628146	-1.5570654685532	0.119454942525218	0.999725883242973
Pld5	81.1024365763473	0.749454779806445	0.552438638660062	1.35662990848042	0.174898833630431	0.999725883242973
1700027A15Rik	9.96388873905174	-0.701985682708034	0.836272043568948	-0.83942263538092	0.401232186210882	NA
Myo18a	2186.49497182243	-0.24020700877909	0.360787379935342	-0.665785507303884	0.505548209610516	0.999725883242973
Prrg1	1357.29872585968	-0.804628577168317	0.469547873455412	-1.7136241534799	0.0865977746748757	0.999725883242973
Arhgap24	178.508834237669	-0.277285314852396	0.438834195645037	-0.631868066810102	0.527473091345827	0.999725883242973
Cd72	16.5465568430053	-0.222361889173525	0.819354143548035	-0.271386787904234	0.786093562608536	0.999725883242973
Catsperg1	207.470757793854	-0.485883540637913	0.392298090183426	-1.23855698713886	0.215509605512993	0.999725883242973
Fh1	1774.33937057477	0.0153572573994545	0.290124880548704	0.052933265738567	0.957785079314089	0.999725883242973
Fkbp7	111.542309214547	0.216856491650727	0.364280623971224	0.595300648403021	0.551642522581077	0.999725883242973
Cd300a	24.8976423729724	-1.43407697445198	0.639779919624185	-2.24151607523784	0.0249926654356318	0.945754532384869
Hivep2	1520.78333299392	-0.207209724958006	0.276629078383234	-0.749052580332656	0.453825514494576	0.999725883242973
Cgrrf1	133.793090616934	-0.450503196346001	0.451227638802021	-0.998394507796679	0.318088095790942	0.999725883242973
2210408F21Rik	82.5874791033387	-0.333599981956475	0.474566698997496	-0.70295699774382	0.482082548670167	0.999725883242973
Akt1	665.943400486194	0.288686379860112	0.446566278242399	0.646458082317204	0.517982735500935	0.999725883242973
Efna3	83.3892085813625	-0.140230268737868	0.59890404366249	-0.234144802029245	0.814872565482524	0.999725883242973
Plpp1	5119.80651659335	-0.111468509960256	0.324642308179842	-0.343357927021963	0.731329207047422	0.999725883242973
Dgcr2	4289.03086691154	-0.0928469156625255	0.277569148135791	-0.334500128296331	0.738002194100535	0.999725883242973
Ptn	3582.38701679121	7.24564341621614	0.384621317836928	18.8383822741935	3.65981647727421e-79	5.80227304307053e-75
Twf1	2454.19506827392	0.271984014822838	0.25942907950811	1.04839447967257	0.294456895878082	0.999725883242973
Pthlh	8.9099167803093	-0.210081731331742	0.978921121292242	-0.214605371936831	0.830075005319859	NA
Ptgs1	271.559353201477	0.210691220397131	0.455649101636501	0.462397971685704	0.643795953596705	0.999725883242973
Ptgis	1050.41747496222	0.388931336837018	0.277648038468083	1.40080707568812	0.161271772187045	0.999725883242973
Cst7	73.2346509249177	-0.225794343981291	0.402218728651439	-0.561372029438649	0.574543947699329	0.999725883242973
Plxna2	888.125134650253	-0.263270178062741	0.302389495375206	-0.87063268430034	0.383954744447721	0.999725883242973
Gm14023	11.7000181824589	-0.128662299540789	0.783964388065343	-0.164117530718838	0.869638621414092	NA
Etaa1os	58.9831485789349	0.257940512235131	0.440240894340584	0.585907659990305	0.557937569478429	0.999725883242973
Trip10	1537.80980804105	0.0331291310506397	0.377399405355828	0.087782679518014	0.930049404357488	0.999725883242973
Gusb	296.398919248171	-0.00403912589238937	0.392218583085366	-0.0102981502319849	0.991783410156152	0.999725883242973
BC055324	3266.89339632365	-0.239975407405884	0.352080848246091	-0.68159176678122	0.495497122455944	0.999725883242973
Sowahb	37.7506471783974	-0.292523467653132	0.523928719917926	-0.558326842053926	0.576621218930859	0.999725883242973
Dmrt2	6.54293981989876	-0.408486498252329	1.12970236419317	-0.361587716552287	0.717660145208844	NA
Nlrp3	13.0129118777187	-1.02809796918656	0.885899552155507	-1.16051302507724	0.245839993796658	NA
Shisa4	16.0420378504842	0.0312673915468508	0.753779567174742	0.0414808160216452	0.966912586286539	0.999725883242973
Sgms1	12704.7817598008	-0.0187727902894784	0.269974295429835	-0.0695354728478488	0.944563397725589	0.999725883242973
Odf4	2.43649020971207	-0.108903629177051	1.99242520882402	-0.0546588291970714	0.956410269841613	NA
Ctnna2	305.680815280121	-0.0377318242370351	0.458661101436096	-0.0822651498435216	0.934435866852309	0.999725883242973
Map3k13	154.358809787324	-0.329059696413494	0.403496478467829	-0.81552061535459	0.414774369093276	0.999725883242973
Dip2b	2205.67500273953	-0.0656965631426457	0.304504995308646	-0.215748720562222	0.829183621916984	0.999725883242973
1700128A07Rik	38.4596939182016	-0.29564628606776	0.527856314252832	-0.560088565931507	0.575419029120272	0.999725883242973
Fbxo44	238.380471431837	-0.0557823347653595	0.335986329156212	-0.166025608558092	0.868136797132787	0.999725883242973
Ifi202b	10.7528122078525	-0.725057633572384	0.888203995620928	-0.816318815437785	0.414317815796391	NA
Clec9a	4.74219336248244	0.455080298333388	1.3838335998627	0.328854783102926	0.742265452900023	NA
Ap5z1	702.635746798704	0.2959809626653	0.335963534743646	0.880991334048042	0.378322510464921	0.999725883242973
Fbxw8	2783.55926701197	-0.231664183761443	0.278356258326939	-0.832257859599997	0.405263411252088	0.999725883242973
Klhl33	4.72848666561776	-0.00877568413394344	1.21940111135658	-0.00719671652929735	0.994257900559341	NA
Pax2	44.9075921179563	-0.433700199259056	0.605041586556704	-0.716810561282651	0.473490994177475	0.999725883242973
Defb34	1.86677087489814	0.00789342765573068	1.94992696898162	0.00404806322559513	0.996770121672383	NA
Dna2	1472.83859431195	0.187232508253745	0.35752497251755	0.523690714344589	0.600493675127476	0.999725883242973
Kdm5b	19140.7680123605	-0.0354041010634294	0.28022999369102	-0.126339442102924	0.899463236096027	0.999725883242973
Supt3	5107.38285778693	-0.46182083902131	0.402802137778557	-1.14652032774265	0.251579921170247	0.999725883242973
Esrrb	30145.5045847671	0.218626781840071	0.280068856524113	0.780617968571769	0.435027220327444	0.999725883242973
Chchd7	974.150653376007	0.294652992770176	0.30358754298259	0.97057010269711	0.331762399987362	0.999725883242973
Rxrb	554.253181086817	0.413957532971719	0.396969406769087	1.04279454767282	0.297043457101295	0.999725883242973
Cadps2	1706.82768284521	0.00265591145492863	0.386059977835477	0.00687953066209954	0.994510971996575	0.999725883242973
Gabpb1	4361.26479142564	-0.0806666245247869	0.286760725088196	-0.28130290331766	0.778478083661726	0.999725883242973
Dll3	31.5272591946858	0.379251856909351	0.524503039090126	0.723068940777259	0.469637530024924	0.999725883242973
Fam57a	231.069873352158	0.185487916535199	0.302145159251167	0.61390332049307	0.539279215858824	0.999725883242973
Mettl7a1	218.094641591572	-0.120861909280694	0.371377579432632	-0.325442126757732	0.74484647667738	0.999725883242973
Ckmt1	205.435505129768	0.611965595847599	0.362974564125685	1.6859737742827	0.0918008507989187	0.999725883242973
Gm4788	225.676292887375	0.262248697082469	0.360408444330961	0.727643042796322	0.466832124848892	0.999725883242973
Spag7	1028.02582856058	0.695972496521122	0.295881284635577	2.35220182100506	0.0186626459585939	0.909535240390075
Gal3st1	32.4923182908254	-0.35069744930721	0.50297497189992	-0.697246322182786	0.485648654213024	0.999725883242973
Gpr68	89.2454556587162	-0.0613392291623404	0.410289622087564	-0.149502268300731	0.881157319638123	0.999725883242973
Golph3l	1294.31197847442	-0.139119416756812	0.296712996763244	-0.468868631554483	0.639163539258343	0.999725883242973
Sptan1	5554.12099432206	0.447670673879102	0.267549614498249	1.67322488847029	0.0942830325291665	0.999725883242973
Slx1b	707.421555478318	0.445780325614424	0.324027484239476	1.37574850065794	0.168899510531418	0.999725883242973
Sh2d1b2	7.52941702769777	0.371718650354981	1.08099687164677	0.343866536624395	0.730946658836153	NA
Rprd2	5831.74783463914	0.0403886297756878	0.274120996241886	0.147338694698339	0.882864691793235	0.999725883242973
Edem3	2064.63862281881	-0.424544786731207	0.341905464615969	-1.24170225593809	0.214346437317436	0.999725883242973
Kir3dl1	5.35433247553375	-0.797188498819906	1.47017055170845	-0.542242189447691	0.587651674892814	NA
Pcsk1n	20.7861270868895	0.31762081616896	0.742588096218201	0.427721394655417	0.668853971547286	0.999725883242973
Gpr162	136.926026381239	0.327955640284355	0.546313575208407	0.600306591611323	0.54830192655988	0.999725883242973
Syk	1114.19283190117	-0.389795117963672	0.304807031625459	-1.27882587184749	0.20095838110291	0.999725883242973
Frmd4b	1088.22635099061	-0.612076367129279	0.324819840660236	-1.88435646629577	0.0595167742388238	0.999725883242973
Pomt1	866.469602329925	-0.0120350322438078	0.366653858584279	-0.0328239617885855	0.973814969761921	0.999725883242973
Mpp4	103.430965147017	0.139461777570037	0.383840877796666	0.363332270316228	0.716356689840344	0.999725883242973
Chst10	120.678527220197	-0.287155565563603	0.381633497802939	-0.752438051734858	0.451787670603167	0.999725883242973
Abcc10	385.095939518511	-0.00946663187857495	0.360332802499696	-0.0262719125566786	0.979040457708782	0.999725883242973
Chd6	10093.2378707799	-0.0751727162522668	0.281881753984636	-0.266681738671046	0.789714215300774	0.999725883242973
Tyms	9158.14431200383	0.12131938412798	0.284866374023095	0.425881729790068	0.67019402856274	0.999725883242973
4930447J18Rik	17.1622492607192	0.164459911803644	0.695663074050894	0.236407418962146	0.813116539836199	0.999725883242973
Fam131b	78.927472696995	-0.0154612366841721	0.435036809613543	-0.0355400654439031	0.971649098937465	0.999725883242973
Gm8267	4.22189153695083	-0.913410937889881	1.27958728490699	-0.713832458843377	0.475330785894368	NA
Vmn2r56	27.9441085790151	0.15515257892798	0.606900777048564	0.255647355870109	0.798223148420454	0.999725883242973
Aicda	3.35362899751081	-1.29782745585718	1.41433625142135	-0.917622987145323	0.358816279053229	NA
Ahrr	108.651156004725	0.156782536243165	0.384680788038627	0.407565288203117	0.683592852784977	0.999725883242973
Zbtb17	1346.37559696781	0.222340916107099	0.292757708895176	0.759470747828234	0.447571006233181	0.999725883242973
Gm21992	15832.4642102244	-0.257472950277068	0.378244178225992	-0.680705652852729	0.49605775874949	0.999725883242973
Sergef	2038.87733276109	-0.303070850902578	0.31381677496981	-0.965757330632611	0.33416562436569	0.999725883242973
Armc3	63.7120972348045	-0.00899031439717205	0.491901800819711	-0.0182766446111612	0.985418159255316	0.999725883242973
Gm10790	11.7696108390456	-0.251607522981438	0.862691200755175	-0.291654212725466	0.770551020738659	NA
A730082K24Rik	522.628724619361	-0.613135169429649	0.473287734492311	-1.29548079264583	0.195154423073184	0.999725883242973
Mettl26	88.7087026234369	0.299708561111945	0.432043425076822	0.693700085954678	0.487870312096756	0.999725883242973
Acbd6	3450.01820631173	-0.115899163286246	0.307636019253788	-0.376741200745527	0.706365941251785	0.999725883242973
Ccdc88c	6104.81896098415	-0.0957764314613935	0.355284669615414	-0.269576594917729	0.787486008465387	0.999725883242973
Nudcd2	1404.81307155628	-0.244918764953726	0.280243436212383	-0.873950049513785	0.382145456659321	0.999725883242973
Zmynd19	2403.31232636169	0.318955769652057	0.298780618072852	1.06752496768142	0.285734845277772	0.999725883242973
Tmprss13	14.3966895793771	0.0327481951360049	0.81240207870083	0.0403103290779055	0.967845719060048	NA
Odr4	1352.90067614231	-0.117618136356866	0.304605524621707	-0.386132643204477	0.699398435246453	0.999725883242973
Elovl1	426.985476526233	0.139051898658266	0.379148151021705	0.366748191395784	0.713806855956732	0.999725883242973
Nfatc4	824.539139020054	0.52940022752843	0.439320153207121	1.20504425682206	0.22818621726995	0.999725883242973
Camta2	429.554717392928	0.193980962627608	0.437358099482729	0.443528913393927	0.657383210608823	0.999725883242973
Ephx2	736.917159039951	-0.861494399496251	0.372658439683969	-2.31175335845563	0.0207912790708535	0.916035806943319
Hdac9	952.61413847925	-0.387616350139636	0.372501146567436	-1.04057760281139	0.298071630454801	0.999725883242973
Styxl1	59.7521050924582	-0.0804788240638281	0.472824743371002	-0.170208571340947	0.864846111124732	0.999725883242973
Pex5	1298.28350964473	-0.248807421484094	0.366754401173126	-0.678403369361735	0.497515973354751	0.999725883242973
Cav2	2.57128492044706	-1.03021103475789	1.57796898820649	-0.652871534521614	0.513839101558916	NA
Coq3	1129.30218512775	-0.41202833628637	0.336461444932847	-1.22459301798637	0.220728599876257	0.999725883242973
Chrd	32.4118268143606	-0.102189118083895	0.526239039339904	-0.194187641821627	0.846028959088025	0.999725883242973
Sbk3	5.79537486880225	0.534806467387218	1.27470287269013	0.419553826107384	0.674811425564101	NA
Dync1i2	2860.16346280953	-0.27290709235148	0.361543302684025	-0.754839296774334	0.450345412103921	0.999725883242973
Dennd2d	195.527466414471	-0.101986051517907	0.435960984507119	-0.233933895789341	0.815036298164707	0.999725883242973
Gm15290	66.4038945760916	-1.183950820069	0.50126095214275	-2.36194504081745	0.0181793370525736	0.909535240390075
Sh2d3c	68.6524922159798	0.182135962816593	0.57806387168606	0.315079304792653	0.752701441229759	0.999725883242973
Gm1673	6.06371119652658	0.102341846361318	1.17368911296801	0.0871967246100777	0.930515142824448	NA
Pard6a	193.277605447856	0.64121467133649	0.441683943774399	1.45175001349835	0.146571127366217	0.999725883242973
Srgap2	11848.6609693905	-0.30015120421419	0.320801957520998	-0.935627720396761	0.349464896991603	0.999725883242973
Nrip1	3149.33228244076	0.0139644032609534	0.27144837958866	0.051444047233269	0.958971686601851	0.999725883242973
Tes	157.329675371826	0.0811746940668861	0.449720381043895	0.180500367536074	0.856759765881872	0.999725883242973
Dnph1	275.495030363993	0.380903272014531	0.392799491444009	0.969714269777323	0.33218893560919	0.999725883242973
Fbh1	2022.1056590535	-0.151858379462667	0.368380653954408	-0.412232232698792	0.68016921395995	0.999725883242973
Rpl15	9200.97588154019	0.584092390525315	0.338468728933652	1.72569085588941	0.0844030439837521	0.999725883242973
Sh3tc1	1858.65082429185	0.0697459623086164	0.363742670796324	0.191745340616555	0.847941688218624	0.999725883242973
Slc7a4	6.98104078961791	-0.469781259064403	0.984574944636942	-0.477141188310081	0.633261586731042	NA
Ghitm	4478.08073728373	-0.154745411114344	0.321279750434933	-0.481653172678505	0.630052346517698	0.999725883242973
Atp2b1	5774.18893663508	-0.186587249880346	0.324869531237562	-0.574345181493501	0.565734240595228	0.999725883242973
Lrriq1	172.682392507281	0.0206024494561524	0.406203860523897	0.0507194821575074	0.959549052111495	0.999725883242973
Sgtb	685.664876140738	-0.0621411697248312	0.281561400700042	-0.220702019418608	0.825324458965816	0.999725883242973
Zfp532	7080.17407330113	0.0149351943243875	0.331545856781505	0.0450471451200491	0.964069730699486	0.999725883242973
Tnks2	8177.10649684355	-0.09404030665251	0.297244084168531	-0.31637402276841	0.751718631940494	0.999725883242973
Mbtps1	10517.8751536	0.229961412256478	0.260453803324324	0.882925913622093	0.377276301486224	0.999725883242973
Cyp4f16	490.064087305591	-0.298350118677381	0.302919835902561	-0.984914433841665	0.324666102834056	0.999725883242973
Toporsl	45.9154211459312	-0.978092971542614	0.565893029211078	-1.72840611397209	0.0839154401267749	0.999725883242973
Prpf38b	5317.18262584013	-0.0924597117874457	0.265420871101314	-0.348351323706389	0.727576353869084	0.999725883242973
B4gat1	77.6475906150397	0.147944099069102	0.470670730313011	0.314326108553031	0.75327337061621	0.999725883242973
Rcor3	1134.20220946058	-0.27437873716286	0.345727410989632	-0.793627373593149	0.427412391757361	0.999725883242973
Man2a2	390.269279178006	-0.11534994113168	0.454633546509365	-0.253720698829478	0.799711341853991	0.999725883242973
Gm1715	104.696555434574	-0.570710653862387	0.448782330592005	-1.27168699603111	0.203484352767485	0.999725883242973
St6gal1	594.375692396602	0.0942983954598646	0.367112097326367	0.256865399278935	0.797282681937022	0.999725883242973
Fam227a	73.0504499351939	0.178916373579875	0.410566627417066	0.435779144314442	0.662996976874	0.999725883242973
Arap2	2217.00571592437	-0.325517491672799	0.351642900579519	-0.925704716734889	0.354599455983583	0.999725883242973
Tmem158	16.2592920208611	0.529078476636796	0.710512970621626	0.744642953067988	0.456487594199209	0.999725883242973
Panx3	3.36649280331044	0.362512607722739	1.45910200740468	0.248449118624369	0.803786933451811	NA
Dcaf8l	2.12862860916305	-0.737009884759991	2.31446399583744	-0.318436530482004	0.750153831953019	NA
Diaph1	11360.3286175772	-0.0816074837295668	0.319539761347759	-0.255390701255336	0.79842135204865	0.999725883242973
Pkp1	4.19638405895093	0.00268417037255583	1.40998983165487	0.00190368065945943	0.998481083510544	NA
Gcsam	2.9243882620679	0.145545585379999	1.48142405732049	0.098247078316828	0.921736100168581	NA
Gfra2	105.599103639352	0.500251918408145	0.485521642176448	1.03033907235456	0.302850863473964	0.999725883242973
Crim1	663.93790351851	-0.448626994781218	0.350080539721446	-1.28149652402325	0.200019320071754	0.999725883242973
Pde4b	189.358154135044	0.136069599485134	0.477330009745156	0.285063994945092	0.775595113946515	0.999725883242973
4933405L10Rik	8.61505648734302	0.344438618193327	0.886119884389886	0.388704309948401	0.697494893739221	NA
Nxf2	10.1024427736854	-0.213839252533158	0.855109625617407	-0.250072325380225	0.802531417302723	NA
Fbrsl1	11083.2562882536	0.213800781843674	0.317915245031906	0.672508743084079	0.50125987599344	0.999725883242973
Phka2	1814.81442051028	-0.424408708664966	0.320625367838332	-1.32369036026795	0.185605901241679	0.999725883242973
Eif2ak4	2868.24546250686	-0.0262007346760862	0.280716593572622	-0.0933351831562033	0.925637281949694	0.999725883242973
Cpq	1310.08095261502	0.34274718922973	0.308370973920388	1.11147681921002	0.266363162530737	0.999725883242973
Cdadc1	1668.98013065989	0.078930609256427	0.263593767423498	0.299440347273517	0.764604080899831	0.999725883242973
2310016D03Rik	7.12523642786604	-0.390758151680312	1.22244776333105	-0.319652228423679	0.749231977305097	NA
Axin1	3536.15017644156	-0.0334541005790974	0.292203851097628	-0.1144889105788	0.90885023667234	0.999725883242973
Arrdc1	245.606238874002	-0.127053457922962	0.358943525667772	-0.353965035827276	0.72336508641472	0.999725883242973
Septin2	5750.03351422728	-0.213338169204078	0.33786921627307	-0.631422334231406	0.527764416492393	0.999725883242973
Mettl14	1471.31667525414	-0.0255265611676899	0.269325235525973	-0.0947796856757159	0.924489822704866	0.999725883242973
Pcnp	3774.01895231285	-0.174887609501121	0.276517994029004	-0.632463757431917	0.527083883616502	0.999725883242973
Kcnc4	31.7672976424113	-0.328282173880542	0.506945266372629	-0.647569265671451	0.517263581097871	0.999725883242973
Paip2	3940.88367251477	-0.110126405416568	0.282928746537468	-0.389237243526203	0.697100655142428	0.999725883242973
Trim30a	83.6403963227402	-0.140952423170888	0.437745888671987	-0.321995995435852	0.747455728272372	0.999725883242973
Plcb4	10705.6616648968	-0.123540772469171	0.325159142430713	-0.379939409194056	0.703990392694797	0.999725883242973
Pak1	4168.11738211733	-0.229721462586472	0.358816338427421	-0.640220185048621	0.522029461771637	0.999725883242973
Zfp948	1884.2986024109	0.0073092994793592	0.370430024125963	0.0197319304681245	0.984257218904166	0.999725883242973
Kcnj9	45.8692162169209	0.0669247441181983	0.630919105604172	0.106074999986109	0.915522846338822	0.999725883242973
Kcnj4	95.1437828506485	-0.480212920117273	0.453638175487186	-1.05858136741148	0.289790476275464	0.999725883242973
Kcnj3	80.1599585501093	-0.00844364016616655	0.460543542730838	-0.0183340756795745	0.98537234356927	0.999725883242973
Ppfibp2	1291.06493702779	-0.411829451845179	0.267628375775142	-1.53881086283314	0.123850477139991	0.999725883242973
Uspl1	4027.11716086586	-0.0712937563918425	0.284267620947458	-0.250798019676746	0.80197027272538	0.999725883242973
Ptpre	131.43296356825	-0.278993948805079	0.416757097160685	-0.669440186395939	0.503214723878742	0.999725883242973
Amer1	1308.84556644135	-0.425603801617383	0.27289448046771	-1.55959109501939	0.118856542226146	0.999725883242973
Gm15319	186.110313131133	-0.365551549136492	0.547568242113411	-0.667590851736758	0.504394798883298	0.999725883242973
Nr2f6	416.752038322193	0.201237094795184	0.450920771460865	0.446280383454568	0.65539472438521	0.999725883242973
Epor	33.1770342800963	0.9112384606439	0.570650567299838	1.59684141725405	0.110301061073672	0.999725883242973
Epn2	9331.09792646048	-0.234808158097077	0.333613990351561	-0.703831868230817	0.481537484992493	0.999725883242973
Nmur2	4.12570012205067	-1.07739412096683	1.37763932570581	-0.782058192491597	0.434180375143744	NA
Ehbp1	5492.83877061712	-0.378532691689955	0.330993361857714	-1.14362623336439	0.252778677450754	0.999725883242973
Ppp3cc	256.736900886143	-0.73157666845139	0.537519216051021	-1.36102421384308	0.173506037537598	0.999725883242973
Apoe	7678.00240443797	0.62948437854346	0.474608604985837	1.32632314696916	0.184732682957751	0.999725883242973
Tnfrsf8	351.303758664172	-0.37418597821504	0.415950650938238	-0.899592240981011	0.368337287830484	0.999725883242973
Kif2a	4003.21933671751	-0.16324360290608	0.32160134849579	-0.507596139349574	0.611736598650459	0.999725883242973
Tctex1d2	393.163799007888	-0.637402333808235	0.319603699194251	-1.99435217869875	0.0461135806889799	0.999725883242973
Gnrhr	7.85071912588579	-0.157914176641327	0.923051563213194	-0.171078391429855	0.864162126517184	NA
Skint4	45.502137057807	-0.373931198294724	0.608704785144155	-0.614306322901945	0.539012925092991	0.999725883242973
Srsf5	8700.76529980259	0.187525041928547	0.278034312284286	0.674467264086473	0.500014291226063	0.999725883242973
Col6a1	24.6483341641604	-0.312818370794879	0.734971953989798	-0.425619466289486	0.670385153356451	0.999725883242973
Sytl3	794.165222419922	0.0184071060823261	0.423437422097814	0.0434706644281291	0.965326348807456	0.999725883242973
Zfr2	115.364268288672	0.250273935421319	0.542355844814085	0.461457063318108	0.644470719526313	0.999725883242973
Gm6936	9.82875147073422	-0.0438277240589025	0.836214164475239	-0.0524120804464086	0.958200348543929	NA
Gm12866	146.093969109311	-0.733123458545305	0.369532580999892	-1.98392102953845	0.0472646441666706	0.999725883242973
Gm10778	1533.31023470532	0.0625892479820694	0.269490583702398	0.232250222334995	0.816343672194455	0.999725883242973
Ercc6	1917.78086486308	-0.00628895891576395	0.322052557733755	-0.0195277409377481	0.984420107191716	0.999725883242973
Eif5	8390.75616893818	0.239067706289572	0.288554611730628	0.828500729396578	0.407386982029142	0.999725883242973
Rin1	164.822124787428	0.273709414914694	0.431416485007227	0.634443570022849	0.525791382790198	0.999725883242973
Plekhg4	19.4864533448335	-0.78367314728078	0.698586194152416	-1.12179878995691	0.261948000843371	0.999725883242973
Palb2	1746.45459766418	-0.076375520781658	0.295615816578551	-0.258360738831996	0.79612851407268	0.999725883242973
Rars2	2764.30192496924	-0.43670212463188	0.364047753056513	-1.19957373988815	0.230304930324442	0.999725883242973
Tmcc3	226.918090756511	-0.568648788776984	0.321632271992835	-1.76800911567	0.0770593797432517	0.999725883242973
Ano2	99.267516604187	0.132740315100162	0.545656038703712	0.243267380336351	0.807798272182319	0.999725883242973
Dpysl3	188.910633841641	0.0958017902305531	0.410471070782564	0.233394743380835	0.815454894653217	0.999725883242973
Dlx5	1.46999913931419	3.7802779262733	2.49107218596712	1.51753046241238	0.129132808450258	NA
Dlx3	1.94553332360289	0.00538920792155076	1.83702562087541	0.00293365963996877	0.997659281624129	NA
Hspa1l	97.0220665576362	0.2301503497638	0.366347076926471	0.628230342916023	0.52985305566784	0.999725883242973
Eif2ak1	1107.74467136452	0.102904592130088	0.307473657032955	0.334677751333534	0.737868186394906	0.999725883242973
Mmp28	103.916046770089	0.361686477251967	0.45548805816703	0.794063578104467	0.427158419631399	0.999725883242973
Rdh1	13.0238536044572	-0.00316711143225987	0.789986983106438	-0.00400906787072105	0.996801235211501	NA
Rab3d	54.7781493534973	0.323907584213161	0.463567628907428	0.698727788600277	0.484722164136866	0.999725883242973
Tnrc6a	11959.3808256733	-0.199206480646433	0.324966616159943	-0.613005985046744	0.539872382324695	0.999725883242973
Cckar	2.22586548854958	4.39826600108288	2.30269753280359	1.91004938270286	0.0561268553332616	NA
Capn5	1245.72001103558	0.146552548797468	0.407405849556213	0.359721268011021	0.719055585713027	0.999725883242973
Ctla4	2.24734749730716	-0.0335780569706731	2.01367661758477	-0.0166749996883546	0.986695891747126	NA
Nptn	5447.21291705255	-0.303577131379694	0.396042272239147	-0.766527092331148	0.443362737877703	0.999725883242973
Slc25a44	829.605757721402	0.347022666728575	0.324321297253346	1.06999654252584	0.28462086499258	0.999725883242973
Slc25a45	20.5975485099934	0.705757459394606	0.647021652600449	1.09077873446444	0.275370255918907	0.999725883242973
Slc10a1	1298.85695479103	0.552386139311486	0.393538771362868	1.40363842017017	0.160426548244923	0.999725883242973
Lpxn	138.824380178264	1.14982660979185	0.472431827075223	2.43384662906881	0.0149393236734691	0.899659442392156
Poc1b	1269.05567973156	-0.216917006307743	0.326082021113286	-0.665222220983421	0.50590836983641	0.999725883242973
Acd	251.694904761257	0.63530258272765	0.380470302419601	1.66978231595855	0.0949624404275337	0.999725883242973
Tesc	74.5269751915331	-0.471789978605732	0.495636044191811	-0.951887951117513	0.341153810792743	0.999725883242973
Alkbh2	467.690683576309	0.443055458062782	0.34746278425678	1.27511629485867	0.202268082651861	0.999725883242973
Dhx32	1898.94735763994	0.32527415839859	0.265106806896457	1.22695513633353	0.219839453548422	0.999725883242973
Wsb1	4358.78155196928	-0.154215464135057	0.28183801551199	-0.547177653997127	0.584256686689714	0.999725883242973
Mtmr14	2278.25668021402	-0.212816130316947	0.319845471665028	-0.665371715938589	0.505812770940945	0.999725883242973
Ap5s1	125.238824626221	0.255715507491145	0.415575752625929	0.615328266568338	0.538337953830665	0.999725883242973
Glis2	1553.76938903752	-0.160997328650538	0.474291983746473	-0.33944771189006	0.734272480953843	0.999725883242973
Gm13483	76.0079081414548	-0.120619103739646	0.457346148495262	-0.263737005628016	0.791982578403799	0.999725883242973
Cyp4f37	65.2541761203092	0.104212311464468	0.407669140772995	0.255629629622855	0.798236837242144	0.999725883242973
Tmem9	668.274844730097	-0.0454636490739066	0.371771964841404	-0.122289073339086	0.902670085261802	0.999725883242973
Bmp1	24.9409164637266	0.130058742591387	0.696227625232552	0.18680491534352	0.851813592873737	0.999725883242973
Nsmce4a	2254.8209873948	0.325952802072072	0.280128857736704	1.16358166275907	0.244593586212048	0.999725883242973
Satb1	735.697423051008	-0.460052597286329	0.338680364680495	-1.35836808171721	0.174346917018563	0.999725883242973
Dbn1	141.212268154279	0.20267625483397	0.417818236971371	0.485082356153491	0.62761792720474	0.999725883242973
Psma2	2277.90120449043	0.272312552712703	0.268824600054174	1.01297482692368	0.311072185016449	0.999725883242973
Syt14	3010.00168920001	-0.452719593737858	0.405253584403169	-1.11712668600968	0.263940161807198	0.999725883242973
Thbs1	3.4965943180288	0.725026568133056	1.38870911215386	0.522086707567255	0.601609961014306	NA
Cd79a	18.3604972025953	-0.282505380884452	0.62510735088566	-0.45193098510871	0.65131870180793	0.999725883242973
Vmn1r51	1.76219928674378	0.372462059740026	2.07553358759955	0.179453641205969	0.8575815153243	NA
Utrn	16458.4860229783	-0.130322422254881	0.386734319684804	-0.33698178729288	0.736130629602501	0.999725883242973
Usp24	11288.5914401439	0.159226463709119	0.288723549659881	0.551484158104489	0.581301823509635	0.999725883242973
Foxred2	460.147177340848	0.187296756171587	0.385436798741157	0.485933768605648	0.627014125244515	0.999725883242973
Homez	94.4149431018339	-0.36041264493086	0.412432968329199	-0.873869628780943	0.38218925611798	0.999725883242973
Hdac7	288.888591887091	-0.138380817086504	0.394281321396133	-0.35096975072647	0.725611042059554	0.999725883242973
Xylb	807.109708211576	0.270457281904063	0.361427376998352	0.748303252925127	0.454277262872972	0.999725883242973
Pmm1	2795.99424793796	0.284384763260677	0.355343526364308	0.800309396854236	0.423531560042483	0.999725883242973
Sh3glb1	1280.34356915526	-0.00932166004884974	0.28767724275986	-0.0324031889329218	0.974150519424214	0.999725883242973
B230311B06Rik	9.85976251701541	0.882180384592813	0.993985210712225	0.887518622093682	0.374799744814884	NA
Foxp1	2697.9153006352	-0.27379022350837	0.336580224758412	-0.813447146827742	0.415961737472944	0.999725883242973
Eps8	2660.02046686999	-0.39242046181747	0.303918153907579	-1.29120441399103	0.19663280494224	0.999725883242973
Cast	2165.44973599178	-0.0177069176222139	0.307096276097996	-0.057659174012789	0.954020113981252	0.999725883242973
Kcnq2	193.28908473086	-0.468434381294917	0.384586441645175	-1.21802104954886	0.223215973773659	0.999725883242973
Ube2h	3546.0839731192	-0.518173282066655	0.296127496486767	-1.74983170497242	0.0801473580918087	0.999725883242973
Spx	13.0569239913473	-0.258728500715797	0.74935992585932	-0.345265995401479	0.729894408346841	NA
Stk40	1638.93961821044	-0.113673253288487	0.373561176951279	-0.304296217867716	0.76090222633003	0.999725883242973
Ppp1r36	14.4533557214525	-0.185152162809543	0.791894483180515	-0.233809133340479	0.815133158705887	NA
R3hdm2	4926.39681064939	-0.224768918324292	0.311547133806387	-0.721460395344149	0.47062629934851	0.999725883242973
Trim43c	45.7956254920716	-0.250066683620305	0.476927581721621	-0.524328416313459	0.600050135715514	0.999725883242973
Tro	174.729266904191	-0.28324821659677	0.413676974726819	-0.684708683106715	0.493527768648501	0.999725883242973
Pola2	2816.87991751566	0.0919052002757119	0.337106935829442	0.272629217935198	0.785138249781664	0.999725883242973
LOC102638913	2.25403288646704	-0.119368940268309	1.98484362509423	-0.0601402240252767	0.952043953784653	NA
4930432K21Rik	491.064680086123	-0.0269710699915546	0.322932884726077	-0.0835191188857475	0.933438775829009	0.999725883242973
Mmp19	41.1088143844035	0.185769345769422	0.482544990369212	0.384978291096305	0.700253499495523	0.999725883242973
Grwd1	1277.43945438907	0.627570479344965	0.374244642560976	1.67689903334479	0.0935622272185017	0.999725883242973
Igf2bp2	6076.29302954288	-0.573727443659297	0.340285547669509	-1.68601766248536	0.0917923974437985	0.999725883242973
Gm18905	28.5905037038761	0.701134641136807	0.604156168767735	1.16051888134631	0.245837610885936	0.999725883242973
Smtn	572.646572382851	0.259342637911445	0.443255553906926	0.585086042635129	0.558489863266491	0.999725883242973
Mapkap1	5786.62053773789	-0.150579024587103	0.278291833554822	-0.541083159587	0.58845026514507	0.999725883242973
Rce1	395.381819505932	0.763494973585129	0.38426167907678	1.98691416593892	0.0469319095228909	0.999725883242973
Zfp831	7.77924451094375	0.14849976077876	1.04718865223441	0.141808030923466	0.887231640421538	NA
Gm14305	1130.27714136312	-0.195014014204456	0.29593752139366	-0.658970222113355	0.509914890746223	0.999725883242973
Large2	156.489501927061	0.041563059094122	0.422289173171107	0.0984232173939281	0.921596239369008	0.999725883242973
Plekha7	10730.8007261703	-0.117091340882302	0.302099440658517	-0.387592047926557	0.698317954624296	0.999725883242973
Elf2	2396.5911212229	-0.0264045213789413	0.260594209158508	-0.10132428293094	0.919293040398674	0.999725883242973
Coasy	320.561305392567	0.250386318765558	0.354345564753167	0.706616206527024	0.479805014772203	0.999725883242973
Csrp1	804.154042431818	0.0215149051619689	0.337980974130977	0.0636571488004272	0.949243225809226	0.999725883242973
Pcx	862.038544773827	-0.328286826660451	0.283276718527555	-1.15889095428263	0.246500636538855	0.999725883242973
Rfx8	17.880431720243	-0.765048613161365	0.805434848202844	-0.94985784991599	0.342184486526378	0.999725883242973
Lrrc57	324.283082267819	0.0763961340970245	0.292828849505994	0.260890053100662	0.794177295763163	0.999725883242973
Ctla2a	251.853767144759	-0.0553476639056185	0.327692019127124	-0.168901470512003	0.865874142515824	0.999725883242973
Mindy3	3654.98662204969	-0.248890492053751	0.352104694265704	-0.706865020850685	0.479650363236582	0.999725883242973
Tcea2	153.608210772988	0.00420266097364222	0.402533605102772	0.010440522034351	0.991669820000196	0.999725883242973
Klrh1	4.3730841432091	-0.576406983316112	1.34724863959879	-0.427840093041598	0.668767544889258	NA
Stam	5235.42117857705	-0.111983979396521	0.360409393169136	-0.310713265300409	0.756018611833376	0.999725883242973
Fgf13	897.426197886947	-0.0618948013180788	0.385205325985197	-0.160680024762839	0.872345422921109	0.999725883242973
1600002D24Rik	65.3208025938464	-0.942950809143342	0.454861818738167	-2.07304893551889	0.0381677256068565	0.954433946011205
Pde1c	216.911624646098	-0.102783034753445	0.388366600531813	-0.264654670645463	0.791275500171575	0.999725883242973
Eda2r	3516.12490336612	-0.396848036330162	0.343930793955032	-1.15386014659115	0.248557510513461	0.999725883242973
Nxt2	325.654028213768	-0.418113946150215	0.321811200453673	-1.29925231179269	0.193857354280388	0.999725883242973
Klf14	1.25707181852194	0.856466101568828	2.36129274713127	0.362710681515178	0.716821019660935	NA
Mir497b	1.54293944918114	0.326070191053338	2.09412843775868	0.155706873166923	0.87626407925098	NA
Phyhipl	159.229611018586	-0.145091633345987	0.390416184176759	-0.371633244794732	0.710165933353207	0.999725883242973
Rab26	888.182607663577	1.354621174264	0.97223337789002	1.39330864900344	0.163526476332315	0.999725883242973
Tmeff1	5059.00348529036	-0.165230226110414	0.293582381082823	-0.562807023708283	0.573566297041519	0.999725883242973
A230028O05Rik	22.7071759538866	0.669031419802521	0.800904600089428	0.835344708630489	0.403523651421933	0.999725883242973
Olfr70	2.08844594855106	-0.545464428274015	1.65954860176641	-0.328682406585397	0.742395753669755	NA
Arntl2	32.2084299683052	-0.441036303646142	0.526395034493154	-0.837842826672556	0.402118982449103	0.999725883242973
Erg	306.813314155918	-0.262489809905789	0.433314819669049	-0.605771596056349	0.544666433601808	0.999725883242973
Adra1b	32.4177687068085	-0.316069890034642	0.613554045168314	-0.515145963951612	0.606451025570319	0.999725883242973
Chfr	1390.07026188696	-0.157535409031439	0.295538738919689	-0.533044871231749	0.594002519429776	0.999725883242973
Mlst8	493.149923357708	0.693602143585373	0.398665131988272	1.73981140544234	0.0818921391137517	0.999725883242973
Psma4	2642.44734325801	0.0703758821488105	0.275078941423682	0.255838857691458	0.798075268041428	0.999725883242973
Dnajc14	948.788298612044	0.171301058769852	0.332400197158109	0.515345839847293	0.606311371822568	0.999725883242973
Becn1	1402.98709564294	-0.0297055264778284	0.334215909153126	-0.088881246117516	0.92917628798629	0.999725883242973
Gprin1	9.01833892708004	0.868133478377544	1.03982418328914	0.83488487027825	0.403782534185385	NA
Mier2	1495.41391894381	0.291722632059698	0.376836326232649	0.774136174652113	0.438850267181414	0.999725883242973
Zfp653	967.651552013295	0.195738536640898	0.307053382254636	0.637473963659433	0.523816164009885	0.999725883242973
Ndufa11b	11.9821637004888	-0.607885765133453	0.779053167824871	-0.780287906190895	0.435221429720258	NA
Itgav	3654.38694711963	0.0636260707003795	0.317833639937295	0.200186709981147	0.841334560700967	0.999725883242973
Sec23b	2000.22304721513	0.0286696040061908	0.277472322879548	0.103324193594027	0.917705674668665	0.999725883242973
Cd180	71.2243277593364	0.0460638151363774	0.546012820154822	0.0843639809104043	0.932767044229318	0.999725883242973
Gna13	4470.41440857114	-1.55961956742346e-05	0.285924773997318	-5.4546499962892e-05	0.999956478189855	0.999956478189855
Actr6	717.749875531676	0.00438834904627861	0.270320110988725	0.0162338977674571	0.987047792515103	0.999725883242973
Rnf146	2118.33554594339	0.0737249439903814	0.279620642649174	0.263660591335099	0.792041464786931	0.999725883242973
Cdc42ep3	879.510582410922	0.555393502332343	0.40450500179277	1.37302011068054	0.16974609482501	0.999725883242973
Sox13	1236.29294983913	0.0689286619966673	0.406502339616885	0.169565228238613	0.865352070322563	0.999725883242973
Stpg1	90.8130841135695	-0.13430150371621	0.421115794689501	-0.318918229640932	0.74978852032308	0.999725883242973
Ttc30a1	117.132262546313	0.40246125278935	0.369319990359591	1.08973590191392	0.275829496420788	0.999725883242973
9430065F17Rik	112.71916106406	-0.175055277850196	0.353203928559745	-0.495620981805091	0.620161846556923	0.999725883242973
5033417F24Rik	24.4030792520032	0.686789799155017	0.772058899064263	0.889556224256216	0.373704220647129	0.999725883242973
Ttll2	2.10559143484397	-0.200971632416295	1.6528653646416	-0.121589838298701	0.903223861636733	NA
Slc35a1	1132.76215210187	-0.140408843234197	0.308087753175445	-0.455743020574528	0.648574782113695	0.999725883242973
Lpin2	925.161079748425	-0.25209726869614	0.296878382850887	-0.84916007112165	0.395792227993322	0.999725883242973
Cdc40	1798.74157263248	-0.052481439658206	0.265364877755448	-0.197770858382289	0.843224347446015	0.999725883242973
Lrmda	456.355851420346	0.0432854277022547	0.395605229458451	0.109415711621175	0.912872772494014	0.999725883242973
Nt5c1b	9.85343358653885	-0.180341212496859	0.927360791943491	-0.194467152443348	0.845810113288505	NA
Aldh1b1	87.6204462461555	0.243924718174157	0.502487991931465	0.485433924971139	0.62736857250325	0.999725883242973
Shisa5	574.576203159764	0.124707448193942	0.348509608250661	0.357830731898351	0.720469990581365	0.999725883242973
Slc22a22	151.802684197443	-0.0321189967620609	0.415593870140028	-0.0772845777326768	0.938397159396405	0.999725883242973
Gria2	71.3875764632937	0.62661622772791	0.481867036718608	1.30039239038845	0.193466516693392	0.999725883242973
Mtdh	8780.29178295301	-0.0262219402463443	0.309124877100449	-0.0848263669113357	0.932399431319566	0.999725883242973
Tfap2b	7.39441915229391	0.876834291901336	1.21952408127329	0.71899711155014	0.47214269939063	NA
Olfr658	2.85100240520154	0.647043376493984	1.47618230514042	0.43832213286992	0.661152783871006	NA
Usp15	6622.25067522269	-0.142618781130642	0.295473087547896	-0.482679428824541	0.629323371769491	0.999725883242973
Itga7	16.1015036769609	-0.159795784556663	0.691268817600875	-0.231163015729904	0.817188161067388	0.999725883242973
Plekha1	2091.92883397596	-0.542096847088607	0.323178226416288	-1.67739285254425	0.0934656861144856	0.999725883242973
Lag3	64.5366687637455	-0.230206118581958	0.441551749074298	-0.52135705285865	0.602118063510503	0.999725883242973
L1cam	40.3060496495843	0.211226615721417	0.541702581500745	0.389930974920278	0.696587588580749	0.999725883242973
Serpinb2	3.98588526741009	-0.204889697740425	1.47719860050021	-0.13870152440643	0.88968601344301	NA
Plek2	274.134020671207	0.475451932345095	0.3573242124339	1.33058974399348	0.183324038980507	0.999725883242973
Abl2	6730.00334953714	-0.224339221915254	0.316453513203681	-0.708916831556427	0.478376089430446	0.999725883242973
Clmn	704.307161261502	-0.196457747833527	0.330705178800259	-0.594057064803889	0.552473946357395	0.999725883242973
Hemgn	2.14843620651284	0.577671666489542	1.78488769920281	0.323645945202912	0.746206099282008	NA
Slc37a3	3135.95472506287	-0.462756804057063	0.347783730718037	-1.33058784291506	0.183324664856323	0.999725883242973
Klc1	2294.36461705475	-0.0206884134122849	0.380797174403806	-0.0543292198653406	0.956672869839392	0.999725883242973
Higd1a	711.093618274892	0.413286597661256	0.322404063944546	1.2818901616958	0.199881179664428	0.999725883242973
Ythdc1	7566.84409710299	-0.0177088205930208	0.310818798152301	-0.0569747412263767	0.954565316029829	0.999725883242973
Adck1	1100.28847073054	-0.127943139629439	0.286180757285868	-0.447071077883952	0.654823740717549	0.999725883242973
Cbr2	1.93364519405262	-0.165583062094594	1.8267328374185	-0.0906443781503334	0.927775168389165	NA
Slc4a2	312.688090623376	0.451763607787869	0.412768940108507	1.09447093492333	0.273748488014221	0.999725883242973
0610031O16Rik	2.14506696627298	-0.886970099689644	1.88550226994005	-0.470415821731068	0.638057962496044	NA
A530072M11Rik	178.496091646733	-0.104654591866673	0.414155361418871	-0.25269404097084	0.800504653093444	0.999725883242973
Slc10a7	18348.3402711822	-0.0128544462934699	0.305910566586579	-0.0420202755233427	0.966482534860605	0.999725883242973
Cyb5r2	347.901278981411	-0.400899456037877	0.424858289755914	-0.943607470312509	0.345370273392226	0.999725883242973
Gm16793	2.20772427916598	2.15809254748071	1.93102664085198	1.11758817917113	0.263742919675446	NA
B130034C11Rik	86.9742878100581	-0.304082101894399	0.457003703430108	-0.665382139383261	0.505806105720795	0.999725883242973
9630028I04Rik	377.679781703513	-0.306593944717194	0.480033674211614	-0.638692577600373	0.523022942226906	0.999725883242973
Ypel5	691.666448269103	0.167993647411127	0.299647426349134	0.560637711653125	0.575044537640272	0.999725883242973
Zfp574	924.695652668329	0.348852399504728	0.428014474515094	0.815048135696695	0.415044757381833	0.999725883242973
Shoc2	3736.3226871835	-0.380919552287371	0.366412145699962	-1.03959313783034	0.298528966380956	0.999725883242973
E030044B06Rik	59.450302472014	-0.137987376825184	0.45749105836897	-0.301617647604155	0.762943553342581	0.999725883242973
Clip3	61.8628530809082	0.00137689060292923	0.576172379353621	0.0023897199037446	0.998093281198962	0.999725883242973
Cdh1	10915.6075310925	-0.00474869734501046	0.351877429077775	-0.0134953167000685	0.989232621995088	0.999725883242973
Igf2	16.4994654244027	0.24231457826796	0.775786133435948	0.312347137728219	0.754776719944753	0.999725883242973
Islr2	76.5825359982333	0.419129002788979	0.421957554977248	0.993296595463443	0.320565436193809	0.999725883242973
Slc24a2	91.8597291214404	0.00765653949895266	0.524955856405213	0.0145851111203579	0.98836317759568	0.999725883242973
Aqp8	12.8131482574512	0.150266550076694	0.857461822945958	0.175245761450262	0.860886528217387	NA
Kif21a	457.154476283194	-0.522217302602289	0.396857498037277	-1.31588115428082	0.188213935036946	0.999725883242973
Abhd14a	296.798719442235	-0.325651729809509	0.389182135925641	-0.836759192543538	0.402727939504147	0.999725883242973
Zfp78	352.468319914927	0.227092760328138	0.31612681511744	0.718359688164301	0.472535535856816	0.999725883242973
Ipo7	13747.6502189389	0.0818432048063197	0.29092961156081	0.281316172551974	0.778467907079044	0.999725883242973
Wdr70	8669.45360040059	-0.0591416131778343	0.302717495329917	-0.195368996144008	0.84510408640803	0.999725883242973
Cacna1d	114.290327407028	-0.251066782324625	0.555586159299327	-0.451895314745163	0.65134439988305	0.999725883242973
Cyp26c1	17.7425286589911	0.0149929067286673	0.660439909005733	0.0227013942135001	0.981888463701706	0.999725883242973
Pls3	1243.64044031861	-0.331088743852842	0.351970092121545	-0.940672947116507	0.346872486620501	0.999725883242973
Ddah2	374.81348927556	0.359988097192403	0.371741386702417	0.968383155789371	0.332853048661539	0.999725883242973
Men1	459.386688096433	0.541404272554138	0.448722301812219	1.20654638819513	0.227606884060067	0.999725883242973
Taf1a	1461.75887059848	0.19747220635298	0.310665173843115	0.635643203614135	0.525009003218522	0.999725883242973
Tk1	2024.11940321023	0.102974785267463	0.34271597365667	0.30046683896509	0.763821087183469	0.999725883242973
Trim2	2222.59195308457	0.225666888722866	0.280621046158066	0.804169508354529	0.421299085957649	0.999725883242973
Ank1	66.590856521221	-0.0202016758030856	0.560385826424445	-0.0360495837876251	0.971242822480154	0.999725883242973
Ildr1	2778.90328117617	0.194787958405397	0.342812818379503	0.568205002736394	0.569895774897584	0.999725883242973
Pars2	299.686413571441	0.520250147711407	0.383859587789404	1.35531367265687	0.175317640655251	0.999725883242973
Mc2r	67.3710826255018	0.086300015311717	0.450766500140162	0.191451705672189	0.848171713899077	0.999725883242973
Clip1	779.957323614069	-0.224072296236792	0.276947452995745	-0.80907873971397	0.418469856377556	0.999725883242973
Arhgdib	9.66187374691309	0.444711933563069	0.889304232938569	0.500067262801153	0.617027716448289	NA
Bub3	2693.34728477591	0.120400428320109	0.26416652106121	0.455774743281004	0.648551967910591	0.999725883242973
Mtch2	3892.69779244495	-0.0466290088136593	0.301435590428608	-0.154689792095744	0.877065877850025	0.999725883242973
Atf3	412.875650957822	-0.117472239480695	0.397159656566675	-0.295780897023143	0.767397412565758	0.999725883242973
Mns1	205.063997294194	-0.0617175507772594	0.358305398577603	-0.172248453476462	0.863242206724514	0.999725883242973
Casp4	6.34556389836957	0.93621472524093	1.28275423258916	0.729847309372145	0.465483522685515	NA
Cdx4	4.83204771248789	0.632669766809371	1.24565122157805	0.507902818902931	0.611521497737637	NA
Cdr2	723.935394426149	0.137502381831087	0.307724427699789	0.446836095720136	0.654993407176521	0.999725883242973
Lmna	585.393610248396	0.170686508399179	0.363140320504799	0.470029073504998	0.638334246122475	0.999725883242973
Cyp2d34	1.32170497865328	2.23855236529991	2.46264540907104	0.909003122030602	0.363348477828694	NA
Ap2b1	4600.38094574039	-0.013138449900812	0.278249014677793	-0.0472183159966482	0.962339229748829	0.999725883242973
Blzf1	952.803484390314	0.236862654237972	0.268481154177526	0.882231957634362	0.377651383383309	0.999725883242973
Stoml2	954.837411147163	0.719082787406287	0.320389070843676	2.24440485910689	0.0248063641634479	0.945754532384869
Cic	2216.0729191589	0.336614273848976	0.385835823611432	0.87242877216081	0.382974509899781	0.999725883242973
Aven	2944.72174392485	-0.258590533717503	0.325305664499505	-0.794915557696648	0.426662623719971	0.999725883242973
Iqcf1	4.3283411971579	-0.504288060806799	1.20875926880535	-0.417194782965513	0.676535940846313	NA
Tspan17	218.064267465745	0.483491389922618	0.373665552233406	1.29391480438264	0.195694850254574	0.999725883242973
Lrrc2	1567.58797115297	0.200924217434837	0.285874605195247	0.702840384502183	0.48215522663157	0.999725883242973
Ctbs	99.7259269679666	0.275760584492096	0.386834616616412	0.712864290440539	0.475929738048324	0.999725883242973
Zbtb14	588.755564707324	0.13808002204343	0.28148133130998	0.490547708442412	0.623746378812538	0.999725883242973
Rsrc1	12789.7011459799	-0.443469912153538	0.454615568558519	-0.975483337624531	0.329320562891129	0.999725883242973
Hs3st6	8.81701388552105	0.123228057208642	0.921345847405394	0.133747883659177	0.893601939607339	NA
Zfp638	12298.1034994688	-0.606693159925984	0.40769017105327	-1.48812309690614	0.136718433359659	0.999725883242973
Il21r	6.17608077075708	-0.30125193269415	1.3566499772933	-0.222055753316112	0.824270481686139	NA
Psg21	2.10177967069663	2.23353379171105	2.07257466771271	1.07766143555927	0.281184874523319	NA
Glp1r	114.24816904532	-0.525722906462017	0.446514464563872	-1.17739277937056	0.239038770538894	0.999725883242973
Yeats4	1371.44072512897	0.517684626601399	0.298662629758098	1.73334249089248	0.0830348126698475	0.999725883242973
Slc25a39	1116.8487570466	0.481558291170492	0.372583587795892	1.29248390681744	0.196189615605863	0.999725883242973
Oas1e	4.68625657414111	-0.187961627606828	1.19122798611134	-0.157788122675335	0.874623758142044	NA
Tcirg1	206.146503641189	0.0939878675385771	0.397780497145964	0.236280733250953	0.813214836362603	0.999725883242973
Slc7a10	2.90782232057542	-0.777135458436383	1.51035709538938	-0.514537562546447	0.606876205517913	NA
Crb2	86.284612369165	-0.101591687999661	0.463743183697209	-0.219068854424377	0.826596412055794	0.999725883242973
Dmkn	7.09504975351996	0.259988488280084	1.17644452855176	0.220995110241311	0.8250962403215	NA
Mgat1	794.148176983225	0.000755370916461651	0.329058448217007	0.00229555241798108	0.998168415775787	0.999725883242973
Ubr5	30756.1449417076	0.0148411311930018	0.303249172293925	0.0489403848351383	0.960966804961404	0.999725883242973
Tax1bp1	4421.35555437971	-0.253162837663716	0.305541876154264	-0.82857001747249	0.40734775970644	0.999725883242973
[truncated: 17,672 more rows]
