# Supplementary material for: Transcription elongation can be sufficient, but is not necessary, to advance replication timing
Source: EMBO Rep. 2026 Mar 24;27(8):1964–99. doi: 10.1038/s44319-026-00735-2 (PMC13121604; doi:10.1038/s44319-026-00735-2)
Supplement: Supplementary file 2 — Source data Fig. 1 [file 44319_2026_735_MOESM2_ESM.zip › Fig1/1E/R26vTRE_HTK_Dox_DESeq.txt]

baseMean	log2FoldChange	lfcSE	stat	pvalue	padj
HTK	166.907469771451	8.54942835026836	2.05896606876584	4.15229200712033	3.29161877728179e-05	0.0354455849949842
Zc3h14	6033.29749200436	-0.163046201404834	0.386584287026337	-0.42176106705994	0.673199425902078	0.999901309111036
Troap	784.06512660627	0.24602103049806	0.455538497475969	0.540066387058842	0.589151250346153	0.999901309111036
Clca2	7.11141498447312	-1.75593946521589	1.5425745884002	-1.1383173808386	0.254987978911711	NA
1810013L24Rik	11826.0952481417	-0.251331843952465	0.396328087896571	-0.634150976496156	0.525982297445008	0.999901309111036
Srsf7	10731.033387008	0.200201583990768	0.463602584003224	0.431838800944595	0.66585857678833	0.999901309111036
Fignl2	56.3762170979099	0.258791901169886	0.843293716711608	0.30688228317298	0.758932974806768	0.999901309111036
Sema6a	570.61495303232	1.54057641027339	0.488661634751648	3.1526444899984	0.00161798725001473	0.425879136315414
Anapc15	784.277269533364	-0.286007323864287	0.454132893733461	-0.629787729122634	0.528833475125183	0.999901309111036
Misp3	30.9024616623007	-0.105393802146134	0.819399882421473	-0.128623159957842	0.897655839535363	0.999901309111036
Nmb	96.1846376790668	-0.0838216281289735	0.618494024343073	-0.135525364562744	0.892196511235875	0.999901309111036
Tcerg1	17201.6949139	-0.122576542749948	0.400946695303033	-0.30571780285483	0.759819517182571	0.999901309111036
Zfp712	530.245468114202	0.195322169447644	0.473248703399403	0.412726264318573	0.679807179791091	0.999901309111036
Fam129c	261.045157278562	0.592533971568682	0.551335245910939	1.07472536168021	0.282497705507561	0.999901309111036
Atp5g3	1977.35275688691	-0.714140134035245	0.520192635966433	-1.37283783863739	0.169802764655416	0.999901309111036
Pifo	10.8470680436802	-1.10344605611579	1.27808984509917	-0.863355624291164	0.387941969859116	0.999901309111036
Vsx1	13.8585096081328	-0.0310939378245919	1.17456036474659	-0.0264728308206624	0.978880203866359	0.999901309111036
Fyco1	2133.5170510812	0.218394141031631	0.413132411864342	0.528629889013268	0.597062221989398	0.999901309111036
Tlr3	32.1201217657946	-1.92969863465825	0.815708376191596	-2.36567220710383	0.0179973711697355	0.999901309111036
Ifi44	6.16785731777799	-0.843927966013405	1.69226606029428	-0.498696975501977	0.617992875629568	NA
Trafd1	209.063778767343	0.166461185874184	0.505896233719363	0.329042152874626	0.742123826989007	0.999901309111036
Erfl	41.1029992878678	-0.453638487065248	0.786837357938646	-0.576533997132124	0.564254297339051	0.999901309111036
Krt80	105.079080783982	2.19463453381538	0.934199903137344	2.34921297512994	0.0188131425285899	0.999901309111036
Armc8	8045.7901747414	-0.0261069009095505	0.404488694550563	-0.0645429681008971	0.948537894816372	0.999901309111036
Ppil4	3578.23532256582	0.0287317805021505	0.410109715639185	0.0700587657558173	0.944146886181618	0.999901309111036
C530005A16Rik	119.067225682799	0.258946185723142	0.550988944369766	0.469966209611213	0.638379159322058	0.999901309111036
Katnbl1	7528.96835179204	-0.242253789050051	0.415527643404524	-0.583002822785035	0.55989139997021	0.999901309111036
Gm21693	93.7858751473042	0.094853241605378	0.604579739768887	0.156891201219607	0.875330594390889	0.999901309111036
Spag9	6327.75587511789	-0.0546434415979891	0.403969773633483	-0.135266163867909	0.892401436486856	0.999901309111036
Gm5860	90.8873060447779	-0.035421996514723	0.565805724006599	-0.0626045213256095	0.950081428985299	0.999901309111036
Taz	652.358328570694	-0.243402174362818	0.458467823224766	-0.530903505181189	0.595485648672204	0.999901309111036
Gfpt1	1721.25554937599	-0.13239412379624	0.428229325299895	-0.309166411486468	0.757194942837738	0.999901309111036
Abcc5	9319.34748590572	-0.561577334830446	0.401143952978933	-1.39993967417462	0.161531384096291	0.999901309111036
Kcnmb4	111.247436784732	-0.277815884049881	0.550286450259822	-0.504856850316245	0.613659382759723	0.999901309111036
Gm4013	40.8810090342652	-0.201073016852141	0.756660099723881	-0.265737570839954	0.790441326018715	0.999901309111036
Hpcal1	2664.89882335096	0.293388339942922	0.533530855911821	0.549899479462181	0.582388321283988	0.999901309111036
Tbc1d31	4076.58977647127	0.113139446209158	0.41534300686994	0.272400026815875	0.785314452082816	0.999901309111036
Cyp3a13	12.4527592447709	-2.32568788217851	1.35436498148243	-1.71717957417424	0.0859463664186548	0.999901309111036
Akap7	3571.83336624913	0.484380800820238	0.458780384787506	1.0558010256794	0.291059129541751	0.999901309111036
Ablim1	1391.1701366281	-0.192102757832605	0.567560376302326	-0.338471052338361	0.735008238033315	0.999901309111036
Ulk1	9739.08316846803	0.228002856203286	0.401667203468508	0.567641207035123	0.570278620685637	0.999901309111036
Cyp4b1	9.03268305015495	-1.93049155572997	1.41271868770868	-1.36650811837216	0.171779534496202	NA
Golga3	2825.42434086129	0.271266280678044	0.388114819138255	0.698933066457873	0.484593861589325	0.999901309111036
Mir1193	77.0489266726416	0.315649315028474	0.63222354381914	0.499268523158277	0.617590226871868	0.999901309111036
Wdyhv1	1569.0698375895	-0.112991476106295	0.418759275546849	-0.269824413939827	0.787295339607682	0.999901309111036
Traf1	207.397714419365	0.523582306041035	0.51855158732664	1.00970148166035	0.312638332395098	0.999901309111036
Rxra	1124.97665288975	0.193829619579497	0.507232088660524	0.382132013949185	0.702363446768684	0.999901309111036
Dapk3	1137.52808207044	-0.0403614445349664	0.432252780918851	-0.0933746324295914	0.925605942843826	0.999901309111036
Ap3m2	148.067550419497	0.825161577085784	0.570365941977675	1.44672308838188	0.147974495284955	0.999901309111036
Sirt2	317.335005102164	0.101259129430541	0.454018960440596	0.223028415668534	0.823513390937831	0.999901309111036
Inhbc	153.399828098172	0.366475270379845	0.785003288359475	0.466845522578278	0.640610403781444	0.999901309111036
Slit3	1001.44025164325	-0.965899659292007	0.48290645032634	-2.00017965930931	0.0454808674219232	0.999901309111036
Dcakd	2339.11451915903	-0.173769010739795	0.416710201371342	-0.417002056028248	0.676676903847718	0.999901309111036
Vps35l	4367.72387324823	0.334937725999921	0.398411092818001	0.84068373606486	0.400525134271459	0.999901309111036
Cyhr1	2222.80055253856	0.140317587808577	0.411643871832055	0.340871314770416	0.733200460413354	0.999901309111036
Taf10	419.184626084982	-0.540133746884293	0.51725685722458	-1.04422732988493	0.296380225301846	0.999901309111036
Hagh	574.737523230007	-0.00731392157833615	0.452220963461042	-0.0161733359779687	0.987096107488765	0.999901309111036
Ogfod3	509.3118604465	-0.2222723381901	0.429830536452575	-0.517116210552491	0.605075038157084	0.999901309111036
Syn1	1833.89418129699	-0.291764080193156	0.392905018602808	-0.742581709011215	0.45773496581525	0.999901309111036
Glyatl3	18.6355670712605	-1.24280427996796	1.02646748281139	-1.21075854888655	0.225987955840257	0.999901309111036
Ccl27a	122.8144401688	0.667438642059833	0.531677479934919	1.25534495488041	0.209353562364084	0.999901309111036
Sqor	15.1483682948634	-0.228777203344291	1.12754099015511	-0.202899234122584	0.839213792912821	0.999901309111036
Fundc2	937.684087630312	0.00143432928795087	0.434818729432716	0.00329868331527982	0.997368036284964	0.999901309111036
Rab5if	1957.37518300822	-0.00912083352957901	0.413834456880938	-0.0220398117602931	0.982416198049962	0.999901309111036
H1f5	1148.76543448815	-0.606026243804218	1.5911040577093	-0.380884104259472	0.703289248014842	0.999901309111036
Ankrd2	5.01246801276287	0.475553158329204	1.78622133408656	0.266234172246293	0.790058866772831	NA
Pop4	979.923165540224	0.534470431416735	0.427387301790736	1.25055290406927	0.211097642278244	0.999901309111036
Carnmt1	6036.7998745486	-0.398156477591438	0.402656296376309	-0.988824665538906	0.322748934049219	0.999901309111036
Iqcm	381.416104206273	-0.724566789144429	0.566809683127089	-1.27832464884332	0.201134980244248	0.999901309111036
Clcc1	1840.24611415513	0.276241331509245	0.397599109371094	0.69477351683758	0.487197247381286	0.999901309111036
Ilf3	10667.8324088554	-0.0306542182177787	0.38682239332114	-0.0792462348278002	0.936836770123836	0.999901309111036
Tpd52l2	4626.40805174304	-0.0823479964675953	0.384432518547098	-0.214206635741473	0.830385921608473	0.999901309111036
Arhgap25	43.2102529203692	-0.174423145774636	0.772747939659907	-0.225718034073829	0.821420730871167	0.999901309111036
Banf1	868.646291238916	-0.831939905754698	0.513433997666055	-1.62034440558376	0.105158315040921	0.999901309111036
Tbc1d23	5456.55757234204	-0.0413213976770921	0.386047794104758	-0.107036999843287	0.914759626723763	0.999901309111036
4930473A02Rik	117.815118185226	0.332025042129066	0.592753709075137	0.560139965462416	0.575383972176719	0.999901309111036
Pard3	32761.8600932025	0.142851710797757	0.444739002038647	0.321203470221717	0.748056202517169	0.999901309111036
Rorc	34.4294947152479	-0.278950971649917	0.917847783377379	-0.303918554581532	0.761189941504182	0.999901309111036
1700123J17Rik	463.420880475942	-0.779485671634289	0.625788773622994	-1.24560507393169	0.212909418603643	0.999901309111036
Evi5l	639.932678179655	0.957431324036941	0.438927114883574	2.18129910769104	0.0291613003866508	0.999901309111036
Pex5l	148.135316714569	0.798857008323484	0.67334053496383	1.1864086102679	0.23546097304443	0.999901309111036
Mtmr1	772.928818274464	-0.0665729657060565	0.406730684218236	-0.163678247767351	0.869984442352605	0.999901309111036
Mtor	4528.28009548099	0.0868496279789587	0.399483444712691	0.217404823975675	0.827892872115415	0.999901309111036
Zfp758	1741.66339828684	-0.171397527469302	0.395487453094812	-0.433382971136159	0.664736569671056	0.999901309111036
Plekhh2	669.3225632139	-0.246828221971522	0.42026440481526	-0.587316506331349	0.556991157304791	0.999901309111036
Adgrl3	1860.57313478614	0.274692360710252	0.437817665369978	0.627412693542466	0.530388749241752	0.999901309111036
Golga5	1126.9795050106	0.178675310540212	0.416400990809319	0.429094345315887	0.667854567247514	0.999901309111036
Plekhb1	481.782960068957	0.175556793070084	0.548834326078156	0.319872108445863	0.749065282143079	0.999901309111036
Nufip1	4903.03800475256	0.235167047385321	0.386966165144519	0.607719921191286	0.543373248252273	0.999901309111036
Gm9866	4.19947420478935	-1.02645640551772	1.92892655937828	-0.532138665688009	0.594629959258992	NA
Smap1	2614.12648633221	0.318619850616263	0.432240718534464	0.737135204884356	0.461040132076493	0.999901309111036
Tepp	8.16950536280829	0.783591489467476	1.49153627752413	0.525358652870444	0.599333890943252	NA
Acox2	87.9136594538566	0.445158789653395	0.575564225852893	0.773430261399137	0.439267786478413	0.999901309111036
Hars2	1059.17635696975	-0.240248229791533	0.421669860705232	-0.569754331954682	0.568844333772052	0.999901309111036
Gpa33	1889.70399565971	-0.1863452235375	0.457457625247794	-0.407349693726409	0.683751169422524	0.999901309111036
Sdhb	1723.97976188835	0.116107077758979	0.393639899329271	0.294957594382112	0.768026274032056	0.999901309111036
Gmpr	202.166770540615	-0.416291271768553	0.568062767270758	-0.732826187093043	0.463664447228123	0.999901309111036
Me1	4821.18544985112	-0.272757729934425	0.394359220160021	-0.691647908786683	0.489158467384606	0.999901309111036
Klk11	40.6024032152371	-1.02156560944366	0.774980871044005	-1.3181817095272	0.187442826839765	0.999901309111036
Magt1	4241.58971077654	-0.196481430705885	0.388180314093134	-0.506160213623671	0.612744182852927	0.999901309111036
Mcam	841.87427791449	-0.303193425414886	0.411418244259679	-0.736946962477232	0.461154603406539	0.999901309111036
Pbld1	23.0012629124425	-0.629763402269806	0.984280755715994	-0.63982090334754	0.522289041185038	0.999901309111036
Tab2	7207.06407240299	0.114618744465661	0.390198743682771	0.293744524607812	0.768953128673221	0.999901309111036
Mettl27	1135.35528030936	0.221219309310031	0.416371570219409	0.531302627586842	0.595209084865511	0.999901309111036
Trmt1	4069.05604138373	-0.0175763463391203	0.480108446652436	-0.0366091170894235	0.970796674018588	0.999901309111036
Vps37c	1489.68354730141	0.113363349775905	0.425333873972863	0.266527913041645	0.789832665103381	0.999901309111036
Sec23a	4151.13036655297	0.0362025504487568	0.424341633251573	0.0853146323902985	0.932011258980159	0.999901309111036
Rara	3140.03905408379	0.085164257290007	0.503413460378682	0.169173579955419	0.865660110383936	0.999901309111036
Med1	11140.4794828488	-0.245293969567646	0.406780876693443	-0.603012539727879	0.546500347218089	0.999901309111036
Ap5b1	124.970902618713	0.502417725656074	0.616264423358965	0.815263232165234	0.414921650138739	0.999901309111036
Bag5	302.152362459906	0.207296509964659	0.49583626906656	0.418074519548371	0.675892634016779	0.999901309111036
Pdcd2l	2172.86178307101	0.266919674107775	0.395540200370316	0.674823125077747	0.499788146368673	0.999901309111036
Ctcf	10290.0986845605	-0.114068181894177	0.395823553769839	-0.288179368831863	0.773209440493286	0.999901309111036
Mnd1	2275.26024638725	0.0275490511406447	0.455697566060441	0.0604546813335202	0.951793508850174	0.999901309111036
Tktl1	24.9873450542113	-1.65551622254673	0.923149439615121	-1.79333502410719	0.0729193702975783	0.999901309111036
Lix1	210.183673412255	-0.412840696854551	0.548174006556029	-0.753119797577185	0.451377928679337	0.999901309111036
Ctnnbl1	7322.56726751246	0.29370466442744	0.397642913749825	0.738614103940056	0.460141357448022	0.999901309111036
Snph	100.942427195753	0.566207823188582	0.568260828305122	0.996387213381111	0.319062043304311	0.999901309111036
Ppm1m	245.892294882371	-0.110328014244017	0.498781054083007	-0.221195278651575	0.824940385309191	0.999901309111036
Prkar1a	3353.54506095414	0.0929150953771766	0.388992974137077	0.238860600460188	0.811213677581898	0.999901309111036
Slc27a3	228.537835455862	-0.253857146086748	0.466482389822836	-0.544194489706589	0.586307643297155	0.999901309111036
Impdh2	2630.37049108841	-0.371555203665868	0.465492743651087	-0.798197627639863	0.424755813919194	0.999901309111036
Tiprl	2048.07756883826	-0.374620201840355	0.402376676182703	-0.931018679796082	0.351843901575259	0.999901309111036
Uaca	2483.39256586933	0.212922189318584	0.441483219830044	0.482288294899526	0.629601161183908	0.999901309111036
Smim31	74.8993838810352	0.0252491993642595	0.649519013888857	0.0388736877971982	0.968991094803252	0.999901309111036
Calca	292.290302425182	-0.605143288127561	0.552541799390427	-1.09519911216702	0.273429414581625	0.999901309111036
Phf3	12406.8212224758	-0.0232312749252401	0.395597109853934	-0.0587245820218903	0.953171479500209	0.999901309111036
9330020H09Rik	181.54395046471	1.20256398338379	0.641567599704715	1.87441507946673	0.060873236678571	0.999901309111036
Gm13884	4.27466348232726	0.526433687010665	2.10027098738105	0.250650363773822	0.802084439683614	NA
Ube2q2	5541.88486429528	-0.34062644637731	0.407728815662702	-0.835424020310345	0.403479010073081	0.999901309111036
Rfx3	6436.39966099428	-0.281003730056499	0.436288873824181	-0.644077231659454	0.519525353817047	0.999901309111036
Bri3	2073.74673597252	0.174380472974877	0.406713496979051	0.428755067806021	0.668101480933762	0.999901309111036
Fbxo27	207.147895671407	0.0300241028129118	0.494745794650219	0.060685918177715	0.95160934667627	0.999901309111036
Eps15l1	15569.2298999987	0.00416329311843684	0.381714730473005	0.0109068180661455	0.991297790791766	0.999901309111036
Tmprss15	92.8980396834821	-0.336978423764492	0.678966328913344	-0.496310950064065	0.619675041812231	0.999901309111036
Max	6100.10028802943	-0.0978983104834446	0.385454511309512	-0.25398148837551	0.799509859420101	0.999901309111036
Ttc8	473.738616209898	-0.280859035367215	0.427101996487584	-0.657592419789544	0.510800066700416	0.999901309111036
Vti1b	1515.96062556078	0.241805120095436	0.398678254086265	0.606516953500842	0.544171527977528	0.999901309111036
Cpsf3	2667.14481473549	0.021875948855078	0.39674809338237	0.0551381322808143	0.95602841717061	0.999901309111036
Nlgn1	355.244783589476	-0.81484757311944	0.587648049065802	-1.386625165207	0.165556090599023	0.999901309111036
Casq2	586.560405315068	0.491423333534705	0.457347836061724	1.07450674254066	0.282595624442804	0.999901309111036
Pidd1	953.101626380544	-0.0692713841183281	0.440783561243251	-0.157155098803923	0.875122614457826	0.999901309111036
Asb4	29.3825569385901	-0.986272105385337	0.927676674389458	-1.06316363514739	0.287707750427557	0.999901309111036
Orc4	9511.88897024336	-0.602907773060289	0.431821553211803	-1.39619657373742	0.162655308201263	0.999901309111036
Mapkbp1	1342.55349836478	0.085066625339496	0.428815693278615	0.198375728017551	0.84275110630338	0.999901309111036
Mospd1	813.109386689216	0.0770393558346753	0.469454531720256	0.16410397733807	0.869649290799855	0.999901309111036
Banf2	4.23307000258949	-0.474739888532918	1.94883988152037	-0.243601279425046	0.80753963730573	NA
Dclk1	159.50774949283	-1.43457957777908	0.651016327757166	-2.20359999682556	0.0275524875170212	0.999901309111036
Gpcpd1	2262.53972718192	-0.237508040810441	0.417119472862297	-0.569400510555521	0.569084370438396	0.999901309111036
Sinhcaf	8952.10051671576	-0.284844583645946	0.385092854018118	-0.739677666499996	0.45949560271358	0.999901309111036
Acbd5	2014.39275581546	-0.106424266690686	0.393861769405131	-0.270207151233347	0.787000891372312	0.999901309111036
Myo7a	41.1276920681659	0.452211815183539	0.733951175229949	0.61613337568655	0.537806495801793	0.999901309111036
4930548K13Rik	20.5553976755672	-1.27621101409982	1.02166665341088	-1.24914619640284	0.211611606681803	0.999901309111036
Luc7l2	20139.916547186	-0.281905516929294	0.440373863981568	-0.640150426686297	0.522074808015053	0.999901309111036
Dnah8	16183.6737400698	-1.19339432891203	0.418254299847711	-2.85327450153304	0.00432712259075805	0.711853273127687
Evc	397.069320374352	0.466927592163121	0.516409857902686	0.904180245627903	0.365899833231	0.999901309111036
Shroom2	7650.29322497602	-0.449423502139042	0.410240140233493	-1.09551323252582	0.27329185153997	0.999901309111036
1500009C09Rik	17.9383140871747	-0.670550902298521	1.0075870855036	-0.665501684118323	0.505729666736522	0.999901309111036
Kmt2e	8558.20284351972	0.337018988784985	0.394403198698347	0.854503690378914	0.392825965527533	0.999901309111036
Setd5	25491.1953677141	-0.106122491499901	0.444308178819428	-0.238848836368216	0.811222799998049	0.999901309111036
Pcyox1	670.907791243553	-0.13830360386041	0.458966252465486	-0.301337196618416	0.763157379491611	0.999901309111036
Arpp21	25.4614058746171	-1.65479287476865	1.03206028942144	-1.60338779791277	0.108849063303632	0.999901309111036
Smim4	611.95680827311	0.449784040538931	0.445424322725324	1.00978778569372	0.312596973278613	0.999901309111036
Smc6	6913.35428377634	-0.0267598792626272	0.396008281110319	-0.0675740395821989	0.94612472156203	0.999901309111036
Nsmf	43.6872328686635	0.776761084913455	0.759990476153016	1.0220668670025	0.306749253576365	0.999901309111036
Hmbs	1049.99661807313	0.223779292881617	0.431798330781921	0.518249555241186	0.604284163680317	0.999901309111036
Slc35b1	1190.15790112472	-0.175617735123231	0.467107014786597	-0.375968952646673	0.706939977717899	0.999901309111036
Synj2	816.41766869878	0.113056959859028	0.519672584892993	0.217554212297553	0.827776463205399	0.999901309111036
Suds3	3311.86487738038	-0.0100742308691201	0.413646310775842	-0.0243546977373609	0.980569683564241	0.999901309111036
Ptk2b	798.226201511147	-0.0645002774478389	0.409143011907902	-0.157647266531728	0.874734755935508	0.999901309111036
Gfm2	2465.82823080095	-0.0138396802855693	0.395810121922536	-0.0349654531782739	0.972107288388802	0.999901309111036
Rlim	12084.2687270072	-0.508085421298447	0.474740430886143	-1.07023836236164	0.284512030758602	0.999901309111036
Ddt	224.655703443651	-0.607030852802025	0.49439494528204	-1.22782576681833	0.219512380790516	0.999901309111036
Epha3	96.3956552259417	-0.73623342998669	0.715959127635115	-1.02831768123209	0.303800416553883	0.999901309111036
Gatad2a	20309.0076389995	-0.0786121110822823	0.382168380219271	-0.205700196958153	0.837025104699218	0.999901309111036
Shc1	2890.48008945858	-0.0633550269465498	0.38981138736318	-0.162527388886983	0.870890561787599	0.999901309111036
Anks1b	881.642495337355	-0.227882724327093	0.49266419962397	-0.462551824348158	0.643685647131633	0.999901309111036
Cdk6	13504.9498435718	-0.469353175665769	0.382791079379847	-1.22613404791501	0.220148234966916	0.999901309111036
Cdk5r1	131.303947911349	-0.26161481253957	0.565892283247515	-0.462304965599155	0.643862639203842	0.999901309111036
Kdm1a	12240.8997464223	-0.0856880412604018	0.396545388778169	-0.216086338878943	0.828920448164481	0.999901309111036
Scaf4	10300.8215270715	-0.20555847036758	0.388807667531618	-0.528689343172131	0.59702097105648	0.999901309111036
6030466F02Rik	11.9445818444622	3.07246113706369	1.38987710603736	2.2105991412604	0.0270636082836714	0.999901309111036
Plcxd2	372.205266695182	0.471252787053796	0.450394131812931	1.04631200490314	0.295417004586758	0.999901309111036
Morc2a	9340.65712695906	-0.26515315383316	0.385276081781334	-0.688215973873117	0.49131678614129	0.999901309111036
Atp6v1c2	107.531808795314	-0.704935039857416	0.564590995391976	-1.24857648388105	0.21182001791642	0.999901309111036
C5ar1	4.7163336954048	-2.75198037823286	1.95310708525306	-1.40902687774351	0.158827220710395	NA
Map1a	465.785503958515	-0.305311449797636	0.423250409284639	-0.721349449640607	0.470694539767313	0.999901309111036
Runx2	139.321493890555	1.16546358536273	0.763014106123526	1.52744697117572	0.126649904007146	0.999901309111036
Gja3	19.7589974493232	1.10893436365536	1.01092083015038	1.09695470761088	0.272661191824348	0.999901309111036
Ackr3	162.58808249012	0.171710806722843	0.608028926267132	0.282405654245804	0.777632479916074	0.999901309111036
Socs1	65.2720488330993	-0.569195963726082	0.642602544251188	-0.8857667446514	0.375743233443157	0.999901309111036
Sort1	1044.53594406895	0.496669172829068	0.495608640496841	1.00213985843985	0.316276049650483	0.999901309111036
Rangrf	337.520023863249	-0.558100054151606	0.543208541785052	-1.02741398785376	0.304225567673784	0.999901309111036
Phyhd1	612.753015130435	0.518441975477637	0.535295391091404	0.96851567210507	0.332786895856834	0.999901309111036
Slc4a9	127.542173032401	0.117445091649062	0.558054938481638	0.210454354133318	0.833313073944374	0.999901309111036
Specc1	2054.46152172985	-0.205463248710247	0.472647034012212	-0.434707580762981	0.663774695145852	0.999901309111036
Gtf2a2	3304.50845262797	0.0274922399095591	0.397292703342097	0.0691989550230584	0.94483125488638	0.999901309111036
Deaf1	5065.64538860373	0.188460337605757	0.385816612681361	0.488471287682479	0.625216058326592	0.999901309111036
Mtarc1	20.500820352528	-0.226524600113448	0.952007132038182	-0.237944225930823	0.811924353073954	0.999901309111036
Set	11537.1021786391	-0.80186412946704	0.453564779047851	-1.76791533758498	0.077075058310311	0.999901309111036
Glra3	76.4069163669015	-1.33306621425827	0.756859801845144	-1.7613119510488	0.0781856183852228	0.999901309111036
Dnhd1	394.245090181237	0.114447027722113	0.444559259754425	0.257439306933645	0.796839662576959	0.999901309111036
Pgpep1l	643.32859158206	0.115618594934637	0.518170194056799	0.223128609597262	0.823435412353367	0.999901309111036
Notch3	1082.29218660162	-0.804075715455368	0.44215435690445	-1.81854074917355	0.0689815244399743	0.999901309111036
Gtsf1l	574.741714505285	-0.00744412847794583	0.440296326549868	-0.0169070874069687	0.986510738642901	0.999901309111036
Rnf212	39.7488987856578	-0.0610838166662309	0.763234254768467	-0.0800328552925879	0.936211125028737	0.999901309111036
Tceal8	616.871363261819	-0.183000784976753	0.533238684651884	-0.343187376017593	0.731457501109306	0.999901309111036
Gm5087	129.703815984323	0.378357007419867	0.637996842294891	0.593038996962598	0.553155054316289	0.999901309111036
Slco6b1	96.2295479312853	-1.29560354438539	0.678486930664468	-1.90954826958355	0.0561914011145559	0.999901309111036
Ranbp3	7520.11429024817	0.184325395937942	0.412090345489558	0.447293652849269	0.654663049185148	0.999901309111036
Parp6	1624.18975086908	-0.105057963184676	0.401538436511816	-0.261638621939459	0.793600064916596	0.999901309111036
Gng10	124.164881253074	0.317264424002219	0.559660429743958	0.566887360872318	0.570790711799747	0.999901309111036
Mrps18b	3366.12025954854	0.222381867246516	0.408872055338391	0.543891088527603	0.586516421679805	0.999901309111036
D16Ertd472e	2639.65479937063	-0.0822339789340168	0.409235051827474	-0.200945589989894	0.840741119042905	0.999901309111036
2310039H08Rik	259.45958321399	0.00520606732518997	0.632830955410716	0.00822663190015912	0.993436171456759	0.999901309111036
Rps10	6774.10723348195	-0.537392135543791	0.475232661640888	-1.13079798364085	0.258140128823531	0.999901309111036
Arih1	18011.4149456343	-0.286105674403133	0.403774597961377	-0.70857769618905	0.478586581219274	0.999901309111036
Dancr	1045.59001157943	0.780058426093302	0.667005738136835	1.16949282666182	0.242205129689395	0.999901309111036
9530026P05Rik	364.586410031978	-1.13803437173819	0.558716078585636	-2.03687421099295	0.0416626490816861	0.999901309111036
Itgal	71.941870671064	-0.493119903203624	0.671282038378709	-0.734594216753683	0.462586661162954	0.999901309111036
Sirt6	634.790610572454	0.125368665930928	0.44368854641968	0.282560068188785	0.777514094291526	0.999901309111036
Rgs12	1123.92318459878	0.475995372523105	0.512626187715824	0.92854283282729	0.353126060135049	0.999901309111036
Hfe	41.2861040883856	-0.170811759239044	0.727125905321819	-0.234913593352784	0.814275798798084	0.999901309111036
Tdrd7	194.821641419173	0.493746257919001	0.564489718874979	0.874677148953273	0.381749596998715	0.999901309111036
Ak2	3738.64765364173	-0.0604559209512137	0.414180291771587	-0.145965228554511	0.883948837975279	0.999901309111036
Znhit1	227.193118848126	-0.315151821984329	0.514581620075152	-0.612442826734274	0.540244814083563	0.999901309111036
Prx	1088.9713662783	-0.292782975572348	0.443454194069484	-0.660232735393799	0.50910448808667	0.999901309111036
Zxdb	174.243705273717	0.486112245744605	0.523975348911633	0.927738770066807	0.353543092276398	0.999901309111036
Alas2	1606.93231760935	-0.155089823525312	0.432104400973517	-0.358917481923118	0.719656821144816	0.999901309111036
Fiz1	1573.31206825166	0.317837324543394	0.436291961570049	0.728496861137708	0.466309489410879	0.999901309111036
Serpinh1	684.578065582634	-0.948009276075148	0.557013866998848	-1.70194914748345	0.0887649014586053	0.999901309111036
Vmn2r65	9.98887031552718	-0.897865043924363	1.40199625902281	-0.640419001224847	0.521900232940719	0.999901309111036
Myh3	28.7734555470574	-0.565403638496033	0.87110838623558	-0.649062329590668	0.516298089387484	0.999901309111036
Grm5	459.486681167796	-0.0363443341263979	0.547194071924298	-0.066419458819404	0.947043878511804	0.999901309111036
Apol7e	11.8670059234651	0.0609426603449074	1.28714215383637	0.0473472647626882	0.962236458464516	0.999901309111036
Vill	158.790906960007	-0.151344694451036	0.627762300321606	-0.241085988077814	0.809488472429179	0.999901309111036
1700123O12Rik	221.814043190106	-0.791968875987339	0.497313201679554	-1.59249517871767	0.111273485553927	0.999901309111036
Wnk1	22792.1335147974	-0.164865894689658	0.435823457484331	-0.378285959276492	0.705218174708111	0.999901309111036
Tex14	21552.8786172904	-1.40785066191152	0.5276104794955	-2.66835234822801	0.00762242736890649	0.823773846121362
Zbtb37	2889.81484241219	-0.106770191050327	0.398663302407631	-0.267820465052877	0.788837517167448	0.999901309111036
Egfem1	304.839751290524	-0.559096777360226	0.570087008552405	-0.980721835391257	0.326729933033416	0.999901309111036
Eya1	8736.51193931616	0.655727698244579	0.486543859734098	1.34772577050493	0.177746600232981	0.999901309111036
Adgrg2	84.5731367322399	-1.14410199010299	0.585105941373948	-1.95537578616345	0.0505387319607338	0.999901309111036
Nkain3	641.661746205502	-0.535943358733441	0.508539118529427	-1.05388816554223	0.291934121730419	0.999901309111036
Cd2bp2	1863.5996513269	-0.160683274135355	0.505123130753558	-0.318107139333816	0.750403668304063	0.999901309111036
Sapcd2	367.25388182574	0.295444801448076	0.468398735538604	0.630754908226532	0.52820079095864	0.999901309111036
Kcng2	33.3150323860982	0.814774630666711	0.824674262160846	0.987995706973811	0.323154750704912	0.999901309111036
Tecr	8108.83141004387	-0.0540967354492646	0.38408410055315	-0.140846068273473	0.887991548568438	0.999901309111036
Asmt	7.53257441628802	1.18193464903752	1.81489638937282	0.651240839950075	0.514891030946059	NA
Tfg	4428.09012397573	0.0626435927314409	0.390884026707729	0.160261326765037	0.872675221833528	0.999901309111036
Gm12530	28.6286632217793	-0.583616682119267	0.854678210153016	-0.682849609579704	0.49470187801012	0.999901309111036
Trpm3	3715.96233619244	-0.498192457393242	0.40306342954219	-1.23601503108109	0.216452976504251	0.999901309111036
Trpc4	31.3586283960442	-1.20553257176813	0.936881945437592	-1.28674971018366	0.198181540508425	0.999901309111036
Mtarc2	1814.95616620822	0.488911265254276	0.464865755454835	1.0517257068676	0.292925413167215	0.999901309111036
Itih5	139.689606789731	0.443079999656749	0.551536748714536	0.803355353363911	0.421769372591931	0.999901309111036
Adcy4	38.2525652791313	-0.0173409997179817	0.866864334665061	-0.0200042832823223	0.984039955684953	0.999901309111036
Mical1	462.118596927983	-0.418635514970554	0.453328274696423	-0.923470999577289	0.355761806599786	0.999901309111036
Zc3hav1l	1202.44826350854	-0.387744208977128	0.442378283588805	-0.876499193928651	0.38075871440554	0.999901309111036
Gbp5	33.0110851721727	-0.341226503010805	0.83782280990208	-0.407277647466635	0.683804077966815	0.999901309111036
Wnk2	1036.21702736291	0.145392034170297	0.438064845232412	0.331896146775165	0.73996768006471	0.999901309111036
Sec22a	3587.23233341394	-0.109546819143018	0.415753177737884	-0.263490034493694	0.79217290358052	0.999901309111036
Ahsa2	1055.95817827423	-0.250126887640498	0.432085132890056	-0.578883346361613	0.562667887967544	0.999901309111036
Tfeb	5355.32724632957	-0.20196710142016	0.455642913694835	-0.443257417924921	0.657579552080482	0.999901309111036
Tgm1	1102.97017525429	-0.34556104875258	0.439091341064954	-0.786991262260992	0.431286981168172	0.999901309111036
Dynlt1f	90.9293268533009	0.703908529577437	0.592135614590598	1.18876235820424	0.234533194279863	0.999901309111036
D7Ertd443e	35.4167216757068	-0.197677434279232	0.841304221631903	-0.234965461002669	0.814235540923117	0.999901309111036
Tlcd2	55.3449204811984	-0.0940256591051699	0.658754725192833	-0.142732424541845	0.886501507809134	0.999901309111036
Cbwd1	2582.655075811	-0.0366577212825779	0.41727075021893	-0.08785116441386	0.929994971609184	0.999901309111036
Lrch2	1256.53727016385	-0.673883383141332	0.439111289878055	-1.53465282873614	0.124869128580118	0.999901309111036
Zdhhc6	2654.54276516622	0.152631245023369	0.400139843048304	0.381444756564628	0.702873255856006	0.999901309111036
Cbx3	6707.79702955597	-0.274110557447545	0.416098423707596	-0.658763748742701	0.510047489442077	0.999901309111036
Fndc4	41.9030983648305	0.242598134966665	0.739302078221992	0.328144803204273	0.742802179708999	0.999901309111036
Slc25a28	1400.67742142932	0.172701148396573	0.423147103848439	0.408135012211806	0.683174556577516	0.999901309111036
Gbp4	148.376715889822	-1.73021176676162	0.567996692097463	-3.04616521686492	0.00231780435613883	0.515004087391937
Cdkl3	730.295201379425	0.287484014727239	0.409797415446926	0.701527154371405	0.482974094483441	0.999901309111036
Etfrf1	1107.09769479186	0.216019050349088	0.442486616405802	0.488193410466856	0.625412851589144	0.999901309111036
Gm10549	7.4471545878726	-0.84119230018178	1.55836743189255	-0.539790734178907	0.589341357829227	NA
Atn1	1474.4326220974	0.20970897054756	0.425259815608606	0.493131405438431	0.621919741615686	0.999901309111036
Zfp111	1947.36693240738	0.254308822027885	0.409852514850966	0.620488621670063	0.534936142840192	0.999901309111036
Sema3b	239.196904721806	0.588885111741611	0.56268906800883	1.04655509627276	0.295304821253285	0.999901309111036
Rbm43	169.706101479529	0.390328369105527	0.51932052885947	0.751613593945082	0.45228346591396	0.999901309111036
S100a3	7.86057198751897	-0.732393986596217	1.45298095136228	-0.504063033936916	0.614217082593524	NA
Kif18b	2792.84553275137	0.158841437948822	0.421138033729159	0.377171913309012	0.706045851484463	0.999901309111036
Hsh2d	72.2896044422653	-0.282271886124658	0.669060467223904	-0.421892937862363	0.673103164992741	0.999901309111036
Sgsm2	1276.00079671651	0.17669896516733	0.454771089211754	0.388544851154893	0.697612869555312	0.999901309111036
Sem1	3591.0182176703	-0.117056345538058	0.440610144663718	-0.265668748111548	0.790494334059121	0.999901309111036
Shd	22.9729220579167	0.461069932787071	0.997246853807703	0.462342830189543	0.643835489847493	0.999901309111036
Gjb5	480.957829292223	0.0807633150254678	0.515744849819996	0.156595485255268	0.875563660890679	0.999901309111036
Rnps1	6485.07592693711	0.251326169313658	0.403066182662399	0.623535737117804	0.532932525488385	0.999901309111036
Gpr83	20.172533900915	-1.49745015920236	1.17733423935135	-1.27189892993121	0.203409032111562	0.999901309111036
Rab23	2342.49410783088	0.335012415238353	0.397016899123324	0.843824068895085	0.398767723626975	0.999901309111036
Ext2	3978.65412773204	0.6136524129982	0.420856865147124	1.45810241870161	0.144812314820631	0.999901309111036
Scin	15.5625920766002	-0.44537941415696	1.19884269690837	-0.371507801069752	0.710259346638086	0.999901309111036
Clec11a	96.9989141754098	1.01133215518007	0.62817367981945	1.60995627112354	0.107407403062842	0.999901309111036
Map7d2	694.61508445102	-1.33793288807238	0.472073530125514	-2.83416205885692	0.00459460251849077	0.722667757759849
Tectb	3.51822898891919	-1.3443285928834	2.19353835400406	-0.612858485209286	0.539969915517409	NA
Spata3	4.05380463302203	-2.37208993027515	2.06009230394922	-1.151448372351	0.249547823222444	NA
Ola1	8370.22889834758	-0.264517124868486	0.40375390563589	-0.655144436192851	0.512374764550306	0.999901309111036
Lrrc46	41.2214671035378	-0.278405445174293	0.811967339235698	-0.342877640172517	0.731690513775769	0.999901309111036
Tmigd3	9.72943570922814	-0.226768660903731	1.31230122642141	-0.172802292902003	0.862806834683656	0.999901309111036
Dpep2	31.9887124613819	0.422416641437695	0.808351211449395	0.522565730655974	0.601276493617797	0.999901309111036
Slc25a51	1313.25889666124	0.548219209733618	0.438838065940538	1.24925172240619	0.211573019620251	0.999901309111036
Ubald2	5.94233697069719	1.51714637508281	1.70917603487837	0.887647816329679	0.374730224178212	NA
6720489N17Rik	935.044675762722	-0.171259985599305	0.412323915804332	-0.415353024733537	0.677883489628604	0.999901309111036
Zfp703	32.4164463686794	0.445986812540607	0.85750140571472	0.520100386504767	0.602993609029628	0.999901309111036
Slc35g2	45.0030727949034	1.11965821969988	0.746730653930715	1.49941376292257	0.133766325349834	0.999901309111036
Clasp2	13921.3319739432	-0.130838019800587	0.408905146685256	-0.319971565193568	0.748989885970711	0.999901309111036
Pak6	181.577820862185	0.524538547454971	0.533119512383729	0.983904237737632	0.325162599877783	0.999901309111036
Smim19	1143.73978562119	0.559450761356018	0.472373303574273	1.1843403450679	0.23627836428974	0.999901309111036
Heph	104.511986066658	-0.931165604956475	0.555764328437323	-1.675468462639	0.0938423537955038	0.999901309111036
Rhox2a	4.49786476995324	-4.33995575329262	2.35717351759934	-1.84116940093262	0.0655967379408256	NA
Prame	4.84944268231421	-1.03057446176366	1.90337372638889	-0.541446194972378	0.588200073994513	NA
Mgam	48.7000338790134	-1.55770002498069	0.857971357681098	-1.81556180289142	0.0694376174458247	0.999901309111036
Sh3d19	3702.52613406729	-0.171257529573732	0.503856792896422	-0.339893263300586	0.733936910054057	0.999901309111036
Dab2	472.815687684961	-0.0192463010176989	0.425341475357909	-0.0452490578340705	0.963908791771243	0.999901309111036
Arhgap44	6993.25412724621	-0.144317888870807	0.475242081886623	-0.303672369033256	0.76137751079284	0.999901309111036
Ppp1r32	24.3627004362693	0.108871499537067	0.892921100836533	0.121927345467669	0.902956558644651	0.999901309111036
Tead3	457.046965361969	0.459890620886153	0.566154971517316	0.812305188548692	0.416616534073064	0.999901309111036
Gps1	1150.41591313944	0.047976781450245	0.459705064593279	0.10436426558122	0.916880279718747	0.999901309111036
Cdh16	92.0823722901805	0.930228054438966	0.637505949705826	1.45916764364037	0.144518972021065	0.999901309111036
Shmt2	1890.72770478959	-0.904717375323877	0.399099526400022	-2.26689663975464	0.0233965405537351	0.999901309111036
Ncor1	28484.9522763636	-0.361525200157862	0.38519660743124	-0.93854720727881	0.347963268737446	0.999901309111036
Dhrs3	422.709485999689	0.34328120813133	0.623880512463385	0.550235503872188	0.582157854827341	0.999901309111036
Rs1	42.8722431728625	0.365881986204478	0.751937569128281	0.486585590647696	0.626552036953531	0.999901309111036
Rps7	9965.70263885811	-0.33271945645816	0.452957544851436	-0.734548878233802	0.462614281931348	0.999901309111036
Klk5	4.88832157461003	-1.21331150784354	1.84791724909036	-0.656583247134468	0.511448923817285	NA
D030068K23Rik	655.221570367581	-0.41320922954687	0.504342015189295	-0.819303601727055	0.412613218168737	0.999901309111036
4930547E08Rik	81.9129977632361	0.57651490300726	0.640529498048298	0.900059879777448	0.368088385301095	0.999901309111036
Mpig6b	24.9590736342696	-0.0839169262488996	0.911306774145612	-0.0920841681744056	0.926631166970744	0.999901309111036
Lgi1	150.933643686315	-2.09372490607059	0.575262042116257	-3.63960204703973	0.000273059710491934	0.141569048085046
Cep131	538.443720250424	0.0664637508033834	0.519363511789232	0.127971544582354	0.898171491988242	0.999901309111036
Masp1	84.4118607790192	-0.131855867397367	0.786944734191916	-0.167554164439216	0.866934032772916	0.999901309111036
Mas1	2.01109851445913	0.383343942552487	2.85894921458746	0.134085607605941	0.893334880333932	NA
Mapkapk2	1620.1356208869	0.687360352727049	0.393491621269381	1.74682335168831	0.08066798463451	0.999901309111036
Ppp2r5c	12285.4508238637	0.520632150290262	0.481180200819637	1.08198996842227	0.279256985454702	0.999901309111036
Tbc1d21	5.64227375147931	0.945882798189872	1.72253332134256	0.549123077313036	0.582920989063401	NA
Commd4	290.46235095673	-0.222974423402434	0.50422590855022	-0.442211357293287	0.65833626833169	0.999901309111036
Utp23	1050.98615300849	0.280528276433346	0.399625254566645	0.701978349034903	0.482692665804824	0.999901309111036
Ppcs	421.808413997237	0.0611232185919568	0.474294118078621	0.128871972605456	0.897458954324893	0.999901309111036
Mrpl19	957.735484574413	0.245414507909688	0.409122278321244	0.599856133273162	0.548602119503952	0.999901309111036
Hormad1	822.62741455527	0.170689807722722	0.458318983127337	0.372425786420672	0.709575857747602	0.999901309111036
Tctn2	547.211790008709	-0.211771660828787	0.475974075074092	-0.44492267944598	0.65637563226079	0.999901309111036
Tppp3	15.9107260859978	-0.110162639697956	1.1093024754831	-0.0993080265596453	0.920893705649577	0.999901309111036
Ooep	616.023367890102	-0.854435949545567	0.414569137327596	-2.06102160680231	0.0393009787901806	0.999901309111036
U2surp	15361.505601134	-0.0781968912654877	0.40681561543761	-0.192217034691187	0.847572202947223	0.999901309111036
Plekhj1	568.019458684825	-0.0249533928043627	0.512506599751408	-0.0486889199406727	0.961167206010608	0.999901309111036
Cux1	19237.1788399362	0.202487246305592	0.387487195301824	0.522565000239217	0.601277002026998	0.999901309111036
Gm45927	40.3593956531891	0.807830126845492	0.780567974565099	1.03492604509631	0.300703450224652	0.999901309111036
Mpv17	1648.25358475741	0.0497795547887855	0.398199477111029	0.125011602601642	0.900514364852443	0.999901309111036
Ankrd23	190.685113937153	0.0261352916301075	0.493460531609278	0.0529632867392146	0.957761159574419	0.999901309111036
Hsf3	250.147481869615	-0.206193705960677	0.46629277448995	-0.442197943526404	0.65834597407428	0.999901309111036
Radil	572.78222120273	0.056135781449446	0.499700022332905	0.112338961257936	0.910554650689953	0.999901309111036
Gm10653	33.4867109278312	0.724595911838633	0.826196562639792	0.877026054820982	0.380472486362266	0.999901309111036
Tubb2a-ps2	25.3297047680466	-0.395360113438467	0.934736437331728	-0.422964268480911	0.672321331049438	0.999901309111036
Nanog	15481.3727346311	-0.013647010166407	0.452815736864979	-0.030138109291189	0.97595690770588	0.999901309111036
Nit1	299.229340973444	0.431111029505488	0.460253141161268	0.936682427452312	0.348921937989074	0.999901309111036
Rnf25	741.7131330877	0.329958051700822	0.434528526035444	0.759347273955285	0.447644845244661	0.999901309111036
Tmem33	3180.10074512769	-0.102102780101488	0.399070275853477	-0.255851628846884	0.798065406234613	0.999901309111036
Cd300lg	2.24140783319318	0.182267311597183	2.54343186651826	0.0716619595738146	0.942870930156618	NA
Osgin1	35.8049949475363	0.512945960987452	0.844775885266065	0.60719768394655	0.543719729091217	0.999901309111036
1110017D15Rik	13.4035648207922	0.392878813601475	1.19933583733937	0.327580316846903	0.743229006343263	0.999901309111036
Nfix	860.962091956788	0.797846100908251	0.425540491314982	1.87490054928214	0.0608064064952125	0.999901309111036
Stk35	6199.70548303278	0.161263281792634	0.416675758429358	0.387023431361855	0.698738861379273	0.999901309111036
Pex26	533.64804807773	-0.151845029861058	0.497537674020474	-0.305193029171113	0.760219141229468	0.999901309111036
Stard7	2840.71880431522	-0.205349832665146	0.401266888310634	-0.511753744570565	0.608823366756272	0.999901309111036
Stat5b	956.478869814394	0.545339324518306	0.479673910421884	1.13689594674571	0.255581786758574	0.999901309111036
Ubac1	2092.75683853455	-0.000276983986229175	0.400192147833574	-0.000692127488579219	0.999447762206846	0.999901309111036
Stat5a	354.189370188367	0.537429564971607	0.49760479935067	1.08003292105081	0.280127520463862	0.999901309111036
Eva1c	152.333733430188	0.741816052575379	0.626225682869478	1.18458260794454	0.236182516869229	0.999901309111036
Dab1	7877.65274740305	-0.724381218934704	0.444777749812087	-1.6286363678056	0.103390020628701	0.999901309111036
Gpx6	21.53346638952	1.2752835780718	1.25058127070976	1.01975266057521	0.307845779703855	0.999901309111036
Clba1	163.58908207851	0.143395778267766	0.572894834357878	0.250300351247693	0.802355084855193	0.999901309111036
Mical3	7102.71966769132	0.204752672160827	0.465336157318084	0.440010235484166	0.659929694086171	0.999901309111036
Gm10516	91.6952264402402	1.6247864641133	0.60558103248859	2.68302073041548	0.00729604675718956	0.820488556848776
Cilk1	2362.16820824048	-0.123694125082973	0.423238055061521	-0.292256623911084	0.770090420781158	0.999901309111036
Slc38a10	3503.36364848631	-0.301421990672058	0.423113151313146	-0.712390975644659	0.476222702204774	0.999901309111036
Zfp451	6542.28725610083	-0.126528005670051	0.385371156455046	-0.32832764868538	0.742663941193457	0.999901309111036
Bloc1s4	116.847908892238	0.175429368475774	0.538289143397859	0.325901740035859	0.744498699155093	0.999901309111036
Abhd17c	5098.27710936439	0.177194990142578	0.393561984693938	0.450234008958912	0.652541716382914	0.999901309111036
Acad10	524.830251545417	0.0970938000575172	0.458879903814479	0.211588695103918	0.832427929652983	0.999901309111036
Snx10	5324.11457851711	-0.537653738065686	0.422478087091133	-1.27261923042581	0.203153191265588	0.999901309111036
Sh2d4a	1076.99109781991	0.62593659226397	0.650032107569216	0.962931807483554	0.335581746058858	0.999901309111036
Metrn	107.67509686516	0.0407102426655088	0.556404132942576	0.0731666791369976	0.941673481491786	0.999901309111036
Rab43	889.977026931259	-0.0395136914716821	0.436008553371424	-0.0906259548491505	0.927789807803638	0.999901309111036
Abcb8	1187.08819035653	0.03756021129623	0.405397695121513	0.0926502832853348	0.926181395228037	0.999901309111036
D14Ertd670e	19.1242599389597	-1.04964111432649	1.03133400596317	-1.01775090150957	0.308796350520507	0.999901309111036
Optn	2686.35011075673	-0.103435818645377	0.446793120624725	-0.231507187265436	0.81692080245869	0.999901309111036
Sidt2	966.93464261825	0.478550401021724	0.44991626082586	1.0636432658453	0.287490334632202	0.999901309111036
Pum1	52921.3608152669	-0.0939906549041769	0.382389384712404	-0.24579828484221	0.805838384837696	0.999901309111036
Oxr1	8783.82661905836	-0.0193874399855476	0.414699896336584	-0.0467505300985466	0.962712057149143	0.999901309111036
Gm11545	53.0286863956425	0.41027382732452	0.784307621507783	0.523103200930005	0.600902438128452	0.999901309111036
Cyp3a59	3.2604794410145	-0.604375130215265	2.19870645831931	-0.274877589015339	0.783410285535662	NA
Zfat	3256.29062369275	-0.0203043529781017	0.396228517842849	-0.0512440474720065	0.959131053122855	0.999901309111036
4933402J10Rik	6.30281462016572	-1.62912491948264	1.77671743838555	-0.916929661569021	0.359179499671145	NA
Mecp2	5876.9193515519	-0.0597568713842088	0.397698660614761	-0.150256657369268	0.880562127104916	0.999901309111036
Efcab12	1796.10984779313	-0.350082862122211	0.410423571690178	-0.85297942484279	0.393670714285151	0.999901309111036
Klrb1	5.55836039825818	0.524696957405532	1.72880701706285	0.303502329772448	0.761507072252849	NA
Gnb1l	4681.08572918393	-0.301014558917383	0.419964532085531	-0.716761859442164	0.473521049333666	0.999901309111036
Ap1b1	3033.17733786617	-0.0550658054639548	0.38942377516097	-0.141403296296414	0.887551350368554	0.999901309111036
Tbc1d4	2317.12772232311	0.0658632572031508	0.509176638244429	0.129352472710135	0.897078752929143	0.999901309111036
B4galnt1	90.1496275584052	0.396041439185207	0.617713953932422	0.641140509557817	0.521431396852746	0.999901309111036
Nat8f7	8.45741592949574	0.026771226737313	1.53183563815522	0.0174765660691597	0.986056427559575	NA
Oxtr	20.3743376782245	0.241685995993331	1.02038208755707	0.236858328797167	0.812766698936787	0.999901309111036
Prickle2	2946.97791732469	0.254520324252121	0.422307523204147	0.602689533733654	0.546715245506572	0.999901309111036
Gm2381	9981.33261060039	-0.265938312275245	0.432850250601777	-0.614388721978374	0.538958486603207	0.999901309111036
Gpr161	319.398073877706	0.811286897060338	0.462061503674654	1.7557985043298	0.0791228198773113	0.999901309111036
Gm4297	3.90492635097033	-0.267696554476629	2.02142075684248	-0.132429902864349	0.894644263897657	NA
Gm5934	13.8514767930141	-0.557070448698659	1.20467090301779	-0.46242542033941	0.643776273388316	0.999901309111036
Carmil1	6078.59574456728	0.0728048497265879	0.400997177159848	0.181559506833052	0.855928429456986	0.999901309111036
Myo1b	6594.69554918393	0.072717048650541	0.418463215706314	0.173771662409571	0.862044915654547	0.999901309111036
Rngtt	15659.1152696001	-0.217059108625906	0.40874463233563	-0.531038431955906	0.595392147330698	0.999901309111036
Larp4b	16650.9086901608	0.0857941830385588	0.392812048547987	0.218410263523467	0.827109469433788	0.999901309111036
Sh2b3	1397.18995477469	0.14923396756895	0.439612538053289	0.339467041203588	0.734257921860486	0.999901309111036
Gm7827	68.709909186378	0.455474210571714	0.666241959809277	0.683646840109112	0.49419819936881	0.999901309111036
Ap4s1	652.425793243552	0.0603984268100441	0.420764505477081	0.143544491096182	0.885860176227214	0.999901309111036
Ntng2	87.7268113889426	1.42382358999047	0.836961378589717	1.70118194986442	0.0889088261887696	0.999901309111036
Stk26	365.064849395351	0.0980434939538332	0.452489482062156	0.216675741294613	0.828461054534078	0.999901309111036
LOC666331	138.260883888822	-1.15764831565478	0.739574537199218	-1.5652895785715	0.11751502559223	0.999901309111036
Ubap2l	12867.4482364926	-0.236387734891116	0.405894003684386	-0.582387846938792	0.560305465689281	0.999901309111036
Tsen34	1268.9796636875	0.212336301536698	0.4126995107597	0.514505823246137	0.606898390110749	0.999901309111036
Nup98	19522.8221692465	0.00989296964456624	0.391877479585669	0.0252450578559045	0.979859497423424	0.999901309111036
Nbr1	4091.66117332237	0.0839914957682742	0.393183552268283	0.213619047093211	0.830844144810952	0.999901309111036
Fen1	1074.97809498349	0.479113030958792	0.429937940340559	1.11437718331925	0.265117407545542	0.999901309111036
Xpo6	13497.2595805844	-0.20101873304349	0.382619728633095	-0.525374720643985	0.599322723315741	0.999901309111036
Mybl2	19789.3416640335	0.1438204368576	0.402970953199765	0.356900257240884	0.721166477079587	0.999901309111036
Vamp2	1058.47080303725	0.0170822590936969	0.403032478540642	0.0423843238528835	0.966192324872727	0.999901309111036
Vamp1	301.468862488191	0.290202836120654	0.463430445653767	0.626205806809394	0.531179958963401	0.999901309111036
Ahi1	1285.49253046262	0.286146500198975	0.449740510046846	0.636248000361742	0.524614791673642	0.999901309111036
Arpc4	2134.47156972157	0.0586506337845764	0.415410114357793	0.141187303239469	0.887721976146953	0.999901309111036
Vps8	5993.58568682234	0.0218885940991366	0.402536037670588	0.0543767316481833	0.956635016876207	0.999901309111036
Mapk10	132.100805749428	-1.11161464600354	0.537340143666765	-2.06873552833401	0.0385709113188332	0.999901309111036
Pccb	1131.16774422636	0.060485162817432	0.445954396678903	0.135630825187228	0.89211313564488	0.999901309111036
Bpgm	731.718620119335	0.323724116138552	0.412931278425707	0.783966081166689	0.433060013185163	0.999901309111036
2310057M21Rik	2032.17558955414	0.405874098143314	0.39153297828288	1.0366281275292	0.299909199400496	0.999901309111036
Ubr7	4177.97538318545	-0.0169455424859619	0.397418305277448	-0.0426390587975855	0.965989259371175	0.999901309111036
Lbh	46.9354939237229	-0.0580630105353947	0.770215754972726	-0.0753853841089641	0.939908087908921	0.999901309111036
Hspa13	563.415382305382	0.000763936270766013	0.418940683231944	0.0018234950706448	0.998545062242743	0.999901309111036
Tspyl4	259.343554793142	0.612949427195733	0.459623083568625	1.33359147768786	0.182337777473794	0.999901309111036
Atp12a	22.4168791098887	0.216406567354425	0.970327956335548	0.223024149661406	0.823516711109792	0.999901309111036
Cutc	170.768734709235	0.241016910353475	0.579194490521612	0.416124314539697	0.677319038676465	0.999901309111036
Sprtn	2045.1682637944	0.420605896078279	0.435454617077973	0.965900646319167	0.334093898916452	0.999901309111036
Prkd2	314.712878461679	0.41545240352358	0.499256383532089	0.832142396626718	0.405328573483056	0.999901309111036
Proz	161.59081442278	0.501719838327064	0.539549357010532	0.929886824639976	0.352429685372458	0.999901309111036
Ube2d2a	13660.4505952264	-0.266158719135394	0.400599467811624	-0.664401080184537	0.506433641696792	0.999901309111036
Tdo2	2.18444678847043	2.11562014455889	2.91355562583755	0.726129999303076	0.467759079880561	NA
Sult1b1	5.99795002495424	-1.87308130632145	1.73242173386579	-1.08119245430025	0.279611513842074	NA
Polr3k	488.702439321093	-0.305613612723621	0.432770048919069	-0.706180137666534	0.480076120700112	0.999901309111036
Tsc22d4	1013.2634908092	0.257863326364766	0.528875930863497	0.487568655173534	0.625855402152882	0.999901309111036
Asb3	4020.96937012597	-0.410251662778535	0.415487744190874	-0.987397747621809	0.323447688127913	0.999901309111036
Wdr72	35.2401234080484	-1.27509589018065	0.94516732027278	-1.34906895618508	0.177314818406733	0.999901309111036
Eefsec	11461.0477349413	-0.152034166303426	0.431728891956316	-0.35215193871901	0.724724318466259	0.999901309111036
Ccdc57	3496.05423112794	0.0708174751281309	0.40643529710868	0.17424046492004	0.861676485491542	0.999901309111036
Arhgap4	481.624806489121	-0.16417539515748	0.437628513209833	-0.375147848464713	0.707550513293614	0.999901309111036
Mtf2	29784.8976388003	-0.241953160194877	0.384090236068904	-0.629938325616462	0.52873493646465	0.999901309111036
Cxxc5	4240.76331149187	0.241263566325255	0.479513977371191	0.503141884722358	0.6148645205308	0.999901309111036
Nmnat3	946.285146200217	1.18557218478846	0.421054280219367	2.81572291385039	0.0048667621122456	0.736862238746991
St3gal6	339.245817451509	-0.151076529163652	0.469053479051841	-0.322088068654863	0.747385976890578	0.999901309111036
Rock1	9847.5833272877	-0.218827950470999	0.432440150770056	-0.506030603498141	0.612835165907483	0.999901309111036
Atpif1	2221.138695299	-0.690270318725971	0.469380623213073	-1.47059824072164	0.141399800017994	0.999901309111036
Hyal1	350.66214941771	0.30993482648133	0.509677307732559	0.608100109185086	0.543121079831371	0.999901309111036
Kitl	364.544787370834	-0.362000645076427	0.436011218001735	-0.830255346950698	0.40639442860746	0.999901309111036
Krba1	1600.29283894114	0.160944717263661	0.39475379158858	0.407709110572396	0.68348724800925	0.999901309111036
Pik3cd	457.988774119124	0.112289420567031	0.492364062142966	0.22806177217383	0.819598218360247	0.999901309111036
Nfe2l1	6577.56246953889	-0.137177789345427	0.447784980652099	-0.306347455302448	0.759340110795931	0.999901309111036
Lpp	14877.9597096157	0.162530951683578	0.459459091569122	0.353744119260999	0.723530655280654	0.999901309111036
Wac	18051.8922904408	-0.368820267954022	0.4127778228897	-0.893507953920712	0.371585214556169	0.999901309111036
Setdb1	5683.2792068355	-0.199577003371827	0.403476573416132	-0.494643348638709	0.620851897345109	0.999901309111036
Chn2	3873.21508621675	0.240789136924558	0.462531442273019	0.520589769511123	0.602652577625604	0.999901309111036
Rnpep	562.984466486576	0.101918275254788	0.456899806866239	0.22306482454834	0.823485054559133	0.999901309111036
Pcdh15	390.393191378866	-0.751738031282281	0.555364723465323	-1.35359341261656	0.175866129693898	0.999901309111036
Kcnt1	51.2294396179749	0.0802352494091705	0.676381093805296	0.118624323098344	0.905572994366345	0.999901309111036
2810459M11Rik	7.95456360905922	-0.153345589948952	1.4387725538274	-0.106580841802288	0.915121518025977	NA
Gm10548	19.3154223112885	0.646749366021286	1.04738544971606	0.617489355228886	0.536912000320548	0.999901309111036
Yars2	1939.49961374611	-0.15834569976101	0.416582769389156	-0.380106215130297	0.703866572427636	0.999901309111036
Nudt12os	43.2397565592255	0.223020869093779	0.747942688377556	0.298179088530912	0.765566481190396	0.999901309111036
Fam49b	17490.8415918802	-0.238635946673586	0.390347162391531	-0.611342849814869	0.540972628919248	0.999901309111036
Cacna1g	23.7022015529594	-1.43025244151524	0.996691216960351	-1.43500054698699	0.151286941728001	0.999901309111036
Bcar1	1469.89375667594	0.616304028946641	0.481842089856826	1.27905810206362	0.200876596292354	0.999901309111036
Crhr2	15.1134953709964	-0.866128734116444	1.09399496973163	-0.791711806800095	0.428528736365829	0.999901309111036
Elavl4	1744.27074513085	-0.464269318496823	0.451013419543877	-1.02939136260369	0.30329580628169	0.999901309111036
Gm19466	71.0153155896219	0.290152039570318	0.619126443236879	0.468647467314371	0.639321642331921	0.999901309111036
Gm4262	427.729726074426	0.115662738573603	0.440780798810074	0.262404212900934	0.793009825026716	0.999901309111036
4930556M19Rik	1047.27169235421	0.159733589465258	0.447384019335461	0.35703910412921	0.721062531574386	0.999901309111036
1700026F02Rik	19.5948797781779	-0.951805221264076	1.03972482846385	-0.915439542470414	0.359960927540337	0.999901309111036
Kdm6a	13431.9816886404	-0.113684037995442	0.404037835369095	-0.281369782836276	0.778426792094904	0.999901309111036
Mettl1	584.67558689508	0.321323862078117	0.437734886804847	0.734060436497424	0.462911904808383	0.999901309111036
Aanat	30.9182247552728	-0.255286999683805	0.846686671902003	-0.301512954149055	0.763023373369473	0.999901309111036
Dnajc2	3893.62765798753	-0.34956131950429	0.427931496853206	-0.816862797141107	0.414006840342248	0.999901309111036
Mid1	602.981942662115	-0.693355880996526	0.52864857439649	-1.31156294479384	0.189667642617839	0.999901309111036
Bcl11a	292.262786308463	-1.50923905675834	0.543097181387609	-2.77894842485141	0.00545351831117676	0.750849944863289
Tpx2	6679.65394591831	-0.0755218965226506	0.39405240425994	-0.191654449271757	0.848012888658901	0.999901309111036
1700001G11Rik	26.3930596343669	1.05134806136398	0.881108439768518	1.19321074899724	0.232786845986658	0.999901309111036
Mad2l1bp	259.452495764265	-0.0934103805626844	0.476982218442694	-0.195836190430036	0.844738382631283	0.999901309111036
Tars2	2570.49270969405	0.286000086392755	0.423074239393574	0.676004492267602	0.499037792896686	0.999901309111036
Mrps34	252.13815416185	-0.453994266955387	0.629648250918567	-0.721028393699297	0.470892045437722	0.999901309111036
Pycard	922.06601416428	-0.261827671000058	0.461121656383184	-0.567806060235183	0.570166664346543	0.999901309111036
Ints12	1275.10910028043	0.620279058604318	0.397438381116927	1.56069239428044	0.11859634666766	0.999901309111036
Mybphl	161.972026124761	0.385552212774533	0.570074318898749	0.676319209606444	0.498837999039735	0.999901309111036
Trnau1ap	1857.86394943074	0.168450378707639	0.416602997304361	0.40434269507805	0.685960733443323	0.999901309111036
Rreb1	11256.8197155309	0.193597803629509	0.420217978472611	0.460708045698543	0.645008081844658	0.999901309111036
Gnpda1	1903.30979243379	-0.0723646878052327	0.412621140459849	-0.175378042251023	0.860782592931247	0.999901309111036
Ksr1	1755.57730628903	0.00649097489902944	0.542341867696283	0.0119684193414779	0.99045081096661	0.999901309111036
Thbs3	104.504672449695	0.209548732654145	0.635185546098048	0.329901607398666	0.74147430890827	0.999901309111036
Sart1	974.174129454783	-0.245206717013306	0.541238176406564	-0.453047711159814	0.650514386138513	0.999901309111036
Cuta	267.824707584196	-0.672305869313514	0.514481938199823	-1.30676282177353	0.19129327541249	0.999901309111036
Syt17	82.7598828723268	1.01278200163047	0.670150043303138	1.5112764846489	0.130718022615681	0.999901309111036
Amdhd2	1318.63692162373	0.0817085435513458	0.418781219663923	0.19511033378459	0.845306572856046	0.999901309111036
Dgkk	26.8798877119058	-1.28352015222301	1.16682660224206	-1.1000093327978	0.271328055573002	0.999901309111036
Gprasp1	2554.8084970086	-0.335705615654622	0.393496509220871	-0.85313492696371	0.393584484578304	0.999901309111036
Zfp7	2680.82933218291	-0.205007472932797	0.413884360665578	-0.495325488025493	0.62037038211469	0.999901309111036
Fam178b	7372.4064751761	0.854488225738431	0.407118739100035	2.09886734181615	0.0358285964552947	0.999901309111036
Syce2	1854.63951197968	0.0944178628796085	0.420579398116945	0.224494740594391	0.82237235888731	0.999901309111036
Tekt4	11.2573567213869	0.195276534476371	1.25358222423462	0.155774811337643	0.876210525862083	0.999901309111036
Vezt	2797.75517366835	0.313170177404923	0.425597094033736	0.735837207995829	0.46182977444844	0.999901309111036
Stil	3929.63211464151	0.048752312807819	0.393531557723932	0.123884125303159	0.901407022288087	0.999901309111036
Tbl2	1619.78178034526	-0.336498980585646	0.442108461964713	-0.761123139535166	0.446583520632801	0.999901309111036
Rrm2	5387.4141017883	-0.299040475863537	0.446137803566252	-0.670287237425576	0.50267470134116	0.999901309111036
St6galnac2	2928.60510512551	0.387715393190445	0.483151619716698	0.802471475554168	0.42228028210125	0.999901309111036
St3gal1	719.763970570878	0.431068939259711	0.412300630764473	1.04552093083253	0.295782271964089	0.999901309111036
Zfp317	3867.40193525714	0.0863575341958655	0.390123575561909	0.221359434818779	0.824812575278565	0.999901309111036
Pdia6	3178.54268832888	-0.176038334065844	0.415379666887621	-0.423801038180018	0.671710920922764	0.999901309111036
Mrpl1	6179.05046306454	0.0330781904893633	0.406115462571354	0.0814502119173841	0.93508391838957	0.999901309111036
Dcaf7	2904.25858449857	-0.0871876908195311	0.399391742648293	-0.218301185300942	0.827194450994349	0.999901309111036
Pdilt	93.1329655928395	-0.0939095544509954	0.637169829182337	-0.147385438151563	0.882827798673895	0.999901309111036
Fendrr	7.99575535863968	0.899962559808861	1.45590665148113	0.618145784891709	0.536479243952317	NA
Ccdc163	362.615949233249	-0.428731785708239	0.443180710296104	-0.96739721686395	0.333345500836551	0.999901309111036
2410004B18Rik	814.587685752603	0.512930387744016	0.414499036110821	1.2374706405997	0.215912407509865	0.999901309111036
Disp3	24.6383750816872	-0.191554655027837	0.93772593160135	-0.204275736195884	0.838138029897569	0.999901309111036
Ccdc34	720.436026952381	-0.450025376007379	0.457400828432767	-0.98387529718593	0.325176831023098	0.999901309111036
Rabggtb	12607.2104513731	0.630168217927867	0.552501466621185	1.14057293237908	0.254047686516391	0.999901309111036
Mir17	63.5594493304064	0.257228604401841	0.686370735257797	0.374766275991104	0.707834297197213	0.999901309111036
Pex11b	679.054076353399	0.462833741211349	0.433523149115891	1.06761021217721	0.285696375154683	0.999901309111036
Dand5	1001.83215079068	0.377021848559087	0.434293304872114	0.868127241036119	0.385324679723015	0.999901309111036
Mir22hg	572.460211258631	-0.363965830766293	0.497177401500351	-0.732064308771757	0.464129317078673	0.999901309111036
AU019990	107.74720442338	0.492568685933261	0.763059157676007	0.645518346747114	0.518591332779933	0.999901309111036
Mrps12	207.931391252747	-0.516638581292686	0.472389694203286	-1.09367030575049	0.274099602126239	0.999901309111036
Exoc1	3628.74948331929	-0.147318826029152	0.405534949263321	-0.363270357577727	0.716402934254193	0.999901309111036
Gm10649	65.8555871125923	-1.21567968470431	0.865205929678775	-1.40507553520312	0.159998818138472	0.999901309111036
Nkx6-2	92.9613345366394	0.317730901849806	0.575245504308293	0.552339652322643	0.580715668318702	0.999901309111036
Lrrc75a	5858.66991641303	0.707424398798151	0.666397589523524	1.06156506253866	0.288433181489751	0.999901309111036
Slc23a2	9710.27123077707	0.103775760378892	0.421873084075699	0.245988104707507	0.805691440705802	0.999901309111036
Atg13	3836.70650230773	-0.161918349246401	0.388119256759518	-0.417187105319864	0.676541556159983	0.999901309111036
Setd2	9984.68270934063	0.0110251591057698	0.382449112630132	0.0288277805900736	0.977001944376681	0.999901309111036
Nhsl1	3367.22109805473	-0.15969951964137	0.48493842440258	-0.329319170445427	0.741914455606015	0.999901309111036
Cops7a	2093.1253845567	-0.0881849410905705	0.40565661299234	-0.217388151126322	0.82790586445135	0.999901309111036
Cops6	701.022036776917	-0.280433220149581	0.50926041153606	-0.550667622687817	0.581861543475219	0.999901309111036
Rpl21	9216.44361451248	-1.28624790226218	0.560892411862878	-2.29321680068768	0.0218355263671854	0.999901309111036
Derl3	127.736770542365	0.324443208324765	0.671468602061884	0.483184481491011	0.628964753066128	0.999901309111036
Kctd18	1382.61552113756	0.172270799299599	0.41571625156687	0.414395152102656	0.678584738731165	0.999901309111036
D330050G23Rik	14.4928844519397	-0.635761430506393	1.11031596284387	-0.572595055625432	0.566918908259572	0.999901309111036
Inppl1	899.156211871391	-0.236653069819464	0.461786188392656	-0.51247325227111	0.608319835522919	0.999901309111036
Trp63	36.1234609124278	-2.37954650251295	0.870533760193908	-2.73343391298566	0.00626777000395734	0.782739248158438
Mocs2	577.570152716828	0.466167863418898	0.441853190757704	1.05502884933228	0.291412130671685	0.999901309111036
Rnf34	1720.58286699313	-0.106529759132203	0.398052737014883	-0.267627249422028	0.788986253839025	0.999901309111036
Ttc39a	485.16668462445	0.32255383177789	0.455802659332951	0.707661144956756	0.479155711879256	0.999901309111036
Tmc7	1889.20022981142	0.273286991666596	0.436462347319499	0.626141048236961	0.531222430246305	0.999901309111036
Nkd2	203.366830527784	0.325739515206948	0.48993020987251	0.664869217376313	0.506134145985007	0.999901309111036
Matn2	2024.14385156906	0.0222952244282356	0.414122987980809	0.053837205553218	0.957064866745077	0.999901309111036
Tmub1	44.6932241701566	-0.398131338648866	0.728540215213136	-0.546478190682159	0.58473727528498	0.999901309111036
Folh1	19.3821708933687	-1.08261933093133	1.14456673248465	-0.945876985766623	0.344211333109802	0.999901309111036
Stk32b	137.332993154449	-0.695520378838739	0.558889744680194	-1.24446795715804	0.21332738536298	0.999901309111036
Sdf2l1	94.1217662433148	-0.822611322493664	0.604431629894769	-1.36096670294518	0.173524212206158	0.999901309111036
Ulk2	834.983659247949	0.124231667692782	0.559171990193151	0.222170762970208	0.82418095313598	0.999901309111036
Rhbg	29.9903206121689	0.81424243903381	0.841088026116828	0.968082309758992	0.333003264013105	0.999901309111036
Gm14204	4.3718638141519	-0.770682947434321	1.92187238616431	-0.401006306653095	0.688415480671705	NA
Ralgps2	5272.83871896105	-0.0975779810312994	0.452450170386134	-0.215665696286563	0.829248342345258	0.999901309111036
Vmn2r95	7.32644913090731	-2.82814235210373	1.72398628597062	-1.6404668500663	0.100908135613228	NA
Tiam1	7314.12846584279	0.323334046671566	0.417967300496545	0.773586943972519	0.439175095346759	0.999901309111036
Ypel1	840.089696928087	-0.086581698272111	0.43780152834798	-0.197764723661021	0.84322914745237	0.999901309111036
Klhl22	2719.58946905129	-0.784078949581753	0.561308110793487	-1.39687799713663	0.162450262207154	0.999901309111036
Ndrg2	163.390183912541	-1.3270902939409	0.517259873457565	-2.56561616711174	0.0102992727571388	0.962897582523977
Man2c1	1462.39201114016	-0.130501316067887	0.43083051516962	-0.302906390037177	0.761961201452653	0.999901309111036
Setd6	1139.71951814511	0.0958574485529044	0.440047513701661	0.217834314632426	0.827558207296978	0.999901309111036
Sis	37.2356695721523	-0.192689616268119	0.787469755046191	-0.244694624819992	0.80669289031832	0.999901309111036
Porcn	430.355760593495	-0.622145819416277	0.587606228833045	-1.05878016414466	0.289699909355275	0.999901309111036
Gm12250	50.9840749935038	0.48940960253206	0.688022555328224	0.711327846364841	0.476881099606129	0.999901309111036
Satb2	4882.70521719715	0.428793191899892	0.439019970455234	0.976705436555112	0.328715002913659	0.999901309111036
Mark3	8951.2726006704	0.0440015497754845	0.391113769129413	0.112503197914582	0.910424434272926	0.999901309111036
Itgb3	122.195176501844	-0.823045083170328	0.563768325656731	-1.45989947592669	0.144317703299743	0.999901309111036
Zkscan3	3862.653999839	0.340255459140682	0.391708858849128	0.86864376807913	0.385042007049441	0.999901309111036
Ripk4	760.152773174883	0.930260457166088	0.523885296405625	1.77569491556377	0.0757832158913835	0.999901309111036
Pde1a	361.824415607717	0.51105266415408	0.556125880389286	0.918951414015014	0.358120985829759	0.999901309111036
Enpp4	369.937504350579	0.594693641779707	0.435798627316407	1.36460650516904	0.172376759092572	0.999901309111036
Gimap8	4.42770293714193	-1.06141969441089	1.87224405029489	-0.566923790861406	0.570765959708189	NA
Igsf1	47.9195074636882	0.485468269934747	0.7795644537825	0.622742952913286	0.533453451682022	0.999901309111036
Fbf1	856.04603328669	0.197954129553021	0.447902552828842	0.441958029269517	0.658519577540534	0.999901309111036
Atraid	545.841596270909	0.0773274007137001	0.434546439521525	0.177949681969192	0.85876249288425	0.999901309111036
Dock9	5499.28020160194	0.0189921080215965	0.391711372261753	0.0484849543987849	0.961329754989945	0.999901309111036
Wdr76	8256.15391529037	0.0690935079535132	0.395464259753855	0.17471492366091	0.861303640758837	0.999901309111036
Crtac1	754.126495304519	-0.53315399327285	0.472182519514077	-1.12912691859393	0.258844297245906	0.999901309111036
Paqr7	88.7128407803509	0.0761339710264684	0.632014943884689	0.120462295651602	0.904116945810394	0.999901309111036
Phf23	901.592233172178	-0.23285368459847	0.48585347486373	-0.479267303097461	0.631748479776906	0.999901309111036
Ms4a8a	3.32815895728702	-2.02633764045841	2.21270117170927	-0.915775553593213	0.359784628028834	NA
Tpm1	2233.70410543566	0.129174650329541	0.408418628298077	0.316280016089925	0.751789978069073	0.999901309111036
Gramd4	898.473326825566	0.389201908682428	0.512339737020156	0.759655909077215	0.447460290330688	0.999901309111036
Polk	3929.0147563269	0.573297923902094	0.459710545275705	1.24708456178282	0.212366493024441	0.999901309111036
Syne1	4144.64218609348	0.188080254773093	0.442324814160584	0.42520846389778	0.670684714681431	0.999901309111036
Dbi	1055.72479030337	0.0113029114543112	0.402797465747552	0.0280610292155987	0.977613476005048	0.999901309111036
Daxx	668.423173575515	-0.0287818990850423	0.450873273046565	-0.063835895373798	0.949100896158953	0.999901309111036
Cyp1a1	21.4483730131263	-0.419695504627444	1.1667278514621	-0.359720138763721	0.71905643027299	0.999901309111036
Cyp46a1	15.8650514218419	-0.185246811556682	1.06905161575867	-0.173281447617679	0.862430205752164	0.999901309111036
Eif4ebp3	546.956658745863	0.22094893929424	0.422288478133048	0.52321801501917	0.600822546238881	0.999901309111036
Mprip	5278.00493063181	0.278196396207238	0.419816866818774	0.662661313051362	0.507547492301117	0.999901309111036
Grin3a	547.921180621585	0.0481464448310906	0.452356038240914	0.106434845035602	0.915237347743659	0.999901309111036
Epc1	9197.78846663859	0.316485699212182	0.390324744087745	0.810826636040875	0.41746523584447	0.999901309111036
Dnm1l	10859.4420893078	-0.432486991711029	0.394275597391449	-1.09691544334062	0.272678357131469	0.999901309111036
Exoc3l4	7.08148623659351	0.308118278846417	1.62535924567728	0.18956933961884	0.84964661494498	NA
Klk1	62.7480493109207	-1.26274897249454	0.637381011528904	-1.98115248125379	0.0475741763175659	0.999901309111036
Rfc1	8627.85596338751	-0.1304530821955	0.399901026201841	-0.326213421942201	0.744262887124422	0.999901309111036
Rbp4	3.67325663743021	0.138499684646272	2.06499311456395	0.0670702888399306	0.946525746689225	NA
Rbp1	164.785527720206	-0.557131713377472	0.500888609441834	-1.11228664991666	0.266014922014501	0.999901309111036
Zfp850	3729.44109938668	0.0195148352868609	0.396530311180106	0.0492139812181904	0.96074876936731	0.999901309111036
Tnip1	5994.59999231414	0.139394883826759	0.486380956946057	0.286596096816798	0.774421603410002	0.999901309111036
Smarcd1	1637.8380719878	-0.15902423948316	0.454543710824179	-0.349854668970818	0.726447768553963	0.999901309111036
Kis2	419.450618981678	-0.0964218151230573	0.434742531322576	-0.22179061898941	0.824476882563642	0.999901309111036
Lpcat1	4911.99062421779	0.208599148216124	0.427123064706714	0.488381839925595	0.625279402512539	0.999901309111036
Dnm1	380.229340443721	0.792643232356088	0.564661507257271	1.40374936518374	0.16039349680673	0.999901309111036
Secisbp2l	2538.66188761086	0.188493449313956	0.388399443798406	0.485308236980357	0.627457713439984	0.999901309111036
Rragd	2222.23608767405	0.172089022771645	0.435314940631983	0.395320736113052	0.692606197919385	0.999901309111036
Lrp8	2023.96089038575	0.268542207065346	0.463753871599496	0.579061919502988	0.562547393689761	0.999901309111036
Hsf4	21.744277981357	-0.111245425136995	0.944483524866153	-0.117784399841978	0.906238490620386	0.999901309111036
Ampd3	916.20301144407	1.15734624607516	0.643688183321145	1.79799206520115	0.0721782652041359	0.999901309111036
Mgst2	88.7899068937708	0.831421478765737	0.685041583732803	1.2136803057054	0.224869827760089	0.999901309111036
Sh3bp1	669.23160443734	0.00631279697301052	0.471689042474638	0.0133833869446945	0.989321920953966	0.999901309111036
Usf1	1173.65032948885	-0.274518676135639	0.456562651034915	-0.601272739925995	0.54765834300145	0.999901309111036
Wdr44	3525.05248987759	-0.146755881839339	0.41070931832348	-0.357322990475107	0.720850020636018	0.999901309111036
Adamts10	237.563405062686	0.0646398610601807	0.487779325782984	0.13251865678485	0.894574067181492	0.999901309111036
Col26a1	235.361913344967	0.0941893968242049	0.524304377138001	0.179646405659157	0.857430170848674	0.999901309111036
C2cd6	70.1717473303816	-0.77894270194353	0.647761931311757	-1.20251386240949	0.229164498533127	0.999901309111036
Itpa	1652.28955550999	0.320245552892135	0.418254844399825	0.765670875496187	0.443872160751065	0.999901309111036
Gm2026	1182.67244984979	-0.219057645500512	0.472939124653643	-0.463183598229348	0.643232771781472	0.999901309111036
Rint1	1707.21026237255	-0.0473498652705776	0.392604731622117	-0.120604418278259	0.904004369111825	0.999901309111036
Vasp	3617.42284023321	-0.0982430366079122	0.434901970024103	-0.225896968465025	0.821281555703151	0.999901309111036
Pla2g4a	51.0185976551546	-0.578230377598777	0.718755287293984	-0.804488520391601	0.421114896497971	0.999901309111036
Igfbp7	144.638896079506	-0.326932614470757	0.56266369696566	-0.581044443126229	0.561210500666427	0.999901309111036
Gdf5	2.88585474314901	0.429737803087618	2.27567435444585	0.188839761826232	0.85021840703453	NA
Rgl2	399.864176535289	-0.499846371381271	0.495931134673617	-1.00789471850811	0.313505007399738	0.999901309111036
Ptpra	2800.96081471969	0.212970142680042	0.451998681351431	0.471174256622348	0.637516300815685	0.999901309111036
Rabggta	954.38910322787	-0.231617875948861	0.401468875142368	-0.576926108821573	0.563989372386662	0.999901309111036
Ccdc186	2995.12767416787	0.350645820858408	0.396737341001613	0.883823589615133	0.376791450132039	0.999901309111036
Slc16a11	53.5439594227189	0.0155908675085099	0.745608673775081	0.0209102550129574	0.98331724609602	0.999901309111036
Timm10b	1226.1072435757	-0.199027068721656	0.422371795426284	-0.471212971313071	0.637488656612131	0.999901309111036
Arvcf	2054.85394333309	0.148602062690006	0.465463842328623	0.319255867322753	0.749532495669192	0.999901309111036
Kcnj15	4.28619453813757	-2.55584832427877	2.1155480215206	-1.20812588430004	0.226998844724703	NA
Palld	3581.4539059145	0.670460430916167	0.455526742468062	1.47183550033437	0.141065304525272	0.999901309111036
Csde1	14434.7965452241	0.122703076271334	0.399267787899944	0.307320249691876	0.758599623965489	0.999901309111036
Dctn6	1294.59311104379	0.147222310041534	0.397481023373503	0.370388273613739	0.711093209821385	0.999901309111036
Fgd4	3506.53767575498	-0.208716482738261	0.443195753737117	-0.470935204090566	0.637687007313033	0.999901309111036
Tpk1	7691.78180896504	-0.452905119008785	0.467150190049412	-0.969506442801361	0.332292567220621	0.999901309111036
Mgme1	2010.78630454176	0.098584578455037	0.395289134704193	0.249398654806971	0.803052425590896	0.999901309111036
St7	5194.52729865635	0.195608192941361	0.40708473599039	0.480509770196786	0.630864957618017	0.999901309111036
Azin2	657.258213593884	0.443319301311193	0.456402168366148	0.971334783307913	0.331381593032297	0.999901309111036
Rgs21	9.80911702528747	-0.664848175631525	1.57372272525892	-0.422468434216795	0.67268313619973	0.999901309111036
Ddit3	1515.54273026285	-0.0095897929775163	0.461063248018817	-0.0207993003535275	0.98340575585618	0.999901309111036
Ltbp1	1632.18929298593	-0.588897860096038	0.425331318230041	-1.38456265705205	0.166186236662458	0.999901309111036
Cc2d2a	1239.53190908052	0.284857714258235	0.402306077371476	0.708062170274417	0.478906650556449	0.999901309111036
Dmp1	13.142326806167	-2.22923772362228	1.24692250115246	-1.78779172046533	0.0738096171656359	0.999901309111036
Gpr135	81.2839698862064	-0.362275950160645	0.593011852157211	-0.610908447854434	0.541260191826656	0.999901309111036
Ffar4	25.3320932620855	0.0563030920849322	1.00176273426176	0.0562040193344029	0.955179279260465	0.999901309111036
Aida	2253.16154115073	0.0586470941798433	0.417676591710829	0.140412690928216	0.888333931277611	0.999901309111036
A730020M07Rik	14.4960807578838	-0.313143289939628	1.14528705514817	-0.273419042441823	0.784531116517378	0.999901309111036
Homer3	1325.93141104389	-0.176843122430919	0.458600042961582	-0.385615145800877	0.69978171448832	0.999901309111036
Hint3	270.370721503202	-0.567096558482993	0.475538602799784	-1.19253527504213	0.233051427727905	0.999901309111036
Etfdh	783.82540777455	0.164830131493688	0.410671892841766	0.401366965616022	0.688149967063311	0.999901309111036
Alg6	5212.84035660488	-0.133329661935878	0.41311970357222	-0.322738568949835	0.746893240065128	0.999901309111036
Slc44a5	119.759446793198	-0.567451712577525	0.632888773567943	-0.896605748555923	0.369929329513814	0.999901309111036
Tspan2	302.21551792832	0.729527514183657	0.491880365565034	1.48314013987046	0.13803718127901	0.999901309111036
Rufy3	3141.06357031547	0.0669663584116945	0.418912979945218	0.159857444427842	0.872993371756717	0.999901309111036
Als2	5050.82809913765	0.0402794625967729	0.38691431289496	0.104104348829577	0.917086539746395	0.999901309111036
Vgll1	4.06795788358917	-0.365059594888599	1.98168017526919	-0.184217210952827	0.853843058150142	NA
Nus1	4108.43695632108	0.162108555105367	0.384898483340982	0.421172236632989	0.673629316094001	0.999901309111036
Cttnbp2nl	1652.69318419105	0.36140623080611	0.409362143390455	0.882852106970224	0.377316182924372	0.999901309111036
Adamts18	33.0100680474655	-1.1655839399057	0.918994606846809	-1.26832511444759	0.204681871937039	0.999901309111036
Asb18	98.7213843704708	1.06932525231776	0.661181812293784	1.6172938100158	0.105814874817201	0.999901309111036
Mettl18	227.618450094398	0.559216339538281	0.489548024751897	1.14231150216915	0.253324561867575	0.999901309111036
Zfp819	1607.5188357152	-0.178177456150111	0.502868138250644	-0.3543224209232	0.723097266805757	0.999901309111036
Ubap1	6437.79728103095	0.0885948284749872	0.382948831114553	0.231348998290807	0.817043683841859	0.999901309111036
1700049E22Rik	7.92120008216225	0.737422373566769	1.45779480655791	0.505847853380643	0.6129634620412	NA
Iqch	128.061278991785	0.215786641356799	0.686426046351673	0.314362548600387	0.753245697238964	0.999901309111036
Slc2a4rg-ps	192.865696423846	0.12812812414359	0.526118553337014	0.243534700175295	0.807591207244877	0.999901309111036
Retreg1	2306.02361484558	0.833418479852774	0.535631860560966	1.55595389523681	0.119719056100116	0.999901309111036
A330048O09Rik	3.8113302574172	-0.471596966978109	2.19677233599904	-0.214677214953018	0.830018988241629	NA
Fhl1	1771.83950435214	-0.495285619348856	0.424199249462765	-1.16757778326133	0.242977116054843	0.999901309111036
Hnrnpf	23139.6311983271	-0.0888391751868979	0.389281019552912	-0.228213477474266	0.819480284367493	0.999901309111036
Sfxn4	906.805530092632	0.00131036591938172	0.402915239087375	0.00325221235699541	0.997405114546203	0.999901309111036
Sfxn3	253.992941968029	-0.217500067026739	0.584081573652118	-0.372379607298283	0.709610234982277	0.999901309111036
Camsap2	3011.73210387697	0.163074088087371	0.404046780541639	0.403601998433856	0.686505415887809	0.999901309111036
Psmc5	1491.33860264338	-0.310708040377164	0.477994500994836	-0.650024298878954	0.515676526003135	0.999901309111036
Fli1	18.8897985714086	-1.28173566610484	1.03017953647836	-1.24418668855181	0.21343086175733	0.999901309111036
Peg12	27.1116929520734	-0.433865887077849	0.911103725800208	-0.476198126285558	0.633933234259513	0.999901309111036
Mlip	92.8472115305367	-0.983271280922798	0.734967529552217	-1.33784315821661	0.180947569740292	0.999901309111036
Cldn10	81.3982918552296	-0.421339569452392	0.642738436451919	-0.655538156047263	0.512121328337982	0.999901309111036
Rad18	8139.2883522395	-0.317541485180921	0.420148904217948	-0.75578320446172	0.449779188272822	0.999901309111036
Mrpl53	195.482746704256	-0.612737336318698	0.531610074455606	-1.15260670510462	0.249071849851386	0.999901309111036
Tspan11	24.5512701948774	-0.654003323403009	0.933182985909604	-0.700830740892185	0.48340865110133	0.999901309111036
Nadsyn1	677.808835876499	0.0666155858084524	0.483939826097323	0.137652621702301	0.890514965236835	0.999901309111036
Trim42	3.75789638439694	-1.02492602777494	2.09929561759768	-0.488223773337748	0.625391347236946	NA
Lrrc40	4171.20900438532	-0.00388702881145499	0.410113568613503	-0.00947793272140718	0.992437817033436	0.999901309111036
Spag16	520.014269188075	-0.633084301739136	0.494889797633613	-1.27924298453175	0.200811503364524	0.999901309111036
Hmx1	10.7247279356292	2.21883627668987	1.34334732451024	1.65172196066182	0.0985912437437324	0.999901309111036
4933439C10Rik	200.015830386072	0.0836352005779865	0.509078697005634	0.164287370636255	0.869504923383367	0.999901309111036
Pdcd4	572.666482630303	-0.035229983449472	0.488981343476398	-0.0720477047222405	0.942563943587782	0.999901309111036
Pik3c2g	189.787611059115	-0.237168443058174	0.497930816821566	-0.476308023215128	0.633854950272497	0.999901309111036
Zeb2	234.266267485787	0.271157610999	0.533563769305693	0.50820094353829	0.611312429242514	0.999901309111036
BC031181	837.227159553567	-0.232092324760483	0.431198627486651	-0.538249219653808	0.590405003905347	0.999901309111036
Scrt2	251.146097006304	0.380835063431175	0.658553895300795	0.578289895707365	0.563068415081918	0.999901309111036
Cyp39a1	491.520575378995	-0.181102267043271	0.496616187548842	-0.364672500784038	0.715355888215051	0.999901309111036
Rpap3	1452.54467588068	0.0322530947687555	0.410923443080619	0.0784893033285224	0.937438838680755	0.999901309111036
Pmfbp1	35.5111212295746	-0.38290569279401	0.811556840178007	-0.471816234966394	0.637057961707192	0.999901309111036
Armcx3	95.1631169853196	0.560582607575346	0.616139144550968	0.909831184291803	0.362911545989115	0.999901309111036
Ccdc153	3.9177192067314	1.83784634734031	2.074152333191	0.886071055597375	0.37557923900313	NA
Lama1	5854.82943107536	0.0267711136179801	0.508711759706505	0.0526253091405345	0.958030451129582	0.999901309111036
Fanca	3132.9542846824	0.124256161174674	0.398776786834909	0.311593265397656	0.755349653043313	0.999901309111036
Naa30	3284.1851804201	-0.176999138368811	0.438990978463843	-0.403195389090187	0.686804491453479	0.999901309111036
Ovch2	4.76480293534748	-0.103201689159106	1.8144296992712	-0.056878306831375	0.954642134972953	NA
Rap1gap	462.141743898801	0.164815712287306	0.4857777675785	0.339282122993973	0.73439720860379	0.999901309111036
Chchd6	3355.82094888692	-0.23699300778336	0.425246944310349	-0.55730678598457	0.577317840062737	0.999901309111036
Zfp57	7685.57232630821	0.20102563966147	0.4680607510311	0.429486213528109	0.667569424717638	0.999901309111036
Rapgef4	236.154496527509	0.931430527589982	0.624189368131368	1.49222427542846	0.135640360484716	0.999901309111036
Zbed4	6659.97810178689	0.138477327287617	0.408045866333192	0.33936706314908	0.73433322767775	0.999901309111036
Gtf2h3	1628.51846796221	-0.0324313753601844	0.408856393258525	-0.0793221676239698	0.936776374639288	0.999901309111036
Fcgrt	131.820522274324	-1.56440469893073	0.668529028470437	-2.34006996302017	0.0192801277752227	0.999901309111036
Mapk1	17419.9691486524	-0.26867053268892	0.382033710929057	-0.703263939811877	0.481891278772746	0.999901309111036
Ahcyl1	4600.71170850655	0.148785319602895	0.390931290699202	0.380591994405935	0.703506022560962	0.999901309111036
Cox7b2	478.617824009166	-0.426261786251201	0.463237459932491	-0.920179871276649	0.357478771204955	0.999901309111036
Rgs17	119.526455467204	-0.238413797719098	0.528499503954317	-0.451114515596039	0.651907016385596	0.999901309111036
Mzf1	185.608658625338	-0.107869175528127	0.519553324873586	-0.207619065000447	0.835526417012252	0.999901309111036
Cdk2ap1	1673.63457506619	0.0145060362855796	0.442027390002194	0.0328170530009636	0.97382047920875	0.999901309111036
Adam34	11.5917545364909	-1.3135880212781	1.29684796552424	-1.01290826388203	0.31110398077346	0.999901309111036
Srcin1	906.087455745191	-0.136052330835143	0.475456346487978	-0.286151045916438	0.774762436330177	0.999901309111036
Nphs1	695.473600728524	-1.0200452015997	0.500435449745983	-2.03831523549634	0.0415184171858209	0.999901309111036
Tsnaxip1	474.447873879188	0.0553042853888503	0.459135040686028	0.120453201102264	0.904124149755973	0.999901309111036
Phyh	1090.56049770037	0.046463002976069	0.421371425150472	0.11026614573942	0.912198305291734	0.999901309111036
Vdac1	8277.48759151508	-0.441537077707848	0.396957547507348	-1.11230301698615	0.266007887138197	0.999901309111036
Grb2	8174.52119612421	-0.133855375091935	0.405237462499019	-0.330313427259353	0.741163148308472	0.999901309111036
Pax7	35.0274605789574	-0.172537150626193	0.85998545486501	-0.20062798696203	0.840989472568869	0.999901309111036
Smarcd3	142.373943048521	-0.0814382613567298	0.530019558922145	-0.153651426604602	0.877884585800785	0.999901309111036
Khdc3	102.678829381363	-1.25737136129765	0.642558021001705	-1.95682151681414	0.0503684564052009	0.999901309111036
Rab5a	7351.38021024152	0.315664600304871	0.397773001729585	0.793579752603389	0.42744012353506	0.999901309111036
Slc25a23	314.95390236806	0.225052110379321	0.55173091302144	0.407901941087314	0.683345667628921	0.999901309111036
Cd68	474.906651006856	0.20457826656948	0.574192768745857	0.356288476109367	0.72162453857881	0.999901309111036
Sh3kbp1	909.215300401751	-0.0199854223194064	0.436776521044262	-0.0457566314957235	0.96350422563324	0.999901309111036
Pan3	12480.757846629	-0.34415772754994	0.393000414333437	-0.875718485268424	0.38118309358128	0.999901309111036
4930550C14Rik	170.106780054512	0.0534182131953096	0.500190050657292	0.106795833154045	0.914950953232025	0.999901309111036
Cobll1	428.399959238719	0.31355632888281	0.486058417639009	0.645100089832588	0.518862325652832	0.999901309111036
Tmsb15a	3.5186307190765	-2.9342686282322	2.24415552683391	-1.30751571945279	0.191037619752174	NA
Dguok	2207.80315102661	0.179130250948336	0.400402585493124	0.447375360295749	0.654604063209862	0.999901309111036
Rpl3	18575.0652124111	0.0695307407855059	0.573306901443433	0.121280139154868	0.903469150546082	0.999901309111036
Cntn6	77.0776691799549	-1.06146916432091	0.745478304082743	-1.42387666885487	0.154482176737065	0.999901309111036
Ap1ar	3637.42072957388	0.0347576323395355	0.389802141507694	0.0891673714390034	0.928948895876765	0.999901309111036
Barhl1	166.645726195473	0.221754127398348	0.513686233760124	0.431691785421487	0.665965438565049	0.999901309111036
Fmn2	8598.47497161049	0.3669114095876	0.468001976114368	0.783995428040535	0.433042793008412	0.999901309111036
Srfbp1	4732.3265083484	0.369146756292512	0.385325843584425	0.95801193311767	0.338056741260202	0.999901309111036
Ccdc30	733.722954251295	-0.323941187908399	0.493073236314871	-0.656983920541844	0.5111912555542	0.999901309111036
Myl12a	1616.39310867432	-0.0127076761376004	0.430217278634494	-0.0295378097735507	0.976435664248842	0.999901309111036
Stard3nl	2656.83952796653	0.0631283506822335	0.427101289317849	0.147806509278068	0.882495472107103	0.999901309111036
Xaf1	413.582723392282	-0.716798938272203	0.477668617676633	-1.5006197010779	0.133453952745441	0.999901309111036
Kansl2	6766.53753865702	-0.0733351322128836	0.397889797423299	-0.184310159968403	0.853770143964003	0.999901309111036
Otub1	1753.69704609883	0.107172592136981	0.471792068880101	0.227160648103682	0.82029882608361	0.999901309111036
C2cd5	9363.30327095956	-0.510505935660079	0.440295970339648	-1.15946084009415	0.246268389812604	0.999901309111036
Capza1	10573.9854146188	0.173023044341393	0.400073109953594	0.432478564634005	0.665393628150687	0.999901309111036
Asap1	9522.22647633185	-0.000502012340903137	0.420302019375213	-0.00119440858659063	0.999047000056063	0.999901309111036
Alyref	1539.70818093239	-0.303744004058724	0.457658526431855	-0.663691347404517	0.506887878421231	0.999901309111036
Prkacb	4430.58726660021	0.0197901233729189	0.442439611248237	0.0447295469704573	0.964322882184487	0.999901309111036
A630077J23Rik	100.875399559251	-0.414831157902648	0.552430503696082	-0.750920079769646	0.452700755064685	0.999901309111036
Scyl2	2977.74174007346	0.217337831045094	0.388779681889577	0.559025692877703	0.576144185605404	0.999901309111036
Gm12505	49.6723885458958	0.19736890096522	0.734324475094697	0.26877614414223	0.78810195225084	0.999901309111036
Rgs19	327.070327675481	0.167567373437085	0.475079038103952	0.352714727439562	0.724302317209539	0.999901309111036
LOC100125594	13.4640592393876	-0.914805436996147	1.22552398291096	-0.746460656627239	0.455389189599513	0.999901309111036
Ctbp1	2717.59120421763	0.186884801064416	0.393691812286074	0.474698216300769	0.635002089480897	0.999901309111036
Txndc16	1004.80410866062	-0.0766303394639367	0.442230315513588	-0.173281515933482	0.862430152056271	0.999901309111036
Mfap2	83.0492728236197	0.191084678587405	0.638508632715205	0.299267181047863	0.764736193459405	0.999901309111036
Ncor2	9030.68210089555	0.45708533480618	0.493007529934682	0.927136619732235	0.353855605081798	0.999901309111036
Avpr1b	38.0232099148368	0.422218026436348	0.821271300520262	0.514102984201298	0.607179991123937	0.999901309111036
Gm20556	21.925956653644	-0.674635328860767	0.971856534401454	-0.694171726978469	0.487574521052101	0.999901309111036
4930452N14Rik	17.2930699190744	-0.777509918335035	1.0844337598069	-0.716973177295297	0.473390647261537	0.999901309111036
Fam229a	7.52578484659805	-0.0872188770097291	1.48459568085865	-0.0587492460972835	0.953151834332653	NA
Skint3	9.60217295347604	-1.35065316095625	1.45017150255325	-0.931374777795741	0.351659733103569	0.999901309111036
Ckm	6.32631974530638	1.04354989206511	1.65655625984572	0.629951374040442	0.528726399028474	NA
Ncan	15.2334097719875	-0.764309821030278	1.11795337291	-0.683668782214773	0.494184340545806	0.999901309111036
A830082K12Rik	35.4017558408792	-0.0567102766225566	0.799668590209042	-0.0709172241062163	0.943463635035088	0.999901309111036
Ablim2	3615.75710603595	1.29790137260616	0.532823959317972	2.43589153586019	0.014855138125233	0.999901309111036
Fgf1	59.5064379473333	-0.883481389815803	0.707653962788571	-1.2484652616575	0.211860722336038	0.999901309111036
Armt1	2439.35082358039	-0.0115606386787469	0.394747907456023	-0.0292861303641865	0.976636388524866	0.999901309111036
Ncbp3	5007.06985901503	-0.0454325232079858	0.384970262531312	-0.118015669338331	0.906055242310547	0.999901309111036
Slc15a3	15.4512293702625	-0.226834382991788	1.1270598754684	-0.2012620517588	0.840493673702466	0.999901309111036
Ccnc	2497.25081072192	-0.0452017917908156	0.410191188205575	-0.110196886453255	0.912253231487335	0.999901309111036
Atp2a3	840.14033187373	-0.0905703895134942	0.449526692837714	-0.201479447064095	0.840323698775832	0.999901309111036
2810004N23Rik	4823.56448581551	0.321669643437567	0.384399748783612	0.836810233241445	0.402699244368116	0.999901309111036
Rwdd1	1812.88627903629	-0.240250266396604	0.400990569195067	-0.599141937125536	0.549078237982758	0.999901309111036
Grtp1	3450.74756184116	0.261424084155518	0.448743203077761	0.582569457013517	0.560183171454864	0.999901309111036
Podxl	374.382005768524	-0.439364010551166	0.468242603120191	-0.938325576578062	0.348077119638039	0.999901309111036
A330076C08Rik	197.150274745229	0.368156489983273	0.782127636747666	0.470711521605583	0.637846755524083	0.999901309111036
Zfp617	2661.95189395616	0.579646689162587	0.393382149411735	1.47349514976567	0.140617570718382	0.999901309111036
C1ql1	111.08383192031	-0.299313599409439	0.61580879027118	-0.486049572753959	0.626932018917149	0.999901309111036
Bpnt1	2575.93562977034	-0.384251333889942	0.431584746915083	-0.890326492390024	0.373290599888708	0.999901309111036
Ube3a	8969.00774666555	-0.246550686548876	0.461372202922422	-0.534385654331092	0.593074742127801	0.999901309111036
Ubb	4181.13144715072	-0.782175232793206	0.49064822010176	-1.59416706460483	0.110898621162786	0.999901309111036
Tyr	13.809163121701	-0.999729736366175	1.27964804733307	-0.781253672406034	0.434653311852369	0.999901309111036
Med21	859.384299298724	0.0891761104944082	0.405435385690743	0.219951473506631	0.825908947703133	0.999901309111036
Ftsj3	3187.40641556567	-0.481542640488123	0.520822681942599	-0.924580778033769	0.355184015488674	0.999901309111036
Gdpd3	124.850111673247	-0.24360628916127	0.554047247129836	-0.439685045676589	0.660165235017755	0.999901309111036
Tjap1	4884.570641459	0.439722966382302	0.427352634744554	1.02894642651529	0.303504850330866	0.999901309111036
Mrps7	683.938910554586	0.0748266442086735	0.447907534462671	0.167058239595006	0.867324224156639	0.999901309111036
Stau2	3130.13490591181	-0.0667776977307864	0.468382869955252	-0.142570751439236	0.886629198430794	0.999901309111036
Paqr5	100.671263257514	0.408581478615337	0.605625581827465	0.674643692200796	0.499902166754299	0.999901309111036
Clasp1	11759.5842878065	0.142181311251178	0.385898768609416	0.368441992607357	0.712543690662699	0.999901309111036
Rbm10	3882.99826087546	-0.214393223467566	0.400843202948739	-0.534855579165161	0.592749726978896	0.999901309111036
Mrgprd	24.2763343475455	-1.28875999735397	0.917491887585546	-1.40465546866626	0.160123753717299	0.999901309111036
Slc41a3	324.657106750313	0.490150163447806	0.588824955115735	0.832420839486101	0.405171443219419	0.999901309111036
Flot2	1554.88816541665	0.195210917231176	0.446533801836269	0.437169406724452	0.661988494905152	0.999901309111036
Ccnyl1	3321.73225316845	-0.0755150585047438	0.41372814463758	-0.182523377931888	0.855172009562995	0.999901309111036
Ecm1	208.530840238572	0.538509492785202	0.519757340652464	1.03607866722805	0.300165443625079	0.999901309111036
Cd82	112.250998879668	0.493236883488472	0.753549914843383	0.654551044028697	0.512756852707655	0.999901309111036
Anks1	5966.88723350414	0.343035557355398	0.448101518542309	0.765530896818438	0.443955475567173	0.999901309111036
Syt6	17.730718837607	-0.225311685158159	1.04325758390308	-0.215969371931345	0.829011621823187	0.999901309111036
Dnmt3a	2714.9622439745	0.191670004926077	0.406786891012174	0.471180387473058	0.637511923051512	0.999901309111036
Mpv17l	2047.23523011195	-0.0720400190599867	0.41088336065077	-0.175329609225079	0.860820647307861	0.999901309111036
Pde4dip	2200.61095825193	0.125458029514057	0.450042329870797	0.27876939831432	0.780421800427504	0.999901309111036
Pomgnt2	541.640763083688	0.432249355903778	0.461071365562489	0.937489048742922	0.348507054354883	0.999901309111036
Ankrd10	24349.6177322179	-0.148533251122601	0.382002945866371	-0.388827501802981	0.697403755076263	0.999901309111036
4930504C09Rik	4.19563769561468	-1.94480783758615	2.30532417153401	-0.843615774996207	0.398884146270834	NA
Nsg1	181.351923469336	0.352149044041239	0.545353879519203	0.645725752151432	0.518456979857949	0.999901309111036
Prkar1b	373.018410788741	1.14628961493561	0.541346492659804	2.11747860285107	0.0342192493922919	0.999901309111036
Tmem159	242.417712353407	0.109276804104317	0.52113780115383	0.209688884326511	0.833910501692759	0.999901309111036
Thumpd1	1729.58500847087	0.235954799413056	0.440511235474024	0.535638549966042	0.592208380604161	0.999901309111036
Brdt	66.4968436375254	0.0313536979999322	0.658970327283029	0.0475798328116005	0.962051104908176	0.999901309111036
Adgrv1	2857.79888330278	-0.0705332624084046	0.393385714836141	-0.179297975875367	0.857703736117836	0.999901309111036
Ctu1	437.939618142384	0.0365323695241744	0.483954977659311	0.0754871242380155	0.939827141676213	0.999901309111036
Cpa5	3.42559156001482	-0.737110034002939	2.1301064021383	-0.346043762538337	0.729309826297158	NA
Ube2m	886.818360199141	-0.157923986852848	0.495751109782538	-0.318554984016318	0.750063993809913	0.999901309111036
Ccdc136	324.659949814786	-1.31707178830516	0.626545942735401	-2.10211526158007	0.035543180305322	0.999901309111036
Mrps35	2790.6306218813	0.0213226015796419	0.390169373746485	0.0546496035167957	0.956417619883672	0.999901309111036
Gpr84	4.62161568011895	-1.98517036815638	2.08532489934474	-0.951971737727857	0.341111315358244	NA
Eva1a	587.131885438532	1.19242266059565	0.523147876183384	2.27932237686779	0.0226479088011785	0.999901309111036
Znf41-ps	1639.14705174036	-0.520792062037137	0.436644087506277	-1.1927152501055	0.232980911036176	0.999901309111036
Tmem141	20.5346484212313	0.320559470264329	0.968671718855137	0.330926839325086	0.740699748258951	0.999901309111036
Rsph6a	51.0088791316163	0.269013197998043	0.700229717349123	0.384178493618427	0.700846157136105	0.999901309111036
Thy1	51.2734522334201	-2.91763085627008	0.752123556962416	-3.87919089790706	0.000104804484470243	0.0747124968667247
Thrb	458.935168155884	0.0455557017176748	0.450197733634416	0.10119042881426	0.919399294419055	0.999901309111036
Thpo	271.046515526114	0.559724850552478	0.583823972946	0.958721937586911	0.337698843872432	0.999901309111036
Adam17	2799.47332306767	-0.227872925024406	0.397027705882262	-0.57394716199474	0.566003557218497	0.999901309111036
Prap1	132.981644638453	1.03930761930412	0.596139937131482	1.74339539186903	0.0812645726879138	0.999901309111036
Patl2	591.120342753763	-0.0291715355057396	0.417174114733438	-0.0699265234238691	0.944252142157513	0.999901309111036
Tmem86a	34.7712113040768	0.475712719947206	0.787499774900672	0.604079817047831	0.54579057737968	0.999901309111036
Plce1	4312.627479435	0.309863481634985	0.4496384388568	0.68913921688459	0.490735662990599	0.999901309111036
Aknad1	5.32398229944629	-1.86041585991719	1.86597276731044	-0.997021978299686	0.318753841941431	NA
Pde2a	130.58725137098	-0.154190648878001	0.583972048943976	-0.26403772090947	0.791750852718321	0.999901309111036
Rhbdf2	1225.19178830494	0.226192333935357	0.537805398848762	0.420583977809723	0.674058895442937	0.999901309111036
Mtmr11	406.04672572342	0.766943180634634	0.477480588294033	1.60622902676485	0.108223597855824	0.999901309111036
Rps27l	1218.19643416285	-0.724729631226778	0.455419003132625	-1.591346927207	0.111531521280659	0.999901309111036
Ppa1	3416.81897681588	-0.0214822415514058	0.426348742791508	-0.0503865483705929	0.959814355616142	0.999901309111036
Mfap3l	370.96145805054	0.832634982489516	0.436650690720565	1.90686743473483	0.0565377561526025	0.999901309111036
Ifi30	447.407658955505	-0.729552099233098	0.528376929841816	-1.38074177358862	0.167358372160014	0.999901309111036
Cpvl	58.2116117057494	-0.755287240114652	0.672635636427055	-1.12287722982777	0.261489639392259	0.999901309111036
Nipbl	15263.1816822828	-0.127076648603895	0.425138804143029	-0.298906256887203	0.765011572936914	0.999901309111036
Rbm12b1	1518.87112138883	0.431249779626745	0.395829276253206	1.08948429410987	0.27594037714945	0.999901309111036
1700029P11Rik	140.316603390704	-0.0828543075099838	0.508249996955812	-0.163018805718138	0.870503627914497	0.999901309111036
1810012K16Rik	25.3751161504485	0.751324484166745	0.903186463733627	0.831859770197276	0.405488101846437	0.999901309111036
Nox4	957.30616431953	-0.623468626297322	0.431059097706633	-1.44636461592939	0.148074960938285	0.999901309111036
Eral1	739.179486213426	-0.145479399432121	0.430628115738689	-0.337830703837274	0.735490770489463	0.999901309111036
Insm2	14.3695980835803	0.346572149223388	1.12127795109262	0.309086742395741	0.757255543796685	0.999901309111036
4930526I15Rik	140.995029159961	0.0100465689890741	0.593623268214108	0.0169241495861489	0.986497126941112	0.999901309111036
1110038B12Rik	5896.56603813197	0.380091058692718	0.550945106119728	0.689889164039728	0.49026389068308	0.999901309111036
1110020A21Rik	79.6159111423612	0.485703084625343	0.603206665489292	0.805201786408252	0.420703245777014	0.999901309111036
Angel2	1773.99607168921	0.211018893574932	0.391580131801385	0.53889070572652	0.589962270716476	0.999901309111036
Cpeb3	2097.65780382596	0.141442984922324	0.456070943886813	0.310133734275839	0.756459259871912	0.999901309111036
Armh3	11999.9144080173	-0.553231343065086	0.413657134291815	-1.3374152098506	0.181087142394521	0.999901309111036
Dhx30	4185.13897736821	-0.0653235082897267	0.395876353414137	-0.165009876761672	0.868936208093506	0.999901309111036
Marchf1	1157.64930162282	-0.154657122944145	0.549884868220265	-0.281253643957692	0.778515862507613	0.999901309111036
Efemp2	206.477585451109	0.14938786916353	0.471069902943656	0.317124631036762	0.7511490358705	0.999901309111036
Mmaa	783.928627929274	0.256030197388346	0.423163485374786	0.605038492774454	0.545153420682424	0.999901309111036
4933406K04Rik	3.48870817336707	-0.676228393068081	2.13288614443873	-0.317048518895991	0.751206787091286	NA
Npy4r	3.94284657861739	-1.15124765640964	2.24213458879365	-0.513460548784031	0.607629200491601	NA
Cstf2	4605.85122479171	-0.143432427915199	0.448417960610292	-0.319863253737627	0.749071994836686	0.999901309111036
Hap1	1389.34284508108	-0.0932596139669882	0.55443234724875	-0.16820738261353	0.866420133213208	0.999901309111036
Ormdl2	414.762642860371	0.23223558332143	0.433594530838583	0.535605425816328	0.592231278059992	0.999901309111036
Tec	718.311033978211	0.105998391284327	0.412634970811152	0.256881744840863	0.797270063322711	0.999901309111036
Tom1	3974.89314594683	0.511042320844341	0.390595769906867	1.30836624514954	0.190749115885871	0.999901309111036
Sgpl1	4292.88050743918	-0.0139690151251337	0.394506695582041	-0.0354088163307959	0.971753754706344	0.999901309111036
Hvcn1	1269.70122247258	-0.232643385011996	0.450929084550008	-0.515920114676471	0.60591020472934	0.999901309111036
1700109H08Rik	1856.76282674118	0.288982894487224	0.40096961426091	0.720710208976543	0.471087829919958	0.999901309111036
Pi4k2b	970.003519630585	0.21865209842482	0.461738226407784	0.473541253289515	0.635827076457118	0.999901309111036
Rtn4ip1	3398.06840720054	0.335632487846983	0.398786752798134	0.841633994840546	0.399992854700385	0.999901309111036
Sdr42e1	44.4643994397118	0.659719283958424	0.751742546149486	0.877586731438288	0.380168032459147	0.999901309111036
Ahctf1	14791.7433197364	0.00385596981037621	0.392809720283953	0.0098163808359651	0.992167787075304	0.999901309111036
Stk31	1364.10376558358	0.191945757325961	0.406357482902018	0.472356891166794	0.63667206900234	0.999901309111036
Ctrb1	2.99264542262051	2.08108838212512	2.47491687599137	0.840872031829958	0.400419628161338	NA
C330018D20Rik	642.066485484462	0.191301937490908	0.416281717176277	0.459549217747414	0.645839816786661	0.999901309111036
Ankrd55	61.3738503113661	-0.622566626776613	0.661313511668216	-0.941409204245865	0.346495198587137	0.999901309111036
Sema3d	263.192138634818	0.363650077081751	0.504228832830076	0.721200481616053	0.470786175523005	0.999901309111036
Wdr82	12341.898338503	0.234742596179642	0.39650143059842	0.592034676458433	0.553827368082273	0.999901309111036
Slc6a19	3.70757882897594	-1.12429781028052	2.1679738427771	-0.518593807774144	0.604044028115014	NA
4933430I17Rik	74.2849628218534	-0.512872976084947	0.628453154786076	-0.816087837540615	0.41444989961813	0.999901309111036
Dao	15.2774793660939	-0.214856587912578	1.08154546241673	-0.198657010157	0.842531054609623	0.999901309111036
E2f3	15183.1605673339	0.0590581729842866	0.392725050524398	0.150380458046736	0.880464458160196	0.999901309111036
Usp17lc	22.7768253613475	1.85395820479816	1.36386859879901	1.35933784708491	0.17403955626696	0.999901309111036
Zbtb39	1361.66540658046	0.673482103254468	0.405495118190197	1.66088831416849	0.0967358796587521	0.999901309111036
1810058I24Rik	2429.87482222911	-0.156745388484697	0.397862355794893	-0.393968884468935	0.693604011873113	0.999901309111036
Hspb1	1221.00350823273	-0.907980433780058	0.550673383699719	-1.64885476701227	0.0991773917943097	0.999901309111036
Neb	2351.11992951862	0.127851391340942	0.462797283825561	0.276257868853725	0.782350012932943	0.999901309111036
Ptger3	66.444771589126	-0.0683416895376359	0.716843930451528	-0.0953369159373208	0.92404722150223	0.999901309111036
Ptcra	9.65392176810195	-0.609344259841086	1.38518798029498	-0.439900048592195	0.660009500695561	0.999901309111036
Pstpip1	292.225151260031	0.334673787754178	0.484110967894818	0.691316268271146	0.489366810539477	0.999901309111036
Scn1b	183.768313010037	1.34303851167625	0.591488427937021	2.27060826254955	0.0231707028408875	0.999901309111036
Slc20a1	14825.1578288259	-0.27528750595718	0.400927769613219	-0.686626187611684	0.492318321620042	0.999901309111036
Csnk1g2	2809.42485844166	0.0533364486215635	0.431972191245846	0.123471949589478	0.901733385288425	0.999901309111036
Gm12348	43.0434261619384	0.718044698260261	0.742399277376332	0.967194769905837	0.33344667625178	0.999901309111036
Zc2hc1c	222.486185302775	0.346171929000298	0.468914546244737	0.738240969005093	0.460368031058063	0.999901309111036
Rap2c	859.683477562098	0.0119260207895235	0.40766336528079	0.0292545806300479	0.976661550789391	0.999901309111036
Aplf	1011.54097698428	-0.110179816681668	0.435306327463966	-0.253108695487062	0.800184219591657	0.999901309111036
Fam13c	1571.42223681018	0.188055975384683	0.605772370540778	0.310440001112635	0.756226379147212	0.999901309111036
Phospho2	520.599167901168	0.266157454469773	0.437662763649949	0.608133651238948	0.543098835091552	0.999901309111036
Col20a1	220.471421292502	0.341430331618274	0.52925944161579	0.645109571547581	0.518856181543857	0.999901309111036
Fgd6	911.623880555946	0.137920042184532	0.411446604667198	0.335207632339292	0.737468464997695	0.999901309111036
Ccdc60	491.4895249754	0.460572410286639	0.443098857221105	1.03943488632564	0.298602526243134	0.999901309111036
Trerf1	8116.61552127655	0.0386968966194084	0.431735113465799	0.0896311080856151	0.92858036321371	0.999901309111036
Ctnnd1	12739.0596930143	0.021130990707919	0.410595824208349	0.0514642124007487	0.958955618410627	0.999901309111036
Stxbp1	754.945924545375	-0.171586644350686	0.42529106463393	-0.403456970106766	0.686612083727787	0.999901309111036
Zfp275	2192.84679017935	-0.163758337194376	0.404996556633638	-0.404345011117001	0.685959030564831	0.999901309111036
Acer2	577.610506814326	-0.488901624158153	0.431014946316193	-1.13430317982406	0.256667395801506	0.999901309111036
Pdzd4	1787.60491279961	-0.649411070746227	0.396058172313792	-1.63968607680113	0.101070455351247	0.999901309111036
Matn4	5.95833853674264	0.88376564026441	1.67193724180386	0.528587807106271	0.597091420359111	NA
Scn1a	98.1741363367375	-0.83912425155052	0.631659415643863	-1.32844414374032	0.184031424476359	0.999901309111036
Adh5	2848.27453963816	-0.0987473849566113	0.394177686874808	-0.250514902909697	0.802189181202636	0.999901309111036
Tmcc2	475.482957132251	0.797699481877141	0.504669254296047	1.58063816070951	0.113960795210035	0.999901309111036
Hnrnph3	1718.17334606355	-0.192392805521407	0.403614819422459	-0.476674285143212	0.633594076812808	0.999901309111036
Il1r1	86.7021084940917	-0.488995000502455	0.615927916002593	-0.793915956393178	0.427244359836815	0.999901309111036
Odf2	8268.07954458896	-0.243210118726156	0.391502202605535	-0.621222861857578	0.534452999242323	0.999901309111036
Stx8	8823.98574196782	0.0792680174214254	0.435896088616659	0.18185071968181	0.855699879524659	0.999901309111036
S100pbp	3615.05245274013	-0.179516860102633	0.392746082836179	-0.457081223589217	0.647612665623675	0.999901309111036
BC051537	5.37836863494513	0.639725972371169	1.72105131959126	0.371706505836852	0.710111380589144	NA
Nt5c3b	1154.61000362401	-0.195544640629319	0.457115271880162	-0.427779714786215	0.66881150695062	0.999901309111036
Gpr179	108.448593464512	-0.169643648995872	0.579042881612648	-0.292972514442126	0.769543160649253	0.999901309111036
Gm16157	9.18897870078691	0.0565313209507016	1.47014558964287	0.0384528725243017	0.969326605946945	0.999901309111036
Gtf2ird1	6797.93571795328	0.194569143061161	0.427080810447518	0.455579221312427	0.64869258782869	0.999901309111036
Zfp37	712.426957917294	0.859361158879709	0.41925583969601	2.04972972947212	0.0403908122080153	0.999901309111036
Pbx1	2003.04028926866	0.0261507997399161	0.460310341413812	0.0568112366530713	0.954695562841445	0.999901309111036
Lbx2	11.4955775315436	0.699348240199453	1.31339898613716	0.532472042068731	0.594399100457819	0.999901309111036
Lbx1	3.4463882998837	-0.0626288281662166	2.09376490601007	-0.0299120631864843	0.976137185123584	NA
Lats1	4542.80372061565	0.0110964483297309	0.393776406978706	0.0281795662032414	0.977518934559548	0.999901309111036
Lat	89.2236370328758	-0.269652909117859	0.679010228020134	-0.397126431959819	0.691274229321441	0.999901309111036
Lasp1	6335.16019543428	-0.150333475215851	0.474683704348534	-0.316702414341718	0.751469416651131	0.999901309111036
Laptm5	1556.74934104443	-0.350240677718447	0.405403328632576	-0.863931430705831	0.387625559463555	0.999901309111036
Ing1	1243.74624100046	-0.0432326820581248	0.411041330039297	-0.105178430728588	0.916234225563765	0.999901309111036
Actn3	25.6083281223892	-0.419050370828304	0.9241966459483	-0.453421220110926	0.650245459164118	0.999901309111036
Slc9b1	2977.66739906122	-0.344629118119354	0.401004792660881	-0.859413963191202	0.390112168780774	0.999901309111036
Nalcn	1311.91670367676	0.181855946020789	0.474157665117299	0.383534759426068	0.701323302682897	0.999901309111036
Aadacl3	3.70685243523034	0.704065531178162	2.05011048736917	0.343428091078966	0.731276429522314	NA
Bglap	3.95931888863935	0.844932478895105	2.12576699700428	0.397471820799655	0.691019562476734	NA
Cnga1	6.53768684182004	-2.72492552448796	1.7709435176155	-1.53868573299106	0.123881037001147	NA
Ccr10	8.98091270724276	-0.251975781909367	1.37294072063828	-0.183529979205674	0.854382198241178	NA
Ccr7	6.32305442554316	-2.42525790181801	1.6774319892787	-1.44581593609698	0.148228835110672	NA
Clk4	4243.35480984698	0.0777807062284676	0.409413545632758	0.189980783631024	0.849324188734116	0.999901309111036
Lta4h	1868.51025968097	-0.0713391238296158	0.392991022510122	-0.181528634862844	0.855952659133441	0.999901309111036
Tmem116	635.448113582593	1.11388603389409	0.448587482348655	2.48309655914194	0.0130245776959534	0.999901309111036
Mast2	8502.0427641645	-0.120028359409887	0.388056947883589	-0.309306044034273	0.757088733775395	0.999901309111036
Pigv	1198.85571764129	-0.263451720299177	0.437953001703376	-0.601552493702536	0.547472059460954	0.999901309111036
Klrb1a	17.1941783266852	0.241894748396258	1.03250944524712	0.234278484821378	0.814768787807531	0.999901309111036
Cabyr	561.193622517336	0.236474975059148	0.433181758677497	0.545902430843592	0.58513300733335	0.999901309111036
Mtif2	4932.94680283759	-0.170850427299611	0.38997854373103	-0.438102121375805	0.661312256691378	0.999901309111036
Blcap	1757.01563951153	0.0974957936043308	0.393415074285989	0.247819160923807	0.804274329011691	0.999901309111036
Sgk1	7700.6954715935	0.180816065371802	0.441601527230549	0.409455253712025	0.682205598051606	0.999901309111036
Sertad1	125.734782851026	-0.256798077917316	0.579755409800587	-0.442942098644055	0.657807615936882	0.999901309111036
Bace1	924.656232781038	0.0834774568513486	0.408061221129634	0.204570913698338	0.837907382281416	0.999901309111036
Ash2l	25426.0167106154	0.315978373765394	0.385547518592215	0.819557534487978	0.41246839044416	0.999901309111036
Smarcal1	2174.30441921201	0.281793457791366	0.416817202317211	0.676060047965371	0.499002521056643	0.999901309111036
Dusp14	288.148067201419	0.0316728182672125	0.498900549193139	0.0634852343186157	0.949380116831623	0.999901309111036
Cd248	7.68649731976207	-0.333887036679968	1.55162095960212	-0.215185954155702	0.829622341384034	NA
Npy1r	14.7908499080804	0.929646372452847	1.19511031120266	0.777874949064179	0.436642737807001	0.999901309111036
Cbx5	17325.4374884749	-0.258782775657624	0.395239212506361	-0.654749750199593	0.512628888284572	0.999901309111036
Bclaf3	12541.7690964728	-0.512159609432409	0.39391597484435	-1.30017476350072	0.193541078025075	0.999901309111036
Zbtb3	236.110247798277	0.215641613925279	0.460836862421779	0.467934819259129	0.639831202542135	0.999901309111036
Abcc8	95.3274881486182	-0.092134037315566	0.581443882806663	-0.15845731641518	0.874096452236361	0.999901309111036
Nr6a1	6775.97509231972	-0.146117625483233	0.410553333979992	-0.355904125943243	0.721912365802449	0.999901309111036
Fut10	1311.2135419898	0.17262423798712	0.439981199900607	0.392344577509486	0.694803630487786	0.999901309111036
Tmem200a	184.390645681247	-0.612684667170594	0.499268845208804	-1.2271638277657	0.219761021868851	0.999901309111036
Rgs7bp	166.747520389487	0.56751084748335	0.532237867706163	1.06627296161622	0.286300268406954	0.999901309111036
Ak7	252.443273895915	-0.222647358834073	0.479428194109872	-0.464401888686272	0.64235983718527	0.999901309111036
Pold3	6181.85006747941	-0.125162466332162	0.408330691398146	-0.306522308924658	0.759206996695674	0.999901309111036
Cds2	6136.693509809	-0.159822698283486	0.400214113483427	-0.399342983915293	0.689640499149981	0.999901309111036
Armc9	3250.3714543172	0.138046008737893	0.41448604874933	0.333053450542988	0.739093936356695	0.999901309111036
Asb10	27.5795609908286	1.06841961971048	1.00406316917105	1.06409601757682	0.287285204768015	0.999901309111036
Ppp1r3c	43.465459559848	1.6252433246683	0.827283212996284	1.96455494217263	0.0494657713313676	0.999901309111036
Slc22a5	714.256721834751	-0.225597773536927	0.457424643158983	-0.493191123195604	0.621877549471491	0.999901309111036
1600023N17Rik	10.2177206445999	1.17062740767369	1.31905071036399	0.887477182246208	0.374822045676193	0.999901309111036
Dlk1	6.25153840009596	-2.26485137211952	1.68083074860226	-1.34745950715319	0.177832286413016	NA
Slc7a7	4387.23252128074	-1.1135447042978	0.468719310273936	-2.37571757742817	0.0175148628903131	0.999901309111036
Gm3500	289.715449613205	-0.32010268145182	0.454250150027353	-0.704683711018137	0.48100709047468	0.999901309111036
Tcf7l2	4542.97951452888	0.00901777872903163	0.396682496282102	0.0227329887593997	0.981863261405252	0.999901309111036
Bcl2l2	438.516041424438	0.116780747897344	0.458861755338093	0.254500939637688	0.799108578260106	0.999901309111036
Anxa4	1986.7681001577	0.102539407944259	0.453792501182029	0.2259610012884	0.821231752340184	0.999901309111036
Rgl1	713.489267986918	-0.303005352160442	0.423455837722569	-0.715553607172039	0.474267028638131	0.999901309111036
Psme3	2362.45481113618	-0.304884203094679	0.437286001598096	-0.697219215754575	0.485665615148445	0.999901309111036
Tmem19	1651.34524823037	0.246203156511944	0.428519628791688	0.574543474720566	0.565600090084613	0.999901309111036
Mrpl42	3310.56084863438	-0.124709401059879	0.388145308111594	-0.321295655141669	0.747986348711654	0.999901309111036
Herc4	15509.2266845971	-0.247798335862687	0.407971295369496	-0.607391595132345	0.543591064943174	0.999901309111036
Aup1	720.190716404679	-0.20564716142131	0.425029060134598	-0.483842590330614	0.6284975863017	0.999901309111036
Hadhb	2651.14695183884	0.0598165193999514	0.393746179067647	0.151916444095004	0.879252838319451	0.999901309111036
Agbl5	3091.92235533925	0.338140534147845	0.402071185997575	0.840996683979946	0.400349792107431	0.999901309111036
Pvr	1262.47515266322	0.0836870740908753	0.435971295927076	0.191955467877576	0.847777088149398	0.999901309111036
Zmym2	10020.3086686895	-0.153240452041902	0.385149611719302	-0.397872534150661	0.69072414681198	0.999901309111036
Nol8	2636.57983290163	0.0828706422498601	0.40608746036311	0.204070921509765	0.838298077433669	0.999901309111036
Anxa6	2478.11533182797	0.397456359301666	0.550325687583092	0.722220256603332	0.47015907115722	0.999901309111036
H60c	5.80235842575304	-1.87574849649184	1.69023610362928	-1.10975531315668	0.267104480359497	NA
Sh3gl1	2534.3253202568	0.359349150520914	0.42829143430604	0.839029505932489	0.401452752303463	0.999901309111036
Cpt1c	888.298832826697	0.511766478764846	0.439290038363193	1.16498539477859	0.244024904835739	0.999901309111036
Map2k7	2738.5398561706	0.120285632273811	0.414024550018298	0.290527777322612	0.771412503486697	0.999901309111036
Lrrc73	62.3042345770341	0.146363359533861	0.747818286397265	0.195720487444872	0.844828947873784	0.999901309111036
Zfp936	13506.1322766529	-0.172054570677393	0.395155992867836	-0.43540924035774	0.66326540438182	0.999901309111036
Cmip	14562.3823815649	0.380521673016602	0.407975963105165	0.932706108762869	0.350971729970577	0.999901309111036
Dpy30	3908.81558799184	-0.059917612785153	0.388533646318331	-0.154214733660574	0.877440425377968	0.999901309111036
Gm4710	7.48699834698736	-1.88977344106809	1.71904912079911	-1.09931322974041	0.27163146371583	NA
Ect2	16290.0122269611	0.0480481061947586	0.393017803301815	0.122254273956797	0.902697644370427	0.999901309111036
Rpl31	7723.06168467598	-0.223932963013428	0.471042221206873	-0.475398919527175	0.634502664449022	0.999901309111036
Insig2	1197.90676359898	0.0685324723847048	0.407326742178549	0.168249381364369	0.866387093901084	0.999901309111036
4921509O07Rik	29.6782833236207	-0.141271697657537	0.846426465092551	-0.166903686833669	0.867445832169271	0.999901309111036
Cers3	101.074780972041	0.224680667687235	0.616191332911681	0.364628088203634	0.715389044971171	0.999901309111036
Ldb2	61.074933463943	-1.0499874462528	0.82115215599576	-1.27867586851738	0.201011220879338	0.999901309111036
Ncoa7	1704.97131023202	0.133090733442296	0.43889229086029	0.303242358578273	0.76170517029855	0.999901309111036
Cmah	3638.80396835727	-0.348173360522942	0.397081161985834	-0.876831725740148	0.380578044252248	0.999901309111036
Vps13d	12912.1932339699	0.235738525109946	0.406666800622316	0.579684706863701	0.562127258279768	0.999901309111036
Adra2b	5.83481989748009	1.81139482580459	1.84739992573701	0.98051039223786	0.326834242367436	NA
Zfp59	3803.78691806771	-0.0639096492340641	0.430449770595283	-0.148471792993829	0.881970445146301	0.999901309111036
Commd6	824.020118918773	0.167174341647722	0.413868194238709	0.403931357796729	0.686263196392275	0.999901309111036
Tmem42	25.3486531924372	0.0664109449841859	0.937224892903482	0.0708591347573448	0.943509867321921	0.999901309111036
Traf7	1722.66387237616	-0.0362696756634411	0.447567565150335	-0.0810373192509121	0.93541227361847	0.999901309111036
Mynn	2504.30601084241	0.48115907260614	0.390860155483478	1.23102615054473	0.21831308386604	0.999901309111036
Rab27b	66.5601636427584	-0.692882173371003	0.709727326801873	-0.976265316559282	0.328933002727575	0.999901309111036
E230029C05Rik	9.88519595365494	-1.21783680454219	1.41923570489883	-0.858093409247341	0.390840886370926	0.999901309111036
1700045H11Rik	15.4869057544441	-0.0967196823744184	1.14172263393334	-0.0847138170863885	0.932488911009785	0.999901309111036
Bmp3	2.95769543218449	-0.991092951779277	2.32762548617579	-0.425795712267961	0.670256711567841	NA
Il6ra	933.087211012423	-0.309297633656784	0.447676342865204	-0.690895640536255	0.489631125949709	0.999901309111036
Meis2	2638.17744382383	0.349062580541011	0.398687906255086	0.875528389661451	0.381286470073172	0.999901309111036
Kcnd1	184.163802214527	-0.734455838469833	0.488730666324536	-1.50278238931323	0.132895168654106	0.999901309111036
Kcnc3	706.836672621979	-0.274109262862584	0.507375245318229	-0.540249579363418	0.589024925116552	0.999901309111036
Tnfrsf18	189.062038248438	0.816404702885954	0.618886506252917	1.31915091803976	0.187118663337636	0.999901309111036
Foxa3	64.952501081272	0.188409144723898	0.668914346797167	0.281664080948511	0.778201099021636	0.999901309111036
Foxa1	5.99993201648041	1.63382882232419	1.82196571177446	0.896739610282219	0.369857879001537	NA
Jpt1	3653.34017173119	-0.335545837772251	0.434227604471501	-0.772741839341707	0.439675180049851	0.999901309111036
Hmgcs2	39.0363954379528	-0.669743620773653	0.769546740855902	-0.870309216083163	0.384131443792479	0.999901309111036
Tnnc1	12.6500771857292	1.10555093491686	1.24761900576812	0.886128641681127	0.375548210596945	0.999901309111036
Ankdd1a	87.6625628778183	0.21793234365463	0.588605895433474	0.370251717397658	0.711194945347672	0.999901309111036
St3gal2	2925.52245640445	-0.0611166753316776	0.437615019703778	-0.139658541365988	0.888929784487119	0.999901309111036
Tbca	4387.89449312047	0.0921501655902174	0.441965850174847	0.208500646721374	0.834838077723402	0.999901309111036
Gm11351	9.32891596236833	-3.71324842385845	1.67366547591433	-2.21863238340977	0.0265117445598184	0.999901309111036
Pacsin3	122.632413084876	0.188111410287668	0.536794228189074	0.350434860155408	0.726012368342358	0.999901309111036
Ush1c	147.813182014489	0.00673332583153332	0.765512748465155	0.00879583761999205	0.992982027456762	0.999901309111036
Hp	24.7183471287081	0.908208905113031	0.895614755382155	1.01406201679371	0.310553160874544	0.999901309111036
Slc25a4	1989.97353137991	-0.341860665345052	0.457739734991709	-0.746845072017277	0.455157085237324	0.999901309111036
Amy1	5.86507330894798	-1.05601958374377	1.71921032767319	-0.6142468822724	0.539052197366714	NA
Ctnnb1	11020.5865372357	0.179636890743194	0.386055242069264	0.465313952947087	0.641706644197447	0.999901309111036
Ctsl	1404.43863331557	-0.497754528449578	0.414663620465915	-1.20038147520707	0.229991220021089	0.999901309111036
Ctsd	2210.03214455331	0.0448422857961	0.390702075189513	0.11477360537271	0.908624570636409	0.999901309111036
Sec61g	1468.72486777187	0.0290666416614994	0.394147736134815	0.0737455502003883	0.941212853620027	0.999901309111036
Myh6	4.75544485860378	-0.353340619655917	1.85866409573908	-0.190104613558705	0.849227154911324	NA
Pik3c2a	3948.36727095571	0.0563761005466901	0.387100612701114	0.145636815589901	0.884208103188964	0.999901309111036
6230400D17Rik	247.734349885523	0.356982669954365	0.466221060282188	0.765694003051461	0.443858396171091	0.999901309111036
Lpar5	406.760689743854	-0.383238732123057	0.507910613380401	-0.754539720232286	0.450525204075597	0.999901309111036
Rnf20	3541.03435171638	-0.0506530835793943	0.412133397998122	-0.122904583383522	0.902182656131913	0.999901309111036
Gm38509	325.778597575663	-1.48575673313914	0.44367318500843	-3.34876387246822	0.000811729434749018	0.301597419866169
Prxl2a	725.520691092067	0.523464801507737	0.475640896358491	1.10054624300683	0.271094192937171	0.999901309111036
4921525O09Rik	26.8698726760006	-0.586984123643417	1.0211298776938	-0.574837869761587	0.56540095239304	0.999901309111036
Rorb	40.8325006685756	0.609215727638825	1.03308800841156	0.589703609642643	0.555389374799065	0.999901309111036
Tbx2	21.9808703425982	1.81922987228682	1.00306050753526	1.81367909375385	0.069727145543857	0.999901309111036
Trpc5	3555.84205937935	-0.266146850538633	0.516911017762947	-0.514879430681214	0.606637275351765	0.999901309111036
Fam149b	3227.13759439166	0.0536341398335331	0.398148022507809	0.134709044881621	0.892841921598048	0.999901309111036
Pus1	234.827261939411	-0.224349828913672	0.530389587744622	-0.422990635746971	0.672302093251167	0.999901309111036
Aldh18a1	4772.88335720839	-0.310482048820352	0.478075839588277	-0.649440994733684	0.516053373701731	0.999901309111036
Gdi2	9457.67661404041	0.112976722409806	0.388687586566188	0.290662028617598	0.771309815069542	0.999901309111036
Drd4	6.96661168466942	-0.0336657209197962	1.63957869957503	-0.0205331533817329	0.983618065072529	NA
Drd3	312.510026224862	0.389008673280161	0.540665679613853	0.719499476197552	0.47183322484865	0.999901309111036
Dpep1	17.649915599815	0.139521652781781	1.02441248827346	0.13619675119046	0.891665743411851	0.999901309111036
Pkib	91.727281321521	-0.226498905460214	0.665958318372303	-0.340109732413599	0.733773892806482	0.999901309111036
Crx	3.65110570492544	-3.09416511392208	2.39897446712049	-1.28978659686864	0.197124762824861	NA
Dmbt1	5.92131416209532	-2.16027339639545	1.72279438469077	-1.25393570793604	0.209865374826175	NA
Epha6	445.816180411943	-0.656184313356693	0.528431608223574	-1.24175825810758	0.214325767964622	0.999901309111036
Inka2	352.802377766859	1.3200563187299	0.57345041445038	2.30195372688867	0.0213377818398974	0.999901309111036
Rhot1	4385.48131215982	-0.121821823979023	0.392718033236676	-0.310201757161495	0.7564075343748	0.999901309111036
Ncmap	256.361913790114	0.302011411529974	0.539594648354876	0.559700531594876	0.575683719700595	0.999901309111036
Cacfd1	708.395002033046	0.130440119129715	0.440791192507342	0.295922698427197	0.7672891161542	0.999901309111036
Gm19276	4.07459517072074	0.423611891422898	2.06025859828092	0.205611029497151	0.837094761317483	NA
Jarid2	40730.2920957856	-0.369966799815533	0.396705426880782	-0.932598282621215	0.351027420422845	0.999901309111036
St7l	5830.7453563721	0.286694013177642	0.465843418546229	0.615429995925104	0.538270787047222	0.999901309111036
Arhgap15	636.197050798671	0.0363581712611403	0.457432887539362	0.0794830722747536	0.936648395379659	0.999901309111036
Mag	12.0728328458992	0.387461967186392	1.24095009281061	0.312230096464907	0.754865660933955	0.999901309111036
Zfp467	111.815359979591	0.149627772535451	0.544989135334774	0.274551844861161	0.783660567171097	0.999901309111036
Ranbp17	30299.6908881361	-0.484828643191686	0.410693252452789	-1.18051280437684	0.237796320858614	0.999901309111036
Gm14391	2921.76329725212	-0.0871215223214662	0.410452998868203	-0.212257000342787	0.831906539822806	0.999901309111036
Pecam1	7124.88644006352	-0.0720917791256921	0.483410398838049	-0.149131626665408	0.881449770459243	0.999901309111036
Aldh1l1	1369.83169405061	-0.360955455490703	0.560433877181603	-0.6440643047953	0.519533735952494	0.999901309111036
Stk32c	153.536675884159	0.439728440892015	0.548482963426686	0.801717592365642	0.42271633704441	0.999901309111036
Maf1	281.35792003099	-0.214700993059277	0.467303376206712	-0.459446697779269	0.645913420615833	0.999901309111036
Itch	6841.44621781988	0.119633168888349	0.386278273041587	0.309707216888869	0.756783614167303	0.999901309111036
Slc30a6	1417.44495342984	-0.230748721868309	0.39676998011102	-0.581567995148583	0.560857705868441	0.999901309111036
Prmt1	3070.5883432234	-0.226530400251651	0.462559738809639	-0.489732203746502	0.624323410520642	0.999901309111036
Mpl	7.31355768029094	-0.445458581760069	1.48669196260337	-0.299630719049574	0.764458849728993	NA
Rhbdl3	217.529425059881	-0.301397105636198	0.566940802532519	-0.531620063840635	0.594989165691923	0.999901309111036
Lin54	4800.12830139464	0.274955479617904	0.387593756919051	0.709390888551717	0.478081940383353	0.999901309111036
Rpain	944.636816424975	0.0553353616203141	0.463120231072307	0.119483792561147	0.904892079709578	0.999901309111036
Arih2	10100.6566988148	0.379455896334433	0.45734675992586	0.82968970064628	0.406714246077553	0.999901309111036
Osbpl3	1353.95529655753	0.205739914560635	0.500097088748238	0.411399944509995	0.680779294596551	0.999901309111036
Cmtm7	2849.70288942826	0.44523529895354	0.466536573828742	0.954341682795867	0.339910715221648	0.999901309111036
Cbfa2t3	111.85122193909	0.816547419550226	0.587119107045793	1.39076962366094	0.164295297187067	0.999901309111036
Senp6	10745.7570290408	-0.129088773576535	0.410564168391394	-0.314418021626948	0.753203570405325	0.999901309111036
Thap3	360.877416266175	0.53285935105162	0.511653911997558	1.04144488795419	0.297669118720243	0.999901309111036
Mtpap	4376.97850349276	-0.0316288582147053	0.39615119206414	-0.079840371172187	0.936364215241519	0.999901309111036
Peli3	203.892850598397	0.0595727850086035	0.597968792803727	0.099625240857941	0.920641854206285	0.999901309111036
Gm5741	46.5713301970584	0.545423135049802	0.74330988662638	0.733776241730464	0.463085122716058	0.999901309111036
Zfp169	1339.48986854439	0.0514813276526818	0.410355328265377	0.125455487248819	0.900162962579525	0.999901309111036
Tmem241	829.404774067718	0.189596798215602	0.424877618605617	0.44623861063294	0.65542489537337	0.999901309111036
Tcf20	12918.8388420404	-0.446407327657355	0.419089341842015	-1.06518415785825	0.286792601189606	0.999901309111036
Cacnb1	724.759948273076	-0.405918612673786	0.522204368521271	-0.777317535322862	0.436971451931839	0.999901309111036
Podn	32.5893757358376	1.31319519070687	0.839825871552644	1.56365174637818	0.117899375515195	0.999901309111036
Acr	14.9364442638583	0.608493466128647	1.21315498532669	0.501579331155934	0.615963461395446	0.999901309111036
Crhr1	4.43249811096536	0.139788744964084	1.87098766757226	0.0747138783364991	0.940442365222189	NA
Asgr2	10.9963480558892	-2.36037459464544	1.40783060777367	-1.67660411814609	0.0936199209531978	0.999901309111036
Tet3	956.928180663623	-0.316341921657031	0.466645688315488	-0.677906020730571	0.497831282319289	0.999901309111036
Arhgap33	69.0813284543535	0.395696098371642	0.614013987044968	0.644441505764369	0.51928917713049	0.999901309111036
Nrap	11.4101405264325	1.20740770566378	1.29348675492758	0.933451928335656	0.350586679611572	0.999901309111036
1700012B07Rik	14.2737877275979	-1.94029780023636	1.24476165147271	-1.55877054690811	0.11905069761591	0.999901309111036
Hoxc5	6.25696757497986	-0.182177436401047	1.70734795571413	-0.106701996972168	0.91502539829901	NA
Pianp	284.472125864619	0.207505136547644	0.520845354378619	0.398400666921955	0.690334866385688	0.999901309111036
Rae1	2996.35424243602	0.344138238696528	0.404581779608397	0.850602414744496	0.394990247612136	0.999901309111036
4931406C07Rik	486.547696583124	0.439517037484754	0.467926549917416	0.939286384930122	0.347583727005683	0.999901309111036
Cnep1r1	2959.1588924066	0.205889953080397	0.39028770207976	0.527533796179723	0.597822953558399	0.999901309111036
Snx16	2548.31888746051	0.250122043489168	0.422180492514008	0.592452867729005	0.553547373231529	0.999901309111036
Spata17	185.439415206423	-0.154652433265071	0.535953479212511	-0.288555703551557	0.772921397519564	0.999901309111036
Tbc1d30	83.8469425439456	-0.133733979360672	0.581644922062387	-0.229923746065693	0.818151023901984	0.999901309111036
Asnsd1	651.382192975174	0.330248342036835	0.425161841163155	0.776759130436879	0.437300893386295	0.999901309111036
Kptn	198.701497242062	0.524843109174395	0.531211761394929	0.98801108581668	0.323147218965469	0.999901309111036
F9	7.55666605695624	-0.50589894315396	1.51806364286495	-0.333252789190844	0.738943473196471	NA
Ankra2	883.164408833928	0.0955840051920605	0.411153469805626	0.232477680991597	0.816167020381814	0.999901309111036
Capzb	12688.4594030087	0.363480571114287	0.436849355158616	0.832050149146519	0.405380638408771	0.999901309111036
Nf2	10470.928124602	-0.277768723860271	0.401076398615442	-0.692558138098273	0.488586888851035	0.999901309111036
Pex3	1291.41534673186	0.0893656023834423	0.395840935599612	0.225761396425746	0.821387003117983	0.999901309111036
Trim24	21400.5994806272	-0.317560910714075	0.41010469097213	-0.774341083398278	0.438729114611622	0.999901309111036
Kmt5a	3812.72936741236	0.195206359850236	0.400300926960603	0.487649032772408	0.625798458457963	0.999901309111036
Cep57	5446.66613207662	0.228891600595238	0.389741889732539	0.587290221105858	0.557008807609369	0.999901309111036
Tsc2	2351.18654246525	-0.0551220746460906	0.435642392102071	-0.12653055727684	0.899311962212451	0.999901309111036
Mapk7	710.731708096377	0.324348395254901	0.489558133225061	0.662532952150527	0.507629723682771	0.999901309111036
Egflam	124.894305742085	-0.50298872391184	0.554314628888774	-0.907406548010781	0.364191848016001	0.999901309111036
Txk	11.0613757963688	-0.843415951259939	1.28530629255314	-0.656198414453082	0.511696468927399	0.999901309111036
Adamts13	211.613614816312	0.311688270493358	0.475927463612751	0.654907090520353	0.512527574789197	0.999901309111036
Zfp862-ps	666.938483433212	-0.194490650312228	0.421010411909603	-0.461961616174917	0.644108846466513	0.999901309111036
D6Ertd474e	22.2678857582997	-2.15346457506934	1.1070777398009	-1.94517918448674	0.0517534161951277	0.999901309111036
Dnajb6	13174.2049372845	-0.193943988273827	0.392332009952287	-0.494336386922427	0.621068631512362	0.999901309111036
Slc26a10	22.2075421924479	-0.56878128927086	0.942308157536137	-0.603604335505339	0.546106729685846	0.999901309111036
Hspa14	5361.97687935553	0.173140246998018	0.410003356622464	0.422289828123159	0.672813481797549	0.999901309111036
Fkbp11	308.744309603734	-1.09394785195563	0.451308390548679	-2.42394751541327	0.0153528241474323	0.999901309111036
Nubp2	671.035444823952	0.133418360921945	0.429955338578979	0.310307487663483	0.756327137676925	0.999901309111036
Ndrg3	1910.50147801246	0.0961515496379898	0.449496391674127	0.213909502765702	0.830617629614395	0.999901309111036
Fgfr1	4328.65549251146	0.278060114821301	0.419998570106349	0.662050146387146	0.507939084416898	0.999901309111036
Lct	340.215006211434	0.0156068552490858	0.537046404938584	0.0290605338860253	0.976816311890202	0.999901309111036
Fmo5	45.6193242029206	0.0665949888602036	0.746155494964205	0.0892508187765853	0.928882578943983	0.999901309111036
Fbxw7	11400.4050185009	-0.201534342879678	0.40738637286342	-0.494700746770546	0.620811374325978	0.999901309111036
Septin7	7544.89807274254	-0.0923622321206484	0.412015897637475	-0.224171525055851	0.82262383936641	0.999901309111036
4933409K07Rik	2120.87137768067	0.117679294001813	0.39995893679554	0.294228439910998	0.768583350050151	0.999901309111036
Gm14169	2.71594745032526	-1.30611972959343	2.362368213939	-0.552885753324462	0.580341643489774	NA
Gm9926	5.52308574423387	-0.542837839722035	1.75105278153748	-0.310006554597062	0.75655597189993	NA
Csf2ra	186.913523713021	0.198550815068253	0.499418758996804	0.397563790889808	0.690951755719023	0.999901309111036
Brd2	14131.0192752121	0.406672047131872	0.479344048251981	0.848392816422523	0.396219241964835	0.999901309111036
Frk	487.948609252801	-0.163868401666803	0.464312457342021	-0.352926997920486	0.724143170149603	0.999901309111036
Slc15a2	98.2558457000411	-0.277341013272666	0.601346668763044	-0.461199882994529	0.644655205631893	0.999901309111036
Tmpo	11682.3231768109	0.00729114407532667	0.3893349482093	0.0187271759415933	0.985058748787729	0.999901309111036
Triml2	6174.02575500047	0.0532089518242907	0.394482251471234	0.134883005828136	0.892704376136679	0.999901309111036
Abr	6910.58472842938	-0.00151758536357656	0.423457885839277	-0.00358379289730019	0.997140553099049	0.999901309111036
Gins4	1601.98125013847	0.315957355747248	0.398011844207691	0.79383907877469	0.427289119290502	0.999901309111036
Med27	5349.10842368403	0.250553144831141	0.386197097786235	0.648770139049117	0.51648696121708	0.999901309111036
Tmem254a	11.5923823353812	-0.0909915391112358	1.21631015043685	-0.0748094875953765	0.940366292963721	0.999901309111036
1700012C14Rik	8.1670230462695	1.36425927715139	1.46200162866996	0.933144840879907	0.350745189707605	NA
2510003B16Rik	1295.31560642607	0.181268720809709	0.418924261967323	0.432700459883721	0.665232395682552	0.999901309111036
4930586N03Rik	611.474769487049	-0.276029773055877	0.473837785257999	-0.582540653455027	0.560202566592345	0.999901309111036
Lin7a	78.5274029469082	-0.524634502643309	0.680876130710531	-0.770528557222037	0.440986421894274	0.999901309111036
Gxylt1	2561.61434039146	0.266133324660403	0.415050493545708	0.641207103229465	0.521388135215131	0.999901309111036
Zdbf2	14828.4117862064	-0.242775612829715	0.397688053420011	-0.610467452421338	0.54155219751294	0.999901309111036
Magoh	945.165306368984	-0.0432361736723208	0.483965992134753	-0.089337214546022	0.928813919365686	0.999901309111036
Tmem175	915.321820055121	0.122815518323994	0.407884604431638	0.301103589077921	0.763335504271036	0.999901309111036
Alkbh4	396.398317646012	0.608614923499459	0.443585605338431	1.37203488159883	0.170052579270009	0.999901309111036
Stra8	29.6930753476037	0.108025469627398	0.876404354946507	0.123259850339278	0.901901333119071	0.999901309111036
Adad1	34.4634750665095	0.251832652444791	0.817905226185848	0.307899551662198	0.758158766952844	0.999901309111036
Golt1a	287.352669522702	-0.194902362913996	0.500947461749445	-0.38906747273126	0.697226234530103	0.999901309111036
Myl4	33.1525278377523	-0.987898706430044	0.845008932457521	-1.16909853669471	0.242363933421411	0.999901309111036
E030030I06Rik	797.679617126309	0.203142577520678	0.420625736097602	0.482953276719	0.629128911931697	0.999901309111036
Slc25a25	1458.16017645192	0.0287296564672258	0.404742772502124	0.0709825064685375	0.943411678183186	0.999901309111036
Srrm1	11263.7173756376	-0.0620341105935235	0.390572713717704	-0.158828582783077	0.873803928847092	0.999901309111036
Lrrc56	222.350526108286	-0.141751979722308	0.472193875275467	-0.300198683516624	0.764025609194857	0.999901309111036
Klhdc3	1089.85333013144	-0.399403768308835	0.466756039162803	-0.855701340308796	0.392162998670681	0.999901309111036
Slc38a4	5600.8614835254	0.259341588165933	0.473590923424565	0.547606753716093	0.583961951035672	0.999901309111036
Tdpoz1	3.26088117117181	-1.90993614526372	2.43907143081665	-0.783058716990603	0.433592632363203	NA
Dars2	2346.31776048725	-0.0306844781053029	0.400996854998615	-0.0765204956667525	0.939005008595031	0.999901309111036
Tmem218	454.218580390604	0.531278394745498	0.469755333621034	1.1309683078002	0.258068430759655	0.999901309111036
Parp11	981.475788570356	0.473215390563239	0.4358420609636	1.08574970831638	0.277589742036308	0.999901309111036
Zfp773	137.300747644246	0.610682905025903	0.593937087876554	1.02819459752752	0.30385829921934	0.999901309111036
G3bp1	20101.9931069119	-0.164561743203781	0.390369766650138	-0.42155350455525	0.673350949857535	0.999901309111036
Stx3	4453.36185921414	0.0113033524470714	0.394173392961295	0.0286760919151671	0.977122924412471	0.999901309111036
Extl3	2369.06764487789	0.342121741863448	0.392863765794195	0.870840661957792	0.383841159825677	0.999901309111036
Dhx16	2206.50087401338	-0.121512610025163	0.411641638308748	-0.295190278914457	0.767848527611851	0.999901309111036
Tbc1d7	488.582834356071	0.315016730406216	0.422120035021728	0.746272870914553	0.45550259607132	0.999901309111036
Map3k4	5391.72741719865	0.389226972087986	0.485297324113613	0.802038158357667	0.42253088566523	0.999901309111036
Svop	1210.93353220582	0.930341227443002	0.514686424571469	1.80758843254436	0.0706705798972777	0.999901309111036
Slc27a1	922.427574512707	0.165920275636458	0.421812553711609	0.393350729314465	0.694060454995409	0.999901309111036
Aqr	6323.22490597443	0.178059369494297	0.386777629979849	0.46036625619629	0.645253351065275	0.999901309111036
Colgalt1	2123.31557050715	-0.144728880015143	0.399083448458948	-0.362653175855854	0.716863981958168	0.999901309111036
Acap1	297.493590923067	-0.196397153508815	0.459854914362908	-0.427085037855707	0.669317390398226	0.999901309111036
Zfp687	1484.11059101978	0.226058478957878	0.431306381602156	0.524125050313765	0.600191566313332	0.999901309111036
B3gat1	19.3148745007429	0.156650478369346	0.992762510439533	0.157792499940384	0.874620308798736	0.999901309111036
Zmym5	1856.7330023052	0.172307184555326	0.393962962512256	0.437368993918979	0.661843766679859	0.999901309111036
Zbbx	983.42439233273	0.116646051286712	0.50667493074633	0.230218714620226	0.817921820228011	0.999901309111036
Tfdp1	15952.8375536891	-0.0665465618650712	0.408230723053092	-0.163012135312551	0.870508879879492	0.999901309111036
Cct2	6021.47168038006	-0.197330167228027	0.443558296922842	-0.444879891993889	0.656406554788006	0.999901309111036
Ccng2	458.232168464959	0.428730839406004	0.485991415209109	0.882177803946459	0.377680663011714	0.999901309111036
Ccnf	5809.71091980795	0.0180558671126145	0.405771540302941	0.0444976182881983	0.964507750429012	0.999901309111036
Kcnc1	53.2645348899699	2.58533347823052	0.909775507663219	2.84172683970249	0.00448699185193131	0.722667757759849
4933433G15Rik	262.23828309705	0.68045637969994	0.52771483638555	1.28943954723834	0.197245320167153	0.999901309111036
Mitf	6427.04704586064	-0.464157126768977	0.431011026803333	-1.07690313682107	0.281523541586696	0.999901309111036
Pkd1	2285.10845516991	-0.0345648435813213	0.397855482536563	-0.0868778868169671	0.930768576811946	0.999901309111036
Mmp20	4.14187915900613	-1.55191154204986	2.04926551771328	-0.75730134950087	0.4488693425976	NA
Tcl1b2	22.2808831545074	0.133848323652718	0.947228911318508	0.141305150268699	0.887628881115082	0.999901309111036
Cldn2	3.66982185841284	-1.75729059805055	2.0754536548456	-0.846701921745049	0.397161287304947	NA
Nfatc1	132.912364710758	2.06218050696737	0.544812084357527	3.78512255174958	0.000153632850117238	0.099214136644664
Tnk2	4818.39850406785	-0.542760178723995	0.436927709330674	-1.24221963298104	0.214155537827589	0.999901309111036
Pdlim5	8533.58870652248	-0.130624331217315	0.436540904740905	-0.29922586818031	0.76476771302303	0.999901309111036
Ints13	4413.63856037091	-0.518858924591519	0.424016687463869	-1.22367571827166	0.221074583156441	0.999901309111036
Aak1	6081.19316674528	-0.176004511297481	0.406423132270521	-0.433057317171431	0.664973130210722	0.999901309111036
Cryz	1341.53139797396	0.426880816727661	0.404020823022749	1.05658122651669	0.290702752180445	0.999901309111036
Hus1	2597.669461931	0.0541490994449206	0.387740751930562	0.139652845813374	0.888934284779724	0.999901309111036
Slc6a17	13.7807642278816	-1.04315145177837	1.21610248459913	-0.857782518323055	0.391012564605627	0.999901309111036
Wbp1	283.85397941975	-0.000628878401319894	0.45985546068521	-0.00136755666744249	0.998908847989139	0.999901309111036
Cdk2	2595.63983016837	-0.356249550634539	0.39487329123328	-0.902187001612314	0.366957538539155	0.999901309111036
Mylpf	457.998084742999	-0.224643161806081	0.480657785159849	-0.467366115231803	0.640237961306428	0.999901309111036
A330093E20Rik	360.570083673708	-0.206204356672757	0.499008122091863	-0.41322845770193	0.679439240203842	0.999901309111036
Nup88	7055.72005461479	0.0851776383792569	0.384304050704098	0.221641271340231	0.82459315156347	0.999901309111036
Ggps1	2480.29451335668	0.266546457024812	0.397492274789271	0.670570156781338	0.502494399341366	0.999901309111036
Rbp7	4.33258319169877	0.31012879891197	1.95313083306618	0.158785470825375	0.873837896178132	NA
Mkrn2os	17.5252750388197	0.580272759194988	1.04400940635046	0.555811811335536	0.578339510229054	0.999901309111036
Usp17le	45.0401785255641	1.29890779455476	1.08285371317022	1.19952287068584	0.230324697213275	0.999901309111036
Tmem250-ps	439.178199481606	0.330653152584357	0.436049445031158	0.758292795351982	0.448275719405228	0.999901309111036
Ate1	9447.23711260716	-0.376747442486521	0.405289203726048	-0.929576803484705	0.352590242298926	0.999901309111036
Papss1	976.093338007968	0.313918992690508	0.429860749094159	0.730280662637904	0.465218645787173	0.999901309111036
Pi4kb	4023.13220805326	0.118235171702823	0.387799407385997	0.304887448126339	0.760451875864559	0.999901309111036
Gid8	2403.16067049001	0.0241959879641445	0.398155413385705	0.0607702096987567	0.951542215673379	0.999901309111036
Tll2	54.7155946104043	-0.0241387259399329	0.719757316672685	-0.0335373123423351	0.973246111610425	0.999901309111036
Cacna1c	898.500523926497	0.205288476816068	0.591243104504597	0.347215003865591	0.728429799761436	0.999901309111036
Zdhhc23	550.547587431742	-0.749396632464634	0.599458120769216	-1.2501234139643	0.211254467915652	0.999901309111036
Vdr	55.8482910932905	0.900618178738244	0.780671913194327	1.15364490961782	0.248645778352952	0.999901309111036
Vcp	6377.22356247941	-0.241160038108743	0.393020381515991	-0.613606951320235	0.539475088928231	0.999901309111036
Hsd3b7	262.804200412818	0.19058483418837	0.458359781365962	0.415797462902191	0.677558215535256	0.999901309111036
Ppp1r11	366.979122316051	0.728342553655517	0.451769337086106	1.61220006287566	0.10691841160914	0.999901309111036
Brk1	2525.94081165748	-0.0401895285296107	0.394462198499637	-0.10188435972439	0.918848464486751	0.999901309111036
C9orf72	1206.11487809482	0.29870656278398	0.436240419509761	0.684729221376739	0.493514805914807	0.999901309111036
Zfp202	9654.05616526873	0.124683906224943	0.424117377122203	0.293984432024386	0.768769799451195	0.999901309111036
Ube2w	4970.18699932836	-0.204659550476827	0.441290853524181	-0.463774739137239	0.642809143414526	0.999901309111036
Kif20a	1741.59754573458	0.316977624934901	0.434346743667788	0.729780134319004	0.465524589343809	0.999901309111036
Gm10471	5.40125216336567	-0.361839152879606	1.8581146873437	-0.194734563665109	0.845600751975965	NA
Gm45871	2625.400806615	0.738813384634886	0.399697377322637	1.84843190511734	0.0645398867604333	0.999901309111036
Dph3	511.280341645637	0.268111030330576	0.450096844162976	0.595674095047632	0.551392967119698	0.999901309111036
Ankrd31	1356.29307753038	-0.12380648022245	0.400639929856468	-0.309021819834096	0.757304928788727	0.999901309111036
Mir323	46.4298265704094	0.365521032929722	0.702749229756564	0.520130108227	0.602972894675857	0.999901309111036
Mirlet7f-1	58.8643123165943	0.735100608932448	0.747043157906985	0.984013575590471	0.325108838047658	0.999901309111036
Gm4961	36.9403891224175	0.271490457694227	0.77420327875486	0.350670767154153	0.725835358973604	0.999901309111036
Stard8	323.192315098006	-2.08354913304879	0.721296677395934	-2.88861601383073	0.00386941263241254	0.703277490841678
Tjp2	12330.0781416689	-0.0258951536931247	0.408810741517913	-0.0633426450512921	0.949493658083503	0.999901309111036
Fchsd2	5008.29314031291	-0.212268165807135	0.436494338165618	-0.486302220320197	0.62675290524524	0.999901309111036
Mphosph6	2535.80602004394	0.425173407524435	0.400183192802438	1.06244693723141	0.288032835057142	0.999901309111036
Hcrtr2	275.08328737508	-0.0193486933784631	0.544548490741109	-0.0355316261222766	0.971655828291651	0.999901309111036
Gabra4	49.2754336045244	-1.40476295254687	0.707858431525589	-1.98452528073912	0.0471973126832789	0.999901309111036
Fubp1	15988.0852852856	-0.128662325949822	0.412447749867029	-0.311948182506274	0.75507990390336	0.999901309111036
Bdnf	433.046376920462	0.583784727967249	0.612994469159795	0.952349095037378	0.340919966847922	0.999901309111036
Hnrnpab	4095.42368665841	-0.289285042147606	0.537212501957674	-0.538492758626079	0.590236903077566	0.999901309111036
Oprl1	5.03647346291614	-1.17492338043385	1.78591912599284	-0.657881627075739	0.510614197475671	NA
Rad1	2348.21209858476	0.0922061455058743	0.389505068972182	0.236726432724447	0.812869027374259	0.999901309111036
Sox17	16.0346278489072	0.707541201134502	1.19521688271668	0.591977248117757	0.553865823940311	0.999901309111036
Ovol3	41.5956418836993	1.08400113452831	0.792828171200707	1.36725859890502	0.171544263665528	0.999901309111036
Obsl1	183.166004739274	0.258689274512982	0.548473299542456	0.471653359842283	0.637174232929396	0.999901309111036
Bmf	562.284020798235	0.365742569219582	0.609613387836678	0.599958230112835	0.5485340733571	0.999901309111036
Mcts1	1280.13869797481	-0.39781616658495	0.417883393811016	-0.951978883288333	0.341107691383559	0.999901309111036
Ccpg1	1358.81695987698	0.0660278443059937	0.40096592857353	0.164671957392722	0.869202190374132	0.999901309111036
Dnajb2	520.66229796893	-0.164675948410332	0.448368708598659	-0.367277968449257	0.713411686134962	0.999901309111036
Nthl1	395.584074478787	0.0783055294993395	0.458120367718051	0.170927850008914	0.864280497768285	0.999901309111036
Kcnip4	1397.67845775383	-0.555424374992995	0.476929535643667	-1.16458372460282	0.24418753495383	0.999901309111036
Pkm	26636.3665173521	-0.578404603438777	0.457236096213412	-1.2650020596117	0.205870589556398	0.999901309111036
Tssk4	108.71388892607	0.436154836351037	0.547959459507485	0.795961870506006	0.426054197954225	0.999901309111036
Apbb1	265.534471019516	0.819173178833691	0.524884497435069	1.56067322017836	0.118600872962792	0.999901309111036
Mphosph9	4311.10398489003	-0.0937572172506844	0.384496122552125	-0.243844376448748	0.807351350027019	0.999901309111036
Immt	10738.914424389	-0.588417137272075	0.408636885171543	-1.4399511121593	0.149881230900004	0.999901309111036
Prlr	376.396099766107	0.134136463017408	0.700312499877883	0.19153801058927	0.848104103616556	0.999901309111036
Enpp1	60.5427323655892	0.128460749724894	0.653485425617376	0.19657783431594	0.844157917797979	0.999901309111036
Pmepa1	2176.49546058328	0.981637941222896	0.577641385998451	1.69938990698552	0.0892457424115617	0.999901309111036
Mtrr	4708.36631419886	0.0787310988250059	0.387670668864877	0.203087582188086	0.839066577464682	0.999901309111036
Csf3r	117.986611572407	-0.322923375346219	0.624048725627983	-0.51746500246637	0.604831593565436	0.999901309111036
Sumo3	2437.81969449877	0.140503358178908	0.40565765373199	0.346359440987489	0.729072602260089	0.999901309111036
Hipk1	3919.35560495672	0.193158571740104	0.388290431165119	0.497459005519413	0.618865404692313	0.999901309111036
Brd8	7473.8327127736	0.0262560977744464	0.434583381563563	0.0604167091709331	0.951823750972707	0.999901309111036
Tmem63c	187.618269603944	-1.38078258575158	0.530908487964501	-2.60079207067397	0.00930088084752508	0.914533163335095
Apool	2183.07622435441	0.0326823146142575	0.419223042880879	0.0779592514516051	0.937860466929929	0.999901309111036
Ppt2	312.076340265109	0.270123031650733	0.461727233881977	0.585027288470015	0.558529368179429	0.999901309111036
Pbx3	4313.01882422196	-0.469272300349202	0.423429245153989	-1.10826615242067	0.267746888761546	0.999901309111036
Plpp2	174.025772097866	0.179859457040611	0.536758931690645	0.335084236929421	0.737561543305816	0.999901309111036
Kmt2b	3308.84161529241	-0.0181698597927584	0.45023389458394	-0.0403564902850088	0.96780891769171	0.999901309111036
Fmo4	4.76344874271159	-1.65381090412283	1.93228012894938	-0.855885686213648	0.392061013105161	NA
Kctd9	2227.22089758805	0.0648568687374895	0.413364375532716	0.156899995685178	0.875323663258912	0.999901309111036
Dusp28	37.2199525348983	0.9054350447743	0.793281765525307	1.14137886955554	0.253712294030114	0.999901309111036
Lax1	256.936679499341	0.0383206333317178	0.468142631066617	0.0818567478984087	0.934760629139224	0.999901309111036
Ikzf5	1209.58340037427	0.589953371750263	0.400273691463834	1.47387496188609	0.140515260296544	0.999901309111036
Actn1	9520.20855310355	0.218283989140332	0.427191336650435	0.51097475630446	0.60936873318409	0.999901309111036
Rps19bp1	362.301738570656	0.022445631529602	0.475624844541218	0.0471918819784378	0.962360297557833	0.999901309111036
Slc16a13	240.580090954506	0.218660098124984	0.495286070145475	0.441482430670338	0.658863778089412	0.999901309111036
Zranb1	6474.86378848279	-0.182446262609828	0.405597715421585	-0.449820735356437	0.652839705263751	0.999901309111036
Tom1l2	3211.65221347183	-0.0340717217425231	0.423092720310946	-0.0805301535736246	0.935815615022834	0.999901309111036
Pex10	859.311299515946	0.436638198046838	0.444517545331569	0.982274384065417	0.325964690715279	0.999901309111036
Rad52	1999.90631121235	-0.0975159820686835	0.393265899103329	-0.247964500077495	0.804161873974887	0.999901309111036
Traf3	2425.42674825553	0.278994607711258	0.404476555322479	0.689767068177345	0.490340681397401	0.999901309111036
Hsp90b1	7007.2379998807	-0.280810061888158	0.391630650566613	-0.717027795148006	0.473356946359601	0.999901309111036
Nrg1	692.410131457868	0.168051426494616	0.412132464563657	0.407760710315651	0.683449361258541	0.999901309111036
Ralbp1	3320.84078163069	-0.125568048517566	0.437013454069188	-0.287332225926588	0.77385794977758	0.999901309111036
Arhgef2	3550.09394901609	0.478932097200469	0.520044592796351	0.920944287921898	0.357079514588109	0.999901309111036
Fip1l1	9130.5209800633	-0.225789047257171	0.401844842043144	-0.561881163160305	0.574196988525059	0.999901309111036
Smco1	96.4880476983537	0.228590920262044	0.578897670505941	0.394872758880274	0.692936794992399	0.999901309111036
Tada2b	1009.32750618095	0.250541128361096	0.436444826814425	0.574049943929397	0.565934004772801	0.999901309111036
Wbp2	1472.50404639317	0.0720352770452181	0.403067791149229	0.178717522528483	0.858159509709824	0.999901309111036
Matn3	132.073636646222	0.194375875322768	0.736209222692067	0.264022602993211	0.791762501868506	0.999901309111036
Gpr158	307.160560339945	-0.447273259582471	0.544404907932711	-0.821581975226707	0.411314851321788	0.999901309111036
Apaf1	5078.04021273667	0.161354495765851	0.459012609938347	0.351525191840642	0.725194376517974	0.999901309111036
Grb7	494.508138400987	-0.541872305345277	0.499167889332755	-1.08555120817087	0.277677596359288	0.999901309111036
Mon1b	740.442072122696	0.60492294950514	0.425624675720722	1.42125911398536	0.155241444988071	0.999901309111036
Dipk2b	11.9591017439941	-1.82910825617477	1.37412490931383	-1.33110770627696	0.183153573652853	0.999901309111036
Enox2	4983.81312803939	-0.317750281705982	0.44881577587003	-0.707974850237881	0.47896087563427	0.999901309111036
Kcnma1	1005.58956081539	0.0952222907164816	0.403068632543061	0.236243366584247	0.81324383004076	0.999901309111036
Haghl	107.982930205621	-0.115310393063375	0.60028139304874	-0.192093898625994	0.847668654105667	0.999901309111036
Orc6	4106.76518160901	0.174799825874744	0.436664140483576	0.400307260589717	0.688930220888589	0.999901309111036
Ube2dnl1	14.6223263889286	-1.41530481958351	1.1682486991404	-1.2114756221213	0.225713172114665	0.999901309111036
Camsap1	6917.08318538378	-0.225509611785941	0.390972159254743	-0.57679199515331	0.564079977728765	0.999901309111036
Dst	35739.4105948942	0.234650272844649	0.401799091277915	0.583999013283847	0.55922097589343	0.999901309111036
Usp29	369.922755145148	0.671938678824918	0.585968721566215	1.14671424274817	0.251499742061167	0.999901309111036
Slc30a4	162.298980639825	0.928738942358933	0.53535784423829	1.73480028798373	0.0827761851790655	0.999901309111036
Slc2a12	220.497665049606	0.675107966927389	0.467915538036368	1.44279877894313	0.149077163247744	0.999901309111036
Cdk10	930.550752958712	0.227121795212875	0.452167874739035	0.502295293189407	0.615459819627038	0.999901309111036
Hnrnpr	8906.65316932563	-0.0988631618448815	0.404451875888064	-0.244437392280121	0.80689208504627	0.999901309111036
Wdr37	5027.70763458205	0.10812974588401	0.406325738086053	0.266115915751096	0.790149937827587	0.999901309111036
Tfpt	693.410961325639	0.344569581180964	0.506394599071651	0.680436919770958	0.496227850607742	0.999901309111036
Polg	2165.04539254508	0.132267070035945	0.440274167979214	0.300419783070692	0.763856975496255	0.999901309111036
Cyba	845.550914538393	0.900483768525698	0.61394650664866	1.46671372631657	0.142453947282015	0.999901309111036
Slc26a2	1315.09618854314	0.159184683809448	0.406231951435518	0.391856630791672	0.695164149037946	0.999901309111036
Epyc	15.679241157828	-1.77844554611144	1.17846506388024	-1.50912029607028	0.131268043748842	0.999901309111036
Dsg2	2232.44947278553	0.837652979909957	0.453484096099547	1.84714962909323	0.0647254573553022	0.999901309111036
Htr7	26.3388828929191	-1.69413031923835	1.10968037481491	-1.52668314019784	0.126839821811356	0.999901309111036
Vldlr	1148.5030823663	0.0230943872587869	0.665837646081789	0.0346847123990194	0.97233115133129	0.999901309111036
Smarca2	966.467643282481	0.762800926350988	0.452390708776487	1.68615515648856	0.091765918621321	0.999901309111036
Ptprk	19820.7978370885	0.0151323934648086	0.466399529741232	0.0324451301938584	0.974117072725971	0.999901309111036
Cpne9	326.37004375914	-0.319809989004573	0.450530002493494	-0.709852811654183	0.47779541546993	0.999901309111036
Gnas	2534.59993259848	0.247253623838612	0.398303393449683	0.620767053218306	0.534752903818338	0.999901309111036
Rpusd4	852.244945917684	0.23052917627773	0.411452874852942	0.560280873867084	0.575287871067654	0.999901309111036
Ppp6r2	2321.32317368952	0.235317187383608	0.391180399083266	0.601556693369799	0.547469263208863	0.999901309111036
Irak2	562.647042666312	0.0938983929609991	0.516015473359385	0.181968173066009	0.855607703077133	0.999901309111036
Msrb2	943.678737731318	-0.231334599581105	0.411135760609828	-0.562672045939208	0.573658222760281	0.999901309111036
Knl1	6084.11733782279	-0.0931608343239544	0.409279530452158	-0.227621533432257	0.819940478094112	0.999901309111036
Clec4a3	29.1202258812546	0.0312068121122886	0.828772652305934	0.0376542493595323	0.969963353827298	0.999901309111036
6030458C11Rik	3229.56622519411	0.041753008931617	0.386687036698009	0.107976231342415	0.914014546599763	0.999901309111036
Smim10l1	190.326994359158	0.394936095789239	0.488884386357026	0.80783127219944	0.419187720038244	0.999901309111036
Rerg	3158.1228524738	-0.82380935172412	0.409714671654877	-2.01069038703611	0.0443581700421265	0.999901309111036
Rit1	592.530964691855	0.662404611418084	0.42416215668689	1.56167777104892	0.11836391800552	0.999901309111036
Pcgf2	2839.33810631502	-0.741360965732739	0.476441625875043	-1.55603735162968	0.119699210710638	0.999901309111036
Pum2	24108.8013815092	-0.093945179448747	0.417260929977304	-0.22514731837907	0.821864671070322	0.999901309111036
Pcdh11x	368.717826281262	-0.407551623949108	0.522844475964762	-0.779489203165217	0.435691595216436	0.999901309111036
Gm8439	9.75840579245899	-2.04980432710938	1.42433404260208	-1.43913173862266	0.150113201116954	0.999901309111036
Gm7616	14.0987310163263	0.185740525553841	1.23553230495566	0.150332390993619	0.880502379048245	0.999901309111036
Scoc	1212.86677077772	0.452943124566598	0.419707787120676	1.07918684967445	0.280504440713358	0.999901309111036
Ptger4	89.2545201043773	0.902935984692716	0.58369136620903	1.54694079262663	0.121877523307212	0.999901309111036
Ptpn21	2381.19559902725	0.748279026762702	0.391184024357118	1.91285681462182	0.0557663854249154	0.999901309111036
Snrpa	2434.27724476161	0.202723501636858	0.409388040012907	0.495186673334343	0.620468356810618	0.999901309111036
Mro	7.45810533032553	0.443451127541711	1.50861469949254	0.293945914547217	0.768799232347668	NA
Hspbp1	1930.60813548731	-0.10488524162332	0.422410379605743	-0.248301762189685	0.803900935662979	0.999901309111036
Lrrn4cl	38.328977995033	-0.33766916060037	0.781421413720765	-0.432121713932239	0.665652953754522	0.999901309111036
Ptprc	19.818010201405	-2.60706519909692	1.2696754785763	-2.05333192858088	0.0400403962807768	0.999901309111036
Bdkrb1	5.2660563879046	0.0331560109543706	1.77533950931776	0.0186758706041032	0.985099677366445	NA
Opn1sw	217.937646143832	-0.297986579235269	0.497545231435932	-0.598913546764924	0.549230537303678	0.999901309111036
Bckdha	1194.64922892181	0.026682823936857	0.440907918193558	0.0605179059749689	0.95174315508115	0.999901309111036
Bcat1	23989.018197436	-0.402317835980082	0.412064567405031	-0.976346591782137	0.328892738509023	0.999901309111036
Mmp23	81.697408470744	0.339974007841405	0.671026763945211	0.506647463422433	0.612402199130207	0.999901309111036
Fhod3	9381.98251093241	-0.349935841734937	0.532306596772467	-0.657395275310698	0.510926788790513	0.999901309111036
Abi1	9916.51111453383	-0.111995244991914	0.402968560903459	-0.277925515431824	0.781069536738954	0.999901309111036
Slc25a32	1247.20733214523	-0.00911667971186505	0.399014045010529	-0.0228480170707386	0.981771505923945	0.999901309111036
Mbnl3	2277.46623424724	-0.406610594249856	0.532597824698488	-0.763447718698522	0.445196430625195	0.999901309111036
Mcoln3	51.9566188594931	1.89823553697537	0.863868060933347	2.1973674254428	0.0279942157578048	0.999901309111036
Cyp4f15	3.78805120100953	-0.0585852323309702	2.00031559697609	-0.029287994564225	0.976634901746203	NA
Zfp809	5231.56684252784	0.160112628467199	0.405753044066426	0.394606105385094	0.693133607016321	0.999901309111036
4933406I18Rik	170.314088986855	-0.128144965633141	0.549514384669773	-0.233196744631442	0.815608633583849	0.999901309111036
Nox1	103.032351666688	0.181607752512045	0.680136771241606	0.267016518134309	0.789456443059113	0.999901309111036
Tmem108	1858.99759188434	0.300577891295066	0.426374950542597	0.704961421660809	0.480834244489543	0.999901309111036
Zfp87	845.379489698318	0.532560996549124	0.432962671026306	1.23003905922589	0.218682478661748	0.999901309111036
Dlg1	21619.1985786189	-0.397755871729199	0.407226154985277	-0.976744413048764	0.328695701630173	0.999901309111036
Tmem38a	804.788554435429	0.541431028214232	0.475082021617095	1.13965800341443	0.254428810007303	0.999901309111036
Ubxn4	3115.58057256263	-0.0540800440556426	0.395706547156921	-0.13666704390968	0.89129398020359	0.999901309111036
Dsg1c	9.19531285261648	-1.41186165085314	1.43638696526077	-0.982925691334733	0.325644012313782	0.999901309111036
C130026I21Rik	81.1726005569337	-0.179992052518154	0.713812304112134	-0.252155996024803	0.800920489338292	0.999901309111036
Rnf181	868.90754675028	-0.315819127831149	0.43465444477731	-0.726598178451747	0.467472144433534	0.999901309111036
Ccdc59	1269.74168118188	0.519447428799334	0.422091658223315	1.23065078088919	0.218453503914204	0.999901309111036
Speer5-ps1	36.4960937928074	0.0385780749141085	0.799528733729559	0.0482510174889569	0.961516191429987	0.999901309111036
Aldh9a1	1578.70556079131	-0.166630135864	0.396544179944588	-0.42020572811656	0.674335170586943	0.999901309111036
Atxn7l2	479.366913360149	0.171267143440234	0.561621950869726	0.304950942845112	0.76040351564708	0.999901309111036
Atp9a	2366.62994089665	-0.222348103383566	0.483794168871896	-0.45959235908534	0.645808844660417	0.999901309111036
E130008D07Rik	15.636584216416	-0.276497587407931	1.15878255997358	-0.238610414894608	0.811407688459658	0.999901309111036
AI197445	8.94027168998356	0.399188943770078	1.39247535404859	0.286675769599401	0.774360592262257	NA
Acsm2	6.99341791277959	-1.14833713876825	1.5605464092468	-0.735855807916981	0.46181845377064	NA
Gm2061	22.4160161183195	-0.940804657534154	0.951350651345098	-0.988914714258057	0.322704870721596	0.999901309111036
Mep1b	379.24154824154	-0.909729873103658	0.567244532722678	-1.60377019190843	0.108764717307562	0.999901309111036
Smurf2	5731.44739231235	-0.0629803115044932	0.404386398479879	-0.155742902682289	0.876235678317866	0.999901309111036
Dzip3	6469.1073931172	-0.350826860701606	0.412739914486647	-0.849994992943566	0.395327870023334	0.999901309111036
Bin3	1916.37494097752	0.232693042389895	0.399210256928324	0.582883426343613	0.559971778468033	0.999901309111036
Aggf1	2172.31038184454	0.334370863934002	0.406547804980933	0.822463827961595	0.410812965379994	0.999901309111036
0610030E20Rik	925.288240486912	0.0777918362693743	0.422428770313405	0.18415373605273	0.853892851978936	0.999901309111036
Slc11a1	235.86658039165	-0.120591358093973	0.577600866253219	-0.2087797389852	0.834620188735978	0.999901309111036
D230017M19Rik	2876.90559564404	-1.65106536505852	0.597585401569435	-2.76289440927161	0.00572912971006531	0.753176429138683
4930563J15Rik	4.45610183096132	-0.908714000839539	2.02566739411685	-0.448599806403914	0.653720373473441	NA
Adcy10	280.509916649743	-0.0190277823890458	0.512744970272883	-0.0371096422046212	0.970397583957789	0.999901309111036
Elovl4	196.038153545182	0.791224678654022	0.506635524891102	1.5617236450683	0.118353106044459	0.999901309111036
Pcsk2os1	4.33529777914072	1.64248340005557	1.98476398795316	0.827545950059999	0.40792768903994	NA
Mir376b	7.67969057337635	0.946115917257377	1.51300863270534	0.625320898246078	0.5317604666615	NA
Vash2	242.867576191062	0.212495298232669	0.522903124458012	0.406376034667836	0.684466325721731	0.999901309111036
Cahm	107.917989876932	1.77580924461832	0.705902532903775	2.51565784487755	0.0118810462405485	0.999901309111036
Gm11532	40.0038055702291	1.08889928237844	0.791953027330912	1.37495437835286	0.169145588976049	0.999901309111036
Apobec3	1435.48374507136	-0.89697926704714	0.419262683946838	-2.13942070542313	0.0324016115259307	0.999901309111036
Smox	1061.77022090795	0.206350664138908	0.559832414614111	0.368593634009464	0.71243064130761	0.999901309111036
Uimc1	4267.12829482197	-0.273762436740206	0.396829101635757	-0.689874899829015	0.490272861652028	0.999901309111036
4930546K05Rik	104.588251656763	0.426752324807062	0.608557492969017	0.701252272361371	0.483145593379896	0.999901309111036
Ica1l	295.284574768398	-0.12981411828792	0.472264652205123	-0.274875787721536	0.783411669476677	0.999901309111036
Irf8	87.8420394834773	2.31620500504425	0.86536000958129	2.67657966557174	0.00743778810974448	0.820987850126569
Icam5	12.6194454229699	0.491168908434212	1.1978199259325	0.410052377490579	0.681767525751076	0.999901309111036
Dnase1l1	309.488253653534	0.0643238217048644	0.615021839832819	0.10458786589164	0.916702843511115	0.999901309111036
Smpx	4.1841990324895	-2.37758202790743	2.18531090085617	-1.08798342010554	0.276602426993282	NA
Tspan4	631.034509792219	0.266849425965011	0.462291003719213	0.577232573894278	0.563782355130015	0.999901309111036
Zfp410	2198.17664645317	0.161176348362503	0.39284303905189	0.410281797919838	0.681599242869626	0.999901309111036
Ldhb	2056.05667155211	-0.119240798310299	0.564152020924998	-0.211362884271493	0.832604116535579	0.999901309111036
Nkiras1	849.913954837763	-0.103174807796046	0.408333975219903	-0.252672601491176	0.80052122184166	0.999901309111036
Mus81	338.850437973355	0.528490897891075	0.462064585822486	1.14375979918554	0.252723266004225	0.999901309111036
Ldah	2705.1310682247	0.667694704284714	0.419351022793535	1.59220955236217	0.111337627602441	0.999901309111036
Bspry	203.911209102573	0.211084898199012	0.523417840207745	0.403281818050436	0.686740915788622	0.999901309111036
Tatdn1	4414.86874442098	0.0387507169109903	0.386298528363629	0.100312877388219	0.920095934383209	0.999901309111036
Drd2	55.1820661019648	-0.338840187027278	0.802436132650465	-0.422264368764254	0.672832062677377	0.999901309111036
Chaf1a	5590.46208671149	0.371912564282316	0.423989945900978	0.877173074215244	0.380392638641051	0.999901309111036
Vsig2	70.0681650177995	0.118129069039601	0.733996178305108	0.160939624116813	0.872140953539501	0.999901309111036
Slc16a8	82.4617869583866	0.133824266484439	0.628144837193006	0.213046830222246	0.831290435820733	0.999901309111036
Sgk2	61.1775951300683	-0.149434607476186	0.659641368850766	-0.226539168907087	0.820782098560574	0.999901309111036
Ldoc1	10.1042298663478	-2.02634007408592	1.33809991578424	-1.51434138077672	0.129939278373601	0.999901309111036
Prkg1	2468.88387304095	0.689029725339688	0.417945595516657	1.64861104586572	0.0992273443307281	0.999901309111036
Glrx3	303.565595478721	-0.1356166559136	0.485852175248465	-0.279131519467307	0.780143895019823	0.999901309111036
Bloc1s2	554.231530459911	0.481077297215503	0.432663355541616	1.11189748577917	0.266182229854206	0.999901309111036
Ebf1	8280.25175622761	0.144053129564064	0.474590408716954	0.303531480868965	0.761484860092112	0.999901309111036
Gm6938	176.412227141947	0.543178533807166	0.491617704302803	1.10487992814963	0.269211620810782	0.999901309111036
Zfp229	6689.21739317582	-0.0685349252525896	0.419211826338831	-0.163485190413487	0.870136432617411	0.999901309111036
Cox7a2l	2647.83997198801	0.17054998267122	0.409002032998169	0.416990549951578	0.676685319901033	0.999901309111036
Shcbp1	3364.42706848931	-0.101450637140735	0.444706707130954	-0.228129316499966	0.819545709657401	0.999901309111036
Srpx	18.3689473672843	-1.74921392158577	1.01465221915363	-1.72395416731545	0.0847161174902012	0.999901309111036
Pigp	1178.19168569252	-0.545077002749576	0.415745445575489	-1.31108352130006	0.189829547444186	0.999901309111036
Pcdh9	2937.07383006312	0.0902596948069005	0.40537382415539	0.22265792566888	0.823801749742844	0.999901309111036
Pik3r3	426.89545067408	-0.382625152489534	0.491794176840667	-0.778018875594574	0.436557885607668	0.999901309111036
Cblif	13.1028613983436	0.332305113175425	1.18021889229212	0.281562272342592	0.778279172490696	0.999901309111036
Sytl4	10.0007107088097	-1.18111923223375	1.34048498683217	-0.881113361086542	0.378256466234539	0.999901309111036
Rp9	1389.38480446016	0.101041105072109	0.449283593490178	0.22489382326915	0.822061874542372	0.999901309111036
Nemf	5514.65573673166	-0.156944508306689	0.384505225201265	-0.408172628147089	0.683146942059536	0.999901309111036
Gm2762	14.8387917945677	-1.22777700325007	1.21228376630192	-1.01278020656452	0.31116515707481	0.999901309111036
Kmt5b	6709.998051634	0.0545025390658731	0.391987724265983	0.139041443626664	0.889417399820389	0.999901309111036
Suv39h1	5104.05430259485	-0.473780196297134	0.420158216279806	-1.12762330460204	0.259479040310357	0.999901309111036
Stag2	8093.99333332104	-0.250708509807318	0.418485728869979	-0.59908496876177	0.54911622468945	0.999901309111036
Mgat4e	139.984855131631	-0.751437949742984	0.517039415662483	-1.45334751467674	0.14612729109618	0.999901309111036
Nol4l	5244.94441362178	0.461965100448461	0.562725387416157	0.820942347331523	0.411679108250416	0.999901309111036
Tor1aip2	8365.84837556516	0.264195967174573	0.388492111820619	0.680054907515244	0.496469694896381	0.999901309111036
Ktn1	9240.79727401396	-0.327439095281605	0.390062628869599	-0.83945261875131	0.401215366965485	0.999901309111036
Unc5d	778.036439924277	0.152752656063184	0.43729199390027	0.349315007349578	0.726852832996968	0.999901309111036
Vmn2r8	6.23969800681347	-1.68056648812055	1.7781160537909	-0.945138808312104	0.344588014722599	NA
Vmn2r6	8.54693704080085	-0.372749474334445	1.45875577278704	-0.255525620729702	0.79831715775911	NA
Miga1	5418.20548762057	-0.0688819779679719	0.398599759519145	-0.17280988340552	0.862800868093482	0.999901309111036
Gm9125	27.7799882572688	-0.769943470186602	1.09936149799867	-0.700355134856227	0.483705547504251	0.999901309111036
Setd3	6222.64031360223	-0.265883116725556	0.417084849575701	-0.63747968068377	0.523812441237159	0.999901309111036
Capn12	138.244010509638	-0.277986117837476	0.509564249136765	-0.545536933386522	0.585384286108177	0.999901309111036
Mrpl52	557.935332862901	0.00895987695062809	0.430714993695795	0.0208023335193115	0.983403336263535	0.999901309111036
Gpr180	834.836102156335	0.410299817841076	0.419695402072847	0.977613325794453	0.328265604061425	0.999901309111036
Dr1	1864.43826503253	0.166665895388997	0.393450614286233	0.423600546897988	0.671857156407254	0.999901309111036
Zfand2b	183.966565717516	0.0301954228253673	0.48782894008958	0.0618975635595184	0.950644407777294	0.999901309111036
Lman2	2911.98839029612	0.0530047332440083	0.406945745912965	0.130250122470489	0.896368540304689	0.999901309111036
Cmc2	1466.91562434104	0.104077124880531	0.40858159023687	0.254727886345035	0.798933276362597	0.999901309111036
Carhsp1	1108.12420944302	0.194077950446885	0.444721141566645	0.436403697299379	0.66254385689701	0.999901309111036
Pdgfrl	255.028015257834	0.175014577027129	0.624073477474129	0.280439056207742	0.779140676155998	0.999901309111036
Zfp385a	962.672254019114	0.381783142008777	0.487662407113072	0.782884094488454	0.433695178524278	0.999901309111036
Nde1	3531.56300509526	-0.0260972614686327	0.401032869035524	-0.0650751184844175	0.948114191004278	0.999901309111036
1700111N16Rik	315.326537127024	0.185464842808725	0.500529917618897	0.37053697747182	0.710982430052468	0.999901309111036
Zmynd10	17.7247769333702	1.39929719881326	1.08173501837069	1.29356744031536	0.195814875130429	0.999901309111036
Gm35978	16.3655846828236	-0.189565592649617	1.05427896436769	-0.179805913858207	0.857304940701014	0.999901309111036
Cd46	205.983360743329	-0.235041010201371	0.483284187814663	-0.486341196603577	0.626725275094683	0.999901309111036
Eif3k	2091.7410652133	-0.013220325364098	0.399185178310809	-0.0331182771365438	0.973580267696989	0.999901309111036
Fez2	1225.37408821976	0.18940115599077	0.408225588922453	0.463961988494427	0.642674979418014	0.999901309111036
1700009C05Rik	13.6766757315117	0.150284223672352	1.13354164830667	0.132579357712046	0.894526058445194	0.999901309111036
Tdrd3	5248.035290583	-0.118965191953278	0.44535391775204	-0.267125059893408	0.789372873425556	0.999901309111036
Septin4	191.15106750624	0.175235652609996	0.47978044012448	0.36524134365405	0.71493125910614	0.999901309111036
Sh3bp5l	1567.61519427064	-0.29983933417499	0.41969973428229	-0.714413924249278	0.474971264332354	0.999901309111036
Apba2	347.093173923672	0.205218687265585	0.447242857311198	0.458852911591141	0.646339795370825	0.999901309111036
Cpsf4	2364.6653859011	0.173884938833954	0.443904789991148	0.391716743667986	0.695267517104528	0.999901309111036
Nlrp5	32.1139285633792	-0.324402116338751	0.866792760120661	-0.374255682861949	0.708214100103107	0.999901309111036
Abhd12	3723.27548514872	0.0962686319602976	0.403167974002294	0.238780454222661	0.811275827155678	0.999901309111036
Tbx6	185.486883442382	-0.0279672465987958	0.60866553878584	-0.0459484640030461	0.963351326254253	0.999901309111036
Gm10451	321.052662978842	0.0479229435334173	0.46787437799079	0.102426945752436	0.918417796527766	0.999901309111036
Slc24a3	151.639471344282	-0.530156875648213	0.578854607098829	-0.915872257293269	0.359733899238842	0.999901309111036
Cdc123	4329.83692923182	0.00855272082729498	0.39578415858889	0.0216095582445453	0.982759408936459	0.999901309111036
Scml4	83.9437729464111	0.535260437016195	0.611884112628302	0.874774203103629	0.381696776190031	0.999901309111036
Chrdl1	14.7279889444972	-0.3002708769637	1.11270894199661	-0.26985572383817	0.787271251070194	0.999901309111036
Ppfia2	134.154198549306	-0.739748872244543	0.614532069412469	-1.20375959053169	0.22868251248875	0.999901309111036
Cpsf7	5463.4828463537	-0.0644945350773032	0.389520486427182	-0.165574179856032	0.868492068276674	0.999901309111036
Rps21	3554.9214706088	-1.23206275516267	0.553166332730244	-2.22729165219008	0.0259277880812263	0.999901309111036
Cdk11b	3183.58039618649	-0.0580649790850281	0.432902111546465	-0.134129581575847	0.893300108277448	0.999901309111036
Hnrnpc	32537.8024798364	-0.144670088959763	0.396645460850411	-0.364734008677648	0.715309969630231	0.999901309111036
Stard13	210.380390301517	0.420023524932732	0.498888195806427	0.841919148345022	0.399833211329485	0.999901309111036
Lysmd4	317.784375574259	0.939525925423447	0.495744914584598	1.89518015774445	0.058068537975467	0.999901309111036
Zkscan8	2094.40552202583	0.362391648388197	0.433676874609319	0.835625945502996	0.403365367869952	0.999901309111036
Prom1	1504.15367407227	0.165355361188529	0.516254962221448	0.320297863050079	0.74874254294029	0.999901309111036
Skor1	2.67978314547139	0.993240769407177	2.62982098219864	0.377683795258484	0.705665507229617	NA
Fyb2	181.343954359384	0.149928619686441	0.506355582256678	0.296093545603374	0.767158642973674	0.999901309111036
Nsfl1c	4602.70557879806	0.218989018245845	0.390988117035292	0.560091237315221	0.575417207083681	0.999901309111036
Atp6v0e	1934.69511016237	0.112792584636202	0.395286361622349	0.285343982456857	0.77538061968437	0.999901309111036
6330403K07Rik	70.283011098469	0.542168565392593	0.686174860616726	0.790131782014425	0.429450810640942	0.999901309111036
Abcc2	81.7895744278708	-0.8822995963103	0.587017766448091	-1.50302026061135	0.132833819448824	0.999901309111036
Adat1	4011.60193058976	0.333024464638264	0.388403863801005	0.857418001405068	0.391213914166752	0.999901309111036
Slc25a13	28693.4086677958	-0.228125173898663	0.414172806112724	-0.550797084047508	0.581772783302835	0.999901309111036
Sema4a	152.559862881715	-0.330452801151797	0.522487267054826	-0.632460965057587	0.527085707734491	0.999901309111036
Chek2	4743.55104460666	-0.493592817837951	0.386599422754924	-1.27675518582151	0.201688691530833	0.999901309111036
Keap1	1422.32214959217	0.225803924039313	0.396243246680519	0.569861886432031	0.568771377117494	0.999901309111036
Klf13	11185.6837667264	0.0613075483642862	0.402932757401317	0.152153299125354	0.879066026908261	0.999901309111036
Reck	1490.06662773028	0.241327125173595	0.443736696596626	0.543852079452808	0.586543267356834	0.999901309111036
Pld5	86.4438209873884	0.373279224336678	0.677487414680501	0.55097587976998	0.581650209339835	0.999901309111036
1700027A15Rik	17.3330583287626	-0.0992893001241671	1.14457655894911	-0.0867476267514415	0.930872118402743	0.999901309111036
Myo18a	3479.86628530849	0.179888681300356	0.524649908056817	0.342873749786067	0.731693440650688	0.999901309111036
Prrg1	1952.44032937316	-0.902873492747393	0.503480553796179	-1.79326388266606	0.0729307396028852	0.999901309111036
Arhgap24	202.746218372228	-1.0239959991634	0.519058561356175	-1.97279473916767	0.0485189527959734	0.999901309111036
Cd72	21.1171930322527	-0.347507645547918	0.949780562575514	-0.365882035536275	0.714453101873736	0.999901309111036
Catsperg1	294.540474966989	-0.504015459361715	0.563509062674557	-0.894422987572782	0.371095617679551	0.999901309111036
Fh1	2384.12917646657	0.0262761241125478	0.390487773766336	0.0672905168300383	0.946350426251811	0.999901309111036
Fkbp7	154.232251924746	0.362435841271833	0.505897316972039	0.716421750249892	0.47373096869376	0.999901309111036
Cd300a	39.5064682460091	-1.36603788280855	0.962612145138512	-1.41909479296253	0.155871381810294	0.999901309111036
Hivep2	2744.33419340516	0.536926405339902	0.482793461169644	1.11212443523803	0.266084651878991	0.999901309111036
Cgrrf1	278.429414043588	0.643993272005297	0.605163517323591	1.06416407065224	0.287254380256758	0.999901309111036
2210408F21Rik	138.286208112928	0.191142379972868	0.665509529939705	0.287212085438034	0.773949933147322	0.999901309111036
Akt1	976.819507505962	0.597450328690525	0.483813326624436	1.23487778408035	0.216875992702429	0.999901309111036
Efna3	135.160241484044	0.33743582246667	0.595952643520084	0.566212477007492	0.571249349169226	0.999901309111036
Plpp1	6423.43514113365	-0.363107408969767	0.395386060065769	-0.918361686573794	0.358429542086524	0.999901309111036
Dgcr2	5873.14063682317	-0.0624362573545058	0.387925022025644	-0.160949291253448	0.872133339535025	0.999901309111036
Ptn	75.1083383404842	1.07590696620235	0.792072848146889	1.35834345126147	0.174354728754175	0.999901309111036
Twf1	3173.56136011202	0.256492211752557	0.38887393692064	0.659576761002888	0.509525471421774	0.999901309111036
Pthlh	9.66320898044681	-1.28857482800781	1.3997579820405	-0.920569730296792	0.35727511181397	0.999901309111036
Ptgs1	226.549678343813	-1.44263069390519	0.695345582600415	-2.07469599290488	0.0380147190013238	0.999901309111036
Ptgis	1190.89047401707	0.0554217959551036	0.398866339538037	0.138948290345314	0.889491010872825	0.999901309111036
Cst7	132.120543467147	0.540304628027756	0.5283694611581	1.02258867657396	0.306502365691275	0.999901309111036
Plxna2	1642.87060061041	0.538624108648885	0.477602382224482	1.12776679659802	0.259418419402939	0.999901309111036
Gm14023	18.7792988566401	0.350604640811591	1.02506168857587	0.342032723219507	0.732326266180897	0.999901309111036
Etaa1os	83.0905412811505	0.449448875926159	0.583351820924449	0.770459369122923	0.441027447936584	0.999901309111036
Trip10	1798.96571512225	-0.369949532675892	0.439973139495881	-0.840845723217962	0.400434368430677	0.999901309111036
Gusb	413.181152156751	0.108155414609851	0.464005606740268	0.23309074941931	0.815690937983755	0.999901309111036
BC055324	4502.13112380857	-0.244104753977961	0.406620441396759	-0.600325830003652	0.548289107581563	0.999901309111036
Sowahb	77.3675304460687	0.773042691435224	0.713500947338531	1.08345012619646	0.27860867668092	0.999901309111036
Dmrt2	16.4858822074614	1.0211905867801	1.15161873266395	0.886743639900553	0.375216937367758	0.999901309111036
Nlrp3	17.0138114924753	-1.84426071607409	1.12611160596848	-1.63772463253141	0.101479149735919	0.999901309111036
Shisa4	22.6471884286227	0.193220208120629	0.976444830481717	0.19788133654751	0.84313790671694	0.999901309111036
Sgms1	18643.3944134255	0.226096048579492	0.447074745929507	0.505723149513666	0.613051014752126	0.999901309111036
Odf4	2.77354249610848	-0.641059349017119	2.54799491499002	-0.251593653207754	0.801355164861917	NA
Ctnna2	355.286038165929	-0.522807153215498	0.536659040878227	-0.974188662432555	0.329962872957213	0.999901309111036
Map3k13	309.331908644689	0.672217290442154	0.583345222238503	1.15234901189833	0.249177684271196	0.999901309111036
Dip2b	3107.4153720458	0.0533421116116991	0.408165998951421	0.130687298179503	0.896022680746404	0.999901309111036
1700128A07Rik	61.523240620757	0.117019247232126	0.65994061659622	0.177317843892799	0.859258735478001	0.999901309111036
Fbxo44	375.820251634737	0.368376343585982	0.500846404686287	0.735507612991093	0.462030405235753	0.999901309111036
Ifi202b	15.040223422756	-1.01524173847437	1.16045353553262	-0.874866340950394	0.381646635182687	0.999901309111036
Ap5z1	836.4623964481	0.0683906215228624	0.436051424708564	0.156840724849303	0.875370376229588	0.999901309111036
Fbxw8	4783.66661632762	0.389755346785006	0.425902757577026	0.915127549308055	0.360124673783881	0.999901309111036
Klhl33	8.85355135663535	0.846039203420895	1.39757766639568	0.605361135744826	0.544939068238616	NA
Pax2	47.8127916310238	-1.66022362658132	0.762887678395839	-2.17623599593633	0.0295376186279304	0.999901309111036
Defb34	2.90073438746174	0.435479365775924	2.42343390271665	0.179695169440254	0.85739188594349	NA
Dna2	1722.16852722805	-0.140919716092309	0.452645869706418	-0.311324427159157	0.755553999157229	0.999901309111036
Kdm5b	22598.812489367	-0.448099646522514	0.395981239856411	-1.13161837334769	0.257794912183093	0.999901309111036
Supt3	7255.29352098716	-0.454339609965223	0.455435837194614	-0.997593014998242	0.318476749547099	0.999901309111036
Esrrb	43574.2022428507	0.477035333895176	0.395255188423856	1.20690467289609	0.227468857887814	0.999901309111036
Chchd7	1200.73174718015	0.155670997793344	0.401704414217132	0.387526231437426	0.698366669186573	0.999901309111036
Rxrb	617.239214836672	0.042009980839966	0.443027221804391	0.0948248296546313	0.924453964520818	0.999901309111036
Cadps2	2804.94329632992	0.537261407820527	0.459241477651071	1.16988868376722	0.242045768426351	0.999901309111036
Gabpb1	6635.63096575946	0.246882385510256	0.399749664273307	0.617592477429733	0.536844004587331	0.999901309111036
Dll3	35.2611969825776	0.0118868728565828	0.835232470760798	0.0142318136240025	0.988645038952666	0.999901309111036
Fam57a	283.915498174273	-0.00272066014863589	0.482566262561944	-0.00563789962064879	0.995501630768135	0.999901309111036
Mettl7a1	302.412924648745	-0.0472444981602914	0.547548568895766	-0.0862836665897399	0.931240922222923	0.999901309111036
Ckmt1	168.965008224677	-0.60614894319301	0.505590146689345	-1.19889390084466	0.230569203638265	0.999901309111036
Gm4788	252.840948592873	-0.176234998474981	0.496050317297503	-0.355276455491681	0.722382492240504	0.999901309111036
Spag7	981.049624351756	0.0156585040858212	0.410717450389566	0.0381247596637764	0.969588210300723	0.999901309111036
Gal3st1	44.8504956621331	-0.407952501134151	0.705940822773965	-0.577884842430727	0.563341869445006	0.999901309111036
Gpr68	138.685999974081	0.34841058726742	0.549474139752145	0.63408004501282	0.52602858493798	0.999901309111036
Golph3l	1932.77635762395	0.125920163622123	0.394024620391347	0.319574354254965	0.749291017980593	0.999901309111036
Sptan1	6057.76267202324	0.0301713170548569	0.45224327142729	0.0667147948042113	0.946808756003004	0.999901309111036
Slx1b	717.493382940779	-0.186195078537652	0.435096333405095	-0.427939893403551	0.668694881655295	0.999901309111036
Sh2d1b2	7.01629523902996	-0.804223859096187	1.55388430968076	-0.517557101314327	0.604767319112792	NA
Rprd2	7593.32992208543	-0.0319765109822897	0.385482372661763	-0.0829519408669487	0.933889753477287	0.999901309111036
Edem3	3200.46115643074	-0.120696623764164	0.399810388257372	-0.301884661602307	0.762739988854472	0.999901309111036
Kir3dl1	6.04235048481908	-2.58569173620857	1.9237444859475	-1.34409312416303	0.178918275264446	NA
Pcsk1n	18.362860812474	-1.07788402230189	1.02814211148013	-1.04838038464367	0.29446338724234	0.999901309111036
Gpr162	156.299944403635	-0.0164174438852832	0.576377804289858	-0.0284838239139183	0.977276269441994	0.999901309111036
Syk	1720.40170255544	-0.0896935760415931	0.511601736455522	-0.17531913918629	0.860828873778312	0.999901309111036
Frmd4b	1955.25242333926	0.0906424981956636	0.450309221755693	0.201289455814964	0.84047224687578	0.999901309111036
Pomt1	1210.66425295553	0.103238228550734	0.450740071128812	0.229041603273011	0.818836580737786	0.999901309111036
Mpp4	142.674444088139	0.256033299180116	0.520128989185346	0.492249623658026	0.622542887877965	0.999901309111036
Chst10	185.411369142637	0.0133867317855527	0.527177962906957	0.0253931930533207	0.979741340515395	0.999901309111036
Abcc10	566.74783952673	0.246812519476868	0.447159372395432	0.551956494067637	0.580978160946753	0.999901309111036
Chd6	14983.5816232708	0.186917245734373	0.397994439719653	0.469647882181563	0.638606609182381	0.999901309111036
Tyms	11237.202059738	-0.0954689862591088	0.398100143502962	-0.239811484163402	0.8104764036506	0.999901309111036
4930447J18Rik	17.1887553539715	-0.823372779954047	1.05354309807044	-0.781527382659568	0.434492378045031	0.999901309111036
Fam131b	137.838087976469	0.672050357036425	0.579320121381833	1.1600673483141	0.246021386794175	0.999901309111036
Gm8267	5.54668946422983	-1.44845242952712	1.712638497082	-0.845743238865062	0.39769599629291	NA
Vmn2r56	34.6148356651	-0.0566207372456034	0.791045879046003	-0.0715770586073815	0.942938497815283	0.999901309111036
Aicda	7.85536888136805	0.0449551904335999	1.52943625546096	0.0293933076799273	0.976550910198017	NA
Ahrr	122.387686085255	-0.302188723734044	0.536715296307308	-0.563033559529891	0.573412032010518	0.999901309111036
Zbtb17	1569.05196723197	-0.101263554340136	0.44308482933696	-0.228542138289115	0.819224801157652	0.999901309111036
Gm21992	21279.3126731028	-0.350617597025566	0.414268718003002	-0.846353059713828	0.397355816210691	0.999901309111036
Sergef	4004.57463563525	0.640453902670056	0.498536084994467	1.28466909807976	0.198907941243578	0.999901309111036
Armc3	75.3961868596825	-0.414775234313558	0.643787625361532	-0.644273387641821	0.519398169429652	0.999901309111036
Gm10790	15.8108973572462	-0.363548337124242	1.10832034807957	-0.328017380312631	0.742898521429106	0.999901309111036
A730082K24Rik	942.83137564	0.09263219252694	0.628501885019853	0.147385703583075	0.88282758917798	0.999901309111036
Mettl26	106.126457250897	0.0730500638614819	0.546907559206643	0.133569307338611	0.893743155858551	0.999901309111036
Acbd6	5105.19587756758	0.128218106759943	0.401178370521757	0.319603737841567	0.749268740500481	0.999901309111036
Ccdc88c	9371.37805630669	0.255092701453077	0.455639910937799	0.559855919838199	0.575577717527324	0.999901309111036
Nudcd2	2036.30778995524	-0.0935776526458442	0.395127309311633	-0.23682911922456	0.812789360214881	0.999901309111036
Zmynd19	2654.77579028063	-0.12044482270969	0.414832886359468	-0.290345405752909	0.771552005374927	0.999901309111036
Tmprss13	26.2504340859853	0.83277219623877	1.03889217768933	0.80159636786466	0.422786479334664	0.999901309111036
Odr4	1901.95984857688	-0.020420165922425	0.40757238932035	-0.0501019363860165	0.960041156665141	0.999901309111036
Elovl1	480.853694968557	-0.333938584042374	0.49451306142831	-0.675287692256002	0.499493001914177	0.999901309111036
Nfatc4	825.714142627864	-0.0937174999464989	0.491592655453105	-0.190640561666078	0.848807209337585	0.999901309111036
Camta2	611.976173041197	0.411001994277611	0.470375186923375	0.873774819981233	0.382240895687835	0.999901309111036
Ephx2	1594.34008538668	0.337008753019049	1.37154432319981	0.245714810173111	0.80590300676134	0.999901309111036
Hdac9	1456.98816570332	-0.118259697069833	0.42884858064084	-0.275760961813408	0.782731669439336	0.999901309111036
Styxl1	111.996817724683	0.753800293037708	0.569902343211352	1.32268326673322	0.185940730518442	0.999901309111036
Pex5	1691.61457923566	-0.434873351040991	0.420883419529602	-1.03323944556197	0.301491857469486	0.999901309111036
Cav2	4.53793459780097	-0.276363963071015	1.91204302439233	-0.144538569240013	0.885075202345977	NA
Coq3	1661.75179162612	-0.26856869726144	0.424210230502303	-0.633102829565027	0.526666494624608	0.999901309111036
Chrd	50.5305877660097	0.266373351118008	0.710554307519114	0.374881058772334	0.707748926429871	0.999901309111036
Sbk3	5.61876242416848	-0.425758295022852	1.7542734760687	-0.242697789615431	0.808239519899973	NA
Dync1i2	3862.4557308335	-0.354571905164097	0.404995746638778	-0.875495380153572	0.381304422831214	0.999901309111036
Dennd2d	242.823958350016	-0.366494735871188	0.4959676962194	-0.73894880385327	0.459938085652881	0.999901309111036
Gm15290	86.4511781484956	-2.25917894952941	0.628212508115	-3.59620179532599	0.000322897350966474	0.160825897799074
Sh2d3c	148.271476004404	1.31044903910706	0.532701395162825	2.46000677116026	0.0138934394505284	0.999901309111036
Gm1673	6.5684756594931	-0.70225660638462	1.64585293952306	-0.426682475402767	0.669610616508376	NA
Pard6a	187.396806370966	-0.0305467941013699	0.480925237912836	-0.063516720881482	0.94935504479016	0.999901309111036
Srgap2	17469.9872870132	-0.115799039128827	0.43290365327835	-0.267493790481759	0.789088994524581	0.999901309111036
Nrip1	5284.86853023831	0.603466562691134	0.41680463256143	1.44784034424616	0.147661706749155	0.999901309111036
Tes	212.773104753785	0.125384938410652	0.515608500123942	0.243178571300729	0.80786706630646	0.999901309111036
Dnph1	317.606210308542	0.0748321402585697	0.483715903776967	0.154702666739429	0.87705572755312	0.999901309111036
Fbh1	2962.9611846028	0.0568755773790863	0.398106267301447	0.142865315245138	0.886396551947264	0.999901309111036
Rpl15	8304.11513510767	-0.337557886460943	0.488510971577613	-0.690993459923373	0.489569651031902	0.999901309111036
Sh3tc1	2565.68563173002	0.175351473888562	0.523293900203377	0.335091759755679	0.737555868657655	0.999901309111036
Slc7a4	12.7433595902196	0.369542604476733	1.26361288284371	0.292449221984102	0.769943178555481	0.999901309111036
Ghitm	6454.93702958763	0.00298918227223097	0.447939107022394	0.00667318888967095	0.99467560513081	0.999901309111036
Atp2b1	8502.93286534617	0.0257854631902593	0.400989364770823	0.0643046061957191	0.948727685834367	0.999901309111036
Lrriq1	212.737911019786	-0.240352968214358	0.532916514960521	-0.45101429861329	0.651979243589488	0.999901309111036
Sgtb	819.632718740141	-0.445251569053893	0.429425507324729	-1.03685403279316	0.299803889404938	0.999901309111036
Zfp532	8453.68133634331	-0.33687198481869	0.401913375796972	-0.838170623584477	0.401934883154619	0.999901309111036
Tnks2	11712.0928524091	0.0650896465992753	0.385618915739516	0.168792670542239	0.865959723664811	0.999901309111036
Mbtps1	13372.7157410378	0.156447063944733	0.395946898728298	0.395121326741564	0.692753350302395	0.999901309111036
Cyp4f16	615.372076194434	-0.637770380561208	0.431615778659331	-1.47763453537826	0.139505625356505	0.999901309111036
Toporsl	64.3168618591337	-1.26810309395541	0.727512752703061	-1.74306648130056	0.0813220027268497	0.999901309111036
Prpf38b	7274.11846189638	-0.0652935734728867	0.416977490252366	-0.156587765525111	0.875569745287455	0.999901309111036
B4gat1	91.1650674787474	-0.204790181245924	0.584601725151465	-0.350307179119022	0.726108178046126	0.999901309111036
Rcor3	2142.75182302255	0.579849960709884	0.466352947970538	1.24337149198533	0.213730970450568	0.999901309111036
Man2a2	666.151246770879	0.500342878571311	0.454585268044977	1.10065792656045	0.271045564152578	0.999901309111036
Gm1715	140.02182724839	-0.859325473429102	0.533095801358873	-1.61195318222102	0.106972127999361	0.999901309111036
St6gal1	872.000675513569	0.362681320463293	0.454565319977967	0.797864035208124	0.424949396079867	0.999901309111036
Fam227a	91.399190348555	0.0628617152148521	0.594979578380094	0.10565356778463	0.915857221610671	0.999901309111036
Arap2	3752.71224213639	0.246216351304555	0.425438719065963	0.57873517446911	0.562767878109674	0.999901309111036
Tmem158	17.3846500884747	0.10518130515573	1.03603019106797	0.101523397737383	0.91913498480605	0.999901309111036
Panx3	3.5632634498445	-0.297930680660585	2.14530571693091	-0.138875628918197	0.889548429631062	NA
Dcaf8l	3.59590058299588	-0.410099830422459	2.33619093898449	-0.175542085871082	0.860653704404421	NA
Diaph1	14496.9817717366	-0.264083245598982	0.39123269055985	-0.675003014755955	0.499673849567429	0.999901309111036
Pkp1	4.07460137289092	-1.48797233658823	1.97218307007744	-0.754479824497122	0.450561155598764	NA
Gfra2	102.079091987495	-0.275328910430035	0.614285652358911	-0.448209899372951	0.65400171899127	0.999901309111036
Crim1	1384.47027063151	0.638814298533747	0.45225127760918	1.41252071616211	0.157796695316656	0.999901309111036
Pde4b	180.414085313516	-0.931709567187599	0.567721013107641	-1.64113983043806	0.100768392330781	0.999901309111036
4933405L10Rik	9.80263059089951	0.0043781710016954	1.314591166752	0.00333044303995491	0.997342695830191	0.999901309111036
Nxf2	21.6453816166124	0.896078827954328	1.03162166945231	0.868611870502933	0.385059459525424	0.999901309111036
Fbrsl1	15232.6917020456	0.344228399999721	0.409269636663167	0.841079740989982	0.400303263690173	0.999901309111036
Phka2	2680.23707196671	-0.269731854472345	0.398899410120128	-0.676190156288061	0.498919921573342	0.999901309111036
Eif2ak4	4274.62268846808	0.258760353447191	0.38922844344588	0.664803299461773	0.506176312029778	0.999901309111036
Cpq	1615.23812812793	0.221200574192798	0.417896365897095	0.529319209842727	0.596584031864694	0.999901309111036
Cdadc1	2379.67512243792	0.26990246555471	0.388476061952545	0.694772450580701	0.487197915698845	0.999901309111036
2310016D03Rik	9.65520509633899	-0.663530724833697	1.39922659067358	-0.474212489425518	0.635348388001592	0.999901309111036
Axin1	4635.65143773234	-0.110578479052629	0.394073695339422	-0.28060355299124	0.779014490590957	0.999901309111036
Arrdc1	352.618787733126	0.0355191506106369	0.448309872038873	0.0792290173069333	0.936850464659095	0.999901309111036
Septin2	8198.80237513014	-0.10432269553254	0.406831009355265	-0.256427590654576	0.797620685626964	0.999901309111036
Mettl14	2072.19975002043	0.10601890531942	0.402365504241919	0.263489052122314	0.792173660657321	0.999901309111036
Pcnp	5483.51170279213	0.0024496255027143	0.391725688260655	0.0062534206362395	0.995010524741289	0.999901309111036
Kcnc4	53.3904411711779	0.219213599987573	0.695112686984028	0.315364118785837	0.752485206918904	0.999901309111036
Paip2	5330.47532477832	-0.123562852143397	0.386248485434144	-0.319905078733219	0.749040287761471	0.999901309111036
Trim30a	100.757819543831	-0.538396506735578	0.569214369909609	-0.945858950857259	0.344220532938181	0.999901309111036
Plcb4	14813.1671842517	-0.0747279033974606	0.425858883521024	-0.175475741587463	0.860705830440664	0.999901309111036
Pak1	5442.40757156824	-0.404014417483355	0.399368328824821	-1.01163359315999	0.311713277630952	0.999901309111036
Zfp948	2553.33665743293	0.0376719869215007	0.426551541432749	0.0883175496095121	0.929624290887298	0.999901309111036
Kcnj9	50.7711575752761	-0.491675666256834	0.83857919998657	-0.586319892342557	0.557660565708606	0.999901309111036
Kcnj4	237.105494119039	1.00213645392283	0.501505774302017	1.99825506559237	0.0456890143566015	0.999901309111036
Kcnj3	107.618078431575	-0.0351950323176047	0.610910700269727	-0.0576107642280051	0.954058675301605	0.999901309111036
Ppfibp2	2513.20210495988	0.509451691518567	0.49328469648665	1.03277416702173	0.301709595654436	0.999901309111036
Uspl1	5866.77277608345	0.1420251611622	0.388866855971227	0.365228249672965	0.714941032493189	0.999901309111036
Ptpre	181.785695359491	-0.286105371879101	0.510927392885567	-0.55997266120977	0.575498085399346	0.999901309111036
Amer1	1836.95584956552	-0.437619233877748	0.415553485327905	-1.05309965943958	0.292295318935742	0.999901309111036
Gm15319	239.8280160365	-0.679176645052734	0.744600629818887	-0.91213546947702	0.361697408654114	0.999901309111036
Nr2f6	537.760187292986	0.159466047539132	0.47653335553363	0.334637745054718	0.73789836843822	0.999901309111036
Epor	27.8947642143375	0.00454411370218543	0.883550548828604	0.00514301497317832	0.995896485847002	0.999901309111036
Epn2	13683.0958510783	-0.0458070712175941	0.393387123080023	-0.116442731675983	0.907301670729201	0.999901309111036
Nmur2	4.89840604509933	-3.2265857365313	2.1846736040057	-1.47691890020331	0.139697377942615	NA
Ehbp1	8810.46370411	0.0331237234172369	0.438384547569823	0.0755586016908161	0.939770273331735	0.999901309111036
Ppp3cc	483.807948115276	0.0964958258812709	0.637436346250011	0.151381116638467	0.879675084532587	0.999901309111036
Apoe	5214.69396325814	-1.39871402877469	0.505592547084062	-2.76648466604499	0.00566642496653441	0.753176429138683
Tnfrsf8	454.254646047785	-0.648680259556729	0.531797559324784	-1.21978795912555	0.222545267086915	0.999901309111036
Kif2a	5527.24075368369	-0.132886097792756	0.388833107900267	-0.341756129025002	0.732534427671475	0.999901309111036
Tctex1d2	643.777815237619	-0.211088301033639	0.448357490073826	-0.470803556775378	0.637781024363358	0.999901309111036
Gnrhr	10.5296366614406	-0.286728507370928	1.26568910089407	-0.226539445720428	0.820781883290793	0.999901309111036
Skint4	54.2761393617699	-0.967381120030712	0.739715399073637	-1.30777474856166	0.190949721399364	0.999901309111036
Srsf5	10343.7219684025	-0.0942045915232046	0.469864603278108	-0.20049305877899	0.841094986083383	0.999901309111036
Col6a1	30.6440090995163	-0.683398642214793	0.876766937237019	-0.779453025872996	0.435712898317957	0.999901309111036
Sytl3	984.95499937581	-0.204990374007924	0.500246778895029	-0.409778498645643	0.681968440191601	0.999901309111036
Zfr2	289.514391516057	1.68406647225515	0.613010552842712	2.74720633184149	0.00601053086791555	0.767419198650501
Gm6936	10.2306953639554	-0.866197101132371	1.32761806596295	-0.6524444969074	0.514114467112057	0.999901309111036
Gm12866	243.347271666833	-0.269665068659773	0.63582958893737	-0.424115318556424	0.671481714299563	0.999901309111036
Gm10778	2195.42305431024	0.259697963886157	0.394584938519253	0.658154781225856	0.510438677833935	0.999901309111036
Ercc6	3500.35907247264	0.776732651384939	0.391722347120875	1.982865305219	0.0473824769965955	0.999901309111036
Eif5	9327.18039993691	-0.224584346168793	0.502341473897665	-0.447075063156231	0.654820863346296	0.999901309111036
Rin1	278.937884815385	0.911799127163509	0.65197685307827	1.39851456820668	0.16195860102478	0.999901309111036
Plekhg4	44.451605154136	0.543773646671316	0.855599372613248	0.635547037640378	0.525071698968406	0.999901309111036
Palb2	2458.9401709523	0.0405080513448417	0.389315206686527	0.104049496780788	0.917130068955346	0.999901309111036
Rars2	4449.66750123445	-0.0262680954500408	0.427343001434532	-0.0614684114677492	0.950986170815646	0.999901309111036
Tmcc3	465.611638950642	0.480232070144313	0.621777208613809	0.772353929174957	0.439904832553312	0.999901309111036
Ano2	92.8165768460016	-1.08781734325997	0.657806710152748	-1.65370362823963	0.0981877451024245	0.999901309111036
Dpysl3	211.025944139921	-0.429536082695337	0.472229693933935	-0.909591430214953	0.363038019771634	0.999901309111036
Dlx5	2.80009307444955	4.64086720833764	2.84841787371169	1.62927892398395	0.10325398573559	NA
Dlx3	2.76306249763205	-0.0747336821805862	2.35858970959371	-0.0316857492749172	0.974722659612454	NA
Hspa1l	117.652685151711	0.00798030627724808	0.549238780790387	0.0145297574686259	0.988407338740238	0.999901309111036
Eif2ak1	1468.37156760332	0.104908067218002	0.402412299215191	0.260697964308248	0.794325436035958	0.999901309111036
Mmp28	121.6581696091	0.0750359216096771	0.613390960046296	0.122329682856776	0.902637925008509	0.999901309111036
Rdh1	22.7603731497971	0.670530928422363	0.970154025859934	0.691159249509903	0.489465469506308	0.999901309111036
Rab3d	74.4590645801992	0.420007767011207	0.717502293981189	0.585374807208935	0.558295724527566	0.999901309111036
Tnrc6a	16463.5089524505	-0.192005044293727	0.393978347898808	-0.487349229514112	0.626010866127343	0.999901309111036
Capn5	1889.04099741016	0.511732405270982	0.55231796186208	0.926517768036607	0.354176967648941	0.999901309111036
Nptn	7249.52417187504	-0.447706810765785	0.392227839733811	-1.14144577567371	0.253684464769207	0.999901309111036
Slc25a44	1271.49596301279	0.76690228370134	0.450654894508145	1.70175070335884	0.0888021111645049	0.999901309111036
Slc25a45	24.1017421780803	0.629289372941675	0.914044568773526	0.688466836782435	0.491158847231283	0.999901309111036
Slc10a1	1556.50578522895	0.424614994020989	0.411715836863633	1.03133024285784	0.30238598074615	0.999901309111036
Lpxn	106.414278284529	0.0662632265929827	0.654689867422571	0.101213154334972	0.919381254693536	0.999901309111036
Poc1b	2356.77916192657	0.598091011834334	0.456976046151173	1.30880166886576	0.190601541511163	0.999901309111036
Acd	262.326945725333	0.162767516411727	0.501567677386355	0.324517555158061	0.745546233698237	0.999901309111036
Tesc	122.172542790205	-0.041327514817146	0.5699683907403	-0.072508432903565	0.942197294649182	0.999901309111036
Alkbh2	558.288711104856	0.271424947852665	0.433588988766975	0.625995942896366	0.531317602431975	0.999901309111036
Dhx32	2669.43038695012	0.536153720551616	0.392785502688568	1.36500384276332	0.172251842237778	0.999901309111036
Wsb1	6170.56196983908	-0.0471779712779301	0.39138511351183	-0.120541046782823	0.904054566044203	0.999901309111036
Mtmr14	3221.95238180741	-0.124340262007957	0.393052409604245	-0.316345248037411	0.751740470223787	0.999901309111036
Ap5s1	173.285285139405	0.415178239520195	0.537421570374231	0.772537356904168	0.439796230180678	0.999901309111036
Glis2	2117.72660555534	-0.163012381783404	0.528015410478552	-0.308726560907876	0.757529537471122	0.999901309111036
Gm13483	97.924496618532	-0.267398326932791	0.564436434150212	-0.473743916505625	0.63568253222515	0.999901309111036
Cyp4f37	75.8390283306054	-0.261856914303159	0.600446582156297	-0.436103597030714	0.662761567499572	0.999901309111036
Tmem9	1089.02653268371	0.466623542873349	0.443564254757625	1.0519863534277	0.292805810707519	0.999901309111036
Bmp1	40.6388268194368	0.609680410412639	0.762948706401214	0.799110615559553	0.424226274779319	0.999901309111036
Nsmce4a	2756.58586867065	0.177741202505552	0.414731209289405	0.428569633836072	0.668236448135956	0.999901309111036
Satb1	1563.93350458794	0.669595618954504	0.577624071038306	1.1592238837119	0.24636493849628	0.999901309111036
Dbn1	156.366714576147	-0.297648217959849	0.50245335429614	-0.592389752033416	0.55358962713009	0.999901309111036
Psma2	2629.07384634943	-0.0622214883574657	0.400899661233214	-0.155204641894845	0.876659988931513	0.999901309111036
Syt14	4300.22057830848	-0.422092898080296	0.440340126624789	-0.958561058960586	0.337779917854208	0.999901309111036
Thbs1	3.75853038545741	0.453022363723702	2.05945434723659	0.219972034986634	0.825892934133206	NA
Cd79a	19.588081084542	-1.25413981071312	0.982308825108507	-1.27672660435946	0.201698785451397	0.999901309111036
Utrn	21300.5706674212	-0.290884347844291	0.445682311175153	-0.652671960610915	0.513967782731741	0.999901309111036
Usp24	14844.3965487146	0.154508709411216	0.384342674914987	0.402007686097809	0.687678369701231	0.999901309111036
Foxred2	677.772017489546	0.485349916135048	0.435079491905989	1.11554307928612	0.264617768587029	0.999901309111036
Homez	183.153816007064	0.552961971647883	0.59602475613383	0.927750006953943	0.353537262050873	0.999901309111036
Hdac7	452.324036473878	0.257071538623998	0.499234018010563	0.514931934423103	0.606600584437473	0.999901309111036
Xylb	1014.96806336971	0.182794916604375	0.46949867250634	0.389340646329317	0.697024172197277	0.999901309111036
Pmm1	3314.09091345077	0.0373095421422761	0.418150311034825	0.089225192849776	0.928902944225029	0.999901309111036
Sh3glb1	1982.28650970509	0.378618535656535	0.404285828979523	0.936512013325385	0.349009630191721	0.999901309111036
B230311B06Rik	10.9389666744986	0.694257026065074	1.39582316339983	0.49738179181241	0.618919843218969	0.999901309111036
Foxp1	4999.33529113505	0.529823703787052	0.501129419926163	1.05725922829499	0.290393295419304	0.999901309111036
Eps8	4431.71135739024	0.124248524294958	0.424154324682996	0.292932352836008	0.769573859019006	0.999901309111036
Cast	2932.33592039038	0.00569897671555638	0.388271910308359	0.0146777981209878	0.988289231984459	0.999901309111036
Kcnq2	240.624815682989	-0.975409465646738	0.463107772262729	-2.10622564350609	0.0351847566638831	0.999901309111036
Ube2h	5818.45025901137	-0.0660462591814208	0.412137382806588	-0.16025301740807	0.872681767149611	0.999901309111036
Spx	17.5788075066953	-0.411027491560802	1.08775764252292	-0.377866792650131	0.705529552296152	0.999901309111036
Stk40	2359.79318742244	0.0574695720697242	0.440127286344381	0.130574890157473	0.896111607382008	0.999901309111036
Ppp1r36	22.8198935776277	0.246725926966022	0.954907585959201	0.258376758750101	0.796116151615023	0.999901309111036
R3hdm2	7289.06438849051	-0.00889447893902508	0.420285662265249	-0.0211629368727112	0.98311567974722	0.999901309111036
Trim43c	79.4432921838712	0.406082731859055	0.637933160725428	0.636559998538524	0.524411487964766	0.999901309111036
Tro	220.856993010534	-0.579066467261674	0.480442355431296	-1.20527772107403	0.228096107272977	0.999901309111036
Pola2	3679.92158431864	0.0493346754549356	0.395180999085589	0.124840707344461	0.900649659667387	0.999901309111036
4930432K21Rik	782.929585663245	0.437509128050157	0.482624591285932	0.906520587532501	0.364660373046724	0.999901309111036
Mmp19	67.8308854959387	0.760536625363686	0.649112015378775	1.17165698268563	0.241334800383131	0.999901309111036
Grwd1	1377.84153266687	0.255296230127494	0.489043239253339	0.522032020148719	0.601648036449631	0.999901309111036
Igf2bp2	9293.78067508816	-0.352535543858754	0.418517627947995	-0.842343357404673	0.399595788528875	0.999901309111036
Gm18905	37.4057814054228	0.863655601496778	0.833816691936198	1.03578593454551	0.300302020907764	0.999901309111036
Smtn	885.110655303466	0.685965266669531	0.485306501843396	1.41346811564228	0.157518129901197	0.999901309111036
Mapkap1	9087.15486902356	0.247155517712047	0.409735091236271	0.603208080045861	0.546370273128029	0.999901309111036
Rce1	387.044917224538	0.182097407627518	0.507645465949152	0.358709808009508	0.719812190334918	0.999901309111036
Zfp831	8.57437726997149	-0.601825892713884	1.42652342973147	-0.421882935934094	0.673110465850431	NA
Gm14305	1613.4385228199	-0.0724607151734	0.404611782464662	-0.179087012078618	0.857869380002356	0.999901309111036
Large2	243.970539451638	0.45160335568924	0.564824376328807	0.799546504392267	0.423973592519068	0.999901309111036
Plekha7	16968.4823169339	0.306722968143207	0.407807243563904	0.752127317461792	0.451974497433412	0.999901309111036
Elf2	3746.37126689811	0.381708769854634	0.418127602978828	0.912900193948596	0.361295035521879	0.999901309111036
Coasy	350.518895140975	-0.255661281518187	0.438048942835211	-0.5836363395	0.559465005819901	0.999901309111036
Csrp1	1181.40475287183	0.280301387720152	0.445015264603016	0.629869152848497	0.528780196596145	0.999901309111036
Pcx	1225.19866132368	-0.263483681931767	0.449510139574186	-0.586157371625391	0.557769765184492	0.999901309111036
Rfx8	25.075165781006	-1.02215251955434	0.945564660304004	-1.08099695606825	0.279698467655953	0.999901309111036
Lrrc57	438.270308223053	0.123565271140694	0.436782626031335	0.282898777965197	0.777254431377965	0.999901309111036
Ctla2a	326.449912859715	-0.171500444065205	0.444683501703534	-0.385668556193799	0.699742153077074	0.999901309111036
Mindy3	4877.05195570123	-0.362055714778127	0.422061926235283	-0.857826049384742	0.390988523399077	0.999901309111036
Tcea2	221.401937373075	0.212623204002845	0.498876791327566	0.426203839703649	0.669959319844044	0.999901309111036
Klrh1	5.51197174469698	-1.37724143791643	1.78296783767806	-0.77244323134286	0.439851957342305	NA
Stam	7296.90875400847	-0.0383343708592406	0.405744214229723	-0.0944791558692111	0.924728539578067	0.999901309111036
Fgf13	1178.52145259526	-0.144074081225694	0.413487942295384	-0.348435991690348	0.727512776529339	0.999901309111036
1600002D24Rik	90.2543156766567	-1.32135823297612	0.610066052494655	-2.16592650512659	0.0303168035352532	0.999901309111036
Pde1c	272.616885446618	-0.350942740796629	0.488653987971144	-0.71818249607195	0.47264476920221	0.999901309111036
Eda2r	5541.6760693814	-0.038012286609023	0.398619598347121	-0.0953598035988227	0.924029042613539	0.999901309111036
Nxt2	515.064088193012	-0.0617514912272694	0.438829553396095	-0.1407186246901	0.888092231128281	0.999901309111036
Klf14	2.57642724501725	1.8360607745747	2.62283155454025	0.700030000552797	0.483908569061647	NA
Mir497b	1.83454773233362	0.155941365812822	2.97210385481181	0.0524683434464628	0.958155518847534	NA
Phyhipl	259.577542541864	0.352480723931729	0.5521371154389	0.638393460746681	0.523217586638486	0.999901309111036
Rab26	816.34474112324	0.843325840570173	0.627153826285688	1.34468738804443	0.178726209171981	0.999901309111036
Tmeff1	7379.51637855088	0.0274665721201363	0.462398727856986	0.0594001896316447	0.952633362023639	0.999901309111036
A230028O05Rik	19.0696888180906	-0.352127783569694	1.2568756928836	-0.280161185042748	0.779353844486273	0.999901309111036
Olfr70	4.10227387296472	0.420236829770912	1.9495819918329	0.215552273016138	0.82933676176329	NA
Arntl2	53.5932427388831	0.0987419498706996	0.754155285879817	0.13093052812791	0.895830264602125	0.999901309111036
Erg	331.823200325879	-1.20598627071647	0.450169834491417	-2.67895842483303	0.0073851562895034	0.820488556848776
Adra1b	41.5224305273459	-0.692524652089289	0.970003254016031	-0.713940545273515	0.475263944479978	0.999901309111036
Chfr	2067.01502027868	0.0919309876567697	0.391423053390019	0.234863498357028	0.814314681265921	0.999901309111036
Mlst8	525.916520436399	0.317855130073811	0.501391283356506	0.633946262380085	0.526115892636749	0.999901309111036
Psma4	2849.18971764908	-0.599700708543009	0.41205205839688	-1.45540034644212	0.1455584605692	0.999901309111036
Dnajc14	1221.2238109635	0.114587715841958	0.436525058333016	0.26249974349592	0.792936183087549	0.999901309111036
Becn1	1831.21649157698	-0.117496437521245	0.450626082420347	-0.260740427829128	0.794292687221135	0.999901309111036
Gprin1	11.0453618259829	0.807243042615314	1.27104555150313	0.635101583621982	0.525362164286055	0.999901309111036
Mier2	1942.995352195	0.297812241652653	0.450571723228325	0.660965227730766	0.508634613413229	0.999901309111036
Zfp653	1219.86888295645	0.0890406644420995	0.417750079833969	0.213143381031759	0.831215128806709	0.999901309111036
Ndufa11b	15.6427521893858	-1.00708297106059	1.10226439200939	-0.913649191937258	0.360901209355742	0.999901309111036
Itgav	5097.97328767776	0.19204056633932	0.412107412851716	0.465996389170558	0.641218085149501	0.999901309111036
Sec23b	2629.36101724946	-0.019578368336629	0.422969198616306	-0.0462879292408936	0.963080760068385	0.999901309111036
Cd180	82.8812511214415	-0.394021787656093	0.59807457153678	-0.658817154930422	0.510013189871594	0.999901309111036
Gna13	6940.35152762711	0.39684727782047	0.402595546980929	0.985721975308556	0.324269562773907	0.999901309111036
Actr6	1008.36065166242	0.138706585393245	0.401324378990817	0.345622126774458	0.729626714883861	0.999901309111036
Rnf146	3192.07702547378	0.405687717895222	0.394826389287071	1.02750912528355	0.304180790768568	0.999901309111036
Cdc42ep3	1165.47656162897	0.671154034561264	0.415797233813567	1.61413780559731	0.106497538694807	0.999901309111036
Sox13	1478.12164445556	-0.244050157661628	0.460676286186066	-0.52976496724439	0.59627489747786	0.999901309111036
Stpg1	124.603145259121	-0.104554040084432	0.58700097300262	-0.178115616315963	0.858632178086701	0.999901309111036
Ttc30a1	152.470573989731	0.427886603352132	0.511348304155075	0.836781113529161	0.402715615351973	0.999901309111036
9430065F17Rik	193.337001804776	0.445566406776033	0.498950148123697	0.893007865518402	0.371852960533711	0.999901309111036
5033417F24Rik	29.7333745245788	0.648634154195201	0.976128614562115	0.664496608867648	0.506372518645734	0.999901309111036
Slc35a1	1662.92410726334	0.0766581143541119	0.405288429003526	0.189144591526063	0.849979493219182	0.999901309111036
Lpin2	1601.4516298604	0.386572011949677	0.432365385742234	0.894086401680966	0.371275664383579	0.999901309111036
Cdc40	2437.77115888924	-0.0378965508294204	0.392597786883865	-0.0965276730931513	0.92310149659083	0.999901309111036
Lrmda	697.328434947825	0.404116150593472	0.495412446799454	0.81571658767197	0.414662249600018	0.999901309111036
Nt5c1b	11.7710199060583	-0.712508744519332	1.2749178032425	-0.558866416883666	0.576252890498684	0.999901309111036
Aldh1b1	90.9572527833818	-0.424624653692484	0.581850179484052	-0.729783488369833	0.465522538837549	0.999901309111036
Shisa5	758.21589021323	0.121814889830947	0.417820028125009	0.291548709087974	0.770631696515878	0.999901309111036
Slc22a22	175.715158496679	-0.534073567511999	0.551993922019716	-0.967535232195768	0.333276537295208	0.999901309111036
Gria2	74.8935372291131	0.141209609795326	0.663965955677736	0.212675979224248	0.83157970394174	0.999901309111036
Mtdh	11964.3278775087	0.00920557071681292	0.395570002852684	0.0232716602634836	0.981433577423417	0.999901309111036
Olfr658	2.63474868454607	-0.1824022215813	2.36081253343479	-0.0772624759476009	0.938414741497938	NA
Usp15	10233.6765345372	0.213275919839036	0.424538113154307	0.502371667538638	0.615406104960658	0.999901309111036
Itga7	19.9809278130525	-0.432568113587699	0.990865987056393	-0.436555618255448	0.662433655259012	0.999901309111036
Plekha1	3645.34870222639	0.0797520260786877	0.410819740609889	0.194129001591527	0.846074873584833	0.999901309111036
Lag3	81.253096728598	-0.502679174315162	0.589720935205967	-0.852401779054352	0.393991133078792	0.999901309111036
L1cam	39.901793589899	-0.680135315926154	0.775736727688892	-0.876760493153962	0.380616741687427	0.999901309111036
Serpinb2	4.02844499023288	-1.75879273553975	2.12329215381001	-0.828332894455335	0.407481998708054	NA
Plek2	283.935436274163	-0.0841067626824294	0.513504927685239	-0.16378959216918	0.869896785274213	0.999901309111036
Abl2	9849.90023993357	-0.0404393646007618	0.39479606883979	-0.102431021462811	0.918414561595935	0.999901309111036
Clmn	1226.19888438316	0.464926475964351	0.515015108426622	0.902743372684167	0.36666211135079	0.999901309111036
Slc37a3	4508.28604190574	-0.409809955358132	0.390220115757798	-1.05020202395843	0.293625239203113	0.999901309111036
Klc1	3634.02498244094	0.423379212272221	0.413298963017144	1.02438972791388	0.305651231816094	0.999901309111036
Higd1a	825.57410276078	0.149452149382714	0.435069009981312	0.343513663244215	0.731212063712843	0.999901309111036
Ythdc1	10304.465752856	0.0185766383556679	0.405773619827025	0.0457807936444632	0.963484967209405	0.999901309111036
Adck1	1721.87314969557	0.26750596728338	0.398808897478897	0.670762284829755	0.50237197733736	0.999901309111036
Cbr2	2.57163207119382	-0.246981316680886	2.38834349328117	-0.103411137206892	0.917636673324127	NA
Slc4a2	369.164913076228	0.255893077388337	0.462553637942961	0.553218170602503	0.580114026021512	0.999901309111036
0610031O16Rik	4.84455511580565	0.398214663155525	2.00650783899089	0.198461553659215	0.842683962174632	NA
A530072M11Rik	275.81818973056	0.261176112162686	0.541638235370383	0.48219659379122	0.629666296326279	0.999901309111036
Slc10a7	26280.3076497559	0.166658296199686	0.418844980386942	0.397899709925427	0.690704113872212	0.999901309111036
Cyb5r2	590.128885215439	0.168572912538752	0.601904315192913	0.280065964446065	0.779426896602674	0.999901309111036
Gm16793	1.80574710835692	1.81643385040279	3.09302611771486	0.58726754358763	0.557024035588252	NA
B130034C11Rik	132.308995655206	-0.0353335625481208	0.58195832510749	-0.0607149361452893	0.951586236302768	0.999901309111036
9630028I04Rik	405.569496611235	-1.31543388735446	0.582978464721782	-2.25640219486021	0.0240454543132602	0.999901309111036
Ypel5	1013.66972901908	0.45012418912941	0.42778522117094	1.05222005542249	0.2926986001371	0.999901309111036
Zfp574	1139.8389841545	0.232142933160893	0.440181310899153	0.527380257664046	0.597929550480827	0.999901309111036
Shoc2	6136.47287340593	0.0979795251177673	0.433754442105705	0.225887081737113	0.821289245453254	0.999901309111036
E030044B06Rik	91.5890986150642	0.198325764683274	0.687833331650088	0.288334041921896	0.773091051414831	0.999901309111036
Clip3	109.395351148874	0.715217898616674	0.625196422658449	1.14398910917538	0.252628153635607	0.999901309111036
Cdh1	15128.6984466393	0.089267788176306	0.439491122637732	0.203116248720884	0.839044171800526	0.999901309111036
Igf2	15.5229991948991	-0.981066509958946	1.21450592116864	-0.807790635565556	0.419211116840351	0.999901309111036
Islr2	68.5615721435193	-0.650513370821108	0.629598029208391	-1.03322015102083	0.301500884730068	0.999901309111036
Slc24a2	119.262788044359	-0.10927299828211	0.641528430357592	-0.170332276967368	0.864748828791675	0.999901309111036
Aqp8	13.9043475293728	-0.317573138518059	1.21850568393625	-0.260625077670687	0.794381648682381	0.999901309111036
Kif21a	985.143652486702	0.647212593748724	0.570682498334583	1.13410275527544	0.256751448025663	0.999901309111036
Abhd14a	397.716201662858	-0.44690136512903	0.473073680793895	-0.94467602674293	0.344824299745973	0.999901309111036
Zfp78	489.67043697107	0.388215678381686	0.484470724403229	0.801319169202413	0.422946896195958	0.999901309111036
Ipo7	16339.0141906637	-0.250026371065402	0.421931419545276	-0.592575853523448	0.553465042794502	0.999901309111036
Wdr70	11705.2164880407	-0.0612950425760897	0.402159184635123	-0.152414876789902	0.878859724177132	0.999901309111036
Cacna1d	117.028306711511	-1.50952688415363	0.614018834675733	-2.45843742716918	0.0139543091478394	0.999901309111036
Cyp26c1	26.4088351316794	0.285955415332261	0.867264029228551	0.329721290973666	0.741610564718206	0.999901309111036
Pls3	1939.26499291574	0.0169613668741912	0.480091441991073	0.0353294505810137	0.971817039816289	0.999901309111036
Ddah2	339.670129125862	-0.726519769036435	0.504145157625322	-1.44109242754322	0.149558572576049	0.999901309111036
Men1	462.926896263022	-0.0602780059067172	0.439175099781576	-0.137252785817539	0.890830988615118	0.999901309111036
Taf1a	1797.71333688066	0.0204919639570774	0.426456589242193	0.0480516996899761	0.961675039768271	0.999901309111036
Tk1	2457.02032761424	-0.150704729267266	0.430573198792122	-0.350009544695385	0.726331534551112	0.999901309111036
Trim2	2812.27727128144	0.138589856170113	0.452351375780819	0.30637655501962	0.759317957013126	0.999901309111036
Ank1	90.948908130186	-0.0160744675962146	0.620502730746732	-0.0259055549632637	0.979332669314916	0.999901309111036
Ildr1	3845.85149447931	0.336554525430369	0.523184790236525	0.643280408205706	0.520042166534896	0.999901309111036
Pars2	398.400844367346	0.636964378222263	0.448139682368776	1.4213523222389	0.155214359720429	0.999901309111036
Mc2r	89.256255200898	0.118306309356031	0.568444869895958	0.208122749665564	0.835133124402857	0.999901309111036
Clip1	1382.9384513862	0.475660123223771	0.4518448905955	1.05270665470375	0.292475457756707	0.999901309111036
Arhgdib	13.0315024278102	0.567712359332151	1.18737154303793	0.478125286613859	0.632561035389556	0.999901309111036
Bub3	3457.78967614706	0.0361037987484049	0.397437680283067	0.0908414087025938	0.927618606668461	0.999901309111036
Mtch2	4936.74545954176	-0.234772578310419	0.41902684974039	-0.560280512945348	0.575288117210627	0.999901309111036
Atf3	607.398911610485	0.108732502423872	0.422003876001676	0.257657591807144	0.796671178033982	0.999901309111036
Mns1	310.160756541169	0.246375817129575	0.473542801392032	0.520282045055537	0.602867008331238	0.999901309111036
Casp4	4.75888583979132	-0.647805307293403	2.00333633560544	-0.323363229518635	0.746420173502324	NA
Cdx4	6.61694489943578	0.750394323059598	1.6088971583074	0.466402914061352	0.640927126039027	NA
Cdr2	1032.2165498568	0.344199007870133	0.418647116995578	0.822169779503745	0.4109802757783	0.999901309111036
Lmna	656.462390973672	-0.301378456324547	0.488775601067429	-0.616598814806572	0.537499376473313	0.999901309111036
Ap2b1	6577.93914833214	0.162768660409723	0.389708837675993	0.417667357456877	0.676190341661327	0.999901309111036
Blzf1	1312.17735509723	0.373875700618364	0.396505297801918	0.942927377492798	0.345718050304374	0.999901309111036
Stoml2	861.845586690486	-0.118236740801179	0.567202185255377	-0.208456074173875	0.834872876950492	0.999901309111036
Cic	2843.96014719675	0.322838140552023	0.426401234562069	0.757122902994384	0.448976233896235	0.999901309111036
Aven	3617.26092874769	-0.662287829851583	0.386219567868571	-1.71479615470172	0.0863826067982953	0.999901309111036
Iqcf1	6.47655842216415	-0.259687638664275	1.57921225663567	-0.164441250739473	0.869383792143874	NA
Tspan17	215.208817858797	-0.225783158202245	0.467426686662889	-0.483034376608199	0.62907132770295	0.999901309111036
Lrrc2	1716.73241042818	-0.331452363903887	0.406548971527738	-0.815282750952114	0.414910479921588	0.999901309111036
Ctbs	152.888683258136	0.68865156776878	0.512937988699007	1.34256300555052	0.179413516068353	0.999901309111036
Zbtb14	835.393347419982	0.332272665388529	0.426873469184336	0.778386780568563	0.436341029614718	0.999901309111036
Rsrc1	18026.2135056047	-0.456755756386683	0.466441501992496	-0.979234811730004	0.327463971728105	0.999901309111036
Hs3st6	10.6878668180658	-0.110862545752191	1.30103779405934	-0.0852108572544163	0.932093759136008	0.999901309111036
Zfp638	17870.9866521562	-0.579517335040753	0.436979543627072	-1.32618870492328	0.184777199661235	0.999901309111036
Il21r	6.67711465444292	-1.52121589697448	1.5889851067416	-0.957350632501464	0.338390307162063	NA
Glp1r	200.355971548033	0.127530065591274	0.58298289005585	0.218754388450502	0.826841379022956	0.999901309111036
Yeats4	1599.54994072385	0.308469713932191	0.395431031557269	0.780084741243977	0.435340997271297	0.999901309111036
Slc25a39	1101.16778563462	-0.219980070715475	0.399282420957743	-0.550938531648395	0.581675812463037	0.999901309111036
Oas1e	5.06279177035405	-0.997504450894353	1.77397070584319	-0.562300407559563	0.573911360698254	NA
Tcirg1	269.706111229794	0.0589551451415727	0.472430146733769	0.124791242788314	0.900688820438511	0.999901309111036
Slc7a10	5.14534472876912	-0.262964536053043	1.76105252032825	-0.149322370013148	0.881299264437845	NA
Crb2	123.502377420137	0.0682246306327322	0.569919760354294	0.119709186062122	0.904713523267557	0.999901309111036
Dmkn	5.54285295505516	-2.25356734847974	2.01561449371007	-1.11805474484939	0.263543612936656	NA
Mgat1	1059.60419138241	-0.00901300676257745	0.439393976498116	-0.0205123584861344	0.983634653504915	0.999901309111036
Ubr5	37713.8418422447	-0.251035240883757	0.40226305085182	-0.624057418030745	0.532589877489323	0.999901309111036
Tax1bp1	6118.18679398133	-0.24984890587578	0.400998758126399	-0.62306653278219	0.533240801291365	0.999901309111036
AA465934	838.406218861712	0.292159760976101	0.432566298209193	0.675410364112116	0.499415082632079	0.999901309111036
Cbln1	27.5380817906809	-0.757999938124006	0.848935006827968	-0.892883356237435	0.371919641061578	0.999901309111036
Tspan6	82.3935376825174	0.33889185868533	0.687906360877749	0.492642426293186	0.622265264793119	0.999901309111036
Adar	5126.26783304913	0.125738036586872	0.384101620879121	0.327356172825009	0.743398510884756	0.999901309111036
Trpv4	135.65769935217	0.723783120134687	0.562910639293949	1.28578688980283	0.198517446883938	0.999901309111036
Rsrc2	9483.86967337898	-0.0356551399219669	0.399658013014517	-0.0892141249790773	0.928911740030466	0.999901309111036
Il12rb2	3704.70794277486	-0.0927535155119156	0.432745644038051	-0.214337259750118	0.830284064040372	0.999901309111036
Pdcd6ip	3213.05103257525	0.255739994618429	0.400725444080831	0.638192554019212	0.523348343610222	0.999901309111036
Endov	1008.91538362912	0.250996485638771	0.424238823327083	0.591639595052467	0.554091953695975	0.999901309111036
Ppp1r8	3593.43475397688	0.0508154569535988	0.396602723001012	0.128126848371309	0.898048589228007	0.999901309111036
Rbm20	2343.17510792916	0.527269938853388	0.530504991667791	0.993901937087844	0.320270611222315	0.999901309111036
Dcaf12l1	106.25623406184	0.597011740585717	0.600686290647638	0.993882746919429	0.320279954860838	0.999901309111036
Hdac5	1342.55019454857	0.287218285743849	0.431172272301438	0.666133478877906	0.505325787180002	0.999901309111036
A930001C03Rik	273.116275905795	0.720950660055222	0.635359498794398	1.13471296395699	0.256495603725901	0.999901309111036
Btf3l4	3467.2231015379	-0.0181695212614555	0.407758986944996	-0.0445594624353589	0.964458454834486	0.999901309111036
Plec	1858.12855416145	0.000280376355142967	0.513708222788637	0.000545789112778767	0.99956452331508	0.999901309111036
Ctf1	105.306569434827	0.0497511242973999	0.593721753003642	0.0837953537085489	0.933219142232206	0.999901309111036
Rprd1b	3961.8782378175	0.00386100716410008	0.392477702707576	0.00983751978128759	0.992150921451567	0.999901309111036
Srpr	1757.57393824655	-0.0437040000840081	0.432224745707861	-0.101114062806454	0.919459914756118	0.999901309111036
Gm7271	37.5396678954002	-0.576315868828384	0.802880391036299	-0.717810367848838	0.472874219786444	0.999901309111036
Fbln5	57.327403157051	-0.449021904848906	0.667776354004212	-0.672413603980464	0.501320424614818	0.999901309111036
Slc22a27	59.537323509282	-0.969298332251503	0.765482242833432	-1.26625841595443	0.205420579578018	0.999901309111036
Thra	1369.13780981439	-0.154006941349938	0.508096212926845	-0.303105863479663	0.761809185814746	0.999901309111036
Mir679	87.0215368505785	0.382586864084583	0.681196029072619	0.561639891831778	0.574361395243017	0.999901309111036
Cux2	1766.77252656395	0.661074637370578	0.410830841871601	1.60911638074433	0.107590896056346	0.999901309111036
Mx1	70.0908119858725	0.0659042011619856	0.917280850893837	0.0718473530737787	0.942723387862631	0.999901309111036
Aamp	1053.29628257947	-0.532035307637794	0.452127693150455	-1.17673682832949	0.239300563517044	0.999901309111036
Mroh1	3520.1436390434	0.387981324065607	0.428627040223926	0.905172300522422	0.365374113887239	0.999901309111036
Triobp	442.511862230918	0.100994145280788	0.480539461666162	0.210168265745781	0.833536346674882	0.999901309111036
Nod2	1284.33434044106	0.6756632998807	0.588813936050298	1.14749882520271	0.251175518388116	0.999901309111036
Tmem255a	89.7027322901256	0.876471194837146	0.587214264004487	1.49259179921837	0.135544071316748	0.999901309111036
Col6a6	42.7408316486878	-0.191982140564988	0.832654314834566	-0.230566439330987	0.817651642666383	0.999901309111036
Cep55	8304.4344700577	-0.08820297934708	0.393041237437895	-0.224411514481396	0.822437111898253	0.999901309111036
Zfp119a	1135.1484270162	-0.0426022570595784	0.430058303606239	-0.0990615846789578	0.921089372998807	0.999901309111036
Sh3d21	325.963193093922	-0.190211004241907	0.550473333159011	-0.34554081512058	0.729687831557565	0.999901309111036
Fam174b	192.357019821304	0.0268711842423476	0.536049338448515	0.0501281921550743	0.960020233882872	0.999901309111036
Rangap1	7011.36829251233	0.0818076438198512	0.406789944371526	0.20110537379738	0.840616180154815	0.999901309111036
Brinp3	385.919547106351	-0.511323452175406	0.578233883391711	-0.884284831556683	0.376542474395998	0.999901309111036
Syvn1	958.313118025617	0.32495326841589	0.45884474147261	0.70819874141521	0.478821847640148	0.999901309111036
Aurkaip1	371.297690810968	-0.476155708484832	0.52240771031725	-0.911463784092447	0.362051059253259	0.999901309111036
Ndfip1	3271.33150163608	0.16301167724734	0.452192030889348	0.360492149600109	0.71847912627065	0.999901309111036
Grk6	1465.39035960608	-0.208469560430063	0.469464953647971	-0.444057770042583	0.657000817262008	0.999901309111036
Cenpa	4823.48776229108	-0.331022166929298	0.387020475303198	-0.855309184016608	0.392380004558012	0.999901309111036
Rassf5	597.110555508332	0.495086728727683	0.440404877199019	1.12416268383866	0.260944016878716	0.999901309111036
Ppp1r14a	68.7601796148848	-0.231833103568646	0.614443126721346	-0.377306041009364	0.70594618331552	0.999901309111036
Gm21083	8.64355705926811	1.29654036925916	1.64418888247859	0.788559260481464	0.430369649822794	NA
Myadm	2831.09643746858	0.058537021297801	0.457201442055021	0.128033326042652	0.898122599700959	0.999901309111036
Phgdh	5191.22620121663	-0.358319629479755	0.469159854952771	-0.76374742147498	0.445017775144985	0.999901309111036
Nckap1	11564.037920099	0.0780687088157345	0.397879883418	0.196211751509231	0.844444430462745	0.999901309111036
Zfp518a	5130.96083724109	0.132247021220893	0.459906180819105	0.287552172022037	0.773689560297121	0.999901309111036
Utp3	1132.99703347935	-0.984887517578794	0.577423895428825	-1.7056577072332	0.0880718283073879	0.999901309111036
Katnal2	4941.38426265386	-0.162619654547586	0.395794734225321	-0.410868666218809	0.681168839405871	0.999901309111036
Rfx4	176.85858913585	-0.363651886562049	0.492640141481212	-0.738169418084089	0.460411504254376	0.999901309111036
2810006K23Rik	784.00755515749	0.078727219574768	0.453448348570096	0.173618935481905	0.862164949669222	0.999901309111036
Hspa12b	234.245845821475	0.209085277565818	0.522468102680677	0.400187641107743	0.689018316732479	0.999901309111036
Ankle2	3429.40989508194	-0.0638739307578309	0.388400759027828	-0.164453671299995	0.869374015068774	0.999901309111036
Dgke	4346.24318541265	-0.133439554906989	0.442349431472687	-0.301660961703368	0.76291053069187	0.999901309111036
Fis1	2885.29348034039	0.208125373154354	0.406443105508193	0.512065207488578	0.608605373685597	0.999901309111036
[truncated: 16,947 more rows]
