# Supplementary material for: Transcription elongation can be sufficient, but is not necessary, to advance replication timing
Source: EMBO Rep. 2026 Mar 24;27(8):1964–99. doi: 10.1038/s44319-026-00735-2 (PMC13121604; doi:10.1038/s44319-026-00735-2)
Supplement: Supplementary file 2 — Source data Fig. 1 [file 44319_2026_735_MOESM2_ESM.zip › Fig1/1E/R26vhPGK_HTK_DESeq.txt]

baseMean	log2FoldChange	lfcSE	stat	pvalue	padj
HTK	96.6433129201677	7.57377034351576	1.14045927169935	6.64098274393476	3.11598521668896e-11	9.06543965708707e-08
Zc3h14	4389.0076584263	-0.229746707375667	0.333037471254393	-0.689852425645443	0.490286996171068	0.99107134050028
Troap	640.174130566096	0.321384056752434	0.34554219568377	0.930086284010753	0.352326411779201	0.99107134050028
Clca2	7.72301921759647	-0.144156808812257	1.3661608623722	-0.105519644708562	0.915963482783342	NA
1810013L24Rik	9026.43612031561	-0.184332740543309	0.315678705568695	-0.583925165972895	0.559270660858923	0.99107134050028
Srsf7	8563.07219620582	0.243796639716665	0.303506193568097	0.803267428748418	0.421820179577532	0.99107134050028
Fignl2	28.9063026849688	-0.746574313011118	0.842552133298465	-0.886086787399602	0.375570762271089	0.99107134050028
Sema6a	438.736030016045	1.29577710843699	0.401404665370325	3.2281067466955	0.00124612463855625	0.362539194843964
Anapc15	861.060921244638	0.551147321168237	0.357516773689227	1.54159849755	0.123171190895306	0.99107134050028
Misp3	26.1363786156642	0.131613319407756	0.866216103139699	0.151940513378484	0.879233854177449	0.994910439697843
Nmb	86.326650891413	0.270626701095016	0.507072525524832	0.533704130025407	0.593546251309645	0.99107134050028
Tcerg1	13061.0038861299	-0.102701714505766	0.326398926721173	-0.314650895263204	0.753026731592559	0.99107134050028
Zfp712	313.911830440227	-0.418451472982984	0.345516287618421	-1.21109044053261	0.225860744712189	0.99107134050028
Fam129c	135.620970978536	-0.370191691619725	0.474209721721516	-0.780649730831802	0.435008533986292	0.99107134050028
Atp5g3	2498.01145700706	0.584827540961795	0.402827567183805	1.45180615381009	0.146555512350939	0.99107134050028
Pifo	12.2664336753727	0.213022728341495	1.05036802661234	0.202807704484816	0.839285335772908	0.991534484900643
Vsx1	9.12116603142826	-0.378502157586176	1.1908455195996	-0.317843205820216	0.750603875291501	0.99107134050028
Fyco1	1397.55624392551	-0.165403204545799	0.336646178497346	-0.491326547308788	0.623195506428657	0.99107134050028
Tlr3	27.6041463291393	-0.82507408714469	0.682334102743628	-1.20919368360326	0.226588443812693	0.99107134050028
Ifi44	6.97688119722087	0.353891627607186	1.56195452103043	0.226569738646246	0.820758325434401	NA
Trafd1	134.781137218585	-0.252952789706437	0.416403206329894	-0.607470802004431	0.543538513877281	0.99107134050028
Erfl	51.2266274706824	0.683296997131418	0.63167319904396	1.08172548426242	0.279374525835418	0.99107134050028
Krt80	29.063809780826	0.00827734875357	0.991483563640526	0.00834844777776977	0.993338979786593	0.999956494375285
Armc8	5926.24549687105	-0.0977517520567985	0.317876617203551	-0.307514761283003	0.758451589127133	0.99107134050028
Ppil4	2794.64191429174	0.0707885872220413	0.304972536744892	0.232114629001022	0.816448982841129	0.99107134050028
C530005A16Rik	101.34578239337	0.420733128128414	0.423900949921095	0.992526976423926	0.320940526711824	0.99107134050028
Katnbl1	5730.17315788574	-0.183873530839008	0.35682259087812	-0.515307986488484	0.606337818947378	0.99107134050028
Gm21693	60.8156089483075	-0.289025350456155	0.500357409101218	-0.577637794902098	0.563508684428786	0.99107134050028
Spag9	4311.68527582722	-0.297569069637288	0.306597047004243	-0.970554258577612	0.331770293266032	0.99107134050028
Gm5860	81.1811585466024	0.308651004382464	0.57316554552884	0.538502369498995	0.590230269701488	0.99107134050028
Taz	493.085193723814	-0.205460331357288	0.393965287867794	-0.521518869008165	0.602005364495137	0.99107134050028
Gfpt1	1164.3373821915	-0.377784645732121	0.332308822664943	-1.13684807614341	0.255601801543517	0.99107134050028
Abcc5	8058.25680617403	-0.11422361428427	0.332437782532034	-0.343593960392463	0.731151667394838	0.99107134050028
Kcnmb4	90.8969135043679	-0.0401784190896049	0.486363815782738	-0.0826098031674974	0.934161806121407	0.997631577558191
Gm4013	33.1266940781791	-0.0140424967459265	0.681720772730357	-0.0205986047479307	0.98356585348072	0.999956494375285
Hpcal1	1435.60139984137	-0.564722283605197	0.42429188308033	-1.33097592983715	0.183196931137138	0.99107134050028
Tbc1d31	2623.42673147839	-0.294212023057836	0.319194857916936	-0.921731712653086	0.356668534578558	0.99107134050028
Tmem176b	5.29006715880394	1.01231974237423	1.79955986157494	0.562537409279774	0.573749923123991	NA
Cyp3a13	15.7068118900978	0.0272220376614717	1.00443594826986	0.0271018154102924	0.978378526805736	0.999956494375285
Akap7	2001.14130580674	-0.284385936687965	0.295525396723277	-0.962306251310975	0.33589578973695	0.99107134050028
Ablim1	762.453777294394	-0.977808156657999	0.407187171743421	-2.40137269666771	0.0163336912381319	0.848809263446814
Ulk1	7877.07779762587	0.29143676950562	0.325066076028572	0.896546243970421	0.369961093646988	0.99107134050028
Cyp4b1	13.9101778562301	0.546590901192453	1.08026895220927	0.505976683005295	0.612873018497676	0.99107134050028
Golga3	2071.4192674973	0.122468901495374	0.27716246224614	0.441866840490878	0.658585567143269	0.99107134050028
Mir1193	74.2664130322542	0.691227875139064	0.52438065627266	1.31817958361082	0.187443538333607	0.99107134050028
Wdyhv1	1167.81444438831	-0.143089836525522	0.333705295618448	-0.428791027305506	0.668075309231127	0.99107134050028
Traf1	121.56282696478	-0.15329062425565	0.474016135339445	-0.323386933117536	0.746402224225698	0.99107134050028
Atoh1	2.88982537162061	4.67822636491579	2.39630941584911	1.95226306501746	0.0509069801727699	NA
Rxra	690.065757447199	-0.341676156871196	0.383911051933017	-0.889987811371499	0.373472430852466	0.99107134050028
Dapk3	1011.99730322094	0.28878904488422	0.316341838481032	0.912901835150509	0.361294172276794	0.99107134050028
Ap3m2	108.83428238992	0.578576205836843	0.414264419391579	1.39663504456063	0.162523346284599	0.99107134050028
Sirt2	224.677638383629	-0.0874570015439231	0.366302926660505	-0.23875594536262	0.811294832841862	0.99107134050028
Inhbc	69.5855720115447	-0.961635916981956	0.720108344871071	-1.33540448993704	0.18174399604483	0.99107134050028
Slit3	837.156450265266	-0.433934835786256	0.33587562038442	-1.29195097664309	0.196374122366814	0.99107134050028
Dcakd	1824.85223555571	-0.0832965571818875	0.317854008398167	-0.262059168615374	0.793275825658965	0.99107134050028
Vps35l	3121.02978477215	0.119164041649788	0.321799156302047	0.370305637277491	0.711154773970323	0.99107134050028
Cyhr1	1510.22655293976	-0.149524241434277	0.375450893846862	-0.398252458270253	0.690444100969098	0.99107134050028
Taf10	608.558474781649	0.932963108631851	0.503263698663775	1.85382556124946	0.0637641202804594	0.974746930413984
Hagh	453.526884402841	0.0596432503598231	0.38572760467426	0.154625309770585	0.877116715657829	0.994910439697843
Ogfod3	393.710135203242	-0.139125511538425	0.350207265736828	-0.397266205330459	0.691171165490029	0.99107134050028
Syn1	1415.2724366882	-0.189133232465769	0.330193719662476	-0.572794760176241	0.566783667317214	0.99107134050028
Glyatl3	16.9722330831826	-0.368514597919769	0.840620683073829	-0.438383929089458	0.661107994352622	0.99107134050028
Slx	4.41796199338622	2.00050204289686	2.06700092901219	0.967828323063642	0.333130116106019	NA
Ccl27a	80.5792136089098	0.218827050965247	0.478115383794317	0.457686697358782	0.647177546503366	0.99107134050028
Sqor	13.9355179395705	0.25463338507696	1.29494139187034	0.196636995832824	0.844111617301355	0.99273575117048
Fundc2	725.898774724147	0.0346710650388341	0.3429150414169	0.101106865699375	0.91946562793811	0.997631577558191
Rab5if	1523.65621775574	0.0325030940230629	0.304331766252224	0.106801516066926	0.914946444709044	0.996917710339625
H1f5	1502.37147531128	0.709056380073141	0.497466512643762	1.42533489602123	0.154060417497799	0.99107134050028
Ankrd2	4.09193713583825	0.496510148928331	1.75254701295352	0.283307748812727	0.776940937827199	NA
Pop4	733.98158789822	0.376727927403436	0.333308710376084	1.1302672737786	0.258363620039577	0.99107134050028
Carnmt1	4889.53264466977	-0.152540736302215	0.334936060304235	-0.455432407497888	0.648798184947764	0.99107134050028
Iqcm	432.382041838586	0.370541600364204	0.587474637438445	0.630736336090814	0.528212936364809	0.99107134050028
Clcc1	1191.94971182951	-0.141668900853872	0.310734560894372	-0.455916137703233	0.648450284474467	0.99107134050028
Ilf3	9343.76830120538	0.26567807022413	0.279828584906909	0.949431489683277	0.342401201012014	0.99107134050028
Tpd52l2	3309.99340516388	-0.207199123937646	0.275820645250862	-0.751209626636888	0.452526507580219	0.99107134050028
Arhgap25	41.0224748581708	0.337414939574933	0.910394473726023	0.370624986544542	0.710916868894054	0.99107134050028
Banf1	1083.46250123729	0.502311044445755	0.398349838708609	1.26097966067759	0.207316175254132	0.99107134050028
Tbc1d23	3975.25155517932	-0.134731976257254	0.321115702365656	-0.419574549810817	0.674796283603588	0.99107134050028
4930473A02Rik	83.9409486105667	0.101805902758778	0.487119243818093	0.208995854815369	0.83445147454521	0.99107134050028
Pard3	21820.241095768	-0.189046006348609	0.309387354171099	-0.611033398100887	0.54117747016136	0.99107134050028
Rorc	27.4654271645862	-0.0983832148685482	0.805520485068098	-0.122136204717663	0.902791149288369	0.996371999365728
Krtap4-6	1.29329170039954	1.44736802273306	3.2551953529511	0.444633229591245	0.656584829387784	NA
1700123J17Rik	461.853174698804	0.0650076105578137	0.362283174093421	0.179438668992809	0.857593270624423	0.993390118068038
Evi5l	377.301231962389	0.265383296490636	0.361996947274047	0.733109211249037	0.463491822493804	0.99107134050028
Pex5l	90.9237034571954	0.21063165670087	0.614780003521806	0.342613057507162	0.731889577539587	0.99107134050028
Mtmr1	460.572231102221	-0.633433901117505	0.311577901706601	-2.03298724860783	0.0420538112946249	0.951643032059641
Mtor	3415.35877640123	0.0377961108598632	0.295075861990583	0.128089470297199	0.898078168891345	0.995051708654592
Zfp758	1051.97994411331	-0.689372189715799	0.345633363435932	-1.99451865081186	0.0460954038146389	0.961958410870723
Plekhh2	476.718654789275	-0.343631343641634	0.307830738567048	-1.11629964324303	0.264293894285017	0.99107134050028
Adgrl3	1458.71334248427	0.266853771932453	0.381546383884891	0.699400605544622	0.48430170951661	0.99107134050028
Golga5	701.658646018545	-0.316829639409599	0.306536992202096	-1.03357717818513	0.301333872988777	0.99107134050028
Plekhb1	444.374538704866	0.513362582527224	0.402799814322386	1.27448564838798	0.202491355673816	0.99107134050028
Nufip1	3690.91436785939	0.14985763489504	0.287779223275857	0.520738200587158	0.602549159124862	0.99107134050028
Gm9866	5.46570579747313	0.538650519569195	1.54560420389938	0.348504823039587	0.727461092328928	NA
Smap1	1493.84341892739	-0.392362889133144	0.316202903371747	-1.24085795844783	0.214658225925603	0.99107134050028
Tepp	8.72117638062881	1.22541537271277	1.29321367582261	0.94757378121082	0.343346478962092	0.99107134050028
Acox2	70.6876329496543	0.446966632141528	0.511204501536017	0.874340172667742	0.381933027986035	0.99107134050028
Hars2	825.335098329324	-0.131237257714154	0.301474303402755	-0.435318221927614	0.663331460184024	0.99107134050028
Gpa33	1526.75575168363	-0.0165947876977991	0.321597863996822	-0.0516010507394512	0.958846582088187	0.999650921683318
Sdhb	1441.08848630989	0.274991830426712	0.315936801532745	0.870401387532598	0.384081088692976	0.99107134050028
Gmpr	133.45477069682	-0.664431708136733	0.443162253453036	-1.49929670895842	0.133796675778662	0.99107134050028
Me1	3484.04713314724	-0.326621297000138	0.308956529679616	-1.05717557527863	0.290431464730319	0.99107134050028
Klk11	34.6824223492742	-0.417660480757883	0.70626697243156	-0.591363460363928	0.554276917539447	0.99107134050028
Magt1	3016.28735909454	-0.307475350888565	0.312096591440909	-0.985192915657912	0.324529319791214	0.99107134050028
Mcam	744.862082578774	0.100145203922569	0.419605842478861	0.238664941677056	0.81136540370215	0.99107134050028
Pbld1	14.4940788452492	-0.967860843139505	0.898709152387205	-1.07694557306846	0.281504581643467	0.99107134050028
Tab2	5032.3541122422	-0.10691283005599	0.309961213308831	-0.34492325318609	0.73015206865933	0.99107134050028
Mettl27	869.376719281388	0.173563822417069	0.361896431182056	0.479595286005336	0.631515198958354	0.99107134050028
Trmt1	3748.65276571409	0.376247353051325	0.322796011312818	1.16558860662844	0.243780816493712	0.99107134050028
Vps37c	1021.57026105521	-0.151004095617715	0.359724779564097	-0.419776740987087	0.674648557709545	0.99107134050028
Sec23a	2706.28086468487	-0.32865131041156	0.298832192084191	-1.09978549539592	0.271425593509132	0.99107134050028
Rara	2044.53495440984	-0.29380669718081	0.412001700434947	-0.71312010817101	0.475771437582678	0.99107134050028
Med1	8426.68233983224	-0.201719217298977	0.302412919344306	-0.667032406341456	0.504751433964852	0.99107134050028
Ap5b1	79.3867275815981	-0.00237024966838662	0.556240219279824	-0.00426119792534137	0.996600066254072	0.999956494375285
Bag5	263.447287716394	0.420807472362771	0.378841811132965	1.1107735735512	0.266665824123414	0.99107134050028
Pdcd2l	1659.3298348484	0.204239909336357	0.284164307104987	0.718738786785419	0.472301880189043	0.99107134050028
Ctcf	8747.691319145	0.146370550982934	0.306441085073912	0.477646628054558	0.632901737551173	0.99107134050028
Mnd1	1654.48505765854	-0.08335005403751	0.335739513057705	-0.248258101283373	0.803934714696309	0.99107134050028
Tktl1	22.4788102304879	-0.551637062577902	0.857334157241208	-0.643432969418832	0.519943196151742	0.99107134050028
Lix1	222.276732626095	0.409810892120752	0.452807718977797	0.905043962249342	0.365442097576927	0.99107134050028
Ctnnbl1	5397.54724659506	0.151883578192038	0.300034261009884	0.506220781856091	0.612701667520436	0.99107134050028
Snph	79.7529550309713	0.505810536027585	0.47205206746886	1.07151429023442	0.283938248754457	0.99107134050028
Ppm1m	211.096672928397	0.164352432415687	0.370190421737459	0.443967274043212	0.657066244635846	0.99107134050028
Prkar1a	2305.28298545449	-0.16030623913192	0.285768032757086	-0.56096631098058	0.574820503521719	0.99107134050028
Slc27a3	193.328224799271	0.0327111709231058	0.458581184810744	0.0713312538904222	0.943134121567691	0.998440301227727
Impdh2	2899.53271674706	0.506116237889228	0.289521727885136	1.74811141666722	0.0804447364662597	0.99107134050028
Tiprl	1414.88367375532	-0.509321796684898	0.319496855803716	-1.59413711726103	0.110905327070162	0.99107134050028
Uaca	1554.25769276373	-0.275018122165983	0.309554145276414	-0.888433013618371	0.37430787358362	0.99107134050028
Smim31	67.1521865069851	0.355979578978659	0.513411333879059	0.693361356651536	0.488082806890231	0.99107134050028
Calca	263.038675389548	-0.052837030048158	0.548805882687456	-0.0962763551101521	0.923301089726421	0.997631577558191
Phf3	9708.13017494414	0.0360793473545653	0.342673744292384	0.105287749515413	0.916147483415158	0.997217940522978
9330020H09Rik	170.80788618713	1.33815070152219	0.523358324837597	2.55685376159332	0.0105623611083077	0.791657782636418
Gm13884	3.812001357501	0.705305319802858	1.93587635850162	0.364333867039302	0.715608712945086	NA
Gm7443	2.66793068978823	1.73010402703739	2.45487105991264	0.70476370644858	0.480957298171973	NA
Ube2q2	4027.93303251935	-0.361850193309591	0.32687656749907	-1.10699337085587	0.268296794462758	0.99107134050028
Rfx3	4780.78787436199	-0.267232174574498	0.376780829589223	-0.709250985157185	0.478168739174664	0.99107134050028
Bri3	1713.69104101632	0.294611762997781	0.317662458675974	0.927436513038813	0.353699940243209	0.99107134050028
Fbxo27	174.624330831714	0.226135377151696	0.437653052869116	0.516700102213897	0.605365524707355	0.99107134050028
Eps15l1	12074.5648143641	0.0364684528503569	0.339249772732444	0.107497353812875	0.914394424511021	0.996780073544545
Tmprss15	81.7825719487297	0.0825607133849779	0.639550396116326	0.129091802438601	0.897285008440244	0.995051708654592
Max	4495.87602030405	-0.152142200614337	0.371584562007268	-0.409441661926097	0.682215570740658	0.99107134050028
Ttc8	350.342136076383	-0.278012509615225	0.341360857601258	-0.814424101136897	0.415402036357731	0.99107134050028
Vti1b	1079.07284052462	0.0356503356351339	0.300659126762886	0.11857393460485	0.905612916808104	0.996780073544545
Cpsf3	2072.11636249062	0.052382923775576	0.295489762018219	0.177274919502443	0.859292450107332	0.993560941123962
Nlgn1	394.739129960121	0.278773544678245	1.01210611793844	0.275439047089329	0.782978948534968	0.99107134050028
Casq2	440.10903149509	0.345432116194673	0.415836579587412	0.830691990919621	0.406147651992609	0.99107134050028
Pidd1	797.128034077331	0.140186923612271	0.384465237197114	0.364628346204413	0.715388852355977	0.99107134050028
Asb4	26.2880582902723	-0.247999881425612	0.797464054562836	-0.310985655098352	0.755811526888213	0.99107134050028
Orc4	6692.77745054654	-0.628174357186824	0.380764993280324	-1.64976919693969	0.098990151171758	0.99107134050028
Mapkbp1	886.533784148685	-0.26042014928615	0.348649584741558	-0.746939507985335	0.455100076381625	0.99107134050028
Mospd1	452.782332697035	-0.683445030693419	0.347951788995292	-1.96419461634861	0.0495075269163747	0.971614330527634
Banf2	7.87983322037589	1.41080960707363	1.56521101281277	0.901354255448488	0.367399995138539	NA
Dclk1	216.568060298609	0.422724498998211	0.521713829096356	0.810261249410234	0.417790041720835	0.99107134050028
Gpcpd1	1608.63198723255	-0.336991824352612	0.33141709950398	-1.01682087272194	0.309238650748638	0.99107134050028
Sinhcaf	7433.19508393649	-0.0214834339264404	0.317955517082877	-0.0675674198816957	0.94612999127488	0.998904096397774
Acbd5	1354.10845873126	-0.370617368053428	0.374558677260203	-0.989477458550406	0.322429593261259	0.99107134050028
Myo7a	34.1542480366676	0.528645954412159	0.676725585246394	0.781182160003127	0.434695364772693	0.99107134050028
4930548K13Rik	24.998638237195	0.288303509458295	0.884943509924721	0.325787472561746	0.744585157545072	0.99107134050028
Luc7l2	14621.0400385633	-0.320948081730498	0.33366502657678	-0.961887090844519	0.336106323801317	0.99107134050028
Dnah8	14631.7543617258	-0.365789401801826	0.336569745572067	-1.0868160510984	0.277118112630189	0.99107134050028
Evc	265.196067035051	0.0836824516828909	0.391351649726363	0.213829306050971	0.830680170539029	0.99107134050028
Shroom2	5304.64812939836	-0.556250856031596	0.31160741506547	-1.78510147428528	0.0742448588925081	0.99107134050028
1500009C09Rik	14.4035960325499	-0.342029939982003	0.90217985950127	-0.379115024991889	0.704602449351701	0.99107134050028
Kmt2e	5565.27629456354	-0.0803397468870461	0.311223338037188	-0.258141781377097	0.796297487121858	0.99107134050028
Setd5	17453.0592558661	-0.324969326614095	0.355851951282919	-0.913214963252312	0.361129495733828	0.99107134050028
Pcyox1	453.035863768496	-0.3895156459324	0.342312815281127	-1.13789384604987	0.255164811262379	0.99107134050028
Arpp21	48.4461841460818	1.00758459277926	0.963425325363553	1.04583569297293	0.295636898750061	0.99107134050028
Iyd	3.81148580582792	0.925401373833365	2.29930248857553	0.402470478952367	0.687337810132307	NA
Smim4	431.780218955601	0.183559383201392	0.329388369681161	0.557273419760003	0.577340633363481	0.99107134050028
Smc6	4796.70649717738	-0.233079141919812	0.343373340092182	-0.678792191197022	0.497269542264422	0.99107134050028
Nsmf	29.2313302659775	0.34319167442473	0.706266036619216	0.485924080488896	0.627020994427986	0.99107134050028
Hmbs	995.130195531354	0.600795602204619	0.338240234201362	1.77623931589094	0.0756934806163322	0.99107134050028
Slc35b1	1113.1627721017	0.299726848048855	0.298440041292462	1.00431177649896	0.31522835906069	0.99107134050028
Synj2	494.5412605655	-0.441543461053534	0.43736172800243	-1.00956126881564	0.312705533687391	0.99107134050028
Suds3	2408.89623018808	-0.116115345624369	0.338820303400333	-0.342704803871134	0.731820548385934	0.99107134050028
Ptk2b	610.253068765476	-0.0441569898964843	0.309823970927173	-0.142522832446892	0.886667045773785	0.994910439697843
Gfm2	1762.29749937286	-0.157072899142115	0.318528633807868	-0.493120185976306	0.621927668595299	0.99107134050028
Rlim	10064.5903183959	-0.160613128778744	0.359738963097352	-0.446471317412674	0.655256826900401	0.99107134050028
Ddt	273.85757382028	0.570365729164722	0.458851392087802	1.2430293097064	0.213857033050204	0.99107134050028
Epha3	108.297689782232	0.35860948811358	0.672517799907996	0.533234195678746	0.593871472964209	0.99107134050028
Gatad2a	17047.5445544101	0.14395289082655	0.29394679270457	0.489724312015982	0.624328995647832	0.99107134050028
Shc1	2186.33799843321	-0.0690891155537519	0.332222886406498	-0.207960132732146	0.835260096246582	0.99107134050028
Anks1b	826.754000156697	0.276424203232503	0.413970814808927	0.667738384794323	0.504300603337554	0.99107134050028
Cdk6	12308.5709378002	0.05881846118047	0.391348632212137	0.150296835964375	0.880530429171375	0.994910439697843
Cdk5r1	103.826298922931	-0.115813216076711	0.47103515332972	-0.245869581618346	0.805783191480979	0.99107134050028
Kdm1a	9412.87159730636	-0.0479505966599397	0.292128602639507	-0.164142080668191	0.869619295456562	0.994648717919876
Scaf4	7895.45649233163	-0.143799330585874	0.336579409736322	-0.42723745548941	0.669206382691984	0.99107134050028
6030466F02Rik	4.62270349182663	1.51349641676191	1.74910435607466	0.865297951780591	0.386875274734487	NA
Plcxd2	219.233146224665	-0.185713353539879	0.357797171819308	-0.519046454715038	0.603728346575682	0.99107134050028
Morc2a	6687.45031232048	-0.342831860287965	0.337016471976614	-1.01725550171849	0.309031899143784	0.99107134050028
Atp6v1c2	98.5477894561825	-0.0815983515023898	0.460280103484622	-0.177279771349308	0.859288639248999	0.993560941123962
C5ar1	6.83975786518838	0.258155220083112	1.36350764992383	0.189331699090601	0.849832852314776	NA
Map1a	444.782710889914	0.257141985546478	0.403518579255897	0.637249432283038	0.523962383542109	0.99107134050028
Gja5	3.32780000159961	2.16018081093843	2.14428645829032	1.00741242038192	0.313736625114501	NA
Runx2	101.579289398559	0.851928993745081	1.29354177031596	0.658601842858918	0.510151479192026	0.99107134050028
Gja3	13.6808811202001	0.734867891132503	0.980909510473661	0.749169911481081	0.453754801802065	0.99107134050028
Ackr3	129.867869760253	0.216197666098232	0.569839918773703	0.379400703558098	0.704390328182329	0.99107134050028
Socs1	63.0294308934554	0.108227514446661	0.550524487095968	0.196589828397215	0.844148531045852	0.99273575117048
Sort1	599.605742427709	-0.22107372935254	0.343861257263447	-0.642915491881558	0.520278936542005	0.99107134050028
Rangrf	389.898594937583	0.495865399768712	0.429707310819308	1.1539608177093	0.248516233205916	0.99107134050028
Phyhd1	328.567116849469	-0.361869509209075	0.468694969047062	-0.772078927889537	0.440067681866091	0.99107134050028
Slc4a9	114.534955018071	0.428500448880279	0.520686589799094	0.822952726794088	0.410534876779186	0.99107134050028
Specc1	1397.87665401442	-0.417332944216425	0.348154242972238	-1.1987013016231	0.230644111755675	0.99107134050028
Gtf2a2	2111.90037271486	-0.380938029070274	0.292800727943971	-1.30101462433238	0.193253448986238	0.99107134050028
Deaf1	3512.18950165667	-0.063394492661112	0.302228011046901	-0.209757171221546	0.833857201782494	0.99107134050028
Mtarc1	18.3246415194292	0.191795666986142	0.826140397015764	0.232158683534855	0.81641476684679	0.99107134050028
Set	12976.1352519188	0.309365161811972	0.321452635382046	0.962397341817689	0.335850048430593	0.99107134050028
Glra3	91.5695492309285	0.214821039077178	0.768682651910596	0.279466485347666	0.779886854598578	0.99107134050028
Dnhd1	235.64270508235	-0.466899436256166	0.344222155852404	-1.35638984393661	0.174975162935918	0.99107134050028
Pgpep1l	300.719072524544	-1.1323299386674	0.431141704764688	-2.62635213933992	0.00863054799765088	0.762806775049844
Notch3	790.917241476034	-0.673225955710471	0.475567950298452	-1.41562515995448	0.15688528084507	0.99107134050028
Gtsf1l	589.387972142656	0.596464738347872	0.368610166738146	1.61814510876362	0.105631329115234	0.99107134050028
Rnf212	34.8765605132883	0.251778335445049	0.711051055126933	0.354093188709358	0.723269046461616	0.99107134050028
Tceal8	683.895663056021	0.634897420606817	0.344984144859051	1.84036695618639	0.0657143813353456	0.979908289344741
Gm5087	86.7243489530309	0.0212046835858247	0.55342156357926	0.0383156078138394	0.969436046688125	0.999956494375285
Slco6b1	101.228938054965	-0.0515105171259931	0.633641649486026	-0.081292820899282	0.935209083187782	0.997631577558191
Ranbp3	5917.94990789434	0.201662533351333	0.347416852801594	0.58046272575758	0.561602615987914	0.99107134050028
Parp6	1039.51685286416	-0.489075587160897	0.379009531018699	-1.29040445459607	0.196910266277587	0.99107134050028
Gng10	83.2882249907257	-0.0252503850660917	0.478736330792877	-0.0527438246106626	0.957936020610465	0.999650921683318
Mrps18b	3049.25484756641	0.513396400544423	0.269659177213326	1.90387141965607	0.056926932151915	0.973750402436624
D16Ertd472e	2332.54281039958	0.247029278634271	0.369366925548861	0.668791008472665	0.50362880323006	0.99107134050028
2310039H08Rik	274.126194128729	0.652975392167352	0.34111762318087	1.91422356335171	0.0555915961970968	0.973750402436624
Rps10	8345.7977174396	0.627597940441176	0.408552985499801	1.53614821752779	0.124502032760103	0.99107134050028
Arih1	12594.3875004097	-0.414096415571472	0.33994310610199	-1.21813447055824	0.223172876550167	0.99107134050028
Dancr	1192.81071321199	1.34220129172335	0.493594233971481	2.71924021665314	0.00654320701700759	0.737342004752678
9530026P05Rik	283.515112037063	-0.705068260206796	0.456026004549183	-1.54611415395885	0.122077001067816	0.99107134050028
Itgal	56.6333027616452	-0.276270441367812	0.625210013507928	-0.441884223539085	0.658572987534583	0.99107134050028
Sirt6	638.713806002932	0.643066674315034	0.367985933339522	1.74753058759371	0.0805453438918995	0.99107134050028
Rgs12	705.416150785403	-0.0387794439810815	0.346301100345703	-0.111981867635907	0.910837783663026	0.996780073544545
Hfe	28.5597818629099	-0.34100098617836	0.696842503973147	-0.489351588392061	0.624592803796923	0.99107134050028
Tdrd7	100.427926713813	-0.472902864194977	0.462742753033251	-1.02195628369138	0.306801591645262	0.99107134050028
Ak2	2894.45280632166	-0.016915775717837	0.306674049250238	-0.0551588103368805	0.956011943539056	0.999650921683318
Znhit1	271.365458886444	0.698965682613255	0.41798315986252	1.67223407479659	0.0944781737019714	0.99107134050028
Prx	939.564494803988	0.0522750252258474	0.323890887915598	0.161397023430525	0.87178071089902	0.994652643087147
4930509K18Rik	1.65847098301559	0.932068559616478	3.06528329630092	0.304072566715536	0.76107260646943	NA
Zxdb	89.7152120388852	-0.491824432543976	0.485008625121131	-1.01405296126671	0.310557481618682	0.99107134050028
Alas2	1276.34802092144	-0.0256728458108565	0.300477245374081	-0.0854402328498949	0.931911408895579	0.997631577558191
Fiz1	1548.31313243917	0.738444637647632	0.304605391357127	2.42426647262412	0.0153393453449176	0.844214634494139
Doxl1	1.02831635550572	1.08856471727246	3.9136525962951	0.278145463984965	0.780900696920042	NA
Serpinh1	609.088099499096	-0.275958864491491	1.02528227068539	-0.269154039215967	0.78781114691162	0.99107134050028
Vmn2r65	12.8549071627613	0.587957387718616	1.17866110797537	0.498834977874659	0.617895644028221	0.99107134050028
Myh3	26.9172877393493	0.0660545795301843	0.887696441565325	0.07441122487064	0.940683177411084	0.998347384985625
Grm5	417.771119841968	0.344778813119551	0.462500331043222	0.745467170459885	0.455989350440563	0.99107134050028
Apol7e	11.8839322343475	0.626997301953608	1.11343269681478	0.56312097152102	0.573352511967386	0.99107134050028
Vill	114.980068116052	-0.239027624771649	0.557238279794022	-0.428950474938663	0.667959266425686	0.99107134050028
1700123O12Rik	214.878625920457	0.00920442104560504	0.500386917220708	0.0183946077102276	0.985324054140054	0.999956494375285
Wnk1	15986.2902324797	-0.314404629723172	0.308895258076516	-1.01783572749211	0.308756030064817	0.99107134050028
Tex14	21705.7774804871	-0.211245221618623	0.888568580693583	-0.237736541903983	0.812085439728069	0.99107134050028
Zbtb37	1991.34026085004	-0.311486166738825	0.357977131354023	-0.870128674311265	0.384230089065533	0.99107134050028
Egfem1	315.162716940242	0.275987828302608	0.561362330398556	0.491639380409907	0.62297429902988	0.99107134050028
Eya1	4854.21538289915	-0.141180094810849	0.343193129376422	-0.411372148001248	0.680799673492152	0.99107134050028
Adgrg2	85.8514220721699	-0.0671173015345434	0.478145505172639	-0.140370035498525	0.888367631632017	0.994910439697843
Nkain3	671.779941036826	0.313397792120327	0.427620418842176	0.732887809634726	0.463626858782825	0.99107134050028
Cd2bp2	1778.98964424818	0.350096979236653	0.298388767471421	1.17329141510055	0.24067896377054	0.99107134050028
Sapcd2	277.318757903522	0.196523144209461	0.381942545182784	0.514535881608612	0.606877380421982	0.99107134050028
Kcng2	37.3390570320013	1.33072312642449	0.689931185937533	1.92877659909836	0.0537586021203229	0.973750402436624
Tecr	6368.86131473534	0.0200918195724677	0.317535747530171	0.0632741974053131	0.949548162069134	0.999368506434091
Asmt	8.00784999251736	1.50945002451648	1.41430553389383	1.0672729395046	0.28584860394823	NA
Tfg	3046.05801713983	-0.182985800656686	0.296671432742377	-0.616796160537599	0.537369184780939	0.99107134050028
Gm12530	14.1688733494174	-1.69477335388095	0.928577030325187	-1.82512952456669	0.0679814857268261	0.98508761281196
Trpm3	3067.50249499598	-0.175408423375078	0.278246053972549	-0.630407586633317	0.528427948416021	0.99107134050028
Trpc4	51.1337674241396	0.883375910310988	0.831421933305669	1.06248810011393	0.288014157419245	0.99107134050028
Mtarc2	1139.98780630137	-0.0283874166905531	0.35040132697945	-0.0810140102358058	0.93543081057275	0.997631577558191
Itih5	121.599370471962	0.608283059593366	0.555776946334004	1.0944733559132	0.273747426760992	0.99107134050028
Adcy4	30.5722171167017	0.0771497055097578	0.711207826316966	0.108477019873758	0.913617308418085	0.996780073544545
Mical1	486.631134951619	0.381912510241955	0.410615517532842	0.930097606969784	0.352320549692861	0.99107134050028
Zc3hav1l	744.580384176016	-0.802100712243868	0.342161703611016	-2.3442153337994	0.0190671594850782	0.880519407332079
Gbp5	26.832871498913	-0.0895693166583417	0.711741887338122	-0.125845223179609	0.899854443389875	0.995521446728898
Wnk2	645.693809543047	-0.345239419594594	0.327166461680556	-1.05524086369123	0.291315179461118	0.99107134050028
Sec22a	2233.97648442025	-0.558379454123314	0.320311736722218	-1.74323757173954	0.0812921250545482	0.99107134050028
Ahsa2	896.405648584279	0.046701000453748	0.329080062755777	0.141913794663418	0.887148098035045	0.994910439697843
Tfeb	4471.41623101449	0.0446116962995028	0.40447194692428	0.110296144488494	0.91217451486254	0.996780073544545
Tgm1	1415.00478398361	0.807948247806042	0.327226514990723	2.46907940155445	0.0135461157330094	0.840719055664305
Dynlt1f	50.8194701110802	-0.0873625615704811	0.540337050879899	-0.161681604894977	0.871556591100397	0.994652643087147
D7Ertd443e	36.7574423911979	0.517604950772907	0.815183605290354	0.63495505480455	0.525457728677749	0.99107134050028
Tlcd2	38.927786391476	-0.258668644365101	0.613510396172524	-0.42162063752928	0.673301940259486	0.99107134050028
Cbwd1	1701.83655429247	-0.360458533400496	0.318573992249726	-1.13147508010615	0.257855186302893	0.99107134050028
Lrch2	1023.00106913522	-0.318239477797316	0.377403049916801	-0.843235045046595	0.399097002246117	0.99107134050028
Zdhhc6	1739.52111804598	-0.218326342661022	0.29796626072627	-0.732721691807884	0.46372819101868	0.99107134050028
Cbx3	5421.03931008379	-0.0722576053936174	0.310896696019848	-0.232416768395006	0.816214326175921	0.99107134050028
Fndc4	39.6319625814417	0.596164976164141	0.614387816251534	0.970339841374829	0.331877124311445	0.99107134050028
Slc25a28	1016.09105810105	0.0194965359076683	0.34289130210076	0.0568592314480442	0.954657330335593	0.999650921683318
Gbp4	177.265199445167	0.046663361095506	0.489726064795219	0.0952846181773447	0.924088759977637	0.997631577558191
Cdkl3	514.519512685042	0.0504783842299949	0.323830438410553	0.155879059663929	0.876128351493498	0.994910439697843
Etfrf1	742.423532815276	-0.111811614417796	0.31140091255588	-0.359060008848665	0.719550197732001	0.99107134050028
Gm10549	4.87485468058392	-0.943905660417135	1.73443545256968	-0.54421492539182	0.586293582200042	NA
Atn1	1216.20223465721	0.316332933433928	0.309724340983403	1.02133701351835	0.30709479586301	0.99107134050028
Zfp111	1485.05709074624	0.191175876721725	0.311100324475939	0.614515195520186	0.538874934855511	0.99107134050028
Sema3b	154.334264038231	0.110362922702137	0.533542973131069	0.206849172906314	0.836127652089297	0.99107134050028
Rbm43	133.64096803942	0.363300425853511	0.416192163641625	0.872915104106434	0.382709352954866	0.99107134050028
S100a3	8.83008713650884	0.365086453686758	1.24079164333483	0.294236712221506	0.768577029311368	0.99107134050028
Kif18b	1939.02715402371	-0.0868250749681149	0.321661892582447	-0.269926519026062	0.787216784938635	0.99107134050028
Hsh2d	50.7042758772272	-0.420375504016171	0.638585069097475	-0.658292096635295	0.510350455501118	0.99107134050028
Sgsm2	870.288207411889	-0.112902959991732	0.389549322668907	-0.289829691444983	0.771946531826776	0.99107134050028
Sem1	2542.3927848204	-0.255002513145911	0.323454524011258	-0.788372071546714	0.430479102036185	0.99107134050028
Shd	13.7556840593954	-0.151012425943579	0.91905582058012	-0.164312572274726	0.86948508496423	0.994648717919876
Gjb5	395.50813922628	0.214457359455947	0.47532165272423	0.451183652641994	0.651857190651116	0.99107134050028
Rnps1	5514.85153996496	0.410141194272351	0.282371392656437	1.45248847772399	0.146365830680623	0.99107134050028
Gpr83	39.7277638540715	1.0611148149895	0.748589805106072	1.41748499345265	0.156341178754709	0.99107134050028
Rab23	1598.36832558444	0.021102285491624	0.373853948562671	0.0564452657856216	0.954987097529002	0.999650921683318
Ext2	2376.98958826475	-0.0236488811426043	0.303610481971957	-0.0778921761495332	0.937913823031426	0.998068044474524
Scin	25.9039023281196	1.27810029919559	0.962426378188603	1.32799799357238	0.184178769751755	0.99107134050028
Clec11a	97.6626147948533	1.29926594313814	0.550439864309213	2.36041396596281	0.018254552005833	0.87456003348223
Map7d2	432.351805250718	-1.50646242270724	0.363127132971117	-4.14858127064567	3.34542083116269e-05	0.0253902895777287
Tectb	2.9589926188952	-0.602222547323105	1.99119228532334	-0.302443190324692	0.762314234238535	NA
Spata3	5.29485892731871	0.0994677134792773	1.43208303918812	0.069456666099242	0.94462612475405	NA
Ola1	6340.95324617578	-0.210974352441713	0.337723259925953	-0.624695949245456	0.532170632236633	0.99107134050028
Lrrc46	28.097666275885	-0.479147537444692	0.702120184067414	-0.682429516082231	0.494967397316896	0.99107134050028
Tmigd3	14.7491921618646	1.17310608031571	0.992501703096749	1.18196883356013	0.237218067552752	0.99107134050028
Dpep2	35.7299406058122	1.03902187610216	0.707517869646894	1.46854506532918	0.141956224397165	0.99107134050028
Slc25a51	802.456800081863	-0.0346026461793431	0.307050130669516	-0.112693800533134	0.91027331639747	0.996780073544545
Ubald2	1.76924663733296	-0.790057534251632	2.6056078594801	-0.303214288895058	0.76172656033108	NA
6720489N17Rik	572.458869712027	-0.654705608745136	0.377482472753076	-1.73440002119887	0.0828471313262972	0.99107134050028
Zfp703	20.0712905324363	-0.0982643101918839	0.829076689414737	-0.118522582345489	0.905653603080057	0.996780073544545
Slc35g2	21.7463891281797	0.0165037901916967	0.745348920448544	0.0221423681431844	0.982334389859776	0.999956494375285
Clasp2	9484.69415669338	-0.356727971453895	0.302085838656012	-1.18088280152749	0.237649284439769	0.99107134050028
Pak6	135.445335693527	0.360359241199943	0.418165157158364	0.861762954256543	0.388817974606598	0.99107134050028
Smim19	602.404435927314	-0.358477035277979	0.354970640465497	-1.00987798542405	0.312553751095723	0.99107134050028
Heph	75.984869863108	-0.753952420820086	0.58630180016443	-1.28594594218991	0.198461928397483	0.99107134050028
Rhox2a	4.59113063633708	-0.836633381062715	1.86190713648767	-0.449342163562977	0.653184846301344	NA
Cd209b	5.6183814806131	3.04024765101698	1.91546778083505	1.58720897393094	0.112465322978423	NA
Prame	5.22700674677714	0.156630776552612	1.84954307991485	0.084686200745226	0.932510866764308	NA
Mgam	58.4662456135532	0.139300695797786	0.863515879914706	0.161318047574927	0.871842909512015	0.994652643087147
Sh3d19	1770.27072228496	-1.37322730351031	0.365515987075817	-3.75695551512352	0.000171993056024108	0.0857803081701953
Dab2	420.629784362297	0.307993684677892	0.397102885581388	0.775601729075744	0.437984179145637	0.99107134050028
Arhgap44	3821.11338511762	-0.938591039823476	0.301989907329456	-3.10802121873404	0.001883445449961	0.483491526095871
Ppp1r32	22.3224194214428	0.43910967232951	0.746287562921818	0.588392054411755	0.556269169721411	0.99107134050028
Tead3	363.807672339839	0.435360689441833	0.460676177859515	0.945047107633593	0.344634826652188	0.99107134050028
Gps1	1225.22950680949	0.702245014580847	0.311876419873561	2.25167717028927	0.0243426803863774	0.912843490369628
Cdh16	47.5744904707907	-0.0357951248935714	0.603959607831517	-0.0592674152864159	0.952739114309292	0.999650921683318
Shmt2	1943.13466443465	0.0682352925879333	0.490195721668774	0.139200098188617	0.88929203091622	0.994910439697843
Ncor1	22723.3801688651	-0.162279827946472	0.309947453561676	-0.523572063850431	0.600576216188493	0.99107134050028
Dhrs3	229.895903470229	-0.500034765825218	0.453256427723853	-1.10320501870492	0.269938142372391	0.99107134050028
Rs1	41.1366566594472	0.731400302103743	0.606580246500149	1.20577665745593	0.227903618208066	0.99107134050028
Rps7	10801.0226066124	0.496197805015756	0.329512742265442	1.50585316247358	0.13210487245499	0.99107134050028
Klk5	9.33685780664751	1.19930005243575	1.42776757965998	0.839982690124794	0.40091809202422	0.99107134050028
Gm4719	2.50932812136229	-0.357799568673507	2.14185157659163	-0.167051523356665	0.86732950868412	NA
D030068K23Rik	345.41301366797	-1.29151902372462	0.405035279443044	-3.18865809788363	0.00142934825142115	0.409027919291927
4930547E08Rik	45.5297959605606	-0.214937893408253	0.576838520087062	-0.37261362742525	0.709436028912984	0.99107134050028
Mpig6b	23.0552197067468	0.305294712316409	0.80815568549385	0.377767202280894	0.705603540174281	0.99107134050028
Lgi1	143.538800627769	-0.609139163359364	0.556775188824566	-1.09404868533267	0.273933626287506	0.99107134050028
Cep131	347.218484635481	-0.3362859929675	0.400182799333773	-0.840330952573052	0.400722851303818	0.99107134050028
Masp1	83.2833198084323	0.432944538163013	0.696242618503399	0.621829986641214	0.534053666330608	0.99107134050028
Ascl1	1.55664711853267	1.53180804993435	2.88692679648289	0.530601625160892	0.595694869263596	NA
Mas1	2.65580508157707	1.25987365103534	2.25074213109525	0.559759216140086	0.575643685412502	NA
Mapkapk2	1089.18700780872	0.291198405765516	0.301902518335295	0.964544474061357	0.334773022311077	0.99107134050028
Ppp2r5c	6644.3647943408	-0.335367198183148	0.341098442606484	-0.983197682230557	0.32551015530899	0.99107134050028
Mir450b	1.51733879716268	0.313717812630013	2.58198729434521	0.121502461811909	0.903293064907738	NA
Tbc1d21	2.78249212553681	-0.133796203340615	1.99492067838364	-0.0670684327404044	0.946527224315239	NA
Olfr122	2.01384451371692	0.835819510318208	2.56231112499792	0.326197510584857	0.744274924745035	NA
Commd4	319.445733215932	0.594009513934078	0.37841939097813	1.56971214503225	0.116482094446001	0.99107134050028
Them5	3.13624785814121	1.48198501396315	1.9764937007405	0.749805078259504	0.45337210979939	NA
Utp23	801.549724854839	0.213013055873845	0.295578240499462	0.720665552084956	0.471115311659817	0.99107134050028
Ppcs	353.886259171598	0.237157125334905	0.345553013013083	0.686311843346383	0.492516482170336	0.99107134050028
Mrpl19	785.691146290076	0.334211959627072	0.302706835950981	1.10407800529881	0.269559301384463	0.99107134050028
Hormad1	462.398382251779	-0.56634319263581	0.395831600475374	-1.43076801335634	0.152496713270692	0.99107134050028
Tctn2	475.940736394034	0.124387862630897	0.346596906223319	0.358883361038289	0.719682347553379	0.99107134050028
Tppp3	27.0621314320191	1.44104611739099	0.735401766777093	1.95953583808534	0.050050067101343	0.972059007909352
Ooep	591.30812733196	-0.0538892781769551	0.43080336139556	-0.125090198930631	0.900452142470297	0.995584785847575
U2surp	11183.5121638529	-0.163089382151397	0.335979352476403	-0.485414895139579	0.627382068566724	0.99107134050028
Plekhj1	590.127431588971	0.604721061581669	0.332685608335435	1.81769528476852	0.0691107188368198	0.986116308870978
Cux1	13818.1953225763	0.0250654836568165	0.319457063582646	0.0784627623371736	0.937459950220211	0.997884071653394
Gm45927	22.4693855926255	0.00950594843040276	0.811656019277719	0.0117117944112112	0.990655553684073	0.999956494375285
Mpv17	1190.3186167664	-0.0837486254197302	0.290772576758049	-0.28802105877205	0.773330618827097	0.99107134050028
Ankrd23	118.626760491908	-0.456620448614237	0.534195588433717	-0.854781391873839	0.392672181609496	0.99107134050028
Hsf3	180.95455040893	-0.269428203954049	0.401384040743041	-0.671247923697426	0.502062603617951	0.99107134050028
Radil	417.664114711982	-0.0619878313768438	0.447900363689745	-0.138396474756564	0.889927082944711	0.994910439697843
Gm10653	16.5413969304605	-0.363629613412107	0.881495327176019	-0.412514510515944	0.679962347285912	0.99107134050028
Tubb2a-ps2	23.7877375711244	0.193427226474877	0.735751572071051	0.262897469495583	0.792629606780376	0.99107134050028
Nanog	11937.4875904792	0.0100134981016238	0.313636399894401	0.0319270917055397	0.974530193592255	0.999956494375285
Nit1	249.334021842661	0.50246392852215	0.358667032958141	1.40092030309569	0.161237906667895	0.99107134050028
Rnf25	607.868710481828	0.395058984438375	0.311366077222627	1.26879263136911	0.204515033919019	0.99107134050028
Tmem33	2614.85028284696	0.0851741068752637	0.312061890317365	0.272939790208417	0.784899499158592	0.99107134050028
Slc6a18	3.89334794102722	2.43128698543165	2.08120350139026	1.16821203875908	0.24272124560568	NA
Cd300lg	4.23357908238521	1.79702759192076	2.05434417235205	0.874745145485198	0.381712590055313	NA
Osgin1	24.3310253311625	0.153093163232127	0.804856744941966	0.190211691949188	0.849143249528173	0.99273575117048
1110017D15Rik	13.3069081733056	0.834289325084779	1.05358204328098	0.791859856007706	0.428442396542148	0.99107134050028
Nfix	591.378550493916	0.431474772207495	0.393173661271369	1.09741525109356	0.272459909507126	0.99107134050028
Stk35	5122.34958049519	0.285112334243346	0.297181237846276	0.959388743076798	0.337362943885744	0.99107134050028
Pex26	315.704385348386	-0.734440686393745	0.438048858025934	-1.67661819666304	0.0936171661495322	0.99107134050028
Stard7	1973.61096553407	-0.369412351140413	0.295234804280788	-1.25124933030957	0.210843525544432	0.99107134050028
Stat5b	431.943663558314	-0.762407925108235	0.36784857090768	-2.07261353014629	0.0382082608380372	0.946814757136027
Ubac1	1574.82907785578	-0.0335873916625853	0.310682193670244	-0.108108518437444	0.913909611024557	0.996780073544545
Stat5a	193.155961327377	-0.304105688893703	0.387307781789032	-0.7851783599312	0.432349001415679	0.99107134050028
Eva1c	66.498410078773	-0.621798763214072	0.601050712909211	-1.03451963346726	0.300893303109394	0.99107134050028
Dab1	8280.02712040023	0.212558343069436	0.414248160296984	0.513118375509618	0.607868518409133	0.99107134050028
Gpx6	10.0595327813846	0.0796714538896801	1.19619632167955	0.0666039950514271	0.946896965219458	0.998904096397774
Clba1	138.414024579813	0.314789191643661	0.392863991851484	0.801267609587041	0.422976738047356	0.99107134050028
Mical3	4078.7970294317	-0.487273143614553	0.304680716314688	-1.59929105296994	0.109755946611446	0.99107134050028
Gm10516	39.9332952297962	0.32333610429734	0.607640696506571	0.532117262975067	0.594644781758288	0.99107134050028
Cilk1	1558.25372915479	-0.429930560235993	0.295953778538043	-1.45269495243403	0.146308469072053	0.99107134050028
Slc38a10	2524.83249546905	-0.356759190177726	0.343744576636255	-1.03786129127862	0.299334637028634	0.99107134050028
Zfp451	4599.75329306204	-0.28079357989418	0.353624063603581	-0.794045453334746	0.427168970696961	0.99107134050028
Bloc1s4	117.615324764769	0.684945906857234	0.43993003365898	1.55694281920334	0.119484061999396	0.99107134050028
Abhd17c	4049.40024053652	0.216400752370504	0.312403241865687	0.692696884571838	0.48849979462863	0.99107134050028
Acad10	295.220287214624	-0.641432613959446	0.389247815628474	-1.64787723451652	0.0993778658849228	0.99107134050028
Snx10	4188.06418264772	-0.312581529270937	0.310586700583987	-1.00642277561531	0.314212242243859	0.99107134050028
Sh2d4a	396.645951553151	-1.25895359825755	0.409771611025095	-3.07232996231272	0.00212394802018755	0.52219206535766
Metrn	85.4084940272926	0.101814307428565	0.500658819947173	0.203360658740233	0.838853147063556	0.991534484900643
Rab43	572.026890375065	-0.427329375955696	0.320193578270479	-1.33459695932663	0.182008293756428	0.99107134050028
Abcb8	1001.69624730291	0.235783154063914	0.320906014637294	0.734742084315278	0.462496584869139	0.99107134050028
D14Ertd670e	15.3832981927165	-0.562501679196173	0.881017510386513	-0.638468217220106	0.523168936848653	0.99107134050028
Optn	2036.52003760998	-0.0939484067837603	0.369351599582581	-0.254360362564925	0.799217170187075	0.99107134050028
Sidt2	676.099825408427	0.19098011400696	0.356482214649844	0.535735321871671	0.592141488220002	0.99107134050028
Pum1	40682.4029589772	-0.0550951686520433	0.318228061328926	-0.17313108222438	0.862548393770088	0.994109336023995
Oxr1	6001.91339566118	-0.262532514080062	0.311393794157449	-0.843088459069668	0.399178972785473	0.99107134050028
Gm11545	28.7879245983645	-0.412981474190589	0.828648420447717	-0.498379607080474	0.618216507606868	0.99107134050028
Cyp3a59	7.52326080494661	1.79711060441893	1.65833219239417	1.08368553216374	0.278504252572581	NA
Zfat	2321.13628123437	-0.167846785648199	0.299759854291574	-0.559937507458672	0.575522064079976	0.99107134050028
4933402J10Rik	7.67376101191741	0.210948953045577	1.36938369395113	0.154046637167789	0.87757296328409	NA
Mecp2	3964.34029854114	-0.324595099256219	0.317893458910607	-1.02108140371487	0.307215872850089	0.99107134050028
Efcab12	1394.95886515283	-0.216419094404472	0.319681368464796	-0.676983758683778	0.498416259148153	0.99107134050028
Klrb1	7.78828577259449	1.58035933671082	1.39232943186994	1.13504699429383	0.256355628677238	NA
Gnb1l	2895.92028838035	-0.736057802182924	0.351018254869516	-2.09692171837769	0.0360005056144252	0.939139431961982
Ap1b1	2239.06397386764	-0.116735658885778	0.310671684502387	-0.375752489554231	0.707100911512065	0.99107134050028
Tbc1d4	1550.07256305868	-0.241600931694514	0.370569926589336	-0.651971232307406	0.514419730732548	0.99107134050028
B4galnt1	41.5561502765563	-0.859939029175115	0.686801222465559	-1.25209303805256	0.210535964235486	0.99107134050028
Nat8f7	8.81330444964223	0.630462559278634	1.14082267087721	0.552638526015487	0.58051095560491	0.99107134050028
Oxtr	17.0621970325816	0.384722458397057	0.933354450740853	0.412193307796071	0.680197741877811	0.99107134050028
Prickle2	2041.77776056069	-0.0129615332494398	0.320749708240424	-0.0404101170365656	0.967766164609921	0.999956494375285
Gm2381	6535.77444807863	-0.559118999883891	0.347478884735191	-1.60907331192221	0.107600312098868	0.99107134050028
Gpr161	193.456362236441	0.185102434141928	0.408524508569493	0.453099949352098	0.650476771827887	0.99107134050028
Gm4297	5.26639472712183	1.00072653036229	1.73907092652611	0.575437444843782	0.564995485922718	NA
Gm2030	2.56582036780783	2.01887522073953	2.61770188020934	0.77123955023407	0.440564955465155	NA
Gm5934	12.9007097817168	0.0895141238674488	1.02950471758524	0.0869487262549012	0.930712268195745	0.997631577558191
Carmil1	4572.7025627669	0.0236706870074929	0.315170494788185	0.0751043876216939	0.940131656869765	0.998347384985625
Myo1b	4200.71451441866	-0.352634391337156	0.280758009432849	-1.25600830426709	0.209112959287961	0.99107134050028
Rngtt	11429.1554591114	-0.261559989891178	0.330946318886702	-0.790339625988475	0.429329450792501	0.99107134050028
Larp4b	11612.373934037	-0.132393425850088	0.318624825088992	-0.415515099343281	0.677764863982956	0.99107134050028
Sh2b3	966.669403133985	-0.103622939784927	0.325530975621	-0.318319753096461	0.750242402179861	0.99107134050028
Gm7827	58.0897844395134	0.566150856951381	0.667050777993721	0.848737271027829	0.396027502088779	0.99107134050028
Ap4s1	522.495013303172	0.148021157306323	0.33028972049897	0.448155507482059	0.654040970499028	0.99107134050028
Ntng2	41.6905543857766	0.281855582239736	0.723645394362887	0.38949405943209	0.696910704293573	0.99107134050028
Stk26	265.082842108345	-0.0327232889092956	0.39236745141665	-0.0833996010401667	0.933533805731963	0.997631577558191
LOC666331	84.5808423877793	-1.44425405076036	0.686686009623196	-2.1032233517512	0.0354462499279561	0.939139431961982
Ubap2l	10471.3536825784	-0.0317269513423731	0.329223940235348	-0.0963689071933619	0.923227585627658	0.997631577558191
Tsen34	1072.2390863978	0.36799850342012	0.283696060004898	1.29715761090854	0.194576962380133	0.99107134050028
Nup98	14169.0411012285	-0.103168863783995	0.333625411409046	-0.309235628510035	0.75714229354267	0.99107134050028
Nbr1	2851.62396536262	-0.137059862794965	0.300329122487543	-0.456365542108393	0.648127139981515	0.99107134050028
Fen1	947.887552512305	0.652576126501291	0.301444369330649	2.16483103648717	0.0304006270650444	0.928313607138613
Xpo6	10897.5171344753	-0.0249048665045877	0.298371574382093	-0.0834693001709829	0.933478387100749	0.997631577558191
Mybl2	15605.3960157625	0.175389854622762	0.292120565340388	0.60040228396242	0.54823816603344	0.99107134050028
Vamp2	724.468251138104	-0.232501131273512	0.317652316076839	-0.731935891873905	0.464207697844185	0.99107134050028
Vamp1	216.123557851959	0.0875024214407064	0.357800681161867	0.244556329956009	0.806799980996555	0.99107134050028
Ahi1	793.925783538552	-0.237578444188715	0.330990899457741	-0.71777938480465	0.472893326389753	0.99107134050028
Arpc4	1800.50755341085	0.250530122990883	0.299053848020662	0.837742515767842	0.402175329774615	0.99107134050028
Ackr2	3.50581342212584	1.23749201843293	2.01883970432625	0.612971904495965	0.539894917057233	NA
Agxt	1.30831294494735	3.54847950715875	3.63838541427795	0.975289614243069	0.329416620733177	NA
Vps8	3905.54457247855	-0.34095792006987	0.280227630340184	-1.21671770787185	0.223711639294174	0.99107134050028
Mapk10	161.194818277425	0.333562897861866	0.544029696087828	0.613133621676445	0.539787990650364	0.99107134050028
Pccb	1000.69903185597	0.351259543174713	0.336455876420038	1.04399883548532	0.29648592840848	0.99107134050028
Bpgm	449.045722432141	-0.223652621294482	0.347358062884005	-0.643867654712157	0.519661257898655	0.99107134050028
2310057M21Rik	1368.03078310382	0.0524982812365757	0.299924142945127	0.175038530479957	0.861049357976073	0.994038725476133
Ubr7	2978.44938044748	-0.164624913075416	0.287430458060279	-0.572746932201914	0.566816055257219	0.99107134050028
Grifin	1.61161054679239	1.55427478188998	3.09378190478845	0.502386667749373	0.61539555543937	NA
Lbh	30.6940601352661	-0.402035976987907	0.700234085206179	-0.574145111587263	0.565869608560434	0.99107134050028
Hspa13	395.508591144308	-0.186430550026364	0.35749012362639	-0.521498463049013	0.602019575973542	0.99107134050028
Tspyl4	179.582011883058	0.28142329360099	0.41509419275803	0.677974538094875	0.497787837381312	0.99107134050028
Atp12a	17.8781461240884	0.252767062376343	1.1223312440083	0.225216097053139	0.821811167468609	0.99107134050028
Cutc	96.4547446742699	-0.492726298557899	0.481113769384326	-1.02413676330327	0.305770682147628	0.99107134050028
Sprtn	1434.84412813243	0.15126193727373	0.405969926795417	0.372593946718512	0.709450678771221	0.99107134050028
Prkd2	185.561188440162	-0.235539810494129	0.41792711962587	-0.563590634426848	0.573032762115755	0.99107134050028
Proz	141.302473282999	0.652331047876198	0.406708408713329	1.60392810647787	0.108729900620353	0.99107134050028
Ube2d2a	10100.1929539786	-0.267739639085242	0.304781373742477	-0.878464572154159	0.379691655592528	0.99107134050028
Tdo2	2.97093582586633	2.70444913524646	2.23295101861344	1.21115470635168	0.225836118101138	NA
Sult1b1	7.24385990469303	0.0885215230779969	1.42156093007441	0.0622706499631807	0.950347301039293	NA
Polr3k	415.333145079126	0.0149510745475106	0.308946607861442	0.0483937164774307	0.9614024669641	0.999927894016222
Tsc22d4	594.240773619152	-0.393214148492283	0.411575943334648	-0.955386617853329	0.339382218877935	0.99107134050028
Asb3	2726.45317485285	-0.582282992616965	0.332559935882925	-1.7509114291565	0.0799611677788439	0.99107134050028
Mmp10	2.81754061314027	0.336456388389904	2.31184356419406	0.145535966879834	0.884287720569862	NA
Wdr72	37.96318664685	0.0212965002247824	0.940746298062441	0.0226378783192075	0.981939129032676	0.999956494375285
Eefsec	7445.38551766704	-0.488829222404634	0.278021884026346	-1.75824009004382	0.0787066665571562	0.99107134050028
Ccdc57	2255.15102231289	-0.325617354743223	0.303292868296462	-1.07360702733352	0.282998846666378	0.99107134050028
Arhgap4	348.915958395348	-0.245173895592008	0.346605694926019	-0.707356801059887	0.479344775291579	0.99107134050028
Mtf2	21999.5570630268	-0.253147047310315	0.319467464012479	-0.792403220443214	0.42812560223098	0.99107134050028
Cxxc5	2652.551753378	-0.253538267335955	0.432616062060802	-0.586058377324699	0.557836285653607	0.99107134050028
Nmnat3	561.415779091189	0.49550680378792	0.413882648429358	1.19721569789968	0.231222492812993	0.99107134050028
St3gal6	220.604731775743	-0.492107656263742	0.371740687991821	-1.32379282698957	0.185571859045369	0.99107134050028
Rock1	6906.94221112068	-0.355157049488298	0.335737780321698	-1.05784058364832	0.290128127060438	0.99107134050028
Atpif1	2654.52738168998	0.488695111249454	0.422961643052169	1.15541236250867	0.247921601778965	0.99107134050028
Hyal1	239.772858853926	-0.000434515348279597	0.490777518132136	-0.000885361150880202	0.999293584099267	0.999956494375285
Kitl	408.215667608659	0.5402837953313	0.439309451126774	1.22984787590055	0.218754076219778	0.99107134050028
Krba1	1077.22472353214	-0.152507606236809	0.339495734356232	-0.449218033699308	0.653274379603622	0.99107134050028
Pik3cd	263.170112899086	-0.572483817138134	0.417464572336734	-1.37133509062503	0.170270521602158	0.99107134050028
Nfe2l1	4431.06472521381	-0.39179821180725	0.392910124861987	-0.99717005751601	0.318681972167288	0.99107134050028
Gm16381	4.329506236327	3.40652806781666	2.1209863411658	1.60610561308201	0.108250706805126	NA
Lpp	9138.27878470638	-0.359709851585149	0.321233123451508	-1.1197782087981	0.262808287548855	0.99107134050028
Gucy2d	10.4541114030181	2.0527856339434	1.51809768740268	1.3522091832282	0.176308406798077	0.99107134050028
Wac	13525.0804816988	-0.310240794458188	0.356055455739236	-0.871327175184189	0.383575536526523	0.99107134050028
Setdb1	4615.28779646162	-0.0108877539651649	0.335220121536366	-0.0324794165554997	0.974089730577735	0.999956494375285
Chn2	2222.76156098584	-0.453622424481622	0.303852691745073	-1.49290243860075	0.135462726723468	0.99107134050028
Rnpep	352.215712409619	-0.374728155090128	0.373802503874864	-1.00247631090126	0.316113602168046	0.99107134050028
Pcdh15	402.066447783734	0.159952640195942	0.557037025207948	0.287149027726173	0.773998213402399	0.99107134050028
Kcnt1	42.7434268948919	0.24856012711826	0.589288535848771	0.42179698398553	0.673173207316738	0.99107134050028
2810459M11Rik	7.18787176032038	0.24052922865383	1.26299646446252	0.190443311142751	0.848961761265653	NA
Gm10548	19.8174469478473	1.04869401118528	0.875394990726479	1.19796665767414	0.230929997561977	0.99107134050028
Yars2	1701.91347620488	0.181113580663334	0.293064104309561	0.617999877842511	0.536575419140374	0.99107134050028
Nudt12os	30.8746999012575	0.034323697696637	0.655771646623269	0.0523409297632464	0.958257040760317	0.999650921683318
Fam49b	12796.6648127775	-0.272333881553713	0.337761657835354	-0.806290102017634	0.420075596311787	0.99107134050028
Cacna1g	40.5390708532378	0.847153844890245	0.607171628495507	1.39524609703748	0.162941640582496	0.99107134050028
Bcar1	950.744746343471	0.145334443789641	0.355755653691963	0.408523216093374	0.682889589692964	0.99107134050028
Crhr2	17.5211966307593	0.343370521689251	0.929707317040354	0.369331848201801	0.711880389562665	0.99107134050028
Elavl4	1336.57227728576	-0.323032599334482	0.340646443598475	-0.948292886671806	0.342980371147047	0.99107134050028
Gm19466	71.4960002908434	0.772938916075928	0.501434965037778	1.54145396705173	0.123206338189347	0.99107134050028
Gm4262	319.032593621668	0.0354105007893174	0.329798887686952	0.107369982469223	0.914495467335924	0.996780073544545
4930556M19Rik	887.142657996409	0.338135722004716	0.350724102038199	0.964107456658019	0.33499205464928	0.99107134050028
1700026F02Rik	19.1602043684365	-0.0208179723170962	0.888678479324458	-0.0234257639871298	0.981310653952871	0.999956494375285
Kdm6a	10058.1135363546	-0.126738631231723	0.357755959928311	-0.354260013605698	0.723144031571473	0.99107134050028
Mettl1	467.567208015147	0.33998015712516	0.337528958927426	1.00726218634846	0.313808796145111	0.99107134050028
Aanat	14.8847385596862	-1.45094584836028	0.892823071975035	-1.62512136380012	0.104136701602162	0.99107134050028
Dnajc2	3366.65606365186	0.0239962711460554	0.303736700494487	0.0790035287371898	0.937029816312369	0.997884071653394
Mid1	359.113589801604	-1.16463091035877	0.385032785690708	-3.02475777035336	0.00248832329241461	0.553533929345955
Bcl11a	329.992465594867	-0.00755581184522343	0.475843896897542	-0.0158787616999747	0.987331113575594	0.999956494375285
Tpx2	4645.25324230985	-0.266383116574853	0.276151647211833	-0.964626209057203	0.334732067124336	0.99107134050028
1700001G11Rik	14.843288854568	0.277459162817648	0.926476878223967	0.299477698083011	0.76457558599257	0.99107134050028
Mad2l1bp	227.600211206185	0.221771468368971	0.389702255693437	0.569079252503557	0.569302357633598	0.99107134050028
Tars2	2017.87161706256	0.275649352365094	0.280433280797238	0.982940939040671	0.32563650739414	0.99107134050028
Mrps34	319.347844795082	0.732527930764766	0.503143916526274	1.4559013966067	0.145419879546761	0.99107134050028
Pycard	1063.05686634058	0.660230332963947	0.347858021316998	1.89798795055609	0.0576976693314671	0.973750402436624
Ints12	925.540448499382	0.388399918103162	0.288866544768429	1.34456525041529	0.178765671527604	0.99107134050028
Mybphl	84.7578412871812	-0.554515203491	0.459689863573082	-1.20628112001613	0.227709114848199	0.99107134050028
Trnau1ap	1456.9603641751	0.181932351491629	0.306468402391785	0.593641465390122	0.552751941048433	0.99107134050028
Krt20	4.85048674726692	1.02481343087666	1.82045934159842	0.562942224228331	0.573474226619976	NA
Rreb1	7388.38991323805	-0.182151733287975	0.287587527956972	-0.633378417283894	0.526486555647276	0.99107134050028
Gnpda1	1473.05775741204	-0.0244658797135164	0.32254941876344	-0.0758515696829077	0.939537187590306	0.998315477438573
Ksr1	1047.25421453236	-0.573324915806577	0.405491720672178	-1.41390042404857	0.157391141432495	0.99107134050028
Thbs3	111.463206648614	0.803804113819161	0.528846470241876	1.51991959680005	0.128531184550557	0.99107134050028
Sart1	1067.83705804872	0.567557074051015	0.322752752098845	1.75848872042212	0.0786643891289677	0.99107134050028
Cuta	393.250841300457	0.888403939252202	0.484696702911408	1.8329069166674	0.0668164149835402	0.981127847109895
Syt17	45.241209511902	0.167781795734157	0.626283958825345	0.267900516003712	0.788775896498859	0.99107134050028
Amdhd2	1060.56174602422	0.170432296381088	0.332127702033975	0.513152908767764	0.607844363746826	0.99107134050028
Dgkk	44.39584898908	0.892848267678047	0.811088318136243	1.10080277044265	0.270982505739698	0.99107134050028
Gprasp1	1823.20294544633	-0.403243061719543	0.331243936064041	-1.21735983007273	0.223467339630236	0.99107134050028
Zfp7	1971.49820252311	-0.238643478406986	0.313389083254192	-0.761492633785908	0.446362876978426	0.99107134050028
Fam178b	4595.77421345051	0.285007958221082	0.38128291104682	0.747497330626717	0.45476341351851	0.99107134050028
Syce2	1495.4855797698	0.185649103994974	0.328817839545411	0.564595595700138	0.572348861654094	0.99107134050028
Tekt4	6.46314265181687	-0.487934203979277	1.35981218684021	-0.35882470292687	0.719726231404954	NA
Vezt	1734.99777272527	-0.207916635095824	0.306287542090474	-0.678828246414306	0.497246694150606	0.99107134050028
Stil	2497.28002687132	-0.377163628879856	0.34612885121722	-1.08966249867209	0.275861841263127	0.99107134050028
Tbl2	1165.64272251316	-0.386350523878675	0.401550085217516	-0.962147782061589	0.335975374988669	0.99107134050028
Rrm2	5041.58979120315	0.222441793628492	0.291308094610388	0.76359633578325	0.445107833553974	0.99107134050028
St6galnac2	2297.38716048224	0.351345690039175	0.365940262209378	0.960117610229363	0.336996026377892	0.99107134050028
St3gal1	542.41590098784	0.308380256254273	0.312965855045354	0.985347926244491	0.324453198868726	0.99107134050028
Zfp317	2597.72444367085	-0.216760616424454	0.315712901331404	-0.686575098801301	0.492350524758776	0.99107134050028
Pdia6	2666.63119689566	0.072928650755589	0.313346226665021	0.232741435988481	0.815962191343572	0.99107134050028
Mrpl1	4361.96425646501	-0.146180686414031	0.315983807428843	-0.462620814666112	0.643636186265638	0.99107134050028
Dcaf7	2104.98733025523	-0.182519951399424	0.318480698553954	-0.57309580212599	0.566579829407009	0.99107134050028
Pdilt	74.046811420028	0.0251083843402354	0.585555823470408	0.0428795741308245	0.965797531254677	0.999956494375285
Fendrr	14.1401611236465	2.18392883988449	1.21418182916013	1.79868351463894	0.072068758111799	0.99107134050028
Ccdc163	276.372281219463	-0.314184620838382	0.383627117350639	-0.818984390384514	0.41279531955549	0.99107134050028
2410004B18Rik	616.302430179861	0.380688813657519	0.308406622408435	1.23437301924522	0.217063938076942	0.99107134050028
Disp3	30.0960552499273	0.844024027151375	0.757048083156626	1.11488826922603	0.264898304250855	0.99107134050028
Ccdc34	537.874942585645	-0.371651669160943	0.362020648328296	-1.02660351247124	0.304607199420538	0.99107134050028
Rabggtb	10559.2854445304	0.672213055518089	0.380477712542907	1.76676066260329	0.0772683192208942	0.99107134050028
Mir17	62.0315046225614	0.686541335654066	0.529785986758268	1.29588428688908	0.195015353511656	0.99107134050028
Pex11b	436.654119264509	-0.000899045519987613	0.330736133687572	-0.00271831659263724	0.99783109983045	0.999956494375285
Dand5	572.987148966708	-0.341070459599024	0.34120257966331	-0.999612781168254	0.317497935386152	0.99107134050028
Mir22hg	397.855611647455	-0.495232731721564	0.451170593463226	-1.09766181328467	0.272352190344825	0.99107134050028
AU019990	92.2564926683332	0.613303597073182	0.513339053234551	1.19473395450581	0.232190991801954	0.99107134050028
Mrps12	241.184436784444	0.518590184405953	0.458759185387673	1.1304191848883	0.258299633913184	0.99107134050028
Exoc1	2795.82848828069	-0.0882183977472404	0.311036423536728	-0.283627225210887	0.77669607084452	0.99107134050028
Gm10649	83.978345902451	0.373823915256661	1.3744086349761	0.271988916355406	0.785630541665939	0.99107134050028
Nkx6-2	83.4281548911799	0.567535638747593	0.460875214564963	1.23143015899284	0.218162022967782	0.99107134050028
Lrrc75a	5436.03245276152	0.922073352953834	0.49167104030817	1.87538674715496	0.0607395370253487	0.973750402436624
Slc23a2	6439.66703593936	-0.233196055828867	0.309121597464767	-0.754382928082036	0.450619319669257	0.99107134050028
Atg13	3127.63482210197	0.0233300932809414	0.315122628304236	0.0740349666619855	0.940982562222422	0.998347384985625
Setd2	7400.06711100783	-0.0570269393044164	0.332175211842669	-0.171677287381175	0.863691242728705	0.994109336023995
Nhsl1	1859.48791871289	-0.924368459769814	0.332497247931789	-2.78007852852799	0.00543457547014112	0.682488844653118
Cops7a	1956.70495571533	0.35839216219522	0.324808348893881	1.10339578220728	0.26985532753721	0.99107134050028
Cops6	879.0243823601	0.80593822765632	0.40990653257954	1.96615121643599	0.0492811456935391	0.971614330527634
Rpl21	11540.541794111	0.3060069662121	0.472334789877111	0.64786031596723	0.517075299724624	0.99107134050028
Derl3	117.856667624237	0.613017645943536	0.528398262099223	1.16014319106224	0.245990511737751	0.99107134050028
Kctd18	870.668204487895	-0.292230667326738	0.314686590977411	-0.928640354261916	0.353075501200852	0.99107134050028
D330050G23Rik	13.0287387680044	-0.0583183704022283	0.972148000315969	-0.0599891892831889	0.952164244886311	0.999650921683318
Inppl1	706.426574303751	-0.115046021716924	0.400159446225281	-0.287500452137661	0.773729155789205	0.99107134050028
Trp63	51.7152605953963	0.264609043269915	0.836990742507445	0.316143333290884	0.751893716914656	0.99107134050028
Mocs2	362.810599535907	-0.0456115450981934	0.326495002143939	-0.139700592041789	0.888896558612969	0.994910439697843
Rnf34	1397.59791727034	0.0545859458875465	0.30530850867527	0.178789468149428	0.858103015236838	0.993503099686559
Ttc39a	298.513177815117	-0.222708919279726	0.38643101463875	-0.576322579821712	0.564397163437193	0.99107134050028
Tmc7	1017.98047729556	-0.583101643203783	0.351015309477452	-1.66118578722914	0.0966761391528937	0.99107134050028
Nkd2	151.071797711447	0.186897497986525	0.402272335601045	0.464604402157749	0.642214779213169	0.99107134050028
Matn2	1629.00182782134	0.130124624076887	0.320116590056242	0.406491347586905	0.684381613156314	0.99107134050028
Tmub1	54.1958290192058	0.678950816799439	0.564715153775521	1.20228899872825	0.22925157776415	0.99107134050028
Folh1	21.7512147977619	0.224570673466711	0.86392428927436	0.259942539241877	0.794908097245126	0.99107134050028
Stk32b	145.523739176865	0.253726098819287	0.540233729828656	0.469659861667208	0.63859804903913	0.99107134050028
Sdf2l1	100.427446977733	0.203082078303386	0.459245922361487	0.442207689638523	0.658338922115422	0.99107134050028
Ulk2	429.090478063701	-0.848445177807693	0.383584827624975	-2.21188409109133	0.0269746747634442	0.926091546992013
Rhbg	17.6949035674158	0.142653161227686	0.840114842894439	0.169801976996626	0.865165872090744	0.994109336023995
Gm14204	3.83576546469673	-0.220878735421744	1.80517969815752	-0.122358309063184	0.902615254900546	NA
Gm19277	2.81704204079657	0.596383172929862	2.28692615268837	0.26077937507024	0.794262650558527	NA
Ralgps2	3340.77013911951	-0.50702932938611	0.297544618118403	-1.70404469955611	0.0883727367011619	0.99107134050028
Vmn2r95	9.77061140659525	0.0896106029684512	1.32243062775789	0.0677620444411371	0.94597505843153	0.998904096397774
Tiam1	4667.85341657325	-0.134991312980627	0.280831131929285	-0.480685001172228	0.630740392740323	0.99107134050028
Ypel1	550.49645921259	-0.419726432812718	0.351410514113685	-1.19440487963582	0.232319628983607	0.99107134050028
Klhl22	1271.08969927253	-2.15497661545011	0.481323024492995	-4.47719412076758	7.56304752029304e-06	0.00776591514789619
Ndrg2	147.425417197496	-0.433635313498011	0.483282227239928	-0.897271385241177	0.369574121613976	0.99107134050028
Man2c1	1251.4593510484	0.148840816729737	0.291256444533538	0.511030123189593	0.609329963888821	0.99107134050028
Setd6	1045.64002765163	0.446354401821684	0.289668135724406	1.54091647224309	0.123337116267256	0.99107134050028
Sis	36.651166514284	0.415954754172529	0.728861890639668	0.570690770795378	0.568209276010931	0.99107134050028
Porcn	656.46891465975	0.982424595671451	0.472620823494387	2.07867395348297	0.037647328564933	0.946814757136027
Gm12250	28.1245095887747	-0.323067472571177	0.662150062891016	-0.487906730931401	0.625615906654402	0.99107134050028
Satb2	3012.18143573256	-0.117290726797194	0.293908042077845	-0.399072873161219	0.689839509579872	0.99107134050028
Mark3	6175.92610211996	-0.190228834004207	0.311380945330896	-0.610919957873645	0.54125257150594	0.99107134050028
Itgb3	109.813286132582	-0.188874301930484	0.526253701513675	-0.358903512483087	0.719667271880367	0.99107134050028
Zkscan3	2153.89681396351	-0.43278090994813	0.328354857569423	-1.31802804183163	0.187494260913523	0.99107134050028
Ripk4	416.186921167565	0.085201630419475	0.467961555928338	0.182069722053241	0.855528009857132	0.993354858325535
Pde1a	284.157910871908	0.463104842295058	0.447727326566588	1.03434571627869	0.30097457192948	0.99107134050028
Enpp4	215.598523699524	-0.0961713637767861	0.369555521884631	-0.260235223347059	0.794682335680392	0.99107134050028
Gimap8	6.98813894247338	0.87000618268236	1.47630333400185	0.589313972707774	0.555650673370427	NA
Igsf1	33.82647984725	0.19610094879458	0.758831399325997	0.258424926760753	0.79607898100965	0.99107134050028
Fbf1	613.131874095639	0.0121600621472939	0.36967529656451	0.0328938997555436	0.973759197454951	0.999956494375285
Atraid	435.418107310048	0.153403136875167	0.323182289141694	0.474664429423326	0.635026175220652	0.99107134050028
Dock9	4022.39030886654	-0.0798024705669102	0.297579602833867	-0.268171843120116	0.78856704737157	0.99107134050028
Wdr76	5147.5248552918	-0.406113890579414	0.306788415288128	-1.32375888508698	0.185583134945366	0.99107134050028
Crtac1	770.357436131171	0.261083913423672	0.368513210881491	0.708479114762683	0.47864777742972	0.99107134050028
Paqr7	57.7888200806587	-0.30995633784854	0.552356716435934	-0.561152473800852	0.574693598811186	0.99107134050028
Phf23	910.841105046621	0.415973956392964	0.316329704149262	1.31500125007762	0.18850948234952	0.99107134050028
Ms4a8a	4.4434235576536	0.230645742293059	1.91464133164809	0.120464203128073	0.904115434867183	NA
Tpm1	1461.35255322263	-0.243451203327244	0.288783429561455	-0.843023450815539	0.399215328493605	0.99107134050028
Gramd4	512.02561461696	-0.340828019846159	0.373428977597597	-0.912698371826495	0.361401200481517	0.99107134050028
Polk	1975.68015163583	-0.457956284180743	0.421945820395554	-1.08534380966597	0.27776940923879	0.99107134050028
Syne1	2640.03390872425	-0.253842356214986	0.30326095966455	-0.837042646359003	0.402568596956376	0.99107134050028
Dbi	879.384800267261	0.190872088844471	0.324780575733179	0.587695518469925	0.556736684182995	0.99107134050028
Daxx	708.347841926657	0.639129328783737	0.310776240720887	2.05655788647546	0.0397287727070234	0.946814757136027
Cyp1a1	17.6407017215018	-0.148342858682367	0.862449631492594	-0.172001764816849	0.863436141554059	0.994109336023995
Cyp46a1	18.0282977422116	0.686373621289757	0.969857622534015	0.707705549085051	0.479128130710947	0.99107134050028
Eif4ebp3	426.815294231009	0.211422404328034	0.341398818642438	0.619282764857679	0.535730096514277	0.99107134050028
Mprip	3459.91224881705	-0.114378156639517	0.309656555631273	-0.369371016241988	0.711851198589597	0.99107134050028
Grin3a	458.970348181149	0.235163523674026	0.333054856865176	0.706080451393094	0.48013810782123	0.99107134050028
Epc1	7713.17340078545	0.432376895135919	0.311938202222575	1.3860979259841	0.165717003602752	0.99107134050028
Dnm1l	7676.652742074	-0.49591685793844	0.333662938820817	-1.48628091477896	0.137204832713513	0.99107134050028
Exoc3l4	6.95370132961301	0.781915403154304	1.39759556139219	0.559471870657211	0.575839723532807	NA
Ccdc121	1.05149021484412	1.87583176107002	3.92238644810408	0.478237365412252	0.632481270602854	NA
Klk1	60.6459542092797	-0.255697343124637	0.700928586536814	-0.364797995168096	0.715262201747538	0.99107134050028
Rfc1	6780.28790950535	-0.0333501342869863	0.285154208844002	-0.116954732746838	0.906895925253415	0.996780073544545
Rbp4	2.94134829462981	0.220238501999174	1.87332182381629	0.117565758963139	0.906411737130533	NA
Rbp1	191.106639941872	0.497492199250556	0.465126760611462	1.0695841249739	0.284806543974875	0.99107134050028
Gm1553	1.82251260852105	0.301141611236534	2.68536162903432	0.112141920842456	0.910710879013528	NA
Zfp850	2862.75163615695	0.0267883583405302	0.316059799869017	0.0847572464186586	0.93245438359418	0.997631577558191
Tnip1	3822.45355119685	-0.296105995986552	0.372965629366931	-0.793923012394358	0.427240251850095	0.99107134050028
Smarcd1	1589.95086385871	0.386050205331543	0.27944706477753	1.38147883442211	0.167131781243268	0.99107134050028
Kis2	419.293766363957	0.483665501656762	0.4081405035911	1.18504656460494	0.235999036626511	0.99107134050028
Lpcat1	3589.78251314647	0.0646934714773671	0.357835594161486	0.180791046315454	0.856531591307102	0.993390118068038
Dnm1	207.701678933574	-0.0587850202159342	0.468136273503682	-0.125572453029474	0.900070369612619	0.995541019639962
Secisbp2l	1772.02678946549	-0.0490110512085712	0.320687105143913	-0.152831374952157	0.87853125474515	0.994910439697843
Rragd	1525.298547103	-0.099511519373272	0.356631695862266	-0.279031618691862	0.78022055983221	0.99107134050028
Lrp8	1403.62738036159	0.00149655898112807	0.322100404391266	0.00464624992929272	0.996292842253921	0.999956494375285
Hsf4	16.00032295723	-0.152654563973713	0.894878283428465	-0.170586957802643	0.864548553768263	0.994109336023995
Ampd3	316.28058464789	-0.751281469031263	0.467087677505451	-1.60843778419416	0.107739332012851	0.99107134050028
Mgst2	44.0406080835341	-0.232792103610603	0.622174289865576	-0.374158989534747	0.708286033271897	0.99107134050028
Sh3bp1	483.232337605827	-0.123349206914711	0.412788196208081	-0.298819607846859	0.765077689220345	0.99107134050028
Usf1	1035.8573837566	0.112950585025368	0.344625295279015	0.327748968438087	0.74310147507401	0.99107134050028
Wdr44	2433.84886234978	-0.337766601809275	0.346581401162249	-0.974566438581488	0.329775368116315	0.99107134050028
Adamts10	171.229191814963	-0.0826564920181296	0.384334120915761	-0.215064152569077	0.829717302037725	0.99107134050028
Col26a1	139.590768043962	-0.5088353224841	0.516518648896147	-0.985124784112892	0.324562780771409	0.99107134050028
C2cd6	60.687951315908	-0.22879593556758	0.696493755474306	-0.328496750716412	0.742536100663625	0.99107134050028
Itpa	1386.87075262633	0.435438338120043	0.300243996272103	1.45028158273452	0.146980012767968	0.99107134050028
Gm2026	833.742934429455	-0.343366787038163	0.333888517819872	-1.02838752671155	0.303767573526239	0.99107134050028
Rint1	1172.26858246109	-0.274696431375358	0.356935040662312	-0.769597826163672	0.441538494922299	0.99107134050028
Vasp	2596.45139222511	-0.213361074469598	0.41193132501524	-0.517953021566653	0.604491046999234	0.99107134050028
Pla2g4a	48.3182818525978	0.0922629315591209	0.710157908168638	0.129918896203028	0.896630593988394	0.995051708654592
Igfbp7	133.424986266523	0.181232036651432	0.407614434511482	0.444616336682568	0.65659703940841	0.99107134050028
Gdf5	1.5259545067456	-0.415197132272021	2.55052206534087	-0.162789076759676	0.870684509025602	NA
Rgl2	350.91011493276	-0.0487565895501843	0.385908754595848	-0.126342273839436	0.899460994657694	0.995320379829584
Ptpra	1671.56274586231	-0.385065795810544	0.324157435950174	-1.18789746310102	0.234873809312685	0.99107134050028
Rabggta	933.219368686147	0.352965050969619	0.412115942666129	0.856470265833829	0.391737712915564	0.99107134050028
Ccdc186	1894.96724974982	-0.130751016844075	0.298836672668579	-0.437533371244174	0.661724579949448	0.99107134050028
Slc16a11	44.2882354832413	0.16159499069491	0.626553212993967	0.257911039866403	0.796475564455329	0.99107134050028
Timm10b	967.126901052751	-0.072382388877275	0.299600459910303	-0.241596387732333	0.809092921358692	0.99107134050028
Arvcf	1427.00694379111	-0.0954183623716052	0.330429954106027	-0.288770316328488	0.772757148966871	0.99107134050028
Kcnj15	8.79948972506614	1.01284425341124	1.37269875146116	0.737848892434064	0.460606278698684	0.99107134050028
Palld	1953.5874966036	-0.171469596928648	0.318830785896399	-0.537807528361974	0.590709934008165	0.99107134050028
Csde1	11225.8327911803	0.132361463282104	0.306155171817976	0.432334565822063	0.665498268160026	0.99107134050028
Dctn6	1037.07687592679	0.211344607039058	0.280121174094927	0.754475657621791	0.450563656764082	0.99107134050028
Fgd4	2593.52383913421	-0.22609262324474	0.324035099958613	-0.69774114987425	0.485339088778424	0.99107134050028
Tpk1	5183.48591389618	-0.62912532410041	0.383476935291102	-1.64058191302388	0.100884232039866	0.99107134050028
Mgme1	1659.45305293259	0.237214498234008	0.279668379028517	0.848199210286192	0.396327036984112	0.99107134050028
St7	2942.48466623911	-0.526453902630354	0.30242711882607	-1.74076288090132	0.0817251509476901	0.99107134050028
Azin2	328.932626384266	-0.604567813312972	0.34352363444667	-1.75990165650983	0.0784244824245724	0.99107134050028
Rgs21	12.0785836092071	0.637585237748404	1.2589969445092	0.506423181191243	0.612559604562628	0.99107134050028
Ddit3	1109.23913850673	-0.10122874513165	0.36948941868445	-0.273969266811673	0.784108239866611	0.99107134050028
Ltbp1	1394.91582462865	-0.155797289569724	0.388610616714742	-0.400908474623807	0.688487510279489	0.99107134050028
Cc2d2a	870.088333025352	0.0415534059989171	0.344194236120159	0.120726617817071	0.903907575225373	0.996780073544545
Dmp1	9.04690067104576	-1.59649277853022	1.51146121414792	-1.05625785404638	0.29085042547183	0.99107134050028
Gpr135	66.8473048901469	-0.0980956831800928	0.505551047178187	-0.194037147638462	0.846146795022236	0.99273575117048
Ffar4	16.4688366658594	-0.321584377026945	0.964475291410527	-0.33342935779789	0.738810205478795	0.99107134050028
Aida	1421.88298112957	-0.385988783354741	0.336184585365121	-1.14814539439853	0.250908547110292	0.99107134050028
A730020M07Rik	10.7777253273791	-0.293498872148209	1.17425089506805	-0.2499456235298	0.80262940021462	0.99107134050028
Homer3	918.081908565688	-0.359141021059317	0.413761724958373	-0.867989955077282	0.385399831654949	0.99107134050028
Hint3	219.343288799455	-0.253098103617906	0.366821526182253	-0.689976147943281	0.490209187155485	0.99107134050028
Etfdh	538.275790859101	-0.103048233422404	0.306909604583126	-0.335760862102617	0.737051205970861	0.99107134050028
Alg6	3166.81621835737	-0.641649218972255	0.317875820601739	-2.0185530870439	0.0435336911890598	0.9563449130259
Slc44a5	152.274274256556	0.684208077863229	0.601163532894861	1.13813969148872	0.255062156595521	0.99107134050028
Tspan2	175.039901679976	0.0158461302832936	0.430059313551878	0.0368463832405343	0.970607490660628	0.999956494375285
Rufy3	2152.87608449698	-0.187082647968769	0.306548684061714	-0.610286906112134	0.541671769166322	0.99107134050028
Als2	3516.17013896517	-0.172729912045444	0.287608339359193	-0.600573378471206	0.548124173617921	0.99107134050028
Vgll1	3.64162288494544	0.14348694916059	1.94526565045381	0.0737621358435625	0.941199656134979	NA
Nus1	2890.63736148442	-0.0522561643097498	0.291377632137767	-0.179341715169964	0.85766939382123	0.993390118068038
Cttnbp2nl	1192.3490519443	0.16012206049212	0.327704386411536	0.488617385459824	0.625112602268022	0.99107134050028
Adamts18	59.9956867171076	1.08897565275865	0.836300977383199	1.30213366025958	0.192870698282205	0.99107134050028
Il19	1.91529371311882	1.88865255995727	2.97363739643054	0.635132098561966	0.525342263915635	NA
Asb18	67.7194360666935	0.677243395457366	0.606292459968291	1.11702427487353	0.263983946106566	0.99107134050028
Mettl18	169.103515117255	0.389858990862974	0.397052573833524	0.981882542905851	0.326157716956665	0.99107134050028
Zfp819	1562.68927885765	0.374944623411393	0.307097393475628	1.22093066036117	0.22211227454874	0.99107134050028
Tm4sf1	2.48038456602356	0.608742214394547	2.65709153623361	0.22910095722838	0.818790449488219	NA
Ubap1	4547.72977072037	-0.102358591150814	0.294364896306343	-0.347726894188803	0.728045296989867	0.99107134050028
1700049E22Rik	4.53029769963019	0.0221153844576991	1.62827935815014	0.0135820578618794	0.989163418903932	NA
Iqch	88.7184006110421	-0.0347650027576758	0.633742990770261	-0.05485662684083	0.956252686582447	0.999650921683318
Slc2a4rg-ps	143.330774383656	0.0323397987478339	0.477440490441565	0.0677357689498101	0.945995975182215	0.998904096397774
Retreg1	893.104403827782	-0.844245401961678	0.318598112768627	-2.64987571528645	0.00805213859274416	0.759773682567254
A330048O09Rik	3.0303911254036	-0.248196732286046	1.95891372955349	-0.126701206153994	0.899176891160474	NA
Fhl1	1330.36999359533	-0.396068927772192	0.31708955778329	-1.24907590947186	0.211637310905233	0.99107134050028
Npbwr1	3.26969596532659	0.418863609370514	2.18703173929067	0.191521504624513	0.84811703411368	NA
Hnrnpf	20420.8169610691	0.241184641047119	0.298848877959121	0.807045496353211	0.419640271658724	0.99107134050028
Sfxn4	529.941139553833	-0.627256681505716	0.377123878321804	-1.66326429473785	0.096259542584127	0.99107134050028
Sfxn3	157.618625681268	-0.666406857721013	0.515483336719811	-1.29278060074954	0.19608695169478	0.99107134050028
Camsap2	2019.66492202415	-0.159081972981034	0.365768427771114	-0.434925381478202	0.663616590606776	0.99107134050028
Psmc5	1608.58450957894	0.499698641464561	0.309843648914711	1.6127445026382	0.106800027731679	0.99107134050028
Fli1	34.0305499770985	1.02822690828156	0.905097468813771	1.13603997769342	0.25593983336494	0.99107134050028
Peg12	22.0594690502424	-0.177485257082069	0.791491291528589	-0.224241579132596	0.822569331674543	0.99107134050028
Mlip	110.193740834491	0.347145462946834	0.694015147249985	0.500198683447167	0.616935185296074	0.99107134050028
Cldn10	75.8959132707091	0.14853328471657	0.58161866917692	0.255379155773606	0.798430268446929	0.99107134050028
Rad18	5840.59624905111	-0.37477715112601	0.3217657606243	-1.16475149624017	0.24411959752756	0.99107134050028
Mrpl53	228.234996582878	0.487285048297861	0.483423573184377	1.00798776751421	0.313460334717715	0.99107134050028
Tspan11	33.9739426076438	0.80001546117062	0.920179691670095	0.869412211998092	0.384621705930926	0.99107134050028
Nadsyn1	409.22258395048	-0.491523342469392	0.431843706004162	-1.13819730526455	0.255038103671148	0.99107134050028
Trim42	6.23766463281479	1.02494193599715	1.69224125201166	0.605671286395331	0.544733054707289	NA
Lrrc40	2761.80939786894	-0.322356260189463	0.307269970203545	-1.04909783398594	0.294133092923641	0.99107134050028
Spag16	518.667540917313	0.157525341441051	0.471531497563531	0.334071726395812	0.738325434680257	0.99107134050028
Hmx1	5.82372079690533	1.33400570589711	1.4708757391413	0.90694656958303	0.364435052742268	NA
4933439C10Rik	157.23234452643	0.117549272646653	0.406043100463927	0.289499495281034	0.772199166071305	0.99107134050028
Pdcd4	362.985184492638	-0.457873707642108	0.342989560058722	-1.33494940068647	0.18189290773864	0.99107134050028
Pik3c2g	175.979936372038	0.247916378375986	0.535755642904079	0.4627415159496	0.643549656325894	0.99107134050028
Zeb2	204.648171152937	0.486672059661778	0.445912445588665	1.09140721340331	0.275093739768635	0.99107134050028
BC031181	680.042783218679	-0.0315389674233895	0.300444239295256	-0.104974445499004	0.916396086201474	0.997221641118238
Scrt2	125.436597177605	-0.681666440418357	0.569108688197235	-1.19777900874729	0.231003061271401	0.99107134050028
Cyp39a1	271.744425908392	-0.946086542505963	0.394687206008035	-2.39705399137438	0.016527488184789	0.853561638324487
Rpap3	1113.13507068029	0.03070884337934	0.320008531147471	0.0959625772138816	0.923550294406291	0.997631577558191
Pmfbp1	48.0353928227582	0.907335696788245	0.730325552418885	1.24237156126209	0.214099503301006	0.99107134050028
Armcx3	58.3165933360085	-0.00925587918530394	0.565082401646755	-0.0163796981791161	0.986931476083761	0.999956494375285
Ccdc153	1.68780010283571	0.540390471436006	2.74496397087036	0.196866143661865	0.843932288608999	NA
Lama1	4106.63888504851	-0.166832280005753	0.367626485783217	-0.453809196174541	0.649966164069449	0.99107134050028
Fanca	2106.14640527232	-0.185794041165226	0.324194935239714	-0.573093595764683	0.566581323223983	0.99107134050028
Naa30	2171.28821202865	-0.464621963561278	0.390723283721473	-1.18913303332208	0.234387321288068	0.99107134050028
Ovch2	7.35031715088495	1.34270377426308	1.40175524076968	0.957873197267891	0.338126703343774	NA
Rap1gap	347.863305017851	0.0885042360879686	0.408461300442272	0.216677163765914	0.828459945898537	0.99107134050028
Chchd6	2706.11950189112	-0.0506694149878492	0.33485810874628	-0.151316075867349	0.879726388586341	0.994910439697843
Olfr78	5.00027012025412	0.917555347218768	1.85455640559978	0.49475731471323	0.620771438545279	NA
Zfp57	7040.05551289308	0.518776839779052	0.37325964294914	1.38985515733813	0.164572864937651	0.99107134050028
Rapgef4	225.156014285569	1.16125485045952	0.516243839799256	2.24943091022855	0.0244850938688651	0.912843490369628
Zbed4	4295.70760478088	-0.267742663432108	0.319623826042281	-0.83768055325353	0.402210138146669	0.99107134050028
Gtf2h3	1230.07577032343	-0.0487620033062051	0.300025625213518	-0.16252612846487	0.870891554263894	0.994652643087147
Fcgrt	88.683805933923	-1.39266624327979	0.635074495734173	-2.19291792165234	0.0283132932450449	0.928313607138613
Mapk1	12621.2506130841	-0.317885010527401	0.30794621803237	-1.0322744424612	0.301943570238837	0.99107134050028
Ahcyl1	3061.54021801422	-0.187238143222091	0.311382995921828	-0.60131139360319	0.547632602273467	0.99107134050028
Cox7b2	262.386882728419	-1.18571608626666	0.431667394244693	-2.74682800247481	0.0060174682340622	0.719724627745029
Rgs17	81.5751927483844	-0.431461356733287	0.537495815334535	-0.802725052779709	0.422133669304856	0.99107134050028
Mzf1	152.770369682294	0.0744972108579959	0.405713025101468	0.183620456452844	0.85431121405493	0.992932722054921
Cdk2ap1	1568.85433842605	0.431558208263483	0.301197621408714	1.43280749112515	0.151912859940713	0.99107134050028
Adam34	12.5012151981136	0.0377951385629313	1.14583126231333	0.0329849078184744	0.973686622909185	0.999956494375285
Srcin1	551.238375544122	-0.646156965561489	0.365799980044588	-1.76642154404362	0.0773251533138695	0.99107134050028
Nphs1	551.366181858417	-0.600315415629973	0.372119979871546	-1.61323080754008	0.106694372646764	0.99107134050028
Tsnaxip1	425.171104464109	0.370709426252028	0.33392388186474	1.11016146608582	0.266929454348519	0.99107134050028
Phyh	707.685824331171	-0.331463578903265	0.334381226870374	-0.99127448632683	0.32155156770097	0.99107134050028
Vdac1	6452.02485667792	-0.271414819896767	0.288937973114053	-0.939353235476707	0.347549414589579	0.99107134050028
Grb2	5923.35301361651	-0.218444816057289	0.346505401414898	-0.630422542232547	0.5284181660358	0.99107134050028
Pax7	42.367237219461	0.804316115302269	0.874991764739278	0.919227069002109	0.35797681539608	0.99107134050028
Smarcd3	101.09329294707	-0.233942165730941	0.447664836062631	-0.522583296442365	0.601264266947676	0.99107134050028
Khdc3	147.640316234825	0.600775752629527	0.596709863626356	1.00681384580852	0.314024239698505	0.99107134050028
Rab5a	5062.74994126744	0.0268368530424575	0.291757646733396	0.0919833750475122	0.92671124837793	0.997631577558191
Slc25a23	200.225784197697	-0.236145743511099	0.397432705557487	-0.594177933041149	0.552393110402758	0.99107134050028
Cd68	540.312388526606	0.928970195616865	0.369451391105027	2.51445851330623	0.0119215327897757	0.809264178495058
Sh3kbp1	720.542127858385	0.0650673096113807	0.437082388001455	0.148867379234608	0.88165828194362	0.994910439697843
Pan3	8485.23867021133	-0.527071449004917	0.343451626209421	-1.53463081488959	0.124874538950381	0.99107134050028
4930550C14Rik	139.335908832842	0.195475543347376	0.397086699209295	0.492274215521748	0.622525505387685	0.99107134050028
Cobll1	261.554136208268	-0.23922379005601	0.402302375401797	-0.594636782388089	0.552086287559191	0.99107134050028
Tmsb15a	3.6445547042964	-0.634564820658321	1.65779535385774	-0.38277632952805	0.701885613590854	NA
Prl3c1	2.83983033565358	0.110132519088123	2.27206335177774	0.0484724684291712	0.961339705652502	NA
Dguok	1400.64868912021	-0.271589889924182	0.317364244869422	-0.855767132923013	0.392126598418905	0.99107134050028
Rpl3	21007.738788536	0.828717026325828	0.282646507767648	2.93199103314972	0.00336796471110441	0.618854652600407
Cntn6	110.209348834503	0.658104255710709	1.33104098600548	0.494428242728808	0.621003772119761	0.99107134050028
Ap1ar	2526.48136100433	-0.182392667733298	0.335390522285148	-0.543821770784055	0.586564125889724	0.99107134050028
Barhl1	106.194561425691	-0.233315574607034	0.424306224111589	-0.549875446902882	0.582404805941237	0.99107134050028
Fmn2	5482.32112131117	-0.0980632192032619	0.31033470709275	-0.315991788742965	0.752008740698421	0.99107134050028
Srfbp1	3516.89517604851	0.230020825269642	0.292105733085106	0.787457414273428	0.431014148313861	0.99107134050028
Ccdc30	558.858920711532	-0.247235079243902	0.374023843948294	-0.661014219398484	0.508603194652905	0.99107134050028
Myl12a	1573.33355224934	0.48885119119134	0.289167416705219	1.6905472848958	0.0909233000144773	0.99107134050028
Stard3nl	1725.06857842988	-0.315146126264743	0.317947093686346	-0.991190460685996	0.321592587700425	0.99107134050028
Xaf1	277.927277725116	-0.839770134211399	0.505489638211363	-1.6613003921957	0.0966531313022903	0.99107134050028
Kansl2	5249.69905685309	-0.0212001799472175	0.315457807676218	-0.0672044864046514	0.946418913567183	0.998904096397774
Otub1	1674.77388281336	0.531414917219728	0.318046605799826	1.67087121047345	0.0947471191467656	0.99107134050028
C2cd5	6653.49809106723	-0.538043730096814	0.311040286024506	-1.72982007242118	0.0836624270360874	0.99107134050028
Capza1	7220.83981871738	-0.108569722171783	0.331117773119597	-0.327888536906077	0.742995941264576	0.99107134050028
Asap1	6558.45263919664	-0.229724901657324	0.30211112701301	-0.760398678223562	0.447016313141347	0.99107134050028
Alyref	1584.54953497516	0.409879358487333	0.307750499341044	1.33185603066435	0.182907501883359	0.99107134050028
Prkacb	2780.12569714327	-0.431318102790384	0.344999029123589	-1.25020091762598	0.211226161708632	0.99107134050028
A630077J23Rik	70.4736392380106	-0.502841871991747	0.482567941240309	-1.04201259349995	0.297405840289864	0.99107134050028
Scyl2	1960.68003237382	-0.154276268521573	0.344359386200948	-0.448009477028011	0.654146357033977	0.99107134050028
Gm12505	39.9001657526461	0.263633803432293	0.588616763508641	0.447887012019192	0.654234742290901	0.99107134050028
Rgs19	250.271254135641	0.124925027609304	0.393366568307534	0.317579168323318	0.750804177961446	0.99107134050028
LOC100125594	14.8694768782023	0.264696529907731	1.18655532372459	0.223079804721494	0.823473395825635	0.99107134050028
Ctbp1	2218.56889556065	0.279041709596169	0.288074682168746	0.968643643014467	0.332723020199556	0.99107134050028
Txndc16	656.736567256107	-0.410654298889751	0.335343215251573	-1.22457911838676	0.220733839570589	0.99107134050028
Mfap2	84.1779125127297	0.691990889344935	0.468178681113828	1.4780486964905	0.139394744551779	0.99107134050028
Ncor2	6205.31590191613	0.136274209292036	0.376203858264643	0.362235012476063	0.717176417442346	0.99107134050028
Slxl1	3.42049062820389	-0.38531863831671	2.04357625394627	-0.18855114291558	0.850444628131632	NA
Avpr1b	22.3879487939623	-0.240267496929697	0.767656439416671	-0.312988316898992	0.754289538313258	0.99107134050028
Gm20556	10.2820901092634	-2.04133441521306	1.08038230210524	-1.88945562254703	0.0588308037722628	0.973750402436624
4930452N14Rik	14.0128811853129	-0.353433986164523	0.96510890807002	-0.36621150546761	0.714207257522117	0.99107134050028
Fam229a	8.20332518127016	0.657806992899962	1.2384918530573	0.531135502648745	0.595324883580003	0.99107134050028
Skint3	9.949296618293	-0.0680292396865019	1.1334606610299	-0.0600190567043487	0.952140456994758	0.999650921683318
Ckm	3.25368264809054	0.0603577757133909	1.76268417000684	0.0342419684367828	0.972684200176087	NA
Ncan	25.5397792222799	1.11677299379442	0.867622033497582	1.28716532162334	0.198036671547978	0.99107134050028
A830082K12Rik	30.1584515512277	0.209745523298187	0.741126006100103	0.283009261005284	0.777169737850284	0.99107134050028
Ablim2	1559.71630915459	-0.0530802069326282	0.427721319781413	-0.124099979303708	0.901236114546728	0.995820839063659
Fgf1	70.8743120188507	0.392859532799345	0.539376959925171	0.728358016727016	0.466394456104396	0.99107134050028
Armt1	1636.52573181975	-0.299897330300052	0.317712029656244	-0.943928156023971	0.345206362759682	0.99107134050028
Ncbp3	3664.11492273807	-0.127905242143071	0.299210228945302	-0.427476168157516	0.669032539738358	0.99107134050028
Slc15a3	14.4380212595398	0.252643506437511	0.946702742559129	0.266866773570935	0.789571739972542	0.99107134050028
Ccnc	1793.06113995118	-0.168859304579881	0.339554363297535	-0.497296818512439	0.618979754962852	0.99107134050028
Atp2a3	562.382015479807	-0.372723503894843	0.375149527617463	-0.993533181987387	0.320450188223612	0.99107134050028
2810004N23Rik	3559.54194510226	0.176862240711628	0.280204075770652	0.631190821279809	0.527915762773976	0.99107134050028
Rwdd1	1424.80339637648	-0.110341187002483	0.284306827174633	-0.388106005399255	0.697937587946759	0.99107134050028
Grtp1	2185.88867514894	-0.206035344147021	0.36355436292549	-0.566724993998348	0.570901037009251	0.99107134050028
Podxl	338.656201251078	0.0568150421762017	0.399277816000567	0.142294512490824	0.88684738082054	0.994910439697843
A330076C08Rik	76.5095992420873	-1.44361337275956	0.565950624461033	-2.55077618146344	0.0107483326354738	0.791657782636418
4930532M18Rik	3.01388933586278	4.73078281241775	2.78636544218154	1.69783286169163	0.0895393117276949	NA
Zfp617	1659.66240458887	0.0387888834789607	0.279578987175504	0.138740339074951	0.889655340371239	0.994910439697843
C1ql1	78.4430902896792	-0.408767965870999	0.53336356902523	-0.766396487517998	0.443440422154545	0.99107134050028
Bpnt1	2221.20554033311	-0.00789591026131132	0.373386164695882	-0.0211467670949791	0.983128578476632	0.999956494375285
Ube3a	6352.13004310722	-0.352342129903019	0.386809531302179	-0.910893091793454	0.36235170593355	0.99107134050028
Ubb	5876.11338242474	0.752014627276183	0.472068214929841	1.59302110053724	0.111155457541579	0.99107134050028
Tyr	21.0946266428091	0.861931805932732	1.06425490066884	0.80989225926143	0.418002101119566	0.99107134050028
Med21	603.924155367112	-0.113504029828626	0.302876190584905	-0.374753887419906	0.70784351153253	0.99107134050028
Sostdc1	2.17181053771537	2.93380094107708	2.41316262788879	1.21574936855531	0.224080411533478	NA
Ftsj3	3195.51200856796	0.250944848577152	0.320221780676546	0.783659525117154	0.433239918016977	0.99107134050028
Gdpd3	81.456744438674	-0.565133292112843	0.51332232340191	-1.10093262332246	0.270925982271385	0.99107134050028
Tjap1	3615.01349664027	0.276934013381173	0.343732868209549	0.805666373494277	0.420435243456349	0.99107134050028
Mrps7	669.788792165487	0.56023222060041	0.319604888162234	1.75289002562449	0.0796208860382283	0.99107134050028
Stau2	1912.44860381052	-0.56919919752279	0.314470401461589	-1.81002471099753	0.0702919551764598	0.989819597834389
Paqr5	68.1428712537077	0.0592134058248485	0.534286139180115	0.110827142017411	0.91175342171391	0.996780073544545
Clasp1	8717.64609594952	0.0449077918414627	0.29342477598932	0.15304703459362	0.878361183935748	0.994910439697843
Rbm10	3086.93927758607	-0.0693699608462552	0.290324164352637	-0.238939672834109	0.811152361903939	0.99107134050028
Mrgprd	18.3084713541655	-0.887937454679321	0.862016290782086	-1.03007038750244	0.302976964943179	0.99107134050028
Slc41a3	195.427773077536	-0.12269328926132	0.450429897232328	-0.272391530880188	0.785320983975932	0.99107134050028
Flot2	1041.6872174496	-0.135479353706456	0.356808308015205	-0.379697867631162	0.704169703224855	0.99107134050028
Ccnyl1	2310.67381503603	-0.264912528936892	0.346794369564921	-0.763889359764532	0.444933178740747	0.99107134050028
Ecm1	170.48882644882	0.545802031975415	0.441016933562066	1.23759880956726	0.215864856073203	0.99107134050028
Cd82	65.3880865726574	-0.203385133090852	0.577337663226305	-0.352281075782039	0.724627478986763	0.99107134050028
Anks1	3632.80739417562	-0.225462151161536	0.36243679156244	-0.622073024621986	0.53389385170737	0.99107134050028
Syt6	26.6575086607605	1.19898850005154	0.749752492812421	1.59917907782337	0.109780817778728	0.99107134050028
Dnmt3a	1998.22836395784	0.0666714150559408	0.290214938786266	0.229731161789167	0.81830067883159	0.99107134050028
Mpv17l	1312.06647397603	-0.458395871720729	0.310738693672283	-1.47518117651666	0.140163840730074	0.99107134050028
Pde4dip	1245.24826350243	-0.595453958482631	0.345955553929809	-1.72118629609699	0.0852170237434332	0.99107134050028
Pomgnt2	372.768135089879	0.119062073878074	0.37073154207192	0.321154421370968	0.748093370490005	0.99107134050028
Ankrd10	18709.1179199864	-0.0963722682988246	0.360847617617241	-0.267071926191983	0.78941378239129	0.99107134050028
4930504C09Rik	4.27865158354326	-0.312850404226532	2.24934967875997	-0.139084824018559	0.889383120340917	NA
Nsg1	149.040823532507	0.425957068995213	0.406141069296668	1.04879092807054	0.294274353709423	0.99107134050028
Prkar1b	211.327723077044	0.363779216359033	0.352542708089037	1.03187275757568	0.30213172947482	0.99107134050028
Tmem159	147.998713415088	-0.425857229725033	0.403283208111966	-1.05597560513057	0.290979360257134	0.99107134050028
Thumpd1	1491.80605593666	0.42809700121123	0.286167957655172	1.49596413490528	0.134663001583148	0.99107134050028
Brdt	49.7386921523198	-0.00913036043359054	0.658484088154252	-0.0138657267469943	0.988937105194433	0.999956494375285
Adgrv1	2089.82243228564	-0.147501433762744	0.280483968862507	-0.5258818689743	0.598970287115737	0.99107134050028
Ctu1	371.280422722998	0.24077536105311	0.411968846168638	0.584450410006366	0.558917319739529	0.99107134050028
Cpa5	5.51757491428974	1.07963734542988	1.86121350568919	0.58007173391432	0.561866244329081	NA
Ube2m	1076.43471404293	0.815356782219984	0.318014148162381	2.56390096771309	0.0103503071970309	0.786296184258537
Ccdc136	177.258236236895	-2.00997329032059	0.499686552002698	-4.02246824987545	5.75914195673865e-05	0.0359066654512338
Mrps35	2142.63765017997	0.0281877527642553	0.288162109371111	0.097819081161547	0.922075955471187	0.997631577558191
Gpr84	4.36558382133851	-0.576648689248654	1.52509282566106	-0.378107272912193	0.705350905694383	NA
Eva1a	273.145327074918	-0.00311833294042705	0.396045027219806	-0.00787368285449112	0.993717774924777	0.999956494375285
Znf41-ps	1121.93448243898	-0.640596952098642	0.342172980312948	-1.87214359097775	0.0611867406633171	0.974746930413984
Tmem141	16.3148308102372	0.33849952288377	0.89155377305126	0.3796737035	0.704187642587872	0.99107134050028
Rsph6a	47.24780863145	0.58475634836704	0.554257206306519	1.0550270555141	0.291412951052258	0.99107134050028
Thy1	52.0446891699549	-0.690942912604758	0.631119951441039	-1.09478857549524	0.273609272671266	0.99107134050028
Thrb	374.724159424645	0.180285645238157	0.412170672918737	0.437405320377324	0.661817426349443	0.99107134050028
Thpo	159.787133517241	-0.110207080389055	0.518853147652668	-0.212405149487172	0.831790968725408	0.99107134050028
Adam17	1977.06244923954	-0.348625663685591	0.387331680053975	-0.900070099189948	0.368082947149338	0.99107134050028
Prap1	66.4690703896683	-0.00657697862748746	0.598412791277482	-0.0109907052846364	0.991230862486951	0.999956494375285
Uox	3.10186043497363	0.966752274073017	2.14509015540629	0.450681418511246	0.652219176445868	NA
Patl2	440.940135837172	-0.0758166730308068	0.352258740236547	-0.215230069181235	0.829587948425742	0.99107134050028
Tmem86a	24.5576369394506	0.201773572915772	0.775456840718334	0.26019961694949	0.794709799717935	0.99107134050028
Plce1	2677.72461713958	-0.20815060221941	0.322399363776513	-0.645629692878983	0.518519202826989	0.99107134050028
Olfr420	1.37259746717341	0.101430120272289	3.12029860676524	0.0325065428200924	0.974068098372613	NA
Aknad1	12.5440463657944	1.37248508494839	1.35301042994993	1.01439357344731	0.310394989620394	0.99107134050028
Pde2a	119.58647603981	0.265800418510333	0.544273095944057	0.48835854737463	0.625295898044148	0.99107134050028
Rhbdf2	682.806783526627	-0.545705068722366	0.453434296983221	-1.20349314631257	0.228785541987603	0.99107134050028
Mtmr11	252.885200221324	0.201841467335629	0.388157940217919	0.519998295596663	0.603064763038062	0.99107134050028
Rps27l	1277.00458983747	0.208015928450016	0.374058295600737	0.556105641544303	0.578138638674559	0.99107134050028
Ppa1	2451.63099641097	-0.155422082525881	0.291154705703942	-0.533812710153894	0.593471119199445	0.99107134050028
Mfap3l	273.714627575458	0.602324646456372	0.549650345074376	1.09583238117474	0.273152134927196	0.99107134050028
Ifi30	572.009258035574	0.596605917396848	1.02423229534074	0.582490827628485	0.560236118033173	0.99107134050028
Cpvl	58.3397882415819	0.101176901846623	0.702629536101875	0.143997507431787	0.885502437905342	0.994910439697843
Nipbl	10778.0076626908	-0.269622809957427	0.331712778975726	-0.812820087275438	0.416321216924844	0.99107134050028
Rbm12b1	955.516785614968	-0.0718703887344533	0.347272861038971	-0.206956537056859	0.836043801997441	0.99107134050028
1700029P11Rik	138.21726248063	0.463917281013775	0.471987602287959	0.982901412589943	0.325655962542164	0.99107134050028
1810012K16Rik	15.8469049973447	0.198654233060387	0.862751351569887	0.230256646598014	0.817892346524778	0.99107134050028
Nox4	676.426039121794	-0.631094476879492	0.31655267485375	-1.9936475885761	0.0461905808250021	0.961958410870723
Eral1	610.593755211733	0.0611345561722502	0.312012593012745	0.195936181876329	0.844660117076468	0.99273575117048
Insm2	14.2488619373034	0.795434336694783	0.919139181287879	0.865412282370812	0.386812542019991	0.99107134050028
4930526I15Rik	184.771758801232	1.05139753407527	0.43241281374635	2.43146710886327	0.0150378135964854	0.844214634494139
1110038B12Rik	6603.45928875312	1.02053328315968	0.304483543789411	3.35168617147176	0.000803210133266457	0.280042510941908
1110020A21Rik	58.8282923481858	0.310955058916909	0.521310849974758	0.59648683493153	0.550850046141268	0.99107134050028
Angel2	1266.42627508329	0.0178987337101443	0.298891929546549	0.0598836299705334	0.952248317885591	0.999650921683318
Cpeb3	1397.82052382166	-0.190312014246712	0.29939984594356	-0.635644997234191	0.525007833897928	0.99107134050028
Armh3	9051.3444867435	-0.422385010359942	0.302755616908559	-1.3951351742799	0.162975080966592	0.99107134050028
Dhx30	3282.05273253625	0.00884219657813023	0.281143978860173	0.0314507769790364	0.974910046984923	0.999956494375285
Marchf1	1126.44450908375	0.399479048555565	0.446545558398858	0.894598638463553	0.371001679932282	0.99107134050028
Efemp2	143.685642061852	-0.0939199188446449	0.441513816604725	-0.21272249092202	0.831543423020736	0.99107134050028
Mmaa	546.75337636363	0.00455359290165112	0.333006843382422	0.0136741721443298	0.989089929164938	0.999956494375285
4933406K04Rik	7.26151717664097	1.60320787688516	1.44980685524202	1.10580790198949	0.26880967406261	NA
Npy4r	3.63737189357507	-0.311573208268702	1.72335126586238	-0.180794951348928	0.85652852604847	NA
Gpr12	2.69049804091979	4.56740963783728	2.46875395548386	1.85008701563461	0.0643010090591036	NA
Cstf2	3484.51205747696	-0.126361599078134	0.289990126708913	-0.435744487276885	0.663022124544711	0.99107134050028
Hap1	1021.51225722743	-0.157769014708644	0.368425560355221	-0.428224943341417	0.668487357913454	0.99107134050028
Gabra6	3.16375837609415	2.79771540060265	2.49103883663554	1.12311191598334	0.261389965940934	NA
Ormdl2	332.223217926466	0.273922139758886	0.320990341441514	0.853365676140746	0.393456549630417	0.99107134050028
Tec	480.250959438352	-0.211931716128937	0.333902350221755	-0.634711663419519	0.525616485360762	0.99107134050028
Tom1	3228.37837217147	0.52027547092533	0.322945295429937	1.6110328228584	0.107172568622797	0.99107134050028
Sgpl1	3040.57877557509	-0.176902519947824	0.345925023311166	-0.511389775317574	0.609078153069054	0.99107134050028
Hvcn1	928.517853599026	-0.273343498764909	0.410407335154801	-0.666029759584602	0.505392078862215	0.99107134050028
1700109H08Rik	1376.2655086978	0.160621102778462	0.352481745620335	0.45568630084881	0.648615574390429	0.99107134050028
Pi4k2b	574.745686340912	-0.395953878719011	0.307162248750966	-1.28907077718406	0.19737348183604	0.99107134050028
Rtn4ip1	2136.50945384583	-0.156260670135999	0.301699959732433	-0.517934010579853	0.604504311521457	0.99107134050028
Sdr42e1	20.8925935868835	-0.547307118979384	0.82138112187737	-0.666325417521703	0.505203122609006	0.99107134050028
Ahctf1	11506.5489629357	0.0431238596381762	0.326237794417225	0.132185357969362	0.89483768213981	0.995051708654592
Stk31	771.494805763897	-0.533264307853941	0.491365848531487	-1.085269376062	0.277802365160185	0.99107134050028
Ctrb1	4.64403117787235	2.78805579298958	1.80805361939915	1.54202052587141	0.123068605785203	NA
C330018D20Rik	351.48070888293	-0.618618139231186	0.331689320296155	-1.86505293169777	0.0621739851725419	0.974746930413984
Ankrd55	67.0764896016666	0.358741620794292	0.659118451875647	0.544274886818028	0.586252325692981	0.99107134050028
Sema3d	213.134801396027	0.408032830693979	0.42734443606138	0.95481020989676	0.339673683264113	0.99107134050028
Wdr82	10528.1798799459	0.404227775410982	0.288979761251867	1.39880998468494	0.161869971350963	0.99107134050028
Slc6a19	6.77135148127959	1.18988451587058	1.64888527225711	0.721629658467256	0.47052219960836	NA
4933430I17Rik	55.5599633593048	-0.406625911776938	0.51510016063118	-0.789411347258516	0.429871625904927	0.99107134050028
Dao	15.6937188040883	0.477539263241351	1.01450101974199	0.470713438378602	0.637845386543202	0.99107134050028
E2f3	12526.6033384456	0.207130360131157	0.36005643545622	0.575271928881667	0.56510740317471	0.99107134050028
Usp17lc	18.7771985562282	1.71353813527016	1.34539025871601	1.2736364963022	0.202792271676067	0.99107134050028
Zbtb39	815.193301418377	0.0350431393776696	0.365130795591636	0.0959742092443553	0.923541056029284	0.997631577558191
1810058I24Rik	1778.44598757448	-0.210413582419452	0.279030512296764	-0.754088076918507	0.450796336310732	0.99107134050028
Klkb1	6.99445881019411	1.50447191140604	1.82342515688794	0.825080155181001	0.409326085449201	NA
Neurod2	1.87340379785209	1.15643852582736	2.95682573387861	0.391108110490639	0.695717325876122	NA
Hspb1	1944.15376881915	0.926504103137564	0.492751677026314	1.88026575318603	0.0600718682294518	0.973750402436624
Neb	2300.55169854869	0.59746473948487	0.353865613457892	1.6883944547383	0.0913355342428534	0.99107134050028
Ptger3	72.9515357706589	0.712683769419439	0.585302959442989	1.21763226705307	0.223363746848061	0.99107134050028
Ptcra	7.44815881146155	-0.442201134344291	1.24624680337253	-0.354826293754678	0.722719728865208	NA
Pstpip1	236.267008663249	0.36683850091414	0.365948259931057	1.00243269631409	0.316134657267685	0.99107134050028
Scn1b	69.2836256846179	-0.315203468796622	0.517533015312182	-0.609049972602207	0.542491315900479	0.99107134050028
Slc20a1	12093.2216914136	-0.0538124645287866	0.319297477924028	-0.168533947961814	0.866163238999807	0.994109336023995
Csnk1g2	2319.45448976751	0.201860613533727	0.33020427472156	0.611320412807928	0.540987479770053	0.99107134050028
Gm12348	19.3494887443896	-0.605787745915862	0.834261833728539	-0.726136233763008	0.467755258292907	0.99107134050028
Olfr741	3.33729984800763	2.17560621446054	2.15448619059789	1.00980281236186	0.312589772480472	NA
Zc2hc1c	142.861655958731	-0.0991506883288844	0.383885158094177	-0.25828216131388	0.796189152529379	0.99107134050028
Rap2c	596.76257027461	-0.200899359919484	0.314877097626211	-0.638024681483727	0.52345761365755	0.99107134050028
Nkx2-3	1.64942822313044	3.8747637846477	3.34477941916139	1.15845121578127	0.246679948940209	NA
Aplf	692.318379082249	-0.332012136756827	0.368326463940453	-0.901407227720957	0.367371839894048	0.99107134050028
Fam13c	835.198426817085	-0.697538206787289	0.443731436053234	-1.57198284843539	0.11595452897919	0.99107134050028
Tex33	6.77809579209851	3.39706838851063	1.88402389202068	1.80309198991482	0.0713737689284497	NA
Phospho2	370.381258890282	0.0505694281028991	0.334749464822037	0.151066494250508	0.879923262841408	0.994910439697843
Col20a1	116.221165025391	-0.577972901013301	0.490064616027262	-1.17938100836309	0.238246494041697	0.99107134050028
Fgd6	644.19993367567	-0.0627257111456794	0.350570581869614	-0.178924628561699	0.857996884039785	0.993446113544606
Ccdc60	339.501400866009	0.15313517922315	0.331724915816592	0.461633033642299	0.644344501333447	0.99107134050028
Trerf1	5592.69123990955	-0.199255460135088	0.295464375536252	-0.674380658492077	0.500069336126364	0.99107134050028
Ctnnd1	9062.19728772891	-0.138903513117193	0.307933577316339	-0.451082711822938	0.651929937272835	0.99107134050028
Stxbp1	573.757784206186	-0.141246414873143	0.347527472755973	-0.406432371383552	0.684424938469103	0.99107134050028
Zfp275	1443.07264564987	-0.468766802427224	0.332012279581376	-1.41189597872186	0.157980591967773	0.99107134050028
Acer2	486.545834051196	-0.125403968871037	0.322973792722468	-0.38827908547613	0.697809512914763	0.99107134050028
Pdzd4	1699.47692933571	0.040724641654821	0.354613621991942	0.114842293496967	0.908570125444913	0.996780073544545
Matn4	4.98232589875151	0.893637541718125	1.74887592848018	0.510978238744883	0.609366294658779	NA
Scn1a	101.002047923379	0.123020651772793	0.573756827214513	0.214412527986876	0.830225372912444	0.99107134050028
Adh5	2390.08402949599	0.129917720990493	0.284027762764947	0.45741204918059	0.647374905395139	0.99107134050028
Tmcc2	283.838318146926	0.143524441800472	0.465180750753598	0.308534782593562	0.757675437593191	0.99107134050028
Hnrnph3	1135.05263673606	-0.480950812932125	0.351606839705204	-1.36786535021721	0.171354227425524	0.99107134050028
Il1r1	85.7710715848658	0.233306466824573	0.523078373012949	0.446025832574036	0.655578585945889	0.99107134050028
Odf2	6697.16451145211	-0.0483258011099366	0.283734998766048	-0.170320197790557	0.864758327788344	0.994109336023995
Stx8	5321.93395517502	-0.477259558294841	0.273534934377901	-1.74478466299111	0.0810223594913985	0.99107134050028
S100pbp	2382.63160205024	-0.475584931528501	0.322460754612473	-1.47486143577394	0.140249800140582	0.99107134050028
BC051537	4.81432504217968	0.826822575945658	1.76133361214629	0.469429851473809	0.638762415111116	NA
Nt5c3b	710.511980293852	-0.665732756008661	0.373183391732508	-1.78392921753026	0.0744351675529986	0.99107134050028
Gpr179	83.9090023084591	-0.107496297816753	0.503415242975686	-0.213534054275637	0.830910430096118	0.99107134050028
2310057J18Rik	3.8680195380943	1.71909576833378	2.32000857453875	0.740986816686898	0.458701433785399	NA
Gm16157	9.52668295850305	0.650498513155214	1.21902596857876	0.533621538771333	0.593603403312133	0.99107134050028
Gtf2ird1	4892.7156688934	0.020701507688054	0.322632129558379	0.0641644330847965	0.948839297299087	0.99934928914249
Zfp37	412.000299218394	0.13611492886492	0.34103332238992	0.399125011922716	0.689801093453882	0.99107134050028
Pbx1	1393.87800031424	-0.187190023665637	0.309243504297664	-0.605315943792491	0.544969089633754	0.99107134050028
Lbx2	7.60596163790489	0.271534320445259	1.24410008382699	0.21825761767493	0.827228394585079	NA
Lbx1	3.56157602542944	0.575592189339412	1.91509467111091	0.300555475414447	0.763753487835704	NA
Lats1	2996.37603372595	-0.320418788185118	0.314538566290672	-1.01869475646116	0.308347902721143	0.99107134050028
Lat	82.6003889622161	0.207790275503847	0.466855917466789	0.445084377705523	0.656258778110402	0.99107134050028
Lasp1	4221.99672996178	-0.429160643898834	0.373676896576465	-1.14848053982116	0.250770242047036	0.99107134050028
Laptm5	1338.942424191	0.00845640296585911	0.328570121010636	0.0257369810129065	0.9794671270356	0.999956494375285
Ing1	1037.84267784354	0.154473116486388	0.324493675368675	0.47604353555083	0.634043362369845	0.99107134050028
Actn3	35.3448074363921	0.89881329911199	0.673636540682263	1.33427040374275	0.182115253464285	0.99107134050028
Slc9b1	2007.38972968261	-0.548195363697509	0.32032213884037	-1.71138768516621	0.0870095690121092	0.99107134050028
Nalcn	951.815794240549	0.0329126477133758	0.35502178395589	0.0927059949579462	0.926137134237443	0.997631577558191
Aadacl3	4.34157141628225	1.35350645205543	1.65628103492557	0.817196130073572	0.413816353740259	NA
Bglap	2.93235515749872	0.641692416186223	1.85202261061617	0.346481955732027	0.728980542642633	NA
Klk1b3	2.13544202058843	4.2285573474927	3.06992975266393	1.37741176123765	0.168384978669375	NA
Cnga1	10.2060288399602	0.420428844418198	1.43043190826178	0.293917411929864	0.768821012664319	0.99107134050028
Ccr10	5.28724708967252	-0.844541475324866	1.38175962273076	-0.611207232742703	0.541062395730995	NA
Ccr8	2.60180332045338	0.664295643653898	1.95258288491777	0.340213800287344	0.733695526274224	NA
Ccr7	5.44315024559007	-1.02055475440573	1.38400069370591	-0.737394684155114	0.460882367221519	NA
Clk4	2986.88950157388	-0.118605526764394	0.330075704886437	-0.359328254120371	0.719349540088917	0.99107134050028
Lta4h	1379.90372200611	-0.128028002286994	0.329870194317701	-0.388116309058493	0.697929963249559	0.99107134050028
Tmem116	374.901035280799	0.413906665587495	0.415978241220474	0.995019990404062	0.319726541892051	0.99107134050028
Mast2	6277.1107847372	-0.163963861083808	0.307120845725853	-0.533874086912903	0.593428651426447	0.99107134050028
Pigv	795.701033910907	-0.527353157184854	0.31896225957675	-1.65334029764095	0.0982616260052843	0.99107134050028
Klrb1a	13.1830184868871	0.212857927344629	0.967283322377212	0.220057476874	0.825826391565046	0.99107134050028
Cabyr	475.286167667381	0.39325995547699	0.355774596216185	1.10536266405606	0.269002474964752	0.99107134050028
Mtif2	3709.27551965823	-0.160415292935528	0.29239092645616	-0.548632937689944	0.583257377112768	0.99107134050028
Blcap	1240.41695789373	-0.0976877451449622	0.331509186822013	-0.294675831102716	0.76824152776401	0.99107134050028
Sgk1	5647.23387667156	0.0510231750090997	0.352126035313957	0.144900319465464	0.884789574201138	0.994910439697843
Sertad1	134.705863062531	0.514583521761821	0.412721622961831	1.24680533592835	0.212468883507046	0.99107134050028
Bace1	858.949237338787	0.462314697777685	0.351639121612504	1.31474193103901	0.188596649200779	0.99107134050028
Ash2l	18629.2292475701	0.158015132816781	0.291436106272546	0.542194770709048	0.587684337329349	0.99107134050028
Smarcal1	1402.48286294374	-0.148206509797371	0.320058169895487	-0.463061167430181	0.643320523675084	0.99107134050028
Dusp14	298.640419159937	0.635805206505016	0.402320256511861	1.58034599604177	0.11402765171607	0.99107134050028
Cd248	7.4027054816899	0.205133464624711	1.26990179585959	0.161534903953622	0.871672122937112	NA
Npy5r	4.67009253661418	2.76535464421751	1.77037861743318	1.56201312927453	0.118284895922944	NA
Npy1r	20.7575967285943	1.86079141719173	0.858301325976822	2.16799317544335	0.0301592057886855	0.928313607138613
Cbx5	12471.8915906131	-0.324796040056999	0.332849710755971	-0.975803882537014	0.329161660389109	0.99107134050028
Bclaf3	8549.35590819194	-0.645578919998002	0.322066545490482	-2.00448922447017	0.0450176800538941	0.958653689228145
Zbtb3	176.108548589417	0.110854547630401	0.391275874533851	0.283315570535669	0.776934942497668	0.99107134050028
Abcc8	73.201991438845	-0.058374480617619	0.478612763722571	-0.121965992222171	0.902925951423933	0.996371999365728
Nr6a1	5064.23257134778	-0.155365311396924	0.326337228865254	-0.476088223023659	0.634011526854575	0.99107134050028
Fut10	753.627016137466	-0.515158105881367	0.394229903024876	-1.30674538366731	0.191299199717185	0.99107134050028
Tmem200a	138.927293370598	-0.460934598464159	0.421866079139817	-1.09260881890292	0.274565589013961	0.99107134050028
Rgs7bp	121.94305766952	0.367984331956546	0.479250100911509	0.767833603491495	0.442586047798698	0.99107134050028
Ak7	239.275651918383	0.299426740729888	0.48710790764775	0.614703099721423	0.538750812389252	0.99107134050028
Pold3	5094.4303637902	0.0725451645403686	0.299246977001133	0.242425722282548	0.808450305209429	0.99107134050028
Cds2	5740.71153926608	0.311830654032849	0.300921843939504	1.03625130681952	0.300084916358498	0.99107134050028
Armc9	2482.68556534196	0.103943833055591	0.329757543805734	0.315212904171879	0.752600008509138	0.99107134050028
Asb10	17.4099336842557	0.482718737557906	1.06486104569391	0.453316176331107	0.650321086232966	0.99107134050028
Ppp1r3c	14.5583971458171	-0.271895516730811	0.987003254686751	-0.275475805616369	0.782950711328759	0.99107134050028
Slc22a5	409.584541178409	-0.879248272096947	0.336941034956666	-2.60950190353047	0.00906741415880575	0.767821262640237
1600023N17Rik	8.6516761349623	1.13790128206866	1.1685678679021	0.973757120424257	0.330177148315791	0.99107134050028
Dlk1	9.76137881399977	0.498996707400226	1.19999736320462	0.415831503219009	0.67753330468614	0.99107134050028
Slc7a7	3352.03944228615	-0.744027482079408	0.365546304795587	-2.03538504511889	0.041812144901754	0.950602553073663
Gm3500	229.52118269118	-0.146860395134039	0.410389568608457	-0.357856062550544	0.720451033113994	0.99107134050028
Tcf7l2	3436.07913333005	-0.0148581182266308	0.316644870979012	-0.0469236030278717	0.96257411631527	0.999936543327307
Bcl2l2	288.086612163382	-0.247132027477061	0.405423159871033	-0.609565638913364	0.542149579216101	0.99107134050028
Anxa4	1100.41433081012	-0.674028565098787	0.339658538291119	-1.98442991743985	0.0472079336153603	0.961958410870723
Rgl1	576.656955819405	-0.0920504287184614	0.337973380231825	-0.272359996681755	0.785345228408118	0.99107134050028
Psme3	2127.60156308825	0.137373256132164	0.291710231491032	0.470923681456087	0.637695236067757	0.99107134050028
Tmem19	1064.38365676445	-0.179260500199631	0.348787017055864	-0.513954050562954	0.607284116614819	0.99107134050028
Mrpl42	2605.59229687962	-0.0257612073786425	0.270430374449843	-0.0952600366399318	0.924108284395662	0.997631577558191
Herc4	10853.7411364606	-0.383775864156483	0.327800678507519	-1.17075982241348	0.241695331626801	0.99107134050028
Aup1	727.827380099643	0.435466716746536	0.351983122355426	1.2371806745518	0.216020014444903	0.99107134050028
Hadhb	2011.46094544503	0.0322262774927889	0.280463916652937	0.114903470925522	0.908521633918735	0.996780073544545
Agbl5	2103.21517779249	0.0166633123074544	0.327172411764323	0.0509312879334635	0.959380273690006	0.999650921683318
Pvr	876.056725229051	-0.148888752790262	0.392498753360605	-0.379335606840698	0.704438661574573	0.99107134050028
Zmym2	7142.88211778025	-0.268985756541071	0.350922205042203	-0.766511074751517	0.443372264781175	0.99107134050028
Nol8	2127.67492746029	0.179722603265187	0.301969420425036	0.595168222703539	0.551731029290317	0.99107134050028
Anxa6	1290.26478740316	-0.549733422343275	0.412413950613334	-1.33296514709486	0.182543241603307	0.99107134050028
H60c	7.6860802367528	0.236225880595317	1.37259350501297	0.172101849333087	0.863357458899926	NA
Sh3gl1	1947.60610126651	0.288126064354548	0.346342986584438	0.831909625761407	0.405459958170327	0.99107134050028
Cpt1c	569.132548419842	0.0344111378313511	0.393554427266969	0.0874367951348397	0.930324323073521	0.997631577558191
Map2k7	2283.75725407746	0.272841282319474	0.329580724224757	0.827843566887153	0.407759097952197	0.99107134050028
Lrrc73	67.1646569370256	0.773676200129511	0.498541850696838	1.55187814031681	0.120691384294802	0.99107134050028
Zfp936	9421.20210940706	-0.333685398106333	0.318159188060389	-1.04880013096776	0.294270117194554	0.99107134050028
Cmip	10010.8171068913	0.0748985493582818	0.308184239288066	0.243031731704724	0.807980815889988	0.99107134050028
Dpy30	3164.13325513802	0.0813248194684864	0.283852512490138	0.286503785909987	0.774492294215442	0.99107134050028
Gm4710	9.62718431515042	0.21374028580396	1.56546742393365	0.136534483270741	0.891398766075777	0.994910439697843
Ect2	10692.8081006048	-0.30112030737744	0.323753455063316	-0.930091409583723	0.352323758176215	0.99107134050028
Rpl31	9236.57003044813	0.749122588652054	0.378017705128841	1.98171296870004	0.0475113748960569	0.964370418820429
Insig2	738.234414243274	-0.435677067715259	0.350456771523934	-1.24316920977372	0.213805486302111	0.99107134050028
4921509O07Rik	30.9721288423405	0.566040462059131	0.802291004124111	0.705530112078343	0.480480399459468	0.99107134050028
Cers3	73.2493760730219	0.0679377018330836	0.536084503201386	0.126729464156068	0.899154524825264	0.995320379829584
Ldb2	90.406564909088	0.748277709525335	0.784746275469735	0.953528207671236	0.340322511210076	0.99107134050028
Ncoa7	1188.28819798275	-0.0959774832056444	0.293606083845655	-0.326892011052804	0.743749563703196	0.99107134050028
Cmah	2445.90529202044	-0.557951482114509	0.340814506256268	-1.63711189480582	0.101607091651843	0.99107134050028
Vps13d	8706.37484662795	-0.0862963911676916	0.274541213925589	-0.314329458713187	0.753270826417322	0.99107134050028
Adra2b	2.57156779518918	0.626249869020617	2.12177879038712	0.295153232682828	0.767876826205266	NA
Zfp59	2964.7240676825	-0.00444042107982103	0.327347204903007	-0.0135648663355373	0.989177134493846	0.999956494375285
Commd6	635.742038556978	0.149626771484276	0.322527497582339	0.463919425803615	0.642705474524401	0.99107134050028
Tmem42	22.4372054619902	0.383375899825255	0.765666759211864	0.500708559190792	0.616576247615475	0.99107134050028
Traf7	1516.04916749647	0.269311858912664	0.338605106204446	0.795356756226991	0.426406007195819	0.99107134050028
Mynn	1630.66528439189	0.0451023424150055	0.305762569889924	0.147507729383759	0.882731279300538	0.994910439697843
Rab27b	72.7363746724038	0.3261227963945	0.697527051894307	0.467541431560014	0.6401125568628	0.99107134050028
E230029C05Rik	10.3561546511168	-0.00661075126356428	1.09450726939076	-0.00603993362898727	0.99518085951019	0.999956494375285
1700045H11Rik	15.4622135351736	0.47817262634114	0.965701564657867	0.495155691821364	0.62049022432269	0.99107134050028
Bmp3	6.05837268210283	1.45254334983316	1.61745631860635	0.898041779010588	0.369163276313483	NA
Il6ra	601.652245933721	-0.637853383220349	0.355586388171208	-1.79380708721964	0.0728439653574697	0.99107134050028
Meis2	1991.14295790032	0.24529277023704	0.402753134510615	0.609040002966321	0.542497923925424	0.99107134050028
Kcnd1	149.883306665826	-0.359057087264491	0.374165756091435	-0.959620385935983	0.337246305208461	0.99107134050028
Kcnc3	589.141637157135	-0.0124801769735904	0.420890511558473	-0.0296518373088973	0.976344723273143	0.999956494375285
Tnfrsf18	87.5459469368105	-0.414709475575321	0.624638972683499	-0.663918669361433	0.50674236658578	0.99107134050028
Foxa3	44.0078004812228	-0.118868054119447	0.662447867586372	-0.179437597938903	0.85759411155409	0.993390118068038
Foxa1	5.80820061068226	1.72560398882938	1.51118416518437	1.14188861198056	0.253500322833426	NA
Jpt1	2575.88951744533	-0.434364360464615	0.320615728866917	-1.35478181934397	0.175487080706434	0.99107134050028
Hmgcs2	32.0457758059737	-0.270774048435676	0.699569142205481	-0.387058307892235	0.698713042074711	0.99107134050028
Tnnc1	11.9388390953134	1.31920739323135	1.06487014086521	1.23884344447811	0.215403481413551	0.99107134050028
Serpina3c	5.3033141214321	1.53463275415233	1.94798791534314	0.787804042347977	0.430811336213336	NA
Klk1b8	2.59349351637714	1.01477252289031	2.40362808864219	0.422183667966516	0.672890961467353	NA
Gsta1	3.02098436419311	0.97052045326593	2.04204712049999	0.475268392939092	0.63459568445151	NA
Ankdd1a	72.8872586537798	0.332525150486771	0.508912758879488	0.653403053244168	0.513496470958085	0.99107134050028
St3gal2	2194.09773011642	-0.0877192104618743	0.363885257766148	-0.241062831180282	0.809506419786822	0.99107134050028
Tbca	2996.90515485309	-0.173094951836112	0.302546654426587	-0.572126478027585	0.567236292113142	0.99107134050028
Gm11351	16.0718714376022	0.483386236716946	1.18712233180346	0.407191595816912	0.683867273670725	0.99107134050028
Pacsin3	100.820145395639	0.285495012678323	0.455275442201228	0.62708195130836	0.530605517395379	0.99107134050028
Ush1c	69.8892114335663	-1.22958661558645	0.631867138783639	-1.94595752827634	0.0516598416008018	0.972674884850342
Hp	16.9312859685381	0.514376120337787	0.859013174432603	0.598798872528985	0.549307014273293	0.99107134050028
Slc25a4	2043.10934313358	0.385003725802071	0.369431457607352	1.04215198211753	0.297341221402494	0.99107134050028
Amy1	8.76430289604734	0.839448109041081	1.22247212694802	0.686680776220902	0.492283913678938	0.99107134050028
Ctnnb1	8088.75539818773	0.0530429925596587	0.266669030416295	0.198909458953121	0.842333570189031	0.992144086492076
Ctsl	1310.24746799821	0.091556969490446	0.354077644245628	0.258578791907381	0.79596024844735	0.99107134050028
Ctsd	2051.19873331604	0.434228166160926	0.379705675489927	1.14359145567327	0.252793106798557	0.99107134050028
Sec61g	1271.75820724965	0.284592172336378	0.318499013116499	0.893541771296731	0.371567113142091	0.99107134050028
Myh6	8.29590312538424	1.44543937042299	1.3795958727734	1.04772665600777	0.294764562664815	0.99107134050028
Pik3c2a	2695.694127699	-0.203991171305533	0.338171018833192	-0.603218963024606	0.546363034183904	0.99107134050028
6230400D17Rik	191.344155896657	0.298279580211235	0.372507124698127	0.800735235474907	0.423284939446984	0.99107134050028
4930584F24Rik	4.89637737942085	0.715279223248981	1.84204758286128	0.38830659419662	0.697789157925678	NA
Lpar5	275.526587268619	-0.574791367906985	0.385120399028084	-1.49249785095146	0.135568680210175	0.99107134050028
Rnf20	2716.0480575007	-0.0276533873428736	0.298191097401679	-0.0927371326100425	0.926112396552964	0.997631577558191
Gm38509	231.077984204179	-1.16736822694025	0.35672346137425	-3.27247392824418	0.00106610704595181	0.326490606914645
Prxl2a	338.100752351032	-0.701701268039849	0.369361843074464	-1.89976653299942	0.0574637646830328	0.973750402436624
4921525O09Rik	14.8583856714477	-1.28178712095701	1.01471347655556	-1.26320104204	0.206516938465231	0.99107134050028
Rorb	48.5874079567556	1.3315672613073	0.827605116800126	1.60894034398398	0.107629386706276	0.99107134050028
Tbx2	13.5407470901864	1.17446524415251	1.06400929789323	1.10381107240132	0.26967510076111	0.99107134050028
Trpc5	3691.42462531971	0.4536258437819	0.336095337137321	1.34969395185794	0.177114173194975	0.99107134050028
Fam149b	2079.29170734093	-0.340966887019715	0.310179973588215	-1.09925500049327	0.271656854432489	0.99107134050028
Pus1	205.600034838131	0.12432634723791	0.443847684288629	0.280110388403112	0.779392814825387	0.99107134050028
Aldh18a1	2969.4339832336	-0.729046357788778	0.411406404607013	-1.77208315093	0.0763807554049606	0.99107134050028
Gdi2	7031.12745076356	0.0289706352369269	0.286224808680811	0.101216366849717	0.919378704573391	0.997631577558191
Drd4	4.45440569486992	-0.425888304533583	1.51123366857196	-0.281814992208336	0.778085374558933	NA
Drd3	201.996319308155	-0.0473741179450159	0.502689950420838	-0.0942412274312538	0.924917535732841	0.997631577558191
Dpep1	18.4384831643418	0.736217863719407	0.905788546101915	0.812792198452652	0.416337209230754	0.99107134050028
Pkib	106.154903450831	0.707051506043313	0.518881610758881	1.36264514174867	0.172994374672492	0.99107134050028
Crx	4.12998142803983	-0.346576098507381	1.84514450637586	-0.187831412287653	0.851008810564756	NA
Dmbt1	21.478529151574	2.0027809189241	1.27804354761846	1.56706782226328	0.117098839522135	0.99107134050028
Epha6	443.584349965049	0.140356968770946	0.516627954397454	0.271679005319495	0.785868845641715	0.99107134050028
Inka2	229.916122953602	0.79493792301441	0.522609871064259	1.52109243821892	0.128236641817994	0.99107134050028
Rhot1	3072.36685067756	-0.286388005938582	0.333808800162459	-0.857940251422976	0.390925456500679	0.99107134050028
Ncmap	170.413909933694	-0.0635863048298288	0.471137361464027	-0.134963409890141	0.892640804258317	0.994910439697843
Cacfd1	465.379401772523	-0.235013228474849	0.348349409222436	-0.674647989211266	0.49989943606332	0.99107134050028
Gm19276	2.53686069064378	-0.117378650740975	1.94980856232401	-0.0602000899006564	0.951996274116019	NA
Jarid2	35245.880476629	0.0115372868565982	0.348206024324646	0.0331335073222098	0.973568122432466	0.999956494375285
St7l	3361.5681918682	-0.400105294683885	0.361098673587394	-1.10802205588011	0.267852290673427	0.99107134050028
Arhgap15	485.128937092882	0.0271474137269933	0.430656997118012	0.063037205731396	0.949736877331939	0.999368506434091
Mag	13.5463071535373	1.0174414312035	1.03709503797306	0.981049367656827	0.326568397209724	0.99107134050028
Zfp467	85.2624397017542	0.113644818781661	0.47693498547243	0.238281573470837	0.811662712046165	0.99107134050028
Ranbp17	21856.1907639537	-0.483473510008907	0.309573915127972	-1.56173852635177	0.118349598869228	0.99107134050028
Gm14391	2115.168161382	-0.184074907981492	0.354042891710846	-0.519922620369482	0.603117508622695	0.99107134050028
Pecam1	4459.63725122911	-0.517628235374068	0.366920537861385	-1.4107366090519	0.158322292122063	0.99107134050028
Aldh1l1	769.801490582113	-1.056925866536	0.48228265683043	-2.19150709976206	0.0284151165321451	0.928313607138613
Stk32c	131.61270451318	0.576349181706048	0.545375567869434	1.05679318191245	0.290605986675301	0.99107134050028
Maf1	277.783733984442	0.383722050251396	0.354805280115068	1.08150039403853	0.279474585503568	0.99107134050028
Krt28	3.22123187620914	1.93212388751329	2.25626396952484	0.856337695238821	0.39181101654	NA
Aoc1	2.50915948247646	4.48408532789463	2.96309075407963	1.51331352970572	0.13020003760201	NA
Itch	4677.6351834581	-0.150588446261763	0.308304540095106	-0.488440573127172	0.625237809130231	0.99107134050028
Slc30a6	1034.05524935799	-0.273799269872133	0.305724970568812	-0.895573787652087	0.37048044052651	0.99107134050028
Prmt1	3634.17153357713	0.72686411531617	0.297737781316276	2.44128948668442	0.0146349180263394	0.844214634494139
Mpl	12.9882336466108	1.35589056041488	1.1832802745451	1.1458743879899	0.251847130056663	0.99107134050028
Rhbdl3	136.284813276167	-0.711127588113886	0.468297200679941	-1.51853905400538	0.128878561989789	0.99107134050028
Lin54	3490.48565568501	0.109177377596319	0.34438256138345	0.317023536725359	0.751225742989255	0.99107134050028
Rpain	841.463403930533	0.357803237759864	0.325709669298468	1.09853428217382	0.271971256399222	0.99107134050028
Arih2	6977.83725926292	0.0839761187228886	0.369852516469325	0.227052987294879	0.820382540024316	0.99107134050028
Osbpl3	896.724225239989	-0.14877638004622	0.322164207346531	-0.461802945993285	0.644222638070945	0.99107134050028
Cmtm7	1489.05482627868	-0.493680145806417	0.386572457115981	-1.2770701500296	0.201577482156872	0.99107134050028
Cbfa2t3	73.3178403916969	0.346989780334508	0.478396362984983	0.725318600186348	0.468256597422893	0.99107134050028
Senp6	7772.21804326049	-0.21625318314507	0.325580416953712	-0.664208201366775	0.506557065060055	0.99107134050028
Thap3	217.831231714005	-0.0818788824526449	0.418865381042176	-0.195477798258053	0.845018916833842	0.99273575117048
Mtpap	3197.25977881855	-0.120366863195306	0.302320286273244	-0.398143520830475	0.690524395507038	0.99107134050028
Peli3	105.018154704775	-0.921198356358033	0.467840508045751	-1.96904359608798	0.0489480850044156	0.971614330527634
Gm5741	37.7614039504274	0.534552441279839	0.63777634838895	0.838150305557961	0.401946292818017	0.99107134050028
Gm3139	2.37402536781962	2.29609796606533	2.72899184183926	0.841372235293244	0.40013943468128	NA
Gm39653	3.27415376873666	0.626588756566639	2.38810805401618	0.262378729267664	0.793029469978897	NA
Zfp169	823.462850202268	-0.456522473495907	0.318721085468873	-1.43235730019027	0.152041592142133	0.99107134050028
Gm2721	2.93673330193409	0.0152354014435091	1.99658742979383	0.00763072090716423	0.993911624685988	NA
Tmem241	464.886051828589	-0.560672527219217	0.322504764865716	-1.73849377838702	0.0821238454174308	0.99107134050028
Tcf20	8975.36363092218	-0.549264878410574	0.341656630037825	-1.60765174774967	0.107911471971994	0.99107134050028
Cacnb1	558.22106489751	-0.278999900227926	0.472763976950969	-0.590146275584067	0.555092586725793	0.99107134050028
Podn	15.4119973246737	0.175706883863482	0.872242867886338	0.201442614588828	0.840352496469701	0.991871238012598
Acr	14.051450631003	0.844785676491965	1.03589623714103	0.815511869049251	0.414779373438806	0.99107134050028
Crhr1	9.98788516234399	2.08393252231887	1.2501618536486	1.66693017886996	0.0955282891771109	0.99107134050028
Asgr2	14.6208795708498	0.104505071733973	1.16357374007508	0.0898138795459835	0.928435118484849	0.997631577558191
Tet3	593.603868140224	-0.740977427132589	0.310559992603893	-2.38593973718204	0.017035542334511	0.855596652102491
Arhgap33	56.7953852164413	0.456902843336593	0.514875649575834	0.887404257150245	0.374861292321217	0.99107134050028
Nrap	13.3392424590996	1.734152503246	1.27489615542515	1.36023039670059	0.173757026376943	0.99107134050028
1700012B07Rik	16.8018321004415	-0.0277620774997031	1.05316299170197	-0.0263606656504688	0.978969667502566	0.999956494375285
Hoxc5	4.33793294138817	-0.376445745354098	1.55325914501714	-0.24235862158722	0.808502293892994	NA
Pianp	225.940382574532	0.233757549484229	0.378422526399641	0.61771573618576	0.536762737085728	0.99107134050028
Rae1	2305.84626818259	0.279590560281834	0.299960089841086	0.932092534143314	0.351288706041191	0.99107134050028
4931406C07Rik	296.782225252265	-0.138647307214309	0.345700975880782	-0.401061370628364	0.6883749406258	0.99107134050028
Cnep1r1	1856.77310908533	-0.273906127071612	0.330194608063845	-0.829529375654285	0.406804921433368	0.99107134050028
Snx16	1633.05516413251	-0.186323942474173	0.325463360176787	-0.572488228392174	0.566991258557302	0.99107134050028
Spata17	170.030903040914	0.28457185119411	0.47097530005015	0.604218206695357	0.545698577812557	0.99107134050028
Tbc1d30	70.3519548763717	0.110563920455069	0.544966963064133	0.202881877157125	0.839227359639832	0.991534484900643
Asnsd1	430.50577196497	-0.0497316552073077	0.31971419135238	-0.155550352635097	0.876387461309612	0.994910439697843
Kptn	179.492762867745	0.728527968808949	0.403321996393265	1.80631846347053	0.0708686094440689	0.989819597834389
F9	7.00523238955544	0.130882733474684	1.39221576433389	0.0940103803071827	0.92510091096501	NA
Ankra2	622.999201294833	-0.100165968783001	0.295798018358979	-0.338629614013981	0.734888770562849	0.99107134050028
Capzb	8281.06996009118	-0.0520623526210929	0.337185873240882	-0.154402532112904	0.877292357264428	0.994910439697843
Nf2	7836.91427673507	-0.250048122401305	0.35012719245908	-0.714163674763789	0.475125975936241	0.99107134050028
Pex3	910.505352512394	-0.105547452467308	0.288683950725733	-0.365615934664773	0.714651683044609	0.99107134050028
Trim24	16757.6169420375	-0.172964994744193	0.314855122253076	-0.549347882627636	0.582766733057394	0.99107134050028
Kmt5a	2605.98653398137	-0.0910059633012784	0.301493832355976	-0.301850165856219	0.762766286586328	0.99107134050028
Cep57	4046.42167565011	0.117306659180794	0.306393534614274	0.382862710626299	0.701821561149997	0.99107134050028
Csn1s1	2.73279097853755	-0.403414119443476	2.30539613361306	-0.174986898590499	0.861089928160231	NA
Tsc2	2042.89547827512	0.231029457262459	0.312062733908524	0.740330171337221	0.459099677914518	0.99107134050028
Mapk7	681.362081458447	0.692321442814429	0.37663309149869	1.83818538105497	0.066035093212113	0.979908289344741
Egflam	119.012467154427	0.140512017447688	0.554226140583366	0.25352831120486	0.799859986445719	0.99107134050028
Txk	16.7047264274077	0.888742101297825	1.24374593815279	0.714568847250092	0.474875500229907	0.99107134050028
Adamts13	151.845212355519	0.109978384457499	0.395788477915141	0.277871617276032	0.781110912329335	0.99107134050028
Zfp862-ps	444.367919978814	-0.463552892574986	0.37984698820651	-1.22036742943179	0.222325618643157	0.99107134050028
D6Ertd474e	30.38637773191	0.240311744337362	0.917965840127247	0.26178724069302	0.79348547656636	0.99107134050028
Dnajb6	10604.6104852883	-0.0274017325021898	0.341187569263044	-0.0803128102274559	0.935988470038181	0.997884071653394
Slc26a10	19.1698928647936	-0.13368720629439	0.809083391620937	-0.16523291378724	0.868760659849567	0.994641207663889
Hspa14	4060.78037451934	0.114929127545576	0.271617558185974	0.423128491078198	0.672201516235362	0.99107134050028
Fkbp11	276.90856753164	-0.332098535032683	0.444884654078612	-0.746482334214207	0.455376099218735	0.99107134050028
Nubp2	660.640720867601	0.610539914031294	0.33378708868375	1.8291298097805	0.0673801642244675	0.981127847109895
Ndrg3	1317.63299695669	-0.150616201213449	0.342513217997182	-0.43973836132271	0.660126615210257	0.99107134050028
Gbp3	2.64884250911826	2.4269717410889	2.94389003075263	0.824409782884595	0.409706758066565	NA
Fgfr1	3234.50096731076	0.16654498783874	0.340921916733197	0.48851358526497	0.625186105426531	0.99107134050028
Lct	250.065300454176	-0.0630526342932038	0.378279052086019	-0.166682860035469	0.867619592566539	0.994433781916852
Fmo5	28.0923814612898	-0.436391685836324	0.74216092951513	-0.588001427293441	0.556531334801909	0.99107134050028
Fbxw7	8251.03275386176	-0.269416859792879	0.351161937787112	-0.767215437671409	0.442953435770933	0.99107134050028
D16Ertd519e	1.1776726781907	2.03777720969044	3.45381136523117	0.590008252970715	0.555185116510963	NA
Septin7	5266.85607682431	-0.269562304260065	0.331100684733445	-0.814139978227703	0.41556476563584	0.99107134050028
4933409K07Rik	1485.49733708425	-0.0973954543382918	0.287726299022795	-0.33850035491742	0.734986159674355	0.99107134050028
Gm14169	4.34921732179591	0.807139589457486	1.54892825077543	0.521095531089587	0.602300223934342	NA
Gm9926	4.90774071458231	-0.0877720370733173	1.58756448492399	-0.05528722638156	0.955909638472539	NA
Csf2ra	161.740830213919	0.400131219185685	0.537250146176022	0.744776380301976	0.456406915977733	0.99107134050028
Brd2	12278.9420798897	0.568869286634656	0.309928914515515	1.83548310593711	0.0664341400044487	0.981127847109895
Frk	286.548793683553	-0.756216498694333	0.34855621671317	-2.16956824303791	0.0300395693321835	0.928313607138613
Slc15a2	75.5801351974157	-0.180309340086594	0.523413020530336	-0.344487685659595	0.730479555394002	0.99107134050028
Tmpo	8486.66468630643	-0.103543475478197	0.291835944353092	-0.354800282424842	0.722739216781939	0.99107134050028
Triml2	4103.06087791682	-0.26794925465886	0.281348991448561	-0.952373254580688	0.340907718485921	0.99107134050028
Abr	4459.65851338742	-0.384596824563235	0.302536490634023	-1.27124111130277	0.203642885120833	0.99107134050028
Gins4	1262.73801845308	0.307567385332064	0.28284363017089	1.08741139104401	0.27685503922292	0.99107134050028
Med27	3955.11259801648	0.124163734241502	0.302530158900194	0.410417707420911	0.681499558945858	0.99107134050028
Tmem254a	9.75702529489683	0.131899271098872	1.07948866346691	0.122186805255797	0.902751076033862	0.996371999365728
1700012C14Rik	4.90896022619601	0.697718178371689	1.44660623441046	0.48231381959724	0.629583031546706	NA
2510003B16Rik	726.696888772645	-0.567441551073524	0.401853060704993	-1.41206228485116	0.157931622531372	0.99107134050028
4930586N03Rik	417.255395087917	-0.46117788540577	0.379003718630051	-1.21681625466037	0.223674134110682	0.99107134050028
Lin7a	72.8223163908456	0.0792760924310446	0.666467940453218	0.118949596250848	0.905315288528592	0.996780073544545
Gxylt1	1732.41796836804	-0.0554435269158872	0.362823042742718	-0.152811482139526	0.878546942648766	0.994910439697843
Zdbf2	11182.2394506412	-0.205663508682369	0.318717358573079	-0.645284930833827	0.518742556284659	0.99107134050028
Magoh	1040.16816261808	0.707297658286528	0.33204153712273	2.13014812669384	0.0331593860955377	0.933218887805714
Tmem175	604.726831715553	-0.225735737376881	0.344695866554842	-0.654883795483419	0.512542574110558	0.99107134050028
Alkbh4	302.147389915845	0.470075410408215	0.346825639345463	1.35536522413785	0.175301223660291	0.99107134050028
Stra8	23.2254011498138	0.123860523584965	0.81135693172877	0.152658489428387	0.878667597613257	0.994910439697843
Adad1	30.8030009924138	0.528693726828314	0.809271642840611	0.65329575242814	0.513565630233284	0.99107134050028
Golt1a	159.529268196483	-0.943381692645348	0.414746464472256	-2.27459851609767	0.0229300252161115	0.904544390601427
Myl4	29.1445708192738	-0.337795285668481	0.729777592976982	-0.462874290632181	0.643454476629606	0.99107134050028
E030030I06Rik	555.230998949273	-0.0449567503944025	0.31548636198252	-0.142499821900046	0.886685220038695	0.994910439697843
Slc25a25	1113.78070459555	0.0210556495415779	0.346538225429693	0.0607599623835717	0.951550376767044	0.999650921683318
Srrm1	8973.21944634409	0.045231510014541	0.286413964549128	0.157923549872103	0.874517040806316	0.994652643087147
Lrrc56	157.421096035395	-0.283771344518639	0.398822930652654	-0.711522138544696	0.476760736989154	0.99107134050028
Klhdc3	952.973253162271	0.0106557458804308	0.344731239785707	0.0309102995337896	0.975341076008963	0.999956494375285
Slc38a4	2625.32173787721	-0.970528346104375	0.40659444780841	-2.38696900888743	0.0169879232618899	0.855596652102491
Tdpoz1	5.46236934848006	0.652635026055806	1.65115256259159	0.395260281116272	0.692650808924832	NA
Dars2	1574.47750585559	-0.313787527291574	0.278064875219167	-1.12846876846365	0.259121999478354	0.99107134050028
Tmem218	236.245184063883	-0.418681129586821	0.391900689793749	-1.06833476054142	0.285369533914347	0.99107134050028
Parp11	511.459686283142	-0.470957092968143	0.379023363474816	-1.24255425483668	0.214032135855102	0.99107134050028
Zfp773	65.0359983078474	-0.567047757090052	0.551875753127046	-1.02749170239323	0.304188990611299	0.99107134050028
G3bp1	15806.6138280699	-0.0575138488522398	0.299079447735211	-0.192302912446058	0.847504937174583	0.99273575117048
Stx3	3191.18661504257	-0.132258917816629	0.337853565913499	-0.391468171895783	0.695451210482636	0.99107134050028
Extl3	1710.15459485875	0.146554255719014	0.320713272740588	0.456963487873969	0.647697289490566	0.99107134050028
Dhx16	2081.59809983822	0.352057338422682	0.332167016744837	1.05988048383842	0.289198975366684	0.99107134050028
Tbc1d7	356.02105389449	0.144003188339626	0.335130021582011	0.429693489290651	0.667418620108669	0.99107134050028
Map3k4	2941.31496584327	-0.440217669189478	0.338728950293237	-1.29961631212325	0.193732506072638	0.99107134050028
Svop	558.036846469307	-0.299113000328516	0.420453315075702	-0.711405974465109	0.47683269780641	0.99107134050028
Slc27a1	655.674778289194	-0.0303066420208528	0.342840287315994	-0.0883987184181751	0.929559779864148	0.997631577558191
Aqr	4922.28907690781	0.175833398534838	0.31008089804315	0.567056531519622	0.570675774356856	0.99107134050028
Colgalt1	1753.88854897999	0.0619424570891111	0.334802644902753	0.185011851107398	0.853219740203819	0.992892919680846
Acap1	280.707341980489	0.3021749226294	0.399167037935968	0.75701371584162	0.449041645249603	0.99107134050028
Zfp687	1142.94000481234	0.187549928038536	0.357457737505999	0.524677208967642	0.599807603469448	0.99107134050028
B3gat1	17.0737051750429	0.437196659796107	0.940963089257923	0.464626790133602	0.642198743812119	0.99107134050028
Zmym5	1214.60934784818	-0.207142349358199	0.358552543449698	-0.577718253969825	0.563454353085932	0.99107134050028
Postn	5.74264956129248	0.715144698928787	1.84417327345361	0.387786066105126	0.698174357863075	NA
Zbbx	716.937835016359	-0.00667390775746955	0.381857565458975	-0.0174774794613479	0.986055698889343	0.999956494375285
Tfdp1	13624.682844917	0.188943949753538	0.366516658517475	0.515512584114998	0.606194878224668	0.99107134050028
Cct2	5967.4188544803	0.402618804287478	0.275886529807567	1.45936376295105	0.144465014145783	0.99107134050028
Ccng2	264.028124057433	-0.27935612781862	0.395905634488623	-0.705612912479648	0.480428892034274	0.99107134050028
Ccnf	4281.96089229254	-0.0652723849680365	0.3067817889936	-0.212764861897973	0.831510372335157	0.99107134050028
Kcnc1	16.2810873494505	0.66314036341604	0.973299740524777	0.681332107474408	0.495661371505915	0.99107134050028
4933433G15Rik	137.257041687378	-0.264610390242679	0.438217111763156	-0.603833997212079	0.545954014047995	0.99107134050028
Mitf	4455.00310990686	-0.567681425488282	0.301093770902759	-1.88539744208664	0.0593761991186448	0.973750402436624
Pkd1	1659.43719393392	-0.13804530655429	0.345515954136338	-0.399533812843322	0.689499914402626	0.99107134050028
Mmp20	8.82469698320352	1.31684695192433	1.41855794710198	0.928299724811779	0.353252116792021	0.99107134050028
Tcl1b2	21.7563125759804	0.574347764287497	0.811288633815596	0.707945039962245	0.478979388356049	0.99107134050028
Cldn2	4.0742135219297	-0.0878969438665691	1.71507427405172	-0.0512496427684848	0.959126594580627	NA
Cldn1	4.00888730426136	1.03517736442824	2.08464036170038	0.496573597751832	0.619489775424433	NA
Nfatc1	64.1159043898082	0.966136928768089	0.565173755573927	1.70945115416229	0.0873674123051948	0.99107134050028
Tnk2	3790.93238555236	-0.318592311561588	0.372694001658163	-0.854836166249336	0.392641853284108	0.99107134050028
Pdlim5	5769.4284920615	-0.374494441986079	0.339996632251173	-1.10146515130603	0.270694263463246	0.99107134050028
Ces2a	2.34132726479046	-0.550971530063835	2.18696061524036	-0.251934820510373	0.801091444578795	NA
Ints13	3347.6320306316	-0.384985562281777	0.332158811583403	-1.15904064217519	0.246439619070046	0.99107134050028
Aak1	4101.73484806493	-0.417386681149347	0.297793366151995	-1.40159831813148	0.161035229521248	0.99107134050028
Cryz	915.546268269671	0.0995638443368	0.306444142569168	0.324900464737476	0.745256405146412	0.99107134050028
Hus1	1699.17290523213	-0.304972184078139	0.278276506254084	-1.09593220133244	0.273108445776949	0.99107134050028
Slc6a17	20.5881366527058	0.789528417802322	1.05866375821568	0.745778262149099	0.455801373421303	0.99107134050028
Wbp1	235.402844715723	0.170704495209179	0.430829313363058	0.396223028272283	0.691940504457874	0.99107134050028
Cdk2	2166.44087589377	-0.0587974434441685	0.308837474556503	-0.190383124744181	0.849008920339637	0.99273575117048
Mylpf	638.784796868153	1.03168820144734	0.408951435884749	2.52276458992088	0.0116436318879986	0.807902298910712
A330093E20Rik	292.421455073531	-0.0123378542432315	0.477934495085077	-0.0258149482201222	0.979404938867082	0.999956494375285
Nup88	5354.91354338406	0.0507527958391447	0.271797189833124	0.186730392136525	0.851872025718909	0.99273575117048
Ggps1	1632.83288133445	-0.113772163530012	0.272720786593982	-0.417174521058392	0.676550760137004	0.99107134050028
Rbp7	4.82000306266639	1.02851063007434	1.54962118896212	0.663717453917363	0.506871166175982	NA
Mkrn2os	11.1131641468005	0.111347134818058	1.11374012091754	0.0999758675536683	0.920363484341154	0.997631577558191
Usp17le	40.6013361290975	1.37205171468728	0.873471259099755	1.57080350428632	0.1162282978552	0.99107134050028
Tmem250-ps	388.571502306506	0.545017822835173	0.408388052198864	1.33455868725997	0.182020826941901	0.99107134050028
Ate1	6831.98522209832	-0.399807196984245	0.340535811918078	-1.17405330949576	0.240373673446305	0.99107134050028
Papss1	601.368331339867	-0.223891678681127	0.312909263112172	-0.715516301608706	0.474290071498553	0.99107134050028
Pi4kb	2846.82293498529	-0.075461843725113	0.343801489225515	-0.219492486478481	0.826266432099018	0.99107134050028
Gid8	1955.8143637931	0.154084452857255	0.285955164963511	0.538841300093031	0.589996363468758	0.99107134050028
Tll2	56.1936823338676	0.605434038401902	0.656364059126796	0.922405835577516	0.356316927004537	0.99107134050028
Cacna1c	686.24317189915	0.160377984865407	0.508596627971531	0.315334345618949	0.752507810167205	0.99107134050028
Zdhhc23	436.893921601566	-0.433480150886043	0.480577547268753	-0.901998342098216	0.367057748433572	0.99107134050028
Vdr	26.2703686018223	-0.279242820976529	0.749478558972357	-0.372582801247058	0.709458975247392	0.99107134050028
Vcp	5570.57320662291	0.115910160888386	0.2645082511426	0.438210000586702	0.661234059755497	0.99107134050028
Hsd3b7	244.381650916768	0.538164103196062	0.387156375735991	1.3900432407267	0.164515747201644	0.99107134050028
Fezf1	3.63722458703793	2.45722152991849	1.92007614932952	1.27975212377725	0.200632326532855	NA
Ppp1r11	330.664342598192	0.889526672971684	0.459476611554902	1.93595636992591	0.0528730448349193	0.972674884850342
Brk1	1879.79654936184	-0.087064692208612	0.285519409304756	-0.30493440855953	0.760416108756195	0.99107134050028
C9orf72	771.804251898315	-0.149676908461392	0.354120844146101	-0.422671839107102	0.67253470457512	0.99107134050028
Zfp202	7774.09242599436	0.206361148570045	0.338854214091801	0.608996848757322	0.542526527648362	0.99107134050028
Ube2w	3292.72551421424	-0.481498524987575	0.328847954083584	-1.46419802528311	0.143139849633374	0.99107134050028
Kif20a	1415.54055875908	0.369218908244732	0.293885311656553	1.25633671912197	0.20899391428818	0.99107134050028
Gm10471	7.0114694241587	0.90238771848236	1.29316113109153	0.697815374114031	0.485292663125357	NA
Gm45871	1614.5244379626	0.152712042554842	0.330631358857256	0.461880092325946	0.644167310912712	0.99107134050028
Dph3	502.068753573811	0.702637721192773	0.335558151495548	2.0939372745415	0.036265568262898	0.939139431961982
Ankrd31	898.121745920379	-0.419366432615292	0.337354777229363	-1.24310210176799	0.213830211400714	0.99107134050028
Mir323	40.8703931347082	0.565808665332156	0.590362283680784	0.958409236112543	0.337856439689289	0.99107134050028
Mirlet7f-1	38.2679053940155	0.270645778006702	0.653268725220411	0.414294711438064	0.678658286487173	0.99107134050028
Gm4961	22.471119084555	-0.277318301691242	0.766909735627484	-0.361604878394641	0.717647318608612	0.99107134050028
Stard8	177.463430840607	-2.6124964995635	0.616040957295367	-4.24078378008057	2.22740626783723e-05	0.0197298944946101
Tjp2	9476.14903615224	-0.00578053787764422	0.289944441555036	-0.019936708724754	0.984093861630653	0.999956494375285
Fchsd2	3733.97333810396	-0.209829494505281	0.348583497496449	-0.601949019423727	0.547208073066349	0.99107134050028
Mphosph6	2022.50873432891	0.416098523655604	0.302215533934784	1.37682705530747	0.168565723952613	0.99107134050028
Hcrtr2	271.460758084931	0.509889379339733	0.426730438067023	1.19487464182166	0.232136011784401	0.99107134050028
Gabra4	53.2515337519199	-0.0371910510549281	0.730038683038533	-0.0509439457374139	0.959370187317409	0.999650921683318
Fubp1	12382.7025827452	-0.0638068401449668	0.304388511820062	-0.209623023429629	0.833961908763833	0.99107134050028
Bdnf	261.925459867659	-0.0183938074030033	0.471032681146419	-0.0390499600966873	0.968850556567854	0.999956494375285
Hnrnpab	4013.461867417	0.320854430688392	0.301692167203965	1.06351594627736	0.287548037568841	0.99107134050028
Oprl1	4.5132791007735	-0.355208193469723	1.55869623222387	-0.227888017001831	0.819733298687853	NA
Rad1	1864.93520957809	0.152678571982875	0.276778929259797	0.551626427601229	0.581204326164375	0.99107134050028
Sox17	9.9259282038934	0.129540734749445	1.13857837494296	0.113774104269225	0.909416867070537	0.996780073544545
Ovol3	33.9301468177226	0.985972770735197	0.67015306431478	1.47126503367307	0.141219455626613	0.99107134050028
Obsl1	154.54516080362	0.39800347393938	0.506677981248657	0.785515630575736	0.432151309586166	0.99107134050028
Bmf	256.688820621112	-0.934485495149148	0.451788200049739	-2.06841501182693	0.0386010147939231	0.946814757136027
Mcts1	932.476310485307	-0.396990726402319	0.328846809173799	-1.20722085581346	0.227347100640149	0.99107134050028
Ccpg1	918.445862688631	-0.220850840871779	0.291130744023961	-0.75859676590392	0.448093807918671	0.99107134050028
Dnajb2	383.623532313858	-0.207315366214621	0.371211148712271	-0.558483674140166	0.576514149645767	0.99107134050028
Nthl1	270.681104367106	-0.185488005675631	0.360950692865933	-0.513887379472428	0.607330731635906	0.99107134050028
Kcnip4	1121.74361616114	-0.273642869274867	0.364665270777341	-0.750394652859469	0.453017050435864	0.99107134050028
Pkm	29005.5304491783	0.361689493595741	0.300892022903152	1.2020574361061	0.229341275790766	0.99107134050028
Tssk4	66.137556473907	-0.145771172624124	0.539823407835933	-0.270034923473395	0.787133386218162	0.99107134050028
Apbb1	177.878640696701	0.392455820750033	0.445352519004122	0.881225105962408	0.378195993208375	0.99107134050028
Mphosph9	3302.48384534194	-0.0628932198095809	0.341831815540415	-0.183988783227069	0.854022254395868	0.992892919680846
Immt	8739.06467586682	-0.266039096415559	0.296598838572696	-0.896966076117502	0.369737019318098	0.99107134050028
Prlr	361.700460108197	0.568461813431176	0.571109327738513	0.995364260083406	0.319559134508208	0.99107134050028
Enpp1	46.9617091910934	0.147963816463985	0.624010211620728	0.237117620366632	0.812565543047911	0.99107134050028
Pmepa1	957.919948955434	-0.352495652843653	0.403453441374005	-0.873695987430893	0.382283836721153	0.99107134050028
Mtrr	3358.18849919706	-0.0897050083313882	0.287379095811358	-0.312148690140888	0.754927524443487	0.99107134050028
Csf3r	74.618426866844	-0.709449450453708	0.581168721104021	-1.22072889453857	0.22218868379447	0.99107134050028
Sumo3	2455.06561571035	0.659059843890466	0.288663470876482	2.28314251848124	0.022421974730062	0.900354861941429
Hipk1	2686.66633434317	-0.0851577375628143	0.310504550071991	-0.274256005404978	0.783887891285606	0.99107134050028
Brd8	5911.44111526638	0.0943773155669655	0.309613483055568	0.304823015572701	0.760500951333106	0.99107134050028
Tmem63c	188.224677537635	-0.209173074855629	0.424685563951883	-0.492536343616635	0.622340236084111	0.99107134050028
Apool	1372.4759305712	-0.415713272682123	0.302504139382991	-1.37423994769143	0.169367202710996	0.99107134050028
Ppt2	215.005186056872	-0.0172976416950798	0.374438405774634	-0.0461962272788086	0.963153849461699	0.999937786736753
Pbx3	3208.28346890509	-0.39769740967835	0.370223749779131	-1.07420825896666	0.282729351592938	0.99107134050028
Plpp2	100.734635107303	-0.490906847637762	0.462461147663206	-1.06150938326017	0.288458470908255	0.99107134050028
Kmt2b	3017.11588306924	0.353906883849379	0.37350734284575	0.947523229805776	0.343372224859808	0.99107134050028
Fmo4	6.8441660458444	0.537961056846188	1.43023370780914	0.376135070729278	0.70681648280488	NA
Kctd9	1418.1618483062	-0.359438750245054	0.355791980666673	-1.01024972393011	0.312375661847594	0.99107134050028
Dusp28	34.3522532896953	1.05002731100207	0.652914986993746	1.60821444126557	0.107788221412398	0.99107134050028
Lax1	186.231581461337	-0.0920372718447036	0.435332052511607	-0.211418551227054	0.832560682109994	0.99107134050028
Ikzf5	811.987917439252	0.203334221095669	0.296863670523735	0.684941410098923	0.493380893626711	0.99107134050028
Actn1	6638.42293089655	-0.0281107079716523	0.32181382281056	-0.087350840700836	0.930392643386191	0.997631577558191
Rps19bp1	392.807918247132	0.722352870606163	0.402503836345383	1.79464841171432	0.072709734714878	0.99107134050028
Slc16a13	191.704868096243	0.248060632942923	0.393290632850326	0.630731098641057	0.528216361465357	0.99107134050028
Zranb1	4879.54157104415	-0.162986070976985	0.339622669633351	-0.479903391469543	0.631296089575345	0.99107134050028
Tom1l2	2091.38382183646	-0.388858647403335	0.322067673488534	-1.20738180020162	0.227285141242758	0.99107134050028
Pex10	659.035543756176	0.344987485127046	0.377477081414778	0.913929618810336	0.36075382908873	0.99107134050028
Rad52	1576.40711001706	-0.00261059454375595	0.286016578441918	-0.00912742386464879	0.992717470536393	0.999956494375285
Traf3	1557.20970665801	-0.159467376322335	0.290720249828307	-0.548525176407605	0.583331346963533	0.99107134050028
Hsp90b1	5712.12910150248	-0.0595151077763413	0.28016766426338	-0.212426755003362	0.831774114573336	0.99107134050028
Nrg1	549.969355641335	0.212072661362119	0.412009609446534	0.514727463873969	0.606743479107784	0.99107134050028
Ralbp1	2350.09453096901	-0.26445517182537	0.293199846695654	-0.90196217633046	0.367076960479659	0.99107134050028
Arhgef2	2070.4187529143	-0.200664628756808	0.510237255011022	-0.39327710155636	0.694114828817795	0.99107134050028
Fip1l1	6510.37203078955	-0.322308154616357	0.33699419831342	-0.956420485068991	0.338859839306299	0.99107134050028
Smco1	76.1420923704272	0.247658281883144	0.474997193199	0.521388937511865	0.602095856266306	0.99107134050028
Tada2b	745.789534869337	0.120588813647935	0.333609079925435	0.36146742071555	0.717750055424668	0.99107134050028
Wbp2	1329.84530629197	0.397922074034064	0.349178753710144	1.13959417577961	0.254455412929842	0.99107134050028
Matn3	74.0143811205472	-0.560779386717859	0.518297933228256	-1.08196338585609	0.279268797590691	0.99107134050028
Gpr158	306.651786506887	0.270300048636191	0.502961438479987	0.537417042254913	0.590979573957886	0.99107134050028
Apaf1	2816.13321106404	-0.613491442023687	0.365970633489016	-1.67634062923275	0.0936714909545975	0.99107134050028
Grb7	378.87053173142	-0.384563648314873	0.419515992923429	-0.916684118846129	0.359308190411703	0.99107134050028
Aqp4	2.59345203055631	3.22308046617654	2.71732855898477	1.18612099943509	0.235574518681692	NA
Mon1b	522.475410158991	0.315262044917812	0.361990615713341	0.870912203888366	0.383802092772346	0.99107134050028
Dipk2b	14.3385420083354	0.0773341507756894	1.09253823480953	0.0707839307694082	0.943569721130356	0.998440301227727
Enox2	3382.46208028076	-0.510297511053586	0.33764076609212	-1.51136225924318	0.130696179443549	0.99107134050028
Kcnma1	664.687616804711	-0.245165778666026	0.386155099515428	-0.634889398000119	0.525500552167283	0.99107134050028
Haghl	78.3617491236895	-0.210437841296871	0.554485453517274	-0.379519137899829	0.704302395419829	0.99107134050028
Orc6	3213.79021938352	0.185446867343425	0.281520676279976	0.658732672121727	0.510067448635179	0.99107134050028
Ube2dnl1	15.7372226682888	-0.0424983794761814	0.869512640493843	-0.0488760916138543	0.961018042213204	0.999852839723071
Camsap1	4992.80596969812	-0.294794944197109	0.359011820576169	-0.821128796606195	0.411572908882382	0.99107134050028
Dst	26324.161928556	0.103825921910535	0.273138906018385	0.380121321506452	0.703855359332257	0.99107134050028
Usp29	369.878543727124	1.04441016790772	0.409113895232906	2.55285919172493	0.0106842680156597	0.791657782636418
Slc30a4	71.7453733300002	-0.390250882201546	0.491857839215176	-0.793422105103056	0.427531936022304	0.99107134050028
Slc2a12	150.860447693673	0.314607260756303	0.380791857712596	0.826192194985834	0.408695075042984	0.99107134050028
Cdk10	781.16789772242	0.364105359832117	0.344920138231864	1.05562221359008	0.291140848057708	0.99107134050028
Hnrnpr	6968.71799366684	-0.019399068319607	0.33997076727756	-0.057060989316676	0.954496611781046	0.999650921683318
Wdr37	3241.25023827055	-0.293034178521688	0.344699644727991	-0.850114535954705	0.3952614108165	0.99107134050028
Tfpt	583.725877504336	0.457128930348712	0.383825263470064	1.19098187080217	0.233660701997556	0.99107134050028
Polg	1737.6806413619	0.202636485332959	0.317959589447482	0.637302638631155	0.523927732562758	0.99107134050028
Cyba	404.57420382621	-0.242706474464048	0.57745530711152	-0.420303478858106	0.674263768830711	0.99107134050028
Slc26a2	770.114106737287	-0.478161833025936	0.309365338616937	-1.54562186948166	0.122195916366229	0.99107134050028
Epyc	14.4121096821813	-0.542275023888379	1.13307128469168	-0.478588621223366	0.632231314850425	0.99107134050028
Dsg2	1130.00155729302	-0.178004132085849	0.337059218909403	-0.528109370993628	0.59742342707948	0.99107134050028
Htr7	41.9052738318065	0.68849856875817	0.791894487864868	0.869432202533095	0.384610775835074	0.99107134050028
Vldlr	600.375026047616	-0.902402900004434	1.17209073044256	-0.769908742187305	0.441354027764393	0.99107134050028
Smarca2	657.141467908446	0.379707217735475	0.318347274472587	1.19274530735199	0.232969135670812	0.99107134050028
Ptprk	13921.6724259989	-0.171535093189256	0.341071700225325	-0.502929715587464	0.615013688040482	0.99107134050028
Cpne9	277.878638106924	0.0105282780901842	0.385228482642388	0.0273299575824919	0.978196563092414	0.999956494375285
Gnas	1844.08940091828	0.0885562406563305	0.318606854131879	0.277948322541972	0.781052028763492	0.99107134050028
Rpusd4	686.567097655146	0.285431720538397	0.291720797193253	0.978441452528017	0.32785603478521	0.99107134050028
Ppp6r2	1542.86819469992	-0.11854654474691	0.289599848389107	-0.409346017984202	0.682285749054708	0.99107134050028
Irak2	414.746349318277	-0.0119313294715832	0.380812300266592	-0.031331260737194	0.975005360176804	0.999956494375285
Msrb2	821.577043230587	0.115177387224151	0.342125759298855	0.336652193217466	0.736379105940995	0.99107134050028
Knl1	4077.91369098257	-0.365891186359834	0.306496956772075	-1.19378407607462	0.232562442213973	0.99107134050028
Clec4a3	19.9887637796946	-0.208383986377605	0.770686152312535	-0.270387609472837	0.78686207143199	0.99107134050028
6030458C11Rik	2101.05627404354	-0.328506493090255	0.340347660148508	-0.96520861329534	0.334440333653286	0.99107134050028
Smim10l1	161.032115214076	0.513954531127558	0.3797847682315	1.3532784200926	0.175966700615485	0.99107134050028
Rerg	2783.19194320378	-0.225139573150147	0.369538177515426	-0.609245774452488	0.542361543615522	0.99107134050028
Rit1	363.55702870071	0.0759161835635551	0.330990712394337	0.229360464571313	0.818588761824016	0.99107134050028
Pcgf2	2288.33415183638	-0.390069300665389	0.386765710130969	-1.00854158072416	0.313194536541498	0.99107134050028
Pum2	16777.0366565539	-0.278077247082504	0.359921448789553	-0.772605378250454	0.439755960575914	0.99107134050028
Pcdh11x	303.092331143445	-0.118980916727601	0.461282357060656	-0.257935112640685	0.796456985528082	0.99107134050028
Gm8439	11.4452766027112	-0.103424972176173	1.218435291412	-0.0848834344385388	0.932354061653902	0.997631577558191
Gm7616	16.5302988476791	0.932528930230159	0.93180072235936	1.0007815060166	0.316932452492812	0.99107134050028
Scoc	756.047037457658	-0.0733668353487786	0.337657610681229	-0.217281746443564	0.827988781524837	0.99107134050028
Ptger4	65.0726047373473	0.641810558667403	0.508680561897028	1.26171630438146	0.207050887890814	0.99107134050028
Ptpn21	1624.54851670124	0.373599516071422	0.325687869938485	1.14710908988409	0.251336537538177	0.99107134050028
Serpinb9c	1.30831294494735	3.54847950715875	3.63838541427795	0.975289614243069	0.329416620733177	NA
Snrpa	2424.43699849497	0.680238671485604	0.292831996618555	2.32296565723891	0.0201809974313147	0.883752257723485
Mro	9.67501406338568	1.35206448415491	1.42696398458313	0.947511288835998	0.34337830659163	0.99107134050028
Hspbp1	1714.12406451661	0.242217789400331	0.286894653949894	0.844274321830459	0.398516131652517	0.99107134050028
Lrrn4cl	34.2616131138734	0.120114944183219	0.62305492459661	0.192783877378043	0.847128230618105	0.99273575117048
Ptprc	29.7749797886452	0.329557377142222	1.1464002231916	0.287471487247906	0.773751330865179	0.99107134050028
Bdkrb1	3.68191492478002	-0.19877933438483	1.65228366950609	-0.120305815552997	0.904240897429672	NA
Opn1sw	175.725591590035	-0.100155877525278	0.462246846750945	-0.216671845853048	0.828464090537301	0.99107134050028
Bckdha	1086.0590488572	0.378428389928736	0.305402618629684	1.23911311444123	0.21530361095687	0.99107134050028
Bcat1	20208.6471655097	-0.0693962377967403	0.297663487360906	-0.233136547622987	0.815655375810283	0.99107134050028
Mmp23	78.0991840773142	0.684926428762158	0.499049867728663	1.37246089630176	0.169920004023915	0.99107134050028
Fhod3	6906.96789993843	-0.338808828300668	0.382795844619316	-0.885090141554717	0.376108016098889	0.99107134050028
Abi1	6956.79385781141	-0.274033749320485	0.347629929430235	-0.788291588614439	0.430526166594982	0.99107134050028
Slc25a32	1008.01514499557	0.114255854598249	0.311273321334409	0.367059580012965	0.713574576519377	0.99107134050028
Mbnl3	1994.99138022103	0.0175579371284843	0.425581254418125	0.0412563686633482	0.967091516195755	0.999956494375285
Mcoln3	17.8918528992845	0.115928961671647	0.861220269845859	0.134610117446953	0.892920141854175	0.994968505722615
Cyp4f15	8.27143091851937	1.925950049655	1.27597965116336	1.50938931345734	0.131199322418817	0.99107134050028
Zfp809	3386.2080723735	-0.242422966349511	0.32498484162567	-0.745951611579297	0.455696646021705	0.99107134050028
4933406I18Rik	121.018338228772	-0.247185975709014	0.507984562366503	-0.486601353705457	0.626540864054354	0.99107134050028
Nox1	102.598196155689	0.67194252856514	0.481326021848646	1.39602368885934	0.162707361742472	0.99107134050028
Tmem108	1620.19921861406	0.495853473564497	0.430474865633995	1.15187555220957	0.249372215764565	0.99107134050028
Zfp87	506.308816629944	-0.0934554278517461	0.335767016627004	-0.278334152027695	0.780755861938731	0.99107134050028
Gm6637	1.7807738742705	1.90657878570347	2.4934125222849	0.764646350599187	0.444482160805655	NA
Dlg1	15366.8167684127	-0.456817333473808	0.328059514992366	-1.39248310930545	0.163776152952381	0.99107134050028
Tmem38a	483.991911406834	-0.0784057122753977	0.380064550356702	-0.20629577844556	0.83655987592796	0.99107134050028
Ubxn4	2344.66219154259	-0.0712927192157155	0.283308498296585	-0.251643419256283	0.801316694593331	0.99107134050028
Dsg1c	9.49378370205534	-0.116731919543408	1.42321720595844	-0.0820197500808018	0.934631008075744	0.997631577558191
C130026I21Rik	114.129900086428	1.08747150180006	0.62379824712102	1.74330644053427	0.0812801009520987	0.99107134050028
Rnf181	784.750295883453	0.136326723974756	0.338766256588878	0.402421201413223	0.68737406942512	0.99107134050028
Ccdc59	998.461051239142	0.463353858948874	0.31798761356666	1.45714436405788	0.145076534408738	0.99107134050028
Speer5-ps1	37.7476059360166	0.652725601402383	0.755703888118636	0.863731961241297	0.387735151774023	0.99107134050028
Aldh9a1	1438.23158714278	0.253985806800364	0.282794142488499	0.898129659141342	0.369116428543743	0.99107134050028
Atxn7l2	476.460147337138	0.650398850130707	0.36083175183916	1.8024989397846	0.0714669413589952	0.99107134050028
Atp9a	1456.60246412908	-0.687808316711554	0.371257727849436	-1.85264377039579	0.0639334343966285	0.974746930413984
E130008D07Rik	10.9771622451936	-0.408584506306122	1.02929229058787	-0.39695673429436	0.691399365935409	0.99107134050028
AI197445	5.04403426841155	-0.330787421967929	1.48623587402285	-0.222567243699061	0.823872332721067	NA
Acsm2	13.0239382651752	1.16343438787216	1.19160046968482	0.976362814106551	0.328884702257562	0.99107134050028
Gm2061	15.2510001756935	-0.965703335535638	0.886044555733949	-1.08990380820714	0.275755518917699	0.99107134050028
Mep1b	348.053466863297	-0.189286582302833	0.469466726444992	-0.403194883982926	0.686804863008253	0.99107134050028
Smurf2	3788.99201632373	-0.375421207302565	0.317198460373175	-1.18355305653405	0.236590032305347	0.99107134050028
Dzip3	4307.30117004112	-0.583430139314854	0.369757779846709	-1.57787116624491	0.114595210300606	0.99107134050028
Bin3	1298.194820244	-0.0791615242101389	0.339141866453012	-0.233417139081254	0.815437505641861	0.99107134050028
Aggf1	1703.00608580065	0.310317644075254	0.294899027963426	1.05228439109586	0.292669090834684	0.99107134050028
0610030E20Rik	600.73027281044	-0.30476744991002	0.327868581280246	-0.929541491044914	0.352608533202194	0.99107134050028
Slc11a1	149.489235399913	-0.534204611405262	0.524577941998931	-1.0183512661048	0.308511053226723	0.99107134050028
D230017M19Rik	3028.24648456003	-0.208294229720959	0.530516512185427	-0.392625347065834	0.694596215684149	0.99107134050028
4930563J15Rik	4.73276257341027	0.198109931567425	1.58739031348975	0.124802280752171	0.900680081732526	NA
Adcy10	253.442475313294	0.34337530334187	0.377379865706374	0.909893013765177	0.362878934511714	0.99107134050028
Elovl4	149.866132089805	0.637785358707306	0.45494716367065	1.40188885575517	0.160948438845776	0.99107134050028
Pcsk2os1	6.05625608085484	2.39126235303568	1.470783240911	1.62584280709816	0.103983099352929	NA
Mir376b	8.06521776144153	1.35644787674204	1.32067813013616	1.02708437869126	0.304380733718819	0.99107134050028
Cdr1os	4.06186151514543	1.48463307860286	1.93628921667856	0.766741386469913	0.443235291696209	NA
Vash2	208.617668308713	0.39822625774236	0.357226970021202	1.11477097521143	0.264948577335236	0.99107134050028
Cahm	42.9604161254417	0.292760313217707	0.626042729428907	0.46763631211686	0.640044692722172	0.99107134050028
Mir192	1.52810905034011	-0.116138174764079	2.54693404760536	-0.0455992077506963	0.963629700640402	NA
Gm11532	16.7058110438728	-0.350188735143883	0.863791546711086	-0.405408847166006	0.685177008846626	0.99107134050028
Apobec3	1403.75881822538	-0.0371056955460085	0.336500969958649	-0.110269208289558	0.91219587654078	0.996780073544545
Smox	563.161933694817	-0.691663081228939	0.440723645928712	-1.56938046691694	0.11655931269516	0.99107134050028
Uimc1	3041.05536179175	-0.359394340587872	0.318465930384324	-1.12851739008363	0.259101476839322	0.99107134050028
4930546K05Rik	79.8231540881796	0.33083147904494	0.580335579301832	0.570069268272236	0.568630717909651	0.99107134050028
Ica1l	244.200822656774	0.0843693528060406	0.385518127891777	0.218846655194707	0.826769502075895	0.99107134050028
Irf8	21.7269912288886	-0.0711684202068262	0.852411738339504	-0.0834906618548709	0.93346140222921	0.997631577558191
Icam5	8.0714026044135	0.0163332536392745	1.17507371556394	0.0138997693701589	0.98890994572836	0.999956494375285
Dnase1l1	318.687984458726	0.643332732585225	0.451504053312423	1.42486590732789	0.154195966300026	0.99107134050028
Smpx	6.31724026060523	0.458135426922406	1.62910608189256	0.281218904044716	0.77854250616118	NA
Tspan4	416.839861905864	-0.110665685737401	0.330280196465952	-0.335066064879277	0.737575250977819	0.99107134050028
Zfp410	1496.88214137302	-0.126021275493378	0.335467381196993	-0.375658804870138	0.707170567314093	0.99107134050028
Ldhb	1299.87035561627	-0.530487540290573	0.505797541394832	-1.04881399547268	0.294263734805478	0.99107134050028
Nkiras1	631.970678035707	-0.135740282433747	0.328730419519777	-0.412922791362119	0.679663182188803	0.99107134050028
Mus81	268.741335177363	0.481779196109323	0.375235217783753	1.28393917541869	0.199163238528344	0.99107134050028
Ldah	1333.75439670208	-0.408512800981419	0.343924977662561	-1.18779625649123	0.23491368961937	0.99107134050028
Bspry	114.543531937553	-0.52756820418415	0.496981613064554	-1.0615447137591	0.288442423691986	0.99107134050028
Tatdn1	2984.29958723424	-0.241316634837656	0.321461339053858	-0.750686336179371	0.452841448128374	0.99107134050028
Drd2	42.950482600019	-0.202147293500752	0.69892838184382	-0.28922461693067	0.772409494884271	0.99107134050028
Chaf1a	4304.88703424439	0.302691579263806	0.319574999339003	0.947169146178149	0.343552594692362	0.99107134050028
Vsig2	48.7517080803069	-0.11075461857856	0.656958775137689	-0.16858686232686	0.866121614988522	0.994109336023995
Slc16a8	61.9340669315676	0.0590249786507574	0.564140619242235	0.104628131067819	0.916670891848696	0.997221641118238
Sgk2	49.2415567947933	0.0143303583941056	0.540922877250947	0.0264924243303124	0.978864575988625	0.999956494375285
Ldoc1	13.0863753429489	0.071151215801922	1.00564131827469	0.0707520807955578	0.943595070177796	0.998440301227727
Prkg1	1770.14345356143	0.422927398583145	0.364533069193221	1.1601893883569	0.245971706471007	0.99107134050028
Glrx3	257.912550536855	0.135678097554873	0.362525787534167	0.374257783088287	0.708212537708396	0.99107134050028
Bloc1s2	384.334511251369	0.175783414433739	0.330243404151907	0.532284406664128	0.594529030491365	0.99107134050028
Ebf1	5991.60123241378	-0.00491485958414463	0.333703581164729	-0.0147282194784672	0.988249005910037	0.999956494375285
Gm6938	87.5668447091671	-0.523929080046489	0.628330274600331	-0.833843443847664	0.404369210638455	0.99107134050028
Zfp229	4450.73825233203	-0.362777074543191	0.323632299369375	-1.12095447595958	0.262307240717595	0.99107134050028
Cox7a2l	2044.5904697409	0.151747910196387	0.300693567136782	0.504659649494127	0.613797906374076	0.99107134050028
Shcbp1	2388.30484372607	-0.237027857172962	0.356964076248189	-0.664010394727121	0.506683658165986	0.99107134050028
Srpx	24.2758989558383	0.254688645498615	0.809060110016228	0.314795702254443	0.752916775070901	0.99107134050028
Pigp	1235.32181498026	0.304563723857432	0.502917402333744	0.605593925452032	0.544784437084878	0.99107134050028
Pcdh9	2531.15353039074	0.319630988927881	0.378414255285541	0.844658953682115	0.39830128310671	0.99107134050028
Pik3r3	366.918746449188	-0.00961306018107297	0.373377994528721	-0.0257461883719382	0.979459783059553	0.999956494375285
Cblif	11.5880157489987	0.56478271826052	1.00288054682921	0.563160508044735	0.57332559195953	0.99107134050028
Sytl4	10.3558047949941	-0.000635448357116891	1.22617244754138	-0.000518237347765432	0.999586506439895	0.999956494375285
Rp9	896.38703848168	-0.298069170289559	0.293315164427587	-1.01620784207066	0.309530422804047	0.99107134050028
Nemf	3914.8147513266	-0.281609424718386	0.314298973051202	-0.895992188534799	0.370256935235429	0.99107134050028
Gm2762	21.095203814092	0.577495263259011	1.01795334803672	0.56731014674965	0.570503484469194	0.99107134050028
Kmt5b	5124.7247324822	0.0415681845873212	0.306505941636925	0.135619506640955	0.892122083861015	0.994910439697843
Suv39h1	5073.52421401916	0.237924165548665	0.310098764891328	0.767252864202939	0.442931187498141	0.99107134050028
Stag2	6210.39909788927	-0.171459055156673	0.372340406625143	-0.460490057232201	0.645164506593675	0.99107134050028
Mgat4e	114.068265977517	-0.369579592961574	0.508728913403802	-0.726476485263621	0.467546717799996	0.99107134050028
Nol4l	2389.03606791352	-0.831053547558148	0.380446311463893	-2.18441741322289	0.0289315898190783	0.928313607138613
Tor1aip2	5798.00167092788	-0.0032976376605768	0.339905703776306	-0.00970162496227774	0.992259344655139	0.999956494375285
Ktn1	6901.21614405902	-0.289549996592421	0.303230099488829	-0.954885405771162	0.339635650886209	0.99107134050028
Unc5d	672.054404502069	0.372689405503442	0.373639963960033	0.997455950786111	0.318543244803851	0.99107134050028
Vmn2r8	6.84902026319716	-0.0663728421400872	1.37306427741614	-0.0483392097746429	0.961445906181982	NA
Vmn2r6	12.118051617858	1.04356978957212	1.22753625011047	0.85013358218806	0.395250822803128	0.99107134050028
Miga1	3894.90518712812	-0.186237460622836	0.334137345243361	-0.557367990360953	0.577276030927516	0.99107134050028
Gm9125	30.4888049277234	0.29043973123505	0.910825704877971	0.318875202664556	0.749821148895728	0.99107134050028
Setd3	4368.11943749305	-0.390030099177205	0.370600898291483	-1.05242621098679	0.292604048348729	0.99107134050028
Capn12	136.49632701789	0.346601573443371	0.490350350188309	0.706844755612524	0.479662958158914	0.99107134050028
Mrpl52	626.547344777454	0.776602724815131	0.411605396242907	1.88676516854221	0.0591919179613083	0.973750402436624
Gpr180	547.498688415462	-0.00183331622358669	0.333182428803741	-0.00550243969998366	0.995609710470663	0.999956494375285
Dr1	1268.60872611247	-0.122208811085932	0.295162668758537	-0.414038847120966	0.678845657162754	0.99107134050028
Zfand2b	161.636718185225	0.310429834873119	0.387390064265566	0.801336594581092	0.422936810954145	0.99107134050028
Lman2	2429.47908146547	0.224237187881585	0.291112396034032	0.770277016494245	0.441135586932974	0.99107134050028
Cmc2	1041.33470147209	-0.0790767828057773	0.337323152633629	-0.23442441524808	0.814655506029679	0.99107134050028
Carhsp1	791.888829864359	0.00273083989507973	0.350559469839805	0.00778994758386541	0.993784583955409	0.999956494375285
Pdgfrl	267.808308416758	0.768791853083057	0.433989317984582	1.77145340040459	0.0764853352681868	0.99107134050028
Zfp385a	631.422441304081	-0.0291243173023277	0.389637682522108	-0.0747471782344235	0.940415869834907	0.998347384985625
BC039966	1.94789059401723	1.08798631650709	2.52253493141747	0.43130673948516	0.666245350623782	NA
4930440C22Rik	1.46425157841628	1.39344181216402	3.18095055149128	0.438058306662691	0.661344017121754	NA
Nde1	2543.13709050599	-0.150416174791109	0.283233805169603	-0.531067167992317	0.59537223474322	0.99107134050028
1700111N16Rik	258.921487684641	0.297797220069249	0.42073279618611	0.707806053554046	0.479065706593134	0.99107134050028
Zmynd10	9.83414565366695	0.555483710095214	1.05062558170379	0.528717099382248	0.597001713477386	0.99107134050028
Gm35978	12.2000594191032	-0.202500092040713	1.00353709688685	-0.20178635415562	0.84008374992032	0.991648765120984
Cd46	148.754162573652	-0.294709732682545	0.387816172625235	-0.75992120361452	0.44730168641607	0.99107134050028
Eif3k	2070.61880182537	0.52060536901588	0.323049998151385	1.61153187430732	0.107063845721549	0.99107134050028
Fez2	772.227011549162	-0.27681997490007	0.303560120134899	-0.91191153428538	0.361815289213114	0.99107134050028
1700009C05Rik	13.7660226636851	0.667030446087835	0.916466945447318	0.7278281550703	0.466718787175475	0.99107134050028
Tdrd3	3756.29851709389	-0.231878845052927	0.376814888597835	-0.615365401074706	0.53831343529443	0.99107134050028
Septin4	182.440571231647	0.576499975976209	0.455211876253769	1.26644317964768	0.205354460048887	0.99107134050028
Sh3bp5l	1065.52806314405	-0.496972567938586	0.36577584382204	-1.35868066831766	0.174247800514766	0.99107134050028
Apba2	264.385195275117	0.157216369484597	0.391829202128118	0.401236989562588	0.688245649737325	0.99107134050028
Cpsf4	1845.57177969957	0.175248136987134	0.340826038299463	0.514186468444509	0.607121627421831	0.99107134050028
Nlrp5	25.9066389421988	-0.0876997901182631	0.845331459698917	-0.103746038446859	0.917370890356892	0.997221641118238
Abhd12	2658.09870922553	-0.0728448382499638	0.338650551689166	-0.215103261715118	0.829686810948009	0.99107134050028
Tbx6	185.441550618805	0.518017378929267	0.412435800044083	1.25599518488429	0.209117715869261	0.99107134050028
Gm10451	221.694967120647	-0.186620667256757	0.379680401341693	-0.491520411897183	0.623058418841289	0.99107134050028
Slc24a3	169.705935989651	0.451378032193502	0.620041770220416	0.727980039204525	0.466625805315981	0.99107134050028
Cdc123	3239.15890611681	-0.0375834503420762	0.30807800790858	-0.121993291884791	0.902904330890725	0.996371999365728
Scml4	59.7206244468021	0.278064362993557	0.588003074272277	0.472896104051317	0.636287304605862	0.99107134050028
Chrdl1	19.0177241818606	0.873132077462533	0.994813148351544	0.87768449674128	0.38011496009993	0.99107134050028
Ppfia2	146.314723002386	0.288202258705905	0.671473002433946	0.429209004176241	0.667771130873377	0.99107134050028
Cpsf7	4014.45911318144	-0.133213895547479	0.320965926526179	-0.415040615024953	0.678112171067663	0.99107134050028
Rps21	4711.86262046785	0.44165772826574	0.452467058027131	0.976110239254715	0.329009837790938	0.99107134050028
Cdk11b	2803.81911042791	0.258258543228843	0.297331068957769	0.868589159330416	0.385071886036805	0.99107134050028
Hnrnpc	25374.6372383497	-0.0598648926696391	0.308641374193515	-0.193962630013773	0.846205143095573	0.99273575117048
Stard13	150.706658012554	0.202447446809255	0.493794014918742	0.409983597801544	0.681817979636336	0.99107134050028
Lysmd4	181.588525221759	0.179146657090002	0.384059840272967	0.466455063259607	0.640889805662912	0.99107134050028
Zkscan8	1157.56919929747	-0.431611934918724	0.327042276855611	-1.31974354835256	0.186920655038697	0.99107134050028
Prom1	920.823587919274	-0.367010474202946	0.403658567807209	-0.909210167881866	0.363239198038763	0.99107134050028
Skor1	5.81020665534616	2.41400607060245	1.68336421460396	1.43403670439222	0.151561788800348	NA
Fyb2	156.58084163411	0.364527901728604	0.414040900788967	0.880415198194153	0.378634426181799	0.99107134050028
Nsfl1c	3664.7165485064	0.253116604651477	0.285171149768752	0.8875954136901	0.374758421571733	0.99107134050028
Atp6v0e	1585.75421367608	0.232382040105046	0.279229676650026	0.832225438545716	0.405281707638954	0.99107134050028
6330403K07Rik	47.6065163266662	0.170485942047468	0.599286609498408	0.284481480722824	0.776041424259589	0.99107134050028
Abcc2	69.6809848764378	-0.339096144623372	0.625373014122462	-0.542230216152194	0.587659922122862	0.99107134050028
Adat1	2583.29095383339	-0.106503512941455	0.332288580435279	-0.320515116113653	0.74857787328927	0.99107134050028
Slc25a13	20916.1287437122	-0.272589228716523	0.305651723844535	-0.891829515266111	0.372484318956071	0.99107134050028
Sema4a	134.245570156473	0.0633837630241599	0.423478093737825	0.149674242803692	0.881021630495936	0.994910439697843
Chek2	3518.41303579932	-0.423636912059799	0.386903685398469	-1.09494152691644	0.27354225446821	0.99107134050028
Keap1	976.20156907895	-0.0571316599699743	0.32889768831331	-0.17370648076903	0.862096144043861	0.994109336023995
Klf13	7870.08204629614	-0.133453953558846	0.313253441792693	-0.426025498060334	0.670089266346465	0.99107134050028
Reck	822.888039148562	-0.549478821504344	0.292382663428709	-1.87931396157598	0.0602016364451407	0.973750402436624
Pld5	101.305920394027	1.11034401357288	0.682372382470373	1.62718193481562	0.103698463331084	0.99107134050028
1700027A15Rik	11.3436200579954	-0.468257366907041	1.16263670880112	-0.402754672514939	0.687128709471678	0.99107134050028
Myo18a	1991.36561829391	-0.519867666591277	0.403571133218642	-1.28816861217284	0.197687275532898	0.99107134050028
Prrg1	1189.96823848909	-1.25684993695618	0.446420353279527	-2.81539568642651	0.00487172097785598	0.649675283561795
Arhgap24	220.973860377258	0.142328236251844	0.499619330843714	0.284873357504987	0.775741168247563	0.99107134050028
Cd72	17.8150099383252	-0.0447036112794635	0.88706410435929	-0.0503950177442385	0.959807606607758	0.999650921683318
Catsperg1	185.09817418838	-0.858900286465925	0.532142284729737	-1.61404254296789	0.106518198761675	0.99107134050028
Fh1	1707.98633470073	-0.119961649486677	0.282952879825015	-0.423963345278068	0.671592545538469	0.99107134050028
Fkbp7	112.879395134761	0.186535432552635	0.431586633835138	0.432208548478565	0.6655898468719	0.99107134050028
Cd300a	22.6582021458901	-1.86499033280749	0.90044666869075	-2.0711835555116	0.0383416457638417	0.946814757136027
Hivep2	1556.26426040117	-0.208981832075626	0.276552251096856	-0.755668526460248	0.449847958855018	0.99107134050028
Cgrrf1	135.32087935578	-0.474480031042418	0.468711795848791	-1.01230657142558	0.311391493809416	0.99107134050028
2210408F21Rik	96.9628845455444	-0.0283579420670891	0.539141332176797	-0.0525983455072776	0.958051935241617	0.999650921683318
Akt1	653.962673524527	0.199644134111046	0.39330233863446	0.507609832182049	0.611726993967664	0.99107134050028
Efna3	86.7703223123098	-0.117668503416235	0.539867560852035	-0.217958091852245	0.827461764254139	0.99107134050028
Plpp1	5317.99080002349	-0.0802582649518484	0.320393700490112	-0.250498885680573	0.8022015663351	0.99107134050028
Dgcr2	4380.65102758767	-0.098670015426264	0.298027667173597	-0.331076696207503	0.740586553679173	0.99107134050028
Ptn	264.634339855392	3.38338452844308	0.433343340270728	7.80763014917765	5.82732890970964e-15	5.08609267239458e-11
Twf1	2233.94898635929	0.0244156993886258	0.272629070126377	0.0895564782482952	0.92863967069835	0.997631577558191
Pthlh	9.21698805431814	-0.240117034839517	1.25464396033103	-0.191382609275196	0.848225844029518	0.99273575117048
Ptgs1	363.494566185407	0.737478760519831	0.522773890865332	1.41070312310185	0.158332169719684	0.99107134050028
Ptgis	1035.30820052756	0.310407251957032	0.294548975856823	1.05383918261497	0.291956550985556	0.99107134050028
Cst7	73.7835737132445	-0.247740654299312	0.48971538897074	-0.505887010861557	0.612935971301619	0.99107134050028
Plxna2	946.470256693205	-0.171434263994506	0.300348997953364	-0.570783539025243	0.568146382535588	0.99107134050028
Gm14023	9.74983545523691	-0.612655937761266	1.11427143659516	-0.54982647642242	0.582438396944943	0.99107134050028
Etaa1os	57.4412878238746	0.149995392189853	0.508621912018466	0.294905486070383	0.768066080953815	0.99107134050028
Trip10	1480.12748682337	-0.102736732328259	0.357580884721452	-0.287310470771636	0.773874605979045	0.99107134050028
Gusb	293.371504757226	-0.0806703971408319	0.389709474249708	-0.207001375309501	0.836008784420567	0.99107134050028
BC055324	3253.09737459561	-0.304781149000345	0.362917724804237	-0.839807835687133	0.401016139368181	0.99107134050028
Ces2g	2.02734507701214	-0.0877423592935166	2.76062780825287	-0.0317834802037463	0.974644720868642	NA
Sowahb	36.7482957430973	-0.401687958325553	0.702049871765268	-0.572164420905781	0.567210588919174	0.99107134050028
Dmrt2	6.31683385194765	-0.635042050875853	1.32977574206565	-0.477555749279493	0.632966432535446	NA
Nlrp3	15.4360094871237	-0.650650115668541	1.10834682147103	-0.587045591744451	0.557173087204578	0.99107134050028
Neu4	1.41577935236561	3.66286562594963	3.54566975596589	1.03305323903518	0.301578984692324	NA
Shisa4	15.7013121604381	-0.074713614895921	0.916226363299263	-0.0815449302581546	0.935008594648339	0.997631577558191
Sgms1	12149.4301665947	-0.170609705796547	0.303920777632928	-0.561362428476698	0.574550491416385	0.99107134050028
Odf4	4.3029360531614	0.917444995172025	1.91409793646306	0.479309327749088	0.631718587313391	NA
Gdf10	2.07929385280345	4.21170431110948	3.12020182177663	1.349817912968	0.177074397501972	NA
Ctnna2	448.983628733329	0.68956451117689	0.522521367477961	1.31968672306205	0.186939634665112	0.99107134050028
Map3k13	145.892354956112	-0.522760232642679	0.427895876499269	-1.22169962683333	0.221821237466694	0.99107134050028
Dip2b	2341.00424401421	0.0125113080174265	0.302027440308164	0.0414244083407157	0.966957554452828	0.999956494375285
1700128A07Rik	47.9054199058666	0.148483645729975	0.646306189439163	0.229741952276247	0.818292293498453	0.99107134050028
Fbxo44	217.943351093554	-0.318573732633497	0.412025824167143	-0.773188751645489	0.439410682137899	0.99107134050028
Ifi202b	14.1936357349758	-0.120713289797551	1.0772639937009	-0.112055439059877	0.910779449305257	0.996780073544545
Clec9a	4.9237091449321	0.425290130665278	1.89287735279662	0.224679179576498	0.822228862812271	NA
Ap5z1	699.215275603358	0.236956447818951	0.358963671785098	0.660112614294882	0.509181564326393	0.99107134050028
Fbxw8	2809.63270333449	-0.265407872859168	0.286965922960427	-0.924875922970714	0.355030452023868	0.99107134050028
Klhl33	5.13355608499564	0.137682727255295	1.48520216044496	0.0927030211254517	0.926139496838388	NA
Pax2	52.5766705204953	-0.118021611613266	0.765370038925321	-0.154202027269036	0.877450443780677	0.994910439697843
Defb34	2.52750919112525	0.673578132661277	2.05609146329649	0.327601249596817	0.74321317699502	NA
Dna2	1497.19331345751	0.172157552494379	0.365447917597097	0.471086423549363	0.637579019842754	0.99107134050028
Kdm5b	19418.0250624584	-0.0560349043862067	0.298324229342252	-0.187832227069698	0.85100817183024	0.99273575117048
Supt3	4865.31395270335	-0.643256795657697	0.329756077991059	-1.95070489549897	0.051092160685633	0.972674884850342
Esrrb	33426.2131663066	0.379886165989735	0.300378080954058	1.26469336505228	0.205981269327764	0.99107134050028
Chchd7	861.196816144729	-0.0141727797067069	0.300469561639995	-0.0471687702053757	0.962378717571998	0.999936543327307
Rxrb	567.863472435994	0.410806308795407	0.3545681090285	1.15861042867334	0.246615016063835	0.99107134050028
Cadps2	2070.10735135039	0.35517410403348	0.364260255757355	0.975055879470068	0.329532542405906	0.99107134050028
Gabpb1	4126.07362029646	-0.25937491399997	0.309138271824135	-0.839025567651246	0.401454962252465	0.99107134050028
Dll3	34.6711089199125	0.528853148715897	0.629421415242977	0.840221091797048	0.400784434598402	0.99107134050028
Fam57a	203.939153513926	-0.137577019345092	0.362348040077986	-0.379681974588525	0.704181502143331	0.99107134050028
Mettl7a1	185.075375703262	-0.55905110451895	0.508262097549545	-1.09992680393496	0.271364015020906	0.99107134050028
Ckmt1	166.465696625028	0.137299190290137	0.617593966760117	0.222313036849122	0.824070204084955	0.99107134050028
Gm4788	210.609716166103	0.0659725443130453	0.413079265669194	0.159709164308136	0.87311018149935	0.994652643087147
Spag7	1010.91883764325	0.617041708617977	0.325613578259667	1.89501221636987	0.0580907832327253	0.973750402436624
Gal3st1	35.1062534899299	-0.241995407019071	0.609166148856202	-0.397256819791207	0.69117808586822	0.99107134050028
Gpr68	92.7901145380698	-0.0155302606234711	0.484051444431016	-0.0320839051347658	0.974405138644821	0.999956494375285
Golph3l	1254.10122005422	-0.263567518000828	0.29868400730106	-0.882429295034747	0.377544699517512	0.99107134050028
Sptan1	5764.50154859209	0.473629162179506	0.272940523444132	1.73528340974422	0.0826906188141878	0.99107134050028
Slx1b	686.735733894885	0.337166163042679	0.325564304157546	1.03563615155892	0.300371919636033	0.99107134050028
Sh2d1b2	9.87431699680377	0.786432337962024	1.37375271595069	0.572470087833662	0.567003544953956	0.99107134050028
Rprd2	5766.29656032688	-0.0357239079472155	0.293035045428641	-0.121910018970461	0.90297028082497	0.996371999365728
Edem3	2172.08102168824	-0.35928590408319	0.378916396670639	-0.948193076995525	0.343031170895677	0.99107134050028
Kir3dl1	5.07662017825005	-1.05213586494418	1.77804327799935	-0.591738051577713	0.554026011674203	NA
Pcsk1n	45.2819036222961	1.65032032946836	0.871050945743216	1.89463123544425	0.0581412736361192	0.973750402436624
Gpr162	136.932571943483	0.268693504687698	0.480078204876635	0.55968694674807	0.575692987399075	0.99107134050028
Syk	1201.01149645998	-0.26909344527417	0.373115377710613	-0.721207061808314	0.4707821275949	0.99107134050028
Frmd4b	1176.67916670486	-0.475130571757058	0.31273851848742	-1.51925824185348	0.128697506291228	0.99107134050028
Pomt1	776.649800921119	-0.313405320877989	0.345625358764805	-0.906777564001772	0.364524436678571	0.99107134050028
Mpp4	112.009813355816	0.261311217830067	0.459618364012809	0.5685395499619	0.56966865838118	0.99107134050028
Chst10	168.6285713685	0.370961382618645	0.457097155377699	0.811559158166538	0.41704463459764	0.99107134050028
Abcc10	364.089822488662	-0.188886144189986	0.373607281726254	-0.505574043731795	0.613155706928884	0.99107134050028
Chd6	10319.1172325758	-0.0792015635238809	0.286801990105743	-0.27615416299824	0.78242966136451	0.99107134050028
Tyms	8912.52597366238	0.0122100169699171	0.280815089016729	0.0434806299500156	0.96531840498239	0.999956494375285
4930447J18Rik	20.0979412572552	0.394314349069166	1.07513845076102	0.366756810520597	0.713800426188463	0.99107134050028
Fam131b	97.2309897576688	0.370692691254431	0.535452316559066	0.692298230469118	0.488750061126294	0.99107134050028
Gm8267	4.3048074519254	-0.826736962082041	1.74694665030372	-0.473246828652899	0.636037091834371	NA
Vmn2r56	36.0762371139987	0.603391360874257	0.764106707677701	0.789668975303338	0.429721114528662	0.99107134050028
Aicda	6.31856029012871	0.175917728348048	1.39939079705132	0.125710222418732	0.899961309745759	NA
Ahrr	103.998373907669	0.0200431672190056	0.460011938642485	0.043570971827718	0.965246390840548	0.999956494375285
Zbtb17	1349.24789707656	0.17709127705918	0.295423103667374	0.599449653262637	0.548873074190862	0.99107134050028
Gm21992	15977.887876042	-0.292219577285264	0.363170035204757	-0.804635704926783	0.42102993181367	0.99107134050028
Sergef	2096.37446841492	-0.293935152143737	0.306409951864465	-0.959287224044713	0.337414069736406	0.99107134050028
Armc3	83.2740342446505	0.501230754444609	0.587665522478811	0.852918429399066	0.393704540864999	0.99107134050028
Gm10790	17.1237256537717	0.508065847565489	1.0634013832169	0.477774296313717	0.632810857530882	0.99107134050028
A730082K24Rik	646.676698305525	-0.15919027424271	0.455431553676398	-0.349537209175939	0.726686041345154	0.99107134050028
Mettl26	92.1057281189031	0.316701307118876	0.470566084212222	0.673021957477168	0.500933321867504	0.99107134050028
Acbd6	3559.88691266382	-0.0990169349248715	0.303474014925677	-0.326278132739376	0.744213931289587	0.99107134050028
Ccdc88c	5823.49015848912	-0.256014577106088	0.3323952228291	-0.770211361424161	0.441174525508528	0.99107134050028
Nudcd2	1337.63368119044	-0.416049977143984	0.284009206449674	-1.46491721992015	0.142943504070378	0.99107134050028
Zmynd19	2265.36319407917	0.147827667306039	0.294404258317	0.502124759169978	0.615579764949827	0.99107134050028
Tmprss13	19.8079734337542	0.624828570751425	1.06148620206242	0.588635603117038	0.556105745186005	0.99107134050028
Odr4	1356.42679300861	-0.164895389477898	0.293449179522532	-0.561921453473467	0.574169536136501	0.99107134050028
Elovl1	465.838127089845	0.265086260670919	0.392999345161745	0.674520871178091	0.499980221169588	0.99107134050028
Nfatc4	700.938567075647	0.151537909914338	0.39072831140709	0.387834476003595	0.698138530406219	0.99107134050028
Camta2	412.065098777299	0.052305951163784	0.392552209120091	0.133245845899143	0.893998954291034	0.995051708654592
Ephx2	750.913392427595	-0.872702735597003	0.434738083730416	-2.00742186676742	0.0447047624188722	0.958653689228145
Hdac9	1158.49232935365	0.00380676911028332	0.337423207263493	0.0112818828946481	0.990998550774045	0.999956494375285
Styxl1	63.9844033017687	0.00319995044564171	0.567850447067079	0.00563519930673526	0.995503785272691	0.999956494375285
Pex5	1371.74857043228	-0.177116242533935	0.361607127504948	-0.489802963110873	0.624273333742492	0.99107134050028
Cav2	2.29490802407217	-1.21281800571363	2.34469796179608	-0.517259802957561	0.60497481034706	NA
Coq3	1109.33681675799	-0.512152350050305	0.311020128361999	-1.64668554651938	0.0996226965540018	0.99107134050028
Chrd	32.8831793633751	-0.149786241650787	0.645637543732423	-0.231997415740222	0.816540020992596	0.99107134050028
Sbk3	8.38234208012539	1.1162910569827	1.35539761992494	0.823589358998963	0.410172924224324	0.99107134050028
Dync1i2	2780.53130834446	-0.394995284247778	0.338723007608595	-1.16613065949216	0.243561622349363	0.99107134050028
Dennd2d	193.947761672462	-0.162895085750885	0.466821848491853	-0.348944862536202	0.727130704031968	0.99107134050028
Gm15290	64.3396936631162	-1.38820880484782	0.645948143887848	-2.14910255255544	0.0316262714704816	0.928313607138613
Sh2d3c	83.9438073667867	0.523328907346077	0.53263820697423	0.982522283406899	0.325842610517593	0.99107134050028
Gm1673	9.16207398756262	0.81009459232578	1.22550711614596	0.661028060672067	0.5085943183144	0.99107134050028
Pard6a	185.638981154619	0.50553622838503	0.429721368494024	1.17642794947969	0.239423908444396	0.99107134050028
Srgap2	11529.924655136	-0.421570123377984	0.324550455392774	-1.29893554722576	0.193966049187273	0.99107134050028
Nrip1	2995.67912030731	-0.148209843940594	0.297700585118291	-0.497848682029639	0.618590700212097	0.99107134050028
Tes	150.388744894769	-0.0695717497679966	0.499947027407789	-0.139158242681678	0.889325104887351	0.994910439697843
Dnph1	305.339971092703	0.530198148967707	0.386198905204685	1.37286289997819	0.169794972043996	0.99107134050028
Fbh1	1878.44835231283	-0.376717021747268	0.374670269375662	-1.00546280967267	0.314674048758644	0.99107134050028
Rpl15	9444.00560961731	0.587313827940041	0.406108056801934	1.44620087708943	0.14812086779439	0.99107134050028
Sh3tc1	1546.43314927434	-0.398349655208209	0.415039912850401	-0.959786379272375	0.33716273885226	0.99107134050028
Slc7a4	6.58211510234817	-0.603778601910826	1.26505565033437	-0.477274341054673	0.633166779854284	NA
Ghitm	4395.07311994232	-0.252231561205708	0.331859890741714	-0.760054373072822	0.447222084324571	0.99107134050028
Atp2b1	5945.85809987886	-0.174337561018728	0.340963044631644	-0.511309257010747	0.609134524024747	0.99107134050028
Lrriq1	181.455812305684	0.076748399705684	0.450585312996527	0.170330451286315	0.864750264495727	0.994109336023995
Sgtb	705.111649242144	-0.0526365313604589	0.329455397649299	-0.159768307746743	0.873063590094838	0.994652643087147
Zfp532	7723.99079567142	0.148855581697824	0.332692133615156	0.447427416092782	0.654566484381762	0.99107134050028
Tnks2	8337.09942364902	-0.104006776689669	0.325607899128584	-0.319423383056798	0.749405481705639	0.99107134050028
Mbtps1	10596.5594536397	0.195965700960759	0.305932085310374	0.640552953973258	0.52181317406544	0.99107134050028
Cyp4f16	441.424756659086	-0.607399643017141	0.328382218552277	-1.8496727554097	0.0643607295509314	0.974746930413984
Toporsl	48.9751165579652	-0.835523921996201	0.593802838314369	-1.40707296780192	0.159405752937678	0.99107134050028
Prpf38b	5314.7598520965	-0.146713951934822	0.318049747777956	-0.461292464338783	0.644588790674961	0.99107134050028
B4gat1	79.455082408028	0.138147915395761	0.515369414984393	0.268056099914165	0.788656136747639	0.99107134050028
Rcor3	1047.62809701399	-0.519742771606076	0.329310005066481	-1.57827810758786	0.114501733065452	0.99107134050028
Man2a2	383.233044438388	-0.214652705805289	0.39066411041536	-0.549455913872065	0.582692611389064	0.99107134050028
Gm1715	114.25530147232	-0.418255492900612	0.529099964000681	-0.790503725870739	0.429233647149187	0.99107134050028
St6gal1	680.842396438046	0.324021813172291	0.376412311594359	0.860816193285074	0.389339284895217	0.99107134050028
Fam227a	78.2855749050137	0.282366590151	0.529641088218232	0.53312818138961	0.59394485223235	0.99107134050028
Arap2	2300.58855540372	-0.293771320602486	0.35293632041445	-0.832363527385091	0.405203782482333	0.99107134050028
Tmem158	15.2152182254651	0.338477296423153	0.903443953857628	0.374652234903874	0.707919119959637	0.99107134050028
Panx3	4.94500078648771	1.09218169003832	1.56261799470073	0.69894349978191	0.484587341055788	NA
Dcaf8l	2.10489070706904	-0.900835555579097	2.67044188659599	-0.337335764579169	0.735863801838745	NA
Diaph1	11180.4577658964	-0.170660810735926	0.334416271986989	-0.510324481885757	0.609824153868999	0.99107134050028
Pkp1	10.4651462144056	1.58396063163148	1.36209212019608	1.16288803682637	0.244874931812891	0.99107134050028
Gcsam	3.06684459079484	0.11328698793575	2.03856190455388	0.0555720126441497	0.955682760713565	NA
Gfra2	103.741576782842	0.408209967049078	0.584932808540999	0.697874971430101	0.485255388036466	0.99107134050028
Crim1	818.509576542787	-0.0231810377213896	0.38155380837547	-0.0607543083374971	0.951554879724264	0.999650921683318
Pde4b	294.995292264674	0.962850430638891	0.476008300487114	2.02275974946987	0.0430979233686103	0.9563449130259
4933405L10Rik	6.55211607569601	-0.295256219441905	1.27325521102763	-0.231890839232149	0.816622799853083	NA
Nxf2	11.3329514097972	-0.00198726665079509	1.15072357877152	-0.00172697134868536	0.998622076908862	0.999956494375285
Fbrsl1	11081.0378290599	0.163935701443342	0.313627762974363	0.522707874738572	0.601177557413405	0.99107134050028
Phka2	1809.172645869	-0.488753198623026	0.314639498155951	-1.55337521667663	0.120333520171903	0.99107134050028
Eif2ak4	2913.54191384672	-0.0437987130568507	0.286146589555124	-0.15306390030699	0.878347883744352	0.994910439697843
Cpq	1374.57055259667	0.390074067225445	0.304536253629525	1.28087891860645	0.200236198604163	0.99107134050028
Cdadc1	1778.98215293938	0.162965560494918	0.285624099626548	0.57055955960297	0.568298238097749	0.99107134050028
2310016D03Rik	10.6413086373728	0.379406815692428	1.28889706242075	0.294365490274174	0.768478634066514	0.99107134050028
Axin1	3483.16074591816	-0.118878434300679	0.325086955647151	-0.365681957505884	0.714602410854295	0.99107134050028
Arrdc1	233.075059965466	-0.301798248162743	0.386052593448856	-0.781754230599996	0.43435902402478	0.99107134050028
Septin2	5532.75484720758	-0.358435628124171	0.309176222595349	-1.159324689057	0.246323861774008	0.99107134050028
Mettl14	1383.62497275989	-0.214712878462393	0.287048419679751	-0.748002301151632	0.454458769540326	0.99107134050028
Pcnp	3782.86159050413	-0.223662155261165	0.313964306719199	-0.712380835892922	0.476228979412941	0.99107134050028
Kcnc4	33.7174666818814	-0.236572614911967	0.63700815966087	-0.371380823501403	0.710353906552815	0.99107134050028
Paip2	3799.0790498374	-0.246785578288709	0.286869135173407	-0.860272326402531	0.389638943831327	0.99107134050028
Trim30a	87.1187704305801	-0.0878851450569528	0.514312993448534	-0.170878718166679	0.864319130968795	0.994109336023995
Plcb4	10276.2791938567	-0.271008363572095	0.314819946997683	-0.860836062506831	0.389328340037565	0.99107134050028
Pak1	4298.35007195215	-0.213735156178611	0.335870852678489	-0.636361132483287	0.524541068052682	0.99107134050028
Zfp948	1845.08093638066	-0.089774284449254	0.324783681341546	-0.276412546586189	0.782231221192452	0.99107134050028
Kcnj9	48.249570652202	0.108683396135572	0.641187665584094	0.169503254615115	0.865400812590808	0.994109336023995
Kcnj8	1.78219299726096	1.08670403720675	2.52991506618646	0.429541707439539	0.667529048504135	NA
Kcnj4	120.94579781373	0.00543865367585712	0.413502965158077	0.013152635250821	0.989506017962536	0.999956494375285
Kcnj3	88.2614486902636	0.138990210722869	0.572780372238507	0.242658822577449	0.808269708922807	0.99107134050028
Ppfibp2	1345.65987067719	-0.370057215948308	0.287815428837182	-1.28574488672618	0.198532110283406	0.99107134050028
Uspl1	4038.02366895611	-0.117822928146971	0.33571827244393	-0.350957745877978	0.725620048423929	0.99107134050028
Ptpre	143.743490067351	-0.121377019379936	0.430226981086676	-0.282123215688052	0.777849032428775	0.99107134050028
Amer1	1196.95681462716	-0.709254040262211	0.293652722894252	-2.41528167446151	0.0157230453575718	0.844214634494139
Gm15319	257.568594492427	0.283505566470367	1.09590114396995	0.258696295765652	0.795869577850285	0.99107134050028
Nr2f6	416.975489151367	0.146997284177106	0.390539977789243	0.376394972441038	0.706623283081586	0.99107134050028
Epor	35.0166577511374	0.954210129427946	0.642589634798402	1.48494478863996	0.137558450181378	0.99107134050028
Epn2	8943.22262366513	-0.389704159497262	0.370565818752142	-1.05164626572836	0.292961872712626	0.99107134050028
Nmur2	6.14432451410046	-0.109232476391303	1.54239449368986	-0.0708200637633153	0.943540963343077	NA
Ehbp1	5407.79931639948	-0.473662390507208	0.291332138466778	-1.62585011389405	0.103981544586777	0.99107134050028
Ppp3cc	242.767590681967	-0.939091032380782	0.464789636281655	-2.02046465556669	0.0433352127498646	0.9563449130259
Apoe	8198.7726045811	0.707077671510749	1.01491489999011	0.696686659657513	0.485998909214394	0.99107134050028
Tnfrsf8	300.444254187639	-0.831830865205727	0.434456729728993	-1.91464605859508	0.0555376570485237	0.973750402436624
Kif2a	4050.41195041286	-0.190439282791277	0.336628006854999	-0.565726198988868	0.57157992249902	0.99107134050028
Tctex1d2	361.987458695083	-0.922272373346551	0.341864873180065	-2.69776875514431	0.00698059123980699	0.754884917940909
Gnrhr	12.0203418277729	0.639143502032638	1.01125474050218	0.632030166518921	0.527367165377711	0.99107134050028
Skint4	42.5671007773271	-0.567757984288564	0.657826696230693	-0.863081397489313	0.38809271506838	0.99107134050028
Srsf5	8624.80105731363	0.118977170201295	0.294988722410422	0.403327860228365	0.686707048854676	0.99107134050028
Col6a1	34.5838583784652	0.353844458863819	0.755225933259467	0.468527950750668	0.639407087631186	0.99107134050028
Sytl3	701.05596813136	-0.316157974490529	0.384536522425439	-0.822179314714721	0.41097484971153	0.99107134050028
Zfr2	104.421618275571	-0.0178969771719318	0.579786507060193	-0.0308682195152805	0.975374634992137	0.999956494375285
Gm6936	9.10494591566944	-0.200530173679485	1.21417337268147	-0.165157775809742	0.868819798814926	0.994641207663889
Gm12866	122.45816550139	-1.32369057948075	0.488620598241342	-2.70903556715583	0.00674791054992749	0.743571809158603
Gm10778	1430.46358720244	-0.141570131229436	0.290428254715943	-0.48745302473377	0.625937324718446	0.99107134050028
Ercc6	2338.59852054108	0.3568199396349	0.410862152105435	0.868466316029354	0.385139104502688	0.99107134050028
Eif5	8541.31117778166	0.226113529022072	0.301189574993534	0.750734911814016	0.452812207840289	0.99107134050028
Rin1	165.069647783612	0.224184253762147	0.620047336591006	0.361559901208032	0.71768093430566	0.99107134050028
Plekhg4	27.4806259652976	-0.034315549939772	0.8980243229245	-0.0382122722779047	0.969518436180283	0.999956494375285
Palb2	1660.8052021886	-0.242526408042737	0.331779692963266	-0.730986293575205	0.464787524979467	0.99107134050028
Rars2	2661.77526809786	-0.588848515204633	0.331542127076581	-1.77608957388579	0.0757181544281113	0.99107134050028
Tmcc3	239.728647938291	-0.491183933765867	0.483756823416452	-1.01535298313099	0.309937596635063	0.99107134050028
Ano2	145.066956558923	0.814489617694138	1.19085773691261	0.683952072903152	0.494005430376389	0.99107134050028
Dpysl3	243.255588573318	0.56093186825246	0.365328660210264	1.53541708972304	0.124681408511951	0.99107134050028
Dlx5	2.71671095000935	4.59444926893563	2.61295055360797	1.75833762433491	0.07869007949812	NA
Dlx3	2.56586185362866	0.404325887835395	2.14796146759444	0.1882370302891	0.850690845333823	NA
Hspa1l	91.3237253840622	0.0432633903413157	0.440529377498944	0.0982077304059463	0.921767344164232	0.997631577558191
Eif2ak1	1121.8029315097	0.0788245805702381	0.316306806305645	0.249202922601895	0.803203818821588	0.99107134050028
Mmp28	77.7919217170703	-0.346110640887145	0.582985793497745	-0.593686235149199	0.552721991233222	0.99107134050028
Rdh1	12.3705163874405	-0.174944127394327	1.00178488299306	-0.174632428941873	0.861368465509176	0.994109336023995
Rab3d	52.3296843846364	0.149545655212076	0.592324519551727	0.252472504979623	0.800675863723871	0.99107134050028
Tnrc6a	11887.2206391317	-0.268139527119498	0.336490635297913	-0.796870697106027	0.425526130778091	0.99107134050028
Cckar	3.80259422695897	5.06788592098196	2.28702732495763	2.21592714073753	0.0266964924185442	NA
Capn5	1028.34373217618	-0.331338106245778	0.444893064523915	-0.744758982926261	0.456417435034805	0.99107134050028
Mgp	2.38259145464849	2.2825501916495	2.75102613484255	0.829708654069232	0.40670352734592	NA
Ctla4	3.5078026395015	0.758523261083836	2.33501901650094	0.324846716760575	0.745297085418088	NA
Cd14	1.4495662755958	3.70485117654461	3.51680839016265	1.05346972752566	0.292125761566636	NA
Nptn	5637.44553571748	-0.279232128656796	0.427579816210318	-0.653052642034551	0.513722341651709	0.99107134050028
Slc25a44	983.280674427688	0.633610554556564	0.362054680099729	1.75004105562738	0.0801112296432195	0.99107134050028
Slc25a45	16.1885548923616	0.236420855862348	0.875194791390241	0.270135126703388	0.787056299105922	0.99107134050028
Slc10a1	1224.99799355506	0.389629657012465	0.364367350146961	1.06933197185564	0.284920108923088	0.99107134050028
Lpxn	117.845417515578	0.803275388928263	0.493105734281633	1.62901246747514	0.103310379683131	0.99107134050028
Poc1b	1179.50886479266	-0.443801694627102	0.297047158804424	-1.49404456993747	0.135163970316259	0.99107134050028
Acd	275.465685896515	0.757461329920029	0.373496429302694	2.02802830360168	0.0425573593899247	0.952411878859648
Tesc	76.1676067876371	-0.496708107393501	0.557733275837005	-0.890583597774542	0.373152601831001	0.99107134050028
Alkbh2	445.87349674602	0.295387084855719	0.343399172414269	0.860185779654038	0.389686642159496	0.99107134050028
Dhx32	1933.5736415198	0.313188659812441	0.27739357490207	1.12904078590504	0.258880628649356	0.99107134050028
Wsb1	4125.80047314041	-0.335268936470323	0.27161475350827	-1.23435465908929	0.217070776550082	0.99107134050028
Mtmr14	2358.13805361224	-0.188104246935735	0.338033817579108	-0.55646576512042	0.577892491656625	0.99107134050028
Ap5s1	106.569985759024	-0.14645128868078	0.456570635278635	-0.320763705251004	0.748389466139374	0.99107134050028
Glis2	1424.23737124823	-0.418489894593399	0.47193267844508	-0.886757611217422	0.375209413715112	0.99107134050028
Gm13483	76.4297436380238	-0.136295989492763	0.47909870651019	-0.284484152515374	0.776039377018605	0.99107134050028
Cyp4f37	61.7547682384564	-0.0538751073940467	0.507231996532219	-0.106213937137983	0.915412613261535	0.997032649051929
Tmem9	646.922359317773	-0.172666698954563	0.354569452035502	-0.486975677017079	0.626275567835922	0.99107134050028
Bmp1	38.3220766987258	0.882043880824223	0.681784968127622	1.29372738041815	0.195759604248386	0.99107134050028
Nsmce4a	2199.53339137371	0.225912445062919	0.273529270018336	0.825916893821912	0.408851236621534	0.99107134050028
Satb1	699.003725547852	-0.64741774650265	0.351256634944588	-1.84314738027591	0.0653074951799881	0.97938800331776
Dbn1	140.416509240067	0.12983323341365	0.518740691603314	0.250285422977643	0.80236662858155	0.99107134050028
Psma2	2339.02894262834	0.276977882901445	0.295398174659315	0.937642499723925	0.348428162733389	0.99107134050028
Syt14	3152.87976658114	-0.398197068578535	0.36308782150299	-1.09669629493551	0.272774176633996	0.99107134050028
Btbd35f28	1.91283326401762	1.94347324925203	2.71825677297378	0.714970443033558	0.474627307175073	NA
Thbs1	4.4032190829196	1.16444739962614	1.60453778503711	0.725721394961857	0.468009583129969	NA
Cd79a	22.1786329272582	0.0918223127026204	0.798057457504533	0.115057270424791	0.90839972816877	0.996780073544545
Vmn1r51	4.22382825603108	1.82534308720851	1.88755943586114	0.967038734001908	0.333524670678786	NA
Utrn	16597.5507582917	-0.165580377545072	0.363108471347225	-0.45600802683211	0.648384206157038	0.99107134050028
Usp24	11157.1281690962	0.0841043307210611	0.30322834423894	0.277363024661006	0.781501370279576	0.99107134050028
Foxred2	519.885770503006	0.386727259156119	0.372177149919233	1.03909457966467	0.298760751581672	0.99107134050028
Homez	84.6734851221461	-0.701019283254181	0.465283077600054	-1.50665114852245	0.131900099461299	0.99107134050028
Hdac7	244.775128963299	-0.592440569152195	0.39589161976848	-1.49647160881723	0.134530801044068	0.99107134050028
Xylb	825.316139426274	0.267391641992432	0.366151529900372	0.730275910809898	0.46522154977483	0.99107134050028
Pmm1	2745.65257443801	0.19785856722583	0.345293316125673	0.573015920046994	0.566633914774184	0.99107134050028
Sh3glb1	1269.94726360591	-0.0779271663370795	0.303367439008002	-0.256873864221875	0.797276147077058	0.99107134050028
B230311B06Rik	10.1011721609183	0.884236001018307	1.33857175468859	0.660581696813121	0.508880610107252	0.99107134050028
Ssxb9	2.51781667788021	0.640393397639918	2.40685829686229	0.266070253689122	0.790185103615714	NA
Foxp1	3133.85209773104	0.00770672491054681	0.355492818038531	0.0216789890526326	0.982704024141357	0.999956494375285
Eps8	2676.31891572362	-0.434792992552147	0.296014193638327	-1.46882481278375	0.141880312139099	0.99107134050028
Cast	2127.24243918935	-0.108443035886561	0.311944230544813	-0.347635972292755	0.728113587329089	0.99107134050028
Kcnq2	207.375236721587	-0.364444537220318	0.367291983062877	-0.992247459857921	0.321076826122221	0.99107134050028
Ube2h	3460.39109423911	-0.639725991471114	0.302187982946928	-2.11698024928895	0.0342615240691645	0.937961498438672
Spx	19.2899639382663	0.483124166786765	0.836024215279287	0.577882982283438	0.563343125391431	0.99107134050028
Stk40	1634.78252717966	-0.17300420853029	0.376783451155686	-0.459160846899311	0.646118664498405	0.99107134050028
Ppp1r36	16.7414714505714	0.113838353407452	0.958746574763372	0.118736646788593	0.905484001971704	0.996780073544545
R3hdm2	4706.67696426174	-0.387027515315179	0.292177750790158	-1.32463034665888	0.18529378560433	0.99107134050028
Trim43c	43.5150436317156	-0.416288369374589	0.565194496932965	-0.736540025838155	0.461402118274182	0.99107134050028
Tro	205.210728292029	0.0261981704486858	0.453506946557576	0.057767958456971	0.953933460987376	0.999650921683318
Pola2	2708.01832625029	-0.0442256124797862	0.346791426598582	-0.127527986817789	0.89852252373932	0.995090037710542
LOC102638913	2.5218889168089	0.0679473827948032	2.56640092439561	0.0264757474753501	0.978877877528009	NA
4930432K21Rik	465.391485559329	-0.199207512483969	0.342920293740438	-0.580914912649505	0.561297801162811	0.99107134050028
Mmp19	38.5896014125093	0.0193112649835774	0.6287257632474	0.0307149255087525	0.975496887944059	0.999956494375285
Grwd1	1352.73438862846	0.689614585363352	0.331409225747332	2.0808551234754	0.0374471688256078	0.946814757136027
Igf2bp2	6220.44074983148	-0.574532877837699	0.313090079773322	-1.83504018477258	0.0664997355512353	0.981127847109895
Gm18905	26.8027370826861	0.558129556785693	0.777787011208679	0.717586625570361	0.47301220657248	0.99107134050028
Gm13582	3.09050594220832	2.06305202782694	2.17980257222744	0.946439853825297	0.343924286095591	NA
Smtn	571.696728830561	0.202990302477178	0.397102399581903	0.51117873548712	0.609225907217987	0.99107134050028
Mapkap1	6117.99915109067	-0.0797958350878542	0.290223374556151	-0.27494627271111	0.783357516097083	0.99107134050028
Rce1	372.05487050301	0.598330903302692	0.357569556899349	1.67332730585651	0.0942628798208949	0.99107134050028
Zfp831	18.7691027090723	1.66957190907374	1.14695049758286	1.45566169820954	0.145486162990437	0.99107134050028
Gm14305	1090.11858414858	-0.332599414405009	0.375206150527351	-0.886444462430963	0.375378068912887	0.99107134050028
Large2	160.05903637917	0.0280509015354004	0.486952943242682	0.0576049532601772	0.954063304096032	0.999650921683318
Plekha7	11716.5309748498	0.0231342295985997	0.324969792167265	0.0711888617225451	0.943247445983885	0.998440301227727
Elf2	2275.63842269579	-0.194870630756065	0.283196296378286	-0.688111508689233	0.491382563640794	0.99107134050028
Coasy	307.448546957735	0.112039216175275	0.388107554859168	0.288680843164547	0.772825623791423	0.99107134050028
Csrp1	759.067452651924	-0.158840865476397	0.336112885697229	-0.472581898033748	0.636511499657742	0.99107134050028
Pcx	888.057793499312	-0.313860570338803	0.301418100563327	-1.04127976970269	0.297745722988034	0.99107134050028
Rfx8	21.2642823504735	-0.425844263723413	0.902126993079724	-0.472044697686793	0.636894884702459	0.99107134050028
Lrrc57	314.531054968309	-0.0397651071473014	0.327048399344888	-0.121587836011291	0.90322544746519	0.99656806845031
Ctla2a	252.892348703075	-0.0965258303596648	0.337765682524831	-0.285777494143647	0.775048546650075	0.99107134050028
Mindy3	3729.66108494585	-0.257418410995794	0.3411681049847	-0.75452073987789	0.450536596574848	0.99107134050028
Tcea2	143.264135487622	-0.20578902742705	0.422640552672851	-0.486912640364502	0.6263202407641	0.99107134050028
Klrh1	5.55060992575901	-0.138354338566228	1.4441031657066	-0.0958064090237841	0.92367432711323	NA
Stam	5343.7087370164	-0.119561545011832	0.337206656563159	-0.354564605071603	0.72291579652029	0.99107134050028
Fgf13	1011.54881451263	0.146177133753975	0.324407433810034	0.450597361586889	0.652279768572279	0.99107134050028
1600002D24Rik	71.2603419291005	-0.757590552140491	0.624882315098011	-1.21237316825275	0.22536956709046	0.99107134050028
Pde1c	245.762877917685	0.115547604274826	0.490926155091715	0.235366568019256	0.813924232112465	0.99107134050028
Eda2r	3819.55491814892	-0.258154756965791	0.369029029062784	-0.699551354053153	0.484207531360561	0.99107134050028
Nxt2	412.302658718976	0.0595826924610388	0.429777061398456	0.138636278695662	0.889737573868159	0.994910439697843
Klf14	2.49790457135064	1.90022643805057	2.19630344875886	0.865193031101595	0.386932849731484	NA
Mir497b	2.1432947381418	0.875488031800898	2.73082087140792	0.32059518841656	0.748517184386699	NA
Phyhipl	161.34053639123	-0.163786545369256	0.415866412231671	-0.393844130114586	0.693696121007485	0.99107134050028
Rab26	723.298789452242	0.944658740697997	0.500626190838779	1.88695429441128	0.0591664734107817	0.973750402436624
Tmeff1	4895.74584342053	-0.294746782593992	0.316720904271732	-0.930619919994649	0.352050206562839	0.99107134050028
A230028O05Rik	17.6737942314085	0.139872150723404	1.00196946988127	0.139597218206637	0.888978238649709	0.994910439697843
Olfr70	4.47739713945136	1.04719232099396	1.53954544690689	0.680195783176054	0.496380502029622	NA
Arntl2	31.8173783350499	-0.509046819269017	0.749577375620691	-0.67911177127978	0.497067044541568	0.99107134050028
Erg	343.476366295568	-0.0607919276499213	0.422744400618033	-0.143803034554795	0.885656006556405	0.994910439697843
Adra1b	65.0291346165645	1.01639132858235	0.781339366736423	1.30083209915266	0.193315932077876	0.99107134050028
Chfr	1440.84364070445	-0.129775145398692	0.345700995021681	-0.375397083802298	0.707365173379236	0.99107134050028
Mlst8	461.919206588971	0.517478090609994	0.361787404195774	1.4303374982341	0.152620177381399	0.99107134050028
Psma4	2472.25718140853	-0.127268397882531	0.31257904856175	-0.407155880946351	0.68389350306144	0.99107134050028
Dnajc14	912.069616232042	0.0371529631640774	0.342920946595652	0.108342647286243	0.91372389405302	0.996780073544545
Becn1	1379.99387227982	-0.118980673455864	0.347602012208594	-0.342289944468055	0.732132702209461	0.99107134050028
Gprin1	7.56421498401155	0.418788699251779	1.37085312752699	0.30549494387285	0.759989220245539	NA
Mier2	1403.01907078029	0.109654331572478	0.350624062632365	0.312740462674554	0.754477851666996	0.99107134050028
Zfp653	940.888088834857	0.0859453361116082	0.33993217973798	0.252830832838053	0.800398940421134	0.99107134050028
Ndufa11b	13.1913093350113	-0.403602513704717	0.940826155741669	-0.428987343986574	0.667932434998043	0.99107134050028
Itgav	3482.59748889644	-0.0926856685238493	0.309190981333071	-0.299768344226073	0.764353863139855	0.99107134050028
Sec23b	2023.17040492326	0.00162803919922156	0.29483030952365	0.00552195329527668	0.995594141110787	0.999956494375285
Cd180	49.2125168384378	-0.91066871842448	0.581418599123777	-1.5662875590786	0.117281312203389	0.99107134050028
Gna13	4498.74492721944	-0.0378119005513396	0.326348678576159	-0.115863501321074	0.907760722552447	0.996780073544545
Actr6	698.14325607437	-0.107564335074377	0.312463123238174	-0.344246495265257	0.730660918464836	0.99107134050028
Rnf146	2084.36277885881	-0.0122647652303685	0.313513283903001	-0.0391204005064204	0.968794396165626	0.999956494375285
Cdc42ep3	911.775084628574	0.577197635535376	0.374566049993576	1.54097691327144	0.123322404929914	0.99107134050028
Sox13	1171.49903495351	-0.0995164370865785	0.417736533917205	-0.23822775602936	0.81170445053139	0.99107134050028
Stpg1	74.5419616288963	-0.662325539208529	0.591783317140829	-1.11920278930559	0.263053635764329	0.99107134050028
Ttc30a1	111.027031357738	0.23725814841744	0.42705677615011	0.555565820910998	0.578507702236114	0.99107134050028
9430065F17Rik	104.685124270072	-0.405870238812882	0.463557374428962	-0.875555564859383	0.381271690788928	0.99107134050028
5033417F24Rik	23.5746536348153	0.563525955569543	0.864738080938999	0.651672417337771	0.51461251992999	0.99107134050028
Slc35a1	1091.65990836319	-0.277343548379059	0.302390752951832	-0.917169409685083	0.359053873879884	0.99107134050028
Lpin2	984.944072406724	-0.162785761866132	0.314624196698365	-0.517397465212115	0.604878728784237	0.99107134050028
Cdc40	1841.03970308841	-0.0532657825338322	0.324440247948098	-0.164177480663106	0.86959142837536	0.994648717919876
Lrmda	564.136834433452	0.430729192954692	0.480440378537123	0.89652995917247	0.369969786927699	0.99107134050028
Nt5c1b	12.6124779751745	0.302378960937755	1.0679915504936	0.283128607897697	0.777078252491074	0.99107134050028
Aldh1b1	74.020683682443	-0.175362231792278	0.646225869110554	-0.271363682846125	0.786111331299029	0.99107134050028
Shisa5	510.010919107991	-0.188401155405064	0.349930324964263	-0.538396194797649	0.590303552850784	0.99107134050028
Slc22a22	161.444808371599	0.0462113471364628	0.534283020548926	0.0864922622638933	0.93107510684136	0.997631577558191
Gria2	70.9350314842453	0.556592728340881	0.599096289452979	0.92905387354192	0.352861167466704	0.99107134050028
Mtdh	8699.93901171151	-0.0992160017007008	0.310209528638121	-0.319835441987479	0.749093078857439	0.99107134050028
Tfap2b	6.98075476104308	0.655859338475697	1.59676457097063	0.410742667015099	0.681261237244426	NA
Olfr658	2.24554565292694	0.125228834664031	2.1888409188444	0.0572123965638149	0.954376003306352	NA
Usp15	6838.85931473994	-0.124181553516113	0.319562448619526	-0.388598704424012	0.69757302531966	0.99107134050028
Itga7	24.0021964220241	0.628531492898951	0.769037381151025	0.817296412767637	0.413759056294191	0.99107134050028
Plekha1	2084.21937994969	-0.610680390691398	0.328689114332492	-1.85792703214884	0.063179377013755	0.974746930413984
Lag3	64.8483301681548	-0.26817498376975	0.559406397486024	-0.479392057321707	0.631659742880489	0.99107134050028
L1cam	42.7417749073289	0.294681851086527	0.629563030314301	0.468073627098801	0.639731938320678	0.99107134050028
Serpinb2	3.50835684286872	-0.625496865490999	1.93688137027233	-0.322940204336342	0.746740527566437	NA
Plek2	266.052948615309	0.369015480258783	0.350868813647198	1.05171923495552	0.292928383340106	0.99107134050028
Abl2	7401.98666252449	-0.064735404333828	0.334276989144375	-0.193657973585099	0.846443701009227	0.99273575117048
Clmn	671.829914185552	-0.361596982573397	0.358026629048926	-1.0099723127689	0.312508555241187	0.99107134050028
Hemgn	2.76373458378765	1.0379255865217	2.27012892334008	0.457209974222337	0.647520129873847	NA
Slc37a3	3134.71407169483	-0.521729391401654	0.364760556181538	-1.43033390688766	0.152621207635759	0.99107134050028
Klc1	2188.88887854996	-0.17817810916867	0.340735513674827	-0.522922037820544	0.601028507878936	0.99107134050028
Higd1a	734.055466684151	0.42658281265012	0.3163442169719	1.34847672176037	0.17750510229731	0.99107134050028
Ythdc1	7674.19721048475	-0.0393714842995783	0.322490867992068	-0.122085578871482	0.902831242833509	0.996371999365728
Adck1	1151.50699768876	-0.0788843829172852	0.318506527357308	-0.247669595884893	0.804390058023041	0.99107134050028
Cbr2	4.08434390449576	1.22379862865979	1.68582619782076	0.7259340436409	0.467879205235106	NA
Slc4a2	308.199696709493	0.371832835007554	0.387382245049386	0.95986029241002	0.337125532897693	0.99107134050028
0610031O16Rik	5.44276314745717	1.03553645312706	1.77474790200257	0.583483689124855	0.559567734123951	NA
A530072M11Rik	168.956227798441	-0.276098511916329	0.43498471666026	-0.634731523526085	0.525603530307553	0.99107134050028
Slc10a7	18128.9167142978	-0.0918694706618165	0.312153924249984	-0.294308235536531	0.768522380143741	0.99107134050028
Cyb5r2	315.972622324606	-0.70342887022643	0.519234924994982	-1.35474105528096	0.175500072530689	0.99107134050028
Gm16793	3.39395472506954	2.86084445476466	2.03293203751324	1.40725041564309	0.159353146771083	NA
B130034C11Rik	83.9275951569374	-0.461391975687509	0.512312841719882	-0.900605915203243	0.367797888420581	0.99107134050028
9630028I04Rik	326.233185991402	-0.729685519499331	0.55114595583621	-1.32394243625037	0.185522163124117	0.99107134050028
Ypel5	661.430221929556	0.021550899281758	0.298240119120607	0.0722602289232688	0.942394814641948	0.998440301227727
Zfp574	866.119485304085	0.16435275497627	0.401425061781802	0.409423253861527	0.682229077362054	0.99107134050028
Shoc2	3873.3571958652	-0.35169296204236	0.366289476726315	-0.960150330240414	0.336979560884584	0.99107134050028
E030044B06Rik	55.8412339271546	-0.363406399738546	0.60845553827045	-0.597260402578531	0.55033353715085	0.99107134050028
Clip3	71.2129790802942	0.24648083914327	0.558384230492818	0.441417980098993	0.6589104278642	0.99107134050028
Cdh1	9966.80385749834	-0.261029793612067	0.356385818081173	-0.732435973511753	0.463902508652992	0.99107134050028
Gm12886	1.85875998085245	0.313673507296426	3.1596566828083	0.0992745537839996	0.920920281733435	NA
Igf2	25.4953556018541	1.0309546667589	0.780183647929103	1.32142562779345	0.186359485550794	0.99107134050028
Islr2	73.8613963119354	0.28779016848927	0.469239965886644	0.613311289343143	0.539670530101749	0.99107134050028
Slc24a2	129.336281236876	0.645129988830521	0.651195498406999	0.990685578153848	0.321839135370031	0.99107134050028
Aqp8	8.66438828210979	-0.704071222388923	1.25757490424493	-0.5598642434835	0.575572039594155	0.99107134050028
Kif21a	475.70007314005	-0.479720411748589	0.404269517977712	-1.18663512932735	0.235371573046097	0.99107134050028
Abhd14a	292.492460618279	-0.419000634094758	0.38638048900298	-1.08442492832894	0.278176435862861	0.99107134050028
Zfp78	297.248948948475	-0.196377400582882	0.345345310123658	-0.568640704900741	0.569599995093533	0.99107134050028
Ipo7	14026.2551500569	0.0735179899244023	0.322226529962723	0.228156228889369	0.819524788293395	0.99107134050028
Wdr70	8752.99137607467	-0.0909020476208418	0.293809729132346	-0.309390869694091	0.75702421485615	0.99107134050028
Cacna1d	167.660730449765	0.497845509882917	0.678332918121287	0.733925033834052	0.462994428795999	0.99107134050028
Cyp26c1	17.3767805620028	-0.0922831393757081	0.825442304455211	-0.111798412654189	0.910983246152693	0.996780073544545
Pls3	1240.0968559753	-0.392095047365594	0.412558686120144	-0.950398235589226	0.341909940178428	0.99107134050028
Ddah2	329.989000923419	0.043443398063914	0.476803350306384	0.0911138691370314	0.927402112505159	0.997631577558191
Men1	470.514493894041	0.537990062692645	0.374253970058776	1.43749994851933	0.150575987442237	0.99107134050028
Taf1a	1433.34794842343	0.106098366300846	0.345222963402811	0.307332876281028	0.758590014114857	0.99107134050028
Tk1	1899.4418219383	-0.0865661730257743	0.312583829719854	-0.276937463794455	0.781828125227867	0.99107134050028
Trim2	2054.12825480723	0.00947441458021938	0.32920619955681	0.0287795752114456	0.977040390752171	0.999956494375285
Ank1	92.5524884431598	0.580413509698774	0.651218759746088	0.891272711377478	0.372782884666415	0.99107134050028
Spag11b	1.50272501638368	2.37489235661114	2.89567486555267	0.820151593973195	0.41212969295484	NA
Ildr1	2609.89414263277	0.0108166797092081	0.379599989629949	0.028494942056644	0.977267402046887	0.999956494375285
Pars2	283.960900675706	0.360917387113317	0.399395243299612	0.903659703434598	0.366175872720369	0.99107134050028
Mc2r	66.1531845125524	0.0269939754413383	0.488570072434547	0.0552509802878985	0.955938514533888	0.999650921683318
Clip1	747.012049823069	-0.379964814422575	0.289532480506576	-1.31233916746672	0.189405722305208	0.99107134050028
Arhgdib	17.4770096761102	1.45610764704223	0.974200174987179	1.49466986809092	0.135000621890636	0.99107134050028
Bub3	2708.84908906969	0.0815597185284647	0.271468128955505	0.300439388013142	0.763842023252392	0.99107134050028
[truncated: 18,203 more rows]
