# Supplementary material for: Transcription elongation can be sufficient, but is not necessary, to advance replication timing
Source: EMBO Rep. 2026 Mar 24;27(8):1964–99. doi: 10.1038/s44319-026-00735-2 (PMC13121604; doi:10.1038/s44319-026-00735-2)
Supplement: Supplementary file 2 — Source data Fig. 1 [file 44319_2026_735_MOESM2_ESM.zip › Fig1/1E/R26vmPGK_HTK_DESeq.txt]

baseMean	log2FoldChange	lfcSE	stat	pvalue	padj
HTK	392.025068002501	9.81461439711549	1.07317364398714	9.14541132472416	5.94033669680887e-20	2.85948007462056e-16
Zc3h14	3508.74286978382	-0.365403527809917	0.277026889930891	-1.31901826534267	0.187163006165575	0.537126584268097
Troap	460.987831843517	-0.0168893380788541	0.331863960395077	-0.0508923537787824	0.959411298416591	0.986939792559358
Clca2	8.51145666043971	0.418413972382217	1.07852221353116	0.387951186477929	0.698052157459315	NA
1810013L24Rik	9989.32731823875	0.381045914085753	0.252924702943827	1.50655870957129	0.13192380782491	0.458889294202505
Srsf7	7629.65565289447	0.346732919816699	0.297543587015814	1.16531807421637	0.243890265617464	0.596245018754325
Fignl2	24.598437116847	-0.732132616944424	0.655353425357061	-1.11715692421312	0.263927234888212	NA
Sema6a	190.765374837026	0.0293287827580057	0.318746366624596	0.0920129163152082	0.926687777392198	0.979244521042513
Anapc15	655.870479465524	0.344871189553827	0.285369359873186	1.20850812332159	0.226851873064114	0.583119953527744
Misp3	10.9902457044526	-1.73026829977962	1.02700436448034	-1.68477209992689	0.0920325497604076	NA
Nmb	70.8616262561919	0.207844563245135	0.432450367141217	0.480620619238053	0.630786158131475	0.861714398786929
Tcerg1	10933.0695972401	-0.129869085852604	0.273015265730443	-0.475684337669339	0.63429928081975	0.863736756523184
Zfp712	235.861334503857	-0.715755148341139	0.318538007825265	-2.24700076837854	0.0246399780043044	0.206995882699336
Fam129c	96.8686074401176	-0.798828488014792	0.456446063297358	-1.75010489135139	0.0801002158996039	0.360871620286685
Atp5g3	2079.36989587745	0.550500619844504	0.337419675476453	1.63150124267997	0.102784597855011	0.403784651149133
Pifo	11.9107265334076	0.472719480732342	0.883334390791793	0.535153488486519	0.592543725598738	NA
Vsx1	5.68968259904869	-1.14196808266121	1.39102305804674	-0.820955537764232	0.411671594596886	NA
Fyco1	1127.2245876131	-0.279063264704209	0.261189530967455	-1.06843204500023	0.285325668492531	0.631186883992133
Tlr3	38.4039468711692	0.295714701132753	0.53726615964546	0.550406341110138	0.582040700352001	0.839533095519265
Ifi44	5.05773742939884	0.0688979187192713	1.45696794826487	0.0472885617019394	0.962283244324607	NA
Trafd1	140.488471014121	0.195268010021811	0.345012809433274	0.565973218045332	0.571411986796233	0.834520307248387
Erfl	43.4066693202097	0.690174721403042	0.547539925406346	1.26050117877859	0.207488622924723	0.561588698417584
Krt80	11.6808677612389	-2.08466598726188	0.98348164318997	-2.11967961140603	0.0340330735523276	NA
Armc8	4678.84619202729	-0.25785286696535	0.261389312409306	-0.986470581328058	0.323902244557109	0.666306597385928
Ppil4	2409.18602678956	0.107846036036725	0.242521238560254	0.444686975363319	0.656545983106643	0.87408320660487
C530005A16Rik	80.6146243655034	0.315678673545153	0.451892433353221	0.6985703903088	0.484820553515056	0.77558772963586
Katnbl1	4560.49253029272	-0.328972977528803	0.296431861897146	-1.10977603899728	0.267095546933434	0.615464503946672
Gm21693	57.8458455531202	-0.0244747976502511	0.436951771255605	-0.0560125836769614	0.955331782575656	0.985931198800659
Spag9	4075.28667997813	-0.0512787846811088	0.262399350420376	-0.195422681492762	0.845062061646303	0.953953141210436
Gm5860	75.1950542678492	0.505476694201686	0.456446590308629	1.10741695728279	0.268113697734596	0.616014269282477
Taz	406.215546943136	-0.270076530099142	0.355849217612381	-0.758963394415358	0.447874454514917	0.75311539329878
Gfpt1	915.631166875336	-0.560944815124214	0.271102866705237	-2.06912166566691	0.038534671119233	0.257814941696216
Abcc5	8567.44473263824	0.364538166094713	0.263025967809089	1.38593983374031	0.16576527615703	0.510735300401891
Kcnmb4	84.5818318318741	0.155372333704634	0.431628751365911	0.359967525826188	0.718871418581946	0.90491824928015
Gm4013	35.8682213173624	0.518075502053337	0.638162766694221	0.811823454911114	0.416892941442822	0.734547458196168
Hpcal1	1377.13145995208	-0.266349607239636	0.371621169877873	-0.716723450731205	0.473544753075342	0.768511951119811
Tbc1d31	1972.03299550004	-0.584551399241945	0.260722937792905	-2.24204055151549	0.0249587515719603	0.208424960384016
Tmem176b	2.32225529111832	-0.321929671976814	2.26733604116813	-0.141985866290449	0.887091169642078	NA
Cyp3a13	12.8949240132066	-0.0255427442467506	0.942693770739721	-0.0270954842808683	0.978383576461742	NA
Akap7	1384.26586967333	-0.791308702179348	0.262885135563285	-3.01009298408526	0.00261167722498254	0.067516482419961
Ablim1	719.308226940276	-0.684907621121875	0.329550552542387	-2.07830821656347	0.0376809801562874	0.254930231950899
Ulk1	6661.4686190625	0.288354864195361	0.319091826398144	0.903673614740506	0.366168493973553	0.702365736278372
Cyp4b1	8.80845589910699	-0.00376563078568287	1.32189851633289	-0.00284865346254355	0.997727106457182	NA
Golga3	1689.72544272913	0.0419625353117136	0.226299003256739	0.185429607324017	0.852892087790949	0.956407411072302
Mir1193	74.8219215151357	1.00509076053084	0.452062244764984	2.22334594886012	0.0261924813899783	0.213096126057846
Wdyhv1	1032.21558224248	-0.0470441345234714	0.285842609069882	-0.164580552481489	0.869274139332462	0.962221326389926
Traf1	98.8656470443555	-0.240997361804171	0.425298464374392	-0.566654671934155	0.57094882266813	0.834190095422793
Rxra	623.071646120196	-0.194841799426929	0.343398165956487	-0.5673932441783	0.570447038807665	0.834190095422793
Dapk3	909.946387933852	0.407305735391582	0.275502354260654	1.47841108829955	0.139297779287088	0.470671184098408
Ap3m2	74.3111802946595	0.166854387973237	0.439942033680491	0.379264483044181	0.704491471352245	0.898497080087898
Sirt2	162.363391883447	-0.46314177694454	0.32386745177329	-1.43003495537657	0.152706986813012	0.491793212287419
Inhbc	55.9444960315808	-1.11989842871707	0.610947536716144	-1.83305171297776	0.0667948810485205	0.333557171736811
Slit3	1763.82873165311	1.36843373042462	0.321948534129732	4.25047355510925	2.13319021925222e-05	0.00327717020810865
Dcakd	2319.67034040013	0.737270003051906	0.284693778873199	2.58969481514481	0.00960610514841751	0.12904350181237
Vps35l	2601.49081650073	0.0854542027395685	0.285476742797182	0.299338579746511	0.764681720894264	0.927383393112873
Cyhr1	1267.34099993007	-0.171025728923011	0.311134907805105	-0.549683512305026	0.582536467487458	0.839913899149278
Taf10	387.7844937548	0.39506742015768	0.364300455559447	1.08445491661817	0.278163145879498	0.62384749023852
Hagh	355.083192612351	-0.115535644675439	0.332576623399116	-0.347395567056401	0.728294163199548	0.909800692972722
Ogfod3	469.92412286537	0.565508143181485	0.274463284845733	2.06041454141795	0.0393589279290168	0.260248295889621
Syn1	967.113472059354	-0.712047368489817	0.256708381946075	-2.77375971556469	0.0055412589751916	0.0967760614361221
Glyatl3	49.0953382218993	1.93900500902656	0.639391819489094	3.0325771302109	0.00242475122535909	0.0647557933413695
Slx	2.88438541896055	1.51749573783247	2.42950484237105	0.624611118844893	0.532226320343569	NA
Ccl27a	58.7638266570897	-0.0948488729800865	0.53617517089869	-0.176899039955746	0.859587692733531	0.959000762574546
Sqor	10.6907952249611	0.0936948164185087	1.04158996101771	0.0899536477165752	0.928324049196407	NA
Fundc2	484.292730151096	-0.51404299104819	0.305808472546667	-1.68093116180666	0.0927762863200375	0.386192158854654
Rab5if	1385.13187968354	0.182987851851905	0.275232822891402	0.664847491405872	0.506148043341909	0.790449188961901
H1f5	1085.9587778879	0.398203066903261	0.485260611776294	0.82059630895168	0.411876250824645	0.73225017989023
Ankrd2	3.49101334050516	0.551443165704716	1.50281711663481	0.366939635968173	0.713664045289869	NA
Pop4	589.456726952381	0.272259849158124	0.293749735682482	0.926842873664447	0.354008121054672	0.690609956273189
Carnmt1	3813.45406562069	-0.343594343549639	0.262528186273306	-1.30879029953736	0.190605393749718	0.542274106813362
Iqcm	250.080573034357	-0.464445621061293	0.581858574733207	-0.798210495177888	0.42474834797808	0.740602050084084
Clcc1	944.247709199252	-0.292873110062005	0.264577181016833	-1.10694773047481	0.26831652780336	0.616097532341005
Ilf3	7838.77364774393	0.245698154884509	0.221175048234469	1.1108764611822	0.26662152876172	0.614878670787595
Tpd52l2	3060.9236055732	-0.0125401922033544	0.227974944439872	-0.0550068878585113	0.956132976385417	0.985931198800659
Arhgap25	30.407645003648	0.0928856056654228	0.685311018842415	0.135537884422637	0.892186613159708	NA
Banf1	943.043592238607	0.55514630598675	0.300270443528487	1.84882101436028	0.0644836619063189	0.327659592395901
Tbc1d23	4179.29430563359	0.322628784972904	0.237245548558898	1.35989394503985	0.173863487362232	0.51999549734081
4930473A02Rik	81.0807260655092	0.364466221226215	0.468595269141583	0.777784679503654	0.436695961270806	0.746761569576458
Pard3	14495.412711278	-0.78737723908706	0.283737810456648	-2.77501697013822	0.00551988274720691	0.0967386246995328
Rorc	12.4472218749891	-1.86529375941651	1.16607277936169	-1.59963751185203	0.109679021697312	NA
1700123J17Rik	445.759998073356	0.340861701638204	0.372375624141879	0.915370608437925	0.359997102798813	0.697444884864027
Evi5l	261.039166254634	-0.175519486725265	0.368590787429297	-0.476190650204281	0.633938559920649	0.863628834889181
Pex5l	67.9046177553286	-0.0689762263437164	0.603597920380055	-0.114275122585389	0.90901970259521	0.973844755016732
Mtmr1	371.175586433468	-0.769753254797181	0.268086467166548	-2.8712872489717	0.00408803859066523	0.0846379427835374
Mtor	3135.67273249988	0.207029007111822	0.282136641926865	0.733789860465864	0.463076821215306	0.762258335252506
Zfp758	1025.00179461298	-0.343096511659418	0.271791558306895	-1.26235161164207	0.206822292735434	0.561064643553526
Plekhh2	479.519505002352	0.0408034670975843	0.272200479712901	0.149902260057077	0.880841728599244	0.966745952239058
Adgrl3	1337.96432686081	0.428136574259482	0.297174883405261	1.44068896184483	0.149672574705948	0.488644391130333
Golga5	599.226908278118	-0.301150407160384	0.283482872598798	-1.06232311109176	0.288089026032308	0.633563392277834
Plekhb1	319.757952700019	0.186551983612217	0.344455737678253	0.541584776231745	0.588104581657838	0.842794667955547
Nufip1	2886.44424230401	-0.0198337402062001	0.240731127231729	-0.0823895955387108	0.934336909478869	0.980584186722673
Gm9866	5.29388059655313	0.789082195901052	1.33469132466215	0.591209503890939	0.554380055623707	NA
Smap1	1171.87571006225	-0.58276394379748	0.256762435181512	-2.26966200638154	0.0232280983097799	0.201240768820406
Tepp	3.94364671101813	0.110787512907358	1.58847456086631	0.0697445937358533	0.94439694750743	NA
Acox2	41.6419204394706	-0.299607081078338	0.528303969910328	-0.567111167325113	0.570638656207641	0.834190095422793
Hars2	687.198000152653	-0.169767717460115	0.251796503167005	-0.674225874167583	0.500167722163246	0.786467996053946
Gpa33	1610.74049327997	0.437855771080517	0.293661811946771	1.49102046390657	0.135956122288802	0.465136783220231
Sdhb	1175.37181588098	0.196904536021885	0.274081093226012	0.718417070306684	0.472500164553089	0.768046056852068
Gmpr	190.241224031086	0.475189908822805	0.393773104580924	1.20676070380309	0.227524313599995	0.58359233403166
Krt90	1.03703205331643	2.15575787762595	3.65350043288681	0.590052722649491	0.555155303400651	NA
Me1	2303.35639600151	-0.96353895835616	0.287755907629971	-3.34845934629841	0.000812622019204832	0.0352370120887167
Klk11	28.2275519834007	-0.521879052479896	0.626243219717778	-0.833348826858493	0.404648026366211	NA
Magt1	2548.15705519717	-0.314122258657874	0.27235217747644	-1.15336789875692	0.248759411681756	0.600423644341675
Mcam	792.511721082084	0.557399701825537	0.349994578346901	1.59259524664141	0.11125102057255	0.42233084418083
Pbld1	15.4965015634777	-0.377919389761891	0.775780044938211	-0.487147603534958	0.626153733613315	NA
Tab2	4083.80500744579	-0.203891415988548	0.238936715654645	-0.853328110039185	0.3934773757985	0.719631051659845
Mettl27	531.27713480471	-0.566776302629768	0.310496506372872	-1.82538705266182	0.0679426417291396	0.335210006563206
Trmt1	2531.29178300625	-0.0995337223719862	0.238853888626456	-0.416713845206209	0.676887726148511	0.885255706332411
Vps37c	897.555740562157	-0.070498518674744	0.315099955801241	-0.223733825971125	0.822964423741474	0.948024030252921
Sec23a	2308.9171071371	-0.312107727930724	0.227384609855926	-1.37259829558597	0.169877262065418	0.515535623695174
Rara	2080.01112859449	0.112709650683318	0.372116858347383	0.302887784186601	0.761975381153201	0.926194107401783
Med1	9503.5093361139	0.404182944573157	0.226581566874635	1.78382977109867	0.0744513303924517	0.349661865182471
Ap5b1	71.238449681319	0.113117431056802	0.496589931669708	0.227788410200872	0.819810737179583	0.946530265333404
Bag5	234.042304797557	0.513079828362406	0.337057460385706	1.52223252312906	0.127950828636094	0.452544187199079
Pdcd2l	1400.15475841199	0.197118138196388	0.241645099884949	0.81573405912323	0.414652254720256	0.733737184588484
Ctcf	6157.369705306	-0.260277207201192	0.23125992281101	-1.12547476466078	0.260387904910864	0.608817002704344
Mnd1	1519.69459953726	0.0891594448942409	0.314311478711771	0.283665888562732	0.776666438302995	0.929933837119716
Tktl1	31.8556987445332	0.54331934769633	0.648286580730363	0.83808513679895	0.401982889888211	0.726836491984451
Lix1	165.81029507222	0.158825333335249	0.441153106130023	0.360023155517434	0.718829817449109	0.90491824928015
Ctnnbl1	4155.4529231242	-0.052816234238397	0.252702800625015	-0.209005337921723	0.834444071584917	0.950297692322562
Snph	66.5132005870471	0.461384643510762	0.438737652863469	1.0516185253294	0.292974604898352	0.63851244998527
Ppm1m	218.516443207056	0.566349853487672	0.342893298372971	1.65167956380309	0.0985998908542106	0.396032730387174
Prkar1a	2562.9136103485	0.411972937393366	0.230379574416614	1.78823551713123	0.0737380183299308	0.348539516624066
Slc27a3	159.898401645635	-0.0300367412769861	0.381843580954919	-0.0786624229792469	0.937301134944164	0.981370897027108
Impdh2	2592.5164291323	0.609871960558608	0.233682796492108	2.60982823602594	0.00905876943153273	0.12651614058101
Tiprl	1348.96336874354	-0.228259883707237	0.245890626030486	-0.928298436553402	0.353252784857068	0.690303821423035
Uaca	1334.57087726187	-0.245373265046278	0.26732826583519	-0.917872505100347	0.358685617677189	0.695832751864089
Smim31	40.6456653248394	-0.368083313655621	0.548557920816487	-0.671001729603607	0.50221942768792	0.788007440217134
Calca	169.781377726603	-0.70370596212848	0.57299269174742	-1.22812380029217	0.219400497819514	0.574603298696338
Phf3	7627.79069602581	-0.129309524172785	0.271579246847826	-0.476139195736267	0.633975214538927	0.863628834889181
F930015N05Rik	1.96529765528993	1.55994818843321	2.26091169267456	0.689964227036157	0.490216683930854	NA
9330020H09Rik	173.91601942377	1.66853998477206	0.623349267717606	2.67673368877358	0.00743437007270211	0.113728536249885
Gm13884	4.84019929577863	1.37808123360864	1.49095322140381	0.924295419752406	0.355332526820786	NA
Gm7443	2.10035272644633	1.70256855725659	2.15862576187616	0.788727989504217	0.43027100524413	NA
Ube2q2	3454.19828873251	-0.334244431333235	0.269100591957351	-1.24207988136351	0.214207090668801	0.568616779268483
Rfx3	3315.83486628558	-0.764216942007391	0.318056598904197	-2.40277027623496	0.0162714055009824	0.169902651366368
Bri3	1125.11371358685	-0.253635461598381	0.281328487330459	-0.901563378828579	0.367288851982917	0.702365736278372
Fbxo27	108.991934368608	-0.451014709000111	0.439088311977082	-1.02716172737399	0.304344316514423	0.64979695760913
Eps15l1	8820.14528348912	-0.294627795258674	0.271904007386637	-1.08357283178885	0.278554242188034	0.624433686966377
Tmprss15	64.6672793621744	-0.0598335905353864	0.717815591115972	-0.0833551002178211	0.933569189048496	0.980576068629595
Max	3776.0340679768	-0.171345854597219	0.310437363373948	-0.551949845002449	0.58098271655369	0.839248915649879
Ttc8	307.73305224404	-0.199335383607492	0.306886244555797	-0.649541604238469	0.515988364039586	0.797878569985615
Vti1b	921.81103229427	0.0548643738846157	0.246378358077491	0.222683413887188	0.823781911057199	0.948133783181399
Cpsf3	1826.09813692786	0.136206947283173	0.262386160064983	0.519108733667352	0.603684918271549	0.848201391784339
Nlgn1	273.594130066786	-0.150443799686181	1.06356464065302	-0.141452426994761	0.887512539831334	0.968750460143938
Casq2	240.9006924638	-0.630178987863902	0.294331451677175	-2.14105215148766	0.0322698326788972	0.235489348932292
Pidd1	628.120384523334	-0.0152758348696565	0.354327370497089	-0.0431122067940332	0.965612088732868	0.988474103168027
Asb4	18.3053002885529	-0.684430938985877	0.991497944430594	-0.690299907156073	0.490005606256144	NA
Orc4	5417.42112722209	-0.748535198034871	0.339839271041519	-2.20261535913964	0.0276218704437421	0.219410028095754
Mapkbp1	779.80750313401	-0.176734818096803	0.302791531185514	-0.583684812467629	0.559432387141303	0.827024199325752
Mospd1	347.665521545199	-0.95266894602582	0.283034460994733	-3.36591149599818	0.000762911820344617	0.0340037333259155
Banf2	7.33602543699775	1.5989452673741	1.22095706536976	1.30958353305394	0.190336762095563	NA
Dclk1	163.547584648954	0.179635102795267	0.522224236455974	0.343980784986816	0.730860736690682	0.911351342591325
Gpcpd1	1167.63767508069	-0.721813533008503	0.288655334879804	-2.50060693771368	0.0123980696138417	0.147479837968277
Sinhcaf	6400.13258499813	0.0135619589711973	0.235422102690455	0.0576069910862585	0.954061680841643	0.985931198800659
Acbd5	993.406140035859	-0.732899344713221	0.317148635483338	-2.31090177511334	0.0208382809973621	0.19120952773188
Myo7a	29.1266581035891	0.554923246781045	0.608157746002363	0.912465968622044	0.361523476306294	NA
4930548K13Rik	18.9665823118293	0.0844308123841371	0.916177330747816	0.0921555353429469	0.926574465307022	NA
Luc7l2	11281.8664920013	-0.548161168479254	0.285128794096035	-1.92250372403506	0.0545424054569644	0.303758919091409
Dnah8	16931.9766213132	0.314000806908243	0.32330656449857	0.9712169234647	0.33144026818855	0.67278646052022
Evc	237.03810559503	0.192062249189588	0.355543015377292	0.540194128088208	0.589063161730339	0.843171616295414
Shroom2	4545.62521404831	-0.529081854272026	0.312318497489515	-1.69404584910885	0.0902565709914454	0.382676201317517
1500009C09Rik	11.8284171619977	-0.386632089965672	0.904326388355736	-0.427536003531484	0.668988967293822	NA
Kmt2e	4054.34189311483	-0.428466987472409	0.233302563076425	-1.83652927692891	0.0662794162200087	0.333150382747353
Setd5	10012.107433084	-1.40155194220453	0.33431220763243	-4.19234449178567	2.760863279151e-05	0.00383361794367497
Pcyox1	419.851798935492	-0.185652168480776	0.306137708995976	-0.606433520031393	0.544226915374809	0.816707979312856
Arpp21	27.3108927288549	0.226916329328459	1.04502955605821	0.217138671354305	0.828100277456318	NA
Iyd	2.37816165056851	0.379477169779396	2.41057246435568	0.157422012982641	0.874912265894885	NA
Smim4	340.122964449372	0.0370664452370442	0.314557697137075	0.117836713500899	0.906197039020226	0.973265878103972
Smc6	3470.53585073306	-0.61402798527253	0.2666041705142	-2.3031447110833	0.0212707023892593	0.192221660327468
Nsmf	25.709863726153	0.405706482366127	0.741351223530747	0.547252731888559	0.584205112954236	NA
Hmbs	810.913796559133	0.52649724328195	0.254067245543588	2.07227516540154	0.0382397870812204	0.257077142391017
Slc35b1	1293.26056836174	0.907121528221713	0.255323869122551	3.55282696968026	0.000381115058830378	0.0212497396315424
Synj2	448.41185285212	-0.279896530760391	0.329014984830486	-0.850710586645767	0.394930140868251	0.720843423256212
Suds3	2039.15875043809	-0.117269301078471	0.301589281974496	-0.388837760780862	0.697396165570649	0.895447499511491
Ptk2b	491.745567030948	-0.160869496194134	0.311697151957162	-0.516108328818618	0.605778751163691	0.849439877258216
Gfm2	1494.89205430636	-0.155503434194698	0.275677192767104	-0.564077980604183	0.572701062832736	0.835083953224051
Rlim	8275.88297504628	-0.22990191025032	0.305103221220852	-0.753521740381438	0.451136452132344	0.755345647386714
Ddt	232.131804225396	0.577707444189249	0.337714361158789	1.71063925800188	0.0871477271606135	0.376125614276467
Epha3	85.6007465097534	0.223142206762313	0.75026210877542	0.297419000842954	0.766146639083177	0.927395413940637
Gatad2a	12791.4861578489	-0.117830301069853	0.225166399362328	-0.523303216659094	0.600763262888774	0.847351319849382
Shc1	1925.21308628856	0.0144294871510251	0.272888039816921	0.0528769496849543	0.957829950184155	0.986170134793197
Anks1b	665.335497993115	0.169518603470601	0.426436639197398	0.397523542511859	0.690981429322164	0.892766924980759
Cdk6	11166.5896413076	0.202767526102714	0.305854523830023	0.662954150762869	0.507359918913298	0.791058582274555
Cdk5r1	117.131664263179	0.477479599048139	0.351742434569016	1.35746942114956	0.174632103248318	0.520723147431129
Kdm1a	8881.82622833657	0.181614945645186	0.238270703644258	0.762221048863565	0.445928085410495	0.752074860079818
Scaf4	8638.52797169934	0.395102813442847	0.25631618591441	1.54146649784646	0.123203290608788	0.445574435181946
6030466F02Rik	2.91434283798873	1.03636916421173	1.81019130208018	0.572519138182126	0.566970323997459	NA
Plcxd2	211.946937397135	0.0936208004932523	0.329846019391481	0.283831833611239	0.776539257637481	0.929933837119716
Morc2a	6974.57822425724	0.118931284814677	0.271976255481477	0.437285543931524	0.66190427788621	0.87679521241487
Atp6v1c2	87.4352524952617	0.0225822640484146	0.404225928394657	0.0558654516252774	0.955448993437878	0.985931198800659
C5ar1	5.49222435519269	0.146846798723014	1.25622945939511	0.116894885424612	0.906943351207401	NA
Map1a	444.820052230462	0.581805300856671	0.356102943275497	1.63381210923202	0.10229830891641	0.402860616051778
Gja5	2.97832985859954	2.33058112622033	1.98768522784485	1.1725101608504	0.240992295093009	NA
Runx2	73.4018084317036	0.583367601634632	0.729002404208147	0.800227267107979	0.423579134414531	0.740008018398287
Gja3	10.1624704173098	0.517096518571964	1.04911645396168	0.492887626172769	0.622091990876937	NA
Ackr3	149.558369437786	0.812465779940238	0.539541999614451	1.50584343854754	0.132107369251579	0.459148620785092
Socs1	93.5438619733414	1.17516360776532	0.416798081938308	2.81950339670532	0.00480980219279512	0.0902056538521485
Sort1	681.332639324117	0.398997863951517	0.329562930428372	1.2106879357848	0.226015027812744	0.582439330934288
Rangrf	371.039611668473	0.723039685362415	0.276230972155005	2.61751851981568	0.00885716818508047	0.124568273204654
Phyhd1	211.235882929355	-1.0928326218463	0.368585666910685	-2.96493521032958	0.00302746682071407	0.0722638815833584
Slc4a9	90.6891992768638	0.304606130261093	0.457069950575402	0.666432194629349	0.505134890050651	0.789625678977622
Specc1	1472.54538168397	0.0729937960350907	0.369943350477165	0.197310739444136	0.843584375685909	0.953645661233982
Gtf2a2	1783.30978186624	-0.388101134193035	0.24822376318005	-1.56351321574125	0.117931929672055	0.435898386586675
Deaf1	2726.58327525198	-0.26076280054799	0.265794634112562	-0.9810687165248	0.326558856154017	0.66867411493547
Mtarc1	11.0999619256551	-0.546036252847855	0.902960344469774	-0.604717866285138	0.545366474905035	NA
Set	11581.3115010829	0.413231717539105	0.260184664009428	1.58822472920284	0.112235531096665	0.423255641029838
Glra3	59.3895094577528	-0.366727957987658	0.789981868079284	-0.464223259806329	0.642487798235199	0.865904554692423
Dnhd1	267.325374371526	0.19387774193536	0.329946333734691	0.587603868001324	0.556798214170235	0.826058241516976
Pgpep1l	428.45494705594	0.146103630428213	0.367784918647365	0.397252913375435	0.691180966251026	0.892766924980759
Notch3	886.995282380374	-0.0123972430211121	0.424106021181308	-0.0292314713820397	0.976679981419384	0.993046230491962
Gtsf1l	518.933681652022	0.673390920046148	0.292191970179648	2.30461815782318	0.0211879681229249	0.192221660327468
Rnf212	28.2040125424396	0.172078272091527	0.673428429825663	0.255525701723158	0.798317095211357	NA
Tceal8	475.540784822465	0.248970450934126	0.291072293650284	0.855356062275231	0.392354059900859	0.71885117724287
Gm5087	69.1544707228907	-0.105176681458787	0.549045159023881	-0.191562897386757	0.848084607792327	0.955208839717727
Slco6b1	67.591850775253	-0.602802556255606	0.64341566093772	-0.936878899368219	0.34882085426335	0.686603321978263
Ranbp3	4995.79211074581	0.195087228853189	0.287584985723752	0.67836374824027	0.497541088444916	0.784222965616357
Parp6	941.333841504505	-0.330370941411266	0.301906551610452	-1.0942821202421	0.273831264552492	0.619388561713033
Gng10	72.6627178361432	0.0551756978139909	0.439943775450878	0.125415339170202	0.900194745091798	0.971963923681562
Mrps18b	2737.51774549806	0.626307594227778	0.240386677711685	2.60541723938195	0.00917624391139862	0.126754976071739
D16Ertd472e	1938.96105915813	0.210030201420758	0.325124207297951	0.645999887754532	0.518279428103599	0.799478723323986
2310039H08Rik	226.617947574098	0.616494855220508	0.37640594443744	1.63784569380777	0.101453886875195	0.400846944012226
Rps10	6650.31646991919	0.508957293748808	0.332173112111939	1.53220497141651	0.125471862142969	0.448968374003911
Arih1	9948.0432597482	-0.587488073179936	0.271665798971828	-2.16253969179557	0.0305766010904131	0.230124273560374
Dancr	1138.3588002821	1.55234047760528	0.929009334413799	1.6709632724894	0.094728932477452	0.389072956173744
9530026P05Rik	261.569351212015	-0.495898343630668	0.392229335387091	-1.2643071256801	0.206119812990211	0.560583616595843
Itgal	60.504324820749	0.223688021609312	0.526059709478741	0.425214129838908	0.670680584673469	0.882728611307835
Sirt6	487.36988993044	0.439512798290805	0.32804241259717	1.33980479783423	0.180308815426831	0.529235691784322
Rgs12	681.073547824296	0.235418968486019	0.337040579362837	0.698488499310882	0.484871747703766	0.77558772963586
Hfe	32.8441804862352	0.320616835594068	0.575448471468175	0.557159939579056	0.577418157679126	0.837510852744359
Tdrd7	88.0964513123431	-0.393928441850462	0.440402844305261	-0.89447297387892	0.3710688835999	0.704210850169999
Ak2	2798.71554614753	0.262352854256688	0.246657389707112	1.06363265486679	0.287495143371579	0.633130737485435
Znhit1	228.047095827853	0.686729577114771	0.318643229823872	2.15516763840975	0.0311487183236152	0.232233124141693
Prx	724.090064971864	-0.152421476400351	0.288589546920885	-0.528160073802455	0.597388238315914	0.846769095948185
Zxdb	67.352116229544	-0.811951576310723	0.446290642456809	-1.81933363388703	0.068860545039717	0.337667033777424
Alas2	834.098101683255	-0.641243641886615	0.324013138357617	-1.9790667907388	0.04780848686309	0.286802879718459
Fiz1	1263.71053025829	0.669710296804192	0.279936246610694	2.39236720829352	0.0167400845285594	0.172629729645158
Serpinh1	453.400055017278	-0.593513518209835	0.458659550934015	-1.29401757142352	0.195659351447672	0.548651523018835
Vmn2r65	8.21747783628357	0.0419365676498989	1.18145607045654	0.0354956639510884	0.971684503864022	NA
Myh3	49.2422419571585	1.49777736034174	0.554639723261407	2.70045093693338	0.00692455495669853	0.109167574377384
Grm5	263.966613005481	-0.282803360679992	0.510821850275543	-0.553624244004921	0.579836030483392	0.838599110286496
Apol7e	6.2733238288386	-0.319116390097309	1.54568952946183	-0.206455684673245	0.836434977511136	NA
Vill	116.501122290543	0.148041434529629	0.481122133323691	0.307700320305218	0.758310375976295	0.924119218341971
1700123O12Rik	145.262183637193	-0.499946883976784	0.550890329387368	-0.907525250139647	0.36412910302786	0.700786259964171
Wnk1	11283.509678914	-0.771040483120545	0.288991250263669	-2.66804092655769	0.00762949637487241	0.115369169790086
Tex14	20925.1624950897	0.0708212349509402	0.510356400883407	0.1387681918525	0.889633329973458	0.9696564525448
Zbtb37	1747.56335225678	-0.230950041496744	0.314822885268973	-0.733587208247041	0.463200359427155	0.762303762675228
Egfem1	212.884882111961	-0.207877458581478	0.58772504063982	-0.353698488591152	0.723564855407112	0.907188754726003
Eya1	2991.14992953644	-0.937264719019137	0.343743636663983	-2.72663874774599	0.00639830462985957	0.104640902785733
Adgrg2	65.7265614803975	-0.298488692690043	0.47690908640176	-0.625881748117058	0.531392506972414	0.80794263983877
Nkain3	504.453077427702	0.0603151005371711	0.472861268082783	0.127553480499088	0.898502347493615	0.971857718534589
Cd2bp2	1640.68346006559	0.518989013831634	0.267569298748284	1.9396433606528	0.0524230473777334	0.29742568041524
Sapcd2	236.91564201445	0.210487116393148	0.327633919721331	0.642446046405017	0.520583610287583	0.800585780373455
Kcng2	26.1918344533295	1.02612329221413	0.70087999996174	1.46404989765744	0.143180315280657	NA
Tecr	4345.06349327168	-0.475202462979773	0.258855919018768	-1.83577978352243	0.0663902325885263	0.333243430243625
Asmt	1.22626958289284	-2.30877206852588	3.28532040760149	-0.702754003288053	0.482209066644335	NA
Tfg	3338.2723914353	0.363668786769607	0.231172625717546	1.57314814260901	0.115684519664971	0.429943496023876
Gm12530	12.0405675624903	-1.6113375556993	0.890279605597682	-1.8099230236972	0.0703077251601944	NA
A930017M01Rik	0.899612824298864	0.166911878705007	3.73655075865182	0.0446700418343119	0.964370313005133	NA
Trpm3	2858.23722353524	0.0338099983917226	0.254054832274198	0.133081500906985	0.894128925140878	0.97054388213766
Trpc4	32.6192410629411	0.349779215286077	0.839191503432007	0.416805000831872	0.676821044308197	0.885255706332411
Mtarc2	929.454539748105	-0.112352860604965	0.308429934583803	-0.364273528626769	0.71565376501724	0.903231789972262
Itih5	96.4594623826024	0.485965502031874	0.406524663295934	1.19541456130082	0.231925099283664	0.585972109769363
Adcy4	37.747209269624	0.78962644572938	0.568665168603125	1.3885612999105	0.164966192300859	0.509760612468105
Mical1	459.971905791792	0.593772203633535	0.337197502936098	1.76090332361109	0.0782547673050664	0.357054374297777
Zc3hav1l	616.093661305294	-0.873274506755081	0.324956497423353	-2.68735819618766	0.00720196747806754	0.111740415107278
Gbp5	20.4883827246413	-0.321516079311542	0.849083073376548	-0.378662688484614	0.704938363845601	NA
Wnk2	605.641073821081	-0.114369873007883	0.363076601047566	-0.315002048267219	0.752760098687108	0.921560769829887
Sec22a	2305.40795498631	-0.0967300590222352	0.299768660044081	-0.322682361151466	0.746935811910729	0.919125573441517
Ahsa2	1011.50372891679	0.625496633338413	0.283489466189565	2.20641931337284	0.0273546539884365	0.218127309910001
Tfeb	4125.87806488542	0.225205967520388	0.410482797196714	0.548636798078687	0.583254727333273	0.839913899149278
Tgm1	679.397836521619	-0.362780795017134	0.314240508398763	-1.1544685847974	0.248308110941421	0.600302017219261
Dynlt1f	51.083847296468	0.287382679690463	0.482538139476819	0.595564694641652	0.551466068117481	0.822273772812033
D7Ertd443e	28.0510604684343	0.333753067522639	0.77395299271008	0.431231703561177	0.666299903970499	NA
Tlcd2	45.1985984858122	0.417941351783115	0.477514206507624	0.875243806545141	0.381441262276812	0.711928868789693
Cbwd1	1318.32174206862	-0.579609526790068	0.262567475183267	-2.2074688663762	0.0272813197677033	0.217910807809072
Lrch2	531.610452515358	-1.7501258497976	0.356887879273621	-4.90385342690722	9.39746231282507e-07	0.000347971162203864
Zdhhc6	1511.88823068906	-0.162223784332697	0.272977605133908	-0.594275066092395	0.552328152605785	0.822851108803276
Cbx3	4227.35881524893	-0.259344430564153	0.274760494427975	-0.943892720473091	0.345224472334031	0.684335841451715
Fndc4	38.1889402685147	0.831667493189435	0.534439629359322	1.55614862278537	0.119672755159155	0.438858837721422
Slc25a28	836.71929220311	-0.0416319211422348	0.287731346021213	-0.144690252619071	0.88495543545261	0.96764052420304
Gbp4	172.987627724777	0.337495962623697	0.39879695830163	0.846285197512545	0.397393663517044	0.722492999477481
Cdkl3	817.679791199358	1.25287558587756	0.242425066025725	5.16809423388841	2.36493069477687e-07	0.00013135370832028
Etfrf1	695.877185512962	0.108454283805065	0.293613079243947	0.369378244607954	0.711845811513112	0.901575632701355
Gm10549	6.70884592814911	0.245532983860645	1.14724052424449	0.214020494108974	0.830531075454296	NA
Atn1	829.02761942255	-0.145800513914092	0.275851160257103	-0.528547763867298	0.597119204809897	0.846748112385008
Zfp111	1085.20766188859	-0.124808873250054	0.261563724407079	-0.477164306835646	0.633245125540144	0.863358464683272
Sema3b	65.4068645638175	-1.7948695939084	0.447768913986821	-4.00847298202847	6.1112628857786e-05	0.006685814191934
Rbm43	118.824620794665	0.453672205732845	0.373872599198639	1.21344063915154	0.224961396755535	0.581469040727884
S100a3	6.35106821288306	0.0661612119863504	1.1851536182973	0.05582500948814	0.955481211316729	NA
Kif18b	2025.37107575307	0.353643558376945	0.293106320477475	1.20653678774601	0.227610583373436	0.58359233403166
Hsh2d	52.3472094833918	0.0511790166529277	0.608301553708178	0.0841342856038141	0.93294966530175	0.980558121338002
Sgsm2	892.560324580152	0.291193574505114	0.3363363736597	0.865780799550806	0.386610380437282	0.715823539425144
Sem1	1881.35814065268	-0.582403370348705	0.289771884494512	-2.00986845692318	0.044445113015601	0.278331256313224
Shd	17.907276304398	0.716981533246543	0.714511045347112	1.00345759231508	0.315640128368622	NA
Gjb5	324.567763065936	0.142602609682067	0.467477149952798	0.305047230001437	0.760330181132603	0.925023401784806
Rnps1	4744.72040879162	0.44146434567122	0.262427282001783	1.68223495020697	0.092523289365994	0.386156360783392
Gpr83	19.2883989802149	-0.0242411686844538	0.709549737968746	-0.0341641570524004	0.972746248374182	NA
Rab23	1287.28838531286	-0.0896413847773962	0.278006221883011	-0.322443807804844	0.747116501057631	0.919125573441517
Ext2	1984.62977755718	-0.0556079952126614	0.270414011444679	-0.205640214113083	0.837071962482944	0.950881081706574
Scin	16.0522900641785	0.714379819377044	1.01518149999354	0.703696648709211	0.481621707830945	NA
Clec11a	104.52082110366	1.7143843196141	0.604281255485859	2.83706354292868	0.00455305495942254	0.0881376228807251
Scg2	1.59507754910209	1.94062065095993	2.86455287814803	0.677460229749563	0.498113995142507	NA
Map7d2	603.585767316757	-0.149830747143323	0.323163677686849	-0.463637337635796	0.642907598879036	0.865904554692423
Tectb	1.98680799184171	-1.12958735778302	2.52122697927858	-0.448030806851925	0.654130963402234	NA
Spata3	4.71224071747801	0.286630156048669	1.54024899503468	0.186093389427737	0.852371525840992	NA
Ola1	5210.66298513463	-0.281977194950972	0.292133229903399	-0.965234920533397	0.334427159903061	0.675391790547408
Lrrc46	31.5010306582836	0.124002350175435	0.591269249416297	0.209722305528066	0.833884415376261	0.950297692322562
Tmigd3	11.9162891798265	1.14921216041538	1.11481248142862	1.03085691949078	0.302607921499082	NA
Dpep2	20.0675414699673	0.24437521313452	0.78195280823632	0.31251913230634	0.754646025205655	NA
Slc25a51	649.764924579256	-0.130680932054601	0.250297301972795	-0.522102839401778	0.601598729632688	0.847351319849382
Ubald2	2.19960387761041	0.124105159708064	1.98365479124599	0.0625638897734367	0.95011378484593	NA
6720489N17Rik	493.840738437213	-0.610052474562999	0.288127399935809	-2.11730114768297	0.0342342975671644	0.243557139065549
Zfp703	12.2832549869867	-0.924577769992164	0.922473330953486	-1.00228130068162	0.316207751200447	NA
Slc35g2	14.8134625372095	-0.422674480819595	0.851624376252783	-0.496315620601887	0.61967174709799	NA
Clasp2	7298.5896691477	-0.593065441315548	0.278045892719805	-2.13297681010235	0.0329266285799271	0.237746721661363
Pak6	97.0085758177199	0.00744541843006943	0.396593300783725	0.0187734346882719	0.985021846135531	0.995585332991092
Smim19	365.356103355376	-1.26543653199032	0.32772875011955	-3.86123137359388	0.000112817003823272	0.00925676336484016
Heph	77.8801747347885	-0.27638942153183	0.472899914031881	-0.584456485042195	0.558913233587846	0.827024199325752
Rhox2a	2.18823602576783	-2.98571490413914	2.33817178391807	-1.27694420259233	0.201621947035757	NA
Cd209b	3.17127356283052	2.40556363215391	2.03399277148279	1.18268052172095	0.236935786653115	NA
Prame	2.12404888430715	-1.77820522898668	2.42449862344448	-0.733432146255622	0.463294898706746	NA
Mgam	41.5994025945989	-0.23301468416158	0.856518553474709	-0.272048612626417	0.785584640932343	0.933956784396148
Sh3d19	2570.31812892183	0.0258321336255512	0.2845579350664	0.0907798744727447	0.927667501855338	0.979244521042513
Dab2	248.377133787069	-0.486930759461308	0.336174557040939	-1.44844619934164	0.147492302132059	0.485780691056286
Arhgap44	4984.98031725744	0.10230233614431	0.241351116692805	0.423873473411445	0.671658090752162	0.883451542813733
Ppp1r32	19.9707826859173	0.56090491747597	0.724807429028482	0.773867506059915	0.43900914696569	NA
Tead3	282.089716390796	0.265635058730775	0.47294814900218	0.561657888483566	0.574349131224663	0.835812980630117
Gps1	1436.6981475131	1.28869800017598	0.24718922076249	5.21340694469122	1.85403555067257e-07	0.000111558864113594
Cdh16	28.3878001623045	-0.854221077898459	0.64458772955033	-1.32522081748961	0.185097922690331	NA
Shmt2	1505.75936133334	-0.127445592928012	0.38964069881746	-0.327084910058942	0.743603664690723	0.917810301008439
Ncor1	23716.8489881338	0.283027406984673	0.244835850738578	1.15598841481297	0.247685895742485	0.600302017219261
Dhrs3	154.351149649747	-1.10778351802983	0.500303828616557	-2.21422154832012	0.0268135422475692	0.215358377973942
Rs1	22.1165663706171	-0.180158392142126	0.662818993867835	-0.271806320894373	0.785770944769851	NA
Rps7	8352.66086302849	0.314868067609165	0.290291715493038	1.0846608800888	0.278071880222958	0.623843443543389
Klk5	4.31500452580435	0.0349480880486445	1.54616419465204	0.0226030897426838	0.981966879200176	NA
Gm4719	1.92082430732418	-0.532654216858839	2.57004160760213	-0.207255094735921	0.835810641889024	NA
D030068K23Rik	312.002856748604	-1.1022517111416	0.356966302053227	-3.08783127371289	0.00201622910301624	0.0581164959613922
4930547E08Rik	43.2437431709072	0.0374526920990984	0.525452131753352	0.0712770770843094	0.943177238655637	0.983850224171197
Mpig6b	20.6575576481	0.388821286969332	0.745556009527846	0.521518547232379	0.602005588590738	NA
Lgi1	325.945976060161	1.36317669103696	0.361655012405937	3.7692736012929	0.000163723340202729	0.0118216437793381
Cep131	474.466942839651	0.662586961508841	0.385656119320816	1.71807713741385	0.0857825463458773	0.373368642591554
Masp1	91.2287665863811	0.923435990036563	0.651548937814151	1.41729337037146	0.156397172664226	0.497145404015866
Ascl1	1.5230609075087	1.882511476706	2.61056007570412	0.721114022322682	0.470839364355695	NA
Mas1	2.25740828241224	1.21767917957282	1.97311765295693	0.617134603072449	0.537145946479534	NA
Mapkapk2	709.223724159776	-0.281265512055197	0.268961070495632	-1.04574803906339	0.29567737699016	0.640930201308152
Ppp2r5c	5477.24264928954	-0.39978543218779	0.335739773569533	-1.1907598195392	0.233747886817517	0.586122152603981
Tbc1d21	3.03203253977186	0.437730022764872	1.61169841350318	0.271595491499817	0.78593306645631	NA
Olfr122	2.5070197156336	1.61577889380207	2.05869756052423	0.784854912535393	0.432538639906003	NA
Commd4	323.564352744537	0.929174700240516	0.317963370584284	2.92226962663366	0.00347490579386447	0.0773506875837991
Them5	1.24760383434295	0.269157003017539	2.64529881551852	0.1017491866849	0.918955759379498	NA
Utp23	687.90262098053	0.242786404800175	0.268229337453541	0.905144855164202	0.365388651651215	0.70176586228158
Ppcs	398.066366083415	0.795399615950617	0.339832215913425	2.34056566359574	0.0192545522198846	0.18438659721973
Mrpl19	665.105459501005	0.33236407496462	0.244298316268962	1.36048450943355	0.173676651596677	0.51999549734081
Hormad1	371.413251631992	-0.704231519346709	0.418996896625946	-1.6807559316493	0.0928103316009513	0.386192158854654
Tctn2	471.879187361474	0.442045337814018	0.311844142703754	1.4175200918683	0.15633092434417	0.497145404015866
Tppp3	15.6384629229244	0.752084591491177	0.785794244620362	0.95710117074544	0.33851619276165	NA
Ooep	454.222006183937	-0.269343894382142	0.44762225004207	-0.60172141656682	0.547359591620283	0.819177758713461
U2surp	8630.23972090732	-0.379829418510244	0.278817480654054	-1.36228696141732	0.173107340838668	0.519178215794644
Plekhj1	504.894481482738	0.628838233053036	0.321821028210697	1.95399982577066	0.050701237793367	0.294408398222215
Cux1	10611.8903604816	-0.1919074876871	0.240892448320941	-0.796652153376854	0.425653079138177	0.740985027868832
Gm45927	20.9614788361155	0.173482040846678	0.726310175277888	0.2388539314905	0.811218849003535	NA
Mpv17	1063.86184874488	0.0328327067138705	0.252219819966115	0.130174966893091	0.896427999561828	0.97106869264664
Ankrd23	104.905575149477	-0.366794776255331	0.40735358509573	-0.900433406445001	0.36788964955402	0.702365736278372
Hsf3	152.837529623207	-0.271298666470377	0.377712232862446	-0.718268149311379	0.472591964941332	0.768046056852068
Radil	419.821838651334	0.296585267237435	0.376647237049762	0.78743513309843	0.431027186924201	0.743485858381796
Gm10653	17.4685079194258	0.164039800395695	0.764519144174179	0.214565981304351	0.830105719153942	NA
Tubb2a-ps2	19.6019389551164	0.149934331036504	0.730007409401367	0.205387409916094	0.837269456036876	NA
Nanog	9125.66998337955	-0.217021845534593	0.270175305232234	-0.803263071538118	0.421822697472267	0.73858202823213
Nit1	200.491370639576	0.40150450705248	0.313154636154145	1.28212857386804	0.199797546877502	0.552246948588849
Rnf25	515.572176674243	0.399213186671422	0.281871021056584	1.41629737308569	0.156688456641651	0.497742631403889
Tmem33	2001.3760769245	-0.136264872471747	0.255473866601701	-0.533380867030882	0.593769959182533	0.845541068982838
Slc6a18	1.58097745300638	1.24918346825706	2.40971081798996	0.518395592919758	0.604182288925778	NA
Cd300lg	2.30415916591857	1.10359125129092	2.0995656652003	0.525628357132443	0.599146450161283	NA
Osgin1	24.5682802067689	0.533664872040712	0.770467903394566	0.692650361798934	0.488528997066829	NA
1110017D15Rik	7.41365379535843	0.00761684204016349	1.09190268439639	0.0069757517304522	0.99443420053398	NA
Nfix	340.957021510004	-0.392350767092931	0.435500391244192	-0.900919436540605	0.367631156148135	0.702365736278372
Stk35	3971.56082183675	0.102239611649055	0.243824670625288	0.419316106884761	0.674985126670047	0.884810733022052
Pex26	279.415750307008	-0.625652848704063	0.385908684954645	-1.62124583637602	0.104964926068761	0.408571023546895
Stard7	1724.96603105742	-0.297437896413171	0.248714593922992	-1.19590045650986	0.231735407001123	0.585972109769363
Stat5b	451.056225360059	-0.250232923155924	0.292033230166767	-0.856864552753217	0.391519744975809	0.718142593318387
Ubac1	1249.40784471061	-0.179884465048793	0.266110833616121	-0.675975730128619	0.49905605425456	0.785233000598181
Stat5a	211.71567994042	0.249838097092095	0.405385907967829	0.616296946148216	0.53769855402909	0.812993908358716
Eva1c	63.0035532496538	-0.330864337504799	0.589463572029737	-0.561297344237089	0.574594851739722	0.835812980630117
Dab1	6355.81282858601	0.00265083724112084	0.332124989922011	0.00798144470171699	0.99363179611244	0.997985586845162
Gpx6	13.9212905718194	1.0201952100883	0.853551552305866	1.1952356097675	0.231994989286879	NA
Clba1	115.174086780853	0.278043619862391	0.365986236065409	0.759710591446121	0.447427596360568	0.752802274151574
Mical3	3773.37370900295	-0.277163692251799	0.322345805215716	-0.859833407995861	0.389880880674163	0.7179276729162
Gm10516	37.4422753988185	0.540619592531818	0.561450127778292	0.962898689988899	0.335598367066924	0.676207062761748
Cilk1	1332.52504901295	-0.408585309788719	0.247659576069763	-1.64978603400994	0.0989867062245654	0.39656847348289
Slc38a10	3202.19658706688	0.503954704201475	0.340336475845616	1.48075431218275	0.138672055259122	0.46975443349683
Zfp451	3838.65495309901	-0.316241498642179	0.28245544729331	-1.11961550634846	0.262877644834093	0.611255994386122
Bloc1s4	97.2119993558524	0.635552687286036	0.477600152000589	1.33072128353354	0.183280737185424	0.532706371265107
Abhd17c	3030.45624270503	-0.0470705055183015	0.237750726124792	-0.197982594146084	0.84305868203695	0.953320489905068
Acad10	273.947046427456	-0.41921843407114	0.34332141646797	-1.22106694765501	0.222060672843439	0.577277799555735
Snx10	3856.78948894041	-0.123253873235396	0.33699262673076	-0.36574649846529	0.714554245727403	0.903105011600685
Sh2d4a	297.502846986992	-1.68138685672977	0.33022010705549	-5.09171555821471	3.54838155329545e-07	0.000165297348423031
Metrn	74.4752318467672	0.138157808762866	0.494363382905136	0.279466104368368	0.779887146934331	0.931311526410211
Rab43	472.61472688316	-0.490548334076886	0.310385876312283	-1.58044670042698	0.114004603884607	0.426925021103725
Abcb8	815.428586419656	0.153818033404718	0.286256972102681	0.537342487328284	0.591031062343764	0.844388560675337
D14Ertd670e	27.4410835177223	0.946089798598858	0.613949606604541	1.5409893392248	0.123319380624505	NA
Optn	1541.69773627449	-0.352333468265332	0.330057332879728	-1.06749171482192	0.285749852962445	0.631641455170775
Sidt2	496.76687814611	-0.113355372944653	0.345560224984534	-0.328033624094688	0.742886239629309	0.917488727972255
Pum1	32843.6789098303	-0.1621603237629	0.226836798987391	-0.714876618285881	0.474685286093876	0.769093483280787
Oxr1	4401.02717251377	-0.612652191319549	0.251246680353178	-2.43844889993509	0.0147504439999043	0.161862584956397
Gm11545	21.5320294871054	-0.687596426884766	0.79097142641651	-0.869306278230449	0.384679629824201	NA
Cyp3a59	4.07443943636435	1.07428141518782	1.65002640939151	0.651069224755008	0.515001801606417	NA
Zfat	2175.83579455682	0.0537379394575342	0.235150601596796	0.22852563035189	0.819237633081138	0.946126232346668
4933402J10Rik	4.92041952022696	-0.432598476452632	1.67788701230528	-0.257823365506762	0.796543230898817	NA
Mecp2	3114.3663298471	-0.507223123705954	0.267424091875494	-1.89669943402894	0.0578676184586742	0.312749355599444
Efcab12	1313.74482238425	0.0187221287919494	0.285772093963883	0.0655141953584716	0.947764604355615	0.985354722217333
Klrb1	3.17907650837355	0.256659936691094	2.02426071082523	0.126791937085249	0.899105077506305	NA
Gnb1l	3119.20014106307	-0.153824006745439	0.319540985775123	-0.481390537030178	0.630238960963425	0.861524683041023
Ap1b1	2416.21026994691	0.390795589147868	0.279372526873852	1.39883328371916	0.161862982825567	0.504851692221168
Tbc1d4	1120.15277909681	-0.630630502912512	0.360119081630736	-1.75117214021766	0.079916262842207	0.360871620286685
B4galnt1	51.7982005225878	0.0636951142646485	0.500972755606694	0.127142870648747	0.898827320901128	0.971875838135463
Nat8f7	5.29617946655131	-0.0592274130390542	1.25662535820315	-0.0471321167064013	0.962407930342478	NA
Oxtr	11.0786183394094	-0.161345118702857	0.916348867587825	-0.176073899810208	0.86023588549799	NA
Prickle2	1437.82461466754	-0.435381273925073	0.244627167091841	-1.77977482673303	0.075112818938073	0.350805097619485
Gm2381	5858.83416841281	-0.421849754900223	0.327887050996084	-1.28657034066667	0.198244086969416	0.550864510280035
Gpr161	171.069048080726	0.261180941241688	0.367679216123734	0.71035002738309	0.477487103973683	0.770865429679593
Gm4297	1.6152581757652	-1.23830816643009	2.40798590016055	-0.514250588571769	0.607076802843512	NA
Gm2030	1.61853503528884	1.64375174918823	3.11658174517451	0.527421349282204	0.59790102102742	NA
Gm5934	6.90023442243618	-1.00665243220483	1.23855889200123	-0.812761055373241	0.416355068055605	NA
Carmil1	3540.30331493718	-0.175517211460921	0.23973235648264	-0.732138181245596	0.46408423148292	0.762791586268076
Myo1b	3429.00921030816	-0.441296770346957	0.225406514535287	-1.95778179373726	0.0502556226462566	0.29266831754213
Rngtt	9340.66446989437	-0.346285984269771	0.266308212881913	-1.30032033380556	0.193491201723642	0.545850057450893
Larp4b	9158.9416958332	-0.295886291524334	0.258129700089224	-1.1462698458258	0.251683515700368	0.602546692677224
Sh2b3	775.285650308257	-0.226296199437409	0.29845836488247	-0.75821697785727	0.448321098996735	0.753402486933894
Gm7827	29.6967357320561	-0.509470134274744	0.699871804240795	-0.727947791563637	0.466645546120838	NA
Ap4s1	481.482130824976	0.318553948651304	0.266702357428982	1.19441744618298	0.232314715722342	0.586122152603981
Ntng2	35.3960546141671	0.281679283456787	0.66811817417625	0.421600989681326	0.673316283784498	0.884150897269468
Stk26	321.689897224737	0.681977579788482	0.335004829208767	2.03572462343069	0.0417780150810615	0.269822476933639
LOC666331	117.191142379102	-0.119369714818233	0.623138629334717	-0.191562052485297	0.848085269669872	0.955208839717727
Ubap2l	8259.98949896704	-0.190848741227637	0.268417411777951	-0.711014758556412	0.477075090268137	0.770479568802219
Tsen34	885.572878319534	0.316202015733412	0.24692387317302	1.2805647816477	0.200346576896426	0.552876918968334
Nup98	11269.6503195782	-0.246060101507526	0.264263628983956	-0.931116031568859	0.351793546652815	0.68936019635179
Nbr1	3181.70905962124	0.439358236566411	0.238640800813321	1.84108599648097	0.0656089574615401	0.330944131538671
Fen1	868.425411565731	0.799701938124568	0.254681266586464	3.14001084117065	0.00168941582620554	0.0536194592224928
Xpo6	8468.53321195562	-0.217415167135274	0.223926203914387	-0.970923292293197	0.331586478274315	0.672878442244814
Mybl2	14043.2366872647	0.300203991644196	0.302662978880331	0.9918754938406	0.321258264877296	0.663134734575904
Vamp2	678.285648227762	-0.00844241167066573	0.277586111437223	-0.0304136674092032	0.975737144882226	0.992367075797185
Vamp1	208.648549582668	0.351661941358803	0.318445589841934	1.1043077768273	0.269459650478474	0.61653775506674
Ahi1	659.847980755033	-0.284922499173366	0.315437330452315	-0.903261826255021	0.366386951480158	0.702365736278372
Arpc4	1506.69661554213	0.227330808469269	0.273212269526933	0.832066615686376	0.405371344320707	0.728467842625104
Ackr2	2.03495013902217	0.594209960503193	2.08154578984552	0.285465716585217	0.775287366325899	NA
Vps8	3697.06406896772	-0.0880621193570355	0.241682742768301	-0.364370738052488	0.715581183448335	0.903231789972262
Mapk10	181.005783164965	0.882801739110889	0.465603338944918	1.89603824816069	0.0579549870889363	0.312917158478208
Pccb	854.646752997986	0.368893722723377	0.271403819297725	1.35920608515353	0.174081293568618	0.51999549734081
Bpgm	353.885992563616	-0.389309319318293	0.302053582747108	-1.2888750260057	0.197441537600347	0.550192696665936
2310057M21Rik	1086.19070293727	-0.0883706553592986	0.242923253559823	-0.363780140700018	0.716022193495771	0.903457972588242
Ubr7	2494.13648725803	-0.191234633005787	0.242137360680433	-0.789777473696731	0.429657736793019	0.74281671758698
Lbh	29.6855147561416	-0.108844236661421	0.668555638270738	-0.162805053806671	0.870671928999394	NA
Hspa13	489.607359611258	0.600400592822396	0.284552614921163	2.10998093617499	0.0348599979677769	0.245208587750933
Tspyl4	121.463919850738	-0.191988489743599	0.390914640145977	-0.491126373962114	0.623337068834817	0.858277136827192
Atp12a	16.9468936962357	0.491225408200904	0.850567347276189	0.577526764663584	0.563583663617057	NA
Cutc	80.3835793298178	-0.51764002908924	0.483531962427477	-1.07053942513031	0.284376572812301	0.630439374882168
Sprtn	1049.25132742437	-0.167611266252062	0.289204229785164	-0.579560217278194	0.562211227441526	0.82886747768747
Prkd2	162.16007787302	-0.169875816670219	0.404267277684349	-0.420206695044107	0.674334464283052	0.884554818667596
Proz	79.220734292328	-0.206959316925211	0.415925288787536	-0.497587721892358	0.618774659524677	0.856979462759744
Ube2d2a	8191.49546828414	-0.370566589630812	0.255467156155222	-1.45054493582594	0.146906617825916	0.484798553021949
Tdo2	1.82157122026541	2.28802242678909	2.68074804905513	0.853501479781189	0.393381267391705	NA
Sult1b1	7.33281237928253	0.487154190434308	1.36469396350037	0.356969550290077	0.721114601301104	NA
Polr3k	383.507561756267	0.198636081333736	0.291879189932946	0.680542115316164	0.496161264457019	0.783501599419124
Tsc22d4	435.494143882066	-0.759229049108749	0.379981559557066	-1.99806814307979	0.0457092729265822	0.280976034503912
Asb3	2598.97495531192	-0.297518211231915	0.274322470628118	-1.08455647308325	0.278118142063038	0.623843443543389
Wdr72	31.4729168327669	-0.00841283302026462	0.925067111008212	-0.00909429480321232	0.99274390260597	0.997975176556254
Eefsec	7381.23007117883	-0.122645983328898	0.291134524871213	-0.421269113936768	0.673558581094933	0.884150897269468
Ccdc57	2694.14287571015	0.412514803140371	0.297707945374511	1.38563585402948	0.165858124332311	0.510737398463136
Arhgap4	267.690923293258	-0.480312059759573	0.312572014002723	-1.5366444794875	0.124380393993461	0.447812832126546
Mtf2	18916.1426887555	-0.219149392756441	0.245293749946855	-0.893416129860307	0.371634367945166	0.704591265807045
Cxxc5	2565.81569445783	0.0422270911672532	0.413437899809929	0.102136478505397	0.918648346743097	0.977439426935343
Nmnat3	396.316322808919	0.128013947892296	0.318742393098551	0.401621970167977	0.687962258392606	0.891099019952249
St3gal6	334.62564989119	0.731696779389712	0.310082243124264	2.35968616589402	0.01829040105238	0.17988719518188
Rock1	5165.16751454246	-0.664765719460293	0.311466878261722	-2.13430629661269	0.0328177161859492	0.237360449946609
Atpif1	2055.34267617269	0.31001218570286	0.331830246659756	0.934249330262928	0.35017529482498	0.688363813825815
Hyal1	156.134634872822	-0.615441276081152	0.427951428464097	-1.43811011050939	0.150402814373485	0.489023120083764
Kitl	921.602271650019	2.23241224466495	0.303170651647923	7.36354997599662	1.79082707964703e-13	5.17226677143655e-10
Krba1	763.484778179745	-0.577943591200512	0.316245525541728	-1.82751547301893	0.0676223019162292	0.334975992433131
Pik3cd	253.312937431737	-0.27446271323189	0.328537723333826	-0.835406998157742	0.403488590907621	0.72761972293918
Nfe2l1	4690.27718004369	0.107931870714992	0.32673948479347	0.330330051120744	0.741150588630544	0.916836599708079
Gm16381	1.5975179582738	1.99054310833897	2.66016787759856	0.748277251635679	0.454292942866896	NA
Lpp	8489.31267674067	-0.148684284155659	0.284285049482731	-0.523011267832044	0.600966412037449	0.847351319849382
Gucy2d	5.59939838922468	1.31927563068695	1.48259661745756	0.889841252268144	0.373551132453063	NA
Wac	10808.9911497632	-0.450106817387016	0.289053907380362	-1.55717257540729	0.119429517706897	0.438372747766076
Setdb1	3826.70843887371	-0.0584887237081957	0.266301391783293	-0.219633563747169	0.826156549509171	0.94869408789043
Chn2	2078.85916331248	-0.221830356865536	0.282193677505091	-0.786092583032921	0.431813249225474	0.744219493026027
Rnpep	313.95556699619	-0.258680728196916	0.320140840333497	-0.808021644247084	0.419078122340439	0.736328464806581
Pcdh15	294.520406431222	-0.153005436730147	0.572320296647595	-0.267342321469965	0.789205604345704	0.93500103673723
Kcnt1	39.2972233280301	0.413963202816899	0.608939271448054	0.679810323010531	0.496624569431318	0.783884075544613
2810459M11Rik	7.85948187580778	0.730102701979524	1.07737050408568	0.677670958329356	0.497980344128049	NA
Gm10548	16.1259467035758	1.02473229794312	1.03532297035276	0.989770658323135	0.322286229533219	NA
Yars2	1952.72094804309	0.777503770374561	0.270152170279901	2.87802155936412	0.00400177789179464	0.0841188857866178
Nudt12os	19.2130593434961	-0.686302513121148	0.711387208772659	-0.96473833751553	0.334675887852152	NA
Fam49b	10393.0387452143	-0.371892858459826	0.267179123333385	-1.3919233427373	0.163945612391775	0.508055491105069
Cacna1g	37.9730731882196	1.04892260557062	0.614145482162765	1.70793832411947	0.0876477871251997	0.377151875409716
Bcar1	775.275890146145	0.0655045134491961	0.312405988454235	0.209677521782819	0.833919370563085	0.950297692322562
Crhr2	12.134716443431	-0.0824487323074873	0.852991228068729	-0.0966583589542425	0.922997709668081	NA
Elavl4	1294.04846032733	-0.0236470029307092	0.293188756249982	-0.0806545354370514	0.935716694427497	0.980864742032731
Gm19466	39.4370202213452	-0.0737549017370552	0.527083418218879	-0.13993022581945	0.888715119480387	0.969476887778838
Gm4262	306.231955327491	0.301766428584547	0.292788810285296	1.03066243648623	0.302699145740758	0.648585201071994
4930556M19Rik	677.678652176985	0.126339373109494	0.339440731153848	0.372198624131033	0.709744970412799	0.900137314466109
1700026F02Rik	14.5164117446715	-0.252618668220346	1.06217563140147	-0.237831353640671	0.812011899597569	NA
Kdm6a	7114.90977836927	-0.552479591695127	0.275381675956287	-2.0062322221571	0.0448314775274895	0.279512402878796
Mettl1	423.186582846053	0.471220229565548	0.289327631589111	1.62867344186037	0.103382167848453	0.404700972051916
Aanat	21.2075170561431	-0.0573962025221786	0.683151548466627	-0.0840167934201535	0.933043079757706	NA
Dnajc2	3069.94539293217	0.179825412763767	0.265333300926086	0.677734050479633	0.497940332717965	0.784608720043317
Mid1	1165.52128823643	1.64120294685991	0.301306654451097	5.44695220837309	5.12402236371083e-08	3.36345486156128e-05
Bcl11a	390.661290372485	0.659005443851074	0.36372129797806	1.8118417797212	0.0700106474332435	0.339725725666488
Tpx2	3633.18168035087	-0.456207482859143	0.228828375759181	-1.99366656930369	0.0461885051248896	0.281885665833885
1700001G11Rik	12.2121385420141	0.25716443984478	0.997250944167334	0.257873348076399	0.79650465452171	NA
Mad2l1bp	184.726120295958	0.136206816129683	0.3266790629559	0.416943819102574	0.676719501325615	0.885255706332411
Tars2	1845.41961265073	0.429349263531968	0.248919475031014	1.72485203690259	0.0845541411111591	0.370265017115044
Mrps34	286.138686000399	0.842386273782649	0.382192820384623	2.20408712265946	0.0275182175990209	0.218706978727276
Pycard	809.258820029783	0.455039994196817	0.268746360732799	1.69319499976128	0.0904183560597863	0.382738538098359
Ints12	734.757019363107	0.260902100304759	0.289429617107893	0.90143539182965	0.367356870961581	0.702365736278372
Mybphl	93.7082147270841	0.0459193421805312	0.489251829215363	0.0938562503775902	0.925223347505368	0.978959016495216
Trnau1ap	1330.64512011303	0.336507851198342	0.262315931726902	1.28283421057582	0.199550165811064	0.552050564076164
Krt20	3.48810397493595	0.748083735488734	1.64094168442966	0.455886849963681	0.648471346139067	NA
Rreb1	5721.26204560387	-0.390629235682078	0.272553507392467	-1.43322035889117	0.151794873281241	0.49006701655587
Gnpda1	1058.89774450778	-0.401683272266267	0.334400035324498	-1.20120583084412	0.229671368146582	0.584415990783719
Ksr1	1275.31478373774	0.246394559829654	0.37179162652432	0.662722186976249	0.507508497302795	0.791068774791733
Thbs3	68.8304226198884	0.19768834449064	0.506977718319116	0.389934976128883	0.696584629788233	0.894898167092462
Sart1	1019.20086332389	0.793007557845858	0.277649067255599	2.85615062814466	0.00428811645585371	0.0865665472168892
Cuta	250.841490699098	0.34882733861669	0.387634757888718	0.89988663688624	0.368180582275965	0.702434607150609
Syt17	35.4666099329003	0.0289785968866681	0.601619405625166	0.0481676565212442	0.961582626611867	0.987358838943542
Amdhd2	837.922902061759	0.0209319757338796	0.276303728646506	0.0757571236422194	0.939612328426676	0.982400713940975
Dgkk	19.6432027086259	-0.440332631107519	0.915800591454626	-0.480817150825498	0.63064645963668	NA
Gprasp1	1538.93959640547	-0.414428921821279	0.302931211016508	-1.36806280353428	0.171292418487756	0.51683492004123
Zfp7	1779.89781839697	-0.0946688883323431	0.277452996118587	-0.341206941920643	0.732947797644146	0.913153423234556
Fam178b	3648.19142413277	0.151386269558633	0.359446217119311	0.4211652880141	0.673634389741582	0.884150897269468
Syce2	939.766538735074	-0.484902758306231	0.256192417583953	-1.89272876566431	0.0583939489373976	0.313438772186039
Tekt4	4.48024220537395	-1.03900711618967	1.33434628361199	-0.778663776375311	0.436177799621199	NA
Vezt	1438.54248888716	-0.257428710415382	0.227016381645273	-1.13396534888671	0.256809083307262	0.606574130884092
Stil	1871.46963104088	-0.682630958891311	0.261965632156031	-2.60580349137068	0.00916590312446176	0.126754976071739
Tbl2	1164.57785281106	-0.0122584753486405	0.335388853763731	-0.0365500379964212	0.970843780788237	0.990606942952998
Rrm2	4031.57532779985	0.101720956232682	0.24484588751275	0.415448906518332	0.677813310869373	0.885814480604669
St6galnac2	2961.60909101795	1.14066095537365	0.36660787864757	3.11139236718423	0.00186207341402454	0.056255653079348
St3gal1	400.401441416817	0.0234778904101144	0.273490414515356	0.0858453867632576	0.93158932620261	0.980259505952484
Zfp317	2116.36467231457	-0.306988598949894	0.243435608642614	-1.26106694358171	0.207284729204171	0.561240126692026
Pdia6	2620.70705859289	0.379614729722995	0.257840589188109	1.47228460390325	0.140944039094547	0.473012518839032
Mrpl1	3586.14869234298	-0.214763684919172	0.267684503066816	-0.802301524588313	0.422378560726403	0.738938863300057
Dcaf7	2261.40688252755	0.323747699043001	0.246408213057334	1.31386732214024	0.188890857247329	0.540266975067982
Pdilt	52.8118171440054	-0.343555522270853	0.627863461504157	-0.547181900739702	0.584253769391179	0.840113625760122
Fendrr	3.8841505098399	0.245287981915075	1.58187361451982	0.15506168107465	0.876772690811889	NA
Ccdc163	251.309609347475	-0.152527596856965	0.289185878728358	-0.527437914768443	0.59788951996946	0.846980827729936
2410004B18Rik	580.87228464585	0.594839342757619	0.32472579638738	1.83182041394706	0.0669781808087084	0.333714704687986
Disp3	27.4537812029356	1.00846974021755	0.699647604515258	1.44139668843182	0.149472645306708	NA
Ccdc34	479.455186257028	-0.254774388878911	0.341318962630564	-0.746440768820317	0.455401199377384	0.757180662228027
Rabggtb	10270.2884853658	0.930339085528215	0.382455225643236	2.43254379375655	0.0149931782671379	0.162916845263911
Mir17	56.1960471454381	0.832544769284445	0.519769398114823	1.60175795709413	0.109209143415201	0.419420412934643
Pex11b	416.553333393644	0.251733281739702	0.272322295234258	0.924394682863391	0.355280862068667	0.69233811604663
Dand5	418.850393115605	-0.700447762809205	0.293830626003224	-2.38384872379341	0.0171326434980817	0.174391016308755
Mir22hg	670.643450975547	0.932643156342791	0.356129998230046	2.6188278465111	0.00882324624625178	0.124545617461411
AU019990	56.3483113832972	-0.0364443988780398	0.520992982183642	-0.0699518038137291	0.944232020597154	0.984168503027319
Mrps12	213.003393262563	0.599408254409409	0.308354341735373	1.94389432312199	0.051908195977744	0.29616999530407
Exoc1	2305.31753567109	-0.149334165976151	0.260454202446849	-0.573360554651162	0.56640059241721	0.831348665821726
Gm10649	47.0323417703698	-0.518244483764203	0.929876821058755	-0.557325951166448	0.57730474804032	0.837510852744359
Nkx6-2	38.6097303898283	-0.783926662760176	0.549726391116685	-1.42603061346163	0.153859505576191	0.492947433572543
Lrrc75a	5314.23671601862	1.18160312883039	0.839567738974358	1.4073946317588	0.159310402153483	0.501766961286465
Slc23a2	5559.96723766974	-0.189612084524697	0.275061522613956	-0.689344270048319	0.490606645131585	0.779759789546152
Atg13	2281.76909422471	-0.312775987052752	0.284378159498485	-1.09985938302839	0.271393394057978	0.617841286990853
Setd2	5914.10529418296	-0.186817845914493	0.256141614781815	-0.729353744699496	0.465785304436514	0.764044185788459
Nhsl1	1978.31116907913	-0.34045716467151	0.294920492168128	-1.15440321616384	0.248334897227884	0.600302017219261
Cops7a	1767.54548402008	0.484984502873674	0.254768147704846	1.90363083942322	0.056958279451149	0.31025059189192
Cops6	740.746006174435	0.79694504285906	0.286493595154725	2.78172027695299	0.00540716224064489	0.0963531152871475
Rpl21	8722.95599638411	0.0676867608659851	0.376662803572196	0.179701208147067	0.857387144921069	0.958340004372987
Derl3	91.9031033022754	0.459630151462633	0.499671635136618	0.919864405224769	0.357643621762963	0.694651182498851
Kctd18	771.981128069366	-0.188793528001288	0.270775852844167	-0.697231773137243	0.485657757748898	0.776160212444869
D330050G23Rik	15.1567405154306	0.623954275262269	0.850892396745687	0.733293983644274	0.463379143712536	NA
Inppl1	580.840047754204	-0.183159500274872	0.354619219580579	-0.516496258977451	0.605507851113646	0.849294853741029
Trp63	45.1330762640103	0.335281380986058	0.964237153409214	0.347716720726449	NA	NA
Mocs2	290.240148713266	-0.171638148949259	0.289066750915911	-0.593766486133121	0.552668307385221	0.823046615133544
Rnf34	1247.39066318429	0.164576315272345	0.233587937418971	0.704558279382189	0.481085169710136	0.772786533457628
Ttc39a	246.148750753169	-0.286276551432614	0.306431480011626	-0.934226964611316	0.350186829232897	0.688363813825815
Tmc7	815.704658307954	-0.724910572418895	0.338006006901968	-2.14466772074007	0.0319794235138295	0.234723078906252
Nkd2	113.462290068757	-0.0675164921880969	0.437151375963021	-0.154446482158181	0.877257705839877	0.965511662985569
Matn2	1527.52378071445	0.339659453308018	0.272851755239074	1.24484980135241	0.213186965992971	0.567573620150442
Tmub1	36.6502646793971	0.22793941086839	0.566264990869115	0.402531349357381	0.687293021594664	0.891099019952249
Folh1	13.6973964317242	-0.435692489821199	1.15867294427408	-0.376027154145871	0.706896708888824	NA
Stk32b	133.466817156679	0.424415225731583	0.424906028463236	0.998844914642827	0.317869824387064	0.660700139420155
Sdf2l1	174.534734032072	1.52369150391218	0.376941648875979	4.04224767535176	5.29412691236586e-05	0.00603223271775618
Ulk2	389.742051922748	-0.666735169413231	0.381052038346629	-1.74972209125601	0.0801662798326154	0.360871620286685
Rhbg	11.0262806745642	-0.488087048128892	1.07305571603931	-0.454857134474285	0.649212023119097	NA
Gm14204	4.32366989334221	0.443988611768386	1.81966507434587	0.243994687829017	0.80723493410788	NA
Ralgps2	3406.72691416813	-0.0763380923860197	0.255665715622335	-0.29858556592228	0.765256280044703	0.927395413940637
Vmn2r95	6.00001650514747	-0.644557481500768	1.54969272018734	-0.415925991717149	0.677464159447857	NA
Tiam1	5439.96051549949	0.5268871209716	0.294428346369281	1.78952579623825	0.0735301768581883	0.348056674115569
Ypel1	775.594832664357	0.65327387672913	0.277868559795232	2.35101760778744	0.0187221478838524	0.181793970565315
Klhl22	2352.13716678455	0.116387038044862	0.454360744703863	0.256155575501398	0.797830710030579	0.937478744109804
Ndrg2	123.527428089139	-0.460318582462483	0.406727627624876	-1.13176128494284	0.257734808330877	0.607155906293986
Man2c1	1041.27917444216	0.109928285721708	0.261131085709232	0.420969741779854	0.673777177106321	0.884150897269468
Setd6	751.248470001268	0.110456964222411	0.26427236099721	0.417966388182292	0.675971692267967	0.885255706332411
Sis	23.2094394777169	-0.195122253830757	0.884958790699971	-0.220487389787294	0.825491592238019	NA
Porcn	456.757475395182	0.621106169275394	0.341767380452071	1.81733601508087	0.0691656785492986	0.337855256354944
Gm12250	31.8421146873231	0.307603431071486	0.564718956027551	0.544701798635	0.585958627601908	0.841334249017606
Satb2	1691.49266199598	-1.17694219508162	0.285576674982807	-4.12128264730472	3.76768833421797e-05	0.00477273572231945
Mark3	4852.39087718096	-0.365650169671335	0.260721223791499	-1.40245647958353	0.160778977730745	0.502882654842903
Itgb3	165.192183207534	0.961448864931392	0.416129935101576	2.31045349981059	0.020863060100196	0.191291079940908
Zkscan3	1613.89854804139	-0.742988072448623	0.241529164613871	-3.07618367179974	0.00209668645464248	0.0599569288940437
Ripk4	321.229759325678	-0.108958946709673	0.448664256756926	-0.242851854295814	0.808120163812576	0.941401658236752
Pde1a	172.938005477141	-0.228209518805276	0.471342457792154	-0.484169238379771	0.62826576633371	0.860570199521904
Enpp4	170.305144071107	-0.245042678434431	0.349252587692521	-0.70162022292635	0.482916036501583	0.774263404365422
Gimap8	3.58503240280275	-0.0912433509936328	1.75994132618594	-0.0518445414264868	0.958652564325211	NA
Igsf1	32.2849112567071	0.413652157399395	0.623096562058247	0.663865253939126	0.506776556540881	0.790832099957517
Fbf1	635.763618628729	0.428078482799979	0.343166094575462	1.24743816352127	0.212236880496684	0.566108753463726
Atraid	335.416824921269	-0.0450342044996843	0.289824206523288	-0.155384552035565	0.876518161939578	0.965212656441166
Dock9	3325.87118791506	-0.1340893523578	0.257348582249224	-0.521041737187205	0.602337696628376	0.847380290015624
Wdr76	3874.48620900692	-0.702284513793609	0.24026141096304	-2.92300170459602	0.00346674618517541	0.0773506875837991
Crtac1	547.887456530703	-0.110771346515773	0.40722070700004	-0.272017961296261	0.785608208786049	0.933956784396148
Paqr7	53.030126289346	-0.129859997505472	0.49431040968166	-0.262709412875004	0.792774561137211	0.936085327436329
Phf23	988.097103121771	0.885971789473723	0.272649939241259	3.24948463931163	0.00115614322032629	0.0426265915138695
Ms4a8a	7.29506446421344	1.48154537554813	1.23518778426252	1.1994495042976	0.230353208242291	NA
Tpm1	1097.91382635071	-0.530448497841641	0.235140703817229	-2.25587696740906	0.0240783373590248	0.204899982204877
Gramd4	434.616732221219	-0.335016251437936	0.354805696651029	-0.94422455614472	0.345054909226731	0.684335841451715
Polk	1575.0076267289	-0.610797443699276	0.32547976961812	-1.8766064766972	0.0605720490455975	0.318080349188172
Syne1	2295.3198109901	-0.194707929575405	0.237393908433652	-0.820189240996565	0.41210823441313	0.73242500493972
Dbi	753.131094761119	0.217889095627397	0.287044566760981	0.759077581875398	0.447806148756027	0.753101384779651
Daxx	610.340734511212	0.669302899059957	0.281763477683061	2.37540686452208	0.0175296156488902	0.176641071231347
Cyp1a1	16.7250042280116	0.126781283247713	0.819588279170688	0.154688990154908	0.877066510096353	NA
Cyp46a1	14.4622284372252	0.565636727835273	0.820319010019895	0.689532634165767	0.490488143960683	NA
Eif4ebp3	332.743810134813	0.0383107919535743	0.285690683144897	0.13409884960842	0.893324409307369	0.970327024806899
Mprip	3548.06521594282	0.290762659883445	0.263210250052768	1.10467833158151	0.26929899576684	0.61653775506674
Grin3a	330.35842907955	-0.108569274662136	0.304072834203593	-0.357050227609096	0.721054204381758	0.906149937924139
Epc1	5705.9375092627	0.157237398866708	0.237379886346808	0.662387202582893	0.507723103182162	0.791068774791733
Dnm1l	7813.72196035202	-0.0704645749230622	0.276707857898731	-0.254653320863952	0.798990872336942	0.937686077807215
Exoc3l4	2.65833202637573	-1.12136490773057	1.90756848235835	-0.58785040647359	0.556632706902579	NA
Klk1	59.6989663374481	0.0776772829992072	0.45293351164265	0.171498202280277	0.86383204387512	0.960249291478763
Rfc1	5796.64947237252	-0.0137182375774824	0.228554155710602	-0.0600218251767541	0.952138252048555	0.985632563154745
Rbp4	4.57261045601889	1.43934162884635	1.61293559046544	0.892373903430954	0.372192554025535	NA
Rbp1	201.749906022636	0.911116913341247	0.335642049810249	2.71454936548128	0.00663660083708019	0.107202631642366
Zfp850	2204.09954688984	-0.18367128203696	0.255084988487622	-0.720039556721592	0.471500640732129	0.767723616282858
Tnip1	4570.05921333621	0.439621176754317	0.332820686450295	1.32089498835876	0.186536381046094	0.536353696982635
Smarcd1	1314.62059690929	0.336672434038408	0.272045004881707	1.23756153576429	0.215878684094361	0.570344690268326
Kis2	536.572082313287	1.24774232310584	0.276430502238382	4.51376498976167	6.36867869596484e-06	0.00145984268330838
Lpcat1	2746.05875776198	-0.15750179424638	0.306700391432725	-0.513536332675103	0.607576202497055	0.850651995356545
Dnm1	208.711829107842	0.301623062467698	0.432682525786799	0.697100170429162	0.485740107550521	0.776205919346805
Secisbp2l	1465.40090537327	-0.102735376479279	0.251320252326516	-0.40878272056565	0.682699121739445	0.889024966777461
Rragd	1176.51055721692	-0.314980157597629	0.369938464502831	-0.851439327945901	0.394525352999383	0.720543900678397
Lrp8	1167.73552703491	-0.0391095079467075	0.284660499032709	-0.137390006971826	0.890722529427329	0.969835184155927
Hsf4	12.4865114812888	-0.354203197166908	0.838040691922255	-0.42265632275499	0.672546026947528	NA
Ampd3	258.082445592027	-0.850918474506314	0.379336934727349	-2.24317327580537	0.0248856429092717	0.20809123871036
Mgst2	45.1871378762953	0.219854530663431	0.633426922172564	0.347087442872433	0.728525626934529	0.909853721228188
Sh3bp1	397.914286216106	-0.1880157229242	0.41188597816927	-0.456475172473417	0.64804832025792	0.868696351326894
Usf1	1040.84743981017	0.458535406059075	0.301339234333096	1.52165849586057	0.128094672221931	0.452942008216676
Wdr44	1839.67147476371	-0.617986816810351	0.277030825278208	-2.23075109489977	0.0256976210488791	0.210971771214817
Adamts10	204.699223804704	0.629476690861822	0.403380007720786	1.56050542618249	0.1186404886881	0.437509524296437
Col26a1	100.022859446376	-0.928784895563752	0.501897271648556	-1.85054780734914	0.0642346342544981	0.327302992167729
C2cd6	53.3860990827757	-0.131232995418024	0.656539932582139	-0.199885778313425	0.84156991325402	0.952987407622746
Itpa	1133.65706700853	0.366542594199938	0.276800826780466	1.32421061910573	0.185433105077349	0.535392434526075
Gm2026	657.660779344726	-0.518195386409478	0.295334876804312	-1.75460274796069	0.0793272811048897	0.359336658229521
Rint1	1012.55465830366	-0.230359536226006	0.280324013291382	-0.821761694694916	0.411212538656573	0.731951222820112
Vasp	2085.29807926759	-0.337080673280735	0.315754065974487	-1.06754182955785	0.285727235377173	0.631641455170775
Pla2g4a	34.7311778680924	-0.255428605185841	0.702814712578338	-0.363436622219787	0.716278748741806	0.903623780080407
Igfbp7	98.5735545011739	-0.0970684867304837	0.537508083198999	-0.180589817650326	0.856689548810105	0.95810633360151
Gdf5	2.56034484739721	0.975864684132318	1.90261672995755	0.512906603188594	0.60801665421778	NA
Rgl2	363.516866430498	0.369775197925477	0.386957427729467	0.95559658873895	0.339276085623022	0.680011929560315
Ptpra	1472.61338511577	-0.295506636084646	0.279791731357562	-1.05616643726687	0.290892181575819	0.636801176105073
Rabggta	622.326361213383	-0.154457831635265	0.315791415897863	-0.489113458629356	0.624761373639694	0.858846168179992
Ccdc186	1546.47910344521	-0.2152032330557	0.242987416541043	-0.885655875185414	0.375802992449438	0.708009497807157
Slc16a11	48.291173380499	0.670135739019636	0.566734669867218	1.18245057987478	0.237026963814423	0.587825535794156
Timm10b	870.204845538047	0.0605319360586593	0.276526196389198	0.218901271738694	0.826726955789218	0.94882000285979
Arvcf	1129.24071983473	-0.248680800000481	0.305876990847445	-0.813009175065771	0.416212797750941	0.734547458196168
Kcnj15	7.48698918339293	1.03610578962339	1.51283493648865	0.684876958241218	0.493421567132007	NA
Palld	1473.65546869672	-0.442147592416105	0.285870046740297	-1.54667338344049	0.121942024427041	0.442856429190407
Csde1	9433.11867026549	0.114948377732141	0.249639691891081	0.4604571366892	0.645188131170258	0.867240895555597
Dctn6	700.851420209915	-0.280314008995466	0.248596337507807	-1.12758704253502	0.259494361459072	0.608337349647802
Fgd4	3040.79896493359	0.459325848159644	0.26603769662143	1.72654422284095	0.0842495505987068	0.369352689798399
Tpk1	3932.99509172996	-0.926734157752938	0.328449563416534	-2.82154175549221	0.00477934152420062	0.0902056538521485
Mgme1	1554.9478270584	0.441777809251005	0.251106230444085	1.75932635550187	0.0785220925612206	0.357709002737093
St7	2519.83169592499	-0.501411432278306	0.279200563559503	-1.79588259380947	0.0725131912829975	0.345415508417335
Azin2	366.745875695183	0.0333138473298431	0.313716270073862	0.106191009226266	0.915430804210946	0.976523608766386
Rgs21	6.93165068087615	-0.259103443666938	3.53734033249425	-0.0732480958325654	0.941608694208175	NA
Ddit3	866.90344269632	-0.283709923577692	0.37044197656083	-0.7658687231173	0.443754417772867	0.751237820433434
Ltbp1	1452.97533874902	0.283495811783171	0.281978530568962	1.00538083949564	0.314713502449904	0.658867473142372
Cc2d2a	622.797676236983	-0.336382116424105	0.267716000631333	-1.25648865077486	0.208938858169861	0.56288428746457
Dmp1	7.66197181806484	-1.54637039236711	1.37994942690032	-1.12059932213647	0.262458453684517	NA
Gpr135	66.0357021696183	0.232292456395882	0.453536068401155	0.51218077806861	0.608524494614237	0.851395816261442
Ffar4	23.1705959305272	0.684980119792978	0.738505911270805	0.927521512474124	0.35365582768093	NA
Aida	1096.98204108355	-0.619301638284897	0.277543083145396	-2.2313711848494	0.0256565519349243	0.210874369090633
A730020M07Rik	16.0750765102897	0.852569788721673	0.818431422708941	1.04171194441647	0.297545249546976	NA
Homer3	705.038917521446	-0.598705021932587	0.321799682753067	-1.86048978299336	0.0628162626350666	0.323283548532845
Hint3	182.405666715705	-0.293958921049928	0.333188963397523	-0.882258878122591	0.377636828627506	0.708950098159709
Etfdh	496.265477799078	0.080893538151358	0.25459712565326	0.31773154525526	0.750688580563112	0.92080516143178
Alg6	2641.11046177808	-0.683390968128848	0.263268443848783	-2.59579522003547	0.00943722917154594	0.128249544266777
Slc44a5	108.819805638571	0.358597001356683	0.640300412202929	0.56004493285104	0.575448789764417	0.836359391136826
Tspan2	149.296036018655	0.0434333917725624	0.446159172673826	0.0973495434650972	0.922448812809437	0.978812337649393
Rufy3	1970.81875691976	-0.0170434588554075	0.27495450114576	-0.0619864697045723	0.950573606892078	0.985354722217333
Als2	2992.1733919533	-0.163134269364938	0.225346542725718	-0.723926213341103	0.469111035899908	0.766425214326345
Vgll1	2.95248151736455	0.121995254209031	1.86252733292935	0.0654998463926747	0.94777602863581	NA
Nus1	2324.24575144543	-0.167792434767244	0.232626264466334	-0.721296175013493	0.470727309834934	0.766983310541157
Cttnbp2nl	1115.15328759608	0.361999254253257	0.271056743695315	1.3355109683608	0.18170916784685	0.531186658476996
Adamts18	33.5139023229128	0.322391335663742	0.829536840939418	0.388640166118055	0.69754234976475	0.895475959903347
Il19	1.53291232253238	1.86056835688595	2.94107948543827	0.632614101760222	0.526985675969553	NA
Asb18	41.9413760918676	0.0691356420981049	0.588467962774778	0.117484122282737	0.906476425489815	0.973265878103972
Mettl18	162.324564974746	0.6405437241651	0.341151405331756	1.87759368466384	0.0604367703426763	0.317837916683125
Zfp819	1407.13404432728	0.497337507311623	0.286947275942903	1.73320170291696	0.0830598244671825	0.367452827806759
Tm4sf1	1.84574864142845	0.43861882215326	2.44375718147427	0.179485435573697	0.857556552363747	NA
Ubap1	3952.83176801797	-0.0456813220104424	0.229547153175286	-0.199006266810721	0.842257842437211	0.953142034529877
1700049E22Rik	5.46540297717328	0.739111919094298	1.28131901610919	0.576836767270231	0.564049729525466	NA
Iqch	75.1415864764986	-0.022913031921221	0.533662769141652	-0.0429354139845179	0.965753018491587	0.988478229501525
Slc2a4rg-ps	111.874668320031	-0.150389298567596	0.397083320165099	-0.37873486729452	0.704884758500979	0.898497080087898
Retreg1	872.262530582976	-0.4780991191981	0.314802929267939	-1.51872512847927	0.128831698733247	0.453932280685506
A330048O09Rik	5.30115439805964	1.15721407536395	1.60149186946599	0.72258504549874	0.469934858566588	NA
Fhl1	1187.84629525609	-0.274610346026935	0.267392778837053	-1.02699237885658	0.304424052726354	0.64979695760913
Hnrnpf	16245.1834375405	0.110182218246113	0.221937273345288	0.496456573451238	0.61957231902475	0.857257923967912
Sfxn4	463.649888836012	-0.544928624575795	0.260065441326494	-2.0953519306384	0.0361397192769756	0.249342126114923
Sfxn3	142.894238617669	-0.48611780614468	0.473869763337883	-1.02584685446171	0.304963776691649	0.649897353433091
Camsap2	1589.05975805076	-0.330131422344768	0.248102022571865	-1.33062769469823	0.183311545125307	0.532706371265107
Psmc5	1848.53957613427	1.06803783445539	0.233739713800908	4.56934689055499	4.89246429293328e-06	0.00127211387866211
Fli1	22.3344970559246	0.583762782363874	0.908108223245295	0.64283393478994	0.520331861127461	NA
Peg12	23.8497076327645	0.356646902184167	0.784901774017956	0.454384120395692	0.649552379699874	NA
Mlip	74.3285644252791	-0.130019083251586	0.71005081444257	-0.183112364082926	0.854709854662608	0.95740498069987
Cldn10	61.2411703746211	0.0542861064080317	0.510240585784458	0.10639315632756	0.915270422719491	0.976523608766386
Rad18	4488.47161071607	-0.616019199458111	0.285184582481065	-2.16007188782378	0.0307671048965937	0.230615159920171
Mrpl53	159.278515655523	0.0962314753843415	0.408906254021137	0.235338722355093	0.813945842853958	0.943808568865747
Tspan11	24.1427488985746	0.484157528716868	0.828410621423154	0.584441478894993	0.55892332695279	NA
Nadsyn1	321.60927314035	-0.686689668881829	0.378304386722185	-1.81517765318992	0.0694966127211212	0.338156312122439
Trim42	3.01474806377995	-0.0374936583236062	2.07945554810416	-0.0180305168618724	0.985614508429617	NA
Lrrc40	2495.93872706355	-0.174772285210362	0.25956082344994	-0.673338460278346	0.500731989937254	0.786841204209345
Spag16	446.861268493777	0.193929075460827	0.437030182799844	0.443742979531565	0.657228417840937	0.874346898391614
Hmx1	2.62207985084271	0.1940889511016	1.79245706170498	0.108280948675548	0.913772834507184	NA
4933439C10Rik	211.592656636464	1.0164727787572	0.376474193170897	2.69997996461813	0.00693436519219285	0.109203018255678
Pdcd4	321.33387017483	-0.357889904571893	0.296763999465143	-1.20597479888705	0.227827207596108	0.58359233403166
Pik3c2g	123.97667351301	-0.134978074188059	0.517815911685405	-0.260668069756157	0.794348491599048	0.936537265952598
Zeb2	266.734112325525	1.27535971584498	0.391153086247283	3.2605129824764	0.00111210875937341	0.0417141885561335
BC031181	658.893729657233	0.255040720184205	0.297315793001309	0.857810873783896	0.390996904433291	0.718021689449812
Scrt2	138.492658247663	-0.046327895957868	0.513403685676195	-0.0902367810173594	0.928099056512778	0.979244521042513
Cyp39a1	245.665725656969	-0.767224935906393	0.324096740945344	-2.36727136986478	0.0179197880191838	0.178480745881108
Rpap3	905.241154994487	-0.0576654571386639	0.280324738876372	-0.205709483115207	0.837017850531153	0.950881081706574
Pmfbp1	24.7521584409322	-0.05301851650744	0.804478104997436	-0.0659042380123061	0.947454066475086	NA
Armcx3	51.7171795339873	0.0639100846300319	0.503682276073483	0.12688571281136	0.899030854761104	0.971875838135463
Ccdc153	1.77900552326543	0.991509603155128	2.18078200922316	0.454657824102431	0.649355427679673	NA
Lama1	3756.24972302451	0.00160055557032513	0.378054189880493	0.00423366705929403	0.996622032508892	0.998468221502222
Fanca	1477.45923069973	-0.640725421162364	0.314218339560867	-2.0391089267985	0.0414391574818589	0.268145370755582
Naa30	1780.16205778376	-0.547344326328719	0.335061355106294	-1.63356447405008	0.102350332469344	0.402955602832549
Ovch2	5.92009636356126	1.26300828923669	1.2962199064476	0.974378099699197	0.329868839324138	NA
Rap1gap	232.171016872494	-0.453653575072805	0.353684152879782	-1.28265168619812	0.199614133471695	0.552121758564402
Chchd6	2119.65782700348	-0.228430303785967	0.304854980825286	-0.749308091235951	0.453671532120551	0.756616758848692
Olfr78	2.72732716170405	0.018143625928899	2.18858346394504	0.00829012291639732	0.993385514682607	NA
Zfp57	6721.83406309876	0.747858742092046	0.290890958179565	2.57092467490996	0.0101427385131011	0.13272669748698
Rapgef4	152.298021988026	0.748512013942489	0.469586415102673	1.593981405486	0.110940199721297	0.42202163578724
Zbed4	3752.89293332744	-0.19763554639043	0.268834571377696	-0.735156737385403	0.462244043387027	0.762032573895174
Gtf2h3	1220.67572485794	0.283291117769838	0.265742655095445	1.06603555107888	0.286407571456086	0.631978740803476
Fcgrt	121.259171355304	-0.115082778505062	0.522131630255431	-0.220409513303692	0.825552237039314	0.94869408789043
Mapk1	13869.9106804655	0.249958473124021	0.250244237509949	0.998858058076496	0.317863456429436	0.660700139420155
Ahcyl1	2480.16583272382	-0.290491687867222	0.246044321637553	-1.18064780334636	0.23774266498915	0.588690299229821
Cox7b2	230.130788284007	-1.07502923439488	0.368423686945195	-2.91791562944431	0.00352379681246319	0.0777562960854099
Rgs17	92.6161317585562	0.203699274166724	0.391744317151951	0.51998016371406	0.603077400759499	0.847804638108632
Mzf1	150.351937804313	0.383345502875991	0.358699891637029	1.0687081647181	0.285201191344964	0.63110487346194
Cdk2ap1	1431.20826507508	0.575431955014906	0.269624366573445	2.13419863467036	0.0328265244291454	0.237360449946609
Adam34	8.95297658452366	-0.302953494994601	1.10187327923508	-0.27494404366073	0.783359228652898	NA
Srcin1	664.077482747439	0.162552803773393	0.345402825511136	0.470618048745961	0.637913516392036	0.864600231640186
Nphs1	537.265423589263	-0.263637324672551	0.307784237177843	-0.856565388435461	0.391685120924016	0.718243557267617
Tsnaxip1	311.68421578341	0.0717910408485323	0.296774804588045	0.241904096098003	0.808854476156528	0.941666826176193
Phyh	609.793458209874	-0.292476998843168	0.258312239505535	-1.13226148092336	0.257524519126412	0.607155906293986
Vdac1	7617.85853321308	0.43517740407453	0.243088208993677	1.79020367082407	0.0734211751992715	0.347859314649829
Grb2	6479.69366773236	0.328836994065249	0.284738480202481	1.15487374179777	0.24814213372156	0.600302017219261
Pax7	28.3330148081171	0.377648244043199	0.71414996650209	0.528808039987626	0.59693861981513	NA
Smarcd3	91.3171060879975	-0.0939403835785894	0.389793057069794	-0.241000658874663	0.809554605865222	0.941741426075372
Khdc3	121.796973223092	0.542807973394332	0.510743307930114	1.06278039274595	0.287881553273558	0.633532137218498
Rab5a	4170.61704672842	-0.033893866948546	0.230888267730987	-0.146797701250185	0.883291699164566	0.967550395060146
Slc25a23	185.558768778495	-0.0444103084487246	0.388822914514658	-0.114217312794332	0.909065528095216	0.973844755016732
Cd68	552.532369139362	1.26544317354448	0.329109939480489	3.84504696376544	0.000120529352263826	0.00961637776818733
Sh3kbp1	687.944109483083	0.310231934244895	0.293016578041202	1.05875215770649	0.289712667248723	0.635307293923137
Pan3	6822.23606299007	-0.659992966264932	0.264432570526418	-2.49588378977315	0.0125643755969232	0.148479662843836
4930550C14Rik	116.537009646979	0.172076695829384	0.348370541800781	0.4939473209758	0.621343383661257	0.857904178549787
Cobll1	268.579759348122	0.174164034364915	0.366431565258747	0.475297574983566	0.634574887315305	0.863866510908779
Tmsb15a	4.26146323220861	0.115017930523983	1.39314954184791	0.0825596442227016	0.934201690924971	NA
Prl3c1	2.02516252580691	-0.188606717778828	2.59098128170269	-0.0727935470282065	0.941970406060495	NA
Dguok	980.4342007578	-0.74334869575302	0.269221492957313	-2.76110457448093	0.00576062278046902	0.0984487024529623
Rpl3	17672.2742790018	0.816037444466475	0.263463427212495	3.09734619753619	0.00195261690893913	0.0576659368347797
Cntn6	69.0059480670641	0.0769771274513177	0.808350680426601	0.0952273924117854	0.924134212850946	0.978885373741452
Ap1ar	2065.71549817386	-0.264222027339606	0.273851255653832	-0.964837742696356	0.334626088354361	0.675473209662473
Barhl1	110.920583945695	0.216613236787952	0.467004848117196	0.463835092207848	0.642765899220871	0.865904554692423
Fmn2	4046.08881162958	-0.41647911951342	0.262477978018753	-1.58672023709229	0.112576020839224	0.423607450299089
Srfbp1	3010.85300689279	0.252367843845449	0.25296575084925	0.997636411246211	0.31845569821008	0.661034747427306
Ccdc30	764.236497634478	0.737181343075447	0.335003643080449	2.20051739227928	0.0277702073518093	0.219866497563089
Myl12a	1240.79583118105	0.348547293245028	0.242456615133762	1.43756561582259	0.150557342786824	0.489222253363329
Stard3nl	1410.11394472637	-0.401397495226101	0.251305238438377	-1.59725080830151	0.110209811226235	0.421265188967194
Xaf1	207.601757587476	-1.2198563536446	0.350635970686883	-3.47898235099766	0.000503321733868864	0.0253906580947903
Kansl2	4845.7355464727	0.162163924554114	0.257818001865908	0.628986042016012	0.529358194237729	0.806888503587402
Otub1	1557.13531650368	0.711398453574388	0.304227526419555	2.3383763525504	0.0193677333462935	0.184839058114056
C2cd5	5032.72825434803	-0.834969358265169	0.295191005101165	-2.82857317410135	0.00467560109080322	0.0895495429075455
Capza1	4632.07548208342	-0.784561099408722	0.254702271748227	-3.08030664203992	0.00206787574610867	0.0593681782297321
Asap1	5976.89022849048	-0.0666509193056332	0.25928070377106	-0.257060854649965	0.797131795769697	0.93725616859715
Alyref	1883.39203633568	1.04613119402336	0.252444230114483	4.14400912846749	3.41286149235012e-05	0.00440682355221862
Prkacb	2321.37032427946	-0.468415957272345	0.295042517468379	-1.58762188342074	0.112371866748037	0.423255641029838
A630077J23Rik	89.365659963794	0.386546796932673	0.423943619634861	0.911788216710522	0.361880214455243	0.698744775631524
Scyl2	1390.75436649741	-0.57659260215906	0.248933664837414	-2.31625000393438	0.0205446223996926	0.18957501090988
Gm12505	55.3369974498457	1.213688064025	0.596322441550255	2.03528825926755	0.0418218768277862	0.269822476933639
Rgs19	217.988655169532	0.179223888547119	0.332020375894695	0.539797860490234	0.589336442722536	0.843302375084833
LOC100125594	14.2777515070465	0.534229304269406	1.13107269451906	0.472320927609842	0.636697734889017	NA
Ctbp1	1656.94489350658	0.0145394557040123	0.246431779309671	0.0589999217825788	0.952952170413343	0.985923058908602
Txndc16	529.709093957308	-0.533932161779739	0.298643626920495	-1.78785721056717	0.0737990479086552	0.348620232531531
Mfap2	67.9733746218848	0.600916425533945	0.496270861613519	1.21086380848594	0.225947605232112	0.582439330934288
Ncor2	5418.84841843289	0.201641052896499	0.424471595123104	0.475040156310153	0.634758351553007	0.863871604853961
Avpr1b	24.449423354484	0.289281598985645	0.668530588628245	0.432712584743835	0.665223586020498	NA
Gm20556	14.2404862239154	-0.524967452965989	0.830356892387467	-0.632219058791198	0.527243745183298	NA
4930452N14Rik	10.3419650632745	-0.696479531346592	1.02029867724611	-0.68262318366075	0.494844980627272	NA
Fam229a	3.72979807046797	-0.631427548961121	1.55705386132978	-0.405527107727578	0.685090096782919	NA
Skint3	5.49038934625358	-1.13928644578369	1.39864457421667	-0.814564662664039	0.415321544711418	NA
Ckm	3.12865682565252	0.361175078484938	1.6092292854792	0.224439787259642	0.822415114489703	NA
Ncan	22.6386288383991	1.19046284379072	0.683114774322953	1.74269813585953	0.0813863574599899	NA
A830082K12Rik	18.6384037089497	-0.477567017705637	0.923778563731175	-0.516971313749398	0.60517618398406	NA
Ablim2	960.891810165139	-0.822687213604671	0.380552541017237	-2.16182294146712	0.0306318264503008	0.23039281550458
Fgf1	48.8779526771295	-0.0375500306445627	0.580534106261686	-0.0646818683683614	0.948427299533304	0.985354722217333
Armt1	1374.63271039044	-0.320342649289422	0.252507777423208	-1.26864468317949	0.204567819986089	0.558455789891208
Ncbp3	3549.44087187886	0.161184447674862	0.231505899197394	0.696243371048736	0.486276430581647	0.776719160936795
Slc15a3	17.9830591883768	0.951761395223836	0.763189968498816	1.24708320930362	0.212366988884708	NA
Ccnc	1481.95026986506	-0.225092628668286	0.257204365321554	-0.875150887843129	0.381491811540934	0.711928868789693
Atp2a3	323.710203585761	-1.45577577799446	0.337968749336876	-4.30742718328491	1.65164441984603e-05	0.0028060467137643
2810004N23Rik	2348.54549283768	-0.376964485786291	0.223407222716145	-1.68734242878643	0.0915375270030881	0.38448898483092
Rwdd1	1100.48848508613	-0.320297194762189	0.276281422360599	-1.15931499130673	0.246327813258501	0.599666208912005
Grtp1	1568.47156911293	-0.605518137731267	0.277123820222231	-2.18500934797193	0.0288881611920613	0.223871393835944
Podxl	399.328646902563	0.713469784290195	0.38986641988497	1.83003651481629	0.0672444788690106	0.334162945405156
A330076C08Rik	52.1653615226132	-2.33819936530523	0.583951045090687	-4.00410168791138	6.22535841712372e-05	0.00675942863922433
4930532M18Rik	0.877977132153204	3.25690037196673	4.26201182279756	0.764169717818596	0.444766109953268	NA
Zfp617	1188.56218627434	-0.335363890275438	0.277087231415696	-1.2103188175146	0.226156579728516	0.582586908376139
C1ql1	99.9816280850264	0.463075837618781	0.472239424677678	0.980595463699052	0.326792272234353	0.668738225019157
Bpnt1	1815.65904364262	-0.086526340789577	0.289507428738819	-0.298874336891843	0.765035928823514	0.927395413940637
Ube3a	4956.38865651189	-0.554229626897624	0.333168200176406	-1.66351298414486	0.0962097939740303	0.391637663204803
Ubb	5678.71664176527	0.993494236003979	0.346377813910481	2.86823865763163	0.00412764047306246	0.0849969022413959
Tyr	13.600091214959	0.369049811823259	0.943985873796518	0.390948447500614	0.69583534213127	NA
Med21	476.397421933873	-0.269607982595494	0.279869019469959	-0.963336288904365	0.335378787695039	0.676038062095941
Ftsj3	3851.0168386534	0.929250123834204	0.236518714750333	3.92886509980874	8.5347697803688e-05	0.00795165228376167
Gdpd3	79.4055548233103	-0.246495479598902	0.435007997793773	-0.566645856740684	0.570954812954086	0.834190095422793
Tjap1	2698.88745474838	0.0129360931890891	0.287750176269494	0.0449559870190096	0.964142390730209	0.988041599439693
Mrps7	755.358578231944	1.09155763421079	0.254406918414531	4.29059728805095	1.78193199157971e-05	0.00293631534852738
Stau2	1647.26855258692	-0.530611261649419	0.323427978834739	-1.64058552868904	0.100883480982307	0.399643890715747
Paqr5	49.6939216231845	-0.274816530101862	0.469061830395537	-0.585885510808079	0.557952454743748	0.826568670389256
Clasp1	7146.72528598357	-0.0262824179183078	0.239167554432527	-0.109891234957301	0.912495633933761	0.975305266052656
Rbm10	2431.61858686962	-0.233018918326957	0.250134106218837	-0.931575952793473	0.351555715449665	0.689133638239761
Mrgprd	15.5584334727898	-0.82459651195177	0.994159140957756	-0.829441160856166	0.406854818412885	NA
Slc41a3	136.295918530582	-0.568677336101216	0.458797906344623	-1.23949418303155	0.215162541655357	0.569595070480699
Flot2	806.443026969808	-0.344923983439538	0.339670902585073	-1.01546520710042	0.309884123604045	0.654963849861873
Ccnyl1	1771.58350818666	-0.504168239951586	0.283929728897255	-1.77567964407851	0.0757857343910922	0.35168613675087
Ecm1	141.0640803344	0.501272145810669	0.448710093671854	1.1171403382275	0.263934325390723	0.612363663549105
Cd82	47.860644757957	-0.547450628470386	0.560901566480164	-0.976019075692395	0.329055011389828	0.670566370147062
Anks1	2967.25848135846	-0.309198149365921	0.360086656242962	-0.858677054551268	0.390518713108638	0.718021689449812
Syt6	22.48395966363	1.2091940434354	0.742791065547046	1.6279060149234	0.103544815830625	NA
Dnmt3a	1943.44068221683	0.352667807917086	0.250473900830337	1.40800221798746	0.159130413225088	0.501637698621153
Mpv17l	1564.56854898225	0.296369408707774	0.235576421365935	1.25806057749475	0.208369849121891	0.562337692238689
Pde4dip	960.756238700915	-0.843031940250354	0.300144991311707	-2.80874898683499	0.00497344074568653	0.0923154984684565
Pomgnt2	310.734798671173	0.0830601143883541	0.300811367222981	0.276120264852839	0.78245569639797	0.932493234585899
Ankrd10	14759.107255734	-0.257416187685699	0.280100051926373	-0.919015137324441	0.35808765462835	0.694859422263907
4930504C09Rik	4.91011822101065	0.391919810442543	2.06215799168015	0.190053241324747	0.849267410203548	NA
Nsg1	129.389140169997	0.475399554721502	0.381919332329491	1.24476431141057	0.213218398263012	0.567573620150442
Prkar1b	141.85546441451	-0.111569285842796	0.374590927359326	-0.297843000708272	0.765822993294868	0.927395413940637
Tmem159	128.935182599715	-0.358894933870456	0.362246658519399	-0.990747396642271	0.32180894111869	0.663918825150612
Thumpd1	1142.21408878832	0.22507303404035	0.240242098623696	0.936859257098371	0.348830959266691	0.686603321978263
Brdt	45.3569155560633	0.166516412720407	0.5562292768997	0.299366501613386	0.764660418641806	0.927383393112873
Adgrv1	2650.85308154545	0.677654088324073	0.262055894793645	2.58591430983718	0.00971210723428662	0.129265014350537
Ctu1	331.189883406435	0.345537715766127	0.347096354293407	0.995509493234368	0.319488529452793	0.661865598302035
Cpa5	2.29444780401386	-0.280361886578562	1.99889782868215	-0.140258237592564	0.888455959657682	NA
Ube2m	787.840343675216	0.539571474449106	0.248943008041493	2.16744980585746	0.0302005730669305	0.228817668236906
Ccdc136	396.568946745272	0.558211506434222	0.452899099048715	1.23252951398382	0.217751348673235	0.572777272530089
Mrps35	1704.26262623471	-0.109415565565012	0.227181188083143	-0.481622472741749	0.630074158985978	0.861522763816266
Gpr84	3.82385271490812	-0.498757418497624	1.44188799234421	-0.345905799303279	0.729413510172434	NA
Eva1a	183.927787359618	-0.526419281512833	0.370634271425007	-1.42032003540543	0.155514530871603	0.495211761922122
Znf41-ps	1115.12679504456	-0.254493372884991	0.302109047518312	-0.842389114048514	0.399570184359319	0.72435262770938
Tmem141	11.0649932407787	-0.14099047038105	0.967184117678893	-0.145774178673868	0.884099660559907	NA
Rsph6a	33.148290479673	0.213899636765027	0.544862629311937	0.392575348827179	0.694633149550173	0.894225800861049
Thy1	64.0688930528137	0.140344318079509	0.576599870648766	0.243399843155704	0.807695665298857	0.941401658236752
Thrb	285.70370063432	-0.0458249876067897	0.498613611523587	-0.091904806743572	0.926773672398699	0.979244521042513
Thpo	146.13061170872	0.0549022875106348	0.437564170977226	0.125472539006153	0.900149463907584	0.971963923681562
Adam17	1789.71824693334	-0.195488318633155	0.299911920735017	-0.65181910126832	0.514517877819552	0.796727113183001
Prap1	44.5535354631452	-0.540164610843796	0.592614359102323	-0.911494300715263	0.362034987180244	0.698866298163143
Uox	2.36338995838394	0.757962778596117	1.93504965495441	0.39170197863164	0.69527842789785	NA
Patl2	391.586989484224	0.0307830842262205	0.365898148462802	0.0841301994982627	0.932952914024304	0.980558121338002
Tmem86a	20.1987099563104	0.133207477318725	0.676682473791681	0.196853742305928	0.843941993573368	NA
Plce1	1256.55973795042	-1.96176885373416	0.29241697027008	-6.70880644143959	1.96222738180214e-11	3.54206570257559e-08
Olfr420	1.51361301842215	0.554153544463783	2.51587248379601	0.220262969619057	0.825666357913835	NA
Aknad1	8.05020881865798	0.910611213628683	1.47013444163355	0.619406761613485	0.535648427874552	NA
Pde2a	156.039823968707	1.07591708706713	0.424432547982836	2.53495423991528	0.0112462015818626	0.140977775211526
Rhbdf2	814.740026154096	0.225646772307508	0.386061507715563	0.584483994902069	0.558894730263729	0.827024199325752
Mtmr11	184.571051780347	-0.104333667269083	0.363316211924458	-0.287170414764692	0.77398183827836	0.929337439835497
Rps27l	916.600694012187	-0.146566593794247	0.338777330104214	-0.432634006971955	0.665280679756911	0.87954941832551
Ppa1	2240.34221834389	0.0125375227946048	0.271991781923008	0.046095226502666	0.96323435066517	0.987794334896097
Mfap3l	144.58425844442	-0.387509502154291	0.400972793178726	-0.966423430084359	0.333832344584508	0.675097729750019
Ifi30	308.166268114582	-0.360598243348268	0.489009120179283	-0.737405967430758	0.460875507611271	0.761461682082904
Cpvl	41.4210074821089	-0.268661578199765	0.651261337735791	-0.412524992092741	0.679954666349257	0.886932105207264
Nipbl	8051.19457367789	-0.574189051726637	0.290713963287585	-1.97509966577914	0.0482568387692644	0.287540104677317
Rbm12b1	790.798453724407	-0.122770754913231	0.26478254036077	-0.463666353325089	0.642886807076	0.865904554692423
1700029P11Rik	106.771877296053	0.294498435458744	0.465463226321235	0.632699682392308	0.526929777317155	0.805482472132639
1810012K16Rik	16.0658748235732	0.59424107347791	0.827124831006006	0.718441825468054	0.472484905511492	NA
Nox4	555.965419193744	-0.714549862897107	0.330116702863489	-2.16453713701542	0.0304231496332742	0.229660587482548
Eral1	698.6832634494	0.664141203170133	0.252631441753409	2.62889369019393	0.00856631359772886	0.122724339945241
Insm2	8.27216753453423	0.0560408901384525	1.00436027176999	0.0557975974494606	0.955503048921677	NA
4930526I15Rik	169.446707473236	1.19444623264585	0.427879093091418	2.79155081875115	0.00524561196817832	0.0948528258988639
1110038B12Rik	5108.86879361336	0.85732412622526	0.366542636694968	2.33894788872465	0.0193381306268801	0.184697053163211
1110020A21Rik	38.0675296814999	-0.230224761434383	0.578123327492368	-0.398227766440409	0.690462300275202	0.89249762849687
Angel2	994.754421511494	-0.148788970992022	0.236063238457307	-0.630292848494203	0.528503001108211	0.806443980507256
Cpeb3	1019.91219405657	-0.546463105338475	0.251362626534462	-2.17400300463344	0.0297049095523703	0.227448885920349
Armh3	8163.21633870338	-0.275552488559792	0.285242734710767	-0.966028070230079	0.334030135189482	0.675128898904023
Dhx30	2864.66364051981	0.0721840774649229	0.250047136202048	0.288681880389925	0.772824829980973	0.928848447347638
Marchf1	631.994004276749	-0.506985397227269	0.490793596532748	-1.03299105939627	0.301608082675479	0.64836249059765
Efemp2	104.317475784428	-0.45906445951799	0.372832318183675	-1.23128934142408	0.218214666871585	0.573418184774427
Mmaa	410.607799952075	-0.266013375293421	0.273169419381903	-0.973803641327518	0.330154044765999	0.671609319688096
4933406K04Rik	3.14923285869317	0.405737473530729	1.82696865704659	0.222082339489409	0.824249785641611	NA
Npy4r	6.37902418333631	1.03470439382026	1.21140276415841	0.85413738884697	0.393028869678665	NA
Cstf2	2723.41277718893	-0.310909729836648	0.250865812613373	-1.23934675114864	0.215217112150738	0.569595070480699
Hap1	978.956675544908	0.111696383962401	0.325268131793749	0.343397871000861	0.731299160961466	0.911819304389961
Gabra6	2.16186181984818	2.55211863521265	2.90093977339419	0.879755815208321	0.378991605490703	NA
Ormdl2	298.60593151024	0.397758120626688	0.283608481997325	1.40249021406363	0.160768910724524	0.502882654842903
Tec	408.033818547552	-0.207002914859558	0.258321672024685	-0.801337778735719	0.422936125609113	0.739331871434596
Tom1	1812.62078162667	-0.355953403876277	0.293688662878611	-1.21200934481901	0.225508803532034	0.581842528462766
Sgpl1	2089.81300220006	-0.681884651543955	0.273946313148606	-2.48911782643359	0.0128060516925196	0.150351376009492
Hvcn1	730.782394270821	-0.447535008944758	0.334816972438812	-1.3366556829091	0.181335054078049	0.530967591758444
1700109H08Rik	1060.88990606297	-0.0400644551135936	0.281719421541726	-0.142214033006097	0.886910947715279	0.9685042568426
Pi4k2b	614.617872782267	0.1226194840591	0.273893115086884	0.447691005377052	0.654376213990613	0.87308113696968
Rtn4ip1	1845.84328526143	-0.113917327397425	0.280081672677519	-0.406728959836609	0.684207068105531	0.889746444890768
Sdr42e1	19.528666460897	-0.312587447688144	0.735778072709751	-0.42483930859333	0.670953820162461	NA
Ahctf1	9123.80599069152	-0.101182206890878	0.261139389415743	-0.387464361915131	0.698412463505071	0.895859526962226
Stk31	648.060771263038	-0.552632668490635	0.301248589275935	-1.83447388025589	0.066583681568755	0.333557171736811
Ctrb1	1.19288713166246	1.0890278500579	2.74901400578051	0.396152165019146	0.691992777372338	NA
C330018D20Rik	367.878745754645	-0.122768085520755	0.292814769744522	-0.41926876034248	0.6750197247908	0.884810733022052
Ankrd55	64.5595819332451	0.631185275135654	0.5438620951495	1.16056125397404	0.245820369983586	0.599542638563243
Sema3d	116.867996598606	-0.543410041373844	0.48576847341951	-1.11866057825567	0.263284969152894	0.611775475843299
Wdr82	9153.32233497311	0.456016209923117	0.249558552376692	1.82729145356954	0.0676559595476713	0.334975992433131
Slc6a19	4.90497005317416	0.965755354599997	1.54324020736732	0.625797170129156	0.531447988225161	NA
4933430I17Rik	46.612288306203	-0.438073884289396	0.485211546444889	-0.902851318150057	0.366604810625697	0.702365736278372
Dao	14.4334539132406	0.634460484790494	0.830053609598142	0.764360852665479	0.444652230880844	NA
E2f3	9349.30154914659	-0.062557476158145	0.295296654185308	-0.211846207098873	0.83222701849575	0.950297692322562
Usp17lc	6.40060314621644	0.143647711136031	1.56234842181446	0.0919434545651498	0.926742965908633	NA
Zbtb39	604.958135956824	-0.260532842667102	0.300992672675631	-0.865578687850216	0.386721247123605	0.715823539425144
1810058I24Rik	1384.20184890546	-0.408308039915648	0.247591488059223	-1.64911985915276	0.0991230818938862	0.396629655203549
Klkb1	2.93927969279727	0.181509804456154	2.31170943860943	0.078517568611624	0.937416355633752	NA
Hspb1	1487.91778057246	0.738372200942149	0.389481582616371	1.89578207005856	0.0579888677337793	0.312917158478208
Neb	1888.10181645887	0.537197729946782	0.26997645541678	1.98979473642424	0.0466135515038804	0.283060615258207
Ptger3	45.77277102684	0.114429792060401	0.638995542249469	0.179077606171666	0.857876765448317	0.958498906757381
Ptcra	17.347210562225	1.46464175343937	0.84235922765202	1.73873770875864	0.0820809099117086	NA
Pstpip1	200.749689711222	0.373712249990848	0.347900252342372	1.07419367325745	0.282735887407711	0.628656065589717
Scn1b	59.8809931924363	-0.28238894226642	0.50761877442831	-0.556301217551404	0.578004954968705	0.837545682379904
Slc20a1	9218.82196560716	-0.292094806976712	0.263989001429084	-1.10646582014963	0.268524950196266	0.616285998733586
Csnk1g2	2164.08719384666	0.398506293293871	0.320989186485113	1.24149444926037	0.214423147436275	0.568662745021845
Gm12348	15.2225652487604	-0.779981813207392	0.878143910047288	-0.888216389458751	0.374424364363576	NA
Olfr741	1.71759973034121	1.35430872187317	2.82430260196846	0.479519694854672	0.631568960596944	NA
Zc2hc1c	108.655666478434	-0.347806366272065	0.366404289102568	-0.949242071166648	0.342497508630389	0.682961408745022
Rap2c	451.367726404082	-0.465602091748424	0.259514424682637	-1.79412798466911	0.0727927432873147	0.345903259563051
Aplf	536.483955516407	-0.551373660130634	0.316761951286808	-1.74065621799191	0.0817438570025867	0.364678109043669
Fam13c	633.057959869658	-1.00384896453495	0.368613675627532	-2.72330906558468	0.00646315627967749	0.105343611551719
Tex33	2.18429446367658	2.06592621940338	2.37724100104561	0.869043659643552	0.384823250958845	NA
Phospho2	329.085186983534	0.153783847569077	0.280207280208135	0.548821741729365	0.583127788171784	0.839913899149278
Col20a1	138.964848611319	0.207884603416931	0.424848894533066	0.489314215223294	0.624619258615994	0.858745739101816
Fgd6	729.462968152452	0.531911805583554	0.263775749423157	2.01653035484412	0.0437445473762005	0.276453370468182
Ccdc60	231.785181002333	-0.319087923049064	0.320178063369755	-0.996595206088708	0.318961033831641	0.661555643335025
Trerf1	5198.89733448966	0.00704750341233042	0.287486648789043	0.0245141937617488	0.980442462132954	0.994239696232974
Ctnnd1	7450.61141055697	-0.207090379653345	0.258119027539058	-0.802305748738376	0.422376117837889	0.738938863300057
Stxbp1	495.888354791472	-0.0974383891908826	0.374019567566831	-0.26051682222073	0.794465140926986	0.936537265952598
Zfp275	1134.8287900897	-0.654450953450415	0.270970674610573	-2.41520952180882	0.0157261605379275	0.166618843967873
Acer2	505.267613051667	0.303573033506696	0.273620633704863	1.10946688996466	0.267228820274858	0.615464503946672
Pdzd4	1199.25181790849	-0.373645952088593	0.298465389187788	-1.25189038871607	0.210609807448471	0.564268872779315
Matn4	2.37763010759862	-0.170967863857827	2.15368865338814	-0.0793837417441301	0.936727400036344	NA
Scn1a	86.9712515566349	0.155976929074308	0.523553299129553	0.297919866675717	0.765764324663477	0.927395413940637
Adh5	2099.16709317391	0.203701477212013	0.26633339145778	0.764836418359146	0.444368958719548	0.751310972127477
Tmcc2	178.619788106115	-0.523630606651987	0.402810907917291	-1.2999414771546	0.193621027889469	0.546045186600715
Hnrnph3	1041.47917857516	-0.290296714611717	0.265326662961489	-1.09411060076481	0.273906473683028	0.619388561713033
Il1r1	52.3522146361242	-0.481297999419441	0.615761655239314	-0.781630352140692	0.434431843842962	0.745598415801777
Odf2	5832.2035496456	0.0117819745725318	0.280469216023964	0.0420080846645399	0.966492253177496	0.988954483677193
Stx8	5741.17121265633	0.0716964919180264	0.28238202274629	0.253898924657973	0.799573645575187	0.937823290924327
S100pbp	1883.68300495972	-0.65039563735807	0.262530915226796	-2.47740589635397	0.0132341302422286	0.152716391686742
BC051537	3.30451766079601	0.446703188963878	1.61537686882204	0.276531871655203	0.782139583594372	NA
Nt5c3b	888.096928252578	0.224271614514817	0.310876469246613	0.721417143788087	0.470652901840873	0.766948607028215
Gpr179	96.6467967842605	0.515813455741547	0.403093960846373	1.27963578183731	0.200673259425228	0.553144214422545
2310057J18Rik	2.13317914911849	1.00635695976394	2.18726111457622	0.460099140910719	0.645445060702836	NA
Gm16157	12.1712290724465	1.34855533449578	0.97441403788248	1.3839654213381	0.166369042951446	NA
Gtf2ird1	3798.42155756658	-0.170302571004133	0.320089339776949	-0.532046993888665	0.59469344796663	0.845712969276572
Zfp37	365.210121478417	0.234401662894824	0.302679956315402	0.774420829671887	0.438681969716752	0.747669812897393
Pbx1	1135.21438485158	-0.275264299997668	0.278624461047106	-0.987940179276401	0.323181946170898	0.665109090017662
Lbx2	4.57866128086586	-0.472120477440227	1.47074762827506	-0.321007131586501	0.74820498646482	NA
Lbx1	2.54497884322125	0.275854308201045	1.72018947358004	0.160362746335693	0.872595333905772	NA
Lats1	2367.51537924879	-0.488407105008146	0.241444679270116	-2.02285304643943	0.0430883006828238	0.274242384977451
Lat	63.8994777647864	0.0188924861609101	0.445863439400431	0.0423728085584131	0.966201504501651	0.988826393485641
Lasp1	4494.02096690175	0.0873498784456087	0.335599771459148	0.260279910399884	0.794647867883648	0.936537265952598
Laptm5	874.32830536077	-0.599614150429903	0.285706229602701	-2.09870870251488	0.0358425870619271	0.248771798590352
Ing1	817.111983245472	-0.00320640411727844	0.282611234904272	-0.0113456357046971	0.990947686646645	0.99785757916911
Actn3	37.7487952676981	1.31289314577973	0.684895901268715	1.91692364248012	0.0552476329875971	0.305448341490769
Slc9b1	2100.46848613484	-0.0562531526074383	0.310852051978093	-0.180964392061992	0.856395525532381	0.95810633360151
Nalcn	682.070507086404	-0.34688472067585	0.351914809460312	-0.9857065157554	0.324277151164304	0.666792871986859
Aadacl3	1.77576816241098	0.088298140047815	2.34402400920572	0.0376694691270398	0.96995121881908	NA
Bglap	3.25184672630558	1.07470516195569	1.66130396851427	0.646904589601875	0.517693695242019	NA
Klk1b3	1.09254570767966	3.57140242943014	3.23103358717362	1.10534364099702	0.269010714613609	NA
Cnga1	6.32739666540423	-0.22001627103592	1.6208615791723	-0.135740320989206	0.892026571164867	NA
Ccr10	7.10671922063748	0.180166990236378	1.1630851647421	0.154904383357282	0.876896697943239	NA
Ccr8	1.89100663417222	0.464938770796075	2.28559030749559	0.203421745914528	0.838805404343898	NA
Ccr7	13.9169256945015	1.2943366260938	0.867394533012158	1.49221210975244	0.135643548726583	NA
Clk4	3049.49889099607	0.278652364388532	0.261268639271608	1.0665358275122	0.286181491918071	0.631978740803476
Lta4h	1175.65180709813	-0.116633220295302	0.262524198055963	-0.444276074963722	0.656842996602089	0.874147943561214
Tmem116	404.193618996446	0.877591088274554	0.419661595444949	2.09118751346328	0.0365112582022214	0.250956249261437
Mast2	4939.14291520132	-0.334739846848558	0.258871103732778	-1.2930753646189	0.195984994623126	0.54923720305697
Pigv	772.973438125295	-0.202814929200457	0.246045904425049	-0.82429711510292	0.40977075741138	0.730725088199024
Klrb1a	11.5480215968054	0.316015460724606	0.930133904249967	0.339752652043613	0.734042807153785	NA
Cabyr	366.043383332565	0.203191155215062	0.268745398274317	0.756073058440459	0.449605394001585	0.754094250264447
Mtif2	4031.23762058645	0.367086792472716	0.301312680518145	1.21829188151479	0.223113074082833	0.578451688120323
Blcap	1220.41864551912	0.221755095668474	0.260765583049644	0.85040016813207	0.395102642699511	0.720843423256212
Sgk1	5760.53715922524	0.433373142185733	0.365414747529172	1.18597605902902	0.23563175426302	0.587126356503025
Sertad1	98.211178756326	0.22966748532089	0.395605404986414	0.580546884410686	0.561545879389471	0.828577096583565
Bace1	542.906422515898	-0.153769250140137	0.308911690091101	-0.497777374805042	0.618640964628058	0.856876479013407
Ash2l	13417.0977965733	-0.195234342051	0.224719494994517	-0.868791299374195	0.384961292900009	0.714674214050915
Smarcal1	1208.71385569977	-0.109334442666201	0.274268465434121	-0.398640224617667	0.690158318232633	0.892342758850161
Dusp14	257.925135587009	0.680971162478045	0.406946514546234	1.67336772312048	0.094254927850749	0.38835518654496
Cd248	4.27594372160101	-0.559877014889928	1.5730965213208	-0.355907604715727	0.721909760487286	NA
Npy5r	1.88578415091987	1.52653636043076	2.25777094155795	0.676125435194675	0.498961008957993	NA
Npy1r	14.6160933110335	1.49755395570888	0.898629740251695	1.66648608278804	0.0956166378877638	NA
Cbx5	10347.8854717405	-0.374796479326894	0.293184359640811	-1.27836450684501	0.201120932674659	0.553744020734939
Bclaf3	6910.22598168324	-0.769384275237368	0.267449903420809	-2.87674164543186	0.00401804418093845	0.0843380465362385
Zbtb3	161.373295411157	0.273528316137458	0.353197673387389	0.774434082518576	0.438674135099067	0.747669812897393
Abcc8	90.2640591653608	0.685331201755707	0.385248991753185	1.77893055251595	0.0752511483741507	0.350805097619485
Nr6a1	4125.21213210642	-0.244918835957642	0.273426600341683	-0.895738877093829	0.370392241501163	0.704210850169999
Fut10	583.795192636116	-0.746036102534843	0.381048481117126	-1.95785087595068	0.0502475135733914	0.29266831754213
Tmem200a	125.549900573837	-0.29537007881542	0.359877047387849	-0.820752756974501	0.411787113412588	0.73225017989023
Rgs7bp	92.7012445644794	0.14480740902247	0.447907519002816	0.323297562284413	0.746469899975847	0.919069982568949
Ak7	232.152948600377	0.574677114223796	0.52354550552744	1.09766411545228	0.272351184701182	0.618852037482277
Pold3	3924.62247819181	-0.134709646477564	0.245301322623021	-0.549159886449474	0.582895730214372	0.839913899149278
Cds2	4869.67824042123	0.314299753433926	0.262076218150623	1.19926850155205	0.230423558738638	0.584806082907676
Armc9	2224.90455792684	0.221435886940723	0.28060785422806	0.789129326226037	0.430036423243068	0.743055646950775
Asb10	10.276446453594	-0.310510208546854	1.02673242411918	-0.302425638124011	0.762327612815543	NA
Ppp1r3c	16.4738810786405	0.374957956870388	0.913040038115553	0.410669785789759	0.681314684746949	NA
Slc22a5	487.634475427832	-0.0530620793207991	0.319421067704036	-0.166119535264858	0.868062880833649	0.961891062513824
1600023N17Rik	6.83383719637894	1.07817109453922	1.23367792962617	0.873948596021271	0.382146248246097	NA
Dlk1	10.4808784017182	0.946338878594685	1.02568198391328	0.922643561490789	0.356192986565181	NA
Slc7a7	3908.25702982254	0.0136485022890661	0.344423050358763	0.0396271453808021	0.968390385547435	0.989696600340037
Gm3500	210.89758296915	0.0227455061424592	0.321036749410098	0.0708501633668228	0.943517007510159	0.984019461299936
Tcf7l2	3094.94570190329	0.116615979365115	0.344041864915935	0.338958688628227	0.734640851478299	0.914261067645747
Bcl2l2	236.743357608863	-0.321408944778177	0.352472569870133	-0.911869382904318	0.361837480594606	0.698744775631524
Anxa4	885.2404181844	-0.811701255888046	0.280062934310147	-2.89828162333383	0.00375213503363459	0.0805921574172819
Rgl1	478.970576625008	-0.131827761173053	0.296316917861996	-0.44488773075876	0.656400889662072	0.874062394953284
Psme3	2397.7570654847	0.703002394897606	0.232675537948314	3.02138506306481	0.00251621147846843	0.0664263483371136
Tmem19	883.433591550787	-0.227783117371812	0.279131627120059	-0.816041950251087	0.414476143052904	0.733737184588484
Mrpl42	2113.59370365185	-0.12130331121961	0.232149769648427	-0.522521781534888	0.601307084906474	0.847351319849382
Herc4	8499.99792372677	-0.576863688306706	0.257673953954763	-2.23873495730957	0.0251731665652998	0.209042954784068
Aup1	547.712698772466	0.196261391530301	0.257248242646599	0.762926072929171	0.445507485790982	0.751849199755471
Hadhb	1667.89648468748	-0.0138155471675407	0.232941933555367	-0.0593089743726066	0.952706013183934	0.985898979216801
Agbl5	1859.40535917704	0.108734952385057	0.263124878948708	0.41324466473675	0.679427367145652	0.886625403680788
Pvr	758.798933220689	-0.0963557029876619	0.325799625346945	-0.295751423547686	0.767419922586095	0.927412142436685
Zmym2	5720.27100429522	-0.401693734936859	0.267140176344968	-1.50368147701654	0.132663400820461	0.460195092781233
Nol8	1741.8390105864	0.108809490052488	0.257551005244036	0.422477442669613	0.67267656214833	0.884066457406628
Anxa6	1241.99157988831	-0.243879851005375	0.359440121220496	-0.678499245374361	0.497455202131175	0.784222965616357
H60c	4.11509207493183	-0.784608001471539	1.45658610433179	-0.538662286519258	0.59011990081797	NA
Sh3gl1	1663.6729912665	0.305600498395896	0.301241596859515	1.01446978631711	0.310358639294325	0.655168033210352
Cpt1c	461.856852346978	-0.0604065607031856	0.355888215724719	-0.169734647100286	0.865218824965913	0.960520229983028
Map2k7	1664.9000016794	-0.0438303257547156	0.269700653810205	-0.162514718208878	0.87090053888907	0.962770778695327
Lrrc73	55.6931133050161	0.738079479245655	0.484597199520269	1.52307830085754	0.127739116918287	0.452127594955142
Zfp936	8363.14383685944	-0.22561289653226	0.26448279324766	-0.853034308061762	0.393640278899698	0.71974667860098
Cmip	6502.71412302871	-0.532448235039356	0.294016539950953	-1.81094653766138	0.0701491277868118	0.340169091460493
Dpy30	2533.8339229277	-0.0389077754706352	0.250771345765435	-0.155152397303911	0.876701175196368	0.96522281412815
Gm4710	7.10826703313851	-0.05056809921787	1.53109299881568	-0.033027451145675	0.973652696730006	NA
Ect2	8152.4510391707	-0.555992283637175	0.256710112393155	-2.16583709326443	0.0303236377393919	0.229268928059978
Rpl31	6928.37286310177	0.517192773603608	0.313563820362714	1.64940193994749	0.0990653175653555	0.39656847348289
Insig2	606.066948199019	-0.511766978800329	0.277972598092847	-1.84106988354799	0.0656113183709725	0.330944131538671
4921509O07Rik	21.1178604747728	0.157380329655979	0.896951823846798	0.175461296216573	0.860717180103716	NA
Cers3	45.903421176518	-0.615207620615786	0.537997950586365	-1.14351294451079	0.252825683379102	0.604079366922173
Ldb2	56.7109677061043	0.159874484725376	0.871277410378531	0.183494353028064	0.854410149185454	0.95733784357304
Ncoa7	943.564117375194	-0.240493418890237	0.309484149056875	-0.777078307962197	0.437112571106153	0.746843191089005
Cmah	2809.53108917462	0.136362105519344	0.339080549887132	0.402152543296082	0.68757176550716	0.891099019952249
Vps13d	6540.3621163522	-0.361180176862406	0.23355177073747	-1.54646730239695	0.121991750939647	0.442856429190407
Adra2b	3.46081648440702	1.40518489235576	1.77745309912835	0.790560883460075	0.42920028072391	NA
Zfp59	2797.58882469832	0.224637942197472	0.282756760759433	0.794456484768516	0.426929732179186	0.741830969391908
Commd6	527.521994625134	0.110238997248649	0.28219205330628	0.39065238002645	0.696054202413199	0.894593884450928
Tmem42	30.5542384286878	1.25711869427182	0.660425541847249	1.90349799427137	0.0569755951594329	0.31025059189192
Traf7	1272.61671927831	0.250451780435562	0.303129997021904	0.826219057487287	0.408679839484115	0.730488018958086
Mynn	1328.51280975434	-0.0386116238331799	0.234487002120353	-0.16466423931405	0.86920826558265	0.962221326389926
Rab27b	45.7391745095785	-0.305230025428707	0.796329797157869	-0.383295999368709	0.701500305221044	0.897207147967151
E230029C05Rik	7.50124029605518	-0.284133555833569	1.38995283069228	-0.204419567023762	0.838025640740245	NA
1700045H11Rik	11.3273072028486	0.239608984134645	0.983534359351562	0.24362034926021	0.807524866637931	NA
Bmp3	3.54015629429576	0.813559523537308	1.87325426069555	0.434302774912802	0.664068589051457	NA
Il6ra	470.144236676203	-0.850717531532927	0.319887094374932	-2.65943061315197	0.00782728508645599	0.117012240096802
Meis2	890.573531919416	-1.35629020091242	0.87215775338962	-1.55509733834416	0.119922888779589	0.439321774953335
Kcnd1	135.993529979914	-0.210072449720178	0.365398264396254	-0.574913649541494	0.565349698115492	0.830817085858924
Kcnc3	569.900112460552	0.266904992305156	0.38509697172798	0.693085149715715	0.488256116519367	0.778359080887513
Tnfrsf18	68.1211470924867	-0.653265385142188	0.510455514000999	-1.27976947495744	0.200626222343455	0.553144214422545
Foxa3	31.8732241724022	-0.495379965417782	0.65116552100588	-0.76075889990697	0.446801087229971	0.752555614330123
Foxa1	4.03322748500124	1.44847561617768	1.65412040351451	0.875677256081299	0.381205513094328	NA
Jpt1	3330.73714029093	0.478119550571537	0.273819341691386	1.74611314021203	0.0807912939307958	0.362556580377446
Hmgcs2	26.5238088351574	-0.351506378865509	0.675382332147982	-0.520455395609151	0.602746208763201	NA
Tnnc1	6.34309157285872	0.486287554434489	1.33118925052296	0.365303095892225	0.714885167678996	NA
Serpina3c	3.37366245485745	1.02976835069269	2.03043710208614	0.507165846031218	0.612038457045738	NA
Klk1b8	2.91507435921111	1.51590718947844	2.38019870029089	0.636882622149649	0.524201302988081	NA
Gsta1	3.50614788457335	1.46267545338329	1.60543586630677	0.911076850891658	0.362254882650861	NA
Ankdd1a	48.298413111486	-0.19790006482162	0.480371082611493	-0.41197330977076	0.680358986223481	0.887219082540481
St3gal2	1551.99238676066	-0.507307658705993	0.303827320204532	-1.66972363895545	0.0949740545176345	0.389083779089124
Tbca	2276.19633565548	-0.428654532728465	0.264257999033832	-1.62210617765855	0.104780615665146	0.408293812957467
Gm11351	9.37078790124468	-0.292917179892564	1.49325288884582	-0.19616046423253	0.844484571807992	NA
Pacsin3	77.0223243698911	0.0623173835415476	0.425814485505073	0.146348669814816	0.883646146468886	0.96760191091577
Ush1c	126.504709059764	0.545446562584623	0.436626501660283	1.24922917072269	0.211581265531905	0.565344590359031
Hp	10.8386718651	-0.0320921884946456	0.978775251857948	-0.0327881078252918	0.973843561695701	NA
Slc25a4	1259.95499455276	-0.299044612452153	0.339452057868726	-0.880962732498151	0.378337991400265	0.709259530489772
Amy1	7.18310402736017	0.795417933448841	1.32112840652419	0.602074657936951	0.547124442560089	NA
Bgn	1.17954646921224	1.13106705752346	3.43726652685494	0.329060039041656	0.742110307950417	NA
Mir19b-1	1.51233628949172	1.83260312579221	2.65098780020187	0.691290667445797	0.489382895472491	NA
Ctnnb1	7537.07481707775	0.251882401212218	0.260666266214897	0.966302256405372	0.333892957315591	0.675125762614737
Ctsl	1079.09227141762	0.0306991230681669	0.292130866677115	0.105086885947242	0.91630686518175	0.976920445927623
Ctsd	1568.86432392454	0.227737436528438	0.277125505484874	0.821784469567233	0.411199574206719	0.731951222820112
Sec61g	1461.80960508069	0.87467610890505	0.292142142734864	2.994008672343	0.00275338118244487	0.0689108798192138
Myh6	9.65662451388223	2.05534764581214	1.14403459684151	1.79657822541959	0.0724026037817112	NA
Pik3c2a	2026.27322145601	-0.485506324149267	0.243076097892581	-1.99734292412337	0.0457879434570691	0.280976034503912
6230400D17Rik	172.941269966451	0.437514750134271	0.373218004009919	1.17227664644668	0.24108600456411	0.592801462950846
4930584F24Rik	2.33134727249651	-0.497980858661982	2.25542720685881	-0.220792254854251	0.825254194500146	NA
Lpar5	281.717447992745	-0.132021721333246	0.381369079731635	-0.346178356740794	0.729208679129908	0.910155793890666
Rnf20	2125.80347915772	-0.20329311144245	0.261733874120269	-0.776716854575096	0.437325840645697	0.746843191089005
Gm38509	258.738130988368	-0.412517713699541	0.338083367632363	-1.22016565496389	0.22240208371117	0.577666467736215
Prxl2a	308.851756600968	-0.515170197727757	0.334335719058628	-1.54087693405388	0.123346740597982	0.445869907628399
4921525O09Rik	18.272040526592	-0.261395728666237	0.876052912400189	-0.298378927763703	0.765413970198761	NA
Rorb	32.1629534551425	0.906492305109046	0.865284560444208	1.04762334444484	0.294812177601106	0.640304204652965
Tbx2	13.0577673636667	1.41384494236744	0.942363308056881	1.50031832763389	0.133531964162935	NA
Trpc5	2038.08034558419	-0.47878658098634	0.279753047038452	-1.71146154100881	0.0869959449614049	0.375802704513206
Fam149b	1819.59324996742	-0.266600066226999	0.272954386141563	-0.976720213203433	0.328707685383985	0.670407110780842
Pus1	197.035873379468	0.376707108313666	0.416572974392869	0.90430040225892	0.365836133552488	0.701985590172532
Aldh18a1	2430.39875060894	-0.821691265535832	0.380398224070717	-2.16008176048445	0.0307663407440979	0.230615159920171
Gdi2	6117.55447123202	0.0857142312711376	0.243923368656962	0.35139819420779	0.725289636940729	0.908089790797734
Drd4	4.92709512818164	0.18336435658997	1.34549977812944	0.136279737514999	0.89160014155199	NA
Drd3	155.563950327893	-0.245059146484154	0.558101146685805	-0.439094504534525	0.660593060882566	0.876159477608848
Dpep1	19.3113562518874	1.15327848940486	0.867400697101094	1.32957985076469	0.183656740511956	NA
Pkib	84.3073302081647	0.575243658580242	0.485787742877441	1.18414609469751	0.236355236200652	0.58726874844694
Crx	2.68980831269489	-0.96590303921486	1.89314398057891	-0.510211082265118	0.60990358894931	NA
Dmbt1	12.2964232876105	1.39672318478673	1.12833471167429	1.23786246256147	0.215767062984403	NA
Epha6	374.909219309216	0.135124425927191	0.556978360160476	0.242602649568395	0.808313228469472	0.941401658236752
Inka2	144.378079134054	0.208510564424568	0.421483969488983	0.494705800264174	0.620807806620041	0.857609942775467
Rhot1	3216.98859467249	0.178137189176511	0.234072599101971	0.761033926482389	0.446636803548083	0.752523868864527
Ncmap	149.696801820439	0.017183834750323	0.430332654254889	0.0399315147954003	0.968147725959326	0.989692146027598
Cacfd1	397.538275168847	-0.219696058435464	0.306261883190713	-0.717347050003792	0.473159982659065	0.768288415712681
Gm19276	5.82226966416603	1.69300896527291	1.28974553750081	1.3126689847313	0.189294513013913	NA
Jarid2	30723.7004513852	0.0723065823976037	0.251880389696097	0.287067137242578	0.774060914309213	0.929349323540019
St7l	2187.05561654879	-1.1039758756862	0.301693204734151	-3.65926662703262	0.000252938068549115	0.0163066011067758
Arhgap15	470.847309500731	0.314366880047608	0.337034900636817	0.932742809286581	0.35095277602321	0.68860177154228
Mag	9.80452473161614	0.736627049799002	1.02245372817183	0.720450255598466	0.471247816991686	NA
Zfp467	69.171014756074	0.0418692323085328	0.499250076200322	0.0838642482084128	0.933164365184079	0.98055931002134
Ranbp17	22259.3860933358	-0.0582111931906481	0.270144842124055	-0.215481416313389	0.829391999395196	0.949520363347553
Gm14391	1638.50769439416	-0.393225513466548	0.256283497873438	-1.53433801524254	0.124946518066194	0.44822079351942
Pecam1	4477.14597658007	-0.118564317549242	0.32489133514379	-0.364935302127304	0.715159701644005	0.903231789972262
Aldh1l1	687.235953817467	-0.907806241452081	0.439633373694029	-2.06491657770251	0.0389308942543199	0.258959485917381
Stk32c	84.3912264311464	0.0253634532563184	0.460407847284857	0.0550890985153557	0.956067481081426	0.985931198800659
Maf1	275.58474401637	0.684726265216201	0.326507440130788	2.09712300871895	0.0359826876781451	0.249073060810345
Krt28	1.55316996590193	1.08008869695856	2.53643261410457	0.425829841073801	0.670231840824145	NA
Itch	3578.41785757838	-0.386139444130178	0.218863100071424	-1.76429669507635	0.0776820401120698	0.356066405176692
Slc30a6	883.823383539368	-0.254934883515562	0.272975150438698	-0.933912420620915	0.350349071304966	0.688446174814942
Prmt1	3231.71904076319	0.817565836704906	0.231485371824016	3.53182505772526	0.00041270228590302	0.0222848520095903
Mpl	10.0741311056703	1.25292242111182	1.08672979919034	1.15292911084734	0.248939482298211	NA
Rhbdl3	185.07327542213	0.352339870547799	0.410274017019589	0.858791578144167	0.3904555148222	0.718021689449812
Lin54	2770.83627176415	-0.0306292563627775	0.238282524834861	-0.128541765217591	0.897720248483976	0.971728091648615
Rpain	860.153316266836	0.725238861189698	0.321665149068085	2.25463922122378	0.0241559834948583	0.205318750823572
Arih2	5456.05365096441	-0.087914702399649	0.312129167622422	-0.281661284875492	0.778203243202619	0.930638246961945
Osbpl3	985.508779176114	0.399235718552143	0.308804939403615	1.29284110326465	0.196066021064824	0.549251098001383
Cmtm7	1078.63609502949	-0.899520224425512	0.343132245689323	-2.62149720909632	0.00875444791129505	0.124545617461411
Cbfa2t3	77.895638540523	0.777402504371148	0.512437338676245	1.51706842124224	0.129249410151102	0.454791673123985
Senp6	5847.01566690776	-0.498560968062256	0.28004046831247	-1.78031757719374	0.0750240021141178	0.350805097619485
Thap3	176.606060055992	-0.18323186627575	0.411541964035561	-0.445232521318086	0.656151726850691	0.873880576173645
Mtpap	2658.56747395554	-0.162530119865776	0.251800383524798	-0.645472090195486	0.518621299268799	0.799808861890295
Peli3	119.982129773505	-0.181127645098855	0.392633254580128	-0.461315089809567	0.644572560302056	0.866853449741292
Gm5741	28.2670467482332	0.290943368428899	0.602506651064207	0.482888226901738	0.629175101584917	NA
Gm3139	1.35731689610173	1.63541665688094	3.04135874896336	0.537725665358738	0.590766457670262	NA
Gm39653	1.69051217821305	-0.41055432036042	3.02937506878661	-0.135524426998359	0.892197252465588	NA
Zfp169	749.520886561065	-0.284676054696688	0.247611102779096	-1.14969018554334	0.250271498073172	0.601259474908446
Gm2721	3.15748915511532	0.554647090058833	1.91286740853851	0.289955847218183	0.771850015983249	NA
Tmem241	513.269605220868	0.0479933293199767	0.319352464548284	0.150283259557311	0.880541139928869	0.966745952239058
Tcf20	8179.37510008859	-0.3722850950528	0.332107397505274	-1.12097802653398	0.262297215775569	0.61074142184159
Cacnb1	553.549608108653	0.0687678217263337	0.412002427516493	0.166911205210267	0.86743991635094	0.961500355763652
Podn	13.1538674607411	0.199005971396898	0.844727248256846	0.235586068529885	0.81375388492118	NA
Acr	10.0755277827279	0.53867126545871	1.0747685036997	0.501197479833498	0.616232147768716	NA
Crhr1	7.66135982906446	1.96247890074125	1.33549542272407	1.46947632118296	0.141703639722841	NA
Asgr2	23.6120763898769	1.30914423632892	0.847161894063602	1.54532946477245	0.122266591936084	NA
Tet3	501.318076491923	-0.754832842119788	0.279248092127906	-2.70309041815779	0.00686980559282221	0.108736898300665
Arhgap33	38.7373827559637	-0.0129842522496217	0.537494021320287	-0.0241570170729108	0.98072736352206	0.994250965374355
Nrap	8.88644318202237	1.36772070020439	1.31261355454525	1.04198276443841	0.297419669903433	NA
1700012B07Rik	21.9399962728333	0.861721806944103	0.929584996498373	0.926996251219736	0.353928480672902	NA
Hoxc5	1.49729963843444	-3.70057051560359	2.65353659476335	-1.39458054692237	0.163142364619874	NA
Pianp	178.963737332229	0.0888464040095106	0.356287291935267	0.249367311213707	0.803076668461921	0.939399911215149
Rae1	1957.9132936843	0.285067179832383	0.279995125416718	1.01811479542051	0.308623404871548	0.653752379672375
4931406C07Rik	299.953427984533	0.24023667765211	0.286418474656057	0.838761109738454	0.401603378342518	0.726488085512252
Cnep1r1	1270.58018164067	-0.806701088080571	0.242354346930372	-3.32860168714999	0.000872831353429772	0.0366411557409283
Snx16	1203.59573875571	-0.516361472572933	0.258095655050222	-2.00065930002757	0.0454291183266777	0.280885983215319
Spata17	117.620651751594	-0.141715920877755	0.505739193565707	-0.280215420676789	0.779312236419896	0.931163991903005
Tbc1d30	51.3429447656749	-0.191732678236338	0.518928596243862	-0.369477958285877	0.711771499476089	0.901575632701355
Asnsd1	369.405096103771	-0.0228595597750762	0.274924651032992	-0.0831484542735055	0.93373349826701	0.980576068629595
Kptn	154.812811889278	0.754300198378941	0.356588453940367	2.11532423454486	0.0344023223350713	0.243722181279128
F9	4.70297039954769	-0.330501158013037	1.48503989246361	-0.222553723768829	0.823882856180252	NA
Ankra2	501.080452889873	-0.215723442580268	0.249681384871826	-0.863994897701363	0.387590693451498	0.71655218616132
Capzb	6670.08425149237	-0.16325566179003	0.309818971824397	-0.526938879270964	0.598236033569405	0.847222375284474
Nf2	8666.20857670312	0.322492740160542	0.295341661350514	1.09193108309161	0.274863394154342	0.619816095406442
Pex3	812.771595711229	0.0108191276470739	0.24717821109292	0.0437705556619904	0.965087297759254	0.988297720703528
Trim24	13511.0300410783	-0.287149729858444	0.27310906949901	-1.05141045072282	0.293070118053586	0.63851244998527
Kmt5a	2307.67860784275	0.00614085494277171	0.251927244387897	0.0243755095154239	0.980553083096076	0.994239696232974
Cep57	3246.91572218432	0.001980444195758	0.242233368183868	0.00817576955068693	0.993476752375372	0.997975176556254
Csn1s1	2.01988900237654	-0.70783480905141	2.85480779087934	-0.247944821824023	0.804177099632897	NA
Tsc2	1824.61831293039	0.33832190562516	0.272227105361446	1.24279287022487	0.213944170516409	0.568444366043475
Mapk7	723.502226023351	1.10558299068066	0.329467891449077	3.35566232514509	0.000791751767097933	0.0349654044913188
Egflam	93.0822974053687	-0.0249232471992483	0.490202001235413	-0.0508428099771857	0.959450777541577	0.986939792559358
Txk	9.00184064731236	0.0334843979997563	1.33352738388914	0.0251096440945227	0.979967507733629	NA
Adamts13	123.104688731881	-6.51565919333599e-05	0.369919792709227	-0.000176137079490028	0.999859462944417	0.999967448509812
Zfp862-ps	432.386658613089	-0.142090323813477	0.383758523885345	-0.37025972055263	0.711188982788178	0.900991144925302
D6Ertd474e	21.7653067346003	-0.094308815466124	0.951913666719653	-0.0990728663357859	0.921080415602384	NA
Dnajb6	8637.6693974287	-0.113193992194198	0.258268618334331	-0.438280085765851	0.661183260046023	0.876459285691631
Slc26a10	19.5887568762065	0.27560356269464	0.716268172667113	0.384777061457857	0.700402595432166	NA
Hspa14	3144.08499121308	-0.0794651328261029	0.237118538055108	-0.335128301135336	0.737528304822618	0.91551868278952
Fkbp11	353.99329052834	0.543588810188122	0.304534274371476	1.78498400979669	0.0742639105845042	0.349432169322406
Nubp2	673.298048651349	0.953012344161935	0.247012150584215	3.85815977840742	0.000114243956893833	0.00932088690115168
Ndrg3	1032.81994037158	-0.33081594549577	0.266230340343238	-1.24259295566864	0.21401786705757	0.568444366043475
Gbp3	2.09282795124656	2.43368399532765	2.50456793581668	0.97169813624324	0.331200744260556	NA
Fgfr1	2030.87986015938	-0.509019021250584	0.290179703183189	-1.75415101630745	0.0794046339886859	0.359506155708706
Lct	174.71312862172	-0.510029462730516	0.365832436097262	-1.39416140397927	0.163268870078749	0.50694575372464
Fmo5	23.7432722518178	-0.450583225348091	0.681337263212595	-0.661321858756897	0.50840592625254	NA
Fbxw7	7088.57299259584	-0.238204213235385	0.292461030350044	-0.814481891656744	0.415368941876067	0.734343324492188
Septin7	4025.68384850268	-0.516540121792218	0.288874476212217	-1.78811270751643	0.073757825829454	0.348539516624066
4933409K07Rik	1330.66892314967	0.0248722732479413	0.234345865627828	0.106134892464635	0.915475327300027	0.976523608766386
Gm14169	2.25170453585766	-0.19368595793881	2.0048606385723	-0.09660819022151	0.923037552066456	NA
Gm9926	2.65489202582992	-1.18396714036069	1.7208339933819	-0.688019381831177	0.49144057611952	NA
Csf2ra	148.87274245537	0.566902136974856	0.489753642202037	1.15752510675764	0.247057887760917	0.600302017219261
Brd2	9842.19737185307	0.462079037218813	0.274486237382771	1.6834324431882	0.0922914071392287	0.385754040665008
Frk	219.765876196235	-1.04036991689247	0.334485046386804	-3.11036301362595	0.0018685754496369	0.0563342339628528
Slc15a2	55.6466047417342	-0.507290490517912	0.484605693778843	-1.04681083410758	0.295186832551793	0.640374508503899
Tmpo	6770.73213133945	-0.238897595553821	0.23599269263164	-1.01230929182505	0.311390193498107	0.656118989037656
Triml2	2741.28360234975	-0.865403617366466	0.245516772892194	-3.52482483038526	0.000423762910556717	0.0225814029201091
Abr	4215.74549008636	-0.131232573501393	0.29525247836545	-0.444475772829785	0.656698641071402	0.87414646451969
Gins4	897.838386530939	-0.0616085070214464	0.232940591541694	-0.264481628614818	0.791408819205882	0.935861018518845
Med27	3303.42771173511	0.0938859867577106	0.277315449277866	0.338553034106795	0.734946468495225	0.914399238026539
Tmem254a	7.37251719219811	-0.0581309673587502	1.11311101930366	-0.0522238719684185	0.958350311804485	NA
1700012C14Rik	5.34508177292144	1.18164732375714	1.28397239354089	0.920305864597638	0.357412945258951	NA
2510003B16Rik	651.683144722643	-0.427213960176543	0.275998024320495	-1.54788774748784	0.121649325080901	0.44256727082269
4930586N03Rik	364.21796725823	-0.387657871224176	0.361477370679482	-1.07242638867125	0.283528560560606	0.629718892162807
Lin7a	51.4113061875615	-0.319371534686931	0.701768355885782	-0.455095377282744	0.649040623581904	0.869058474283382
Gxylt1	1369.65428206195	-0.210262461865749	0.277487944150359	-0.757735484723678	0.448609351438562	0.753417598615118
Zdbf2	8361.15183269426	-0.501884420103195	0.262628872050678	-1.91100245827637	0.0560042649840917	0.307822420991241
Magoh	736.39454886408	0.361761651296612	0.298721132894639	1.21103467903695	0.225882114026341	0.582389503419815
Tmem175	506.730861172246	-0.253863093806866	0.289886648610624	-0.875732273368183	0.381175596100552	0.711744681657386
Alkbh4	256.878195664679	0.485446312690036	0.358354980957937	1.354652058672	0.175528438936024	0.522425017863792
Stra8	24.9005327963025	0.61418658393761	0.781584940458856	0.785821926887475	0.431971818795101	NA
Adad1	23.6115247905794	0.359464184316215	0.808894059025377	0.444389695171364	0.656760862429169	NA
Golt1a	153.189051167344	-0.594788061973936	0.406388868892777	-1.4635933892443	0.143305079896008	0.47799579223518
Myl4	47.3794769641178	0.971524946304312	0.592180208305268	1.64059003100538	0.100882545752949	0.399643890715747
E030030I06Rik	466.2922594457	-0.0634127949848839	0.273698790742775	-0.231688254130724	0.816780155026438	0.944630547748656
Slc25a25	985.636682973817	0.112390702530856	0.289323607924084	0.38846018593943	0.697675512206918	0.895567295269342
Srrm1	7408.8720864065	-0.0100655741664465	0.233126477811526	-0.0431764519454719	0.965560876204974	0.988474103168027
Lrrc56	156.763908728812	0.0675671444470041	0.347989870796156	0.194164112571493	0.846047382105737	0.954513300389762
Klhdc3	873.92385113708	0.179330517001064	0.31577289983833	0.56790977659222	0.570096233088121	0.833979263670375
Slc38a4	3056.56984463982	-0.168853353260937	0.349647152543906	-0.482925006059456	0.629148985783078	0.861107051814372
Tdpoz1	2.76482215741412	-0.318097986302318	2.30453045480158	-0.138031582806618	0.890215456978298	NA
Dars2	1642.92603197208	0.146427482172688	0.234142365169618	0.625377992003338	0.531723002961515	0.80827493534392
Tmem218	181.473731274431	-0.665474588898779	0.336271331970166	-1.97898103593862	0.0478181414476518	0.286802879718459
Parp11	504.237138191711	-0.117024861595312	0.31327481605568	-0.373553364642348	0.708736635610793	0.899736358602325
Zfp773	63.2469888999993	-0.221267643925364	0.513220897626186	-0.431135296611653	0.666369997278872	0.880106475984195
G3bp1	18498.3407726982	0.602645289359406	0.2538475141102	2.37404447891416	0.0175944308761096	0.177060053158118
Stx3	2763.82540818328	-0.0830332865221331	0.307736286053737	-0.269819615967009	0.787299030986998	0.934674885439267
Extl3	1289.66092858312	-0.104159903366058	0.265561861994062	-0.392224631142204	0.694892246250011	0.894228060001088
Dhx16	1869.1448134105	0.467894877932529	0.303417329885251	1.54208356559423	0.123053288048166	0.445143420015924
Tbc1d7	288.750805897355	0.0548176651955568	0.295336272418418	0.18561101468056	0.852749815203947	0.956322131036747
Map3k4	2404.33340260464	-0.52850817706962	0.340921954882575	-1.55023215577787	0.121085804463064	0.441677217037412
Svop	452.084684275573	-0.405469544009002	0.362464388082002	-1.11864656871414	0.263290948159138	0.611775475843299
Slc27a1	466.038599588723	-0.434842727608888	0.333693838156491	-1.30311884094474	0.192534192220733	0.54442652630891
Aqr	3748.6736265526	-0.0518354903875958	0.251511506033491	-0.206095900760475	0.836716000759356	0.950881081706574
Colgalt1	1236.2028318669	-0.350527127615698	0.29826392811863	-1.17522467375365	0.239904841364582	0.591695298744211
Acap1	233.829300912327	0.258466621380155	0.360903111691145	0.716166231343959	0.473888711596229	0.768665268354615
Zfp687	1064.0751907445	0.379203631819578	0.294807409134987	1.28627578571456	0.198346830108812	0.550993017364604
B3gat1	17.0171790875207	0.771719992151976	0.829315443614627	0.930550610258002	0.352086072914481	NA
Zmym5	989.550282963969	-0.29722253319977	0.276665850307989	-1.07430148270521	0.282687580719942	0.628656065589717
Postn	2.87605210583196	-0.392146205253732	2.59058117615279	-0.151373834127869	0.879680828939912	NA
Zbbx	495.670774435177	-0.471807274833369	0.359845528256828	-1.3111383573916	0.189811023738845	0.541278762116957
Tfdp1	8770.66676814312	-0.422771053371369	0.337201222210428	-1.25376489029313	0.209927474139634	0.564052403788461
Cct2	5076.71760792562	0.411357939514223	0.221598253118824	1.85632302477424	0.0634075291362184	0.325628779607443
Ccng2	212.218488545055	-0.403961181165458	0.315169768735693	-1.28172566419029	0.199938898773083	0.552385237647235
Ccnf	3189.98163668565	-0.357849553209431	0.283755992682261	-1.26111716558578	0.207266636924297	0.561240126692026
Kcnc1	8.41838857492475	-0.337114635516909	1.18614550609305	-0.284210186511858	0.776249309510529	NA
4933433G15Rik	151.038160168272	0.298164320932331	0.369092032602583	0.807831908020017	0.419187353966579	0.736328464806581
Mitf	3020.19551122205	-1.18631183585969	0.293138711990426	-4.04692995955591	5.18937604282901e-05	0.00603223271775618
Pkd1	1331.10764984058	-0.263579292695344	0.282553373661135	-0.932847798913395	0.350898557822386	0.68860177154228
Mmp20	8.52610452293667	1.58836397365641	1.31495780094864	1.20792011158877	0.227077992848583	NA
Tcl1b2	12.5150716801643	-0.153911656283041	0.994021912448491	-0.154837287141813	0.876949594793748	NA
Cldn2	4.84251434935645	0.661306864225956	1.44304429701956	0.458272047221147	0.646757003892896	NA
Cldn1	3.33547665183024	1.02765171478512	2.31502177501451	0.44390585258261	0.657110653012117	NA
Nfatc1	41.5431257479754	0.481444143247458	0.592625510925571	0.812391863616421	0.416566813447102	0.734547458196168
Tnk2	4265.87960272433	0.298905464266233	0.366364366325686	0.815869368694323	0.414574853100973	0.733737184588484
Pdlim5	4993.39325401537	-0.325213615782985	0.288543414333045	-1.12708729303249	0.259705575299745	0.608437412865609
Ces2a	1.63423909020432	-0.997527184438866	2.43347643531131	-0.409918571622105	0.681865681413328	NA
Ints13	2881.9717347645	-0.347298911454093	0.282839913001112	-1.22789923023604	0.219484798523856	0.574615659079587
Aak1	3329.94527346785	-0.522050929713797	0.250127459363631	-2.08713961690567	0.0368755158351704	0.252326774833651
Cryz	770.575133090295	0.0869406861965041	0.276672658701762	0.314236638359779	0.753341317602636	0.921697635687543
Hus1	1999.14979983526	0.399337598573067	0.235371177355936	1.69662914150773	0.0897667967540387	0.381166052289909
Slc6a17	20.8517645292031	1.15097469415014	0.882721640907103	1.3038931423131	0.192270018771435	NA
Wbp1	193.075809892119	0.104742291270346	0.32487244479192	0.322410512031678	0.747141721615933	0.919125573441517
Cdk2	1698.74918966583	-0.233630011908545	0.287444343707033	-0.812783472777824	0.416342212874638	0.734547458196168
Mylpf	528.463859299581	0.991377062033075	0.29362420299151	3.37634654068943	0.00073455336187113	0.0330832849474683
A330093E20Rik	216.922013756554	-0.310120312122256	0.512324973504664	-0.605319529908554	0.544966707316604	0.817334338563817
Nup88	5813.50017241488	0.554106462185963	0.219382287303248	2.52575752125345	0.0115449133965561	0.142495807145014
Ggps1	1474.30273670569	0.0275716522335144	0.25406424851744	0.108522361545968	0.913581343315999	0.976032268907772
Rbp7	3.86580051743613	0.951075209820023	1.53923448762597	0.617888448748904	0.53664887389324	NA
Mkrn2os	8.53671010673652	-0.128009139554824	1.00535647406255	-0.127327115164983	0.898681500163587	NA
Usp17le	17.5454779271031	0.152962567602417	1.08436351361758	0.14106207529255	0.887820903543188	NA
Tmem250-ps	290.236791965808	0.291654651474136	0.326326766963254	0.89375031716898	0.371455496959065	0.704516526344347
Ate1	5915.89004126647	-0.348990344717467	0.285680788879518	-1.22160942668304	0.221855362111657	0.576951788988734
Papss1	503.989185382352	-0.253241422766417	0.298798946082946	-0.847531178025364	0.396699116437343	0.722230451395824
Pi4kb	2460.43791339234	-0.0320020320969435	0.256259577483161	-0.124881311407947	0.900617513872067	0.971963923681562
Gid8	1836.55468440718	0.364275676540913	0.22630969579727	1.60963353893257	0.107477881843808	0.415107807356628
Tll2	38.8700170539848	0.219722151437595	0.656546393807009	0.334663556924785	0.737878895074193	0.915552194332771
Cacna1c	337.662357084509	-1.18470236507275	0.559407911570678	-2.1177790670611	0.0341937829559161	0.243487386423267
Zdhhc23	518.555902632763	0.307836129777438	0.425009025613058	0.724304923485795	0.468878554995737	0.766425214326345
Vdr	34.3862211279132	0.615373431776129	0.629446653421225	0.977641915214573	0.328251458972539	0.670004144031439
Vcp	5036.2401011582	0.250868732688005	0.224151778259583	1.11919135612425	0.2630585122625	0.611530582031997
Hsd3b7	193.718068193999	0.408441666199383	0.322787931807032	1.26535606183553	0.205743718303216	0.560170632733172
Fezf1	1.04048378270571	0.900741483678288	3.17229674260041	0.283939857070221	0.776456471429549	NA
Ppp1r11	261.7241971506	0.767867893441971	0.373602637722431	2.05530640287519	0.0398494192783009	0.261697073769595
Brk1	1464.42691322186	-0.275985409495244	0.235667458021623	-1.17107984196071	0.241566685671172	0.593377191321209
C9orf72	609.769608031206	-0.310106634888745	0.321968229248494	-0.96315911545858	0.335467679037429	0.676038062095941
Zfp202	5868.44471193892	-0.0393267347127144	0.275506406584886	-0.14274344905514	0.886492800673626	0.968369329389397
Ube2w	2627.37072390566	-0.63367888836227	0.29958260547846	-2.11520587902701	0.0344124041013879	0.243722181279128
Kif20a	1263.28389912789	0.472274523736321	0.253395847474984	1.86378162247882	0.0623523775428809	0.322201973722396
Gm10471	3.66994866287198	-0.03320152449127	1.93417197087	-0.0171657561950584	0.986304380759892	NA
Gm45871	1404.69063840084	0.210256803420084	0.311420132428098	0.675154819891514	0.499577407685221	0.785749660938368
Dph3	383.673664958541	0.511855984209572	0.35551283124797	1.43976796115286	0.149933058451527	0.488644391130333
Ankrd31	1049.37091398435	0.286000842509201	0.289372707259981	0.988347675277647	0.322982404008084	0.664941277247414
Mir323	29.7388689564508	0.252610072173252	0.655003200216377	0.385662348046244	0.699746751448845	NA
Mirlet7f-1	36.1931795289364	0.513927051368329	0.652361847732521	0.787794462773437	0.430816940478789	0.743418620510422
Gm4961	18.4221159855226	-0.32794733619892	0.761250935358703	-0.43080056912428	0.666613385720973	NA
Stard8	611.236423210212	1.14037041455748	0.935540140981271	1.21894332974464	0.222865702361016	0.578225585302808
Tjp2	8498.31710554137	0.116021244531764	0.235787013831397	0.492059518658336	0.622677268620717	0.858268820860148
Fchsd2	2854.80084689072	-0.452441634899959	0.274433380637626	-1.6486392211062	0.0992215685708562	0.396731644468935
Mphosph6	1401.3758836939	0.0020912939401337	0.257145589826901	0.00813272333988487	0.993511097140529	0.997975176556254
Hcrtr2	129.33291159417	-0.753141812333586	0.53813787345606	-1.39953318560672	0.161653154023618	0.504517314554376
Gabra4	62.647863211486	0.618153952737802	0.527359779026283	1.1721674221708	0.241129845138471	0.592808323739301
Fubp1	10281.2745849139	-0.108332660359797	0.230454315136687	-0.470083019688925	0.638295705251595	0.864669446175077
Bdnf	209.122447883902	-0.155272025623241	0.516163668080903	-0.300819362588116	0.763552242684608	0.927039300358556
Hnrnpab	4886.86837063624	1.010168291613	0.243785432797006	4.14367782366283	3.41779819852147e-05	0.00440682355221862
Oprl1	6.79656544927366	0.801993040306623	1.206495831873	0.664729225845386	0.506223697278411	NA
Rad1	1609.64612166685	0.192662747006888	0.230308832864327	0.836540850868644	0.40285070526657	0.727421830280377
Sox17	9.02032650891744	0.329104197084138	1.17160291188806	0.280900801581127	0.778786485822474	NA
Ovol3	34.2141329425585	1.31327306223755	0.66477641685382	1.97551090703979	0.0482101980841332	0.287540104677317
Obsl1	205.163064265026	1.22156193596349	0.399528084781557	3.05751205608333	0.00223182663413885	0.0616248727028664
Bmf	271.76604724546	-0.365219817770883	0.387925561291606	-0.941468813127127	0.346464664016011	0.685047218186469
Mcts1	794.766482126867	-0.383123390581499	0.283916588195526	-1.3494223532922	0.177201344931958	0.525076632294136
Ccpg1	755.038770992969	-0.288134598346019	0.249445563385023	-1.15510011256957	0.248049432144471	0.600302017219261
Dnajb2	369.805814364806	0.0757554302898034	0.311551436888443	0.243155451460585	0.807884975867011	0.941401658236752
Nthl1	274.630148662762	0.201427220001921	0.306420551640567	0.657355451269456	0.510952389197375	0.794344219226967
Kcnip4	968.043528538288	-0.232943626614464	0.37274964394805	-0.624933196842783	0.532014903390225	0.808548433998973
Pkm	31604.1594607124	0.845145154183622	0.23664866408088	3.57130752233942	0.000355203538065764	0.0205179771728308
Tssk4	40.4586798376068	-0.976494967563343	0.530536424601884	-1.8405804432676	0.0656830658331276	0.33095923018011
Apbb1	145.887052901639	0.326290786263609	0.410720898832112	0.794434340184343	0.426942619318354	0.741830969391908
Mphosph9	2827.94288469068	-0.0397501924412362	0.286959642589435	-0.138521891380066	0.889827969573643	0.9696564525448
Immt	7087.41354068964	-0.369169977817392	0.26286221779775	-1.40442388757991	0.160192661758055	0.502583457170314
Prlr	175.028459212872	-0.67037902771994	0.47173736032701	-1.42108529893675	0.155291963266674	0.494909659508279
Enpp1	40.1405885973521	0.178623959078353	0.601830642179273	0.29680103763335	0.766618413233213	0.927395413940637
Pmepa1	693.636910388706	-0.742731090002012	0.382687879640013	-1.94082731520184	0.0522792266392232	0.29708534774022
Mtrr	2881.94588868895	-0.0605471285818817	0.238354543542377	-0.254021289806532	0.79947911055269	0.937823290924327
Csf3r	54.2327999157031	-1.10136223931617	0.557855587074939	-1.97427840615715	0.048350094883115	0.287690037168135
Sumo3	1955.88692490194	0.541769254681599	0.236758422341935	2.28827869911701	0.0221212961624452	0.196263120604743
Hipk1	2092.24260897939	-0.275563793164638	0.238162606529554	-1.15704054964835	0.247255793761901	0.600302017219261
Brd8	4953.50460412084	0.0718240494438918	0.247995233028647	0.289618669547552	0.772107982634909	0.928848447347638
Tmem63c	144.200374056208	-0.439274490123079	0.398715587718001	-1.10172389456156	0.270581725605298	0.616853127226624
Apool	1050.16359570929	-0.673387889294511	0.281238885803204	-2.39436266919971	0.0166492770268521	0.172153546901817
Ppt2	207.224310310232	0.250105985676595	0.380652736144334	0.657045022741571	0.511151967421478	0.79448343144264
Pbx3	2373.57356852136	-0.740674974378006	0.337678306038003	-2.19343369453722	0.0282761469086413	0.221921650819396
Plpp2	77.316400251986	-0.75778002715022	0.429450395616915	-1.76453447216331	0.0776420368460275	0.356058638962681
Kmt2b	2535.59138141322	0.33864478392282	0.355246997528591	0.953265717314235	0.340455456821666	0.680487609895145
Fmo4	4.65549867307178	0.134100087758048	1.47837334514615	0.0907078636112661	0.927724722135496	NA
Kctd9	1234.67095865079	-0.295602009859929	0.252269358010162	-1.17177136451119	0.241288862331094	0.592997355500906
Dusp28	26.5423621983402	0.896810138380451	0.721683819736784	1.24266349591645	0.21399186099643	NA
Lax1	224.753656521559	0.635199012712422	0.372678935345556	1.70441351111903	0.088303861507419	0.378133075172019
Ikzf5	699.375769937524	0.240486472842978	0.267064168314445	0.900481986635612	0.36786380725974	0.702365736278372
Actn1	5168.63110915016	-0.215701789702262	0.301595133405356	-0.715203150882246	0.474483522354389	0.768852844066398
Rps19bp1	314.413105926822	0.620338959150329	0.311503528838411	1.99143477270886	0.046433109562042	0.282416294586411
Slc16a13	207.029137474883	0.724190284880136	0.379231039207292	1.90962819497558	0.0561811021986316	0.307822420991241
Zranb1	4079.63209116224	-0.193588836420622	0.276458588038893	-0.700245334369527	0.483774104359146	0.774798291572778
Tom1l2	2101.56994480012	-0.00246028218248756	0.299154948674892	-0.00822410658217552	0.993438186300829	0.997975176556254
Pex10	555.952776841303	0.337188921335417	0.327816771384633	1.0285895987298	0.303672567678442	0.649089746468854
Rad52	1259.11479733523	-0.132071393381459	0.229643721675399	-0.575114322385622	0.565213982172761	0.83076387954777
Traf3	1330.89333560776	-0.140771411939447	0.269766313273408	-0.5218272445929	0.601790618539799	0.847351319849382
Hsp90b1	5078.69851317389	0.0452627972769224	0.242832272027955	0.186395312694318	0.85213476794918	0.956159149673888
Nrg1	711.298960015543	1.02380667090227	0.346602951863142	2.95383136640604	0.00313855456796279	0.0734584546449768
Ralbp1	2088.62262211331	-0.156433948218636	0.253626378801837	-0.616788951360856	0.537373940495121	0.812921123171215
Arhgef2	1952.91820593486	0.0364729771038807	0.376439234160273	0.096889414795568	0.922814215025521	0.978812337649393
Fip1l1	5327.64210686129	-0.405404198669927	0.301650064030621	-1.34395528796829	0.178962845848906	0.527158701682833
Smco1	70.3609561287139	0.439130183800919	0.475590351328441	0.923337032751653	0.355831594689318	0.692903896778981
Tada2b	700.842574907021	0.33723447222496	0.292352843260268	1.15351870179944	0.248697545879749	0.600374667343607
Wbp2	1237.15483222555	0.580763445827359	0.267847389482016	2.16826248316433	0.0301387211722557	0.228615919119388
Matn3	72.5738203618604	-0.215029842690171	0.442094673289944	-0.486388675733141	0.626691618013894	0.860096924830162
Gpr158	214.901343038283	-0.130260928818864	0.548848615836706	-0.237334895379638	0.812396992719695	0.942542377429511
Apaf1	2148.25721187142	-0.893998491397872	0.286171334457442	-3.12399735316894	0.00178412061662531	0.0551599502781112
Grb7	382.77713997745	0.0134015285453031	0.417561273125608	0.032094759279249	0.974396482748262	0.991723562307801
Aqp4	2.17099131926362	3.23335825028082	2.4151743801423	1.33876803135445	0.180646201073211	NA
Mon1b	308.334744775778	-0.484098811790751	0.317905416492792	-1.52277623052619	0.127814698664333	0.452284259596089
Dipk2b	8.04859701847194	-0.893182022103094	1.36934930848624	-0.652267479574274	0.514228635236061	NA
Enox2	2487.7955377222	-0.882033555817427	0.312647768355039	-2.82117336214536	0.00478483373403258	0.0902056538521485
Kcnma1	974.822324446625	0.866799615354174	0.357802388769246	2.4225651995666	0.0154113599671425	0.16490508738816
Haghl	88.6862548625898	0.392711086851494	0.439590913740962	0.893355787337559	0.371666671473272	0.704591265807045
Orc6	2170.74745128043	-0.311874225140635	0.254992644203986	-1.223071458058	0.221302707788005	0.576636295090176
Ube2dnl1	14.8034207907107	0.125685344094784	0.850659820697933	0.147750418012766	0.882539740436607	NA
Camsap1	4050.56672772558	-0.397522115259913	0.261411134035441	-1.52067782700495	0.128340705611563	0.45336793780249
Dst	21556.502716882	0.0313904316627304	0.26590526414594	0.118051185498539	0.906027101228243	0.973265878103972
Usp29	249.303137601649	0.621708602107021	0.367532028282687	1.69157666343254	0.0907267191312753	0.382932822670182
Slc30a4	86.9450126959367	0.373563098097188	0.41255177445724	0.905493858531221	0.36520381200957	0.701597478945084
Slc2a12	107.26589661002	-0.0531135994073756	0.36506017930613	-0.145492722619949	0.884321861123712	0.96764052420304
Cdk10	508.269650885803	-0.198133093687162	0.29317855711047	-0.67581031723444	0.499161083379714	0.78531269256852
Hnrnpr	5600.92266770984	-0.135875372980276	0.257099487621397	-0.52849336355102	0.59715695202202	0.846748112385008
Wdr37	2663.83166181157	-0.365754833159352	0.273184145413754	-1.33885819986147	0.180616839740691	0.529636036902069
Tfpt	480.387247823135	0.404773266699367	0.377505049440393	1.07223272191828	0.283615516558888	0.629718892162807
Polg	1479.31770968632	0.213713059633474	0.262389967723491	0.814486397813375	0.415366361433199	0.734343324492188
Cyba	325.903916966418	-0.363637986963307	0.472743430066857	-0.769207912443923	0.441769893979485	0.750105775238807
Slc26a2	900.248717571046	0.2392408615298	0.272332762979404	0.878487255490053	0.379679350917976	0.710042671148211
Epyc	11.750520956139	-0.626412636737669	1.10622832204904	-0.566259807538991	0.571217178583884	NA
Dsg2	832.246189038021	-0.507547744409848	0.285089240646264	-1.78031181836009	0.0750249440513852	0.350805097619485
Htr7	28.4753921493466	0.257050076111019	0.891432388215782	0.288356222534734	0.773074074477397	NA
Vldlr	413.247710995709	-1.55476452527369	0.912108959352089	-1.70458201219524	0.0882724085040055	0.378133075172019
Smarca2	352.624507735508	-0.633999627748029	0.303876912405424	-2.08636984866479	0.0369451340023825	0.252432227418447
Ptprk	10401.7703061122	-0.467198739367239	0.307460459548881	-1.51954088682731	0.128626404485442	0.453552950061307
Cpne9	190.744513889244	-0.471443766275864	0.320102893999385	-1.47278820377291	0.140808154090069	0.472996174276505
Gnas	1457.83763929216	-0.0611345933723158	0.251811036361707	-0.242779642447842	0.808176106796905	0.941401658236752
Rpusd4	613.823097773194	0.397434458996816	0.26806293433871	1.48261623703126	0.138176400670645	0.469014313869615
Ppp6r2	1304.3600167178	-0.124020155425061	0.251628616164631	-0.492869838555719	0.622104560040384	0.85801728694442
Irak2	270.53843611186	-0.61482915287958	0.390999517879077	-1.57245501532748	0.115845063965978	0.430277409653468
Msrb2	736.922621880333	0.235486345166651	0.253750775259349	0.928022170280936	0.353396069480888	0.690303821423035
Knl1	3145.12932029937	-0.597065465650484	0.255727661921211	-2.33477075246728	0.0195553998693646	0.185405992530456
Clec4a3	17.40092406082	-0.135916603345835	0.763624793766221	-0.177988724901781	0.858731830580633	NA
6030458C11Rik	1901.2173504417	-0.176837135392372	0.269983070528989	-0.654993422535303	0.512471988908207	0.795593204883188
Smim10l1	109.248041182334	0.0708880253143158	0.402602722854675	0.176074381245314	0.860235507276853	0.959246492224745
Rerg	2035.2976408947	-0.579238401187116	0.30269157485065	-1.91362578054218	0.0556679885314377	0.30718434175869
Rit1	330.441430328342	0.225193843351446	0.281626643848449	0.799618389347527	0.423931929679249	0.740266142260947
Pcgf2	3160.43433726715	0.642216166527709	0.361292422215535	1.77755227355581	0.075477418249706	0.350923823871219
Pum2	13299.3296384491	-0.436462590711718	0.298507263089458	-1.46215065655175	0.143699929824917	0.478651642483228
Pcdh11x	232.699108799693	-0.341378412459128	0.484121149822057	-0.70515079249193	0.48071640024964	0.772786533457628
Gm8439	27.9837649535397	1.75367506704138	0.707264871928112	2.47951670816139	0.0131560566178311	NA
Gm7616	10.0828598359787	0.326434054768712	0.98810323844583	0.330364320313487	0.741124697750222	NA
Scoc	555.879867495168	-0.395525537142751	0.260169554768284	-1.52026065269251	0.128445478962237	0.453516176453219
Ptger4	50.6719312152107	0.485950588822454	0.474609813923594	1.02389494394375	0.305884898606765	0.651036672185747
Ptpn21	959.389993039396	-0.411852867541366	0.239720055258196	-1.71805761974221	0.0857861059565664	0.373368642591554
Snrpa	2049.94195147836	0.677694341521188	0.262360188682935	2.58306850945358	0.00979258752169501	0.129859476624577
Mro	9.18501143928065	1.60861752314384	1.14254759552018	1.40792167385506	0.159154264447969	NA
Hspbp1	1378.0239743462	0.132951701946429	0.246236908921147	0.53993409245161	0.589242485458428	0.843251484739387
Lrrn4cl	27.2851583186804	-0.030881554385107	0.59927693558851	-0.0515313581270741	0.958902114865623	NA
Ptprc	21.2931422735113	-0.0119353173245118	1.25608576768603	-0.0095019923253323	NA	NA
Bdkrb1	3.81525281768234	0.179516445088218	1.53183972190679	0.117190096666746	0.90670941455873	NA
Opn1sw	130.568023969499	-0.402899374149342	0.340067159196759	-1.18476413629882	0.236110716112743	0.587267456318313
Bckdha	878.426095480938	0.286214298432518	0.283118508354758	1.01093460860524	0.312047728345232	0.656863076047406
Bcat1	20262.119843452	0.286964361160523	0.251613153737467	1.14049824859292	0.25407878194899	0.605017779807137
Mmp23	57.5392130838609	0.423477659827415	0.497970146563284	0.850407725744252	0.395098442338392	0.720843423256212
Fhod3	4955.05372496142	-0.754781605098459	0.359930608651406	-2.09701977813581	0.0359918245638206	0.249073060810345
Abi1	5527.77621341491	-0.426147824882314	0.260435975167499	-1.6362863256823	0.101779676622978	0.401804349401977
Slc25a32	941.111722978222	0.316618369825497	0.256207216315015	1.23579021067153	0.216536554719929	0.570952117161947
Mbnl3	1316.56660588561	-0.565466672076581	0.400535772667806	-1.41177570310446	0.158016014720565	0.49954230923373
Mcoln3	11.5067677527253	-0.460882798046731	0.910895729159367	-0.505966581347421	0.612880110052094	NA
Cyp4f15	5.94374657658248	1.69328993237844	1.29105638810185	1.31155381591657	0.189670724555994	NA
Zfp809	3017.6864021108	-0.127253615110037	0.245952488835236	-0.517391044557734	0.604883209936796	0.849187052581444
4933406I18Rik	115.757315211388	0.0276801156889835	0.476044811703335	0.0581460295511706	0.953632310110071	0.985931198800659
Nox1	87.4787084301106	0.684329417939086	0.398392589230936	1.71772627412605	0.0858465546083497	0.373406655150355
Tmem108	1482.97860785626	0.645513347925138	0.322661471198413	2.00059010927956	0.0454365803469971	0.280885983215319
Zfp87	438.770156837853	-0.0396118172762637	0.291467781186819	-0.135904617364463	0.891896685217459	0.970153946812543
Gm6637	3.00374333952503	2.9198877332002	2.09701754062539	1.39240024302772	0.163801230926448	NA
Dlg1	15868.265419792	-0.00434694406002417	0.277054511068459	-0.0156898512255231	0.987481823550871	0.996800294554601
Tmem38a	342.352149244443	-0.494047194911252	0.333781985093966	-1.48014936987138	0.138833388644251	0.469860080949527
Ubxn4	1872.36749512507	-0.203582983621362	0.237445933758996	-0.857386691776307	0.391231211717804	0.718021689449812
Dsg1c	7.28390119284244	-0.294691213887962	1.50381935074134	-0.195961844581059	0.844640030547304	NA
C130026I21Rik	71.390926374716	0.533454484939963	0.706469542766229	0.755099056147823	0.450189549459743	0.754460634066166
Rnf181	654.299814013975	0.106727827959189	0.285322279720102	0.374060616871169	0.708359218421849	0.899605617204285
Ccdc59	790.517245440073	0.332369755274701	0.320441207592298	1.03722538612319	0.299630829648166	0.646064485190008
Speer5-ps1	27.9135641426539	0.411034594106529	0.691666467560493	0.594267054113882	0.552333510480226	NA
Aldh9a1	1104.45819260128	0.0463266740168236	0.25586517379348	0.181058927754725	0.856321322612526	0.95810633360151
Atxn7l2	430.856110764365	0.776393496410775	0.36873772782077	2.10554396209804	0.0352439847417413	0.246588364174169
Atp9a	1495.53383755482	-0.218250167993128	0.346932667204324	-0.629085089483923	0.529293351495729	0.8068748325715
E130008D07Rik	8.78522856584857	-0.549783487059705	1.04222700449091	-0.527508387991013	0.597840593061975	NA
AI197445	5.13350872713163	0.0979131323414838	1.30357512773549	0.0751112308437291	0.940126212147573	NA
Acsm2	10.4732473431294	1.11382878611006	1.18990826818813	0.936062733479522	0.3492408890269	NA
Gm2061	23.5950754719897	0.38079044106282	0.685321717726475	0.55563749289323	0.578458695294483	NA
Mep1b	278.448736500191	-0.311078237527215	0.462859209778922	-0.672079610721794	0.501533015948887	0.787757046260374
Smurf2	3741.25110466475	-0.0277822555524424	0.229207610073236	-0.121210004953873	0.903524699741227	0.972663890804225
Dzip3	4251.63250716269	-0.218028433827516	0.271092935684907	-0.804257157334901	0.421248474950601	0.73816881771164
Bin3	1210.36296335599	0.12709251791785	0.296101736773134	0.429219089705052	0.667763791907796	0.880488144698997
Aggf1	1515.04912459771	0.408946079865104	0.243572843609421	1.67894775872825	0.0931622255901586	0.386923606587523
0610030E20Rik	413.320424047066	-0.825187058787574	0.260936251005492	-3.16240865578392	0.00156469815781222	0.0510690186905354
Slc11a1	141.315421980119	-0.272155654420546	0.34995477787736	-0.777688066073273	0.436752929257712	0.746761569576458
D230017M19Rik	1966.79080747082	-0.874360172667783	0.489969464697118	-1.78451972146526	0.0743392531172485	0.349432169322406
4930563J15Rik	2.86962450777444	-0.629433020758124	1.88976040868405	-0.333075567604062	0.739077241645594	NA
Adcy10	181.023256416021	-0.0028604935525434	0.335953609430336	-0.00851454924801623	0.993206454698809	0.997975176556254
Elovl4	110.302869247408	0.360080928187656	0.370053353333006	0.973051385548787	0.330527763879404	0.672122282141544
Pcsk2os1	7.31062923140584	2.92421024940623	1.31941624592797	2.21629092292219	0.0266715842863776	NA
Mir376b	7.03847810557118	1.46394541802051	1.18940581758468	1.23082079839944	0.218389894925687	NA
Vash2	206.826562713655	0.705259907366649	0.334104158355778	2.11089832235982	0.0347810523228245	0.244891846218386
Cahm	35.3566408055373	0.255778343326398	0.589346239737782	0.434003521325938	0.664285883968783	0.878877915748346
Mir192	2.07433641966926	0.713813799531931	2.2863304338655	0.312209376632006	0.754881406509659	NA
Gm11532	24.3984886315025	0.788819075733704	0.720213842885567	1.09525675398472	0.273404167897111	NA
Apobec3	1641.16177607503	0.617993828774552	0.265571629249907	2.32703256187434	0.0199635322588658	0.18698622712705
Smox	489.110897377984	-0.627023014457168	0.393690070865244	-1.59268180952369	0.111231590324688	0.42233084418083
Uimc1	2450.62763972829	-0.481002411466304	0.252849438642821	-1.90232738521431	0.0571283676612428	0.310432985949882
4930546K05Rik	72.7551999286111	0.500381227943701	0.616896395211765	0.811126846951234	0.417292829825469	0.73462461971347
Ica1l	214.486167171481	0.163479959290381	0.346831331797443	0.471352915098965	0.637388734035434	0.864600231640186
Irf8	12.5714283736473	-0.972267244988385	0.921186590167723	-1.05545093183712	0.291219139617032	NA
Icam5	9.98900468009921	0.761500267051187	0.942498192487467	0.807959392517682	0.419113958972956	NA
Dnase1l1	243.400439122111	0.455706915026352	0.530517014439532	0.858986427622471	0.390348004072297	0.718021689449812
Smpx	3.98412429727087	-0.152839751663221	1.84453225628492	-0.0828609806862667	0.93396208020525	NA
Tspan4	401.240373465671	0.160073112008067	0.332105254765123	0.481995119653486	0.629809413181074	0.861439452145092
Zfp410	1129.33780030591	-0.394655168607627	0.240518993785245	-1.64084824402686	0.100828920831263	0.399643890715747
Ldhb	2424.86475828642	1.08795435075446	0.417042593791298	2.60873677401619	0.00908771174650116	0.12654206848515
Nkiras1	519.451877898601	-0.202975019899014	0.257011667539799	-0.789750215785756	0.429673658588764	0.74281671758698
Mus81	217.611484348952	0.388667551628361	0.338343623630031	1.14873615012576	0.250664794660765	0.601703839710125
Ldah	1232.38415897492	-0.20562019299905	0.262310441441613	-0.783881083303422	0.433109890519307	0.744463780820504
Bspry	127.093139253578	0.0780851233062778	0.483259331882411	0.161580166495942	0.871636476897896	0.962986503441223
Tatdn1	2437.08599330722	-0.327076509967851	0.247032580330713	-1.32402175263675	0.185495820479363	0.535392434526075
Drd2	33.0327156103614	-0.433960330569908	0.651706375070721	-0.665883206256523	0.505485755516532	0.789756550407252
Chaf1a	3811.90539740777	0.392840258535057	0.287492596112239	1.36643608860692	0.171802128060099	0.517488817277885
Vsig2	38.3545639422456	-0.261466239706203	0.626739991168722	-0.417184547644119	0.676543426809254	0.885255706332411
Slc16a8	49.3241403576854	-0.0837148637975827	0.498471648561269	-0.167943079690104	0.866628058722141	0.961139247810677
Sgk2	51.0825963482718	0.42666850272806	0.478549323267	0.89158730768909	0.3726141756926	0.705232150875077
Ldoc1	17.5773502120909	0.990129705317726	0.792013294306761	1.25014278476774	0.211247392973836	NA
Prkg1	1577.26002833821	0.522965936602149	0.354814381352911	1.47391414803446	0.140504707937993	0.472636498330436
Glrx3	197.277156665327	-0.0832620815210309	0.301044017207627	-0.276577765249545	0.782104339678535	0.932417136076754
Bloc1s2	317.562660906989	0.124970211875279	0.32255731602306	0.387435676288751	0.698433696281866	0.895859526962226
Ebf1	4068.7950517144	-0.516512135851547	0.402546995567832	-1.28311014996635	0.199453488273668	0.551983693138548
Gm6938	49.5907706238845	-1.78207013681828	0.553915648995864	-3.21722294730038	0.00129437972697226	0.0449330231663616
Zfp229	4966.32614743411	0.241561322170459	0.275408747255682	0.87710112542722	0.38043171346965	0.710805327237058
Cox7a2l	1767.51057766792	0.195632649565298	0.282842673532238	0.691665960875597	0.489147128075206	0.778927408864246
Shcbp1	1600.26892514497	-0.822198127987557	0.303670506373744	-2.70753369435105	0.00677851895255627	0.108388671480048
Srpx	19.2961011839735	0.105937545097141	0.7128059420045	0.148620457342473	0.881853129663288	NA
Pigp	1231.57885048047	0.626759239515798	0.434157542172101	1.44362167792849	0.148845423665752	0.48761761505959
Pcdh9	1854.97310912796	0.0175038154838197	0.35988489619237	0.0486372606047446	0.961208375421725	0.987227029465833
Pik3r3	309.851286772406	-0.0138835782015725	0.331395601460603	-0.0418942742160172	0.966582980906114	0.988977244386085
Cblif	7.85499299715542	0.124591696037117	1.02414813891116	0.121653978856593	0.903173061980112	NA
Sytl4	11.33634872211	0.56898501168284	0.969567323241945	0.586844253146159	0.557308312809966	NA
Rp9	794.729297642632	-0.194971602726266	0.247377879714358	-0.788152938134145	0.430607253194624	0.743383065556911
Nemf	3111.50161044231	-0.43230596437662	0.252360866838908	-1.7130467563839	0.0867039381072359	0.375283787723084
Gm2762	16.3536492791614	0.447147532572903	0.945119918952112	0.473111955008494	0.636133308025563	NA
Kmt5b	3828.91974177486	-0.236646505333809	0.218533669572306	-1.08288350164509	0.278860135791413	0.624710006104622
Suv39h1	3057.33748834659	-0.525898883605414	0.241902847024945	-2.17400865708365	0.0297044850564622	0.227448885920349
Stag2	4205.13820891842	-0.716262404499008	0.321445650303774	-2.22825352846468	0.0258636133670626	0.211373197868563
Mgat4e	173.697639068638	0.842220935292571	0.426390494534547	1.97523384336217	0.0482416169334385	0.287540104677317
Nol4l	2140.13896085552	-0.680341641349724	0.359399554399473	-1.89299522779465	0.0583585041032865	0.313438772186039
Tor1aip2	4844.26574139088	-0.0326837653476012	0.288154241766544	-0.113424550501953	0.909693976818328	0.973957851726368
Ktn1	5170.76526267999	-0.586991296883267	0.262939334130506	-2.2324210214662	0.0255871497360869	0.210702243653215
Unc5d	492.382307051927	0.0727595471757307	0.345471784126137	0.210609232125206	0.833192207703564	0.950297692322562
Vmn2r8	5.12757708990145	-0.355601033243999	1.39682155370097	-0.254578712865513	0.799048502247202	NA
Vmn2r6	7.95989174366981	0.579207041843247	1.42773473626051	0.405682531308506	0.684975879207976	NA
Miga1	3419.43486497385	-0.106785721492479	0.281816626371298	-0.378919167642675	0.704747890023638	0.898497080087898
Gm9125	17.1265655482519	-0.588981182598531	1.28577408045375	-0.458075171643435	NA	NA
Setd3	3486.67980374332	-0.536546636781099	0.322601932265968	-1.66318482041436	0.0962754452168861	0.391637663204803
Capn12	117.865436462384	0.386172705708398	0.371970378095444	1.03818134036821	0.299185638130531	0.645724077154835
Mrpl52	460.757705170725	0.510681526985991	0.32050726085684	1.59335400271664	0.111080798319165	0.422202832721773
Gpr180	503.470174987928	0.17235249057958	0.315788339681606	0.545784846753223	0.585213840693081	0.841057791298839
Dr1	991.694566977324	-0.304119933852691	0.248318852480637	-1.22471544473815	0.22068245284822	0.576417649827146
Zfand2b	133.916154721576	0.264910758856308	0.33401430300168	0.793112020879463	0.427712559797666	0.742092246219951
Lman2	2255.83800327063	0.410552949996046	0.263209881230089	1.55979307493078	0.118808788495446	0.437794772815192
Cmc2	658.748135312241	-0.786577448552744	0.269192837133482	-2.92198506070469	0.0034780822289621	0.0773506875837991
Carhsp1	890.594366135521	0.578207269229162	0.306221019514976	1.88820241714624	0.0589987814585635	0.31405586689008
Pdgfrl	150.540542226766	-0.046297501316381	0.41630372897501	-0.11121087344178	0.911449129361929	0.97481234375449
Zfp385a	495.863730458701	-0.197666325566147	0.390304294544149	-0.506441585012559	0.612546687745815	0.853593237261152
BC039966	1.11174099065362	0.519859605004142	3.06262168847407	0.169743330350135	0.865211995825231	NA
Nde1	2466.76043992349	0.142676524259325	0.240114303071968	0.594202521190756	0.552376666705836	0.822851108803276
1700111N16Rik	162.147597009443	-0.362966602046996	0.420547792192911	-0.863080507816572	0.388093204188435	0.716912659615239
Zmynd10	6.88804080192192	0.112556943017038	1.17727267753037	0.0956082181854037	0.923831737936666	NA
Gm35978	11.8184283951456	0.109454631543816	0.88547925911516	0.123610610205813	0.901623591191991	NA
Cd46	148.947210042221	0.0804312339255428	0.333469961416215	0.241194839810936	0.809404110096482	0.941741426075372
Eif3k	1553.54187540998	0.280315101471908	0.272050860474712	1.03037755875051	0.302832803567931	0.648722821722715
Fez2	693.667630278109	-0.141817055084521	0.248641355355637	-0.570367929669934	0.568428176470771	0.832438018092933
1700009C05Rik	10.8035894108757	0.537075894724687	0.951367345964691	0.564530511797301	0.572393141081512	NA
Tdrd3	2453.67346591186	-0.886071672825619	0.339049956174136	-2.61339562707548	0.00896474608654218	0.125559664987559
Septin4	151.236822824611	0.541816534499206	0.4498744388786	1.20437279310598	0.228445522878306	0.583631672812786
Sh3bp5l	1222.97946141727	0.18578985695128	0.29141438694775	0.637545245782912	0.523769747975297	0.803261223357134
Apba2	212.685030573324	0.0467555140781296	0.349827735330096	0.13365296503438	0.893676999824637	0.970345079283276
Cpsf4	1576.0935601831	0.193307558413316	0.299932229712885	0.644504122142401	0.519248585458706	0.800071264058652
Nlrp5	17.7396960605029	-0.594997609920121	0.843746877740397	-0.705184962003722	0.480695138459786	NA
Abhd12	2109.71972146152	-0.220006293435244	0.26810011461557	-0.820612455726517	0.411867050551251	0.73225017989023
Tbx6	136.922396086899	0.258932684847901	0.43021337677778	0.601870371366088	0.547260427882881	0.819177758713461
Gm10451	235.624713963815	0.29942578563809	0.330024084671501	0.90728464844053	0.364256290180105	0.700786259964171
Slc24a3	105.531714498488	-0.190344813598838	0.622439959119222	-0.305804296157631	0.759753657218985	0.924977378671142
Cdc123	2469.45226596298	-0.275576500549759	0.256518017370695	-1.07429685982456	0.282689652001076	0.628656065589717
Scml4	45.7588837233971	0.0816174802990497	0.513792057307447	0.158853137447804	0.873784582661301	0.964055402859688
Chrdl1	13.7165600573952	0.613465112082037	1.02695069923951	0.597365689060176	0.550263256098199	NA
Ppfia2	134.158633457193	0.458402172218052	0.554361864918496	0.826900624352015	0.408293389513973	0.730488018958086
Cpsf7	3224.45769536067	-0.254255240548742	0.253738736084348	-1.00203557593281	0.316326410918156	0.659311204252504
Rps21	3836.41084101801	0.361836458437325	0.385136688561022	0.939501400890281	0.347473373327647	0.68580442211613
Cdk11b	2370.92182252854	0.255285944729812	0.238783946861913	1.06910848943058	0.285020786738604	0.630995735289311
Hnrnpc	20954.2801857404	-0.11684321723551	0.252892787842229	-0.46202668819644	0.64406218195137	0.86665132030933
Stard13	166.947493820264	0.730937237502596	0.350525202070406	2.08526300872307	0.0370454332372123	0.252453290644226
Lysmd4	132.685743641858	-0.138178906599705	0.350948232512388	-0.393730168151872	0.69378026581552	0.89396010635782
Zkscan8	975.906664147712	-0.445344038725493	0.290494181190318	-1.53305665848682	0.125261895378943	0.448637656539514
Prom1	738.497879624067	-0.504379575267741	0.39885280910294	-1.26457571253451	0.206023463997556	0.560509578671573
Skor1	1.74631721781756	0.918432145040443	2.59711722681324	0.353635228921643	0.723612269358442	NA
Fyb2	101.013646733817	-0.209129186777287	0.443542360233695	-0.471497664094813	0.637285387379993	0.864600231640186
Nsfl1c	3146.85722263137	0.281577649468835	0.244826442153924	1.15011126654287	0.250098046572897	0.601162439849779
Atp6v0e	1182.98238538315	-0.0349884422682233	0.259469320214796	-0.134846163081087	0.892733506271372	0.970153946812543
6330403K07Rik	61.4887204141293	0.981320598500199	0.503823405951828	1.94774714097746	0.0514452264301011	0.295573954880089
Abcc2	122.110458876426	1.10512688622667	0.398893750661234	2.77047931785028	0.00559738548719062	0.0968125395363927
Adat1	1810.63261946369	-0.552130701650498	0.290326198827828	-1.90175982697975	0.0572025604606769	0.310432985949882
Slc25a13	16373.7099690894	-0.460842094413065	0.248602915175163	-1.85372763665446	0.0637781357621355	0.325933165138542
Sema4a	80.3542719963603	-0.732558384917708	0.471516174738834	-1.55362302326842	0.120274364204978	0.439828334637651
Chek2	2734.35102086302	-0.638398857153954	0.334643312911726	-1.90769942957848	0.0564300755005426	0.308363842046366
Keap1	936.351134445315	0.208424127081272	0.248724929788967	0.837970392666756	0.40204733204916	0.726836491984451
Klf13	6370.76873519518	-0.236123431217983	0.321308399124002	-0.734880979961113	0.462411982898927	0.762032573895174
Reck	805.308291402141	-0.206779185397396	0.264525465260524	-0.781698598256863	0.434391725666984	0.745598415801777
Pld5	59.5017103168835	0.431751337735732	0.755150579224886	0.571742046703979	0.567496744326864	0.831833179539611
1700027A15Rik	9.06505394185547	-0.558216030903287	1.19762959242742	-0.466100733008663	0.641143398631206	NA
Myo18a	1891.13070080856	-0.246297059034611	0.428643462507984	-0.574596560025743	0.565564179092122	0.830940310333639
Prrg1	1101.04949143286	-0.994441859343752	0.362314434623912	-2.7446929084567	0.0060567545243866	0.101116291429673
Arhgap24	151.764592298019	-0.318977687165965	0.508494383726075	-0.627298348565041	0.530463685747788	0.807752249667819
Cd72	12.8112728958217	-0.389658264379801	0.824483818963614	-0.472608746730295	0.636492341037606	NA
Catsperg1	215.167456815828	-0.078367348730587	0.438850086426402	-0.178574303969585	0.858271972601193	0.958539484057473
Fh1	1564.73801254539	0.0497000571096831	0.24921029097635	0.199430195739387	0.841926242077365	0.953027965575512
Fkbp7	92.5199246234992	0.112017119176183	0.380188817577575	0.294635491622072	0.768272346669796	0.927784882126596
Cd300a	36.2176758930346	-0.0755599784531836	0.604835848696135	-0.124926421964027	0.900581800526731	0.971963923681562
Hivep2	1367.82242431847	-0.126592240054258	0.254005014754518	-0.498384806207871	0.618212843784231	0.856694336156614
Cgrrf1	107.85434592564	-0.63939046385867	0.490098313103482	-1.30461674068987	0.192023384958788	0.544047420480646
2210408F21Rik	79.795342642948	-0.0736177110490683	0.485515329733952	-0.151627984824719	0.879480359910565	0.966385148456598
Akt1	510.392205334479	0.0272782770946053	0.400187314873152	0.0681637725155074	0.945655265214538	0.984585990264106
Efna3	71.0221001888274	-0.201792923583028	0.534041751464881	-0.377859826557583	0.70553472746913	0.89853527729316
Plpp1	4019.44236357814	-0.340977110626588	0.254052433991195	-1.34215250477941	0.179546552669762	0.528216016630551
Dgcr2	4380.9277357357	0.253853948607506	0.249999690973955	1.01541704959128	0.309907069185387	0.654963849861873
Ptn	771.210990337723	5.22229422483021	0.365129155689479	14.3025944202371	2.10801829666292e-46	3.04418922221092e-42
Twf1	2201.38253983719	0.339737689613785	0.231653548647481	1.46657666846615	0.142491250801683	0.476323183524791
Pthlh	6.24387284439346	-0.724926140760842	1.39413047313788	-0.519984430961613	0.603074426524476	NA
Ptgs1	101.686144402819	-2.21325666966131	0.490178270179769	-4.51520763833455	6.32547576855819e-06	0.00145984268330838
Ptgis	1153.64014141087	0.838964666179719	0.309675111302289	2.70917692626826	0.00674503603518758	0.108227850426827
Cst7	68.5056753915307	-0.0442278942345046	0.409959049098749	-0.107883688216506	0.914087956512014	0.976429039129374
Plxna2	1181.61487494315	0.626502212517857	0.274557021582567	2.28186556259481	0.0224972785525213	0.19785822142324
Gm14023	11.6680176509716	0.167669254804187	0.902339713283979	0.185816109316491	0.852588971132812	NA
Etaa1os	50.2213020659537	0.235646297102696	0.502802832428891	0.46866541296985	0.639308812959417	0.86495136030435
Trip10	1430.98808487811	0.18081931401051	0.328514059605367	0.550415754588166	0.582034245223175	0.839533095519265
Gusb	251.774697356783	-0.0532830404955041	0.33048952298064	-0.161224598029467	0.871916508118882	0.962986503441223
BC055324	2726.98840190609	-0.330330623241246	0.285829905738823	-1.15568950837175	0.247808181112872	0.600302017219261
Ces2g	1.56825540568679	-0.235931241085638	2.49351427564347	-0.0946179628447304	0.924618281560406	NA
Sowahb	45.3730881618465	0.398749650009721	0.595740395364967	0.66933458451384	0.503282069986184	0.788446124177748
Dmrt2	4.27085665428236	-1.23521453743135	1.43193402931	-0.862619724196759	0.388346582087174	NA
Nlrp3	22.66238600118	0.581582545227034	0.962431901738569	0.604284359419554	0.545654603093033	NA
Shisa4	8.84163012073019	-1.0639175742373	1.00880167517128	-1.05463501937253	0.29159228118474	NA
Sgms1	10375.508588357	-0.152496495401765	0.242003042570652	-0.630142884907093	0.528601103709121	0.806443980507256
Odf4	4.68020930570837	1.34020943592506	1.68336598279092	0.796148579468785	0.425945680856649	NA
Gdf10	1.22916798501449	3.73640414818948	3.83797472351926	0.973535371479298	0.33028728927629	NA
Ctnna2	307.496240309635	0.272975014406448	0.548927403964105	0.49728800645613	0.618985968184806	0.857189908568928
Map3k13	164.920632840705	0.138721684710649	0.454768280940752	0.30503817114	0.760337080478197	0.925023401784806
Dip2b	1843.81525051774	-0.149932487575417	0.307896476640835	-0.486957464441254	0.626288474616012	0.860096924830162
1700128A07Rik	37.3630875321101	-0.0124940761990046	0.698903350648178	-0.0178766866511906	0.985737227399876	0.995944259489373
Fbxo44	174.146837474281	-0.449692806912993	0.380468635399151	-1.18194448917246	0.237227727606478	0.58812113551333
Ifi202b	10.7337473115881	-0.398732098646852	1.11603250653995	-0.357276420095547	0.720884880697886	NA
Clec9a	3.56396698690028	0.197297423520029	1.76480211555847	0.111795776863966	0.910985336107378	NA
Ap5z1	689.172622442432	0.539121351665986	0.355412244790235	1.51689020164226	0.129294407880519	0.454791673123985
Fbxw8	2636.65528948604	-0.0357055645614409	0.299098837904902	-0.119377142390615	0.904976569514267	0.972892518273201
Klhl33	4.8470113475684	0.352870342944747	1.40050332077196	0.251959661723789	0.801072243354424	NA
Pax2	57.4864265785755	0.421258672291567	0.714077722768956	0.589933922960187	0.555234950162289	0.825055494677255
Defb34	1.85080509503341	0.386796935013113	2.19482096662378	0.176231656656766	0.860111951562229	NA
Dna2	1223.43904237153	0.0965389172892105	0.329772018294221	0.292744417153911	0.769717516415521	0.9281471822442
Kdm5b	19906.7196070471	0.344290635767154	0.235868044779923	1.45967477743072	0.144379477073886	0.479524469486861
Supt3	4097.52129746805	-0.66053438055299	0.311144073334912	-2.12292129968357	0.0337604472736226	0.241473313065074
Esrrb	27246.2012892999	0.302982479300966	0.266789996840312	1.13565906851566	0.256099277330541	0.605886249005625
Chchd7	766.682538761163	0.0952945506327273	0.294622863489983	0.323445877566686	0.746357589818558	0.919010057517889
Rxrb	461.511889917966	0.326713214775197	0.356469262582041	0.916525628068715	0.35939127197413	0.696640182359519
Cadps2	1447.1029861827	-0.0481812802891742	0.325091295743087	-0.148208459962124	0.882178255470201	0.967286123727005
Gabpb1	3213.30117842998	-0.459330754012547	0.230421140803561	-1.99344015228245	0.04621327082605	0.281885665833885
Dll3	41.4750292502388	1.14119770401235	0.539919449495927	2.11364436876239	0.0345456532865562	0.244306454021135
Fam57a	197.146161175976	0.154826713514544	0.373645267600006	0.414368190741517	0.678604480908619	0.886313507060986
Mettl7a1	193.849857572232	-0.0716314372696366	0.359465295826455	-0.199272191505851	0.842049830889517	0.953056008141352
Ckmt1	94.9290921796102	-0.804189288392226	0.422009475730047	-1.90561903142349	0.0566996511319567	0.309448095992663
Gm4788	154.25374544033	-0.249457529822622	0.445401393745602	-0.560073527666381	0.57542928612868	0.836359391136826
Spag7	1058.17942553301	1.01077115773894	0.269318621474806	3.75306821416168	0.000174683295460332	0.0124451302008595
Gal3st1	42.1611663777496	0.476654251824221	0.550867363514014	0.865279527150813	0.386885384832124	0.715823539425144
Gpr68	68.0957587080406	-0.359229865838294	0.500915897815536	-0.717146066644867	0.473283973716685	0.768374802073373
Golph3l	992.020274969262	-0.426647019952978	0.245951558305063	-1.73467906807808	0.0827976658621798	0.366946355312848
Sptan1	4159.41159909073	0.14856100029343	0.227820483394639	0.652096765311866	0.514338750653485	0.796727113183001
Slx1b	618.666391153281	0.460360925599368	0.270159740965207	1.70403230309084	0.0883750524808123	0.378252558647128
Sh2d1b2	6.33257847460307	0.267865334962573	1.30434066310545	0.205364551255209	0.837287313992075	NA
Rprd2	4613.43907600839	-0.162768491600549	0.223110862498227	-0.729540864922443	0.465670880158691	0.764044185788459
Edem3	1864.81746591079	-0.329175064943921	0.257704678768947	-1.27733445320585	0.201484194982797	0.554287513402417
Kir3dl1	4.66003706599589	-0.750564455738668	1.60118856071044	-0.468754570295984	0.63924507587045	NA
Pcsk1n	48.163977604613	2.03779056931678	0.657122052308499	3.10108382781848	0.00192813697194097	0.0574289238681106
Gpr162	105.327149678056	0.0719928535809351	0.446522861529139	0.161229938674119	0.871912301926155	0.962986503441223
Syk	1148.92159223162	-1.34254747373124e-05	0.32907799149854	-4.07972428547291e-05	0.999967448509812	0.999967448509812
Frmd4b	959.408515062834	-0.570802194515216	0.253923202719221	-2.24793240004297	0.0245805007893644	0.206736757075837
Pomt1	702.971144920062	-0.163291422331561	0.312661253612403	-0.522263057686031	0.601487186841725	0.847351319849382
Mpp4	88.7401114956653	0.133976468910523	0.436748010246832	0.306759196990515	0.759026667850244	0.924597563089446
Chst10	145.877625936344	0.408194269331172	0.353725907351785	1.15398465548416	0.248506459911457	0.600374667343607
Abcc10	317.510200248391	-0.127914709804746	0.338641386504384	-0.377729110801079	0.705631839909337	0.89853527729316
Chd6	8266.72658238665	-0.204739117146775	0.244497659685577	-0.837386817567371	0.402375173158694	0.726973586336132
Tyms	6970.06375042613	-0.164336406678044	0.2277212971619	-0.721655851807343	0.47050609138841	0.766834160743439
4930447J18Rik	14.8666771789772	0.160534846973801	0.951042245547134	0.168798860119453	0.865954854952814	NA
Fam131b	70.5293733101826	0.040601975836191	0.542796197954327	0.0748015111181883	0.94037263948971	0.982599538282954
Gm8267	2.72097703019313	-1.81527106892591	1.80129148123467	-1.00776086926346	0.313569275560589	NA
Vmn2r56	23.2190966434274	0.0558203506718249	0.762590343157753	0.0731983445275252	0.941648283731569	NA
Aicda	7.78095642130299	0.951971834280104	1.18420378399687	0.803891903695031	0.42145940630292	NA
Ahrr	87.9697477075411	0.0246776517115164	0.392621594937457	0.0628535262189221	0.949883142331992	0.985354722217333
Zbtb17	1187.86109000875	0.256282250782447	0.261635853487751	0.979537962271082	0.327314240882893	0.669131505179764
Gm21992	12829.6026633507	-0.420100995875809	0.29563763839877	-1.42099970136129	0.155316846263522	0.494909659508279
Sergef	1591.9425709833	-0.559065458557119	0.311732819162808	-1.79341225623452	0.0729070292652896	0.346189448592288
Armc3	57.2906307476278	0.0939640998248649	0.620248857819567	0.151494192436223	0.879585891731085	0.966385148456598
Gm10790	11.2644086390699	0.0262092998455939	1.07935005454677	0.0242824834586212	0.980627285187163	NA
A730082K24Rik	254.12382924043	-2.76794744548193	0.4768835624035	-5.80424167176456	6.46579619428752e-09	5.18736460231701e-06
Mettl26	66.6870697475218	-0.0149259238317505	0.466696582556224	-0.03198207227059	0.974486347839325	0.991723562307801
Acbd6	2512.88262960702	-0.526989819851444	0.264347068071362	-1.99355273238431	0.046200955314113	0.281885665833885
Ccdc88c	5793.76537959312	0.0996893155122712	0.340761391664126	0.292548739237838	0.769867100348252	0.928250045598156
Nudcd2	1736.01279975859	0.500293864744976	0.245000353335975	2.0420128295036	0.0411502587315051	0.2670171085806
Zmynd19	2196.16065882406	0.42284819788256	0.253681779703933	1.66684496764434	0.0955452360739257	0.390422704866772
Tmprss13	26.5243944336936	1.43847384945744	0.729040804570219	1.97310471573048	0.0484836331258438	NA
Odr4	1138.51977943979	-0.185850905049277	0.247540617092314	-0.750789536005596	0.452779327874071	0.756119344364077
Elovl1	354.874394984074	0.0400052238100448	0.327385321413414	0.122196143789621	0.902743680379858	0.972545238293072
Nfatc4	575.84179983494	0.0899482512319854	0.352989263264248	0.254818660488974	0.798863161946505	0.937612396104477
Camta2	442.718093784021	0.534688695288451	0.330612500486923	1.61726702559935	0.105820653818689	0.410795002932161
Ephx2	899.181474593917	-0.0333936701461519	0.39387142065955	-0.0847831764240045	0.932433768645872	0.980362289990174
Hdac9	1210.75469699882	0.434764937717228	0.357536969395494	1.21599995226314	0.22398494019504	0.579671419597951
Styxl1	64.1794313307844	0.360110263164627	0.442064910478576	0.814609471660563	0.415295887067471	0.734343324492188
Pex5	1062.57031680093	-0.38538224674392	0.328034086013236	-1.17482378562443	0.240065222020412	0.591867992803297
Cav2	2.11646030729895	-1.07146828561931	1.86406435262107	-0.574802197205649	0.565425080592627	NA
Coq3	1131.87826822046	-0.0802841862033426	0.276035194022729	-0.290847645306895	0.771167844015006	0.92849278932169
Chrd	37.6060436190492	0.470672387986551	0.55602683186415	0.846492221263069	0.397278211472306	0.722469437169064
Sbk3	5.42731849399175	0.657103853345276	1.57237526596394	0.417905233928009	0.676016405653398	NA
Dync1i2	2248.22259567308	-0.509713394318962	0.286688265267161	-1.7779360234503	0.0754143629221723	0.350856576984243
Dennd2d	154.111541728099	-0.320403412759173	0.408008723802474	-0.785285691377246	0.43228608320414	0.744365695788049
Gm15290	102.85790719158	0.218831034695979	0.498262835175463	0.439187953118995	0.660525353344154	0.87615056998897
Sh2d3c	67.6990920184183	0.432300946540159	0.497605234520922	0.86876285969211	0.384976851402401	0.714674214050915
Gm1673	9.80730274168722	1.19672362270821	1.03845279273199	1.15241023095507	0.249152538800791	NA
Pard6a	128.442726201895	0.100676848378661	0.432070177038833	0.233010408329137	0.815753323526345	0.944128730182999
Srgap2	9435.89592444879	-0.506514213287989	0.283334477424359	-1.78769000473376	0.0738260352253253	0.348633673868189
Nrip1	2575.75929119527	-0.114803455724604	0.24087632742507	-0.476607464717827	0.633641666885777	0.863572981455031
Tes	122.430440027118	-0.146648645354025	0.480411921590048	-0.305256049576484	0.760171146739777	0.924977378671142
Dnph1	236.989403885349	0.354229864628745	0.332254637434745	1.06613971550154	0.286360488650888	0.631978740803476
Fbh1	1503.0566958372	-0.51737263003289	0.322554306759202	-1.60398611703897	0.108717112782886	0.418216256179451
Rpl15	7965.65650609049	0.578273411406914	0.305100745503811	1.89535233829735	0.0580457385524922	0.313009152515511
Sh3tc1	1043.51813660379	-0.991101879350053	0.349181290253529	-2.83835906165089	0.00453461402529333	0.0881376228807251
Slc7a4	10.0020512958693	0.591752407593063	0.972061457447707	0.608760282654142	0.542683343118857	NA
Ghitm	3402.2286948018	-0.466558472402149	0.268593042815277	-1.73704600652304	0.0823790505676127	0.3658166879603
Atp2b1	4643.31526248124	-0.36336728374248	0.266731436717642	-1.36229642899999	0.173104354157097	0.519178215794644
Lrriq1	171.882104500738	0.315939177250218	0.395759610706715	0.798310814704008	0.424690143693876	0.740602050084084
Sgtb	745.653594331845	0.410768985584515	0.290883865974654	1.41214083568426	0.157908496954939	0.499355148712465
Zfp532	6188.93216738361	0.0296928224064526	0.285058985364219	0.104163783395616	0.917039374247376	0.977257681832757
Tnks2	6387.26293331194	-0.333860845832169	0.248234105506363	-1.34494349658818	0.178643482197935	0.526907852622829
Mbtps1	7149.22030568325	-0.303082639782116	0.240477490401951	-1.26033683766211	0.207547876425085	0.561588698417584
Cyp4f16	410.418257246117	-0.383499698600436	0.28143524830504	-1.36265695541012	0.172990649711728	0.519151698355582
Toporsl	55.4531100064232	-0.100397804559366	0.519339176427991	-0.193318372878975	0.846709638248898	0.954652869964338
Prpf38b	4680.62124235073	-0.0600231674315819	0.276512106623838	-0.217072475286719	0.828151864073987	0.949193708622433
B4gat1	49.6220311983251	-0.587033068227823	0.53979643473397	-1.08750823542792	0.276812260980209	0.622849152510938
Rcor3	788.085806883658	-0.831052224248366	0.256118553484735	-3.24479508782598	0.00117535168347131	0.0429502048037349
Man2a2	349.502891702352	-0.0520082059000436	0.369479132522708	-0.140760874761573	0.888058852665863	0.968907365620107
Gm1715	108.205319051076	-0.153020365616105	0.461947965912463	-0.331250220604071	0.740455488830091	0.916666756467668
St6gal1	781.99164646393	0.906272661291986	0.30788840327924	2.94351021876598	0.00324513109779951	0.0741735919649023
Fam227a	70.5405552717717	0.411745021519541	0.43489514999334	0.946768483221408	0.343756764950742	0.684075633307345
Arap2	1979.49945309014	-0.258796811736797	0.264994191903709	-0.976613147169795	0.328760707840209	0.670407110780842
Tmem158	20.9896103814052	1.22521569735471	0.774732792935739	1.58146874448405	0.113770899984241	NA
Panx3	1.63179868103261	-0.950503593578835	2.4293301425335	-0.391261597975965	0.695603881245006	NA
Dcaf8l	2.37833656028587	-0.185866713509918	2.40195682505825	-0.0773813715429336	0.938320159698302	NA
Diaph1	9511.16688065344	-0.161812713859595	0.290535091294986	-0.556947228434116	0.577563485121047	0.837510852744359
Pkp1	5.70473083635205	0.822342962585935	1.40238555358913	0.586388643608965	0.557614374100434	NA
Gcsam	6.50905747503704	1.88468841624709	1.30333175276923	1.44605424692726	0.148161987180778	NA
Gfra2	84.6278083168188	0.320377215032009	0.402484977167243	0.795997945778942	0.426033229391339	0.741009801142447
Crim1	984.497462946615	0.682707237012736	0.294262448849995	2.32006237860393	0.0203375031362246	0.188386069782052
Pde4b	115.722725644091	-0.635317251907527	0.559693510915394	-1.13511634406561	0.256326574382687	0.606225362047231
4933405L10Rik	4.28411218046654	-0.921362985306228	1.46096344225376	-0.630654374133334	0.528266537783624	NA
Nxf2	8.6394794903889	-0.238122921345021	1.16380709692002	-0.204606864810505	0.837879291530853	NA
Fbrsl1	9941.58475432013	0.283120385213884	0.305244793823297	0.92751912872191	0.353657064740787	0.690436889539233
Phka2	1312.00628305985	-0.896324216875835	0.277819370885489	-3.22628409249865	0.00125408810095531	0.0440824964023287
Eif2ak4	2339.24255108267	-0.162607040505242	0.25325445645134	-0.642069809091336	0.520827857558786	0.800646699063917
Cpq	1160.71711841904	0.386193912495594	0.313658796158834	1.23125484515355	0.218227564512	0.573418184774427
Cdadc1	1364.7947262291	-0.0488182024588392	0.227779431055399	-0.214322260059408	0.830295760305908	0.949802049633842
2310016D03Rik	8.49030732350724	0.319341781110002	1.2719856589774	0.251057689885226	0.801769507007104	NA
Axin1	3045.66777679277	-0.0494035913902382	0.265989480764221	-0.185735132262733	0.852652476103669	0.956287232635375
Arrdc1	196.038290043354	-0.320873925078435	0.307188411401729	-1.0445508787726	0.296230592460262	0.641359218248673
Septin2	4774.03509477756	-0.316374176372044	0.273531972561085	-1.15662594544187	0.247425217247803	0.600302017219261
Mettl14	1177.65715953654	-0.203455619564314	0.232689460424009	-0.87436542761144	0.381919278737587	0.712202518627258
Pcnp	4063.32826577677	0.28665710286464	0.24807593367064	1.15552161236738	0.24787688744106	0.600302017219261
Kcnc4	54.2775953716966	1.03396293482661	0.483033549150048	2.14056132673597	0.0323094303014179	0.23564670857716
Paip2	3314.8866376276	-0.179319230805722	0.222158151124455	-0.807169261618791	0.419568972520652	0.736328464806581
Trim30a	62.6214902415949	-0.452333560318339	0.495744256043701	-0.912433285517412	0.361540674162775	0.698556178162247
Plcb4	8015.95583128267	-0.467778976838823	0.247192130102439	-1.89237002264178	0.0584416972330928	0.313438772186039
Pak1	3507.16355055212	-0.301111434718984	0.261838229609437	-1.14999034009712	0.250147849945109	0.601162439849779
Zfp948	1206.7064812939	-0.711711874116113	0.278329032107662	-2.55708816549476	0.0105552461163035	0.136340169199946
Kcnj9	54.5638906023285	0.702999007873921	0.656924190763366	1.07013719049837	0.284557561074901	0.630453473378743
Kcnj8	1.37146533108487	0.899042064359189	2.50358977437064	0.359101188846002	0.719519392275112	NA
Kcnj4	76.6129340930158	-0.681152593055143	0.455936181783345	-1.49396477022483	0.135184827607229	0.464025663846213
Kcnj3	67.5155362657586	-0.066672372498434	0.586132726200237	-0.113749615945616	0.909436279900455	0.973957851726368
Ppfibp2	1210.42119195591	-0.230437739620318	0.2471353643562	-0.932435308158425	0.351111604717444	0.688726254241321
Uspl1	3547.21161716132	-0.0380917143007255	0.258423387740705	-0.147400413847007	0.882815978888056	0.967374027243422
Ptpre	124.78704526534	-0.0808075055273795	0.420502751800754	-0.192168791241747	0.847609991251536	0.955156916399799
Amer1	1015.89385569293	-0.704718873602154	0.261181229032754	-2.69819878025682	0.00697157980686056	0.109550145800733
Gm15319	151.513777302536	-0.529972302771949	1.07816508308767	-0.49155023760759	0.623037329327365	0.858277136827192
Nr2f6	327.499273811217	-0.0180091860633551	0.37197910268289	-0.048414510206257	0.961385895393533	0.987227029465833
Epor	25.1349524807281	0.649186596529998	0.650987073796791	0.997234234995956	0.318650827128734	NA
Epn2	9941.09800707576	0.211482443860938	0.295464050699418	0.715763705805562	0.474137266626358	0.768809372035845
Nmur2	5.166681451898	-0.0614551273727913	1.64124845776387	-0.0374441341175858	0.970130883389423	NA
Ehbp1	5136.26988936469	-0.205204852617049	0.249314579308518	-0.823076023817748	0.410464762351612	0.73138839261212
Ppp3cc	215.98100117081	-0.814107416826462	0.487910260586052	-1.66855973852364	0.0952046635658036	0.389807356550545
Apoe	4930.82222076522	0.0179060204419602	0.475996225511247	0.0376179882996512	0.969992265483526	0.990353304517057
Tnfrsf8	368.408992734251	0.0545567029168156	0.412342544650278	0.132309177465757	0.894739748627004	0.970712037900733
Kif2a	3585.05516715165	-0.0927127920168237	0.265735060474072	-0.348891831779457	0.727170517637521	0.909016835063974
Tctex1d2	480.853521293195	0.152052933414288	0.260525247698997	0.583639914968875	0.559462599765478	0.827024199325752
Gnrhr	7.46073552292351	0.0745672372870933	1.16975989232472	0.0637457633625155	0.949172664927267	NA
Skint4	36.2207480277263	-0.584537164963756	0.638583098301831	-0.915365856876264	0.35999959641136	0.697444884864027
Srsf5	7400.85406249531	0.146416312920624	0.257364179965391	0.568907114192477	0.569419177169171	0.833297764237941
Col6a1	42.6748139496011	1.06524416682059	0.673811132276396	1.58092396488282	0.113895424053093	0.42665728112859
Sytl3	741.742621707913	0.174828408120641	0.364924929867357	0.479080473302241	0.631881380559601	0.862394765774615
Zfr2	74.6669610833057	-0.394263879170761	0.573289534759922	-0.687722093751227	0.491627804134274	0.780604411160314
Gm6936	6.85211635085564	-0.478017632468648	1.22148869341674	-0.391340202365313	0.695545786338524	NA
Gm12866	159.806865342361	-0.174094759532325	0.346376233862149	-0.502617508110014	0.615233217393556	0.855273670810584
Gm10778	1337.93322944566	0.0756347734912137	0.241015693089599	0.313816799734679	0.753660184147977	0.921731188202241
Ercc6	1363.49314344274	-0.462197366409674	0.294360213343114	-1.57017608174826	0.116374152390939	0.431798338817458
Eif5	7512.09294955047	0.302628431302482	0.262709462803129	1.15195101110335	0.249341204683387	0.600697147801182
Rin1	114.78972167846	-0.211556861371875	0.5127645697149	-0.412580887734701	0.679913706385376	0.886932105207264
Plekhg4	17.749392102084	-0.69751608266257	0.790660570949429	-0.882194089715374	0.377671857531505	NA
Palb2	1493.58109627644	-0.108284552570455	0.259307095670821	-0.417591937815374	0.676245492344013	0.885255706332411
Rars2	2282.21713386418	-0.560570821686431	0.302304755104454	-1.85432353352411	0.0636928872329611	0.325933165138542
Tmcc3	245.463850150914	-0.0489040852702655	0.392682531592497	-0.124538479142269	0.90088893556386	0.971963923681562
Ano2	90.745435324125	0.248251956113395	0.68910710831505	0.360251625789205	0.718658970986174	0.90491824928015
Dpysl3	242.916788335128	0.870600820115579	0.314117249347489	2.77157915372067	0.00557851076248115	0.0968125395363927
Dlx3	2.46201360946191	0.717484966819735	1.96968751582777	0.364263346878252	0.715661367384318	NA
Hspa1l	64.362119598539	-0.377072680091986	0.449627930445763	-0.838632688405621	0.401675461392331	0.726527472190213
Eif2ak1	943.848399699275	0.0630747491352294	0.258799989676368	0.243720060476451	0.807447635769045	0.941401658236752
Mmp28	69.0372336946799	-0.228938161632094	0.501183884524224	-0.456794738820116	0.647818587706414	0.868469014581166
Rdh1	8.41024050267183	-0.734952362822758	1.08460576927931	-0.677621660920274	0.49801160846059	NA
Rab3d	62.0913039039102	0.805179794809485	0.531548832940912	1.51478047718523	0.12982800608452	0.455691044190933
Tnrc6a	9779.22263289594	-0.337339949221024	0.284397309529974	-1.18615731554757	0.235560179337383	0.587111589542829
Cckar	1.76929492675662	4.269597728735	2.78327946008409	1.53401689983585	0.125025495250025	NA
Capn5	743.518873547174	-0.725309576875258	0.333060314309678	-2.17771240136664	0.0294274550530731	0.2262842803096
Ctla4	3.03319622001314	0.821748322320198	2.08984288602613	0.393210574735007	0.694163959979138	NA
Cd14	1.33274676985173	3.84054224973796	3.01082411029533	1.27557841609061	0.202104587967568	NA
Nptn	4133.32163940171	-0.631497248003591	0.326844588390828	-1.9321025050856	0.053346855210005	0.300280948534499
Slc25a44	666.910116817039	0.192609855533975	0.317837080609826	0.606001839572714	0.544513531661305	0.817036237950327
Slc25a45	17.0562293959204	0.68478982165756	0.78896502303665	0.867959670787268	0.385416410833536	NA
Slc10a1	1259.48163395526	0.764373994834605	0.32450243906357	2.35552619277806	0.0184964929916694	0.1806003078382
Lpxn	106.079134059229	0.927148439634699	0.491692860502004	1.88562518212713	0.059345481481054	0.314498384612074
Poc1b	897.042996797533	-0.717287797424264	0.261975266256347	-2.73799816171343	0.0061814421447267	0.102252240563572
Acd	153.206382440433	-0.0983656992607547	0.388169434590823	-0.25340918293694	0.799952032241941	0.937823290924327
Tesc	97.8688167735121	0.419586152203395	0.51955207240918	0.807592105749402	0.419325432694522	0.736328464806581
Alkbh2	342.577450142091	0.0994118821252365	0.309598547051266	0.32109931739691	0.748135127579793	0.919500352156163
Dhx32	1312.72155406748	-0.157071549350994	0.236925932379206	-0.662956341560773	0.507358515763401	0.791058582274555
Wsb1	4131.74358769499	0.039863129789808	0.235919242725422	0.168969386851599	0.865820720886615	0.96065198340977
Mtmr14	1712.40871799108	-0.554180140132636	0.293532948714967	-1.88796570388004	0.0590305547963901	0.31405586689008
Ap5s1	105.552330248603	0.193133427862818	0.420683633164819	0.459094228149235	0.646166501320036	0.867704151530839
Glis2	1284.42807828761	-0.269682333950599	0.394192533262489	-0.68413861551005	0.493887639679027	0.782387165455624
Gm13483	65.7544688568123	-0.0946216711271557	0.43121031241212	-0.219432764949098	0.826312949167378	0.948702917707593
Cyp4f37	52.8427402196794	-0.0224243424870489	0.468913601169944	-0.0478219067032818	0.961858177503705	0.987513298167305
Tmem9	550.743590128169	-0.162043892180242	0.312718717006464	-0.518177785235963	0.604334232706518	0.848742313334081
Bmp1	29.324254054681	0.698730756685297	0.622367589274855	1.12269785369032	0.261565839863234	NA
Nsmce4a	1634.75803875894	-0.0504208765721051	0.241175525802296	-0.209062990137057	0.834399065861009	0.950297692322562
Satb1	638.085781326867	-0.462590494062331	0.347654949716953	-1.33060235281837	0.183319887924828	0.532706371265107
Dbn1	137.68672773172	0.419443952576201	0.440101390107081	0.953062094337275	0.340558610310644	0.680487609895145
Psma2	1832.76477285195	0.115977140298841	0.251381407715355	0.461359260228842	0.64454087515669	0.866853449741292
Syt14	2569.99503356386	-0.494002140472438	0.326142213365255	-1.51468322783225	0.129852643855835	0.455691044190933
Thbs1	5.50418773426269	1.80161453621759	1.31230431057336	1.37286338366933	0.169794821646976	NA
Cd79a	20.4742248300688	0.292494719251729	0.726894381484457	0.402389572271007	0.687397343091364	NA
Vmn1r51	1.86011414623702	0.739080326963978	2.66024644207977	0.277824007307447	0.781147461229966	NA
Utrn	13248.5166530871	-0.302998790141063	0.340714945413317	-0.889302903262723	0.373840311623484	0.706256925713597
Usp24	7413.83660609283	-0.467100348598761	0.238545280942746	-1.95812026443261	0.0502159024388351	0.29266831754213
Foxred2	434.889154562582	0.357489398035312	0.391688975442081	0.912686903254885	0.361407233908145	0.698485260287409
Homez	94.4974869109397	-0.0559103342776437	0.432169425328418	-0.129371332169451	0.897063830640088	0.971357734924067
Hdac7	192.271017507097	-0.794331422925401	0.353222953705318	-2.24881031822209	0.0245245666289304	0.206736757075837
Xylb	670.557317226749	0.181904083683457	0.313197253031159	0.580797187468817	0.561377150865686	0.828412776992783
Pmm1	2694.37224475424	0.494169655352594	0.327771103900518	1.50766693424744	0.131639792327079	0.458794083282005
Sh3glb1	1100.61009421011	-0.0278861308766105	0.242189940156148	-0.115141573835112	0.908332907862038	0.973738810959519
B230311B06Rik	8.15087450384848	0.799186952589995	1.15888136717184	0.68961929601159	0.490433629562313	NA
Ssxb9	1.70328256442008	0.164208119751965	2.29286147363832	0.0716171132185319	0.942906620667659	NA
Foxp1	2285.65089094789	-0.329197959551394	0.278189117887796	-1.18336030557519	0.23666638190416	0.587662028720049
Eps8	2459.86081067687	-0.244155610817832	0.279636092074251	-0.873119092055551	0.382598168548738	0.712731131051011
Cast	1803.45309454412	-0.107452206034017	0.23478722578956	-0.457657803454461	0.647198308149582	0.868408633543445
Kcnq2	281.312913901719	0.62078152931153	0.308539574080054	2.01199969618958	0.0442199690154807	0.277764494368228
Ube2h	3000.37620713182	-0.581070575797086	0.24653323302436	-2.35696651793664	0.018424908047929	0.180511599131711
Spx	10.9632854570115	-0.396525270261371	0.972680694013823	-0.407662321974426	0.683521602899222	NA
Stk40	1361.46619848151	-0.212096259312787	0.336646983721097	-0.630025722994457	0.528677754688214	0.806447180252719
Ppp1r36	19.1906383340785	0.683762980326971	0.77083784527274	0.887038674242882	0.375058079093386	NA
R3hdm2	3761.42352814285	-0.530013169174021	0.272883971045272	-1.94226567117088	0.0521049465791961	0.29671141158399
Trim43c	36.169930412558	-0.431314644145237	0.556694418885865	-0.774778100000435	0.438470792177524	0.747574582034903
Tro	160.27813416667	-0.159052733311716	0.421431566136013	-0.377410583573569	0.705868502890104	0.89865529844274
Pola2	2002.74693762581	-0.352949637243469	0.311156689875798	-1.13431479613809	0.256662524843178	0.606454645912653
4930432K21Rik	270.901586473962	-1.17930916037073	0.359840567226099	-3.2773101972956	0.00104801164239706	0.0404478299022581
Mmp19	39.8053572116318	0.403781940085836	0.541145839720467	0.746161035432541	0.455570142666406	0.75722210477695
Grwd1	1165.53348721671	0.72224026155579	0.290778745863529	2.48381379942659	0.012998375457249	0.151623214845018
Igf2bp2	8852.49955873009	0.554300118108192	0.308393195670022	1.79738115461305	0.0722751304427418	0.345058478013029
Gm18905	23.1343704159035	0.623509453072131	0.75790802190221	0.822671663386326	0.410694733670606	NA
Gm13582	2.30899164537455	1.88221273744369	2.40930086484762	0.781227768148724	0.434668544598267	NA
Smtn	584.58457295269	0.577490227720862	0.344606729338097	1.67579498180455	0.093778357418775	0.387372749792508
Mapkap1	4801.15404100128	-0.252727998083287	0.250540650177401	-1.00873051101423	0.313103894927586	0.657693557758434
Rce1	293.754790211811	0.464014536333884	0.323656961834929	1.43366153381412	0.151668874324125	0.490024570309696
Zfp831	10.1466920469785	0.922386803821496	1.2257781273352	0.752490832763294	0.451755940714555	NA
Gm14305	873.776733445864	-0.466603361801548	0.281637769422829	-1.6567499549431	0.0975700387179469	0.393862221458008
Large2	141.025415449962	0.108711267791764	0.369582284922011	0.294146316603632	0.768646099976636	0.927784882126596
Plekha7	9998.94945947476	0.0396234805805701	0.300166751313467	0.132004895302981	0.894980419743677	0.970712037900733
Elf2	1986.7034598206	-0.127254702717361	0.226724628540924	-0.561274280329857	0.57461057209998	0.835812980630117
Coasy	320.817516384027	0.528768114477906	0.341521294430507	1.54827275224415	0.12155664179861	0.442489079474075
Csrp1	684.838908490001	-0.017703425232102	0.296656150807539	-0.0596765824133793	0.952413223013574	0.985723453991186
Pcx	801.842392740491	-0.171132836806632	0.277376403401203	-0.61696970148936	0.537254710523022	0.812921123171215
Rfx8	20.1048749946169	-0.162283167073094	0.792038101876208	-0.204893131641864	0.837655621538789	NA
Lrrc57	266.160246975836	-0.0330666441096013	0.297921631868004	-0.110991081454105	0.911623419003196	0.97481234375449
Ctla2a	196.507645172403	-0.286568226334123	0.303839154150278	-0.943157662268857	0.345600265325442	0.684704819805832
Mindy3	3082.01671250968	-0.316569080956333	0.293187508728822	-1.07974955116228	0.28025372188081	0.626202072981708
Tcea2	133.880024281291	0.00704202256847079	0.371769083593689	0.0189419262634735	0.984887433210768	0.995585332991092
Klrh1	3.21233238877401	-1.04498161040484	1.86492171900006	-0.560335374808728	0.575250702850089	NA
Stam	3840.19751326417	-0.505608596020905	0.282939139033465	-1.78698711584438	0.0739395709968864	0.348827619982371
Fgf13	599.287053084827	-0.686336328053542	0.358851637143864	-1.91259076736046	0.0558004625544848	0.30744543294518
1600002D24Rik	82.9980684405355	7.67294007991571e-05	0.547905845158725	0.000140041215981058	0.999888263276258	0.999967448509812
Pde1c	176.647810670766	-0.242306434342126	0.459307828591506	-0.527546928788853	0.597813836405128	0.846980827729936
Eda2r	2716.7411362722	-0.686771381649058	0.265391817701424	-2.5877639619685	0.00966011502091779	0.129265014350537
Nxt2	230.859661644103	-0.939272494552492	0.329160632660819	-2.85353836805983	0.00432353066700996	0.0865665472168892
Mir497b	3.38229599344556	1.77732544038468	1.85227523495662	0.959536362006322	0.337288610617647	NA
Phyhipl	140.694438351969	-0.104508330714922	0.410790245760087	-0.254408014293401	0.799180360100716	0.937756039669654
Rab26	591.424678169316	0.889052553295286	0.955618087596551	0.930342952728446	0.352193545228537	0.689630777850211
Tmeff1	4129.820639623	-0.305052452471946	0.25441769340901	-1.19902216070144	0.230519328791394	0.584843574679642
A230028O05Rik	18.4153076276057	0.591499573638598	1.00621207644882	0.587847818052582	0.556634444447928	NA
Olfr70	1.68513733493699	-0.590028755949892	2.16964520574923	-0.271947115771005	0.785662682768566	NA
Arntl2	26.376640908647	-0.567313940355591	0.644210832512663	-0.880633965968649	0.378515968278166	NA
Erg	271.12997486107	-0.211437804210094	0.443003291466502	-0.477282693566808	0.6331608329333	0.863358464683272
Adra1b	39.8354620336471	0.422709940467551	0.887616916436165	0.476230153617122	0.633910419484718	0.863628834889181
Chfr	1207.9450618407	-0.154790095343714	0.262628204035602	-0.589388698415388	0.555600556117103	0.825115963686454
Mlst8	449.493043561349	0.783209472364455	0.339758860378035	2.30519219275992	0.0211558119308107	0.192221660327468
Psma4	2218.6325073488	-0.000504345975031473	0.271387112366085	-0.00185840060949961	0.9985172116994	0.999575017212778
Dnajc14	832.060610464815	0.194171190387153	0.302143814698475	0.642644929140539	0.520454522631675	0.800585780373455
Becn1	1510.52361001805	0.418171662169163	0.292397331958945	1.43014869310736	0.152674347335387	0.491793212287419
Gprin1	5.56450640549894	0.193155557510132	1.31647792285617	0.146721455906431	0.883351882518915	NA
Mier2	1200.98785652477	0.133173639027087	0.327760680321128	0.40631365207263	0.684512155629902	0.889940093961348
Zfp653	737.768472192824	-0.081374631033554	0.269911703229474	-0.301486115866457	0.763043835727121	0.926910837124441
Ndufa11b	15.8959460719261	0.354509308311277	0.779505607012221	0.454787374359091	0.649262214305244	NA
Itgav	2391.02518401884	-0.58910404910469	0.253571829959167	-2.32322355838798	0.0201671458313136	0.187548136014073
Sec23b	1695.27473526994	-0.0222688051169921	0.2322725895724	-0.0958735818031203	0.923620976573692	0.978885373741452
Cd180	28.7979973827038	-2.17705433054711	0.66417394012735	-3.27783762508008	0.00104605549809462	NA
Gna13	3903.993734629	0.0148963172955033	0.272495226523478	0.054666342179832	0.956404284297743	0.985989446885132
Actr6	598.075806102998	-0.0813167913438275	0.263462699681586	-0.308646314799419	0.757590585643079	0.923939333440732
Rnf146	1590.42010931484	-0.245005467780244	0.259197589603571	-0.945245934404587	0.344533333470353	0.684335841451715
Cdc42ep3	719.305493386159	0.441762057710729	0.415700628331791	1.06269278322605	0.28792129468631	0.633532137218498
Sox13	1020.72756551086	-0.0366421582485822	0.385762754308597	-0.0949862521441603	0.924325746743706	0.978885373741452
Stpg1	81.6290620434879	-0.0566508655019028	0.452589667619129	-0.125170479034392	0.900388587725159	0.971963923681562
Ttc30a1	90.4492952987177	0.161542632090734	0.385168350926742	0.419407855557321	0.674918083990132	0.884810733022052
9430065F17Rik	101.45876314178	-0.0807334015281956	0.388034700049952	-0.208057169933005	0.835184328759792	0.950558514769682
5033417F24Rik	16.6100910900967	0.233508263845911	0.901001744800633	0.259165162768448	0.795507809087953	NA
Slc35a1	898.402244901009	-0.346305812153767	0.250226031989876	-1.38397196087008	0.166367040465106	0.511677781173995
Lpin2	835.849279192941	-0.16197440382385	0.305656425414188	-0.529923110905853	0.596165241810064	0.845847231162544
Cdc40	1430.34286337212	-0.247860068054837	0.243383258060751	-1.01839407537625	0.30849071663318	0.653752379672375
Lrmda	416.338867092437	0.152326993419573	0.437513118972509	0.3481655447894	0.727715862159079	0.909550351864226
Nt5c1b	8.34629568202081	-0.209627345904655	1.20613228012735	-0.173801289757804	0.862021630741567	NA
Aldh1b1	63.7127940400915	-0.145370723906082	0.595965882677331	-0.243924573757503	0.807289236810907	0.941401658236752
Shisa5	407.030953501351	-0.323251503593244	0.276775656022322	-1.16791884170324	0.24283950318734	0.595526793581422
Slc22a22	134.55362550201	0.0130472987850038	0.47359310066751	0.0275495964080012	0.978021382627664	0.993564922598719
Gria2	46.4594441541729	0.0469791642660513	0.668720677107816	0.0702522979687631	0.943992849353066	0.984042910174754
Mtdh	7664.671878329	-0.013837685953077	0.246795734784163	-0.0560693885782865	0.955286529937778	0.985931198800659
Tfap2b	4.87203870137244	0.262029879479594	1.70573989678724	0.153616550784282	0.87791208620512	NA
Olfr658	3.93269690361615	1.47556052291349	1.63491748464477	0.902529049185679	0.366775897309809	NA
Usp15	5477.18053225434	-0.252021127791806	0.247917823333311	-1.0165510668145	0.309367042520364	0.654397167282346
Itga7	25.7213018874842	1.04769713391046	0.646282637067464	1.62111292152986	0.104993423274206	NA
Plekha1	1791.37689555471	-0.575160755137581	0.245280488594662	-2.34491034502162	0.0190316553462495	0.18322408990346
Lag3	48.1082882655157	-0.588056715477097	0.472599581942485	-1.24430223374312	0.213388349254016	0.567628587135149
L1cam	22.9842449957032	-0.758110351119716	0.702889127682911	-1.07856320614724	0.280782490982538	NA
Serpinb2	2.9358252621174	-0.623802357024105	1.89689210202888	-0.328854949818653	0.742265326881864	NA
Plek2	206.72831622452	0.201040865293953	0.334578026995404	0.600878865535049	0.54792067074109	0.819356156795286
Abl2	6046.09337114578	-0.146506950956618	0.284855804600961	-0.514319696457832	0.607028493118184	0.850203319381078
Clmn	641.168728210471	-0.0902179700325397	0.337044598212446	-0.267673686245147	0.788950506243565	0.93500103673723
Hemgn	1.5457214420127	0.372489187472296	2.76354775034682	0.134786593582669	0.892780605875255	NA
Slc37a3	2578.91673510189	-0.59582869511393	0.281414238194766	-2.11726563281265	0.0342373099025735	0.243557139065549
Klc1	1789.4043496603	-0.25922013939003	0.322104000786906	-0.804771560603877	0.420951515828173	0.737917072113942
Higd1a	596.951223485071	0.349051523167262	0.314174473731503	1.11101172231314	0.266563303606978	0.614878670787595
Ythdc1	6424.78143946401	-0.0655011138949598	0.270938330010787	-0.241756542503056	0.808968814177817	0.941666826176193
Adck1	911.085817361542	-0.233669872584933	0.305575821187996	-0.764687047805314	0.444457920651724	0.751310972127477
Cbr2	3.32709112313929	1.22623081955045	1.9108288201348	0.641727195355961	0.521050328274365	NA
Slc4a2	227.8844375237	0.0912214321757735	0.357854561251061	0.254912028665677	0.798791045578132	0.937603957505796
0610031O16Rik	3.8966160285166	0.718625742783265	1.82078556110939	0.394678955134845	0.693079835903781	NA
A530072M11Rik	158.784975426548	-0.043992620855796	0.381092430825777	-0.115438191098337	0.908097809168854	0.973738810959519
Slc10a7	12016.9060395958	-0.677794133080095	0.264138485804786	-2.56605594983619	0.0102862234877097	0.13358342606828
Cyb5r2	215.327979816452	-1.33655697547626	0.486168087511503	-2.74916640933293	0.00597470447620499	0.100350282924246
Gm16793	1.02049154804901	1.39875903282554	3.62963711668125	0.385371591666028	0.699962126883394	NA
B130034C11Rik	148.712870078473	1.04777121558635	0.438939801370733	2.38704991507797	0.0169841851078967	0.173558473742616
9630028I04Rik	362.408668302239	-0.0753356935978465	0.458366481796317	-0.164356899096569	0.869450191635829	0.962272395571199
Ypel5	629.208454678559	0.26948952084237	0.301907751318508	0.892622066394256	0.372059598063516	0.704921628920918
Zfp574	785.638470695899	0.305861817730703	0.340593752890886	0.898025331159524	0.369172044862538	0.703233544368805
Shoc2	3042.24611981754	-0.536155036346089	0.274835469393335	-1.95082184089843	0.0510782427694503	0.294930389377701
E030044B06Rik	54.536978602294	-0.0371202163680808	0.508295045152245	-0.0730288770707229	0.941783138277393	0.983461587957468
Clip3	67.7780437336261	0.459414129910188	0.530851481248816	0.86542874257302	0.386803510887303	0.715823539425144
Cdh1	6285.85821627701	-1.01810158624702	0.333049113596114	-3.05691126228806	0.00223630468994901	0.0616306794418964
Igf2	10.1910283213092	-0.588249719070713	0.997965787446745	-0.589448783184969	0.555560259891272	NA
Islr2	35.8793136854995	-1.07627100026101	0.592306278157202	-1.81708524787131	0.0692040612352279	0.337855256354944
Slc24a2	90.3482609691691	0.269044333172716	0.628181512641591	0.428290753163599	0.668439450255981	0.880822529532496
Aqp8	8.65368108877939	-0.291677409403451	1.20056575282332	-0.242949966478325	0.808044157244066	NA
Kif21a	444.699569608834	-0.250183684847473	0.365498246139874	-0.684500370356715	0.493659255587511	0.782387165455624
Abhd14a	273.955044140996	-0.186697104196526	0.356270796142641	-0.524031456459255	0.60025666109346	0.847351319849382
Zfp78	274.877208936496	0.00356178839456901	0.299614350747416	0.0118879098604049	0.990515043668826	0.997745471136706
Ipo7	12144.7128961894	0.119709147207347	0.264183591491981	0.4531286236639	0.650456125158208	0.87012071223665
Wdr70	7109.23679962843	-0.185928014755112	0.244543768720822	-0.760305673408399	0.44707189140589	0.752555614330123
Cacna1d	124.211182339041	0.239163808616851	0.619553767602363	0.386025912718441	0.699477477840895	0.89639616031014
Cyp26c1	16.2856451766097	0.131446816919555	0.747413921708333	0.175868836666987	0.860396988452861	NA
Pls3	1348.53327577421	0.16306079074918	0.33286743852137	0.489867051801498	0.62422797933342	0.858685106644497
Ddah2	327.559000883467	0.367305296821767	0.410748607654609	0.894233820825577	0.371196800186554	0.704210850169999
Men1	381.936588136983	0.450843060590028	0.360364009666406	1.25107682370218	0.210906450300527	0.564332045356663
Taf1a	1473.28460948638	0.499213212117792	0.285149386155065	1.75070765134427	0.0799962807942971	0.360871620286685
Tk1	1871.79345296336	0.235629729588745	0.288403396000081	0.81701440710039	0.413920194808369	0.733562820869552
Trim2	1569.4119839341	-0.220873753731031	0.298196420693411	-0.740698876322602	0.458876040827344	0.759930602425734
Ank1	51.3943962922967	-0.29745080241858	0.686236964128027	-0.433452026001745	0.664686411339907	0.87910921708888
Ildr1	1882.99618961952	-0.351274410175647	0.422376305812276	-0.831662205814571	0.405599639250363	0.728606094093107
Pars2	254.506893599268	0.471800406545737	0.336034503954017	1.40402369695434	0.160311793198124	0.502583457170314
Mc2r	50.9077517050924	-0.201330093753944	0.472135962382107	-0.426423974861303	0.669798934618259	0.881889716887516
Clip1	581.431545563568	-0.592825391362734	0.265708392735101	-2.23111278217603	0.0256736592709974	0.210894945126549
Arhgdib	12.3678435166724	1.18939097958623	1.00011695398521	1.18925189183806	0.234340560119105	NA
Bub3	2163.21278104401	-0.0444054117454697	0.240013454963202	-0.185012176722666	0.853219484809053	0.956700254688061
Mtch2	3171.58198668282	-0.187511981244555	0.254368888142588	-0.737165549662046	0.461021680722755	0.761461682082904
Atf3	200.391992939532	-1.76391015386192	0.574295555610144	-3.07143270852567	0.00213034176546217	0.0602828404944243
Mns1	199.85229391388	0.176049894515129	0.348107907384037	0.505733684242079	0.613043618264082	0.853884077985275
Casp4	6.85870740549108	1.28792493298685	1.48831785507674	0.865356098896255	0.386843368880835	NA
Cdx4	1.81776281777187	-1.27682772234433	2.27976431784351	-0.560070053009739	0.575431656067424	NA
Cdr2	604.139596918265	0.0553247862799583	0.264325878070539	0.209305220827429	0.834209976410141	0.950297692322562
Lmna	287.713344066029	-1.26411984250126	0.420994958189385	-3.00269591811263	0.00267599666291657	0.0681553224147764
Cyp2d34	1.24331641999763	2.37282300489839	3.12244338818888	0.759925068257107	0.447299376211071	NA
Ap2b1	4862.5179673133	0.396552435989614	0.220557823138912	1.79795225735365	0.0721845738482051	0.344942895745179
Blzf1	820.748093013245	0.223023297259796	0.246452265132686	0.904935067810083	0.365499787620406	0.701828829749362
Cldnd2	2.32845112182532	3.27378214509152	2.1696391988282	1.50890624895589	0.131322742685679	NA
Stoml2	771.391427223679	0.579305726929413	0.277574163242653	2.08703043598114	0.0368853833996147	0.252326774833651
Cic	1678.42443388379	0.0549631602887381	0.316093306287411	0.173882708666922	0.861957642094918	0.959557795602033
Aven	2122.89819714681	-0.713128286783267	0.273511094500374	-2.60731027414425	0.00912566270912399	0.126593367130124
Iqcf1	6.73448608451416	0.776297643002863	1.22011810574755	0.63624794955996	0.524614824780297	NA
Tspan17	164.112050883191	0.193562416304217	0.417433284139731	0.463696652036554	0.642865096194965	0.865904554692423
Lrrc2	1278.61951706579	0.070746716618503	0.275850054750103	0.256468017316849	0.797589473227527	0.937478744109804
Ctbs	103.585198547099	0.633452319256626	0.397056133743999	1.59537220413536	0.110629027929515	0.421785852097185
Zbtb14	472.382370764146	-0.0302769222926267	0.254516942174509	-0.118958376734966	0.905308332107253	0.973087792275639
Rsrc1	9392.17348865798	-0.877395892825611	0.345812022199851	-2.53720471383308	0.0111741590733918	0.140440410077329
Hs3st6	8.14792491895142	0.264455752565776	1.0910340414526	0.242390010318724	0.808477974236028	NA
Zfp638	10203.5269421921	-0.724888881326274	0.319602461831022	-2.2680954244637	0.0233233911959732	0.201322828607919
Il21r	5.60482008533361	-0.202031860698309	1.40660043848613	-0.143631307918365	0.885791616841704	NA
Glp1r	108.337172621965	-0.323091837478453	0.464714721313345	-0.69524769210098	0.48690008884764	0.77737138563281
[truncated: 17,839 more rows]
