# Supplementary material for: Transcription elongation can be sufficient, but is not necessary, to advance replication timing
Source: EMBO Rep. 2026 Mar 24;27(8):1964–99. doi: 10.1038/s44319-026-00735-2 (PMC13121604; doi:10.1038/s44319-026-00735-2)
Supplement: Supplementary file 2 — Source data Fig. 1 [file 44319_2026_735_MOESM2_ESM.zip › Fig1/1D/Bruseq analysis script.txt]

# Step 1: Align to ribosomal DNA ref genome and keep all unaligned reads

bowtie2 --threads 20 --un-gz $FILE_NAME.rRNA_unaligned.fastq.gz -x $MOUSE_RIBOSOMAL_GENOME -U $FILE_NAME.fastq.gz -S $FILE_NAME.rRNA.sam &

#Step 2: Align to mm10 genome with 129-cas SNPs masked as N, using Tophat. For Bru-seq data in Figure 1, align to custom genome where the sequence of the mitochondrial DNA (mt) has been replaced with the inserted Prom-HygTK sequence.

tophat -p 15 --output-dir ./$FILE_NAME --min-isoform-fraction 0 --max-multihits 1 --no-coverage-search --library-type fr-unstranded --bowtie-n --segment-mismatches 1 --segment-length 25 --GTF mm10.refGene.gtf mm10.refGene $FILE_NAME.rRNA_unaligned.fastq.gz &

#Step 3: Parse 129 and cas unique reads using SNPsplit

SNPsplit --snp_file 129cas_SNPs_sort.txt $FILE_NAME.bam &

#Step 4: use featureCounts to generate counts tables for each condition against the control

featureCounts -T 5 -t transcript -a mm10.refGene.gtf -o $OUTPUT_FILE_NAME.txt $INPUT_FILE_CONTROL1.bam $INPUT_FILE_CONTROL2.bam $INPUT_FILE_EXP1.bam $INPUT_FILE_EXP2.bam &

#Step 5: Use DESeq2 to differential expression of each transcript in R

colData=read.table("CONTROLvEXP_annotations.txt", header=T, row.names=1)
counts_data=read.table("CONTROLvEXP_COUNTS.txt", header=T, row.names=1)
dds = DESeqDataSetFromMatrix(countData = counts_data, colData = colData, design = ~ condition)
keep <- rowSums(counts(dds)) >= 10
dds <- dds[keep,]
dds$condition <- relevel(dds$condition, ref = "untreated")
dds <- DESeq(dds)
res <- results(dds)
res0.01 <- result(dds, alpha = 0.01)
write.table(res, "CONTROLvEXP_DESeq.txt", col.names=T, row.names=T, quote=F, sep="\t")
