# Supplementary material for: Transcription elongation can be sufficient, but is not necessary, to advance replication timing
Source: EMBO Rep. 2026 Mar 24;27(8):1964–99. doi: 10.1038/s44319-026-00735-2 (PMC13121604; doi:10.1038/s44319-026-00735-2)
Supplement: Supplementary file 2 — Source data Fig. 1 [file 44319_2026_735_MOESM2_ESM.zip › Fig1/1C/TRE_HTK_129_pvalues.bg]

chr1	3000000	3050000	0.222114390598958
chr1	3050000	3100000	0.148315365303065
chr1	3150000	3200000	0.0539673832781282
chr1	3200000	3250000	0.887761345176059
chr1	3250000	3300000	0.179180995379649
chr1	3300000	3350000	0.57098251017954
chr1	3350000	3400000	0.0653389312010801
chr1	3400000	3450000	0.415008755458976
chr1	3450000	3500000	0.0452330217937087
chr1	3500000	3550000	0.658452709972784
chr1	3550000	3600000	0.573788476550138
chr1	3600000	3650000	0.177767463448596
chr1	3650000	3700000	0.334606215320998
chr1	3700000	3750000	0.156184729635646
chr1	3750000	3800000	0.185299267917045
chr1	3800000	3850000	0.367117449735227
chr1	3850000	3900000	0.984746513639528
chr1	3900000	3950000	0.140340513512943
chr1	3950000	4000000	0.781957425262136
chr1	4000000	4050000	0.634190594738286
chr1	4050000	4100000	0.238464946517859
chr1	4100000	4150000	0.725352855545476
chr1	4150000	4200000	0.758644697145509
chr1	4200000	4250000	0.78505875651385
chr1	4250000	4300000	0.363108926348657
chr1	4300000	4350000	0.5869744087428
chr1	4350000	4400000	0.757041287790882
chr1	4400000	4450000	0.721618599548514
chr1	4450000	4500000	0.107090866895926
chr1	4500000	4550000	0.0639886917445516
chr1	4550000	4600000	0.835080908879934
chr1	4600000	4650000	0.705922065866369
chr1	4650000	4700000	0.798877613451761
chr1	4700000	4750000	0.0200848119158632
chr1	4750000	4800000	0.0140931243275174
chr1	4800000	4850000	0.00278486887909024
chr1	4850000	4900000	0.105677334964873
chr1	4900000	4950000	0.784868879090276
chr1	4950000	5000000	0.75233654718454
chr1	5000000	5050000	0.619443448174012
chr1	5050000	5100000	0.530137766619549
chr1	5100000	5150000	0.901453617164919
chr1	5150000	5200000	0.959830376168274
chr1	5200000	5250000	0.889892191818393
chr1	5250000	5300000	0.872486761324079
chr1	5300000	5350000	0.795523112301947
chr1	5600000	5650000	0.862634232789721
chr1	5650000	5700000	0.949302727905652
chr1	5700000	5750000	0.4630899386063
chr1	5750000	5800000	0.277790670689255
chr1	5800000	5850000	0.382096668706091
chr1	5850000	5900000	0.550834405789152
chr1	5950000	6000000	0.421527880335028
chr1	6000000	6050000	0.36186417434967
chr1	6050000	6100000	0.637123146057934
chr1	6100000	6150000	0.352939935441676
chr1	6150000	6200000	0.0541783581932108
chr1	6200000	6250000	0.0368151226819131
chr1	6250000	6300000	0.759129939450199
chr1	6300000	6350000	0.846494651785903
chr1	6350000	6400000	0.642102154053883
chr1	6400000	6450000	0.489124243127492
chr1	6450000	6500000	0.23203021160784
chr1	6500000	6550000	0.61001286946982
chr1	6550000	6600000	0.599168758834575
chr1	6600000	6650000	0.889449144496719
chr1	6650000	6700000	0.898478870862254
chr1	6700000	6750000	0.43205552859765
chr1	6750000	6800000	0.792780438405874
chr1	6800000	6850000	0.136121015211291
chr1	6850000	6900000	0.172345408130973
chr1	6900000	6950000	0.54939977636659
chr1	6950000	7000000	0.125424587016604
chr1	7000000	7050000	0.669592185489145
chr1	7050000	7100000	0.16426506888331
chr1	7100000	7150000	0.0242832127260069
chr1	7150000	7200000	0.322939302516931
chr1	7200000	7250000	0.163378974239963
chr1	7250000	7300000	0.891833161037153
chr1	7300000	7350000	0.891200236291905
chr1	7350000	7400000	0.613430663094158
chr1	7400000	7450000	0.356336631574506
chr1	7450000	7500000	0.479989029304416
chr1	7500000	7550000	0.421105930504863
chr1	7550000	7600000	0.0933353024325407
chr1	7600000	7650000	0.432941623240997
chr1	7650000	7700000	0.354754319711386
chr1	7700000	7750000	0.512732336125235
chr1	7750000	7800000	0.000274267389607341
chr1	7800000	7850000	0.858245954556003
chr1	7850000	7900000	0.322432962720733
chr1	7900000	7950000	0.208970653389312
chr1	7950000	8000000	0.555370366463428
chr1	8000000	8050000	0.028439418553134
chr1	8050000	8100000	0.0359290280385662
chr1	8100000	8150000	0.43095845903922
chr1	8150000	8200000	0.133167366400135
chr1	8200000	8250000	0.871600666680732
chr1	8250000	8300000	0.883879406738539
chr1	8300000	8350000	0.888267684972257
chr1	8350000	8400000	0.664676469967721
chr1	8400000	8450000	0.959091963965484
chr1	8450000	8500000	0.880503808097217
chr1	8500000	8550000	0.524167176522711
chr1	8550000	8600000	0.44768876980527
chr1	8600000	8650000	0.663452815460242
chr1	8650000	8700000	0.349247874427731
chr1	8700000	8750000	0.887339395345893
chr1	8750000	8800000	0.683200067511973
chr1	8800000	8850000	0.655266988755037
chr1	8850000	8900000	0.654486381569231
chr1	8900000	8950000	0.376632418405452
chr1	8950000	9000000	0.0568155446317433
chr1	9000000	9050000	0.569168125909829
chr1	9050000	9100000	0.250553809152092
chr1	9100000	9150000	0.663220743053651
chr1	9150000	9200000	0.6275870798962
chr1	9200000	9250000	0.442308909470664
chr1	9250000	9300000	0.880862465452858
chr1	9300000	9350000	0.629232684233845
chr1	9350000	9400000	0.895841684423722
chr1	9400000	9450000	0.229139855271208
chr1	9450000	9500000	0.0804658326125024
chr1	9500000	9550000	0.53982151522184
chr1	9550000	9600000	0.392961876832845
chr1	9600000	9650000	0.22536340429123
chr1	9650000	9700000	0.338087301419861
chr1	9700000	9750000	0.0476381358256504
chr1	9750000	9800000	0.647566404354522
chr1	9800000	9850000	0.576151395599063
chr1	9850000	9900000	0.349522141817338
chr1	9900000	9950000	0.839680162028735
chr1	9950000	10000000	0.773117576320176
chr1	10000000	10050000	0.470326378193633
chr1	10050000	10100000	0.15747167661765
chr1	10100000	10150000	0.228907782864617
chr1	10150000	10200000	0.697398679297032
chr1	10200000	10250000	0.0942635920589042
chr1	10250000	10300000	0.902466296757316
chr1	10300000	10350000	0.948247853330239
chr1	10350000	10400000	0.966222916095276
chr1	10400000	10450000	0.658072955125636
chr1	10450000	10500000	0.694170763096268
chr1	10500000	10550000	0.680267516192325
chr1	10550000	10600000	0.878731618810523
chr1	10600000	10650000	0.952741619021498
chr1	10650000	10700000	0.905272263127914
chr1	10700000	10750000	0.772421359100403
chr1	10750000	10800000	0.837886875250533
chr1	10800000	10850000	0.607987510285027
chr1	10850000	10900000	0.37180109285006
chr1	10900000	10950000	0.374691449186692
chr1	10950000	11000000	0.266756682630435
chr1	11000000	11050000	0.617375894006203
chr1	11050000	11100000	0.15856874617608
chr1	11100000	11150000	0.192894364860018
chr1	11150000	11200000	0.102428321272601
chr1	11200000	11250000	0.635751809109897
chr1	11250000	11300000	0.705310238612629
chr1	11300000	11350000	0.15711301926201
chr1	11350000	11400000	0.104390387982869
chr1	11400000	11450000	0.087259224878162
chr1	11450000	11500000	0.540095782611447
chr1	11500000	11550000	0.24549041119011
chr1	11550000	11600000	0.29542817359016
chr1	11600000	11650000	0.800291145382814
chr1	11650000	11700000	0.534673727293825
chr1	11700000	11750000	0.313023481508049
chr1	11750000	11800000	0.575518470853815
chr1	11800000	11850000	0.326399291124285
chr1	11850000	11900000	0.738665372687187
chr1	11900000	11950000	0.303993755142514
chr1	11950000	12000000	0.0432709550834406
chr1	12000000	12050000	0.191649612861031
chr1	12050000	12100000	0.104369290491361
chr1	12100000	12150000	0.583514420135446
chr1	12150000	12200000	0.414987657967468
chr1	12200000	12250000	0.0822591193907044
chr1	12250000	12300000	0.176649296398658
chr1	12300000	12350000	0.0504651996877571
chr1	12350000	12400000	0.0742420726175658
chr1	12400000	12450000	0.16268275702019
chr1	12450000	12500000	0.252241608472753
chr1	12500000	12550000	0.104685752863985
chr1	12550000	12600000	0.337665351589696
chr1	12600000	12650000	0.833625181965864
chr1	12650000	12700000	0.88314099453575
chr1	12700000	12750000	0.158378868752505
chr1	12750000	12800000	0.136163210194308
chr1	12800000	12850000	0.354015907508597
chr1	12850000	12900000	0.757378847655014
chr1	12900000	12950000	0.493407033903669
chr1	12950000	13000000	0.708179497457752
chr1	13000000	13050000	0.201502141395388
chr1	13050000	13100000	0.472204054937868
chr1	13100000	13150000	0.414375830713728
chr1	13150000	13200000	0.277537500791156
chr1	13200000	13250000	0.240848963058292
chr1	13250000	13300000	0.0923859153146691
chr1	13300000	13350000	0.0295153906200553
chr1	13350000	13400000	0.18002489503998
chr1	13400000	13450000	0.066140635878394
chr1	13450000	13500000	0.82301314373721
chr1	13500000	13550000	0.405641469229309
chr1	13550000	13600000	0.390936517648052
chr1	13600000	13650000	0.884744403890377
chr1	13650000	13700000	0.027468933943754
chr1	13700000	13750000	0.0848752083377287
chr1	13750000	13800000	0.0810565623747337
chr1	13800000	13850000	0.406548661364164
chr1	13850000	13900000	0.770121732526003
chr1	13900000	13950000	0.289162218612207
chr1	13950000	14000000	0.477626110255491
chr1	14000000	14050000	0.260891579991139
chr1	14050000	14100000	0.185784510221735
chr1	14100000	14150000	0.0152112913774552
chr1	14150000	14200000	0.00466254562332535
chr1	14200000	14250000	0.0154644612755543
chr1	14250000	14300000	0.00278486887909024
chr1	14300000	14350000	0.000337559864132198
chr1	14350000	14400000	0.0205278592375366
chr1	14400000	14450000	0.196966180721112
chr1	14450000	14500000	0.0286292959767084
chr1	14500000	14550000	0.0814996096964071
chr1	14550000	14600000	0.0712251313318847
chr1	14600000	14650000	0.208211143695015
chr1	14650000	14700000	0.0197683495432394
chr1	14700000	14750000	0.0456971666068905
chr1	14750000	14800000	0.0377645097997849
chr1	14800000	14850000	0.634781324500517
chr1	14850000	14900000	0.0101056984324563
chr1	14900000	14950000	0.180847697208802
chr1	14950000	15000000	0.0729762231270702
chr1	15000000	15050000	0.864406422076415
chr1	15050000	15100000	0.782590350007384
chr1	15100000	15150000	0.627502689930167
chr1	15150000	15200000	0.602628747441929
chr1	15200000	15250000	0.626911960167936
chr1	15250000	15300000	0.170003586573556
chr1	15300000	15350000	0.560518154391443
chr1	15350000	15400000	0.0824911917972952
chr1	15400000	15450000	0.642650688833098
chr1	15450000	15500000	0.436802464187008
chr1	15500000	15550000	0.186396337475474
chr1	15550000	15600000	0.498829089221292
chr1	15600000	15650000	0.325196734108315
chr1	15650000	15700000	0.62104685752864
chr1	15700000	15750000	0.890419629106099
chr1	15750000	15800000	0.699466233464841
chr1	15800000	15850000	0.850460980189455
chr1	15850000	15900000	0.869279942614823
chr1	15900000	15950000	0.318804194181312
chr1	15950000	16000000	0.759235426907741
chr1	16000000	16050000	0.782590350007384
chr1	16050000	16100000	0.604485326694656
chr1	16100000	16150000	0.465579442604274
chr1	16150000	16200000	0.322601742652799
chr1	16200000	16250000	0.159834595666575
chr1	16250000	16300000	0.324205152007426
chr1	16300000	16350000	0.790185446950358
chr1	16350000	16400000	0.066140635878394
chr1	16400000	16450000	0.696765754551784
chr1	16450000	16500000	0.769109052933606
chr1	16500000	16550000	0.898647650794321
chr1	16550000	16600000	0.534378362412709
chr1	16600000	16650000	0.162935926918289
chr1	16650000	16700000	0.398025274794827
chr1	16700000	16750000	0.485790839469187
chr1	16750000	16800000	0.90362665879027
chr1	16800000	16850000	0.940800438827823
chr1	16850000	16900000	0.85622059537121
chr1	16900000	16950000	0.859975948859681
chr1	16950000	17000000	0.470199793244583
chr1	17000000	17050000	0.456043376442541
chr1	17050000	17100000	0.325323319057364
chr1	17100000	17150000	0.290786725458343
chr1	17150000	17200000	0.515432815038292
chr1	17200000	17250000	0.922909766028819
chr1	17250000	17300000	0.428447857549737
chr1	17300000	17350000	0.726365535137872
chr1	17350000	17400000	0.40865841051499
chr1	17400000	17450000	0.111057195299479
chr1	17450000	17500000	0.397350155066563
chr1	17500000	17550000	0.229076562796683
chr1	17550000	17600000	0.882465874807485
chr1	17600000	17650000	0.405472689297243
chr1	17650000	17700000	0.379248507352476
chr1	17700000	17750000	0.455494841663326
chr1	17750000	17800000	0.127998480980611
chr1	17800000	17850000	0.0185446950357603
chr1	17850000	17900000	0.0880820270469841
chr1	17900000	17950000	0.273318002489504
chr1	17950000	18000000	0.00706765965526701
chr1	18000000	18050000	0.0390725542732969
chr1	18050000	18100000	0.543429186269752
chr1	18100000	18150000	0.915926496339585
chr1	18150000	18200000	0.674043756197388
chr1	18200000	18250000	0.459946412371569
chr1	18250000	18300000	0.793476655625646
chr1	18300000	18350000	0.414101563324121
chr1	18350000	18400000	0.0521319015169096
chr1	18400000	18450000	0.0836093588472331
chr1	18450000	18500000	0.30730606130931
chr1	18500000	18550000	0.041034620983565
chr1	18550000	18600000	0.122492035696956
chr1	18600000	18650000	0.852718411780839
chr1	18650000	18700000	0.697461971771556
chr1	18700000	18750000	0.256566594231946
chr1	18750000	18800000	0.291145382813983
chr1	18800000	18850000	0.239414333635731
chr1	18850000	18900000	0.133209561383152
chr1	18900000	18950000	0.196016793603241
chr1	18950000	19000000	0.849785860461191
chr1	19000000	19050000	0.0173421380197895
chr1	19050000	19100000	0.392877486866812
chr1	19100000	19150000	0.0222156585581974
chr1	19150000	19200000	0.0544315280913099
chr1	19200000	19250000	0.144053672018397
chr1	19250000	19300000	0.313635308761788
chr1	19300000	19350000	0.405535981771767
chr1	19350000	19400000	0.991096858583514
chr1	19400000	19450000	0.188548281609317
chr1	19450000	19500000	0.883267579484799
chr1	19500000	19550000	0.105867212388447
chr1	19550000	19600000	0.365303065465516
chr1	19600000	19650000	0.085634718032026
chr1	19650000	19700000	0.583050275322264
chr1	19700000	19750000	0.0685035549273192
chr1	19750000	19800000	0.264224983649444
chr1	19800000	19850000	0.811599400831241
chr1	19850000	19900000	0.151501086520813
chr1	19900000	19950000	0.400767948690901
chr1	19950000	20000000	0.325449904006414
chr1	20000000	20050000	0.245384923732568
chr1	20050000	20100000	0.806092955547585
chr1	20100000	20150000	0.813329395134918
chr1	20150000	20200000	0.167640667524631
chr1	20200000	20250000	0.0946222494145446
chr1	20250000	20300000	0.810164771408679
chr1	20300000	20350000	0.00654022236756047
chr1	20350000	20400000	0.830460558239625
chr1	20400000	20450000	0.0146838540897487
chr1	20450000	20500000	0.00685668474018442
chr1	20500000	20550000	0.84155783877297
chr1	20550000	20600000	0.398679297031583
chr1	20600000	20650000	0.926918289415388
chr1	20650000	20700000	0.514715500327011
chr1	20700000	20750000	0.292432329795987
chr1	20750000	20800000	0.603240574695669
chr1	20800000	20850000	0.255617207114074
chr1	20850000	20900000	0.327095508344058
chr1	20900000	20950000	0.591299394501994
chr1	20950000	21000000	0.084094601151923
chr1	21000000	21050000	0.868900187767674
chr1	21050000	21100000	0.304542289921728
chr1	21100000	21150000	0.485727546994662
chr1	21150000	21200000	0.775079643030444
chr1	21200000	21250000	0.667398046372286
chr1	21250000	21300000	0.318804194181312
chr1	21300000	21350000	0.479060739678052
chr1	21350000	21400000	0.653136142112703
chr1	21400000	21450000	0.66735585138927
chr1	21450000	21500000	0.522627059642608
chr1	21500000	21550000	0.757294457688981
chr1	21550000	21600000	0.611088841536741
chr1	21600000	21650000	0.107006476929893
chr1	21650000	21700000	0.0175742104263803
chr1	21700000	21750000	0.381105086605203
chr1	21750000	21800000	0.430156754361906
chr1	21800000	21850000	0.213380029114538
chr1	21850000	21900000	0.877339184370978
chr1	21900000	21950000	0.0385240194940821
chr1	21950000	22000000	0.582565033017574
chr1	22000000	22050000	0.696385999704635
chr1	22050000	22100000	0.241418595329015
chr1	22100000	22150000	0.138884786598873
chr1	22150000	22200000	0.121310576172493
chr1	22200000	22250000	0.198168737737083
chr1	22250000	22300000	0.128694698200384
chr1	22300000	22350000	0.0826810692208696
chr1	22350000	22400000	0.335787674845461
chr1	22400000	22450000	0.401210996012574
chr1	22450000	22500000	0.629802316504568
chr1	22500000	22550000	0.151859743876453
chr1	22550000	22600000	0.331547079052301
chr1	22600000	22650000	0.862507647840672
chr1	22650000	22700000	0.204181522816937
chr1	22700000	22750000	0.420346420810566
chr1	22750000	22800000	0.828456296546341
chr1	22800000	22850000	0.356062364184898
chr1	22850000	22900000	0.674043756197388
chr1	22900000	22950000	0.214160636300344
chr1	22950000	23000000	0.429333952193084
chr1	23000000	23050000	0.188843646490432
chr1	23050000	23100000	0.0243254077090234
chr1	23100000	23150000	0.0310977024831748
chr1	23150000	23200000	0.348087512394776
chr1	23200000	23250000	0.288550391358467
chr1	23250000	23300000	0.143673917171248
chr1	23300000	23350000	0.199518977193612
chr1	23350000	23400000	0.669613282980654
chr1	23400000	23450000	0.494947150783772
chr1	23450000	23500000	0.00751070697694045
chr1	23500000	23550000	0.0945800544315281
chr1	23550000	23600000	0.350598113884259
chr1	23600000	23650000	0.106732209540286
chr1	23650000	23700000	0.041034620983565
chr1	23700000	23750000	0.132154686807739
chr1	23750000	23800000	0.132850904027511
chr1	23800000	23850000	0.140889048292158
chr1	23850000	23900000	0.0662250258444271
chr1	23900000	23950000	0.0624063798814321
chr1	23950000	24000000	0.0329331842443933
chr1	24000000	24050000	0.00154011688010292
chr1	24050000	24100000	0.146015738728665
chr1	24100000	24150000	0.303424122871791
chr1	24150000	24200000	0.282242241397498
chr1	24200000	24250000	0.176248444060001
chr1	24250000	24300000	0.0279752737399523
chr1	24300000	24350000	0.431464798835418
chr1	24350000	24400000	0.421675562775586
chr1	24400000	24450000	0.0908036034515496
chr1	24450000	24500000	0.174518449756324
chr1	24500000	24550000	0.956454777526952
chr1	24550000	24600000	0.183801346019958
chr1	24600000	24650000	0.00322791620076368
chr1	24650000	24700000	0.105508555032807
chr1	24700000	24750000	0.223380240089453
chr1	24750000	24800000	0.238443849026351
chr1	24800000	24850000	0.241988227599738
chr1	24850000	24900000	0.148441950252115
chr1	24900000	24950000	0.779214751366063
chr1	24950000	25000000	0.204814447562185
chr1	25000000	25050000	0.315386400556974
chr1	25050000	25100000	0.166712377898268
chr1	25100000	25150000	0.0904027511128926
chr1	25150000	25200000	0.572649212008692
chr1	25200000	25250000	0.170678706301821
chr1	25250000	25300000	0.840756134095656
chr1	25300000	25350000	0.499082259119391
chr1	25350000	25400000	0.807654169919197
chr1	25400000	25450000	0.395156015949704
chr1	25450000	25500000	0.393763581510158
chr1	25500000	25550000	0.610582501740543
chr1	25550000	25600000	0.561657418932889
chr1	25600000	25650000	0.622565876917235
chr1	25650000	25700000	0.592417561551931
chr1	25700000	25750000	0.524779003776451
chr1	25750000	25800000	0.0279330787569358
chr1	25800000	25850000	0.122998375493154
chr1	25850000	25900000	0.636258148906095
chr1	25900000	25950000	0.267938142154898
chr1	25950000	26000000	0.752357644676048
chr1	26000000	26050000	0.53169898099116
chr1	26050000	26100000	0.292242452372413
chr1	26100000	26150000	0.853794383847761
chr1	26150000	26200000	0.0917951855524378
chr1	26200000	26250000	0.0359712230215827
chr1	26250000	26300000	0.769341125340197
chr1	26300000	26350000	0.365725015295681
chr1	26350000	26400000	0.262241819447668
chr1	26400000	26450000	0.52357644676048
chr1	26450000	26500000	0.0669634380472162
chr1	26500000	26550000	0.758792379586067
chr1	26550000	26600000	0.327791725563831
chr1	26600000	26650000	0.00708875714677526
chr1	26650000	26700000	0.511487584126247
chr1	26700000	26750000	0.642397518934999
chr1	26750000	26800000	0.234013375809616
chr1	26800000	26850000	0.298297432435283
chr1	26850000	26900000	0.0077005844005148
chr1	26900000	26950000	0.676575455178379
chr1	26950000	27000000	0.711555096099074
chr1	27000000	27050000	0.461106774404523
chr1	27050000	27100000	0.0110550855503281
chr1	27100000	27150000	0.662840988206502
chr1	27150000	27200000	0.329057575054326
chr1	27200000	27250000	0.682757020190299
chr1	27250000	27300000	0.125762146880736
chr1	27300000	27350000	0.809595139137957
chr1	27350000	27400000	0.199708854617186
chr1	27700000	27750000	0.375345471423448
chr1	27950000	28000000	0.467879069178675
chr1	28100000	28150000	0.0362454904111901
chr1	28800000	28850000	0.0307601426190426
chr1	28850000	28900000	0.219814764024557
chr1	28900000	28950000	0.122492035696956
chr1	28950000	29000000	0.041351083356189
chr1	29000000	29050000	0.545897592776219
chr1	29100000	29150000	0.451064368446592
chr1	29250000	29300000	0.193210827232642
chr1	29300000	29350000	0.325576488955463
chr1	29350000	29400000	0.266630097681386
chr1	29400000	29450000	0.0368784151564379
chr1	29450000	29500000	0.724234688495538
chr1	29500000	29550000	0.595012553007447
chr1	29550000	29600000	0.110171100656132
chr1	29600000	29650000	0.0249372349627629
chr1	29650000	29700000	0.0168357982235913
chr1	30050000	30100000	0.393299436696977
chr1	30200000	30250000	0.244224561699614
chr1	30250000	30300000	0.353593957678432
chr1	30700000	30750000	0.529525939365809
chr1	30750000	30800000	0.616996139159054
chr1	30900000	30950000	0.485411084622038
chr1	30950000	31000000	0.678052279583957
chr1	31000000	31050000	0.508934787653748
chr1	31050000	31100000	0.721386527141923
chr1	31100000	31150000	0.739403784889977
chr1	31200000	31250000	0.354817612185911
chr1	31250000	31300000	0.728981624084896
chr1	31300000	31350000	0.574273718854828
chr1	31600000	31650000	0.00584400514778793
chr1	31650000	31700000	0.386168484567185
chr1	31700000	31750000	0.0141986117850588
chr1	31750000	31800000	0.484672672419249
chr1	31900000	31950000	0.736302453638262
chr1	32000000	32050000	0.025190404860862
chr1	32050000	32100000	0.177134538703348
chr1	32100000	32150000	0.147598050591785
chr1	32250000	32300000	0.227810713306188
chr1	32300000	32350000	0.682883605139349
chr1	32550000	32600000	0.0259499145551594
chr1	32600000	32650000	0.0339458638367898
chr1	32650000	32700000	0.892339500833351
chr1	32700000	32750000	0.00989472351737375
chr1	32750000	32800000	0.53593957678432
chr1	32800000	32850000	0.0451064368446592
chr1	32850000	32900000	0.0361189054621406
chr1	32900000	32950000	0.139602101310154
chr1	32950000	33000000	0.309458005443153
chr1	33000000	33050000	0.739213907466402
chr1	33050000	33100000	0.624612333593536
chr1	33100000	33150000	0.83149433532353
chr1	33150000	33200000	0.588662208063461
chr1	33200000	33250000	0.687672735711724
chr1	33250000	33300000	0.892423890799384
chr1	33300000	33350000	0.295407076098652
chr1	33350000	33400000	0.340787780332918
chr1	33400000	33450000	0.443110614147978
chr1	33450000	33500000	0.768349543239309
chr1	33500000	33550000	0.285153695225638
chr1	33550000	33600000	0.800818582670521
chr1	33600000	33650000	0.319985653705774
chr1	33650000	33700000	0.150404016962383
chr1	33700000	33750000	0.282621996244646
chr1	33750000	33800000	0.19614337855229
chr1	33800000	33850000	0.586003924133421
chr1	33850000	33900000	0.243739319394924
chr1	33900000	33950000	0.33762315660668
chr1	33950000	34000000	0.982742251946244
chr1	34000000	34050000	0.110761830418363
chr1	34050000	34100000	0.157534969092175
chr1	34100000	34150000	0.706259625730501
chr1	34150000	34200000	0.663916960273424
chr1	34200000	34250000	0.862570940315197
chr1	34250000	34300000	0.12886347813245
chr1	34300000	34350000	0.86725458343003
chr1	34350000	34400000	0.452435705394629
chr1	34400000	34450000	0.685098841747716
chr1	34450000	34500000	0.595539990295154
chr1	34500000	34550000	0.646806894660225
chr1	34550000	34600000	0.736850988417477
chr1	34600000	34650000	0.802063334669508
chr1	34650000	34700000	0.845882824532163
chr1	34700000	34750000	0.307242768834786
chr1	34750000	34800000	0.808308192155953
chr1	34800000	34850000	0.407772315871643
chr1	34850000	34900000	0.129981645182388
chr1	34900000	34950000	0.559695352222621
chr1	34950000	35000000	0.176649296398658
chr1	35000000	35050000	0.437667461338847
chr1	35050000	35100000	0.360239667503534
chr1	35100000	35150000	0.467119559484377
chr1	35150000	35200000	0.897170826388742
chr1	35200000	35250000	0.328424650309078
chr1	35250000	35300000	0.425958353551763
chr1	35300000	35350000	0.728918331610372
chr1	35350000	35400000	0.525306441064157
chr1	35400000	35450000	0.800670900229963
chr1	35450000	35500000	0.295871220911834
chr1	35500000	35550000	0.0999599147661343
chr1	35550000	35600000	0.108652081267537
chr1	35600000	35650000	0.297875482605118
chr1	35650000	35700000	0.0466254562332539
chr1	35700000	35750000	0.919787337285597
chr1	35750000	35800000	0.0614147977805439
chr1	35800000	35850000	0.247726745289985
chr1	35850000	35900000	0.552353425177746
chr1	35900000	35950000	0.436907951644549
chr1	35950000	36000000	0.887951222599633
chr1	36000000	36050000	0.839068334774995
chr1	36050000	36100000	0.478533302390346
chr1	36100000	36150000	0.829447878647229
chr1	36150000	36200000	0.352855545475643
chr1	36200000	36250000	0.47241502985295
chr1	36250000	36300000	0.795776282200046
chr1	36300000	36350000	0.888120002531699
chr1	36350000	36400000	0.0214139538808835
chr1	36400000	36450000	0.831072385493365
chr1	36450000	36500000	0.179391970294732
chr1	36500000	36550000	0.299457794468238
chr1	36550000	36600000	0.128209455895694
chr1	36600000	36650000	0.5680710563514
chr1	36650000	36700000	0.205953712103631
chr1	36700000	36750000	0.594759383109348
chr1	36750000	36800000	0.93029388805671
chr1	36800000	36850000	0.83586151606574
chr1	36850000	36900000	0.30694740395367
chr1	36900000	36950000	0.638979725310661
chr1	36950000	37000000	0.348994704529631
chr1	37000000	37050000	0.173969914977109
chr1	37050000	37100000	0.347412392666512
chr1	37100000	37150000	0.0512458068735627
chr1	37150000	37200000	0.632777062807232
chr1	37200000	37250000	0.764741872191396
chr1	37250000	37300000	0.459629949998945
chr1	37300000	37350000	0.0666047806915758
chr1	37350000	37400000	0.26293803666744
chr1	37400000	37450000	0.109453785944851
chr1	38300000	38350000	0.0335661089896412
chr1	38350000	38400000	0.125719951897719
chr1	38400000	38450000	0.0474693558935843
chr1	38450000	38500000	0.0517732441612693
chr1	38500000	38550000	0.0434397350155067
chr1	38550000	38600000	0.0196839595772063
chr1	38600000	38650000	0.0699170868583725
chr1	38650000	38700000	0.0713095212979177
chr1	38700000	38750000	0.0296841705521214
chr1	38750000	38800000	0.0523850714150088
chr1	38800000	38850000	0.107681596658157
chr1	38850000	38900000	0.110171100656132
chr1	38900000	38950000	0.0988628452077048
chr1	38950000	39000000	0.727230532289711
chr1	39000000	39050000	0.554674149243655
chr1	39050000	39100000	0.44308951665647
chr1	39100000	39150000	0.106352454693137
chr1	39150000	39200000	0.584231734846727
chr1	39200000	39250000	0.443975611299816
chr1	39250000	39300000	0.497668727188337
chr1	39300000	39350000	0.187915356864069
chr1	39400000	39450000	0.495348003122429
chr1	39450000	39500000	0.615456022278951
chr1	39500000	39550000	0.555391463954936
chr1	39550000	39600000	0.45726703095002
chr1	39600000	39650000	0.462984451148758
chr1	39650000	39700000	0.857359859912656
chr1	39700000	39750000	0.204476887698053
chr1	39750000	39800000	0.566826304352412
chr1	39800000	39850000	0.728243211882107
chr1	39850000	39900000	0.972088018734573
chr1	39900000	39950000	0.383615688094685
chr1	39950000	40000000	0.595772062701745
chr1	40000000	40050000	0.970315829447879
chr1	40050000	40100000	0.8638578872972
chr1	40100000	40150000	0.776556467436022
chr1	40150000	40200000	0.592691828941539
chr1	40200000	40250000	0.772252579168337
chr1	40250000	40300000	0.365387455431549
chr1	40300000	40350000	0.661511846241482
chr1	40350000	40400000	0.634274984704319
chr1	40400000	40450000	0.530074474145024
chr1	40450000	40500000	0.339775100740522
chr1	40500000	40550000	0.619654423089095
chr1	40550000	40600000	0.164159581425768
chr1	40600000	40650000	0.578113462309331
chr1	40650000	40700000	0.836810903183612
chr1	40700000	40750000	0.31070275744214
chr1	40750000	40800000	0.535391042005106
chr1	40800000	40850000	0.119390704445241
chr1	40850000	40900000	0.539378467900167
chr1	40900000	40950000	0.393447119137534
chr1	40950000	41000000	0.103989535644212
chr1	41000000	41050000	0.13734466971877
chr1	41050000	41100000	0.503618219793666
chr1	41100000	41150000	0.0528281187366823
chr1	41150000	41200000	0.48296377560708
chr1	41200000	41250000	0.355323951982109
chr1	41250000	41300000	0.0181438426971033
chr1	41300000	41350000	0.110171100656132
chr1	41350000	41400000	0.734445874385536
chr1	41400000	41450000	0.514356842971371
chr1	41450000	41500000	0.332812928542796
chr1	41500000	41550000	0.0717314711280829
chr1	41550000	41600000	0.315238718116416
chr1	41600000	41650000	0.0121732526002658
chr1	41650000	41700000	0.367898056921032
chr1	41700000	41750000	0.793328973185088
chr1	41750000	41800000	0.228422540559927
chr1	41800000	41850000	0.73305343994599
chr1	41850000	41900000	0.414207050781662
chr1	41900000	41950000	0.0668368530981667
chr1	41950000	42000000	0.100170889681217
chr1	42000000	42050000	0.192999852317559
chr1	42050000	42100000	0.266250342834237
chr1	42100000	42150000	0.484314015063609
chr1	42150000	42200000	0.145825861305091
chr1	42200000	42250000	0.0548745754129834
chr1	42250000	42300000	0.925736829890926
chr1	42300000	42350000	0.849870250427224
chr1	42350000	42400000	0.645034705373531
chr1	42400000	42450000	0.275111289267706
chr1	42450000	42500000	0.446549505263824
chr1	42500000	42550000	0.0380809721724087
chr1	42550000	42600000	0.233296061098335
chr1	42600000	42650000	0.711702778539632
chr1	42650000	42700000	0.327749530580814
chr1	42700000	42750000	0.355450536931159
chr1	42750000	42800000	0.774847570623853
chr1	42800000	42850000	0.47629696829047
chr1	42850000	42900000	0.347370197683495
chr1	42900000	42950000	0.316188105234288
chr1	42950000	43000000	0.751408257558176
chr1	43000000	43050000	0.826937277157746
chr1	43050000	43100000	0.492963986581995
chr1	43100000	43150000	0.374670351695183
chr1	43150000	43200000	0.564083630456339
chr1	43200000	43250000	0.681027025886622
chr1	43250000	43300000	0.607270195573746
chr1	43300000	43350000	0.578535412139497
chr1	43350000	43400000	0.174054304943142
chr1	43400000	43450000	0.694107470621743
chr1	43450000	43500000	0.835840418574232
chr1	43500000	43550000	0.916939175931982
chr1	43550000	43600000	0.5060022363341
chr1	43600000	43650000	0.28500601278508
chr1	43650000	43700000	0.775628177809658
chr1	43700000	43750000	0.730416253507458
chr1	43750000	43800000	0.500537986033461
chr1	43800000	43850000	0.290660140509293
chr1	43850000	43900000	0.497415557290238
chr1	43900000	43950000	0.0675752653009557
chr1	43950000	44000000	0.622143927087069
chr1	44000000	44050000	0.146374396084306
chr1	44050000	44100000	0.167113230236925
chr1	44100000	44150000	0.31834004936813
chr1	44150000	44200000	0.535981771767337
chr1	44200000	44250000	0.673516318909682
chr1	44250000	44300000	0.0302327053313362
chr1	44300000	44350000	0.986835165298846
chr1	44350000	44400000	0.633072427688348
chr1	44400000	44450000	0.269309479102935
chr1	44450000	44500000	0.439882697947214
chr1	44500000	44550000	0.49642397518935
chr1	44550000	44600000	0.0700225743159139
chr1	44600000	44650000	0.0999810122576426
chr1	44650000	44700000	0.27118715584717
chr1	44700000	44750000	0.071583788687525
chr1	44750000	44800000	0.0243887001835482
chr1	44800000	44850000	0.354501149813287
chr1	44850000	44900000	0.503154074980485
chr1	44900000	44950000	0.147387075676702
chr1	44950000	45000000	0.0410979134580899
chr1	45000000	45050000	0.253887212810397
chr1	45050000	45100000	0.53315470790523
chr1	45100000	45150000	0.309668980358235
chr1	45150000	45200000	0.531150446211945
chr1	45200000	45250000	0.00430388826768502
chr1	45250000	45300000	0.277664085740206
chr1	45300000	45350000	0.317664929639866
chr1	45350000	45400000	0.260300850228908
chr1	45400000	45450000	0.475917213443322
chr1	45450000	45500000	0.645245680288614
chr1	45500000	45550000	0.507415768265153
chr1	45550000	45600000	0.44308951665647
chr1	45600000	45650000	0.599928268528872
chr1	45650000	45700000	0.866832633599865
chr1	45700000	45750000	0.0171522605962151
chr1	45750000	45800000	0.0278275912993945
chr1	45800000	45850000	0.221375978396169
chr1	45850000	45900000	0.502225785354121
chr1	45900000	45950000	0.0771324289541974
chr1	45950000	46000000	0.346441908057132
chr1	46000000	46050000	0.275849701470495
chr1	46050000	46100000	0.643578978459461
chr1	46100000	46150000	0.466803097111753
chr1	46150000	46200000	0.286208569801051
chr1	46200000	46250000	0.225890841578936
chr1	46250000	46300000	0.580181016477141
chr1	46300000	46350000	0.791704466338952
chr1	46350000	46400000	0.477520622797949
chr1	46400000	46450000	0.519230363509779
chr1	46450000	46500000	0.835355176269542
chr1	46500000	46550000	0.644908120424482
chr1	46550000	46600000	0.298360724909808
chr1	46600000	46650000	0.0956138315154328
chr1	46650000	46700000	0.141585265511931
chr1	46700000	46750000	0.39749783750712
chr1	46750000	46800000	0.578408827190447
chr1	46800000	46850000	0.565201797506277
chr1	46850000	46900000	0.203759572986772
chr1	46900000	46950000	0.775860250216249
chr1	46950000	47000000	0.121859110951708
chr1	47000000	47050000	0.389923838055655
chr1	47050000	47100000	0.811831473237832
chr1	47100000	47150000	0.034199033734889
chr1	47150000	47200000	0.643705563408511
chr1	47200000	47250000	0.360598324859174
chr1	47250000	47300000	0.391168590054643
chr1	47300000	47350000	0.338572543724551
chr1	47350000	47400000	0.480389881643073
chr1	47400000	47450000	0.0609506529673621
chr1	47450000	47500000	0.799805903078124
chr1	47500000	47550000	0.0885461718601658
chr1	47550000	47600000	0.401042216080508
chr1	47600000	47650000	0.280554442076837
chr1	47650000	47700000	0.520348530559716
chr1	47700000	47750000	0.0227430958459039
chr1	47750000	47800000	0.081816072069031
chr1	47800000	47850000	0.370682925800122
chr1	47850000	47900000	0.252747948268951
chr1	47900000	47950000	0.191712905335556
chr1	47950000	48000000	0.0816050971539484
chr1	48000000	48050000	0.568303128757991
chr1	48050000	48100000	0.741450241566278
chr1	48100000	48150000	0.406654148821705
chr1	48150000	48200000	0.88252916728201
chr1	48200000	48250000	0.937129475305386
chr1	48250000	48300000	0.760838836262368
chr1	48300000	48350000	0.733601974725205
chr1	48350000	48400000	0.816620603810207
chr1	48400000	48450000	0.234793982995422
chr1	48450000	48500000	0.971180826599717
chr1	48500000	48550000	0.281313951771134
chr1	48550000	48600000	0.206628831831895
chr1	48600000	48650000	0.788265575223106
chr1	48650000	48700000	0.453764847359649
chr1	48700000	48750000	0.458553977932024
chr1	48750000	48800000	0.278571277875061
chr1	48800000	48850000	0.796620181860377
chr1	48850000	48900000	0.593999873415051
chr1	48900000	48950000	0.0563935948015781
chr1	48950000	49000000	0.132639929112429
chr1	49000000	49050000	0.456486423764214
chr1	49050000	49100000	0.270237768729298
chr1	49100000	49150000	0.0782505960041351
chr1	49150000	49200000	0.626785375218887
chr1	49200000	49250000	0.575539568345324
chr1	49250000	49300000	0.185468047849111
chr1	49300000	49350000	0.628093419692399
chr1	49350000	49400000	0.492394354311272
chr1	49400000	49450000	0.756661532943733
chr1	49450000	49500000	0.000864997151838631
chr1	49500000	49550000	0.379269604843984
chr1	49550000	49600000	0.0535032384649465
chr1	49600000	49650000	0.276651406147809
chr1	49650000	49700000	0.0378067047828013
chr1	49700000	49750000	0.836114685963839
chr1	49750000	49800000	0.718664950737357
chr1	49800000	49850000	0.457836663220743
chr1	49850000	49900000	0.393426021646026
chr1	49900000	49950000	0.130741154876685
chr1	49950000	50000000	0.232979598725712
chr1	50000000	50050000	0.657904175193569
chr1	50050000	50100000	0.556572923479398
chr1	50100000	50150000	0.624591236102027
chr1	50150000	50200000	0.348425072258908
chr1	50200000	50250000	0.474503681512268
chr1	50250000	50300000	0.461106774404523
chr1	50300000	50350000	0.84738074642925
chr1	50350000	50400000	0.245068461359944
chr1	50400000	50450000	0.922044768876981
chr1	50450000	50500000	0.637545095888099
chr1	50500000	50550000	0.902993734045022
chr1	50550000	50600000	0.0620266250342835
chr1	50600000	50650000	0.260764995042089
chr1	50650000	50700000	0.234646300554864
chr1	50700000	50750000	0.094980906770185
chr1	50750000	50800000	0.55412561446444
chr1	50800000	50850000	0.0652545412350471
chr1	50850000	50900000	0.0913521382307644
chr1	50900000	50950000	0.357475896115952
chr1	50950000	51000000	0.135509187957552
chr1	51000000	51050000	0.0954239540918584
chr1	51050000	51100000	0.510939049347033
chr1	51100000	51150000	0.57182640983987
chr1	51150000	51200000	0.49157155214245
chr1	51200000	51250000	0.160172155530707
chr1	51250000	51300000	0.217831599822781
chr1	51300000	51350000	0.0852760606763856
chr1	51350000	51400000	0.598113884259162
chr1	51400000	51450000	0.47241502985295
chr1	51450000	51500000	0.592016709213275
chr1	51500000	51550000	0.579062849427203
chr1	51550000	51600000	0.610477014283002
chr1	51600000	51650000	0.844638072533176
chr1	51650000	51700000	0.250174054304943
chr1	51700000	51750000	0.726935167408595
chr1	51750000	51800000	0.535180067090023
chr1	51800000	51850000	0.81851937804595
chr1	51850000	51900000	0.414797780543893
chr1	51900000	51950000	0.58988586257094
chr1	51950000	52000000	0.206776514272453
chr1	52000000	52050000	0.777337074621827
chr1	52050000	52100000	0.0885883668431824
chr1	52100000	52150000	0.391885904765923
chr1	52150000	52200000	0.223232557648895
chr1	52200000	52250000	0.556720605919956
chr1	52250000	52300000	0.0784826684107259
chr1	52300000	52350000	0.181185257072934
chr1	52350000	52400000	0.33931095592734
chr1	52400000	52450000	0.321314795670795
chr1	52450000	52500000	0.735142091605308
chr1	52500000	52550000	0.572058482246461
chr1	52550000	52600000	0.106014894829005
chr1	52600000	52650000	0.863773497331167
chr1	52650000	52700000	0.727800164560434
chr1	52700000	52750000	0.514356842971371
chr1	52750000	52800000	0.539251882951117
chr1	52800000	52850000	0.859068756724825
chr1	52850000	52900000	0.45787885820376
chr1	52900000	52950000	0.72602797527374
chr1	52950000	53000000	0.4247768940273
chr1	53000000	53050000	0.551910377856073
chr1	53050000	53100000	0.378805460030802
chr1	53100000	53150000	0.670414987657967
chr1	53150000	53200000	0.917171248338573
chr1	53200000	53250000	0.778581826620815
chr1	53250000	53300000	0.622418194476677
chr1	53300000	53350000	0.368805249055887
chr1	53350000	53400000	0.66577353952615
chr1	53400000	53450000	0.595455600329121
chr1	53450000	53500000	0.87343614844195
chr1	53500000	53550000	0.572712504483217
chr1	53550000	53600000	0.87828857148885
chr1	53600000	53650000	0.791556783898394
chr1	53650000	53700000	0.716850566467647
chr1	53700000	53750000	0.214709171079559
chr1	53750000	53800000	0.246988333087196
chr1	53800000	53850000	0.0787358383088251
chr1	53850000	53900000	0.0759298719382265
chr1	53900000	53950000	0.0334184265490833
chr1	53950000	54000000	0.284077723158716
chr1	54000000	54050000	0.0332918416000337
chr1	54050000	54100000	0.0410979134580899
chr1	54100000	54150000	0.292537817253529
chr1	54150000	54200000	0.652271144960864
chr1	54200000	54250000	0.69353783835102
chr1	54250000	54300000	0.526572290554653
chr1	54300000	54350000	0.763623705141459
chr1	54350000	54400000	0.736534526044853
chr1	54400000	54450000	0.534758117259858
chr1	54450000	54500000	0.443553661469651
chr1	54500000	54550000	0.785607291293065
chr1	54550000	54600000	0.705099263697546
chr1	54600000	54650000	0.620034177936243
chr1	54650000	54700000	0.972383383615688
chr1	54700000	54750000	0.335513407455853
chr1	54750000	54800000	0.552838667482436
chr1	54800000	54850000	0.594759383109348
chr1	54850000	54900000	0.324289541973459
chr1	54900000	54950000	0.724825418257769
chr1	54950000	55000000	0.39568345323741
chr1	55000000	55050000	0.0724487858393636
chr1	55050000	55100000	0.0360345154961075
chr1	55100000	55150000	0.245110656342961
chr1	55150000	55200000	0.503238464946518
chr1	55200000	55250000	0.0810565623747337
chr1	55250000	55300000	0.782780227430958
chr1	55300000	55350000	0.606806050760565
chr1	55350000	55400000	0.775944640182282
chr1	55400000	55450000	0.983332981708475
chr1	55450000	55500000	0.63402181480622
chr1	55500000	55550000	0.580202113968649
chr1	55550000	55600000	0.41519863288255
chr1	55600000	55650000	0.35992320513091
chr1	55650000	55700000	0.247346990442836
chr1	55700000	55750000	0.914470769425515
chr1	55750000	55800000	0.0505706871452984
chr1	55800000	55850000	0.750712040338404
chr1	55850000	55900000	0.258718538365788
chr1	55900000	55950000	0.763813582565033
chr1	55950000	56000000	0.876685162134222
chr1	56000000	56050000	0.814510854659381
chr1	56050000	56100000	0.0295153906200553
chr1	56100000	56150000	0.964070971961434
chr1	56150000	56200000	0.65777759024452
chr1	56200000	56250000	0.236650562248149
chr1	56250000	56300000	0.159328255870377
chr1	56300000	56350000	0.296187683284457
chr1	56350000	56400000	0.996265744003038
chr1	56400000	56450000	0.555201586531361
chr1	56450000	56500000	0.0417097407118293
chr1	56500000	56550000	0.728981624084896
chr1	56550000	56600000	0.0231650456760691
chr1	56600000	56650000	0.196902888246588
chr1	56650000	56700000	0.714466549927214
chr1	56700000	56750000	0.497605434713813
chr1	56750000	56800000	0
chr1	56800000	56850000	0.965990843688685
chr1	56850000	56900000	0.324247346990443
chr1	56900000	56950000	0.667039389016646
chr1	56950000	57000000	0.30924703052807
chr1	57000000	57050000	0.0284605160446423
chr1	57050000	57100000	0.238633726449925
chr1	57100000	57150000	0.0177218928669381
chr1	57150000	57200000	0.167113230236925
chr1	57200000	57250000	0.0462246038945969
chr1	57250000	57300000	0.137070402329163
chr1	57300000	57350000	0.0373214624781113
chr1	57350000	57400000	0.0983776029030148
chr1	57400000	57450000	0.181037574632376
chr1	57450000	57500000	0.408025485769742
chr1	57500000	57550000	0.0523006814489757
chr1	57550000	57600000	0.324078567058377
chr1	57600000	57650000	0.144538914323087
chr1	57650000	57700000	0.462773476233676
chr1	57700000	57750000	0.07685816156459
chr1	57750000	57800000	0.198738370007806
chr1	57800000	57850000	0.491170699803793
chr1	57850000	57900000	0.0449587544041014
chr1	57900000	57950000	0.956096120171312
chr1	57950000	58000000	0.804995885989156
chr1	58000000	58050000	0.254920989894302
chr1	58050000	58100000	0.130108230131437
chr1	58100000	58150000	0.410704867191291
chr1	58150000	58200000	0.421063735521847
chr1	58200000	58250000	0.171163948606511
chr1	58250000	58300000	0.788371062680647
chr1	58300000	58350000	0.847823793750923
chr1	58350000	58400000	0.35361505516994
chr1	58400000	58450000	0.354522247304795
chr1	58450000	58500000	0.550623430874069
chr1	58500000	58550000	0.0307812401105508
chr1	58550000	58600000	0.593577923584886
chr1	58600000	58650000	0.704993776240005
chr1	58650000	58700000	0.627333909998101
chr1	58700000	58750000	0.686090423848604
chr1	58750000	58800000	0.829300196206671
chr1	58800000	58850000	0.900061182725374
chr1	58850000	58900000	0.851452562290344
chr1	58900000	58950000	0.338277178843436
chr1	58950000	59000000	0.553809152091816
chr1	59000000	59050000	0.803877718939218
chr1	59050000	59100000	0.820544737230743
chr1	59100000	59150000	0.236376294858541
chr1	59150000	59200000	0.839448089622144
chr1	59200000	59250000	0.771071119643874
chr1	59250000	59300000	0.858351442013545
chr1	59300000	59350000	0.0128694698200384
chr1	59350000	59400000	0.285596742547311
chr1	59400000	59450000	0.325829658853562
chr1	59450000	59500000	0.51872402371358
chr1	59500000	59550000	0.576573345429228
chr1	59550000	59600000	0.830987995527332
chr1	59600000	59650000	0.11831473237832
chr1	59650000	59700000	0.0194518871706154
chr1	59700000	59750000	0.0242832127260069
chr1	59750000	59800000	0.134897360703812
chr1	59800000	59850000	0.395704550728918
chr1	59850000	59900000	0.65049895567417
chr1	59900000	59950000	0.249372349627629
chr1	59950000	60000000	0.933796071647081
chr1	60000000	60050000	0.575602860819848
chr1	60050000	60100000	0.169687124200932
chr1	60100000	60150000	0.00364986603092887
chr1	60150000	60200000	0.343298381822401
chr1	60200000	60250000	0.248507352475791
chr1	60250000	60300000	0.656659423194582
chr1	60300000	60350000	0.505749066436001
chr1	60350000	60400000	0.155699487330956
chr1	60400000	60450000	0.167619570033123
chr1	60450000	60500000	0.657503322854913
chr1	60500000	60550000	0.275237874216756
chr1	60550000	60600000	0.212409544505158
chr1	60600000	60650000	0.268317897002046
chr1	60650000	60700000	0.523070106964282
chr1	60700000	60750000	0.754699466233465
chr1	60750000	60800000	0.233865693369058
chr1	60800000	60850000	0.175024789552522
chr1	60850000	60900000	0.274541656996983
chr1	60900000	60950000	0.200004219498302
chr1	60950000	61000000	0.925040612671153
chr1	61000000	61050000	0.167239815185974
chr1	61050000	61100000	0.141943922867571
chr1	61100000	61150000	0.0951074917192346
chr1	61150000	61200000	0.25930926812802
chr1	61200000	61250000	0.117154370345366
chr1	61250000	61300000	0.173737842570518
chr1	61300000	61350000	0.00673009979113481
chr1	61350000	61400000	0.00301694128568109
chr1	61400000	61450000	0.00348108609886288
chr1	61450000	61500000	0.000274267389607341
chr1	61500000	61550000	0.000337559864132198
chr1	61550000	61600000	0.00242621152344991
chr1	61600000	61650000	0.000337559864132198
chr1	61650000	61700000	0.00356547606489588
chr1	61700000	61750000	0.362686976518492
chr1	61750000	61800000	0.353762737610498
chr1	61800000	61850000	0.329838182240132
chr1	61850000	61900000	0.209920040507184
chr1	61900000	61950000	0.701744762547733
chr1	61950000	62000000	0.234667398046372
chr1	62000000	62050000	0.15747167661765
chr1	62050000	62100000	0.031118799974683
chr1	62100000	62150000	0.100761619443448
chr1	62150000	62200000	0.185995485136817
chr1	62200000	62250000	0.153885103061246
chr1	62250000	62300000	0.00101267959239648
chr1	62300000	62350000	0.333804510643684
chr1	62350000	62400000	0.0213084664233423
chr1	62400000	62450000	0.00713095212979176
chr1	62450000	62500000	0.068081605097154
chr1	62500000	62550000	0.0639886917445516
chr1	62550000	62600000	0.229983754931539
chr1	62600000	62650000	0.225890841578936
chr1	62650000	62700000	0.261651089685436
chr1	62700000	62750000	0.156290217093188
chr1	62750000	62800000	0.0722167134327728
chr1	62800000	62850000	0.14413806198443
chr1	62850000	62900000	0.0947066393805777
chr1	62900000	62950000	0.12352581278086
chr1	62950000	63000000	0.271946665541467
chr1	63000000	63050000	0.678474229414123
chr1	63050000	63100000	0.16753518006709
chr1	63100000	63150000	0.0696639169602734
chr1	63150000	63200000	0.100191987172725
chr1	63200000	63250000	0.5180067090023
chr1	63250000	63300000	0.356927361336737
chr1	63300000	63350000	0.162028734783434
chr1	63350000	63400000	0.647271039473407
chr1	63400000	63450000	0.196164476043798
chr1	63450000	63500000	0.539905905187873
chr1	63500000	63550000	0.136711744973523
chr1	63550000	63600000	0.187409017067871
chr1	63600000	63650000	0.199118124854955
chr1	63650000	63700000	0.936032405746957
chr1	63700000	63750000	0.0335872064811494
chr1	63750000	63800000	0.371906580307601
chr1	63800000	63850000	0.170298951454672
chr1	63850000	63900000	0.0527648262621574
chr1	63900000	63950000	0.548218316842128
chr1	63950000	64000000	0.0432709550834406
chr1	64000000	64050000	0.0956982214814659
chr1	64050000	64100000	0.0621954049663495
chr1	64100000	64150000	0.129032258064516
chr1	64150000	64200000	0.118525707293403
chr1	64200000	64250000	0.0400641363741852
chr1	64250000	64300000	0.322643937635815
chr1	64300000	64350000	0.207325049051668
chr1	64350000	64400000	0.54794404945252
chr1	64400000	64450000	0.610202746893394
chr1	64450000	64500000	0.0578915166986645
chr1	64500000	64550000	0.850714150087555
chr1	64550000	64600000	0.160172155530707
chr1	64600000	64650000	0.180847697208802
chr1	64650000	64700000	0.731428933099854
chr1	64700000	64750000	0.247642355323952
chr1	64750000	64800000	0.480432076626089
chr1	64800000	64850000	0.113736576721028
chr1	64850000	64900000	0.042005105592945
chr1	64900000	64950000	0.56454777526952
chr1	64950000	65000000	0.280427857127788
chr1	65000000	65050000	0.550285871009937
chr1	65050000	65100000	0.737926960484398
chr1	65100000	65150000	0.766851621342222
chr1	65150000	65200000	0.192641194961919
chr1	65200000	65250000	0.583894174982595
chr1	65250000	65300000	0.363446486212789
chr1	65300000	65350000	0.506930525960463
chr1	65350000	65400000	0.715394839553577
chr1	65400000	65450000	0.26051182514399
chr1	65450000	65500000	0.294689761387371
chr1	65500000	65550000	0.83828772758919
chr1	65550000	65600000	0.837085170573219
chr1	65600000	65650000	0.535728601869238
chr1	65650000	65700000	0.139791978733729
chr1	65700000	65750000	0.524040591573662
chr1	65750000	65800000	0.535137872107006
chr1	65800000	65850000	0.515116352665668
chr1	65850000	65900000	0.799299563281926
chr1	65900000	65950000	0.0722589084157894
chr1	65950000	66000000	0.874385535559822
chr1	66000000	66050000	0.37410071942446
chr1	66050000	66100000	0.27578640899597
chr1	66100000	66150000	0.32985927973164
chr1	66150000	66200000	0.661279773834891
chr1	66200000	66250000	0.473828561784004
chr1	66250000	66300000	0.550602333382561
chr1	66300000	66350000	0.29675731555518
chr1	66350000	66400000	0.483111458047638
chr1	66400000	66450000	0.593388046161311
chr1	66450000	66500000	0.262853646701407
chr1	66500000	66550000	0.354733222219878
chr1	66550000	66600000	0.147787928015359
chr1	66600000	66650000	0.0465621637587291
chr1	66650000	66700000	0.205890419629106
chr1	66700000	66750000	0.634929006941075
chr1	66750000	66800000	0.0244097976750565
chr1	66800000	66850000	0.108462203843963
chr1	66850000	66900000	0.351610793476656
chr1	66900000	66950000	0.401843920757822
chr1	66950000	67000000	0.195151796451402
chr1	67000000	67050000	0.172788455452647
chr1	67050000	67100000	0.627798054811283
chr1	67100000	67150000	0.240237135804553
chr1	67150000	67200000	0.237663241840545
chr1	67200000	67250000	0.763433827717884
chr1	67250000	67300000	0.531656786008144
chr1	67300000	67350000	0.0157387286651617
chr1	67350000	67400000	0.438764530897276
chr1	67400000	67450000	0.00438827823371801
chr1	67450000	67500000	0.0162028734783434
chr1	67500000	67550000	0.189645351167746
chr1	67550000	67600000	0.929850840735037
chr1	67600000	67650000	0.452646680309711
chr1	67650000	67700000	0.48671912909555
chr1	67700000	67750000	0.330049157155214
chr1	67750000	67800000	0.336462794573725
chr1	67800000	67850000	0.0877866621658685
chr1	67850000	67900000	0.548112829384586
chr1	67900000	67950000	0.701280617734551
chr1	67950000	68000000	0.391506149918775
chr1	68000000	68050000	0.72227262178527
chr1	68050000	68100000	0.0700225743159139
chr1	68100000	68150000	0.0109285006012785
chr1	68150000	68200000	0.0433553450494736
chr1	68200000	68250000	0.246671870714572
chr1	68250000	68300000	0.00162450684613602
chr1	68300000	68350000	0.0813941222388658
chr1	68350000	68400000	0.476254773307454
chr1	68400000	68450000	0.318150171944556
chr1	68450000	68500000	0.00516888541952365
chr1	68500000	68550000	0.0644106415747168
chr1	68550000	68600000	0.338530348741535
chr1	68600000	68650000	0.552036962805122
chr1	68650000	68700000	0.0177007953754299
chr1	68700000	68750000	0.0110761830418363
chr1	68750000	68800000	0.00654022236756047
chr1	68800000	68850000	0.116753518006709
chr1	68850000	68900000	0.20911833582987
chr1	68900000	68950000	0.453954724783223
chr1	68950000	69000000	0.45969324247347
chr1	69000000	69050000	0
chr1	69050000	69100000	0.645604337644254
chr1	69100000	69150000	0.640034599886073
chr1	69150000	69200000	0.379986919555265
chr1	69200000	69250000	0.0626806472710395
chr1	69250000	69300000	0.778919386484947
chr1	69300000	69350000	0.260891579991139
chr1	69350000	69400000	0.0662883183189519
chr1	69400000	69450000	0.366421232515454
chr1	69450000	69500000	0.346315323108082
chr1	69500000	69550000	0.797042131690542
chr1	69550000	69600000	0.224624992088441
chr1	69600000	69650000	0.429397244667609
chr1	69650000	69700000	0.544884913183822
chr1	69700000	69750000	0.910757610920062
chr1	69750000	69800000	0.126817021456149
chr1	69800000	69850000	0.787822527901432
chr1	69850000	69900000	0.843836367855862
chr1	69900000	69950000	0.00694107470621741
chr1	69950000	70000000	0.0433764425409818
chr1	70000000	70050000	0.48247853330239
chr1	70050000	70100000	0.0752125572269458
chr1	70100000	70150000	0.612164813603663
chr1	70150000	70200000	0.732631490115825
chr1	70200000	70250000	0.185341462900061
chr1	70250000	70300000	0.679782273887635
chr1	70300000	70350000	0.898816430726387
chr1	70350000	70400000	0.582522838034558
chr1	70400000	70450000	0.296799510538197
chr1	70450000	70500000	0.129412012911665
chr1	70500000	70550000	0.624527943627503
chr1	70550000	70600000	0.0459081415219731
chr1	70600000	70650000	0.550665625857086
chr1	70650000	70700000	0.000189877423574347
chr1	70700000	70750000	0.363024536382624
chr1	70750000	70800000	0.191923880250638
chr1	70800000	70850000	0.20378067047828
chr1	70850000	70900000	0.0202746893394375
chr1	70900000	70950000	0.539483955357708
chr1	70950000	71000000	0.565834722251524
chr1	71000000	71050000	0.00331230616679679
chr1	71050000	71100000	0.259245975653495
chr1	71100000	71150000	0.205215299900842
chr1	71150000	71200000	0.259478048060086
chr1	71200000	71250000	0.353657250152957
chr1	71250000	71300000	0.795712989725522
chr1	71300000	71350000	0.573788476550138
chr1	71350000	71400000	0.452140340513513
chr1	71400000	71450000	0.23966750353383
chr1	71450000	71500000	0.168273592269879
chr1	71500000	71550000	0.502057005422055
chr1	71550000	71600000	0.404333424755797
chr1	71600000	71650000	0.707715352644571
chr1	71650000	71700000	0.413531931053398
chr1	71700000	71750000	0.462520306335577
chr1	71750000	71800000	0.240448110719635
chr1	71800000	71850000	0.832844574780059
chr1	71850000	71900000	0.586088314099454
chr1	71900000	71950000	0.589843667587924
chr1	71950000	72000000	0.170024684065065
chr1	72000000	72050000	0.40490305702652
chr1	72050000	72100000	0.227367665984514
chr1	72100000	72150000	0.377792780438406
chr1	72150000	72200000	0.282263338889006
chr1	72200000	72250000	0.23530032279162
chr1	72250000	72300000	0.49678263254499
chr1	72300000	72350000	0.700014768244056
chr1	72350000	72400000	0.640245574801156
chr1	72400000	72450000	0.748032658916855
chr1	72450000	72500000	0.950336504989557
chr1	72500000	72550000	0.52939935441676
chr1	72550000	72600000	0.427519567923374
chr1	72600000	72650000	0.26669339015591
chr1	72650000	72700000	0.726618705035971
chr1	72700000	72750000	0.705204751155088
chr1	72750000	72800000	0.152070718791536
chr1	72800000	72850000	0.263845228802295
chr1	72850000	72900000	0.24549041119011
chr1	72900000	72950000	0.0792421781050233
chr1	72950000	73000000	0.067111120487774
chr1	73000000	73050000	0.253465262980232
chr1	73050000	73100000	0.275047996793181
chr1	73100000	73150000	0.192767779910969
chr1	73150000	73200000	0.840819426570181
chr1	73200000	73250000	0.575560665836832
chr1	73250000	73300000	0.363383193738265
chr1	73300000	73350000	0.825249477837085
chr1	73350000	73400000	0.830418363256609
chr1	73400000	73450000	0.50212029789658
chr1	73450000	73500000	0.555897803751134
chr1	73500000	73550000	0.360535032384649
chr1	73550000	73600000	0.0659085634718032
chr1	73600000	73650000	0.595139137956497
chr1	73650000	73700000	0.0353172007848267
chr1	73700000	73750000	0.265596320597481
chr1	73750000	73800000	0.332559758644697
chr1	73800000	73850000	0.447667672313762
chr1	73850000	73900000	0.677313867381168
chr1	73900000	73950000	0.246249920884407
chr1	73950000	74000000	0.41713960210131
chr1	74000000	74050000	0.284141015633241
chr1	74050000	74100000	0.883077702061225
chr1	74100000	74150000	0.754572881284415
chr1	74150000	74200000	0.525243148589633
chr1	74200000	74250000	0.469651258465368
chr1	74250000	74300000	0.566319964556214
chr1	74300000	74350000	0.0296841705521214
chr1	74350000	74400000	0.270153378763265
chr1	74400000	74450000	0.297094875419313
chr1	74450000	74500000	0.135677967889618
chr1	74500000	74550000	0.250743686575666
chr1	74550000	74600000	0.821958269161797
chr1	74600000	74650000	0.856811325133442
chr1	74650000	74700000	0.653558091942868
chr1	74700000	74750000	0.18802084432161
chr1	74750000	74800000	0.917529905694213
chr1	74800000	74850000	0.378383510200637
chr1	74850000	74900000	0.15226059621511
chr1	74900000	74950000	0.945167619570033
chr1	74950000	75000000	0.0310133125171417
chr1	75000000	75050000	0.0242832127260069
chr1	75100000	75150000	0.261292432329796
chr1	75150000	75200000	0.633009135213823
chr1	75200000	75250000	0.429376147176101
chr1	75250000	75300000	0.778560729129307
chr1	75300000	75350000	0.601151923036351
chr1	75350000	75400000	0.590075739994515
chr1	75400000	75450000	0.479039642186544
chr1	75450000	75500000	0.165868478237937
chr1	75500000	75550000	0.37047195088504
chr1	75550000	75600000	0.0598957783919492
chr1	75600000	75650000	0.594442920736724
chr1	75650000	75700000	0.259161585687462
chr1	75700000	75750000	0.0159497035802443
chr1	75750000	75800000	0.23238886896348
chr1	75800000	75850000	0.0523639739235005
chr1	75850000	75900000	0.0539251882951117
chr1	75900000	75950000	0.028355028587101
chr1	75950000	76000000	0.279225300111817
chr1	76000000	76050000	0.772653431506994
chr1	76050000	76100000	0.632650477858183
chr1	76100000	76150000	0.717673368636469
chr1	76150000	76200000	0.848984155783877
chr1	76200000	76250000	0.797780543893331
chr1	76250000	76300000	0.192366927572312
chr1	76300000	76350000	0.465621637587291
chr1	76350000	76400000	0.528281187366822
chr1	76400000	76450000	0.0422160805080276
chr1	76450000	76500000	0.640751914597354
chr1	76500000	76550000	0.918373805354543
chr1	76550000	76600000	0.805565518259879
chr1	76600000	76650000	0.619654423089095
chr1	76650000	76700000	0.283043946074812
chr1	76700000	76750000	0.237388974450938
chr1	76750000	76800000	0.613578345534716
chr1	76800000	76850000	0.654317601637165
chr1	76850000	76900000	0.0505706871452984
chr1	76900000	76950000	0.205932614612123
chr1	76950000	77000000	0.380915209181628
chr1	77000000	77050000	0.140002953648811
chr1	77050000	77100000	0.17844258317686
chr1	77100000	77150000	0.211713327285386
chr1	77150000	77200000	0.441338424861284
chr1	77200000	77250000	0.765311504462119
chr1	77250000	77300000	0.692124306419967
chr1	77300000	77350000	0.69463490790945
chr1	77350000	77400000	0.78676765332602
chr1	77400000	77450000	0.498512626848668
chr1	77450000	77500000	0.364881115635351
chr1	77500000	77550000	0.660731239055676
chr1	77550000	77600000	0.854110846220384
chr1	77600000	77650000	0.722863351547501
chr1	77650000	77700000	0.741492436549294
chr1	77700000	77750000	0.217557332433174
chr1	77750000	77800000	0.580856136205405
chr1	77800000	77850000	0.13734466971877
chr1	77850000	77900000	0.363404291229773
chr1	77950000	78000000	0.0259710120466676
chr1	78000000	78050000	0.479862444355366
chr1	78050000	78100000	0.899449355471634
chr1	78100000	78150000	0.234667398046372
chr1	78200000	78250000	0.189877423574337
chr1	78250000	78300000	0.731787590455495
chr1	78300000	78350000	0.514314647988354
chr1	78350000	78400000	0.462393721386527
chr1	78400000	78450000	0.0265406443173907
chr1	78450000	78500000	0.597059009683749
chr1	78500000	78550000	0.0935884723306399
chr1	78550000	78600000	0.898816430726387
chr1	78600000	78650000	0.703158294478786
chr1	78650000	78700000	0.0241566277769574
chr1	78700000	78750000	0.562016076288529
chr1	78750000	78800000	0.379775944640182
chr1	78800000	78850000	0.858710099369185
chr1	78850000	78900000	0.853604506424186
chr1	78900000	78950000	0.101415641680204
chr1	78950000	79000000	0.000801704677313886
chr1	79000000	79050000	0.476444650731028
chr1	79050000	79100000	0.860883140994536
chr1	79100000	79150000	0.321082723264204
chr1	79150000	79200000	0.551003185721218
chr1	79200000	79250000	0.332686343593747
chr1	79250000	79300000	0.125762146880736
chr1	79300000	79350000	0.346969345344838
chr1	79350000	79400000	0.0644528365577333
chr1	79400000	79450000	0.851874512120509
chr1	79450000	79500000	0.1862064600519
chr1	79500000	79550000	0.473575391885905
chr1	79550000	79600000	0.238992383805566
chr1	79600000	79650000	0.274140804658326
chr1	79650000	79700000	0.455853499018967
chr1	79700000	79750000	0.57279689444925
chr1	79750000	79800000	0.743349015802021
chr1	79800000	79850000	0.516129032258065
chr1	79850000	79900000	0.863583619907593
chr1	79900000	79950000	0.65777759024452
chr1	79950000	80000000	0.391168590054643
chr1	80000000	80050000	0.179202092871158
chr1	80050000	80100000	0.173210405282812
chr1	80100000	80150000	0.263803033819279
chr1	80150000	80200000	0.585856241692863
chr1	80200000	80250000	0.515517205004325
chr1	80250000	80300000	0.452920947699319
chr1	80300000	80350000	0.538703348171902
chr1	80350000	80400000	0.617312601531678
chr1	80400000	80450000	0.815207071879154
chr1	80450000	80500000	0.364564653262727
chr1	80500000	80550000	0.575138716006667
chr1	80550000	80600000	0.24475199898732
chr1	80600000	80650000	0.803941011413743
chr1	80650000	80700000	0.150467309436908
chr1	80700000	80750000	0.438827823371801
chr1	80750000	80800000	0.932192662292453
chr1	80800000	80850000	0.416337897423996
chr1	80850000	80900000	0.0169623831726408
chr1	80900000	80950000	0.384143125382392
chr1	80950000	81000000	0.0621110150003165
chr1	81000000	81050000	0.00814363172218824
chr1	81350000	81400000	0.368615371632313
chr1	81450000	81500000	0.0798329078672546
chr1	81600000	81650000	0.164961286103082
chr1	81650000	81700000	0.437941728728454
chr1	81700000	81750000	0.0212662714403258
chr1	82150000	82200000	0.00289035633663159
chr1	82200000	82250000	0.247557965357919
chr1	82250000	82300000	0.16996139159054
chr1	82300000	82350000	0.290786725458343
chr1	82350000	82400000	0.159349353361885
chr1	82400000	82450000	0.282157851431465
chr1	82450000	82500000	0.183695858562417
chr1	82500000	82550000	0.392350049579105
chr1	82550000	82600000	0.42332116711323
chr1	82600000	82650000	0.606510685879449
chr1	82650000	82700000	0.880967952910399
chr1	82700000	82750000	0.35167408595118
chr1	82750000	82800000	0.791620076372919
chr1	82800000	82850000	0.396274182999641
chr1	82850000	82900000	0.65292516719762
chr1	82900000	82950000	0.668431823456191
chr1	82950000	83000000	0.71317960294521
chr1	83000000	83050000	0.813498175066985
chr1	83050000	83100000	0.663431717968733
chr1	83100000	83150000	0.371379143019895
chr1	83150000	83200000	0.371231460579337
chr1	83200000	83250000	0.317918099537965
chr1	83250000	83300000	0.267938142154898
chr1	83300000	83350000	0.0889259267073145
chr1	83350000	83400000	0.0329753792274099
chr1	83400000	83450000	0.808476972088019
chr1	83450000	83500000	0.100508449545349
chr1	83500000	83550000	0.328192577902487
chr1	83550000	83600000	0.561868393847971
chr1	83600000	83650000	0.799953585518682
chr1	83650000	83700000	0.159792400683559
chr1	83700000	83750000	0.206354564442288
chr1	83750000	83800000	0.0946222494145446
chr1	83800000	83850000	0.0156543386991287
chr1	83850000	83900000	0.0251482098778455
chr1	83900000	83950000	0.0719424460431655
chr1	83950000	84000000	0.52842886980738
chr1	84000000	84050000	0.58516002447309
chr1	84050000	84100000	0.612586763433828
chr1	84100000	84150000	0.098715162767147
chr1	84150000	84200000	0.0544104305998017
chr1	84200000	84250000	0.17578429924682
chr1	84250000	84300000	0.457921053186776
chr1	84300000	84350000	0.627798054811283
chr1	84350000	84400000	0.125487879491128
chr1	84400000	84450000	0.399101246861748
chr1	84450000	84500000	0.77839194919724
chr1	84500000	84550000	0.424270554231102
chr1	84550000	84600000	0.459376780100846
chr1	84600000	84650000	0.147091710795586
chr1	84650000	84700000	0.491276187261335
chr1	84700000	84750000	0.690900651912488
chr1	84750000	84800000	0.670372792674951
chr1	84800000	84850000	0.190489250828077
chr1	84850000	84900000	0.0212029789658009
chr1	84900000	84950000	0.345302643515686
chr1	85500000	85550000	0.265701808055022
chr1	85600000	85650000	0.0278275912993945
chr1	85650000	85700000	0.586911116268276
chr1	85700000	85750000	0.551087575687251
chr1	85750000	85800000	0.619443448174012
chr1	85800000	85850000	0.71887592565244
chr1	85850000	85900000	0.850439882697947
chr1	85900000	85950000	0.530833983839321
chr1	85950000	86000000	0.844089537753961
chr1	86000000	86050000	0.481845608557143
chr1	86050000	86100000	0.387138969176565
chr1	86100000	86150000	0.933057659444292
chr1	86150000	86200000	0.0433553450494736
chr1	86200000	86250000	0.439376358151016
chr1	86250000	86300000	0.201080191565223
chr1	86300000	86350000	0.368024641870082
chr1	86350000	86400000	0.219624886600983
chr1	86400000	86450000	0.425620793687631
chr1	86450000	86500000	0.000358657355640446
chr1	86500000	86550000	0.0168357982235913
chr1	86550000	86600000	0.673853878773814
chr1	86600000	86650000	0.114474988923817
chr1	86650000	86700000	0.70784193759362
chr1	86700000	86750000	0.419882275997384
chr1	86750000	86800000	0.183906833477499
chr1	86800000	86850000	0.35167408595118
chr1	86850000	86900000	0.152956813434883
chr1	86900000	86950000	0.061013945441887
chr1	86950000	87000000	0.0439038798286884
chr1	87000000	87050000	0.261165847380746
chr1	87050000	87100000	0.230173632355113
chr1	87100000	87150000	0.470052110804025
chr1	87150000	87200000	0.735627333909998
chr1	87200000	87250000	0.0284605160446423
chr1	87250000	87300000	0.475263191206566
chr1	87300000	87350000	0.667250363931729
chr1	87350000	87400000	0.326504778581827
chr1	87400000	87450000	0.0757399945146522
chr1	87450000	87500000	0.374185109390493
chr1	87500000	87550000	0.522057427371885
chr1	87550000	87600000	0.325112344142282
chr1	87600000	87650000	0.7614295660246
chr1	87650000	87700000	0.255617207114074
chr1	87700000	87750000	0.717673368636469
chr1	87750000	87800000	0.556931580835039
chr1	87800000	87850000	0.2268191312053
chr1	87850000	87900000	0.177408806092956
chr1	87900000	87950000	0.0618156501192009
chr1	87950000	88000000	0.0929344500938838
chr1	88000000	88050000	0.580202113968649
chr1	88050000	88100000	0.640709719614338
chr1	88100000	88150000	0.913732357222726
chr1	88150000	88200000	0.939218126964704
chr1	88300000	88350000	0.601552775375008
chr1	88350000	88400000	0.449650836515538
chr1	88400000	88450000	0.0494525200953606
chr1	88450000	88500000	0.291778307559231
chr1	88500000	88550000	0.530074474145024
chr1	88550000	88600000	0.33021793708728
chr1	88600000	88650000	0.132028101858689
chr1	88650000	88700000	0.298276334943775
chr1	88700000	88750000	0.753750079115593
chr1	88750000	88800000	0.806557100360767
chr1	88800000	88850000	0.591932319247241
chr1	88850000	88900000	0.729656743813161
chr1	88900000	88950000	0.293255131964809
chr1	88950000	89000000	0.624907698474651
chr1	89000000	89050000	0.158252283803456
chr1	89050000	89100000	0.395577965779869
chr1	89100000	89150000	0.542796261524505
chr1	89150000	89200000	0.862718622755754
chr1	89200000	89250000	0.83586151606574
chr1	89250000	89300000	0.894449249984177
chr1	89300000	89350000	0.937762400050634
chr1	89350000	89400000	0.625055380915209
chr1	89400000	89450000	0.321694550517943
chr1	89450000	89500000	0.273887634760227
chr1	89500000	89550000	0.453680457393616
chr1	89550000	89600000	0.632671575349691
chr1	89600000	89650000	0.338530348741535
chr1	89650000	89700000	0.236692757231165
chr1	89700000	89750000	0.205932614612123
chr1	89750000	89800000	0.353931517542564
chr1	89800000	89850000	0.775881347707758
chr1	89850000	89900000	0.147703538049326
chr1	89900000	89950000	0.624169286271862
chr1	89950000	90000000	0.552395620160763
chr1	90000000	90050000	0.270744108525496
chr1	90050000	90100000	0.10631025971012
chr1	90100000	90150000	0.646511529779109
chr1	90150000	90200000	0.536319331631469
chr1	90200000	90250000	0.308677398257347
chr1	90250000	90300000	0.698980991160151
chr1	90300000	90350000	0.15468680773856
chr1	90350000	90400000	0.208295533661048
chr1	90400000	90450000	0.0915209181628305
chr1	90450000	90500000	0.0242410177429904
chr1	90500000	90550000	0.084411063524547
chr1	90550000	90600000	0.168273592269879
chr1	90600000	90650000	0.456191058883099
chr1	90650000	90700000	0.0608240680183126
chr1	90700000	90750000	0.293318424439334
chr1	90750000	90800000	0.248064305154117
chr1	90800000	90850000	0.0831030190510348
chr1	90850000	90900000	0.59389438595751
chr1	90900000	90950000	0.031203189940716
chr1	90950000	91000000	0.0605919956117218
chr1	91000000	91050000	0.0162661659528682
chr1	91050000	91100000	0.137640034599886
chr1	91100000	91150000	0.270723011033988
chr1	91150000	91200000	0.63098377602903
chr1	91200000	91250000	0.855292305744847
chr1	91250000	91300000	0.30416253507458
chr1	91300000	91350000	0.918859047659233
chr1	91350000	91400000	0.430578704192072
chr1	91400000	91450000	0.346252030633558
chr1	91450000	91500000	0.861389480790734
chr1	91500000	91550000	0.267220827443617
chr1	91550000	91600000	0.902508491740332
chr1	91600000	91650000	0.62237599949366
chr1	91650000	91700000	0.513175383446908
chr1	91700000	91750000	0.370155488512416
chr1	91750000	91800000	0.754847148674023
chr1	91800000	91850000	0.944787864722884
chr1	91850000	91900000	0.602966307306061
chr1	91900000	91950000	0.330893056815545
chr1	91950000	92000000	0.640983987003945
chr1	92000000	92050000	0.772273676659845
chr1	92050000	92100000	0.695605392518829
chr1	92100000	92150000	0.0547901854469504
chr1	92150000	92200000	0.0489883752821789
chr1	92200000	92250000	0.334205362982341
chr1	92250000	92300000	0.0674697778434145
chr1	92300000	92350000	0.441908057132007
chr1	92350000	92400000	0.600983143104285
chr1	92400000	92450000	0.867170193463997
chr1	92450000	92500000	0.347391295175004
chr1	92500000	92550000	0.558155235342518
chr1	92550000	92600000	0.348741534631532
chr1	92600000	92650000	0.497415557290238
chr1	92650000	92700000	0.257832443722441
chr1	92700000	92750000	0.627798054811283
chr1	92750000	92800000	0.682166290428068
chr1	92800000	92850000	0.511150024262115
chr1	92850000	92900000	0.436000759509694
chr1	92900000	92950000	0.28245321631258
chr1	92950000	93000000	0.633241207620414
chr1	93000000	93050000	0.479145129644085
chr1	93050000	93100000	0.659655266988755
chr1	93100000	93150000	0.52140340513513
chr1	93150000	93200000	0.145129644085318
chr1	93200000	93250000	0.15177535391042
chr1	93250000	93300000	0.625667208168949
chr1	93300000	93350000	0.842697103314416
chr1	93350000	93400000	0.918626975252642
chr1	93400000	93450000	0.3867170193464
chr1	93450000	93500000	0.648768961370493
chr1	93500000	93550000	0.817274626046963
chr1	93550000	93600000	0.235975442519884
chr1	93600000	93650000	0.0360767104791241
chr1	93650000	93700000	0.0563935948015781
chr1	93700000	93750000	0.474651363952826
chr1	93750000	93800000	0.0872170298951455
chr1	93800000	93850000	0.183147323783202
chr1	93900000	93950000	0.399354416759847
chr1	93950000	94000000	0.188906938964957
chr1	94000000	94050000	0.0523639739235005
chr1	94050000	94100000	0.766893816325239
chr1	94100000	94150000	0.938922762083588
chr1	94150000	94200000	0.579843456613009
chr1	94200000	94250000	0.379332897318509
chr1	94250000	94300000	0.673790586299289
chr1	94300000	94350000	0.678326546973565
chr1	94350000	94400000	0.365450747906074
chr1	94400000	94450000	0.0399164539336273
chr1	94450000	94500000	0.072469883330872
chr1	94500000	94550000	0.018523597544252
chr1	94550000	94600000	0.594611700668791
chr1	94600000	94650000	0.344669718770438
chr1	94650000	94700000	0.708474862338868
chr1	94700000	94750000	0.835967003523281
chr1	94750000	94800000	0.875566995084284
chr1	94800000	94850000	0.170657608810312
chr1	94850000	94900000	0.252241608472753
chr1	94900000	94950000	0.481803413574126
chr1	94950000	95000000	0.436612586763434
chr1	95000000	95050000	0.480748538998713
chr1	95050000	95100000	0.883795016772506
chr1	95100000	95150000	0.363615266144855
chr1	95150000	95200000	0.0458448490474482
chr1	95200000	95250000	0.548766851621342
chr1	95250000	95300000	0.0591151712061436
chr1	95300000	95350000	0.480980611405304
chr1	95350000	95400000	0.939239224456212
chr1	95400000	95450000	0.17626954155151
chr1	95450000	95500000	0.0182493301546446
chr1	95500000	95550000	0.842697103314416
chr1	95550000	95600000	0.454439967087913
chr1	95600000	95650000	0.872486761324079
chr1	95650000	95700000	0.317960294520981
chr1	95700000	95750000	0.190383763370535
chr1	95750000	95800000	0.432435283444798
chr1	95800000	95850000	0.621363319901264
chr1	95850000	95900000	0.299014747146564
chr1	95900000	95950000	0.57098251017954
chr1	95950000	96000000	0.707061330407814
chr1	96000000	96050000	0.0239034578788582
chr1	96050000	96100000	0.392856389375303
chr1	96100000	96150000	0.511255511719657
chr1	96150000	96200000	0.930631447920842
chr1	96200000	96250000	0.767357961138421
chr1	96250000	96300000	0.788434355155172
chr1	96300000	96350000	0.177345513618431
chr1	96350000	96400000	0.173632355112977
chr1	96400000	96450000	0.625814890609506
chr1	96450000	96500000	0.741724508955885
chr1	96500000	96550000	0.455579231629359
chr1	96550000	96600000	0.550623430874069
chr1	96600000	96650000	0.0837359437962826
chr1	96650000	96700000	0.666891706576088
chr1	96700000	96750000	0.237325681976413
chr1	96750000	96800000	0.493976666174392
chr1	96800000	96850000	0.0923437203316526
chr1	96850000	96900000	0.137640034599886
chr1	96900000	96950000	0.0470896010464356
chr1	96950000	97000000	0.516994029409903
chr1	97000000	97050000	0.256355619316863
chr1	97050000	97100000	0.889385852022195
chr1	97100000	97150000	0.628409882065022
chr1	97300000	97350000	0.394649676153505
chr1	97350000	97400000	0.0337770839047238
chr1	97400000	97450000	0.635393151754256
chr1	97450000	97500000	0.149285849912445
chr1	97500000	97550000	0.698559041329986
chr1	97550000	97600000	0.173864427519568
chr1	97600000	97650000	0.217409649992616
chr1	97650000	97700000	0.678094474566974
chr1	97700000	97750000	0.287221249393447
chr1	97750000	97800000	0.0819215595265723
chr1	97800000	97850000	0.886200130804447
chr1	97850000	97900000	0.305196312158484
chr1	97900000	97950000	0.873689318340049
chr1	97950000	98000000	0.167640667524631
chr1	98000000	98050000	0.00997911348340685
chr1	98050000	98100000	0.111036097807971
chr1	98100000	98150000	0.257705858773392
chr1	98150000	98200000	0.768539420662883
chr1	98200000	98250000	0.0847486233886791
chr1	98250000	98300000	0.512015021413954
chr1	98300000	98350000	0.525264246081141
chr1	98350000	98400000	0.440241355302854
chr1	98400000	98450000	0.269541551509526
chr1	98450000	98500000	0.756619337960716
chr1	98500000	98550000	0.468153336568282
chr1	98550000	98600000	0.0520053165678601
chr1	98600000	98650000	0.584252832338235
chr1	98650000	98700000	0.483005970590097
chr1	98700000	98750000	0.0870060549800629
chr1	98750000	98800000	0.371695605392519
chr1	98800000	98850000	0.571235680077639
chr1	98850000	98900000	0.131563957045507
chr1	98900000	98950000	0.339500833350915
chr1	98950000	99000000	0.559843034663179
chr1	99000000	99050000	0.719171290533556
chr1	99050000	99100000	0.0818582670520475
chr1	99100000	99150000	0.588852085487036
chr1	99150000	99200000	0.00691997721470916
chr1	99200000	99250000	0.362117344247769
chr1	99250000	99300000	0.472942467140657
chr1	99300000	99350000	0.348108609886285
chr1	99350000	99400000	0.0319626996350134
chr1	99400000	99450000	0.171860165826283
chr1	99450000	99500000	0.70263085719108
chr1	99500000	99550000	0.0523639739235005
chr1	99550000	99600000	0.78676765332602
chr1	99600000	99650000	0.479124032152577
chr1	99650000	99700000	0.00867106900989467
chr1	99700000	99750000	0.0152534863604717
chr1	99750000	99800000	0.00782716934956429
chr1	99800000	99850000	0.140656975885567
chr1	99850000	99900000	0.10206966391696
chr1	99900000	99950000	0.220046836431148
chr1	99950000	100000000	0.221460368362202
chr1	100000000	100050000	0.081415219730374
chr1	100050000	100100000	0.353193105339775
chr1	100100000	100150000	0.00466254562332535
chr1	100150000	100200000	0.000379754847148694
chr1	100200000	100250000	0.499040064136374
chr1	100250000	100300000	0.240300428279078
chr1	100300000	100350000	0.246566383257031
chr1	100350000	100400000	0.276039578894069
chr1	100400000	100450000	0.259098293212937
chr1	100450000	100500000	0.673938268739847
chr1	100500000	100550000	0.596573767379059
chr1	100550000	100600000	0.0765838941749826
chr1	100600000	100650000	0.00797485179012214
chr1	100650000	100700000	0.225616574189329
chr1	100700000	100750000	0.617882233802401
chr1	100750000	100800000	0.368615371632313
chr1	100800000	100850000	0.639886917445516
chr1	100850000	100900000	0.3890166459208
chr1	100900000	100950000	0.120614358952721
chr1	100950000	101000000	0.157492774109158
chr1	101000000	101050000	0.00204645667630121
chr1	101050000	101100000	0.0965421211417963
chr1	101100000	101150000	0.282854068651237
chr1	101150000	101200000	0.544737230743265
chr1	101200000	101250000	0.475642946053714
chr1	101250000	101300000	0.502289077828646
chr1	101300000	101350000	0.436675879237959
chr1	101350000	101400000	0.774446718285196
chr1	101400000	101450000	0.044684487014494
chr1	101450000	101500000	0.955779657798688
chr1	101500000	101550000	0.0318994071604887
chr1	101550000	101600000	0.152070718791536
chr1	101600000	101650000	0.432266503512732
chr1	101650000	101700000	0.767189181206355
chr1	101700000	101750000	0.377729487963881
chr1	101750000	101800000	0.465853709993882
chr1	101800000	101850000	0.724551150868162
chr1	101850000	101900000	0.445410240722378
chr1	101900000	101950000	0.473047954598198
chr1	101950000	102000000	0.85913204919935
chr1	102000000	102050000	0.328108187936454
chr1	102050000	102100000	0.692672841199181
chr1	102100000	102150000	0.0373003649866031
chr1	102150000	102200000	0.287157956918922
chr1	102200000	102250000	0.236608367265132
chr1	102250000	102300000	0.365239772990991
chr1	102300000	102350000	0.418173379185215
chr1	102350000	102400000	0.70505706871453
chr1	102400000	102450000	0.309943247747843
chr1	102450000	102500000	0.305175214666976
chr1	102500000	102550000	0.622439291968185
chr1	102550000	102600000	0.222515242937615
chr1	102600000	102650000	0.000337559864132198
chr1	102650000	102700000	0.0296841705521214
chr1	102700000	102750000	0.598831198970442
chr1	102750000	102800000	0.492837401632946
chr1	102800000	102850000	0.101668811578303
chr1	102850000	102900000	0.257157323994177
chr1	102900000	102950000	0.329163062511867
chr1	102950000	103000000	0.424270554231102
chr1	103000000	103050000	0.227009008628874
chr1	103050000	103100000	0.332686343593747
chr1	103100000	103150000	0.285280280174687
chr1	103150000	103200000	0.422519462435916
chr1	103200000	103250000	0.53328129285428
chr1	103250000	103300000	0.651511635266567
chr1	103300000	103350000	0.342728749551678
chr1	103350000	103400000	0.218844279415178
chr1	103400000	103450000	0.211122597523155
chr1	103450000	103500000	0.818920230384607
chr1	103500000	103550000	0.705310238612629
chr1	103550000	103600000	0.283740163294584
chr1	103600000	103650000	0.042005105592945
chr1	103650000	103700000	0.769446612797738
chr1	103700000	103750000	0.545581130403595
chr1	103750000	103800000	0.67366400135024
chr1	103800000	103850000	0.0408236460684824
chr1	103850000	103900000	0.668642798371274
chr1	103900000	103950000	0.490875334922678
chr1	103950000	104000000	0.0582079790712884
chr1	104000000	104050000	0.149032680014346
chr1	104050000	104100000	0.167408595118041
chr1	104100000	104150000	0.0814785122048989
chr1	104150000	104200000	0.334943775185131
chr1	104200000	104250000	0.745944007257537
chr1	104250000	104300000	0.449671934007047
chr1	104300000	104350000	0.795987257115129
chr1	104350000	104400000	0.755648853351337
chr1	104400000	104450000	0.96326926728412
chr1	104450000	104500000	0.388278233718011
chr1	104500000	104550000	0.123146057933712
chr1	104550000	104600000	0.0399164539336273
chr1	104600000	104650000	0.650287980759088
chr1	104650000	104700000	0.0607185805607713
chr1	104700000	104750000	0.0859722778961581
chr1	104750000	104800000	0.646068482457436
chr1	104800000	104850000	0.159982278107133
chr1	104850000	104900000	0.697082216924408
chr1	104900000	104950000	0.735669528893015
chr1	104950000	105000000	0.119812654275407
chr1	105000000	105050000	0.291947087491297
chr1	105050000	105100000	0.184792928120846
chr1	105100000	105150000	0.0271102765881137
chr1	105150000	105200000	0.738011350450431
chr1	105200000	105250000	0.026730521740965
chr1	105250000	105300000	0.182008059241756
chr1	105300000	105350000	0.409460115192304
chr1	105350000	105400000	0.427350787991308
chr1	105400000	105450000	0.320702968417055
chr1	105450000	105500000	0.607038123167155
chr1	105500000	105550000	0.174856009620456
chr1	105550000	105600000	0.8615582607228
chr1	105600000	105650000	0.60189033523914
chr1	105650000	105700000	0.491255089769826
chr1	105700000	105750000	0.390577860292411
chr1	105750000	105800000	0.747674001561214
chr1	105800000	105850000	0.191755100318572
chr1	105850000	105900000	0.683664212325155
chr1	105900000	105950000	0.487879491128505
chr1	105950000	106000000	0.441612692250891
chr1	106000000	106050000	0.145530496423975
chr1	106050000	106100000	0.0661195383868858
chr1	106100000	106150000	0.0695795269942404
chr1	106150000	106200000	0.0177218928669381
chr1	106200000	106250000	0.0117091077870841
chr1	106250000	106300000	0.134306630941581
chr1	106300000	106350000	0.134728580771746
chr1	106350000	106400000	0.138547226734741
chr1	106400000	106450000	0.0527648262621574
chr1	106450000	106500000	0.0616046752041183
chr1	106500000	106550000	0.296440853182557
chr1	106550000	106600000	0.121331673664001
chr1	106600000	106650000	0.240427013228127
chr1	106650000	106700000	0.141184413173274
chr1	106700000	106750000	0.314669085845693
chr1	106750000	106800000	0.31604042279373
chr1	106800000	106850000	0.402223675604971
chr1	106850000	106900000	0.492858499124454
chr1	106900000	106950000	0.140467098461993
chr1	106950000	107000000	0.765480284394185
chr1	107000000	107050000	0.728559674254731
chr1	107050000	107100000	0.0720901284837233
chr1	107100000	107150000	0.438026118694487
chr1	107150000	107200000	0.10595160235448
chr1	107200000	107250000	0.714572037384755
chr1	107250000	107300000	0.185193780459503
chr1	107300000	107350000	0.460874701997932
chr1	107350000	107400000	0.193801556994873
chr1	107400000	107450000	0.0757821894976687
chr1	107450000	107500000	0.368594274140805
chr1	107500000	107550000	0.0133547121247284
chr1	107550000	107600000	8.43899660329939e-05
chr1	107600000	107650000	0.455178379290702
chr1	107650000	107700000	0.761957003312306
chr1	107700000	107750000	0.536635794004093
chr1	107750000	107800000	0.245448216207093
chr1	107800000	107850000	0.0914787231798139
chr1	107850000	107900000	0.544378573387624
chr1	107900000	107950000	0.797907128842381
chr1	107950000	108000000	0.392940779341336
chr1	108000000	108050000	0.348994704529631
chr1	108050000	108100000	0.747230954239541
chr1	108100000	108150000	0.196734108314521
chr1	108150000	108200000	0.907403109770248
chr1	108200000	108250000	0.257283908943227
chr1	108250000	108300000	0.198653980041773
chr1	108300000	108350000	0.449397666617439
chr1	108350000	108400000	0.122048988375282
chr1	108400000	108450000	0.65971855946328
chr1	108450000	108500000	0.481845608557143
chr1	108500000	108550000	0.509040275111289
chr1	108550000	108600000	0.302327053313361
chr1	108600000	108650000	0.781261208042364
chr1	108650000	108700000	0.293740374269499
chr1	108700000	108750000	0.136205405177324
chr1	108750000	108800000	0.0720690309922151
chr1	108800000	108850000	0.851157197409228
chr1	108850000	108900000	0.492963986581995
chr1	108900000	108950000	0.19177619781008
chr1	108950000	109000000	0.104559167914935
chr1	109000000	109050000	0.467351631890968
chr1	109050000	109100000	0.777105002215237
chr1	109100000	109150000	0.118778877191502
chr1	109150000	109200000	0.482436338319374
chr1	109200000	109250000	0.317960294520981
[truncated: 45,399 more rows]
