# Supplementary material for: Transcription elongation can be sufficient, but is not necessary, to advance replication timing
Source: EMBO Rep. 2026 Mar 24;27(8):1964–99. doi: 10.1038/s44319-026-00735-2 (PMC13121604; doi:10.1038/s44319-026-00735-2)
Supplement: Supplementary file 2 — Source data Fig. 1 [file 44319_2026_735_MOESM2_ESM.zip › Fig1/1C/hPGK_HTK_129_pvalues.bg]

chr1	3000000	3050000	0.162605752961083
chr1	3050000	3100000	0.436590524534687
chr1	3150000	3200000	0.17741116751269
chr1	3200000	3250000	0.776311336717428
chr1	3250000	3300000	0.235427241962775
chr1	3300000	3350000	0.597271573604061
chr1	3350000	3400000	0.0202622673434856
chr1	3400000	3450000	0.506345177664975
chr1	3450000	3500000	0.499725042301184
chr1	3500000	3550000	0.743675972927242
chr1	3550000	3600000	0.360384940778342
chr1	3600000	3650000	0.166201353637902
chr1	3650000	3700000	0.385109983079526
chr1	3700000	3750000	0.217935702199662
chr1	3750000	3800000	0.395283417935702
chr1	3800000	3850000	0.719606598984772
chr1	3850000	3900000	0.872102368866328
chr1	3900000	3950000	0.0865059221658206
chr1	3950000	4000000	0.502834179357022
chr1	4000000	4050000	0.301036379018613
chr1	4050000	4100000	0.455858714043993
chr1	4100000	4150000	0.461675126903553
chr1	4150000	4200000	0.220981387478849
chr1	4200000	4250000	0.75241116751269
chr1	4250000	4300000	0.258185279187817
chr1	4300000	4350000	0.766899323181049
chr1	4350000	4400000	0.322377326565144
chr1	4400000	4450000	0.608248730964467
chr1	4450000	4500000	0.224386632825719
chr1	4500000	4550000	0.00740270727580372
chr1	4550000	4600000	0.926290186125212
chr1	4600000	4650000	0.712055837563452
chr1	4650000	4700000	0.852834179357022
chr1	4700000	4750000	0.00685279187817256
chr1	4750000	4800000	0.0235617597292724
chr1	4800000	4850000	0.00581641285956003
chr1	4850000	4900000	0.126903553299492
chr1	4900000	4950000	0.183883248730965
chr1	4950000	5000000	0.838536379018613
chr1	5000000	5050000	0.521785109983079
chr1	5050000	5100000	0.0989424703891709
chr1	5100000	5150000	0.41751269035533
chr1	5150000	5200000	0.871954314720812
chr1	5200000	5250000	0.868274111675127
chr1	5250000	5300000	0.51905668358714
chr1	5300000	5350000	0.987753807106599
chr1	5600000	5650000	0.760575296108291
chr1	5650000	5700000	0.689763113367174
chr1	5700000	5750000	0.857127749576988
chr1	5750000	5800000	0.426501692047377
chr1	5800000	5850000	0.974365482233503
chr1	5850000	5900000	0.268147208121827
chr1	5950000	6000000	0.692491539763113
chr1	6000000	6050000	0.832021996615905
chr1	6050000	6100000	0.594585448392555
chr1	6100000	6150000	0.209496615905245
chr1	6150000	6200000	0.246890862944162
chr1	6200000	6250000	0.175296108291032
chr1	6250000	6300000	0.714361252115059
chr1	6300000	6350000	0.626120981387479
chr1	6350000	6400000	0.67821489001692
chr1	6400000	6450000	0.530245346869712
chr1	6450000	6500000	0.283375634517766
chr1	6500000	6550000	0.327749576988156
chr1	6550000	6600000	0.282339255499154
chr1	6600000	6650000	0.121235194585448
chr1	6650000	6700000	0.938092216582064
chr1	6700000	6750000	0.285659898477157
chr1	6750000	6800000	0.870389170896785
chr1	6800000	6850000	0.419437394247039
chr1	6850000	6900000	0.207445008460237
chr1	6900000	6950000	0.966560913705584
chr1	6950000	7000000	0.105393401015228
chr1	7000000	7050000	0.160807952622673
chr1	7050000	7100000	0.105520304568528
chr1	7100000	7150000	0.0174280879864637
chr1	7150000	7200000	0.247440778341794
chr1	7200000	7250000	0.0127749576988155
chr1	7250000	7300000	0.861400169204738
chr1	7300000	7350000	0.674513536379019
chr1	7350000	7400000	0.990862944162437
chr1	7400000	7450000	0.810702199661591
chr1	7450000	7500000	0.395177664974619
chr1	7500000	7550000	0.185067681895093
chr1	7550000	7600000	0.500444162436548
chr1	7600000	7650000	0.638451776649746
chr1	7650000	7700000	0.952559221658206
chr1	7700000	7750000	0.132762267343486
chr1	7750000	7800000	0.000274957698815581
chr1	7800000	7850000	0.325084602368866
chr1	7850000	7900000	0.716053299492386
chr1	7900000	7950000	0.035067681895093
chr1	7950000	8000000	0.883925549915398
chr1	8000000	8050000	0.105985617597293
chr1	8050000	8100000	0.448075296108291
chr1	8100000	8150000	0.483121827411167
chr1	8150000	8200000	0.880710659898477
chr1	8200000	8250000	0.291962774957699
chr1	8250000	8300000	0.444035532994924
chr1	8300000	8350000	0.760490693739425
chr1	8350000	8400000	0.216095600676819
chr1	8400000	8450000	0.667428087986464
chr1	8450000	8500000	0.667258883248731
chr1	8500000	8550000	0.600951776649746
chr1	8550000	8600000	0.157275803722504
chr1	8600000	8650000	0.542216582064298
chr1	8650000	8700000	0.841243654822335
chr1	8700000	8750000	0.68582910321489
chr1	8750000	8800000	0.728997461928934
chr1	8800000	8850000	0.392491539763113
chr1	8850000	8900000	0.319606598984772
chr1	8900000	8950000	0.0642343485617597
chr1	8950000	9000000	0.185723350253807
chr1	9000000	9050000	0.656725888324873
chr1	9050000	9100000	0.306725888324873
chr1	9100000	9150000	0.866328257191201
chr1	9150000	9200000	0.591730118443316
chr1	9200000	9250000	0.207529610829103
chr1	9250000	9300000	0.937690355329949
chr1	9300000	9350000	0.599788494077834
chr1	9350000	9400000	0.594035532994924
chr1	9400000	9450000	0.729124365482233
chr1	9450000	9500000	0.153489847715736
chr1	9500000	9550000	0.303997461928934
chr1	9550000	9600000	0.415439932318105
chr1	9600000	9650000	0.561294416243655
chr1	9650000	9700000	0.437140439932318
chr1	9700000	9750000	0.250909475465313
chr1	9750000	9800000	0.538155668358714
chr1	9800000	9850000	0.615080372250423
chr1	9850000	9900000	0.547483079526227
chr1	9900000	9950000	0.924217428087986
chr1	9950000	10000000	0.16095600676819
chr1	10000000	10050000	0.779124365482234
chr1	10050000	10100000	0.255478003384095
chr1	10100000	10150000	0.87753807106599
chr1	10150000	10200000	0.594712351945854
chr1	10200000	10250000	0.0231175972927242
chr1	10250000	10300000	0.838874788494078
chr1	10300000	10350000	0.905964467005076
chr1	10350000	10400000	0.72827834179357
chr1	10400000	10450000	0.811527072758037
chr1	10450000	10500000	0.540862944162437
chr1	10500000	10550000	0.713917089678511
chr1	10550000	10600000	0.749407783417936
chr1	10600000	10650000	0.389276649746193
chr1	10650000	10700000	0.68261421319797
chr1	10700000	10750000	0.405054991539763
chr1	10750000	10800000	0.364467005076142
chr1	10800000	10850000	0.104378172588833
chr1	10850000	10900000	0.101692047377327
chr1	10900000	10950000	0.392745346869712
chr1	10950000	11000000	0.371214043993232
chr1	11000000	11050000	0.497715736040609
chr1	11050000	11100000	0.12988578680203
chr1	11100000	11150000	0.158185279187817
chr1	11150000	11200000	0.15494923857868
chr1	11200000	11250000	0.883692893401015
chr1	11250000	11300000	0.833714043993232
chr1	11300000	11350000	0.0763536379018612
chr1	11350000	11400000	0.0118020304568528
chr1	11400000	11450000	0.150846023688663
chr1	11450000	11500000	0.808925549915398
chr1	11500000	11550000	0.676226734348562
chr1	11550000	11600000	0.240016920473773
chr1	11600000	11650000	0.709729272419628
chr1	11650000	11700000	0.628172588832487
chr1	11700000	11750000	0.716370558375635
chr1	11750000	11800000	0.524915397631134
chr1	11800000	11850000	0.56677241962775
chr1	11850000	11900000	0.8917089678511
chr1	11900000	11950000	0.229399323181049
chr1	11950000	12000000	0.0275169204737733
chr1	12000000	12050000	0.203172588832487
chr1	12050000	12100000	0.0495769881556684
chr1	12100000	12150000	0.182571912013536
chr1	12150000	12200000	0.183375634517767
chr1	12200000	12250000	0.0343485617597292
chr1	12250000	12300000	0.0819796954314721
chr1	12300000	12350000	0.00750846023688667
chr1	12350000	12400000	0.0293358714043993
chr1	12400000	12450000	0.101924703891709
chr1	12450000	12500000	0.138494077834179
chr1	12500000	12550000	0.0249788494077834
chr1	12550000	12600000	0.805308798646362
chr1	12600000	12650000	0.666857021996616
chr1	12650000	12700000	0.0952622673434856
chr1	12700000	12750000	0.898307952622673
chr1	12750000	12800000	0.0476099830795262
chr1	12800000	12850000	0.277728426395939
chr1	12850000	12900000	0.550105752961083
chr1	12900000	12950000	0.456324027072758
chr1	12950000	13000000	0.907698815566836
chr1	13000000	13050000	0.174471235194585
chr1	13050000	13100000	0.0453257191201354
chr1	13100000	13150000	0.532846869712352
chr1	13150000	13200000	0.123604060913706
chr1	13200000	13250000	0.162309644670051
chr1	13250000	13300000	0.0648900169204738
chr1	13300000	13350000	0.113620981387479
chr1	13350000	13400000	0.208100676818951
chr1	13400000	13450000	0.0234560067681895
chr1	13450000	13500000	0.701967005076142
chr1	13500000	13550000	0.345262267343486
chr1	13550000	13600000	0.290143824027073
chr1	13600000	13650000	0.253701353637902
chr1	13650000	13700000	0.00818527918781731
chr1	13700000	13750000	0.0086928934010152
chr1	13750000	13800000	0.0405033840947546
chr1	13800000	13850000	0.127749576988156
chr1	13850000	13900000	0.377136209813875
chr1	13900000	13950000	0.570368020304568
chr1	13950000	14000000	0.0988155668358714
chr1	14000000	14050000	0.580435702199662
chr1	14050000	14100000	0.0990059221658206
chr1	14100000	14150000	0.0206218274111675
chr1	14150000	14200000	0.00190355329949243
chr1	14200000	14250000	0.00814297800338415
chr1	14250000	14300000	0.0572546531302877
chr1	14300000	14350000	0.0276861252115059
chr1	14350000	14400000	0.0116116751269035
chr1	14400000	14450000	0.0880076142131979
chr1	14450000	14500000	0.146404399323181
chr1	14500000	14550000	0.147652284263959
chr1	14550000	14600000	0.0952834179357022
chr1	14600000	14650000	0.0468485617597293
chr1	14650000	14700000	0.00450507614213203
chr1	14700000	14750000	0.0168147208121827
chr1	14750000	14800000	0.0234983079526226
chr1	14800000	14850000	0.123413705583756
chr1	14850000	14900000	0.16008883248731
chr1	14900000	14950000	0.577072758037225
chr1	14950000	15000000	0.121489001692047
chr1	15000000	15050000	0.658481387478849
chr1	15050000	15100000	0.645981387478849
chr1	15100000	15150000	0.722884940778342
chr1	15150000	15200000	0.446489001692047
chr1	15200000	15250000	0.96757614213198
chr1	15250000	15300000	0.0954737732656514
chr1	15300000	15350000	0.359708121827411
chr1	15350000	15400000	0.0689086294416243
chr1	15400000	15450000	0.0768612521150592
chr1	15450000	15500000	0.276163282571912
chr1	15500000	15550000	0.727791878172589
chr1	15550000	15600000	0.544225888324873
chr1	15600000	15650000	0.325697969543147
chr1	15650000	15700000	0.491180203045685
chr1	15700000	15750000	0.660215736040609
chr1	15750000	15800000	0.0274111675126903
chr1	15800000	15850000	0.155604906937394
chr1	15850000	15900000	0.419606598984772
chr1	15900000	15950000	0.456958544839255
chr1	15950000	16000000	0.849682741116751
chr1	16000000	16050000	0.637859560067682
chr1	16050000	16100000	0.81912013536379
chr1	16100000	16150000	0.430266497461929
chr1	16150000	16200000	0.468887478849408
chr1	16200000	16250000	0.173075296108291
chr1	16250000	16300000	0.372102368866328
chr1	16300000	16350000	0.829526226734349
chr1	16350000	16400000	0.389318950930626
chr1	16400000	16450000	0.745579526226734
chr1	16450000	16500000	0.710659898477157
chr1	16500000	16550000	0.801036379018613
chr1	16550000	16600000	0.922060067681895
chr1	16600000	16650000	0.0118020304568528
chr1	16650000	16700000	0.884835025380711
chr1	16700000	16750000	0.525401861252115
chr1	16750000	16800000	0.962140439932318
chr1	16800000	16850000	0.911146362098139
chr1	16850000	16900000	0.620833333333333
chr1	16900000	16950000	0.84164551607445
chr1	16950000	17000000	0.112838409475465
chr1	17000000	17050000	0.502813028764805
chr1	17050000	17100000	0.103722504230118
chr1	17100000	17150000	0.310363790186125
chr1	17150000	17200000	0.715820642978003
chr1	17200000	17250000	0.497292724196277
chr1	17250000	17300000	0.556641285956007
chr1	17300000	17350000	0.497948392554992
chr1	17350000	17400000	0.541412859560068
chr1	17400000	17450000	0.44993654822335
chr1	17450000	17500000	0.714467005076142
chr1	17500000	17550000	0.126015228426396
chr1	17550000	17600000	0.90668358714044
chr1	17600000	17650000	0.403722504230118
chr1	17650000	17700000	0.735617597292724
chr1	17700000	17750000	0.486802030456853
chr1	17750000	17800000	0.221425549915398
chr1	17800000	17850000	0.10575296108291
chr1	17850000	17900000	0.317935702199662
chr1	17900000	17950000	0.620219966159052
chr1	17950000	18000000	0.0214467005076142
chr1	18000000	18050000	0.241116751269036
chr1	18050000	18100000	0.385977157360406
chr1	18100000	18150000	0.976945854483926
chr1	18150000	18200000	0.655731810490694
chr1	18200000	18250000	0.0648900169204738
chr1	18250000	18300000	0.703003384094755
chr1	18300000	18350000	0.598477157360406
chr1	18350000	18400000	0.304716582064298
chr1	18400000	18450000	0.42506345177665
chr1	18450000	18500000	0.632254653130288
chr1	18500000	18550000	0.579547377326565
chr1	18550000	18600000	0.370198815566836
chr1	18600000	18650000	0.845769881556684
chr1	18650000	18700000	0.574725042301184
chr1	18700000	18750000	0.113705583756345
chr1	18750000	18800000	0.253997461928934
chr1	18800000	18850000	0.731725888324873
chr1	18850000	18900000	0.117364636209814
chr1	18900000	18950000	0.534242808798646
chr1	18950000	19000000	0.669839255499154
chr1	19000000	19050000	0.098730964467005
chr1	19050000	19100000	0.316180203045685
chr1	19100000	19150000	0.0566412859560068
chr1	19150000	19200000	0.781958544839256
chr1	19200000	19250000	0.0763324873096447
chr1	19250000	19300000	0.483946700507614
chr1	19300000	19350000	0.809263959390863
chr1	19350000	19400000	0.844564297800338
chr1	19400000	19450000	0.0558164128595601
chr1	19450000	19500000	0.653574450084602
chr1	19500000	19550000	0.645621827411168
chr1	19550000	19600000	0.451311336717428
chr1	19600000	19650000	0.414445854483926
chr1	19650000	19700000	0.255647208121827
chr1	19700000	19750000	0.326078680203046
chr1	19750000	19800000	0.301395939086294
chr1	19800000	19850000	0.944162436548223
chr1	19850000	19900000	0.039678510998308
chr1	19900000	19950000	0.980203045685279
chr1	19950000	20000000	0.117935702199662
chr1	20000000	20050000	0.799280879864636
chr1	20050000	20100000	0.801713197969543
chr1	20100000	20150000	0.319268189509306
chr1	20150000	20200000	0.0881768189509307
chr1	20200000	20250000	0.613790186125212
chr1	20250000	20300000	0.67747461928934
chr1	20300000	20350000	0.0820642978003384
chr1	20350000	20400000	0.385850253807107
chr1	20400000	20450000	0.0106810490693739
chr1	20450000	20500000	0.0520939086294416
chr1	20500000	20550000	0.926269035532995
chr1	20550000	20600000	0.729885786802031
chr1	20600000	20650000	0.711907783417936
chr1	20650000	20700000	0.104674280879865
chr1	20700000	20750000	0.192808798646362
chr1	20750000	20800000	0.140418781725888
chr1	20800000	20850000	0.0807318104906938
chr1	20850000	20900000	0.115164974619289
chr1	20900000	20950000	0.932466159052453
chr1	20950000	21000000	0.0740693739424704
chr1	21000000	21050000	0.707593062605753
chr1	21050000	21100000	0.872863790186125
chr1	21100000	21150000	0.274534686971235
chr1	21150000	21200000	0.488599830795262
chr1	21200000	21250000	0.0494712351945854
chr1	21250000	21300000	0.186484771573604
chr1	21300000	21350000	0.194204737732657
chr1	21350000	21400000	0.186442470389171
chr1	21400000	21450000	0.664657360406091
chr1	21450000	21500000	0.332339255499154
chr1	21500000	21550000	0.672694585448393
chr1	21550000	21600000	0.706852791878173
chr1	21600000	21650000	0.229631979695431
chr1	21650000	21700000	0.0154610829103214
chr1	21700000	21750000	0.23929780033841
chr1	21750000	21800000	0.131239424703892
chr1	21800000	21850000	0.1459179357022
chr1	21850000	21900000	0.726924703891709
chr1	21900000	21950000	0.221256345177665
chr1	21950000	22000000	0.30080372250423
chr1	22000000	22050000	0.754674280879865
chr1	22050000	22100000	0.248625211505922
chr1	22100000	22150000	0.228045685279188
chr1	22150000	22200000	0.317026226734349
chr1	22200000	22250000	0.3415820642978
chr1	22250000	22300000	0.769289340101523
chr1	22300000	22350000	0.675846023688663
chr1	22350000	22400000	0.954674280879865
chr1	22400000	22450000	0.251374788494078
chr1	22450000	22500000	0.50748730964467
chr1	22500000	22550000	0.768210659898477
chr1	22550000	22600000	0.887478849407783
chr1	22600000	22650000	0.640545685279188
chr1	22650000	22700000	0.488557529610829
chr1	22700000	22750000	0.533862098138748
chr1	22750000	22800000	0.522652284263959
chr1	22800000	22850000	0.175148054145516
chr1	22850000	22900000	0.530245346869712
chr1	22900000	22950000	0.0432952622673435
chr1	22950000	23000000	0.517322335025381
chr1	23000000	23050000	0.098075296108291
chr1	23050000	23100000	0.160342639593909
chr1	23100000	23150000	0.0715313028764806
chr1	23150000	23200000	0.788578680203046
chr1	23200000	23250000	0.650634517766497
chr1	23250000	23300000	0.00133248730964464
chr1	23300000	23350000	0.408735194585448
chr1	23350000	23400000	0.676205583756345
chr1	23400000	23450000	0.584517766497462
chr1	23450000	23500000	0.244606598984772
chr1	23500000	23550000	0.310131133671743
chr1	23550000	23600000	0.441560913705584
chr1	23600000	23650000	0.0362098138747885
chr1	23650000	23700000	0.380160744500846
chr1	23700000	23750000	0.197609983079526
chr1	23750000	23800000	0.0385786802030457
chr1	23800000	23850000	0.0142343485617598
chr1	23850000	23900000	0.0604906937394247
chr1	23900000	23950000	0.0324238578680203
chr1	23950000	24000000	0.00255922165820643
chr1	24000000	24050000	0.000317258883248739
chr1	24050000	24100000	0.08001269035533
chr1	24100000	24150000	0.244268189509306
chr1	24150000	24200000	0.363134517766497
chr1	24200000	24250000	0.295283417935702
chr1	24250000	24300000	0.0235617597292724
chr1	24300000	24350000	0.763324873096447
chr1	24350000	24400000	0.65835448392555
chr1	24400000	24450000	0.142470389170897
chr1	24450000	24500000	0.171044839255499
chr1	24500000	24550000	0.917724196277496
chr1	24550000	24600000	0.49832910321489
chr1	24600000	24650000	0.00759306260575299
chr1	24650000	24700000	0.432868020304569
chr1	24700000	24750000	0.61095600676819
chr1	24750000	24800000	0.213769035532995
chr1	24800000	24850000	0.276945854483926
chr1	24850000	24900000	0.365207275803722
chr1	24900000	24950000	0.501522842639594
chr1	24950000	25000000	0.563346023688663
chr1	25000000	25050000	0.3667089678511
chr1	25050000	25100000	0.288578680203046
chr1	25100000	25150000	0.0782148900169205
chr1	25150000	25200000	0.672546531302876
chr1	25200000	25250000	0.406027918781726
chr1	25250000	25300000	0.745875634517767
chr1	25300000	25350000	0.664763113367174
chr1	25350000	25400000	0.207698815566836
chr1	25400000	25450000	0.628045685279188
chr1	25450000	25500000	0.843654822335025
chr1	25500000	25550000	0.117428087986464
chr1	25550000	25600000	0.752347715736041
chr1	25600000	25650000	0.292618443316413
chr1	25650000	25700000	0.147440778341794
chr1	25700000	25750000	0.0521573604060914
chr1	25750000	25800000	0.383502538071066
chr1	25800000	25850000	0.01751269035533
chr1	25850000	25900000	0.647229272419628
chr1	25900000	25950000	0.796023688663283
chr1	25950000	26000000	0.74337986463621
chr1	26000000	26050000	0.570452622673435
chr1	26050000	26100000	0.291857021996616
chr1	26100000	26150000	0.277918781725888
chr1	26150000	26200000	0.055668358714044
chr1	26200000	26250000	0.511886632825719
chr1	26250000	26300000	0.178764805414552
chr1	26300000	26350000	0.288832487309645
chr1	26350000	26400000	0.522927241962775
chr1	26400000	26450000	0.51905668358714
chr1	26450000	26500000	0.409010152284264
chr1	26500000	26550000	0.784644670050761
chr1	26550000	26600000	0.43669627749577
chr1	26600000	26650000	0.140714890016921
chr1	26650000	26700000	0.479166666666667
chr1	26700000	26750000	0.302368866328257
chr1	26750000	26800000	0.832889170896785
chr1	26800000	26850000	0.0983925549915398
chr1	26850000	26900000	0.193337563451777
chr1	26900000	26950000	0.857931472081218
chr1	26950000	27000000	0.559073604060914
chr1	27000000	27050000	0.929568527918782
chr1	27050000	27100000	0.412584602368866
chr1	27100000	27150000	0.661992385786802
chr1	27150000	27200000	0.378595600676819
chr1	27200000	27250000	0.665164974619289
chr1	27250000	27300000	0.369606598984772
chr1	27300000	27350000	0.98001269035533
chr1	27350000	27400000	0.565397631133672
chr1	27700000	27750000	0.350232656514382
chr1	27950000	28000000	0.120516074450085
chr1	28050000	28100000	0.0879864636209814
chr1	28100000	28150000	0.0458121827411168
chr1	28800000	28850000	0.665080372250423
chr1	28850000	28900000	0.127939932318105
chr1	28900000	28950000	0.0657994923857868
chr1	28950000	29000000	0.529568527918782
chr1	29000000	29050000	0.639361252115059
chr1	29100000	29150000	0.115630287648054
chr1	29250000	29300000	0.450359560067682
chr1	29300000	29350000	0.322969543147208
chr1	29350000	29400000	0.510575296108291
chr1	29400000	29450000	0.415503384094755
chr1	29450000	29500000	0.905287648054146
chr1	29500000	29550000	0.129335871404399
chr1	29550000	29600000	0.534073604060914
chr1	29600000	29650000	0.25427241962775
chr1	29650000	29700000	0.03917089678511
chr1	30050000	30100000	0.824957698815567
chr1	30200000	30250000	0.526142131979696
chr1	30250000	30300000	0.190270727580372
chr1	30700000	30750000	0.10662013536379
chr1	30750000	30800000	0.096510152284264
chr1	30900000	30950000	0.710427241962775
chr1	30950000	31000000	0.468527918781726
chr1	31000000	31050000	0.844543147208122
chr1	31050000	31100000	0.877495769881557
chr1	31100000	31150000	0.353489847715736
chr1	31200000	31250000	0.348900169204738
chr1	31250000	31300000	0.682275803722504
chr1	31300000	31350000	0.186188663282572
chr1	31650000	31700000	0.267301184433164
chr1	31700000	31750000	0.0372038917089679
chr1	31750000	31800000	0.181704737732656
chr1	31900000	31950000	0.00725465313028761
chr1	32000000	32050000	0.0503172588832488
chr1	32050000	32100000	0.123921319796954
chr1	32100000	32150000	0.901967005076142
chr1	32250000	32300000	0.81497461928934
chr1	32300000	32350000	0.631408629441624
chr1	32500000	32550000	0.169648900169205
chr1	32550000	32600000	0.53162013536379
chr1	32600000	32650000	0.0159686971235194
chr1	32650000	32700000	0.769204737732657
chr1	32700000	32750000	0.024598138747885
chr1	32750000	32800000	0.629653130287648
chr1	32800000	32850000	0.0500211505922166
chr1	32850000	32900000	0.217554991539763
chr1	32900000	32950000	0.473773265651438
chr1	32950000	33000000	0.395685279187817
chr1	33000000	33050000	0.555224196277496
chr1	33050000	33100000	0.7623730964467
chr1	33100000	33150000	0.476205583756345
chr1	33150000	33200000	0.438747884940778
chr1	33200000	33250000	0.650423011844332
chr1	33250000	33300000	0.862034686971235
chr1	33300000	33350000	0.637182741116751
chr1	33350000	33400000	0.658629441624365
chr1	33400000	33450000	0.925317258883249
chr1	33450000	33500000	0.332952622673435
chr1	33500000	33550000	0.575423011844332
chr1	33550000	33600000	0.507994923857868
chr1	33600000	33650000	0.663071065989848
chr1	33650000	33700000	0.0499365482233503
chr1	33700000	33750000	0.0913071065989848
chr1	33750000	33800000	0.293802876480541
chr1	33800000	33850000	0.149703891708968
chr1	33850000	33900000	0.389953468697124
chr1	33900000	33950000	0.624576988155668
chr1	33950000	34000000	0.947440778341794
chr1	34000000	34050000	0.707085448392555
chr1	34050000	34100000	0.294733502538071
chr1	34100000	34150000	0.652368866328257
chr1	34150000	34200000	0.337690355329949
chr1	34200000	34250000	0.381112521150592
chr1	34250000	34300000	0.0966159052453469
chr1	34300000	34350000	0.126818950930626
chr1	34350000	34400000	0.804547377326565
chr1	34400000	34450000	0.754547377326565
chr1	34450000	34500000	0.562859560067682
chr1	34500000	34550000	0.591603214890017
chr1	34550000	34600000	0.504420473773266
chr1	34600000	34650000	0.239995769881557
chr1	34650000	34700000	0.852347715736041
chr1	34700000	34750000	0.731091370558376
chr1	34750000	34800000	0.726967005076142
chr1	34800000	34850000	0.707085448392555
chr1	34850000	34900000	0.612182741116751
chr1	34900000	34950000	0.475634517766497
chr1	34950000	35000000	0.199978849407783
chr1	35000000	35050000	0.452707275803722
chr1	35050000	35100000	0.799576988155668
chr1	35100000	35150000	0.235427241962775
chr1	35150000	35200000	0.328934010152284
chr1	35200000	35250000	0.245283417935702
chr1	35250000	35300000	0.115672588832487
chr1	35300000	35350000	0.56677241962775
chr1	35350000	35400000	0.568802876480542
chr1	35400000	35450000	0.905689509306261
chr1	35450000	35500000	0.614699661590524
chr1	35500000	35550000	0.268612521150592
chr1	35550000	35600000	0.345981387478849
chr1	35600000	35650000	0.242216582064298
chr1	35650000	35700000	0.141201353637902
chr1	35700000	35750000	0.479970389170897
chr1	35750000	35800000	0.19498730964467
chr1	35800000	35850000	0.0417301184433164
chr1	35850000	35900000	0.80835448392555
chr1	35900000	35950000	0.70668358714044
chr1	35950000	36000000	0.818464467005076
chr1	36000000	36050000	0.87239847715736
chr1	36050000	36100000	0.812923011844332
chr1	36100000	36150000	0.796044839255499
chr1	36150000	36200000	0.691666666666667
chr1	36200000	36250000	0.339467005076142
chr1	36250000	36300000	0.440524534686971
chr1	36300000	36350000	0.687944162436548
chr1	36350000	36400000	0.390376480541455
chr1	36400000	36450000	0.944352791878173
chr1	36450000	36500000	0.198561759729272
chr1	36500000	36550000	0.771319796954315
chr1	36550000	36600000	0.114932318104907
chr1	36600000	36650000	0.0540609137055837
chr1	36650000	36700000	0.412753807106599
chr1	36700000	36750000	0.460215736040609
chr1	36750000	36800000	0.93168358714044
chr1	36800000	36850000	0.846742808798646
chr1	36850000	36900000	0.118887478849408
chr1	36900000	36950000	0.555351099830795
chr1	36950000	37000000	0.155985617597293
chr1	37000000	37050000	0.767999153976311
chr1	37050000	37100000	0.956704737732657
chr1	37100000	37150000	0.175296108291032
chr1	37150000	37200000	0.121044839255499
chr1	37200000	37250000	0.361273265651438
chr1	37250000	37300000	0.675571065989848
chr1	37300000	37350000	0.221171742808799
chr1	37350000	37400000	0.660681049069374
chr1	37400000	37450000	0.0431260575296109
chr1	38300000	38350000	0.386104060913706
chr1	38350000	38400000	0.288092216582064
chr1	38400000	38450000	0.165587986463621
chr1	38450000	38500000	0.234179357021997
chr1	38500000	38550000	0.119437394247039
chr1	38550000	38600000	0.0980118443316413
chr1	38600000	38650000	0.0221869712351945
chr1	38650000	38700000	0.0657360406091371
chr1	38700000	38750000	0.150169204737733
chr1	38750000	38800000	0.122504230118443
chr1	38800000	38850000	0.183671742808799
chr1	38850000	38900000	0.260554145516074
chr1	38900000	38950000	0.108608291032149
chr1	38950000	39000000	0.499640439932318
chr1	39000000	39050000	0.405964467005076
chr1	39050000	39100000	0.387457698815567
chr1	39100000	39150000	0.909179357021997
chr1	39150000	39200000	0.784940778341794
chr1	39200000	39250000	0.812711505922166
chr1	39250000	39300000	0.809137055837563
chr1	39300000	39350000	0.283375634517766
chr1	39400000	39450000	0.215545685279188
chr1	39450000	39500000	0.13991116751269
chr1	39500000	39550000	0.598900169204738
chr1	39550000	39600000	0.702664974619289
chr1	39600000	39650000	0.897123519458545
chr1	39650000	39700000	0.617681895093063
chr1	39700000	39750000	0.0722292724196277
chr1	39750000	39800000	0.603468697123519
chr1	39800000	39850000	0.504695431472081
chr1	39850000	39900000	0.382508460236887
chr1	39900000	39950000	0.474175126903553
chr1	39950000	40000000	0.936019458544839
chr1	40000000	40050000	0.161992385786802
chr1	40050000	40100000	0.767999153976311
chr1	40100000	40150000	0.66677241962775
chr1	40150000	40200000	0.655710659898477
chr1	40200000	40250000	0.494395093062606
chr1	40250000	40300000	0.397779187817259
chr1	40300000	40350000	0.242153130287648
chr1	40350000	40400000	0.560490693739425
chr1	40400000	40450000	0.483142978003384
chr1	40450000	40500000	0.442766497461929
chr1	40500000	40550000	0.401374788494078
chr1	40550000	40600000	0.368104906937394
chr1	40600000	40650000	0.67178510998308
chr1	40650000	40700000	0.587584602368866
chr1	40700000	40750000	0.622123519458545
chr1	40750000	40800000	0.388917089678511
chr1	40800000	40850000	0.0324873096446701
chr1	40850000	40900000	0.521954314720812
chr1	40900000	40950000	0.221002538071066
chr1	40950000	41000000	0.549153976311337
chr1	41000000	41050000	0.435109983079526
chr1	41050000	41100000	0.843506768189509
chr1	41100000	41150000	0.21256345177665
chr1	41150000	41200000	0.367428087986464
chr1	41200000	41250000	0.998857868020305
chr1	41250000	41300000	0.111950084602369
chr1	41300000	41350000	0.617089678510998
chr1	41350000	41400000	0.36423434856176
chr1	41400000	41450000	0.510363790186125
chr1	41450000	41500000	0.212690355329949
chr1	41500000	41550000	0.761971235194585
chr1	41550000	41600000	0.347884940778342
chr1	41600000	41650000	0.110490693739425
chr1	41650000	41700000	0.558629441624366
chr1	41700000	41750000	0.967301184433164
chr1	41750000	41800000	0.913917089678511
chr1	41800000	41850000	0.953426395939086
chr1	41850000	41900000	0.337161590524535
chr1	41900000	41950000	0.179441624365482
chr1	41950000	42000000	0.190630287648054
chr1	42000000	42050000	0.13489847715736
chr1	42050000	42100000	0.160067681895093
chr1	42100000	42150000	0.522758037225042
chr1	42150000	42200000	0.0308798646362098
chr1	42200000	42250000	0.00989847715736036
chr1	42250000	42300000	0.0554568527918782
chr1	42300000	42350000	0.397483079526227
chr1	42350000	42400000	0.152982233502538
chr1	42400000	42450000	0.0308587140439932
chr1	42450000	42500000	0.293231810490694
chr1	42500000	42550000	0.0897842639593909
chr1	42550000	42600000	0.215693739424704
chr1	42600000	42650000	0.0615059221658206
chr1	42650000	42700000	0.0299915397631134
chr1	42700000	42750000	0.187415397631134
chr1	42750000	42800000	0.167618443316413
chr1	42800000	42850000	0.163917089678511
chr1	42850000	42900000	0.40668358714044
chr1	42900000	42950000	0.519860406091371
chr1	42950000	43000000	0.298730964467005
chr1	43000000	43050000	0.472863790186125
chr1	43050000	43100000	0.667216582064298
chr1	43100000	43150000	0.793337563451777
chr1	43150000	43200000	0.675317258883249
chr1	43200000	43250000	0.444289340101523
chr1	43250000	43300000	0.629230118443316
chr1	43300000	43350000	0.751565143824027
chr1	43350000	43400000	0.224217428087987
chr1	43400000	43450000	0.292808798646362
chr1	43450000	43500000	0.799661590524535
chr1	43500000	43550000	0.923794416243655
chr1	43550000	43600000	0.486442470389171
chr1	43600000	43650000	0.677432318104907
chr1	43650000	43700000	0.649450084602369
chr1	43700000	43750000	0.65742385786802
chr1	43750000	43800000	0.326078680203046
chr1	43800000	43850000	0.435067681895093
chr1	43850000	43900000	0.818950930626058
chr1	43900000	43950000	0.0268612521150592
chr1	43950000	44000000	0.540862944162437
chr1	44000000	44050000	0.224513536379019
chr1	44050000	44100000	0.418718274111675
chr1	44100000	44150000	0.431598984771574
chr1	44150000	44200000	0.899175126903553
chr1	44200000	44250000	0.564065143824027
chr1	44250000	44300000	0.335596446700508
chr1	44300000	44350000	0.858523688663283
chr1	44350000	44400000	0.762034686971235
chr1	44400000	44450000	0.668358714043993
chr1	44450000	44500000	0.165122673434856
chr1	44500000	44550000	0.598900169204738
chr1	44550000	44600000	0.233904399323181
chr1	44600000	44650000	0.105710659898477
chr1	44650000	44700000	0.0958333333333333
chr1	44700000	44750000	0.615418781725888
chr1	44750000	44800000	0.00219966159052454
chr1	44800000	44850000	0.261294416243655
chr1	44850000	44900000	0.716095600676819
chr1	44900000	44950000	0.540736040609137
chr1	44950000	45000000	0.0201988155668359
chr1	45000000	45050000	0.186336717428088
chr1	45050000	45100000	0.954906937394247
chr1	45100000	45150000	0.409263959390863
chr1	45150000	45200000	0.824153976311337
chr1	45200000	45250000	0.0265016920473773
chr1	45250000	45300000	0.252390016920474
chr1	45300000	45350000	0.54251269035533
chr1	45350000	45400000	0.4542089678511
chr1	45400000	45450000	0.0470600676818951
chr1	45450000	45500000	0.152622673434856
chr1	45500000	45550000	0.826374788494078
chr1	45550000	45600000	0.423054145516074
chr1	45600000	45650000	0.301036379018613
chr1	45650000	45700000	0.153891708967851
chr1	45700000	45750000	0.0727791878172589
chr1	45750000	45800000	0.0538071065989848
chr1	45800000	45850000	0.0290186125211506
chr1	45850000	45900000	0.518633671742809
chr1	45900000	45950000	0.0477580372250423
chr1	45950000	46000000	0.0778130287648054
chr1	46000000	46050000	0.274894247038917
chr1	46050000	46100000	0.835638747884941
chr1	46100000	46150000	0.395537225042301
chr1	46150000	46200000	0.608904399323181
chr1	46200000	46250000	0.578447546531303
chr1	46250000	46300000	0.672779187817259
chr1	46300000	46350000	0.915270727580372
chr1	46350000	46400000	0.657021996615905
chr1	46400000	46450000	0.159390862944162
chr1	46450000	46500000	0.645198815566836
chr1	46500000	46550000	0.405414551607445
chr1	46550000	46600000	0.458946700507614
chr1	46600000	46650000	0.172948392554992
chr1	46650000	46700000	0.203320642978003
chr1	46700000	46750000	0.490164974619289
chr1	46750000	46800000	0.808629441624365
chr1	46800000	46850000	0.678807106598985
chr1	46850000	46900000	0.690524534686971
chr1	46900000	46950000	0.37506345177665
chr1	46950000	47000000	0.023582910321489
chr1	47000000	47050000	0.101057529610829
chr1	47050000	47100000	0.823307952622673
chr1	47100000	47150000	0.168506768189509
chr1	47150000	47200000	0.598900169204738
chr1	47200000	47250000	0.896277495769882
chr1	47250000	47300000	0.486315566835871
chr1	47300000	47350000	0.323815566835871
chr1	47350000	47400000	0.348730964467005
chr1	47400000	47450000	0.293401015228426
chr1	47450000	47500000	0.550105752961083
chr1	47500000	47550000	0.0714255499153976
chr1	47550000	47600000	0.879166666666667
chr1	47600000	47650000	0.91423434856176
chr1	47650000	47700000	0.25494923857868
chr1	47700000	47750000	0.23929780033841
chr1	47750000	47800000	0.125
chr1	47800000	47850000	0.466349407783418
chr1	47850000	47900000	0.366201353637902
chr1	47900000	47950000	0.347906091370558
chr1	47950000	48000000	0.405858714043993
chr1	48000000	48050000	0.470135363790186
chr1	48050000	48100000	0.501417089678511
chr1	48100000	48150000	0.612732656514382
chr1	48150000	48200000	0.083502538071066
chr1	48200000	48250000	0.663747884940778
chr1	48250000	48300000	0.912478849407783
chr1	48300000	48350000	0.452326565143824
chr1	48350000	48400000	0.767851099830795
chr1	48400000	48450000	0.207593062605753
chr1	48450000	48500000	0.422208121827411
chr1	48500000	48550000	0.123456006768189
chr1	48550000	48600000	0.769162436548223
chr1	48600000	48650000	0.611611675126904
chr1	48650000	48700000	0.347779187817259
chr1	48700000	48750000	0.139868866328257
chr1	48750000	48800000	0.463451776649746
chr1	48800000	48850000	0.681725888324873
chr1	48850000	48900000	0.86590524534687
chr1	48900000	48950000	0.00287648054145517
chr1	48950000	49000000	0.620769881556684
chr1	49000000	49050000	0.399534686971235
chr1	49050000	49100000	0.321002538071066
chr1	49100000	49150000	0.387901861252115
chr1	49150000	49200000	0.0419839255499154
chr1	49200000	49250000	0.282170050761421
chr1	49250000	49300000	0.140884094754653
chr1	49300000	49350000	0.44238578680203
chr1	49350000	49400000	0.607021996615905
chr1	49400000	49450000	0.40507614213198
chr1	49450000	49500000	0.00607021996615908
chr1	49500000	49550000	0.162880710659899
chr1	49550000	49600000	0.147673434856176
chr1	49600000	49650000	0.373857868020305
chr1	49650000	49700000	0.414615059221658
chr1	49700000	49750000	0.837140439932318
chr1	49750000	49800000	0.791793570219966
chr1	49800000	49850000	0.472335025380711
chr1	49850000	49900000	0.152791878172589
chr1	49900000	49950000	0.19925972927242
chr1	49950000	50000000	0.83174703891709
chr1	50000000	50050000	0.693126057529611
chr1	50050000	50100000	0.652030456852792
chr1	50100000	50150000	0.301480541455161
chr1	50150000	50200000	0.631535532994924
chr1	50200000	50250000	0.127072758037225
chr1	50250000	50300000	0.270071912013536
chr1	50300000	50350000	0.526205583756345
chr1	50350000	50400000	0.137140439932318
chr1	50400000	50450000	0.503912859560068
chr1	50450000	50500000	0.479251269035533
chr1	50500000	50550000	0.266560913705584
chr1	50550000	50600000	0.510532994923858
chr1	50600000	50650000	0.223434856175973
chr1	50650000	50700000	0.13168358714044
chr1	50700000	50750000	0.0625211505922166
chr1	50750000	50800000	0.840862944162437
chr1	50800000	50850000	0.0631768189509306
chr1	50850000	50900000	0.412415397631134
chr1	50900000	50950000	0.262774957698816
chr1	50950000	51000000	0.378574450084602
chr1	51000000	51050000	0.157296954314721
chr1	51050000	51100000	0.128680203045685
chr1	51100000	51150000	0.471573604060914
chr1	51150000	51200000	0.269606598984772
chr1	51200000	51250000	0.195410321489002
chr1	51250000	51300000	0.236780879864636
chr1	51300000	51350000	0.830393401015228
chr1	51350000	51400000	0.378193739424704
chr1	51400000	51450000	0.700846023688663
chr1	51450000	51500000	0.760511844331641
chr1	51500000	51550000	0.040989847715736
chr1	51550000	51600000	0.426163282571912
chr1	51600000	51650000	0.364065143824027
chr1	51650000	51700000	0.659835025380711
chr1	51700000	51750000	0.870177664974619
chr1	51750000	51800000	0.0606598984771574
chr1	51800000	51850000	0.767258883248731
chr1	51850000	51900000	0.540672588832487
chr1	51900000	51950000	0.914276649746193
chr1	51950000	52000000	0.438853637901861
chr1	52000000	52050000	0.608904399323181
chr1	52050000	52100000	0.34251269035533
chr1	52100000	52150000	0.294077834179357
chr1	52150000	52200000	0.138557529610829
chr1	52200000	52250000	0.433502538071066
chr1	52250000	52300000	0.0144458544839255
chr1	52300000	52350000	0.255478003384095
chr1	52350000	52400000	0.195283417935702
chr1	52400000	52450000	0.143189509306261
chr1	52450000	52500000	0.284644670050761
chr1	52500000	52550000	0.220960236886633
chr1	52550000	52600000	0.108840947546531
chr1	52600000	52650000	0.528764805414552
chr1	52650000	52700000	0.536527072758037
chr1	52700000	52750000	0.732339255499154
chr1	52750000	52800000	0.689805414551607
chr1	52800000	52850000	0.306916243654822
chr1	52850000	52900000	0.475697969543147
chr1	52900000	52950000	0.163895939086294
chr1	52950000	53000000	0.51837986463621
chr1	53000000	53050000	0.739805414551607
chr1	53050000	53100000	0.620262267343486
chr1	53100000	53150000	0.623879018612521
chr1	53150000	53200000	0.723730964467005
chr1	53200000	53250000	0.653510998307953
chr1	53250000	53300000	0.489065143824027
chr1	53300000	53350000	0.769500846023689
chr1	53350000	53400000	0.41738578680203
chr1	53400000	53450000	0.697081218274112
chr1	53450000	53500000	0.446383248730964
chr1	53500000	53550000	0.961400169204738
chr1	53550000	53600000	0.266455160744501
chr1	53600000	53650000	0.668591370558376
chr1	53650000	53700000	0.292068527918782
chr1	53700000	53750000	0.078087986463621
chr1	53750000	53800000	0.776438240270728
chr1	53800000	53850000	0.428489847715736
chr1	53850000	53900000	0.0595389170896785
chr1	53900000	53950000	0.215820642978003
chr1	53950000	54000000	0.31423434856176
chr1	54000000	54050000	0.0848773265651438
chr1	54050000	54100000	0.519521996615905
chr1	54100000	54150000	0.148942470389171
chr1	54150000	54200000	0.278447546531303
chr1	54200000	54250000	0.402241962774958
chr1	54250000	54300000	0.612542301184433
chr1	54300000	54350000	0.788959390862944
chr1	54350000	54400000	0.764763113367174
chr1	54400000	54450000	0.267131979695431
chr1	54450000	54500000	0.925761421319797
chr1	54500000	54550000	0.915164974619289
chr1	54550000	54600000	0.0390016920473774
chr1	54600000	54650000	0.805329949238579
chr1	54650000	54700000	0.612267343485618
chr1	54700000	54750000	0.467681895093063
chr1	54750000	54800000	0.0557741116751269
chr1	54800000	54850000	0.327390016920474
chr1	54850000	54900000	0.477157360406091
chr1	54900000	54950000	0.658756345177665
chr1	54950000	55000000	0.716497461928934
chr1	55000000	55050000	0.0464255499153976
chr1	55050000	55100000	0.0252115059221658
chr1	55100000	55150000	0.778849407783418
chr1	55150000	55200000	0.885300338409475
chr1	55200000	55250000	0.117195431472081
chr1	55250000	55300000	0.449619289340102
chr1	55300000	55350000	0.527961082910322
chr1	55350000	55400000	0.801142131979695
chr1	55400000	55450000	0.492280033840948
chr1	55450000	55500000	0.9165820642978
chr1	55500000	55550000	0.907233502538071
chr1	55550000	55600000	0.359200507614213
chr1	55600000	55650000	0.309200507614213
chr1	55650000	55700000	0.853003384094755
chr1	55700000	55750000	0.569014382402707
chr1	55750000	55800000	0.0550972927241963
chr1	55800000	55850000	0.591814720812183
chr1	55850000	55900000	0.346552453468697
chr1	55900000	55950000	0.188324873096447
chr1	55950000	56000000	0.57425972927242
chr1	56000000	56050000	0.184369712351946
chr1	56050000	56100000	0.126797800338409
chr1	56100000	56150000	0.852749576988156
chr1	56150000	56200000	0.742110829103215
chr1	56200000	56250000	0.77760152284264
chr1	56250000	56300000	0.0595177664974619
chr1	56300000	56350000	0.516159052453469
chr1	56350000	56400000	0.731218274111675
chr1	56400000	56450000	0.829018612521151
chr1	56450000	56500000	0.290566835871404
chr1	56500000	56550000	0.958396785109983
chr1	56550000	56600000	0.430097292724196
chr1	56600000	56650000	0.340672588832487
chr1	56650000	56700000	0.677939932318105
chr1	56700000	56750000	0.703934010152284
chr1	56750000	56800000	0
chr1	56800000	56850000	0.81924703891709
chr1	56850000	56900000	0.0556260575296108
chr1	56900000	56950000	0.450676818950931
chr1	56950000	57000000	0.232021996615905
chr1	57000000	57050000	0.347821489001692
chr1	57050000	57100000	0.117301184433164
chr1	57100000	57150000	0.086484771573604
chr1	57150000	57200000	0.175042301184433
chr1	57200000	57250000	0.331302876480541
chr1	57250000	57300000	0.183650592216582
chr1	57300000	57350000	0.0567681895093063
chr1	57350000	57400000	0.1167089678511
chr1	57400000	57450000	0.241835871404399
chr1	57450000	57500000	0.343866328257191
chr1	57500000	57550000	0.124555837563452
chr1	57550000	57600000	0.18094331641286
chr1	57600000	57650000	0.226417089678511
chr1	57650000	57700000	0.273350253807107
chr1	57700000	57750000	0.23589255499154
chr1	57750000	57800000	0.0546742808798646
chr1	57800000	57850000	0.0751903553299492
chr1	57850000	57900000	0.461865482233503
chr1	57900000	57950000	0.0355118443316413
chr1	57950000	58000000	0.112605752961083
chr1	58000000	58050000	0.230033840947547
chr1	58050000	58100000	0.356852791878173
chr1	58100000	58150000	0.434052453468697
chr1	58150000	58200000	0.891180203045685
chr1	58200000	58250000	0.403193739424704
chr1	58250000	58300000	0.289403553299492
chr1	58300000	58350000	0.0501903553299492
chr1	58350000	58400000	0.096256345177665
chr1	58400000	58450000	0.916032148900169
chr1	58450000	58500000	0.513917089678511
chr1	58500000	58550000	0.0261844331641286
chr1	58550000	58600000	0.444775803722504
chr1	58600000	58650000	0.374894247038917
chr1	58650000	58700000	0.361442470389171
chr1	58700000	58750000	0.792893401015228
chr1	58750000	58800000	0.153257191201354
chr1	58800000	58850000	0.840355329949239
chr1	58850000	58900000	0.936400169204738
chr1	58900000	58950000	0.311040609137056
chr1	58950000	59000000	0.0895516074450085
chr1	59000000	59050000	0.0428722504230118
chr1	59050000	59100000	0.0712351945854484
chr1	59100000	59150000	0.636230964467005
chr1	59150000	59200000	0.0815566835871404
chr1	59200000	59250000	0.736527072758037
chr1	59250000	59300000	0.300592216582064
chr1	59300000	59350000	0.00909475465313025
chr1	59350000	59400000	0.307931472081218
chr1	59400000	59450000	0.292872250423012
chr1	59450000	59500000	0.165545685279188
chr1	59500000	59550000	0.648582910321489
chr1	59550000	59600000	0.818464467005076
chr1	59600000	59650000	0.171742808798646
chr1	59650000	59700000	0.0890439932318104
chr1	59700000	59750000	0.0116751269035533
chr1	59750000	59800000	0.0990693739424704
chr1	59800000	59850000	0.277453468697124
chr1	59850000	59900000	0.378997461928934
chr1	59900000	59950000	0.825761421319797
chr1	59950000	60000000	0.0873730964467005
chr1	60000000	60050000	0.817554991539763
chr1	60050000	60100000	0.44993654822335
chr1	60100000	60150000	0.0010152284263959
chr1	60150000	60200000	0.348794416243655
chr1	60200000	60250000	0.0527707275803723
chr1	60250000	60300000	0.102643824027073
chr1	60300000	60350000	0.581577834179357
chr1	60350000	60400000	0.0234983079526226
chr1	60400000	60450000	0.00712774957698814
chr1	60450000	60500000	0.0712774957698815
chr1	60500000	60550000	0.175676818950931
chr1	60550000	60600000	0.0798223350253807
chr1	60600000	60650000	0.444902707275804
chr1	60650000	60700000	0.162225042301184
chr1	60700000	60750000	0.709348561759729
chr1	60750000	60800000	0.756197123519459
chr1	60800000	60850000	0.0371827411167512
chr1	60850000	60900000	0.456260575296108
chr1	60900000	60950000	0.382719966159052
chr1	60950000	61000000	0.408142978003384
chr1	61000000	61050000	0.579758883248731
chr1	61050000	61100000	0.54492385786802
chr1	61100000	61150000	0.048075296108291
chr1	61150000	61200000	0.40909475465313
chr1	61200000	61250000	0.275655668358714
chr1	61250000	61300000	0.141857021996616
chr1	61300000	61350000	0.0076776649746193
chr1	61350000	61400000	0.00537225042301182
chr1	61400000	61450000	0.00169204737732653
chr1	61450000	61500000	0.000126903553299473
chr1	61500000	61550000	0.000253807106598947
chr1	61550000	61600000	0.00181895093062601
chr1	61600000	61650000	0.000253807106598947
chr1	61650000	61700000	0.000401861252115054
chr1	61700000	61750000	0.116857021996616
chr1	61750000	61800000	0.159856175972927
chr1	61800000	61850000	0.219035532994924
chr1	61850000	61900000	0.00562605752961087
chr1	61900000	61950000	0.81912013536379
chr1	61950000	62000000	0.0295896785109984
chr1	62000000	62050000	0.0135363790186125
chr1	62050000	62100000	0.00203045685279191
chr1	62100000	62150000	0.000571065989847686
chr1	62150000	62200000	0.0115482233502539
chr1	62200000	62250000	0.00598561759729277
chr1	62250000	62300000	2.11505922166344e-05
chr1	62300000	62350000	0.0101311336717428
chr1	62350000	62400000	0.03168358714044
chr1	62400000	62450000	0.00262267343485623
chr1	62450000	62500000	0.00332064297800339
chr1	62500000	62550000	0.00552030456852792
chr1	62550000	62600000	0.098730964467005
chr1	62600000	62650000	0.0856387478849407
chr1	62650000	62700000	0.329462774957699
chr1	62700000	62750000	0.0512478849407784
chr1	62750000	62800000	0.121679357021997
chr1	62800000	62850000	0.0218274111675127
chr1	62850000	62900000	0.301395939086294
chr1	62900000	62950000	0.0265016920473773
chr1	62950000	63000000	0.288832487309645
chr1	63000000	63050000	0.620664128595601
chr1	63050000	63100000	0.0175549915397631
chr1	63100000	63150000	0.00513959390862939
chr1	63150000	63200000	0.0172588832487309
chr1	63200000	63250000	0.260152284263959
chr1	63250000	63300000	0.454378172588833
chr1	63300000	63350000	0.727897631133672
chr1	63350000	63400000	0.259263959390863
chr1	63400000	63450000	0.100317258883249
chr1	63450000	63500000	0.459877326565144
chr1	63500000	63550000	0.0611675126903554
chr1	63550000	63600000	0.215376480541455
chr1	63600000	63650000	0.175274957698816
chr1	63650000	63700000	0.923582910321489
chr1	63700000	63750000	0.00118443316412864
chr1	63750000	63800000	0.154547377326565
chr1	63800000	63850000	0.187119289340101
chr1	63850000	63900000	0.00431472081218276
chr1	63900000	63950000	0.19832910321489
chr1	63950000	64000000	0.00719120135363793
chr1	64000000	64050000	0.00513959390862939
chr1	64050000	64100000	0.0136209813874788
chr1	64100000	64150000	0.172863790186125
chr1	64150000	64200000	0.0305203045685279
chr1	64200000	64250000	0.0112098138747885
chr1	64250000	64300000	0.00896785109983078
chr1	64300000	64350000	0.217618443316413
chr1	64350000	64400000	0.0196277495769882
chr1	64400000	64450000	0.139488155668359
chr1	64450000	64500000	0.145346869712352
chr1	64500000	64550000	0.247208121827411
chr1	64550000	64600000	0.469395093062606
chr1	64600000	64650000	0.319839255499154
chr1	64650000	64700000	0.545346869712352
chr1	64700000	64750000	0.3375
chr1	64750000	64800000	0.279970389170897
chr1	64800000	64850000	0.466053299492386
chr1	64850000	64900000	0.361844331641286
chr1	64900000	64950000	0.334708121827411
chr1	64950000	65000000	0.876226734348562
chr1	65000000	65050000	0.631302876480542
chr1	65050000	65100000	0.271615905245347
chr1	65100000	65150000	0.781641285956007
chr1	65150000	65200000	0.515376480541455
chr1	65200000	65250000	0.127347715736041
chr1	65250000	65300000	0.0706429780033841
chr1	65300000	65350000	0.509433164128596
chr1	65350000	65400000	0.795029610829103
chr1	65400000	65450000	0.347335025380711
chr1	65450000	65500000	0.27994923857868
chr1	65500000	65550000	0.126459390862944
chr1	65550000	65600000	0.558333333333333
chr1	65600000	65650000	0.778299492385787
chr1	65650000	65700000	0.337901861252115
chr1	65700000	65750000	0.423815566835871
chr1	65750000	65800000	0.665566835871404
chr1	65800000	65850000	0.444945008460237
chr1	65850000	65900000	0.461294416243655
chr1	65900000	65950000	0.201924703891709
chr1	65950000	66000000	0.713282571912013
chr1	66000000	66050000	0.613261421319797
chr1	66050000	66100000	0.640355329949239
chr1	66100000	66150000	0.647229272419628
chr1	66150000	66200000	0.0471023688663282
chr1	66200000	66250000	0.520304568527919
chr1	66250000	66300000	0.555647208121827
chr1	66300000	66350000	0.268718274111675
chr1	66350000	66400000	0.416518612521151
chr1	66400000	66450000	0.475380710659899
chr1	66450000	66500000	0.802009306260575
chr1	66500000	66550000	0.051163282571912
chr1	66550000	66600000	0.254610829103215
chr1	66600000	66650000	0.0260152284263959
chr1	66650000	66700000	0.0525169204737733
chr1	66700000	66750000	0.421171742808799
chr1	66750000	66800000	0.0401438240270727
chr1	66800000	66850000	0.00719120135363793
chr1	66850000	66900000	0.200253807106599
chr1	66900000	66950000	0.957021996615905
chr1	66950000	67000000	0.841243654822335
chr1	67000000	67050000	0.483862098138748
chr1	67050000	67100000	0.721615905245347
chr1	67100000	67150000	0.442956852791878
chr1	67150000	67200000	0.559137055837563
chr1	67200000	67250000	0.592005076142132
chr1	67250000	67300000	0.521975465313029
chr1	67300000	67350000	0.065587986463621
chr1	67350000	67400000	0.234560067681895
chr1	67400000	67450000	0.254251269035533
chr1	67450000	67500000	0.00209390862944159
chr1	67500000	67550000	0.0234983079526226
chr1	67550000	67600000	0.234115905245347
chr1	67600000	67650000	0.295410321489002
chr1	67650000	67700000	0.477982233502538
chr1	67700000	67750000	0.413557529610829
chr1	67750000	67800000	0.135152284263959
chr1	67800000	67850000	0.0470600676818951
chr1	67850000	67900000	0.660236886632826
chr1	67900000	67950000	0.637605752961083
chr1	67950000	68000000	0.448117597292724
chr1	68000000	68050000	0.328489847715736
chr1	68050000	68100000	0.128574450084602
chr1	68100000	68150000	0.0603849407783418
chr1	68150000	68200000	0.371489001692047
chr1	68200000	68250000	0.604293570219966
chr1	68250000	68300000	0.0508883248730965
chr1	68300000	68350000	0.139657360406091
chr1	68350000	68400000	0.525444162436548
chr1	68400000	68450000	0.634412013536379
chr1	68450000	68500000	0.0214467005076142
chr1	68500000	68550000	0.581493231810491
chr1	68550000	68600000	0.0801395939086295
chr1	68600000	68650000	0.711273265651438
chr1	68650000	68700000	0.00260152284263959
chr1	68700000	68750000	0.0515862944162436
chr1	68750000	68800000	0.225571065989848
chr1	68800000	68850000	0.0486675126903553
chr1	68850000	68900000	0.348836717428088
chr1	68900000	68950000	0.792914551607445
chr1	68950000	69000000	0.742956852791878
chr1	69000000	69050000	0.0221023688663282
chr1	69050000	69100000	0.740439932318105
chr1	69100000	69150000	0.402284263959391
chr1	69150000	69200000	0.544077834179357
chr1	69200000	69250000	0.0973773265651439
chr1	69250000	69300000	0.808460236886633
chr1	69300000	69350000	0.106514382402707
chr1	69350000	69400000	0.47165820642978
chr1	69400000	69450000	0.420537225042301
chr1	69450000	69500000	0.125676818950931
chr1	69500000	69550000	0.264192047377327
chr1	69550000	69600000	0.780520304568528
chr1	69600000	69650000	0.303172588832487
chr1	69650000	69700000	0.253299492385787
chr1	69700000	69750000	0.358904399323181
chr1	69750000	69800000	0.440820642978003
chr1	69800000	69850000	0.958587140439932
chr1	69850000	69900000	0.821975465313029
chr1	69900000	69950000	0.0895516074450085
chr1	69950000	70000000	0.152876480541455
chr1	70000000	70050000	0.501565143824027
chr1	70050000	70100000	0.0573604060913706
chr1	70100000	70150000	0.738197969543147
chr1	70150000	70200000	0.631070219966159
chr1	70200000	70250000	0.732318104906937
chr1	70250000	70300000	0.783925549915398
chr1	70300000	70350000	0.723921319796954
chr1	70350000	70400000	0.780541455160744
chr1	70400000	70450000	0.312605752961083
chr1	70450000	70500000	0.362901861252115
chr1	70500000	70550000	0.506852791878173
chr1	70550000	70600000	0.14906937394247
chr1	70600000	70650000	0.367703045685279
chr1	70650000	70700000	0.00742385786802036
chr1	70700000	70750000	0.617089678510998
chr1	70750000	70800000	0.362034686971235
chr1	70800000	70850000	0.394204737732657
chr1	70850000	70900000	0.847694585448393
chr1	70900000	70950000	0.668210659898477
chr1	70950000	71000000	0.348075296108291
chr1	71000000	71050000	0.183142978003384
chr1	71050000	71100000	0.383037225042301
chr1	71100000	71150000	0.0946489001692047
chr1	71150000	71200000	0.233248730964467
chr1	71200000	71250000	0.71590524534687
chr1	71250000	71300000	0.556873942470389
chr1	71300000	71350000	0.794627749576988
chr1	71350000	71400000	0.784940778341794
chr1	71400000	71450000	0.223963620981387
chr1	71450000	71500000	0.297969543147208
chr1	71500000	71550000	0.299513536379019
chr1	71550000	71600000	0.260152284263959
chr1	71600000	71650000	0.052686125211506
chr1	71650000	71700000	0.623730964467005
chr1	71700000	71750000	0.273561759729272
chr1	71750000	71800000	0.422102368866328
chr1	71800000	71850000	0.803934010152284
chr1	71850000	71900000	0.595473773265651
chr1	71900000	71950000	0.461019458544839
chr1	71950000	72000000	0.106577834179357
chr1	72000000	72050000	0.922038917089679
chr1	72050000	72100000	0.405795262267344
chr1	72100000	72150000	0.104737732656514
chr1	72150000	72200000	0.160786802030457
chr1	72200000	72250000	0.448181049069374
chr1	72250000	72300000	0.437817258883249
chr1	72300000	72350000	0.905287648054146
chr1	72350000	72400000	0.452559221658206
chr1	72400000	72450000	0.564424703891709
chr1	72450000	72500000	0.46738578680203
chr1	72500000	72550000	0.28155668358714
chr1	72550000	72600000	0.273730964467005
chr1	72600000	72650000	0.830858714043993
chr1	72650000	72700000	0.693866328257191
chr1	72700000	72750000	0.701269035532995
chr1	72750000	72800000	0.0969754653130288
chr1	72800000	72850000	0.255287648054145
chr1	72850000	72900000	0.310321489001692
chr1	72900000	72950000	0.0700296108291032
chr1	72950000	73000000	0.0789340101522843
chr1	73000000	73050000	0.168866328257191
chr1	73050000	73100000	0.238092216582064
chr1	73100000	73150000	0.177072758037225
chr1	73150000	73200000	0.299788494077834
chr1	73200000	73250000	0.597250423011844
chr1	73250000	73300000	0.69337986463621
chr1	73300000	73350000	0.863726734348562
chr1	73350000	73400000	0.960427241962775
chr1	73400000	73450000	0.864255499153976
chr1	73450000	73500000	0.337605752961083
chr1	73500000	73550000	0.313007614213198
chr1	73550000	73600000	0.040080372250423
chr1	73600000	73650000	0.142322335025381
chr1	73650000	73700000	0.0197758037225042
chr1	73700000	73750000	0.124471235194585
chr1	73750000	73800000	0.107635363790186
chr1	73800000	73850000	0.0385786802030457
chr1	73850000	73900000	0.467026226734349
chr1	73900000	73950000	0.0724619289340102
chr1	73950000	74000000	0.488769035532995
chr1	74000000	74050000	0.435744500846024
chr1	74050000	74100000	0.940862944162437
chr1	74100000	74150000	0.622377326565144
chr1	74150000	74200000	0.951945854483926
chr1	74200000	74250000	0.0609137055837563
chr1	74250000	74300000	0.0837140439932318
chr1	74300000	74350000	0.0262478849407783
chr1	74350000	74400000	0.121425549915398
chr1	74400000	74450000	0.221848561759729
chr1	74450000	74500000	0.0929991539763113
chr1	74500000	74550000	0.817533840947547
chr1	74550000	74600000	0.314086294416244
chr1	74600000	74650000	0.501776649746193
chr1	74650000	74700000	0.0271996615905246
chr1	74700000	74750000	0.176438240270728
chr1	74750000	74800000	0.308312182741117
chr1	74800000	74850000	0.815545685279188
chr1	74850000	74900000	0.657106598984772
chr1	74900000	74950000	0.896214043993232
chr1	74950000	75000000	0.230689509306261
chr1	75000000	75050000	0.012901861252115
chr1	75100000	75150000	0.110258037225042
chr1	75150000	75200000	0.555139593908629
chr1	75200000	75250000	0.439001692047377
chr1	75250000	75300000	0.274027072758037
chr1	75300000	75350000	0.307021996615905
chr1	75350000	75400000	0.856725888324873
chr1	75400000	75450000	0.356577834179357
chr1	75450000	75500000	0.562182741116751
chr1	75500000	75550000	0.890164974619289
chr1	75550000	75600000	0.74919627749577
chr1	75600000	75650000	0.594796954314721
chr1	75650000	75700000	0.0155668358714044
chr1	75700000	75750000	0.0128595600676819
chr1	75750000	75800000	0.0183798646362098
chr1	75800000	75850000	0.0295050761421319
chr1	75850000	75900000	0.218062605752961
chr1	75900000	75950000	0.29746192893401
chr1	75950000	76000000	0.281408629441624
chr1	76000000	76050000	0.753722504230118
chr1	76050000	76100000	0.587753807106599
chr1	76100000	76150000	0.297017766497462
chr1	76150000	76200000	0.893464467005076
chr1	76200000	76250000	0.677643824027073
chr1	76250000	76300000	0.192258883248731
chr1	76300000	76350000	0.110279187817259
chr1	76350000	76400000	0.585067681895093
chr1	76400000	76450000	0.0681895093062606
chr1	76450000	76500000	0.139213197969543
chr1	76500000	76550000	0.590291878172589
chr1	76550000	76600000	0.82760152284264
chr1	76600000	76650000	0.841941624365482
chr1	76650000	76700000	0.120431472081218
chr1	76700000	76750000	0.00719120135363793
chr1	76750000	76800000	0.806831641285956
chr1	76800000	76850000	0.373434856175973
chr1	76850000	76900000	0.0247673434856176
chr1	76900000	76950000	0.0881345177664975
chr1	76950000	77000000	0.00186125211505928
chr1	77000000	77050000	0.0184856175972927
chr1	77050000	77100000	0.0958967851099831
chr1	77100000	77150000	0.13174703891709
chr1	77150000	77200000	0.594437394247039
chr1	77200000	77250000	0.53824027072758
chr1	77250000	77300000	0.811780879864636
chr1	77300000	77350000	0.839022842639594
chr1	77350000	77400000	0.308248730964467
chr1	77400000	77450000	0.817280033840948
chr1	77450000	77500000	0.625359560067682
chr1	77500000	77550000	0.300782571912014
chr1	77550000	77600000	0.548942470389171
chr1	77600000	77650000	0.484348561759729
chr1	77650000	77700000	0.651945854483926
chr1	77700000	77750000	0.620664128595601
chr1	77750000	77800000	0.668295262267343
chr1	77800000	77850000	0.326903553299492
chr1	77850000	77900000	0.622208121827411
chr1	77950000	78000000	0.701374788494078
chr1	78000000	78050000	0.0195219966159053
chr1	78050000	78100000	0.510173434856176
chr1	78100000	78150000	0.275846023688663
chr1	78150000	78200000	0.134729272419628
chr1	78200000	78250000	0.497631133671743
chr1	78250000	78300000	0.00516074450084603
chr1	78300000	78350000	0.111104060913706
chr1	78350000	78400000	0.486675126903553
chr1	78400000	78450000	0.0412648054145516
chr1	78450000	78500000	0.593654822335025
chr1	78500000	78550000	0.853553299492386
chr1	78550000	78600000	0.770664128595601
chr1	78600000	78650000	0.745008460236887
chr1	78650000	78700000	0.453151438240271
chr1	78700000	78750000	0.0839890016920474
chr1	78750000	78800000	0.557529610829103
chr1	78800000	78850000	0.234919627749577
chr1	78850000	78900000	0.176290186125212
chr1	78900000	78950000	0.137605752961083
chr1	78950000	79000000	0.0128384094754653
chr1	79000000	79050000	0.240609137055838
chr1	79050000	79100000	0.917745346869712
chr1	79100000	79150000	0.937203891708968
chr1	79150000	79200000	0.751057529610829
chr1	79200000	79250000	0.382360406091371
chr1	79250000	79300000	0.162648054145516
chr1	79300000	79350000	0.412944162436548
chr1	79350000	79400000	0.189149746192893
chr1	79400000	79450000	0.259369712351946
chr1	79450000	79500000	0.14164551607445
chr1	79500000	79550000	0.822736886632826
chr1	79550000	79600000	0.72005076142132
chr1	79600000	79650000	0.621298646362098
chr1	79650000	79700000	0.502622673434856
chr1	79700000	79750000	0.107825719120135
chr1	79750000	79800000	0.127749576988156
chr1	79800000	79850000	0.346235194585448
chr1	79850000	79900000	0.470769881556684
chr1	79900000	79950000	0.620198815566836
chr1	79950000	80000000	0.610744500846024
chr1	80000000	80050000	0.361886632825719
chr1	80050000	80100000	0.694945008460237
chr1	80100000	80150000	0.505245346869712
chr1	80150000	80200000	0.763663282571912
chr1	80200000	80250000	0.622017766497462
chr1	80250000	80300000	0.315122673434856
chr1	80300000	80350000	0.893464467005076
chr1	80350000	80400000	0.577495769881557
chr1	80400000	80450000	0.902813028764805
chr1	80450000	80500000	0.28502538071066
chr1	80500000	80550000	0.166666666666667
chr1	80550000	80600000	0.0802030456852791
chr1	80600000	80650000	0.110406091370558
chr1	80650000	80700000	0.847715736040609
chr1	80700000	80750000	0.0171108291032149
chr1	80750000	80800000	0.617978003384095
chr1	80800000	80850000	0.434052453468697
chr1	80850000	80900000	0.098730964467005
chr1	80900000	80950000	0.518506768189509
chr1	80950000	81000000	0.228722504230118
chr1	81350000	81400000	0.323688663282572
chr1	81600000	81650000	0.260448392554992
chr1	81650000	81700000	0.450592216582064
chr1	81700000	81750000	0.0315355329949238
chr1	82150000	82200000	0.00797377326565141
chr1	82200000	82250000	0.143908629441624
chr1	82250000	82300000	0.260659898477157
chr1	82300000	82350000	0.10340524534687
chr1	82350000	82400000	0.685596446700508
chr1	82400000	82450000	0.162732656514382
chr1	82450000	82500000	0.207825719120135
chr1	82500000	82550000	0.0710448392554992
chr1	82550000	82600000	0.184919627749577
chr1	82600000	82650000	0.109327411167513
chr1	82650000	82700000	0.116518612521151
chr1	82700000	82750000	0.00355329949238581
chr1	82750000	82800000	0.0167301184433164
chr1	82800000	82850000	0.0402495769881557
chr1	82850000	82900000	0.0510152284263959
chr1	82900000	82950000	0.369733502538071
chr1	82950000	83000000	0.19752538071066
chr1	83000000	83050000	0.0497673434856176
chr1	83050000	83100000	0.130647208121827
chr1	83100000	83150000	0.116497461928934
chr1	83150000	83200000	0.400126903553299
chr1	83200000	83250000	0.309517766497462
chr1	83250000	83300000	0.191010998307953
chr1	83300000	83350000	0.593887478849408
chr1	83350000	83400000	0.160744500846024
chr1	83400000	83450000	0.790228426395939
chr1	83450000	83500000	0.214509306260575
chr1	83500000	83550000	0.656704737732656
chr1	83550000	83600000	0.850846023688663
chr1	83600000	83650000	0.885131133671743
chr1	83650000	83700000	0.13582910321489
chr1	83700000	83750000	0.385638747884941
chr1	83750000	83800000	0.227728426395939
chr1	83800000	83850000	0.047313874788494
chr1	83850000	83900000	0.128151438240271
chr1	83900000	83950000	0.107804568527919
chr1	83950000	84000000	0.182148900169205
chr1	84000000	84050000	0.226332487309645
chr1	84050000	84100000	0.16992385786802
chr1	84100000	84150000	0.0884940778341794
chr1	84150000	84200000	0.00558375634517772
chr1	84200000	84250000	0.0776015228426395
chr1	84250000	84300000	0.255499153976311
chr1	84300000	84350000	0.225148054145516
chr1	84350000	84400000	0.0565143824027072
chr1	84400000	84450000	0.372483079526227
chr1	84450000	84500000	0.727728426395939
chr1	84500000	84550000	0.408121827411168
chr1	84550000	84600000	0.70154399323181
chr1	84600000	84650000	0.624851945854484
chr1	84650000	84700000	0.269670050761421
chr1	84700000	84750000	0.560934856175973
chr1	84750000	84800000	0.565355329949239
chr1	84800000	84850000	0.613536379018613
chr1	84850000	84900000	0.205668358714044
chr1	84900000	84950000	0.72927241962775
chr1	85000000	85050000	0.0108291032148901
chr1	85500000	85550000	0.0669839255499154
chr1	85550000	85600000	0.0012267343485618
chr1	85600000	85650000	0.120325719120135
chr1	85650000	85700000	0.74739847715736
chr1	85700000	85750000	0.575232656514382
chr1	85750000	85800000	0.485384940778342
chr1	85800000	85850000	0.00697969543147203
chr1	85850000	85900000	0.633756345177665
chr1	85900000	85950000	0.0822123519458545
chr1	85950000	86000000	0.206366328257191
chr1	86000000	86050000	0.54913282571912
chr1	86050000	86100000	0.354018612521151
chr1	86100000	86150000	0.594839255499154
chr1	86150000	86200000	0.666074450084602
chr1	86200000	86250000	0.0731387478849408
chr1	86250000	86300000	0.0215313028764805
chr1	86300000	86350000	0.184560067681895
chr1	86350000	86400000	0.11998730964467
chr1	86400000	86450000	0.275697969543147
chr1	86450000	86500000	0.011844331641286
chr1	86500000	86550000	0.157000846023689
chr1	86550000	86600000	0.683883248730965
chr1	86600000	86650000	0.3082910321489
chr1	86650000	86700000	0.248900169204738
chr1	86700000	86750000	0.0331006768189509
chr1	86750000	86800000	0.118908629441624
chr1	86800000	86850000	0.28248730964467
chr1	86850000	86900000	0.279526226734349
chr1	86900000	86950000	0.686865482233503
chr1	86950000	87000000	0.136611675126904
chr1	87000000	87050000	0.10835448392555
chr1	87050000	87100000	0.342491539763113
chr1	87100000	87150000	0.498540609137056
chr1	87150000	87200000	0.608037225042301
chr1	87200000	87250000	0.0424915397631134
chr1	87250000	87300000	0.00321489001692044
chr1	87300000	87350000	0.123202199661591
chr1	87350000	87400000	0.135934856175973
chr1	87400000	87450000	0.597927241962775
chr1	87450000	87500000	0.565207275803723
chr1	87500000	87550000	0.637478849407783
chr1	87550000	87600000	0.693591370558376
chr1	87600000	87650000	0.763197969543147
chr1	87650000	87700000	0.0985617597292724
chr1	87700000	87750000	0.848138747884941
chr1	87750000	87800000	0.532910321489002
chr1	87800000	87850000	0.585300338409475
chr1	87850000	87900000	0.250676818950931
chr1	87900000	87950000	0.120833333333333
chr1	87950000	88000000	0.110681049069374
chr1	88000000	88050000	0.834602368866328
chr1	88050000	88100000	0.312711505922166
chr1	88100000	88150000	0.509517766497462
chr1	88150000	88200000	0.948286802030457
chr1	88300000	88350000	0.444162436548223
chr1	88350000	88400000	0.0523054145516074
chr1	88400000	88450000	0.0254864636209814
chr1	88450000	88500000	0.00219966159052454
chr1	88500000	88550000	0.0487521150592216
chr1	88550000	88600000	0.123371404399323
chr1	88600000	88650000	0.217935702199662
chr1	88650000	88700000	0.197758037225042
chr1	88700000	88750000	0.533650592216582
chr1	88750000	88800000	0.36918358714044
chr1	88800000	88850000	0.400909475465313
chr1	88850000	88900000	0.56002538071066
chr1	88900000	88950000	0.31503807106599
chr1	88950000	89000000	0.378447546531303
chr1	89000000	89050000	0.065989847715736
chr1	89050000	89100000	0.0520516074450085
chr1	89100000	89150000	0.145008460236887
chr1	89150000	89200000	0.0793147208121827
chr1	89200000	89250000	0.442978003384095
chr1	89250000	89300000	0.596615905245347
chr1	89300000	89350000	0.2459179357022
chr1	89350000	89400000	0.59331641285956
chr1	89400000	89450000	0.234560067681895
chr1	89450000	89500000	0.0358925549915398
chr1	89500000	89550000	0.355351099830795
chr1	89550000	89600000	0.202749576988156
chr1	89600000	89650000	0.00169204737732653
chr1	89650000	89700000	0.00251692047377328
chr1	89700000	89750000	0.017406937394247
chr1	89750000	89800000	0.02332910321489
chr1	89800000	89850000	0.242026226734349
chr1	89850000	89900000	0.202834179357022
chr1	89900000	89950000	0.135596446700508
chr1	89950000	90000000	0.59925972927242
chr1	90000000	90050000	0.0398054145516075
chr1	90050000	90100000	0.00160744500846022
chr1	90100000	90150000	0.0585659898477158
chr1	90150000	90200000	0.633714043993232
chr1	90200000	90250000	0.697863790186125
chr1	90250000	90300000	0.468654822335025
chr1	90300000	90350000	0.123477157360406
chr1	90350000	90400000	0.145198815566836
chr1	90400000	90450000	0.0498942470389171
chr1	90450000	90500000	0.198519458544839
chr1	90500000	90550000	0.0956852791878172
chr1	90550000	90600000	0.075401861252115
chr1	90600000	90650000	0.067660744500846
chr1	90650000	90700000	0.298879018612521
chr1	90700000	90750000	0.485850253807107
chr1	90750000	90800000	0.110575296108291
chr1	90800000	90850000	0.144585448392555
chr1	90850000	90900000	0.653489847715736
chr1	90900000	90950000	0.119796954314721
chr1	90950000	91000000	0.0539128595600676
chr1	91000000	91050000	0.103616751269036
chr1	91050000	91100000	0.061844331641286
chr1	91100000	91150000	0.321679357021997
chr1	91150000	91200000	0.568845177664975
chr1	91200000	91250000	0.847652284263959
chr1	91250000	91300000	0.711717428087986
chr1	91300000	91350000	0.389192047377327
chr1	91350000	91400000	0.634390862944162
chr1	91400000	91450000	0.640820642978003
chr1	91450000	91500000	0.431260575296108
chr1	91500000	91550000	0.609115905245347
chr1	91550000	91600000	0.70241116751269
chr1	91600000	91650000	0.135258037225042
chr1	91650000	91700000	0.766074450084602
chr1	91700000	91750000	0.754314720812183
chr1	91750000	91800000	0.558819796954315
chr1	91800000	91850000	0.875507614213198
chr1	91850000	91900000	0.808544839255499
chr1	91900000	91950000	0.599302030456853
chr1	91950000	92000000	0.619881556683587
chr1	92000000	92050000	0.787690355329949
chr1	92050000	92100000	0.719289340101523
chr1	92100000	92150000	0.571700507614213
chr1	92150000	92200000	0.744500846023689
chr1	92200000	92250000	0.00799492385786804
chr1	92250000	92300000	0.204885786802031
chr1	92300000	92350000	0.3957910321489
chr1	92350000	92400000	0.601311336717428
chr1	92400000	92450000	0.570325719120135
chr1	92450000	92500000	0.35915820642978
chr1	92500000	92550000	0.211421319796954
chr1	92550000	92600000	0.614826565143824
chr1	92600000	92650000	0.242872250423012
chr1	92650000	92700000	0.0105118443316413
chr1	92700000	92750000	0.614467005076142
chr1	92750000	92800000	0.257677664974619
chr1	92800000	92850000	0.555964467005076
chr1	92850000	92900000	0.174365482233503
chr1	92900000	92950000	0.215059221658206
chr1	92950000	93000000	0.195410321489002
chr1	93000000	93050000	0.0180414551607445
chr1	93050000	93100000	0.165418781725888
chr1	93100000	93150000	0.397038917089679
chr1	93150000	93200000	0.264678510998308
chr1	93200000	93250000	0.197377326565144
chr1	93250000	93300000	0.430710659898477
chr1	93300000	93350000	0.699555837563452
chr1	93350000	93400000	0.372017766497462
chr1	93400000	93450000	0.163451776649746
chr1	93450000	93500000	0.121573604060914
chr1	93500000	93550000	0.882762267343486
chr1	93550000	93600000	0.765947546531303
chr1	93600000	93650000	0.642153130287648
chr1	93650000	93700000	0.0192047377326565
chr1	93700000	93750000	0.588176818950931
chr1	93750000	93800000	0.667618443316413
chr1	93800000	93850000	0.437690355329949
chr1	93900000	93950000	0.93242385786802
chr1	93950000	94000000	0.620939086294416
chr1	94000000	94050000	0.716835871404399
chr1	94050000	94100000	0.90662013536379
chr1	94100000	94150000	0.803743654822335
chr1	94150000	94200000	0.77586717428088
chr1	94200000	94250000	0.530456852791878
chr1	94250000	94300000	0.885427241962775
chr1	94300000	94350000	0.470960236886633
chr1	94350000	94400000	0.755985617597293
chr1	94400000	94450000	0.301036379018613
chr1	94450000	94500000	0.251036379018613
chr1	94500000	94550000	0.123730964467005
chr1	94550000	94600000	0.942131979695431
chr1	94600000	94650000	0.816391708967851
chr1	94650000	94700000	0.662288494077834
chr1	94700000	94750000	0.842914551607445
chr1	94750000	94800000	0.779737732656514
chr1	94800000	94850000	0.00503384094754655
chr1	94850000	94900000	0.752559221658206
chr1	94900000	94950000	0.414805414551607
chr1	94950000	95000000	0.404526226734349
chr1	95000000	95050000	0.297440778341794
chr1	95050000	95100000	0.245093062605753
chr1	95100000	95150000	0.943168358714044
chr1	95150000	95200000	0.276649746192893
chr1	95200000	95250000	0.931239424703892
chr1	95250000	95300000	0.0451353637901861
chr1	95300000	95350000	0.773984771573604
chr1	95350000	95400000	0.738790186125212
chr1	95400000	95450000	0.448752115059222
chr1	95450000	95500000	0.0351945854483926
chr1	95500000	95550000	0.936527072758037
chr1	95550000	95600000	0.692978003384095
chr1	95600000	95650000	0.614065143824027
chr1	95650000	95700000	0.686442470389171
chr1	95700000	95750000	0.33656937394247
chr1	95750000	95800000	0.320177664974619
chr1	95800000	95850000	0.448159898477157
chr1	95850000	95900000	0.731831641285956
chr1	95900000	95950000	0.95427241962775
chr1	95950000	96000000	0.452030456852792
chr1	96000000	96050000	0.00799492385786804
chr1	96050000	96100000	0.676269035532995
chr1	96100000	96150000	0.191285956006768
chr1	96150000	96200000	0.93322758037225
chr1	96200000	96250000	0.176120981387479
chr1	96250000	96300000	0.900190355329949
chr1	96300000	96350000	0.481408629441624
chr1	96350000	96400000	0.0632402707275804
chr1	96400000	96450000	0.835004230118443
chr1	96450000	96500000	0.897821489001692
chr1	96500000	96550000	0.713705583756345
chr1	96550000	96600000	0.271383248730964
chr1	96600000	96650000	0.110067681895093
chr1	96650000	96700000	0.957085448392555
chr1	96700000	96750000	0.834517766497462
chr1	96750000	96800000	0.944564297800338
chr1	96800000	96850000	0.30414551607445
chr1	96850000	96900000	0.569352791878173
chr1	96900000	96950000	0.834115905245347
chr1	96950000	97000000	0.419077834179357
chr1	97000000	97050000	0.423032994923858
chr1	97050000	97100000	0.468168358714044
chr1	97100000	97150000	0.485152284263959
chr1	97300000	97350000	0.0651015228426396
chr1	97350000	97400000	0.38675972927242
chr1	97400000	97450000	0.691434010152284
chr1	97450000	97500000	0.0490059221658207
chr1	97500000	97550000	0.593062605752961
chr1	97550000	97600000	0.276924703891709
chr1	97600000	97650000	0.262605752961083
chr1	97650000	97700000	0.342829949238579
chr1	97700000	97750000	0.230203045685279
chr1	97750000	97800000	0.0767343485617598
chr1	97800000	97850000	0.343506768189509
chr1	97850000	97900000	0.0915609137055837
chr1	97900000	97950000	0.78669627749577
chr1	97950000	98000000	0.651692047377327
chr1	98000000	98050000	0.030414551607445
chr1	98050000	98100000	0.0895939086294416
chr1	98100000	98150000	0.252347715736041
chr1	98150000	98200000	0.196467851099831
chr1	98200000	98250000	0.770621827411168
chr1	98250000	98300000	0.55167089678511
chr1	98300000	98350000	0.834496615905245
chr1	98350000	98400000	0.88415820642978
chr1	98450000	98500000	0.553997461928934
chr1	98500000	98550000	0.97593062605753
chr1	98550000	98600000	0.0876692047377327
chr1	98600000	98650000	0.504780033840948
chr1	98650000	98700000	0.605435702199662
chr1	98700000	98750000	0.749873096446701
chr1	98750000	98800000	0.168929780033841
chr1	98800000	98850000	0.758587140439932
chr1	98850000	98900000	0.468358714043993
chr1	98900000	98950000	0.822927241962775
chr1	98950000	99000000	0.884581218274112
chr1	99000000	99050000	0.560977157360406
chr1	99050000	99100000	0.0418147208121827
chr1	99100000	99150000	0.659433164128596
chr1	99150000	99200000	0.203384094754653
chr1	99200000	99250000	0.45915820642978
chr1	99250000	99300000	0.337711505922166
chr1	99300000	99350000	0.481260575296108
chr1	99350000	99400000	0.0416032148900169
chr1	99400000	99450000	0.502961082910321
chr1	99450000	99500000	0.453743654822335
chr1	99500000	99550000	0.243845177664975
chr1	99550000	99600000	0.47326565143824
chr1	99600000	99650000	0.24331641285956
chr1	99650000	99700000	0.0521785109983079
chr1	99700000	99750000	0.259200507614213
chr1	99750000	99800000	0.344310490693739
chr1	99800000	99850000	0.528891708967851
chr1	99850000	99900000	0.964467005076142
chr1	99900000	99950000	0.0373096446700507
chr1	99950000	100000000	0.268887478849408
chr1	100000000	100050000	0.681006768189509
chr1	100050000	100100000	0.561146362098139
chr1	100100000	100150000	0.0146150592216582
chr1	100150000	100200000	0.00346869712351949
chr1	100200000	100250000	0.544712351945855
chr1	100250000	100300000	0.212457698815567
chr1	100300000	100350000	0.251332487309645
chr1	100350000	100400000	0.156112521150592
chr1	100400000	100450000	0.141434010152284
chr1	100450000	100500000	0.307360406091371
chr1	100500000	100550000	0.764192047377327
chr1	100550000	100600000	0.360744500846024
chr1	100600000	100650000	0.0111252115059222
chr1	100650000	100700000	0.307952622673435
chr1	100700000	100750000	0.764763113367174
chr1	100750000	100800000	0.356218274111675
chr1	100800000	100850000	0.687626903553299
chr1	100850000	100900000	0.512288494077834
chr1	100900000	100950000	0.262140439932318
chr1	100950000	101000000	0.548794416243655
chr1	101000000	101050000	0.00702199661590519
chr1	101050000	101100000	0.213007614213198
chr1	101100000	101150000	0.944500846023689
chr1	101150000	101200000	0.974555837563452
chr1	101200000	101250000	0.267195431472081
chr1	101250000	101300000	0.515334179357022
chr1	101300000	101350000	0.695410321489002
chr1	101350000	101400000	0.954505076142132
chr1	101400000	101450000	0.064424703891709
chr1	101450000	101500000	0.252432318104907
chr1	101500000	101550000	0.0245558375634518
chr1	101550000	101600000	0.454906937394247
chr1	101600000	101650000	0.706535532994924
chr1	101650000	101700000	0.60674703891709
chr1	101700000	101750000	0.618549069373942
chr1	101750000	101800000	0.247609983079526
chr1	101800000	101850000	0.452516920473773
chr1	101850000	101900000	0.198540609137056
chr1	101900000	101950000	0.306302876480541
chr1	101950000	102000000	0.188007614213198
chr1	102000000	102050000	0.266920473773266
chr1	102050000	102100000	0.705054991539763
chr1	102100000	102150000	0.0212774957698816
chr1	102150000	102200000	0.153637901861252
chr1	102200000	102250000	0.642787648054145
chr1	102250000	102300000	0.658565989847716
chr1	102300000	102350000	0.400697969543147
chr1	102350000	102400000	0.334010152284264
chr1	102400000	102450000	0.613049915397631
chr1	102450000	102500000	0.660194585448393
chr1	102500000	102550000	0.631535532994924
chr1	102550000	102600000	0.139022842639594
chr1	102600000	102650000	0.00264382402707275
chr1	102650000	102700000	0.663769035532995
chr1	102700000	102750000	0.428743654822335
chr1	102750000	102800000	0.686442470389171
chr1	102800000	102850000	0.424302030456853
chr1	102850000	102900000	0.152453468697124
chr1	102900000	102950000	0.378637901861252
chr1	102950000	103000000	0.724048223350254
chr1	103000000	103050000	0.176438240270728
chr1	103050000	103100000	0.387098138747885
chr1	103100000	103150000	0.674217428087986
chr1	103150000	103200000	0.795262267343486
chr1	103200000	103250000	0.84678510998308
chr1	103250000	103300000	0.70501269035533
chr1	103300000	103350000	0.398202199661591
chr1	103350000	103400000	0.0304991539763113
chr1	103400000	103450000	0.394310490693739
chr1	103450000	103500000	0.705795262267343
chr1	103500000	103550000	0.735786802030457
chr1	103550000	103600000	0.247123519458545
chr1	103600000	103650000	0.394585448392555
chr1	103650000	103700000	0.37246192893401
chr1	103700000	103750000	0.614826565143824
chr1	103750000	103800000	0.690651438240271
chr1	103800000	103850000	0.239318950930626
chr1	103850000	103900000	0.903553299492386
chr1	103900000	103950000	0.200972927241963
chr1	103950000	104000000	0.690545685279188
chr1	104000000	104050000	0.655033840947546
chr1	104050000	104100000	0.0984771573604061
chr1	104100000	104150000	0.248879018612521
chr1	104150000	104200000	0.144098984771574
chr1	104200000	104250000	0.417766497461929
chr1	104250000	104300000	0.508650592216582
chr1	104300000	104350000	0.796912013536379
chr1	104350000	104400000	0.372208121827411
chr1	104400000	104450000	0.797504230118443
chr1	104450000	104500000	0.444437394247039
chr1	104500000	104550000	0.607445008460237
chr1	104550000	104600000	0.236104060913706
chr1	104600000	104650000	0.526776649746193
chr1	104650000	104700000	0.0758671742808799
chr1	104700000	104750000	0.171150592216582
chr1	104750000	104800000	0.739001692047377
chr1	104800000	104850000	0.0684856175972928
chr1	104850000	104900000	0.278891708967851
chr1	104900000	104950000	0.537013536379019
chr1	104950000	105000000	0.501988155668359
chr1	105000000	105050000	0.515164974619289
chr1	105050000	105100000	0.318591370558376
chr1	105100000	105150000	0.740122673434856
chr1	105150000	105200000	0.760532994923858
chr1	105200000	105250000	0.0927664974619289
chr1	105250000	105300000	0.0897842639593909
chr1	105300000	105350000	0.112648054145516
chr1	105350000	105400000	0.803489847715736
chr1	105400000	105450000	0.40915820642978
chr1	105450000	105500000	0.778976311336717
chr1	105500000	105550000	0.681916243654822
chr1	105550000	105600000	0.175338409475465
chr1	105600000	105650000	0.412605752961083
chr1	105650000	105700000	0.897842639593909
chr1	105700000	105750000	0.077178510998308
chr1	105750000	105800000	0.839741962774958
chr1	105800000	105850000	0.104653130287648
chr1	105850000	105900000	0.94418358714044
chr1	105900000	105950000	0.623752115059222
chr1	105950000	106000000	0.0971023688663283
chr1	106000000	106050000	0.541053299492386
chr1	106050000	106100000	0.0726311336717428
chr1	106100000	106150000	0.0319162436548224
chr1	106150000	106200000	0.0448604060913705
chr1	106200000	106250000	0.211886632825719
chr1	106250000	106300000	0.453045685279188
chr1	106300000	106350000	0.125
chr1	106350000	106400000	0.536442470389171
chr1	106400000	106450000	0.762288494077834
chr1	106450000	106500000	0.496996615905245
chr1	106500000	106550000	0.889192047377327
chr1	106550000	106600000	0.194204737732657
chr1	106600000	106650000	0.103849407783418
chr1	106650000	106700000	0.439403553299492
chr1	106700000	106750000	0.419437394247039
chr1	106750000	106800000	0.21992385786802
chr1	106800000	106850000	0.258650592216582
chr1	106850000	106900000	0.912901861252115
chr1	106900000	106950000	0.738769035532995
chr1	106950000	107000000	0.913197969543147
chr1	107000000	107050000	0.672229272419628
chr1	107050000	107100000	0.0973138747884941
chr1	107100000	107150000	0.619775803722504
chr1	107150000	107200000	0.17413282571912
chr1	107200000	107250000	0.74405668358714
chr1	107250000	107300000	0.644670050761421
chr1	107300000	107350000	0.85587986463621
chr1	107350000	107400000	0.0440778341793571
chr1	107400000	107450000	0.330541455160745
chr1	107450000	107500000	0.768633671742809
chr1	107500000	107550000	0.280795262267344
chr1	107550000	107600000	0.000317258883248739
chr1	107600000	107650000	0.114509306260575
chr1	107650000	107700000	0.373350253807107
chr1	107700000	107750000	0.504970389170897
chr1	107750000	107800000	0.801522842639594
chr1	107800000	107850000	0.456958544839255
chr1	107850000	107900000	0.539953468697123
chr1	107900000	107950000	0.463451776649746
chr1	107950000	108000000	0.146996615905245
chr1	108000000	108050000	0.736823181049069
chr1	108050000	108100000	0.766899323181049
chr1	108100000	108150000	0.497652284263959
chr1	108150000	108200000	0.826776649746193
chr1	108200000	108250000	0.752284263959391
chr1	108250000	108300000	0.0305414551607445
chr1	108300000	108350000	0.339022842639594
chr1	108350000	108400000	0.0283629441624366
chr1	108400000	108450000	0.204124365482233
chr1	108450000	108500000	0.0331641285956007
chr1	108500000	108550000	0.124323181049069
chr1	108550000	108600000	0.00435702199661592
chr1	108600000	108650000	0.76163282571912
chr1	108650000	108700000	0.855520304568528
chr1	108700000	108750000	0.53917089678511
chr1	108750000	108800000	0.381175972927242
chr1	108800000	108850000	0.868527918781726
chr1	108850000	108900000	0.141730118443316
chr1	108900000	108950000	0.669395093062606
chr1	108950000	109000000	0.639720812182741
chr1	109000000	109050000	0.678574450084602
chr1	109050000	109100000	0.416053299492386
chr1	109100000	109150000	0.00452622673434855
chr1	109150000	109200000	0.757635363790186
[truncated: 45,280 more rows]
