# Supplementary material for: Transcription elongation can be sufficient, but is not necessary, to advance replication timing
Source: EMBO Rep. 2026 Mar 24;27(8):1964–99. doi: 10.1038/s44319-026-00735-2 (PMC13121604; doi:10.1038/s44319-026-00735-2)
Supplement: Supplementary file 2 — Source data Fig. 1 [file 44319_2026_735_MOESM2_ESM.zip › Fig1/1C/CAG_HTK_129_pvalues.bg]

chr1	3000000	3050000	0.689266132433572
chr1	3050000	3100000	0.478152678194855
chr1	3150000	3200000	0.5141712357655
chr1	3200000	3250000	0.380915225643189
chr1	3250000	3300000	0.18580767608604
chr1	3300000	3350000	0.691480388021932
chr1	3350000	3400000	0.257254323070434
chr1	3400000	3450000	0.799304091100801
chr1	3450000	3500000	0.580915225643189
chr1	3500000	3550000	0.631105018979334
chr1	3550000	3600000	0.813264445381696
chr1	3600000	3650000	0.413137916490932
chr1	3650000	3700000	0.481674398987769
chr1	3700000	3750000	0.338380430198229
chr1	3750000	3800000	0.913348797975538
chr1	3800000	3850000	0.343863348797976
chr1	3850000	3900000	0.93694643610291
chr1	3900000	3950000	0.647174188106284
chr1	3950000	4000000	0.32686630113876
chr1	4000000	4050000	0.829671024884015
chr1	4050000	4100000	0.77948123154787
chr1	4100000	4150000	0.990911008013496
chr1	4150000	4200000	0.536145086461409
chr1	4200000	4250000	0.869190215099114
chr1	4250000	4300000	0.255504006748208
chr1	4300000	4350000	0.834521299029945
chr1	4350000	4400000	0.931041754533952
chr1	4400000	4450000	0.366701813580768
chr1	4450000	4500000	0.205672711935892
chr1	4500000	4550000	0.0608603964571911
chr1	4550000	4600000	0.155862505272037
chr1	4600000	4650000	0.300653732602278
chr1	4650000	4700000	0.847363981442429
chr1	4700000	4750000	0.00765499789118518
chr1	4750000	4800000	0.00383804301982282
chr1	4800000	4850000	0.000927878532264836
chr1	4850000	4900000	0.0219105862505272
chr1	4900000	4950000	0.820244622522143
chr1	4950000	5000000	0.8671657528469
chr1	5000000	5050000	0.35820328975116
chr1	5050000	5100000	0.430177140447069
chr1	5100000	5150000	0.402129902994517
chr1	5150000	5200000	0.228785322648671
chr1	5200000	5250000	0.893167439898777
chr1	5250000	5300000	0.833530156052299
chr1	5300000	5350000	0.992197385069591
chr1	5500000	5550000	0.163960354280894
chr1	5600000	5650000	0.915373260227752
chr1	5650000	5700000	0.741838886545761
chr1	5700000	5750000	0.337094053142134
chr1	5750000	5800000	0.411999156474062
chr1	5800000	5850000	0.972416701813581
chr1	5850000	5900000	0.512463095740194
chr1	5950000	6000000	0.629143821172501
chr1	6000000	6050000	0.790742302825812
chr1	6050000	6100000	0.602087726697596
chr1	6100000	6150000	0.768494306199916
chr1	6150000	6200000	0.727498945592577
chr1	6200000	6250000	0.0908688317165753
chr1	6250000	6300000	0.777920708561788
chr1	6300000	6350000	0.809194432728806
chr1	6350000	6400000	0.668473218051455
chr1	6400000	6450000	0.524588781105019
chr1	6450000	6500000	0.27313369886124
chr1	6500000	6550000	0.128658793757908
chr1	6550000	6600000	0.411851539434838
chr1	6600000	6650000	0.301286377056095
chr1	6650000	6700000	0.759510754955715
chr1	6700000	6750000	0.851328553353016
chr1	6750000	6800000	0.330071699704766
chr1	6800000	6850000	0.473154787009701
chr1	6850000	6900000	0.149936735554618
chr1	6900000	6950000	0.445276254744833
chr1	6950000	7000000	0.0152467313369886
chr1	7000000	7050000	0.133719949388444
chr1	7050000	7100000	0.05
chr1	7100000	7150000	0.0363348797975538
chr1	7150000	7200000	0.111767186840995
chr1	7200000	7250000	0.03171657528469
chr1	7250000	7300000	0.663243357233235
chr1	7300000	7350000	0.240847743568115
chr1	7350000	7400000	0.906516237874315
chr1	7400000	7450000	0.36490932096162
chr1	7450000	7500000	0.257148882328132
chr1	7500000	7550000	0.587115141290595
chr1	7550000	7600000	0.413390974272459
chr1	7600000	7650000	0.824420075917334
chr1	7650000	7700000	0.841206242091944
chr1	7700000	7750000	0.82501054407423
chr1	7750000	7800000	0.0185575706452974
chr1	7800000	7850000	0.642851117671868
chr1	7850000	7900000	0.732117250105441
chr1	7900000	7950000	0.114846056516238
chr1	7950000	8000000	0.716512020244622
chr1	8000000	8050000	0.072986081822016
chr1	8050000	8100000	0.478890763390974
chr1	8100000	8150000	0.551644875579924
chr1	8150000	8200000	0.956031210459722
chr1	8200000	8250000	0.678152678194854
chr1	8250000	8300000	0.747448334036272
chr1	8300000	8350000	0.736081822016027
chr1	8350000	8400000	0.393146351750316
chr1	8400000	8450000	0.633930830873049
chr1	8450000	8500000	0.82574862927035
chr1	8500000	8550000	0.720982707718262
chr1	8550000	8600000	0.156052298608182
chr1	8600000	8650000	0.687958667229017
chr1	8650000	8700000	0.3559890341628
chr1	8700000	8750000	0.852108814846056
chr1	8750000	8800000	0.779902994517081
chr1	8800000	8850000	0.592661324335723
chr1	8850000	8900000	0.331463517503163
chr1	8900000	8950000	0.131421341206242
chr1	8950000	9000000	0.260923660902573
chr1	9000000	9050000	0.919295655841417
chr1	9050000	9100000	0.236545761282159
chr1	9100000	9150000	0.651644875579924
chr1	9150000	9200000	0.655018979333615
chr1	9200000	9250000	0.736609025727541
chr1	9250000	9300000	0.450716997047659
chr1	9300000	9350000	0.685681147195276
chr1	9350000	9400000	0.737600168705188
chr1	9400000	9450000	0.396372838464783
chr1	9450000	9500000	0.110227752003374
chr1	9500000	9550000	0.55708561788275
chr1	9550000	9600000	0.390932096161957
chr1	9600000	9650000	0.652172079291438
chr1	9650000	9700000	0.0900674820750738
chr1	9700000	9750000	0.925980598903416
chr1	9750000	9800000	0.589814424293547
chr1	9800000	9850000	0.397132011809363
chr1	9850000	9900000	0.353142134120624
chr1	9900000	9950000	0.280050611556305
chr1	9950000	10000000	0.494285111767187
chr1	10000000	10050000	0.949725854070013
chr1	10050000	10100000	0.0479966258962463
chr1	10100000	10150000	0.455567271193589
chr1	10150000	10200000	0.725664276676508
chr1	10200000	10250000	0.448102066638549
chr1	10250000	10300000	0.846794601433994
chr1	10300000	10350000	0.671003795866723
chr1	10350000	10400000	0.974757486292704
chr1	10400000	10450000	0.869548713622944
chr1	10450000	10500000	0.39177562210038
chr1	10500000	10550000	0.688106284268241
chr1	10550000	10600000	0.365014761703922
chr1	10600000	10650000	0.484500210881485
chr1	10650000	10700000	0.976929565584142
chr1	10700000	10750000	0.678996204133277
chr1	10750000	10800000	0.636440320539857
chr1	10800000	10850000	0.535955293125264
chr1	10850000	10900000	0.21828342471531
chr1	10900000	10950000	0.379312526360186
chr1	10950000	11000000	0.831800927878532
chr1	11000000	11050000	0.541100801349641
chr1	11050000	11100000	0.138528047237453
chr1	11100000	11150000	0.0255799240826655
chr1	11150000	11200000	0.0879797553774778
chr1	11200000	11250000	0.522479966258963
chr1	11250000	11300000	0.442513707296499
chr1	11300000	11350000	0.0657528469000421
chr1	11350000	11400000	0.0338253901307465
chr1	11400000	11450000	0.031041754533952
chr1	11450000	11500000	0.24964150147617
chr1	11500000	11550000	0.538464782792071
chr1	11550000	11600000	0.177288064107971
chr1	11600000	11650000	0.609531843104175
chr1	11650000	11700000	0.817292281737663
chr1	11700000	11750000	0.0961408688317166
chr1	11750000	11800000	0.395234078447912
chr1	11800000	11850000	0.478785322648671
chr1	11850000	11900000	0.721467735132855
chr1	11900000	11950000	0.139308308730493
chr1	11950000	12000000	0.051602699283003
chr1	12000000	12050000	0.129607760438634
chr1	12050000	12100000	0.262526360185576
chr1	12100000	12150000	0.381822016026993
chr1	12150000	12200000	0.470624209194433
chr1	12200000	12250000	0.165837199493884
chr1	12250000	12300000	0.152467313369886
chr1	12300000	12350000	0.0600590468156896
chr1	12350000	12400000	0.0642555883593421
chr1	12400000	12450000	0.181442429354703
chr1	12450000	12500000	0.729080556727119
chr1	12500000	12550000	0.0881062842682413
chr1	12550000	12600000	0.545234078447912
chr1	12600000	12650000	0.846815689582455
chr1	12650000	12700000	0.123112610712779
chr1	12700000	12750000	0.240067482075074
chr1	12750000	12800000	0.0479966258962463
chr1	12800000	12850000	0.498987768873893
chr1	12850000	12900000	0.134521299029945
chr1	12900000	12950000	0.818093631379165
chr1	12950000	13000000	0.640025305778153
chr1	13000000	13050000	0.409489666807254
chr1	13050000	13100000	0.00404892450442851
chr1	13100000	13150000	0.111872627583298
chr1	13150000	13200000	0.270371151412906
chr1	13200000	13250000	0.146752425137073
chr1	13250000	13300000	0.0494517081400253
chr1	13300000	13350000	0.00651623787431466
chr1	13350000	13400000	0.032201602699283
chr1	13400000	13450000	0.0451708140025305
chr1	13450000	13500000	0.462167861661746
chr1	13500000	13550000	0.450485027414593
chr1	13550000	13600000	0.312146773513286
chr1	13600000	13650000	0.707191058625053
chr1	13650000	13700000	0.154955714888233
chr1	13700000	13750000	0.0463939266132434
chr1	13750000	13800000	0.209236609025727
chr1	13800000	13850000	0.493989877688739
chr1	13850000	13900000	0.905799240826655
chr1	13900000	13950000	0.676381273724167
chr1	13950000	14000000	0.765942640236187
chr1	14000000	14050000	0.34291438211725
chr1	14050000	14100000	0.210375369042598
chr1	14100000	14150000	0.0133487979755378
chr1	14150000	14200000	0.044959932517925
chr1	14200000	14250000	0.0475748629270351
chr1	14250000	14300000	0.0985660059046816
chr1	14300000	14350000	0.00613665120202445
chr1	14350000	14400000	0.0352804723745255
chr1	14400000	14450000	0.124694221847322
chr1	14450000	14500000	0.0632433572332349
chr1	14500000	14550000	0.547806832560101
chr1	14550000	14600000	0.767587515816111
chr1	14600000	14650000	0.254280894137495
chr1	14650000	14700000	0.115267819485449
chr1	14700000	14750000	0.0470687473639815
chr1	14750000	14800000	0.0814002530577815
chr1	14800000	14850000	0.0510965837199494
chr1	14850000	14900000	0.0835301560522986
chr1	14900000	14950000	0.847216364403205
chr1	14950000	15000000	0.190721214677351
chr1	15000000	15050000	0.615563053563897
chr1	15050000	15100000	0.976296921130325
chr1	15100000	15150000	0.856684943061999
chr1	15150000	15200000	0.414297764656263
chr1	15200000	15250000	0.896857865879376
chr1	15250000	15300000	0.665605229860818
chr1	15300000	15350000	0.424103753690426
chr1	15350000	15400000	0.0664698439477014
chr1	15400000	15450000	0.782792070856179
chr1	15450000	15500000	0.499599325179249
chr1	15500000	15550000	0.635870940531421
chr1	15550000	15600000	0.670476592155209
chr1	15600000	15650000	0.882496836777731
chr1	15650000	15700000	0.358161113454239
chr1	15700000	15750000	0.210269928300295
chr1	15750000	15800000	0.181822016026993
chr1	15800000	15850000	0.261029101644876
chr1	15850000	15900000	0.165436524673134
chr1	15900000	15950000	0.599472796288486
chr1	15950000	16000000	0.80185575706453
chr1	16000000	16050000	0.956263180092788
chr1	16050000	16100000	0.679776465626318
chr1	16100000	16150000	0.461471952762547
chr1	16150000	16200000	0.424040489245044
chr1	16200000	16250000	0.200674820750738
chr1	16250000	16300000	0.461872627583298
chr1	16300000	16350000	0.762104597216364
chr1	16350000	16400000	0.14626739772248
chr1	16400000	16450000	0.640784479122733
chr1	16450000	16500000	0.731315900463939
chr1	16500000	16550000	0.807739350485027
chr1	16550000	16600000	0.0262969211303248
chr1	16600000	16650000	0.203584985238296
chr1	16650000	16700000	0.426170392239561
chr1	16700000	16750000	0.39664698439477
chr1	16750000	16800000	0.98618726275833
chr1	16800000	16850000	0.939329396878954
chr1	16850000	16900000	0.66975959510755
chr1	16900000	16950000	0.591670181358077
chr1	16950000	17000000	0.197996625896246
chr1	17000000	17050000	0.349283002952341
chr1	17050000	17100000	0.264107971320118
chr1	17100000	17150000	0.639139603542809
chr1	17150000	17200000	0.338464782792071
chr1	17200000	17250000	0.667039223956137
chr1	17250000	17300000	0.756621678616617
chr1	17300000	17350000	0.975706452973429
chr1	17350000	17400000	0.200316322226908
chr1	17400000	17450000	0.0522986081822016
chr1	17450000	17500000	0.528911851539435
chr1	17500000	17550000	0.18207507380852
chr1	17550000	17600000	0.887473639814424
chr1	17600000	17650000	0.66381273724167
chr1	17650000	17700000	0.508140025305778
chr1	17700000	17750000	0.371973850695909
chr1	17750000	17800000	0.0442851117671869
chr1	17800000	17850000	0.0403627161535217
chr1	17850000	17900000	0.169569801771404
chr1	17900000	17950000	0.465035849852383
chr1	17950000	18000000	0.0405103331927457
chr1	18000000	18050000	0.286777730915226
chr1	18050000	18100000	0.529333614508646
chr1	18100000	18150000	0.874082665541965
chr1	18150000	18200000	0.714782792070856
chr1	18200000	18250000	0.175432307043442
chr1	18250000	18300000	0.843905525094897
chr1	18300000	18350000	0.876149304091101
chr1	18350000	18400000	0.194116406579502
chr1	18400000	18450000	0.208308730493463
chr1	18450000	18500000	0.872964993673556
chr1	18500000	18550000	0.0505272037115141
chr1	18550000	18600000	0.521045972163644
chr1	18600000	18650000	0.175811893715732
chr1	18650000	18700000	0.232011809363138
chr1	18700000	18750000	0.154407423028258
chr1	18750000	18800000	0.203437368199072
chr1	18800000	18850000	0.620624209194433
chr1	18850000	18900000	0.0728384647827921
chr1	18900000	18950000	0.676803036693378
chr1	18950000	19000000	0.676634331505694
chr1	19000000	19050000	0.307401940109658
chr1	19050000	19100000	0.434858709405314
chr1	19100000	19150000	0.0373681990721215
chr1	19150000	19200000	0.64179671024884
chr1	19200000	19250000	0.832011809363138
chr1	19250000	19300000	0.537220582032897
chr1	19300000	19350000	0.523555461830451
chr1	19350000	19400000	0.840151834668916
chr1	19400000	19450000	0.886229439055251
chr1	19450000	19500000	0.507971320118094
chr1	19500000	19550000	0.22051876845213
chr1	19550000	19600000	0.673323492197385
chr1	19600000	19650000	0.169506537326023
chr1	19650000	19700000	0.061008013496415
chr1	19700000	19750000	0.254765921552088
chr1	19750000	19800000	0.621488823281316
chr1	19800000	19850000	0.209152256431885
chr1	19850000	19900000	0.0690004217629692
chr1	19900000	19950000	0.429902994517081
chr1	19950000	20000000	0.277182623365668
chr1	20000000	20050000	0.619190215099114
chr1	20050000	20100000	0.892576971741881
chr1	20100000	20150000	0.924926191480388
chr1	20150000	20200000	0.277182623365668
chr1	20200000	20250000	0.039139603542809
chr1	20250000	20300000	0.787262758329819
chr1	20300000	20350000	0.0492408266554196
chr1	20350000	20400000	0.408287642345002
chr1	20400000	20450000	0.0807254323070434
chr1	20450000	20500000	0.0396878954027836
chr1	20500000	20550000	0.673281315900464
chr1	20550000	20600000	0.539983129481232
chr1	20600000	20650000	0.828447912273302
chr1	20650000	20700000	0.574736398144243
chr1	20700000	20750000	0.69664698439477
chr1	20750000	20800000	0.598080978490089
chr1	20800000	20850000	0.624947279628849
chr1	20850000	20900000	0.799536060733868
chr1	20900000	20950000	0.928616617460987
chr1	20950000	21000000	0.281484605651624
chr1	21000000	21050000	0.662927035006326
chr1	21050000	21100000	0.246815689582455
chr1	21100000	21150000	0.883361450864614
chr1	21150000	21200000	0.623239139603543
chr1	21200000	21250000	0.341733445803458
chr1	21250000	21300000	0.458498523829608
chr1	21300000	21350000	0.592998734711092
chr1	21350000	21400000	0.677498945592577
chr1	21400000	21450000	0.734226064951497
chr1	21450000	21500000	0.445845634753269
chr1	21500000	21550000	0.80634753268663
chr1	21550000	21600000	0.69664698439477
chr1	21600000	21650000	0.688359342049768
chr1	21650000	21700000	0.0929776465626319
chr1	21700000	21750000	0.485027414592999
chr1	21750000	21800000	0.424968367777309
chr1	21800000	21850000	0.283277098270772
chr1	21850000	21900000	0.526655419654154
chr1	21900000	21950000	0.0741459299873471
chr1	21950000	22000000	0.369696330662168
chr1	22000000	22050000	0.336609025727541
chr1	22050000	22100000	0.584985238296078
chr1	22100000	22150000	0.381315900463939
chr1	22150000	22200000	0.639687895402784
chr1	22200000	22250000	0.416533108393083
chr1	22250000	22300000	0.526465626318009
chr1	22300000	22350000	0.679734289329397
chr1	22350000	22400000	0.212863770560945
chr1	22400000	22450000	0.0777730915225643
chr1	22450000	22500000	0.127477857444116
chr1	22500000	22550000	0.194875579924083
chr1	22550000	22600000	0.950716997047659
chr1	22600000	22650000	0.352214255588359
chr1	22650000	22700000	0.275959510754956
chr1	22700000	22750000	0.106600590468157
chr1	22750000	22800000	0.774926191480388
chr1	22800000	22850000	0.233298186419232
chr1	22850000	22900000	0.247553774778574
chr1	22900000	22950000	0.0894981020666386
chr1	22950000	23000000	0.527899620413328
chr1	23000000	23050000	0.0361450864614087
chr1	23050000	23100000	0.255525094896668
chr1	23100000	23150000	0.0687895402783636
chr1	23150000	23200000	0.543947701391818
chr1	23200000	23250000	0.960733867566428
chr1	23250000	23300000	0.207929143821172
chr1	23300000	23350000	0.694601433994095
chr1	23350000	23400000	0.821193589202868
chr1	23400000	23450000	0.826381273724167
chr1	23450000	23500000	0.136714466469844
chr1	23500000	23550000	0.735554618304513
chr1	23550000	23600000	0.775706452973429
chr1	23600000	23650000	0.322690847743568
chr1	23650000	23700000	0.538907633909743
chr1	23700000	23750000	0.662399831294812
chr1	23750000	23800000	0.0192745676929565
chr1	23800000	23850000	0.00687473639814429
chr1	23850000	23900000	0.164824968367777
chr1	23900000	23950000	0.027351328553353
chr1	23950000	24000000	0.00873049346267396
chr1	24000000	24050000	0.00263601855757067
chr1	24050000	24100000	0.309848165331084
chr1	24100000	24150000	0.22463095740194
chr1	24150000	24200000	0.129671024884015
chr1	24200000	24250000	0.319801771404471
chr1	24250000	24300000	0.0709827077182623
chr1	24300000	24350000	0.39177562210038
chr1	24350000	24400000	0.562568536482497
chr1	24400000	24450000	0.0937368199072122
chr1	24450000	24500000	0.354955714888233
chr1	24500000	24550000	0.979713201180936
chr1	24550000	24600000	0.366364403205399
chr1	24600000	24650000	0.0179671024884015
chr1	24650000	24700000	0.282412484183889
chr1	24700000	24750000	0.710628426824125
chr1	24750000	24800000	0.32798397300717
chr1	24800000	24850000	0.381442429354703
chr1	24850000	24900000	0.0818220160269928
chr1	24900000	24950000	0.681442429354703
chr1	24950000	25000000	0.143209616195698
chr1	25000000	25050000	0.722142555883593
chr1	25050000	25100000	0.335512442007592
chr1	25100000	25150000	0.047912273302404
chr1	25150000	25200000	0.308076760860396
chr1	25200000	25250000	0.396436102910165
chr1	25250000	25300000	0.853078869675242
chr1	25300000	25350000	0.672817376634331
chr1	25350000	25400000	0.290594685786588
chr1	25400000	25450000	0.47351328553353
chr1	25450000	25500000	0.723450021088148
chr1	25500000	25550000	0.507127794179671
chr1	25550000	25600000	0.653078869675243
chr1	25600000	25650000	0.476254744833404
chr1	25650000	25700000	0.975516659637284
chr1	25700000	25750000	0.935723323492197
chr1	25750000	25800000	0.192302825811894
chr1	25800000	25850000	0.230725432307043
chr1	25850000	25900000	0.663306621678617
chr1	25900000	25950000	0.65411218894981
chr1	25950000	26000000	0.907191058625053
chr1	26000000	26050000	0.366111345423872
chr1	26050000	26100000	0.209658371994939
chr1	26100000	26150000	0.939877688738929
chr1	26150000	26200000	0.0679881906368621
chr1	26200000	26250000	0.373218051455082
chr1	26250000	26300000	0.327182623365669
chr1	26300000	26350000	0.377161535217208
chr1	26350000	26400000	0.188506959088992
chr1	26400000	26450000	0.272986081822016
chr1	26450000	26500000	0.736229439055251
chr1	26500000	26550000	0.474124841838887
chr1	26550000	26600000	0.364782792070856
chr1	26600000	26650000	0.295234078447912
chr1	26650000	26700000	0.545023196963307
chr1	26700000	26750000	0.594917756221004
chr1	26750000	26800000	0.602150991142978
chr1	26800000	26850000	0.0366722901729228
chr1	26850000	26900000	0.0698439477013918
chr1	26900000	26950000	0.892429354702657
chr1	26950000	27000000	0.658878110501898
chr1	27000000	27050000	0.494495993251792
chr1	27050000	27100000	0.260607338675664
chr1	27100000	27150000	0.687452551665964
chr1	27150000	27200000	0.367229017292282
chr1	27200000	27250000	0.799873471109237
chr1	27250000	27300000	0.377288064107971
chr1	27300000	27350000	0.629734289329397
chr1	27350000	27400000	0.0295444959932518
chr1	27700000	27750000	0.197617039223956
chr1	27950000	28000000	0.409974694221847
chr1	28000000	28050000	0.0330029523407844
chr1	28050000	28100000	0.0104386334879798
chr1	28100000	28150000	0.0548291859974694
chr1	28800000	28850000	0.63656684943062
chr1	28850000	28900000	0.0936313791649093
chr1	28900000	28950000	0.116448755799241
chr1	28950000	29000000	0.676170392239561
chr1	29000000	29050000	0.867018135807676
chr1	29100000	29150000	0.0885280472374526
chr1	29250000	29300000	0.169506537326023
chr1	29350000	29400000	0.0652889076339097
chr1	29400000	29450000	0.0727541121889498
chr1	29450000	29500000	0.322522142555884
chr1	29500000	29550000	0.378026149304091
chr1	29550000	29600000	0.273576549978912
chr1	29600000	29650000	0.165394348376213
chr1	29650000	29700000	0.0964361029101645
chr1	30050000	30100000	0.208857022353437
chr1	30200000	30250000	0.519274567692957
chr1	30250000	30300000	0.27722479966259
chr1	30700000	30750000	0.296351750316322
chr1	30750000	30800000	0.19367355546183
chr1	30900000	30950000	0.729649936735555
chr1	30950000	31000000	0.768958245466048
chr1	31000000	31050000	0.896710248840152
chr1	31050000	31100000	0.329080556727119
chr1	31100000	31150000	0.238907633909743
chr1	31200000	31250000	0.11792492619148
chr1	31250000	31300000	0.473091522564319
chr1	31300000	31350000	0.0697595951075496
chr1	31600000	31650000	0.268894981020666
chr1	31650000	31700000	0.480261493040911
chr1	31700000	31750000	0.0104808097849008
chr1	31750000	31800000	0.504428511176719
chr1	31900000	31950000	0.0011598481653311
chr1	32000000	32050000	0.124124841838887
chr1	32050000	32100000	0.209679460143399
chr1	32100000	32150000	0.830746520455504
chr1	32250000	32300000	0.480641079713201
chr1	32300000	32350000	0.551075495571489
chr1	32500000	32550000	0.0922184732180514
chr1	32550000	32600000	0.301708140025306
chr1	32600000	32650000	0.308013496415015
chr1	32650000	32700000	0.527730915225643
chr1	32700000	32750000	0.0335301560522986
chr1	32750000	32800000	0.610269928300295
chr1	32800000	32850000	0.140932096161957
chr1	32850000	32900000	0.348017714044707
chr1	32900000	32950000	0.59217629692113
chr1	32950000	33000000	0.462463095740194
chr1	33000000	33050000	0.794221847321805
chr1	33050000	33100000	0.623260227752003
chr1	33100000	33150000	0.775601012231126
chr1	33150000	33200000	0.618409953606073
chr1	33200000	33250000	0.225495571488823
chr1	33250000	33300000	0.985280472374526
chr1	33300000	33350000	0.288738928722058
chr1	33350000	33400000	0.37127794179671
chr1	33400000	33450000	0.92237452551666
chr1	33450000	33500000	0.0960565162378744
chr1	33500000	33550000	0.054997891185154
chr1	33550000	33600000	0.499915647406158
chr1	33600000	33650000	0.540194010965837
chr1	33650000	33700000	0.247680303669338
chr1	33700000	33750000	0.0711514129059468
chr1	33750000	33800000	0.621573175875158
chr1	33800000	33850000	0.353184310417545
chr1	33850000	33900000	0.257591733445803
chr1	33900000	33950000	0.915373260227752
chr1	33950000	34000000	0.817186840995361
chr1	34000000	34050000	0.86790383804302
chr1	34050000	34100000	0.314656263180093
chr1	34100000	34150000	0.512884858709405
chr1	34150000	34200000	0.426381273724167
chr1	34200000	34250000	0.400442851117672
chr1	34250000	34300000	0.367102488401518
chr1	34300000	34350000	0.703901307465205
chr1	34350000	34400000	0.426781948544918
chr1	34400000	34450000	0.836271615352172
chr1	34450000	34500000	0.226887389287221
chr1	34500000	34550000	0.662884858709405
chr1	34550000	34600000	0.500147617039224
chr1	34600000	34650000	0.59814424293547
chr1	34650000	34700000	0.341881062842682
chr1	34700000	34750000	0.606115563053564
chr1	34750000	34800000	0.805757064529734
chr1	34800000	34850000	0.449683677773091
chr1	34850000	34900000	0.103247574862927
chr1	34900000	34950000	0.238717840573598
chr1	34950000	35000000	0.423681990721215
chr1	35000000	35050000	0.452488401518347
chr1	35050000	35100000	0.515478700970055
chr1	35100000	35150000	0.346963306621679
chr1	35150000	35200000	0.326655419654154
chr1	35200000	35250000	0.216512020244623
chr1	35250000	35300000	0.198987768873893
chr1	35300000	35350000	0.537241670181358
chr1	35350000	35400000	0.384584563475327
chr1	35400000	35450000	0.86790383804302
chr1	35450000	35500000	0.695592576971742
chr1	35500000	35550000	0.170286798819064
chr1	35550000	35600000	0.2156684943062
chr1	35600000	35650000	0.0652889076339097
chr1	35650000	35700000	0.0348587094053142
chr1	35700000	35750000	0.278026149304091
chr1	35750000	35800000	0.00896246309574023
chr1	35800000	35850000	0.0160480809784901
chr1	35850000	35900000	0.256221003795867
chr1	35900000	35950000	0.749051033319275
chr1	35950000	36000000	0.18954027836356
chr1	36000000	36050000	0.152108814846057
chr1	36050000	36100000	0.100569380008435
chr1	36100000	36150000	0.143209616195698
chr1	36150000	36200000	0.866301138760017
chr1	36200000	36250000	0.508603964571911
chr1	36250000	36300000	0.279502319696331
chr1	36300000	36350000	0.586440320539857
chr1	36350000	36400000	0.107233234921974
chr1	36400000	36450000	0.442323913960354
chr1	36450000	36500000	0.787536904259806
chr1	36500000	36550000	0.283045128637706
chr1	36550000	36600000	0.523450021088149
chr1	36600000	36650000	0.566933783213834
chr1	36650000	36700000	0.0453184310417545
chr1	36700000	36750000	0.935217207929144
chr1	36750000	36800000	0.286545761282159
chr1	36800000	36850000	0.886271615352172
chr1	36850000	36900000	0.205103331927457
chr1	36900000	36950000	0.260986925347954
chr1	36950000	37000000	0.55672711935892
chr1	37000000	37050000	0.188506959088992
chr1	37050000	37100000	0.926929565584142
chr1	37100000	37150000	0.0761493040911008
chr1	37150000	37200000	0.810881484605652
chr1	37200000	37250000	0.84964150147617
chr1	37250000	37300000	0.839055250948967
chr1	37300000	37350000	0.105735976381274
chr1	37350000	37400000	0.0904048924504428
chr1	37400000	37450000	0.359890341628005
chr1	38300000	38350000	0.206031210459722
chr1	38350000	38400000	0.296520455504007
chr1	38400000	38450000	0.0680092787853227
chr1	38450000	38500000	0.14177562210038
chr1	38500000	38550000	0.304027836355968
chr1	38550000	38600000	0.108076760860396
chr1	38600000	38650000	0.0912062420919443
chr1	38650000	38700000	0.0682623365668494
chr1	38700000	38750000	0.179755377477857
chr1	38750000	38800000	0.0661535217207929
chr1	38800000	38850000	0.0635385913116828
chr1	38850000	38900000	0.138928722058203
chr1	38900000	38950000	0.238844369464361
chr1	38950000	39000000	0.723323492197385
chr1	39000000	39050000	0.136081822016027
chr1	39050000	39100000	0.871931674398988
chr1	39100000	39150000	0.43021931674399
chr1	39150000	39200000	0.481590046393927
chr1	39200000	39250000	0.603985660059047
chr1	39250000	39300000	0.93620835090679
chr1	39300000	39350000	0.388380430198229
chr1	39400000	39450000	0.830388021931674
chr1	39450000	39500000	0.275875158161113
chr1	39500000	39550000	0.756242091944327
chr1	39550000	39600000	0.226254744833404
chr1	39600000	39650000	0.980641079713201
chr1	39650000	39700000	0.271003795866723
chr1	39700000	39750000	0.500611556305356
chr1	39750000	39800000	0.706094474905103
chr1	39800000	39850000	0.722332349219738
chr1	39850000	39900000	0.328764234500211
chr1	39900000	39950000	0.746119780683256
chr1	39950000	40000000	0.730345845634753
chr1	40000000	40050000	0.406452973428933
chr1	40050000	40100000	0.851328553353016
chr1	40100000	40150000	0.427098270771826
chr1	40150000	40200000	0.537536904259806
chr1	40200000	40250000	0.910375369042598
chr1	40250000	40300000	0.564782792070856
chr1	40300000	40350000	0.327035006326445
chr1	40350000	40400000	0.413580767608604
chr1	40400000	40450000	0.327330240404892
chr1	40450000	40500000	0.376233656684943
chr1	40500000	40550000	0.630113876001687
chr1	40550000	40600000	0.48580767608604
chr1	40600000	40650000	0.78880219316744
chr1	40650000	40700000	0.228131590046394
chr1	40700000	40750000	0.641649093209616
chr1	40750000	40800000	0.736545761282159
chr1	40800000	40850000	0.0483129481231548
chr1	40850000	40900000	0.741079713201181
chr1	40900000	40950000	0.495128637705609
chr1	40950000	41000000	0.591585828764234
chr1	41000000	41050000	0.290974272458878
chr1	41050000	41100000	0.622247996625896
chr1	41100000	41150000	0.54253479544496
chr1	41150000	41200000	0.688844369464361
chr1	41200000	41250000	0.710986925347954
chr1	41250000	41300000	0.605735976381274
chr1	41300000	41350000	0.425685364824968
chr1	41350000	41400000	0.783783213833825
chr1	41400000	41450000	0.362020244622522
chr1	41450000	41500000	0.126992830029523
chr1	41500000	41550000	0.745023196963307
chr1	41550000	41600000	0.253331927456769
chr1	41600000	41650000	0.0882539013074652
chr1	41650000	41700000	0.321045972163644
chr1	41700000	41750000	0.951539434837621
chr1	41750000	41800000	0.827056094474905
chr1	41800000	41850000	0.735364824968368
chr1	41850000	41900000	0.782243778996204
chr1	41900000	41950000	0.254301982285955
chr1	41950000	42000000	0.079924082665542
chr1	42000000	42050000	0.305461830451286
chr1	42050000	42100000	0.128279207085618
chr1	42100000	42150000	0.516997047659216
chr1	42150000	42200000	0.407001265288908
chr1	42200000	42250000	0.123766343315057
chr1	42250000	42300000	0.107317587515816
chr1	42300000	42350000	0.704723745255167
chr1	42350000	42400000	0.863180092787853
chr1	42400000	42450000	0.258140025305778
chr1	42450000	42500000	0.850527203711514
chr1	42500000	42550000	0.0432939687895403
chr1	42550000	42600000	0.165394348376213
chr1	42600000	42650000	0.486609025727541
chr1	42650000	42700000	0.20972163644032
chr1	42700000	42750000	0.741374947279629
chr1	42750000	42800000	0.825938422606495
chr1	42800000	42850000	0.520687473639814
chr1	42850000	42900000	0.108878110501898
chr1	42900000	42950000	0.229185997469422
chr1	42950000	43000000	0.68095740194011
chr1	43000000	43050000	0.658625052720371
chr1	43050000	43100000	0.556516237874315
chr1	43100000	43150000	0.767102488401518
chr1	43150000	43200000	0.824420075917334
chr1	43200000	43250000	0.938317165752847
chr1	43250000	43300000	0.826697595951076
chr1	43300000	43350000	0.82425137072965
chr1	43350000	43400000	0.980851961197807
chr1	43400000	43450000	0.333656684943062
chr1	43450000	43500000	0.577920708561788
chr1	43500000	43550000	0.990911008013496
chr1	43550000	43600000	0.85409110080135
chr1	43600000	43650000	0.259637283846478
chr1	43650000	43700000	0.850084352593842
chr1	43700000	43750000	0.897701391817798
chr1	43750000	43800000	0.783234921973851
chr1	43800000	43850000	0.00961619569801775
chr1	43850000	43900000	0.963559679460143
chr1	43900000	43950000	0.0293547026571067
chr1	43950000	44000000	0.0216997047659215
chr1	44000000	44050000	0.337368199072121
chr1	44050000	44100000	0.128574441164066
chr1	44100000	44150000	0.467671868409954
chr1	44150000	44200000	0.667292281737663
chr1	44200000	44250000	0.527182623365668
chr1	44250000	44300000	0.156621678616617
chr1	44300000	44350000	0.929017292281738
chr1	44350000	44400000	0.697701391817798
chr1	44400000	44450000	0.372859552931253
chr1	44450000	44500000	0.237051876845213
chr1	44500000	44550000	0.668852804723745
chr1	44550000	44600000	0.455356389708984
chr1	44600000	44650000	0.129375790805567
chr1	44650000	44700000	0.0775411218894981
chr1	44700000	44750000	0.23656684943062
chr1	44750000	44800000	0.00383804301982282
chr1	44800000	44850000	0.610565162378743
chr1	44850000	44900000	0.43620835090679
chr1	44900000	44950000	0.60075917334458
chr1	44950000	45000000	0.175917334458035
chr1	45000000	45050000	0.249388443694644
chr1	45050000	45100000	0.786229439055251
chr1	45100000	45150000	0.241353859131168
chr1	45150000	45200000	0.279460143399409
chr1	45200000	45250000	0.00771826233656681
chr1	45250000	45300000	0.079924082665542
chr1	45300000	45350000	0.532349219738507
chr1	45350000	45400000	0.592366090257275
chr1	45400000	45450000	0.51231547870097
chr1	45450000	45500000	0.241100801349642
chr1	45500000	45550000	0.727730915225643
chr1	45550000	45600000	0.583804301982286
chr1	45600000	45650000	0.633298186419232
chr1	45650000	45700000	0.468051455082244
chr1	45700000	45750000	0.140425980598903
chr1	45750000	45800000	0.0611767186840996
chr1	45800000	45850000	0.0831294812315478
chr1	45850000	45900000	0.829228173766343
chr1	45900000	45950000	0.0848165331083931
chr1	45950000	46000000	0.423007169970477
chr1	46000000	46050000	0.220075917334458
chr1	46050000	46100000	0.857697174188106
chr1	46100000	46150000	0.705841417123577
chr1	46150000	46200000	0.228764234500211
chr1	46200000	46250000	0.39177562210038
chr1	46250000	46300000	0.514740615773935
chr1	46300000	46350000	0.812399831294812
chr1	46350000	46400000	0.980830873049346
chr1	46400000	46450000	0.277941796710249
chr1	46450000	46500000	0.854133277098271
chr1	46500000	46550000	0.395107549557149
chr1	46550000	46600000	0.65522986081822
chr1	46600000	46650000	0.545065373260228
chr1	46650000	46700000	0.501623787431464
chr1	46700000	46750000	0.600611556305356
chr1	46750000	46800000	0.824820750738085
chr1	46800000	46850000	0.245845634753269
chr1	46850000	46900000	0.0230493462673977
chr1	46900000	46950000	0.719506537326023
chr1	46950000	47000000	0.0871151412905947
chr1	47000000	47050000	0.770054829185997
chr1	47050000	47100000	0.753964571910586
chr1	47100000	47150000	0.0262758329818642
chr1	47150000	47200000	0.194453816954871
chr1	47200000	47250000	0.599430619991565
chr1	47250000	47300000	0.395845634753269
chr1	47300000	47350000	0.224209194432729
chr1	47350000	47400000	0.56269506537326
chr1	47400000	47450000	0.367060312104597
chr1	47450000	47500000	0.612125685364825
chr1	47500000	47550000	0.0370097005482919
chr1	47550000	47600000	0.855103331927457
chr1	47600000	47650000	0.949114297764656
chr1	47650000	47700000	0.815879375790806
chr1	47700000	47750000	0.0872416701813581
chr1	47750000	47800000	0.220687473639814
chr1	47800000	47850000	0.650780261493041
chr1	47850000	47900000	0.582918599746942
chr1	47900000	47950000	0.715647406157739
chr1	47950000	48000000	0.700970054829186
chr1	48000000	48050000	0.450548291859975
chr1	48050000	48100000	0.729649936735555
chr1	48100000	48150000	0.648671446646984
chr1	48150000	48200000	0.213159004639393
chr1	48200000	48250000	0.839055250948967
chr1	48250000	48300000	0.887600168705188
chr1	48300000	48350000	0.677688738928722
chr1	48350000	48400000	0.565858287642345
chr1	48400000	48450000	0.244643610291016
chr1	48450000	48500000	0.79774356811472
chr1	48500000	48550000	0.17277520033741
chr1	48550000	48600000	0.52349219738507
chr1	48600000	48650000	0.561239983129481
chr1	48650000	48700000	0.630683256010122
chr1	48700000	48750000	0.271172501054407
chr1	48750000	48800000	0.956621678616618
chr1	48800000	48850000	0.818958245466048
chr1	48850000	48900000	0.820054829185997
chr1	48900000	48950000	0.0455293125263602
chr1	48950000	49000000	0.249346267397722
chr1	49000000	49050000	0.893884436946436
chr1	49050000	49100000	0.310312104597216
chr1	49100000	49150000	0.511471952762547
chr1	49150000	49200000	0.186587937579081
chr1	49200000	49250000	0.806431885280472
chr1	49250000	49300000	0.171488823281316
chr1	49300000	49350000	0.392576971741881
chr1	49350000	49400000	0.492830029523408
chr1	49400000	49450000	0.673407844791227
chr1	49450000	49500000	0.00423871784057361
chr1	49500000	49550000	0.63357233234922
chr1	49550000	49600000	0.102825811893716
chr1	49600000	49650000	0.3843315056938
chr1	49650000	49700000	0.193504850274146
chr1	49700000	49750000	0.853479544495993
chr1	49750000	49800000	0.678848587094053
chr1	49800000	49850000	0.576360185575706
chr1	49850000	49900000	0.112442007591733
chr1	49900000	49950000	0.177393504850274
chr1	49950000	50000000	0.800231969633066
chr1	50000000	50050000	0.435259384226065
chr1	50050000	50100000	0.84776465626318
chr1	50100000	50150000	0.912842682412484
chr1	50150000	50200000	0.953015605229861
chr1	50200000	50250000	0.0817376634331506
chr1	50250000	50300000	0.283361450864614
chr1	50300000	50350000	0.577330240404892
chr1	50350000	50400000	0.0263601855757064
chr1	50400000	50450000	0.56157739350485
chr1	50450000	50500000	0.877941796710249
chr1	50500000	50550000	0.450400674820751
chr1	50550000	50600000	0.407971320118094
chr1	50600000	50650000	0.313833825390131
chr1	50650000	50700000	0.411113454238718
chr1	50700000	50750000	0.203057781526782
chr1	50750000	50800000	0.449388443694644
chr1	50800000	50850000	0.157549557148882
chr1	50850000	50900000	0.14403205398566
chr1	50900000	50950000	0.440763390974272
chr1	50950000	51000000	0.509827077182623
chr1	51000000	51050000	0.589371573175875
chr1	51050000	51100000	0.569970476592155
chr1	51100000	51150000	0.601961197806833
chr1	51150000	51200000	0.233066216786166
chr1	51200000	51250000	0.459763812737242
chr1	51250000	51300000	0.219949388443695
chr1	51300000	51350000	0.451687051876845
chr1	51350000	51400000	0.83880219316744
chr1	51400000	51450000	0.476318009278785
chr1	51450000	51500000	0.823007169970477
chr1	51500000	51550000	0.348734711092366
chr1	51550000	51600000	0.107528469000422
chr1	51600000	51650000	0.562568536482497
chr1	51650000	51700000	0.0769295655841417
chr1	51700000	51750000	0.817081400253058
chr1	51750000	51800000	0.0552298608182201
chr1	51800000	51850000	0.0712146773513286
chr1	51850000	51900000	0.13357233234922
chr1	51900000	51950000	0.289477013918178
chr1	51950000	52000000	0.381442429354703
chr1	52000000	52050000	0.613960354280894
chr1	52050000	52100000	0.17836355967946
chr1	52100000	52150000	0.11530999578237
chr1	52150000	52200000	0.230619991564741
chr1	52200000	52250000	0.0996204133277099
chr1	52250000	52300000	0.202467313369886
chr1	52300000	52350000	0.206094474905103
chr1	52350000	52400000	0.428152678194854
chr1	52400000	52450000	0.0671657528469001
chr1	52450000	52500000	0.572648671446647
chr1	52500000	52550000	0.411303247574863
chr1	52550000	52600000	0.3111767186841
chr1	52600000	52650000	0.903479544495993
chr1	52650000	52700000	0.701919021509911
chr1	52700000	52750000	0.900126528890763
chr1	52750000	52800000	0.488907633909743
chr1	52800000	52850000	0.317313369886124
chr1	52850000	52900000	0.355546183045129
chr1	52900000	52950000	0.570244622522142
chr1	52950000	53000000	0.1611767186841
chr1	53000000	53050000	0.396900042176297
chr1	53050000	53100000	0.912568536482497
chr1	53100000	53150000	0.331210459721636
chr1	53150000	53200000	0.698671446646984
chr1	53200000	53250000	0.290763390974273
chr1	53250000	53300000	0.584985238296078
chr1	53300000	53350000	0.898650358498524
chr1	53350000	53400000	0.487283846478279
chr1	53400000	53450000	0.511999156474062
chr1	53450000	53500000	0.838675664276677
chr1	53500000	53550000	0.895191902150991
chr1	53550000	53600000	0.564888232813159
chr1	53600000	53650000	0.605440742302826
chr1	53650000	53700000	0.395613665120202
chr1	53700000	53750000	0.269527625474483
chr1	53750000	53800000	0.412526360185576
chr1	53800000	53850000	0.0894981020666386
chr1	53850000	53900000	0.718388865457613
chr1	53900000	53950000	0.530303669337832
chr1	53950000	54000000	0.232180514550822
chr1	54000000	54050000	0.331526781948545
chr1	54050000	54100000	0.509152256431885
chr1	54100000	54150000	0.465816111345424
chr1	54150000	54200000	0.646393926613243
chr1	54200000	54250000	0.504407423028258
chr1	54250000	54300000	0.962737241670181
chr1	54300000	54350000	0.709595107549557
chr1	54350000	54400000	0.566301138760017
chr1	54400000	54450000	0.236609025727541
chr1	54450000	54500000	0.726908477435681
chr1	54500000	54550000	0.925242513707296
chr1	54550000	54600000	0.498165331083931
chr1	54600000	54650000	0.217650780261493
chr1	54650000	54700000	0.690236187262758
chr1	54700000	54750000	0.00896246309574023
chr1	54750000	54800000	0.0134753268663012
chr1	54800000	54850000	0.0294812315478701
chr1	54850000	54900000	0.262210037958667
chr1	54900000	54950000	0.595191902150991
chr1	54950000	55000000	0.435554618304513
chr1	55000000	55050000	0.143209616195698
chr1	55050000	55100000	0.00607338675664282
chr1	55100000	55150000	0.273218051455082
chr1	55150000	55200000	0.00594685786587934
chr1	55200000	55250000	0.311999156474062
chr1	55250000	55300000	0.128658793757908
chr1	55300000	55350000	0.32610712779418
chr1	55350000	55400000	0.724694221847322
chr1	55400000	55450000	0.0917123576549979
chr1	55450000	55500000	0.0662589624630957
chr1	55500000	55550000	0.611471952762547
chr1	55550000	55600000	0.377119358920287
chr1	55600000	55650000	0.0955082243778996
chr1	55650000	55700000	0.531779839730072
chr1	55700000	55750000	0.137178405735976
chr1	55750000	55800000	0.0248629270350064
chr1	55800000	55850000	0.476339097427246
chr1	55850000	55900000	0.623323492197385
chr1	55900000	55950000	0.850421762969211
chr1	55950000	56000000	0.911767186840995
chr1	56000000	56050000	0.358498523829608
chr1	56050000	56100000	0.294179671024884
chr1	56100000	56150000	0.490194010965837
chr1	56150000	56200000	0.488085196119781
chr1	56200000	56250000	0.896098692534795
chr1	56250000	56300000	0.349283002952341
chr1	56300000	56350000	0.274905103331927
chr1	56350000	56400000	0.867946014339941
chr1	56400000	56450000	0.529185997469422
chr1	56450000	56500000	0.201982285955293
chr1	56500000	56550000	0.603838043019823
chr1	56550000	56600000	0.167882749894559
chr1	56600000	56650000	0.240805567271194
chr1	56650000	56700000	0.735702235343737
chr1	56700000	56750000	0.727098270771826
chr1	56750000	56800000	0
chr1	56800000	56850000	0.414445381695487
chr1	56850000	56900000	0.190383804301982
chr1	56900000	56950000	0.982517924926191
chr1	56950000	57000000	0.841501476170392
chr1	57000000	57050000	0.269485449177562
chr1	57050000	57100000	0.254787009700548
chr1	57100000	57150000	0.159088991986504
chr1	57150000	57200000	0.224504428511177
chr1	57200000	57250000	0.25225643188528
chr1	57250000	57300000	0.181885280472375
chr1	57300000	57350000	0.0760016870518768
chr1	57350000	57400000	0.128553353015605
chr1	57400000	57450000	0.263285533530156
chr1	57450000	57500000	0.23135807676086
chr1	57500000	57550000	0.186081822016027
chr1	57550000	57600000	0.108540700126529
chr1	57600000	57650000	0.104997891185154
chr1	57650000	57700000	0.35708561788275
chr1	57700000	57750000	0.142429354702657
chr1	57750000	57800000	0.038844369464361
chr1	57800000	57850000	0.46978068325601
chr1	57850000	57900000	0.687874314635175
chr1	57900000	57950000	0.326296921130325
chr1	57950000	58000000	0.437726697595951
chr1	58000000	58050000	0.209384226064952
chr1	58050000	58100000	0.486587937579081
chr1	58100000	58150000	0.494453816954871
chr1	58150000	58200000	0.648312948123155
chr1	58200000	58250000	0.143146351750316
chr1	58250000	58300000	0.782602277520034
chr1	58300000	58350000	0.717250105440742
chr1	58350000	58400000	0.541374947279629
chr1	58400000	58450000	0.0625263601855757
chr1	58450000	58500000	0.611851539434838
chr1	58500000	58550000	0.0856811471952763
chr1	58550000	58600000	0.720919443272881
chr1	58600000	58650000	0.597511598481653
chr1	58650000	58700000	0.617714044706875
chr1	58700000	58750000	0.350632644453817
chr1	58750000	58800000	0.517144664698439
chr1	58800000	58850000	0.457254323070434
chr1	58850000	58900000	0.748692534795445
chr1	58900000	58950000	0.31379164909321
chr1	58950000	59000000	0.328553353015605
chr1	59000000	59050000	0.865162378743146
chr1	59050000	59100000	0.72798397300717
chr1	59100000	59150000	0.0372205820328975
chr1	59150000	59200000	0.904660480809785
chr1	59200000	59250000	0.0893504850274146
chr1	59250000	59300000	0.287768873892872
chr1	59300000	59350000	0.0016448755799241
chr1	59350000	59400000	0.105482918599747
chr1	59400000	59450000	0.370539856600591
chr1	59450000	59500000	0.606600590468157
chr1	59500000	59550000	0.65970054829186
chr1	59550000	59600000	0.654997891185154
chr1	59600000	59650000	0.566765078026149
chr1	59650000	59700000	0.00172922817376631
chr1	59700000	59750000	0.00120202446225226
chr1	59750000	59800000	0.478258118937157
chr1	59800000	59850000	0.547574862927035
chr1	59850000	59900000	0.134204976803037
chr1	59900000	59950000	0.304913538591312
chr1	59950000	60000000	0.464867144664698
chr1	60000000	60050000	0.147363981442429
chr1	60050000	60100000	0.185196119780683
chr1	60100000	60150000	0.00263601855757067
chr1	60150000	60200000	0.384900885702235
chr1	60200000	60250000	0.143736819907212
chr1	60250000	60300000	0.015373260227752
chr1	60300000	60350000	0.712273302404049
chr1	60350000	60400000	0.124124841838887
chr1	60400000	60450000	0.0159637283846479
chr1	60450000	60500000	0.52425137072965
chr1	60500000	60550000	0.229059468578659
chr1	60550000	60600000	0.144685786587938
chr1	60600000	60650000	0.0408477435681147
chr1	60650000	60700000	0.356305356389709
chr1	60700000	60750000	0.881062842682413
chr1	60750000	60800000	0.299198650358499
chr1	60800000	60850000	0.470750738085196
chr1	60850000	60900000	0.562969211303248
chr1	60900000	60950000	0.126170392239561
chr1	60950000	61000000	0.383614508646141
chr1	61000000	61050000	0.0491986503584986
chr1	61050000	61100000	0.225495571488823
chr1	61100000	61150000	0.0524673133698861
chr1	61150000	61200000	0.305398566005905
chr1	61200000	61250000	0.0729228173766343
chr1	61250000	61300000	0.0390763390974272
chr1	61300000	61350000	0.00455504006748209
chr1	61350000	61400000	0.0283846478279207
chr1	61400000	61450000	0.0123787431463518
chr1	61450000	61500000	0.00263601855757067
chr1	61500000	61550000	0.00712779417967102
chr1	61550000	61600000	0.0159426402361873
chr1	61600000	61650000	0.000927878532264836
chr1	61650000	61700000	0.00409110080134967
chr1	61700000	61750000	0.0661746098692535
chr1	61750000	61800000	0.128658793757908
chr1	61800000	61850000	0.161429776465626
chr1	61850000	61900000	0.0178827498945593
chr1	61900000	61950000	0.855820328975116
chr1	61950000	62000000	0.114487557992408
chr1	62000000	62050000	0.144137494727963
chr1	62050000	62100000	0.0412062420919443
chr1	62100000	62150000	0.0170392239561367
chr1	62150000	62200000	0.0389708983551245
chr1	62200000	62250000	0.116680725432307
chr1	62250000	62300000	0.000948966680725416
chr1	62300000	62350000	0.0337410375369043
chr1	62350000	62400000	0.00712779417967102
chr1	62400000	62450000	0.000632644453816944
chr1	62450000	62500000	0.0191269506537326
chr1	62500000	62550000	0.0162800506115564
chr1	62550000	62600000	0.232813159004639
chr1	62600000	62650000	0.181252636018558
chr1	62650000	62700000	0.604048924504428
chr1	62700000	62750000	0.0635385913116828
chr1	62750000	62800000	0.120539856600591
chr1	62800000	62850000	0.0087937579080557
chr1	62850000	62900000	0.757633909742725
chr1	62900000	62950000	0.352277520033741
chr1	62950000	63000000	0.347490510333193
chr1	63000000	63050000	0.756052298608182
chr1	63050000	63100000	0.479902994517081
chr1	63100000	63150000	0.0076339097427246
chr1	63150000	63200000	0.21043863348798
chr1	63200000	63250000	0.161767186840995
chr1	63250000	63300000	0.279565584141712
chr1	63300000	63350000	0.067313369886124
chr1	63350000	63400000	0.190383804301982
chr1	63400000	63450000	0.187452551665964
chr1	63450000	63500000	0.383614508646141
chr1	63500000	63550000	0.0460565162378743
chr1	63550000	63600000	0.149008857022353
chr1	63600000	63650000	0.0286166174609869
chr1	63650000	63700000	0.305461830451286
chr1	63700000	63750000	0.00491353859131172
chr1	63750000	63800000	0.644854491775622
chr1	63800000	63850000	0.266533108393083
chr1	63850000	63900000	0.0166596372838465
chr1	63900000	63950000	0.347553774778574
chr1	63950000	64000000	0.115879375790806
chr1	64000000	64050000	0.384605651623787
chr1	64050000	64100000	0.112294390552509
chr1	64100000	64150000	0.0218051455082244
chr1	64150000	64200000	0.154512863770561
chr1	64200000	64250000	0.0176929565584142
chr1	64250000	64300000	0.364803880219317
chr1	64300000	64350000	0.490383804301982
chr1	64350000	64400000	0.132307043441586
chr1	64400000	64450000	0.692408266554197
chr1	64450000	64500000	0.0394981020666385
chr1	64500000	64550000	0.0727330240404892
chr1	64550000	64600000	0.653901307465204
chr1	64600000	64650000	0.481315900463939
chr1	64650000	64700000	0.68991986503585
chr1	64700000	64750000	0.182328131590046
chr1	64750000	64800000	0.440573597638127
chr1	64800000	64850000	0.0416912695065373
chr1	64850000	64900000	0.00215099114297768
chr1	64900000	64950000	0.134753268663011
chr1	64950000	65000000	0.0714255588359342
chr1	65000000	65050000	0.402636018557571
chr1	65050000	65100000	0.204323070434416
chr1	65100000	65150000	0.20147617039224
chr1	65150000	65200000	0.331484605651624
chr1	65200000	65250000	0.191606916912695
chr1	65250000	65300000	0.456959088991986
chr1	65300000	65350000	0.608245466048081
chr1	65350000	65400000	0.834162800506116
chr1	65400000	65450000	0.456263180092788
chr1	65450000	65500000	0.369253479544496
chr1	65500000	65550000	0.71155630535639
chr1	65550000	65600000	0.95708561788275
chr1	65600000	65650000	0.708140025305778
chr1	65650000	65700000	0.758287642345002
chr1	65700000	65750000	0.424483340362716
chr1	65750000	65800000	0.541142977646563
chr1	65800000	65850000	0.193926613243357
chr1	65850000	65900000	0.884352593842261
chr1	65900000	65950000	0.356052298608182
chr1	65950000	66000000	0.124145929987347
chr1	66000000	66050000	0.623407844791227
chr1	66050000	66100000	0.908245466048081
chr1	66100000	66150000	0.420455504006748
chr1	66150000	66200000	0.107444116406579
chr1	66200000	66250000	0.51008013496415
chr1	66250000	66300000	0.600927878532265
chr1	66300000	66350000	0.379797553774779
chr1	66350000	66400000	0.361640657950232
chr1	66400000	66450000	0.179185997469422
chr1	66450000	66500000	0.186482496836778
chr1	66500000	66550000	0.0894559257697174
chr1	66550000	66600000	0.00687473639814429
chr1	66600000	66650000	0.00461830451286382
chr1	66650000	66700000	0.0567692956558414
chr1	66700000	66750000	0.222648671446647
chr1	66750000	66800000	0.0165331083930831
chr1	66800000	66850000	0.00588359342049771
chr1	66850000	66900000	0.0785744411640658
chr1	66900000	66950000	0.385259384226065
chr1	66950000	67000000	0.481020666385491
chr1	67000000	67050000	0.516069169126951
chr1	67050000	67100000	0.246900042176297
chr1	67100000	67150000	0.436355967946014
chr1	67150000	67200000	0.548038802193167
chr1	67200000	67250000	0.763032475748629
chr1	67250000	67300000	0.543905525094897
chr1	67300000	67350000	0.031083930830873
chr1	67350000	67400000	0.985596794601434
chr1	67400000	67450000	0.304533951919022
chr1	67450000	67500000	0.142007591733446
chr1	67500000	67550000	0.1
chr1	67550000	67600000	0.167355546183045
chr1	67600000	67650000	0.143040911008014
chr1	67650000	67700000	0.303795866722902
chr1	67700000	67750000	0.12201602699283
chr1	67750000	67800000	0.429185997469422
chr1	67800000	67850000	0.391396035428089
chr1	67850000	67900000	0.270202446225221
chr1	67900000	67950000	0.411450864614087
chr1	67950000	68000000	0.25670603121046
chr1	68000000	68050000	0.503057781526782
chr1	68050000	68100000	0.105525094896668
chr1	68100000	68150000	0.407992408266554
chr1	68150000	68200000	0.239687895402784
chr1	68200000	68250000	0.305461830451286
chr1	68250000	68300000	0.030746520455504
chr1	68300000	68350000	0.0388654576128216
chr1	68350000	68400000	0.797595951075496
chr1	68400000	68450000	0.50894137494728
chr1	68450000	68500000	0.0156052298608182
chr1	68500000	68550000	0.938085196119781
chr1	68550000	68600000	0.729333614508646
chr1	68600000	68650000	0.206579502319696
chr1	68650000	68700000	0.0984394770139182
chr1	68700000	68750000	0.0244200759173344
chr1	68750000	68800000	0.498228595529313
chr1	68800000	68850000	0.0388654576128216
chr1	68850000	68900000	0.484943061999156
chr1	68900000	68950000	0.297237452551666
chr1	68950000	69000000	0.971826233656685
chr1	69000000	69050000	0.0091733445803458
chr1	69050000	69100000	0.731020666385491
chr1	69100000	69150000	0.292471530999578
chr1	69150000	69200000	0.427435681147195
chr1	69200000	69250000	0.0250316322226909
chr1	69250000	69300000	0.646077604386335
chr1	69300000	69350000	0.14888232813159
chr1	69350000	69400000	0.585132855335302
chr1	69400000	69450000	0.433635596794601
chr1	69450000	69500000	0.171341206242092
chr1	69500000	69550000	0.564846056516238
chr1	69550000	69600000	0.431231547870097
chr1	69600000	69650000	0.503627161535217
chr1	69650000	69700000	0.518578658793758
chr1	69700000	69750000	0.898418388865458
chr1	69750000	69800000	0.469126950653733
chr1	69800000	69850000	0.583698861239983
chr1	69850000	69900000	0.770054829185997
chr1	69900000	69950000	0.0393083087304935
chr1	69950000	70000000	0.126296921130325
chr1	70000000	70050000	0.611134542387178
chr1	70050000	70100000	0.0625474483340362
chr1	70100000	70150000	0.444854491775622
chr1	70150000	70200000	0.899831294812315
chr1	70200000	70250000	0.673407844791227
chr1	70250000	70300000	0.239266132433572
chr1	70300000	70350000	0.624926191480388
chr1	70350000	70400000	0.881020666385491
chr1	70400000	70450000	0.835638970898355
chr1	70450000	70500000	0.108920286798819
chr1	70500000	70550000	0.880830873049346
chr1	70550000	70600000	0.105103331927457
chr1	70600000	70650000	0.146604808097849
chr1	70650000	70700000	0.00354280894137493
chr1	70700000	70750000	0.414592998734711
chr1	70750000	70800000	0.182602277520034
chr1	70800000	70850000	0.0149725854070013
chr1	70850000	70900000	0.55373260227752
chr1	70900000	70950000	0.801075495571489
chr1	70950000	71000000	0.515394348376213
chr1	71000000	71050000	0.826086039645719
chr1	71050000	71100000	0.334542387178406
chr1	71100000	71150000	0.676064951497259
chr1	71150000	71200000	0.690932096161957
chr1	71200000	71250000	0.844327288064108
chr1	71250000	71300000	0.0547237452551665
chr1	71300000	71350000	0.0149725854070013
chr1	71350000	71400000	0.55858287642345
chr1	71400000	71450000	0.94029945170814
chr1	71450000	71500000	0.0699283002952341
chr1	71500000	71550000	0.366385491353859
chr1	71550000	71600000	0.301602699283003
chr1	71600000	71650000	0.203521720792914
chr1	71650000	71700000	0.593863348797976
chr1	71700000	71750000	0.090932096161957
chr1	71750000	71800000	0.912188949810207
chr1	71800000	71850000	0.0442007591733445
chr1	71850000	71900000	0.2
chr1	71900000	71950000	0.0820750738085196
chr1	71950000	72000000	0.00908899198650359
chr1	72000000	72050000	0.31902150991143
chr1	72050000	72100000	0.124567692956558
chr1	72100000	72150000	0.695466048080978
chr1	72150000	72200000	0.0260438633487979
chr1	72200000	72250000	0.0588991986503585
chr1	72250000	72300000	0.330388021931674
chr1	72300000	72350000	0.317376634331506
chr1	72350000	72400000	0.422058203289751
chr1	72400000	72450000	0.812652889076339
chr1	72450000	72500000	0.262905946857866
chr1	72500000	72550000	0.394285111767187
chr1	72550000	72600000	0.0451497258540701
chr1	72600000	72650000	0.447427245887811
chr1	72650000	72700000	0.809489666807254
chr1	72700000	72750000	0.698692534795445
chr1	72750000	72800000	0.269928300295234
chr1	72800000	72850000	0.0570434415858287
chr1	72850000	72900000	0.489266132433572
chr1	72900000	72950000	0.0390130746520455
chr1	72950000	73000000	0.255398566005905
chr1	73000000	73050000	0.127414592998735
chr1	73050000	73100000	0.784921973850696
chr1	73100000	73150000	0.350442851117672
chr1	73150000	73200000	0.414339940953184
chr1	73200000	73250000	0.574862927035006
chr1	73250000	73300000	0.639434837621257
chr1	73300000	73350000	0.784921973850696
chr1	73350000	73400000	0.92612821594264
chr1	73400000	73450000	0.340257275411219
chr1	73450000	73500000	0.418388865457613
chr1	73500000	73550000	0.583804301982286
chr1	73550000	73600000	0.870075917334458
chr1	73600000	73650000	0.769569801771404
chr1	73650000	73700000	0.398418388865458
chr1	73700000	73750000	0.582665541965415
chr1	73750000	73800000	0.868494306199916
chr1	73800000	73850000	0.665942640236187
chr1	73850000	73900000	0.862589624630957
chr1	73900000	73950000	0.456916912695065
chr1	73950000	74000000	0.528996204133277
chr1	74000000	74050000	0.448861239983129
chr1	74050000	74100000	0.951033319274568
chr1	74100000	74150000	0.624778574441164
chr1	74150000	74200000	0.26083930830873
chr1	74200000	74250000	0.0857654997891185
chr1	74250000	74300000	0.0758540700126529
chr1	74300000	74350000	0.00710670603121044
chr1	74350000	74400000	0.00455504006748209
chr1	74400000	74450000	0.0621678616617461
chr1	74450000	74500000	0.507929143821172
chr1	74500000	74550000	0.24253479544496
chr1	74550000	74600000	0.105250948966681
chr1	74600000	74650000	0.615436524673134
chr1	74650000	74700000	0.305567271193589
chr1	74700000	74750000	0.688991986503585
chr1	74750000	74800000	0.408435259384226
chr1	74800000	74850000	0.321320118093631
chr1	74850000	74900000	0.421889498102067
chr1	74900000	74950000	0.381674398987769
chr1	74950000	75000000	0.64141712357655
chr1	75000000	75050000	0.329207085617883
chr1	75100000	75150000	0.0998312948123155
chr1	75150000	75200000	0.87163644032054
chr1	75200000	75250000	0.657296499367356
chr1	75250000	75300000	0.52572754112189
chr1	75300000	75350000	0.899514972585407
chr1	75350000	75400000	0.642935470265711
chr1	75400000	75450000	0.658266554196542
chr1	75450000	75500000	0.127498945592577
chr1	75500000	75550000	0.621678616617461
chr1	75550000	75600000	0.734900885702235
chr1	75600000	75650000	0.44479122733024
chr1	75650000	75700000	0.0657317587515817
chr1	75700000	75750000	0.00455504006748209
chr1	75750000	75800000	0.197617039223956
chr1	75800000	75850000	0.0169970476592155
chr1	75850000	75900000	0.144474905103332
chr1	75900000	75950000	0.122247996625896
chr1	75950000	76000000	0.070371151412906
chr1	76000000	76050000	0.465078026149304
chr1	76050000	76100000	0.145065373260228
chr1	76100000	76150000	0.21493040911008
chr1	76150000	76200000	0.547954449599325
chr1	76200000	76250000	0.829417967102488
chr1	76250000	76300000	0.404702657106706
chr1	76300000	76350000	0.433783213833825
chr1	76350000	76400000	0.742197385069591
chr1	76400000	76450000	0.24253479544496
chr1	76450000	76500000	0.707507380851961
chr1	76500000	76550000	0.581990721214677
chr1	76550000	76600000	0.349514972585407
chr1	76600000	76650000	0.725832981864192
chr1	76650000	76700000	0.156052298608182
chr1	76700000	76750000	0.00704344158582881
chr1	76750000	76800000	0.536398144242936
chr1	76800000	76850000	0.717376634331506
chr1	76850000	76900000	0.0615563053563897
chr1	76900000	76950000	0.0304301982285955
chr1	76950000	77000000	0.0699283002952341
chr1	77000000	77050000	0.100632644453817
chr1	77050000	77100000	0.0875790805567271
chr1	77100000	77150000	0.547110923660903
chr1	77150000	77200000	0.901244200759173
chr1	77200000	77250000	0.427393504850274
chr1	77250000	77300000	0.224145929987347
chr1	77300000	77350000	0.248291859974694
chr1	77350000	77400000	0.838949810206664
chr1	77400000	77450000	0.583129481231548
chr1	77450000	77500000	0.948966680725432
chr1	77500000	77550000	0.958899198650359
chr1	77550000	77600000	0.762800506115563
chr1	77600000	77650000	0.87986081822016
chr1	77650000	77700000	0.251581611134542
chr1	77700000	77750000	0.880746520455504
chr1	77750000	77800000	0.22650780261493
chr1	77800000	77850000	0.120835090679038
chr1	77850000	77900000	0.0829396878954027
chr1	78000000	78050000	0.0384015183466891
chr1	78050000	78100000	0.0698439477013918
chr1	78100000	78150000	0.181695487136229
chr1	78200000	78250000	0.136777730915226
chr1	78250000	78300000	0.717207929143821
chr1	78300000	78350000	0.130008435259384
chr1	78350000	78400000	0.239308308730493
chr1	78400000	78450000	0.00780261493040912
chr1	78450000	78500000	0.183909742724589
chr1	78500000	78550000	0.17724588781105
chr1	78550000	78600000	0.894179671024884
chr1	78600000	78650000	0.866575284690004
chr1	78650000	78700000	0.0274778574441165
chr1	78700000	78750000	0.0280261493040911
chr1	78750000	78800000	0.450991142977647
chr1	78800000	78850000	0.254597216364403
chr1	78850000	78900000	0.537663433150569
chr1	78900000	78950000	0.0202446225221425
chr1	78950000	79000000	0.00286798819063683
chr1	79000000	79050000	0.829671024884015
chr1	79050000	79100000	0.622501054407423
chr1	79100000	79150000	0.748819063686208
chr1	79150000	79200000	0.840025305778153
chr1	79200000	79250000	0.138907633909743
chr1	79250000	79300000	0.0557781526781949
chr1	79300000	79350000	0.947574862927035
chr1	79350000	79400000	0.0827920708561788
chr1	79400000	79450000	0.968831716575285
chr1	79450000	79500000	0.20297342893294
chr1	79500000	79550000	0.855461830451286
chr1	79550000	79600000	0.619970476592155
chr1	79600000	79650000	0.617503163222269
chr1	79650000	79700000	0.492197385069591
chr1	79700000	79750000	0.242218473218051
chr1	79750000	79800000	0.18059890341628
chr1	79800000	79850000	0.63806410797132
chr1	79850000	79900000	0.715246731336989
chr1	79900000	79950000	0.636798819063686
chr1	79950000	80000000	0.536250527203711
chr1	80000000	80050000	0.404217629692113
chr1	80050000	80100000	0.73024040489245
chr1	80100000	80150000	0.670202446225221
chr1	80150000	80200000	0.752783635596795
chr1	80200000	80250000	0.538781105018979
chr1	80250000	80300000	0.0452129902994517
chr1	80300000	80350000	0.435259384226065
chr1	80350000	80400000	0.62648671446647
chr1	80400000	80450000	0.667967102488402
chr1	80450000	80500000	0.299114297764656
chr1	80500000	80550000	0.301138760016871
chr1	80550000	80600000	0.21005904681569
chr1	80600000	80650000	0.489329396878954
chr1	80650000	80700000	0.337072964993674
chr1	80700000	80750000	0.0865035849852382
chr1	80750000	80800000	0.807781526781949
chr1	80800000	80850000	0.0864403205398566
chr1	80850000	80900000	0.955714888232813
chr1	80900000	80950000	0.515816111345424
chr1	80950000	81000000	0.0979333614508646
chr1	81000000	81050000	0.0213622943905525
chr1	81350000	81400000	0.575790805567271
chr1	81450000	81500000	0.00552509489666808
chr1	81600000	81650000	0.0580767608603965
chr1	81650000	81700000	0.934289329396879
chr1	81700000	81750000	0.0810206663854913
chr1	82150000	82200000	0.0431041754533952
chr1	82200000	82250000	0.57874314635175
chr1	82250000	82300000	0.256895824546605
chr1	82300000	82350000	0.400611556305356
chr1	82350000	82400000	0.403184310417545
chr1	82400000	82450000	0.315415436524673
chr1	82450000	82500000	0.381843104175453
chr1	82500000	82550000	0.228005061155631
chr1	82550000	82600000	0.259932517924926
chr1	82600000	82650000	0.533930830873049
chr1	82650000	82700000	0.21642766765078
chr1	82700000	82750000	0.126444538169549
chr1	82750000	82800000	0.312758329818642
chr1	82800000	82850000	0.41157739350485
chr1	82850000	82900000	0.327393504850274
chr1	82900000	82950000	0.425875158161113
chr1	82950000	83000000	0.566490932096162
chr1	83000000	83050000	0.283150569380008
chr1	83050000	83100000	0.0547659215520877
chr1	83100000	83150000	0.553627161535217
chr1	83150000	83200000	0.174862927035006
chr1	83200000	83250000	0.150337410375369
chr1	83250000	83300000	0.0808097849008858
chr1	83300000	83350000	0.206431885280472
chr1	83350000	83400000	0.136250527203712
chr1	83400000	83450000	0.59441164065795
chr1	83450000	83500000	0.0428511176718684
chr1	83500000	83550000	0.553669337832138
chr1	83550000	83600000	0.689687895402784
chr1	83600000	83650000	0.911387600168705
chr1	83650000	83700000	0.543019822859553
chr1	83700000	83750000	0.727309152256432
chr1	83750000	83800000	0.24329396878954
chr1	83800000	83850000	0.776423450021088
chr1	83850000	83900000	0.609637283846478
chr1	83900000	83950000	0.395044285111767
chr1	83950000	84000000	0.346562631800928
chr1	84000000	84050000	0.315415436524673
chr1	84050000	84100000	0.4029945170814
chr1	84100000	84150000	0.163116828342472
chr1	84150000	84200000	0.863475326866301
chr1	84200000	84250000	0.643125263601856
chr1	84250000	84300000	0.379143821172501
chr1	84300000	84350000	0.756073386756643
chr1	84350000	84400000	0.775031632222691
chr1	84400000	84450000	0.0476381273724167
chr1	84450000	84500000	0.0188528047237453
chr1	84500000	84550000	0.227414592998735
chr1	84550000	84600000	0.330788696752425
chr1	84600000	84650000	0.217819485449178
chr1	84650000	84700000	0.4485027414593
chr1	84700000	84750000	0.598038802193168
chr1	84750000	84800000	0.619527625474483
chr1	84800000	84850000	0.113306621678617
chr1	84850000	84900000	0.0901940109658372
chr1	84900000	84950000	0.14552931252636
chr1	84950000	85000000	0.526950653732602
chr1	85000000	85050000	0.000569380008435205
chr1	85500000	85550000	0.0460986925347955
chr1	85600000	85650000	0.0236398144242935
chr1	85650000	85700000	0.791185153943484
chr1	85700000	85750000	0.14477013918178
chr1	85750000	85800000	0.359911429776466
chr1	85800000	85850000	0.00139181779839725
chr1	85850000	85900000	0.785934204976803
chr1	85900000	85950000	0.311029101644876
chr1	85950000	86000000	0.460522986081822
chr1	86000000	86050000	0.812842682412484
chr1	86050000	86100000	0.151813580767609
chr1	86100000	86150000	0.435470265710671
chr1	86150000	86200000	0.0307043441585829
chr1	86200000	86250000	0.0613454238717841
chr1	86250000	86300000	0.000906790383804257
chr1	86300000	86350000	0.266659637283846
chr1	86350000	86400000	0.0196963306621679
chr1	86400000	86450000	0.169569801771404
chr1	86450000	86500000	0.000948966680725416
chr1	86500000	86550000	0.00350063264445377
chr1	86550000	86600000	0.266638549135386
chr1	86600000	86650000	0.24141712357655
chr1	86650000	86700000	0.402425137072965
chr1	86700000	86750000	0.712442007591733
chr1	86750000	86800000	0.888612399831295
chr1	86800000	86850000	0.103838043019823
chr1	86850000	86900000	0.101687051876845
chr1	86900000	86950000	0.0921130324757486
chr1	86950000	87000000	0.0108814846056516
chr1	87000000	87050000	0.0197174188106284
chr1	87050000	87100000	0.586651202024462
chr1	87100000	87150000	0.216870518768452
chr1	87150000	87200000	0.636271615352172
chr1	87200000	87250000	0.0586672290172923
chr1	87250000	87300000	0.47648671446647
chr1	87300000	87350000	0.492830029523408
chr1	87350000	87400000	0.26045972163644
chr1	87400000	87450000	0.337072964993674
chr1	87450000	87500000	0.51678616617461
chr1	87500000	87550000	0.563644032053986
chr1	87550000	87600000	0.276149304091101
chr1	87600000	87650000	0.277414592998735
chr1	87650000	87700000	0.0741248418388866
chr1	87700000	87750000	0.445550400674821
chr1	87750000	87800000	0.59964150147617
chr1	87800000	87850000	0.794685786587938
chr1	87850000	87900000	0.0671657528469001
chr1	87900000	87950000	0.0242724588781105
chr1	87950000	88000000	0.0295655841417124
chr1	88000000	88050000	0.6343315056938
chr1	88050000	88100000	0.21043863348798
chr1	88100000	88150000	0.752762547448334
chr1	88150000	88200000	0.971784057359764
chr1	88300000	88350000	0.258625052720371
chr1	88350000	88400000	0.0408688317165753
chr1	88400000	88450000	0.0396878954027836
chr1	88450000	88500000	0.011493040911008
chr1	88500000	88550000	0.07798397300717
chr1	88550000	88600000	0.0469843947701392
chr1	88600000	88650000	0.0489877688738929
chr1	88650000	88700000	0.0922606495149726
chr1	88700000	88750000	0.293589202867988
chr1	88750000	88800000	0.232728806410797
chr1	88800000	88850000	0.850653732602278
chr1	88850000	88900000	0.595318431041755
chr1	88900000	88950000	0.883340362716154
chr1	88950000	89000000	0.619000421762969
chr1	89000000	89050000	0.128658793757908
chr1	89050000	89100000	0.283783213833825
chr1	89100000	89150000	0.154280894137495
chr1	89150000	89200000	0.826254744833404
chr1	89200000	89250000	0.80782370307887
chr1	89250000	89300000	0.554934626739772
chr1	89300000	89350000	0.879270350063264
chr1	89350000	89400000	0.291227330240405
chr1	89400000	89450000	0.441079713201181
chr1	89450000	89500000	0.164803880219317
chr1	89500000	89550000	0.231906368620835
chr1	89550000	89600000	0.0836145086461408
chr1	89600000	89650000	0.025263601855757
chr1	89650000	89700000	0.00316322226908472
chr1	89700000	89750000	0.016195698017714
chr1	89750000	89800000	0.0685364824968367
chr1	89800000	89850000	0.297806832560101
chr1	89850000	89900000	0.302404048924504
chr1	89900000	89950000	0.125769717418811
chr1	89950000	90000000	0.230556727119359
chr1	90000000	90050000	0.0875790805567271
chr1	90050000	90100000	0.0144875579924083
chr1	90100000	90150000	0.0402783635596795
chr1	90150000	90200000	0.519907212146773
chr1	90200000	90250000	0.786524673133699
chr1	90250000	90300000	0.114276676507803
chr1	90300000	90350000	0.238211725010544
chr1	90350000	90400000	0.0351961197806833
chr1	90400000	90450000	0.0113243357233235
chr1	90450000	90500000	0.0121467735132855
chr1	90500000	90550000	0.0329607760438634
chr1	90550000	90600000	0.0445381695487136
chr1	90600000	90650000	0.0770982707718262
chr1	90650000	90700000	0.226571067060312
chr1	90700000	90750000	0.577035006326445
chr1	90750000	90800000	0.287789962041333
chr1	90800000	90850000	0.13057781526782
chr1	90850000	90900000	0.506790383804302
chr1	90900000	90950000	0.107127794179671
chr1	90950000	91000000	0.0395191902150991
chr1	91000000	91050000	0.104238717840574
chr1	91050000	91100000	0.0649725854070012
chr1	91100000	91150000	0.216512020244623
chr1	91150000	91200000	0.502214255588359
chr1	91200000	91250000	0.8798397300717
chr1	91250000	91300000	0.421109236609026
chr1	91300000	91350000	0.932159426402362
chr1	91350000	91400000	0.347996625896246
chr1	91400000	91450000	0.192218473218051
chr1	91450000	91500000	0.786609025727541
chr1	91500000	91550000	0.808561788274989
chr1	91550000	91600000	0.544727962884859
chr1	91600000	91650000	0.517988190636862
chr1	91650000	91700000	0.372205820328975
chr1	91700000	91750000	0.522817376634332
chr1	91750000	91800000	0.821488823281316
chr1	91800000	91850000	0.801897933361451
chr1	91850000	91900000	0.607676086039646
chr1	91900000	91950000	0.716933783213834
chr1	91950000	92000000	0.770054829185997
chr1	92000000	92050000	0.526022775200337
chr1	92050000	92100000	0.925896246309574
chr1	92100000	92150000	0.0248840151834669
chr1	92150000	92200000	0.272796288485871
chr1	92200000	92250000	0.00799240826655423
chr1	92250000	92300000	0.120392239561366
chr1	92300000	92350000	0.584795444959933
chr1	92350000	92400000	0.624778574441164
chr1	92400000	92450000	0.231442429354703
chr1	92450000	92500000	0.932307043441586
chr1	92500000	92550000	0.756094474905103
chr1	92550000	92600000	0.665942640236187
chr1	92600000	92650000	0.448186419232391
chr1	92650000	92700000	0.693821172501054
chr1	92700000	92750000	0.655250948966681
chr1	92750000	92800000	0.470307886967524
chr1	92800000	92850000	0.0658371994938844
chr1	92850000	92900000	0.230915225643189
chr1	92900000	92950000	0.033466891606917
chr1	92950000	93000000	0.36231547870097
chr1	93000000	93050000	0.0451075495571489
chr1	93050000	93100000	0.684816533108393
chr1	93100000	93150000	0.580851961197807
chr1	93150000	93200000	0.194622522142556
chr1	93200000	93250000	0.180366933783214
chr1	93250000	93300000	0.066490932096162
chr1	93300000	93350000	0.463412062420919
chr1	93350000	93400000	0.239498102066639
chr1	93400000	93450000	0.586609025727541
chr1	93450000	93500000	0.237536904259806
chr1	93500000	93550000	0.996668072543231
chr1	93550000	93600000	0.716343315056938
chr1	93600000	93650000	0.271488823281316
chr1	93650000	93700000	0.0332560101223113
chr1	93700000	93750000	0.29217629692113
chr1	93750000	93800000	0.31379164909321
chr1	93800000	93850000	0.0515605229860818
chr1	93900000	93950000	0.114361029101645
chr1	93950000	94000000	0.0894981020666386
chr1	94000000	94050000	0.395234078447912
chr1	94050000	94100000	0.473956136651202
chr1	94100000	94150000	0.946604808097849
chr1	94150000	94200000	0.264846056516238
chr1	94200000	94250000	0.459869253479545
chr1	94250000	94300000	0.885491353859131
chr1	94300000	94350000	0.990025305778153
chr1	94350000	94400000	0.463876001687052
chr1	94400000	94450000	0.36493040911008
chr1	94450000	94500000	0.725601012231126
chr1	94500000	94550000	0.426676507802615
chr1	94550000	94600000	0.972606495149726
chr1	94600000	94650000	0.462378743146352
chr1	94650000	94700000	0.419358920286799
chr1	94700000	94750000	0.879586672290173
chr1	94750000	94800000	0.831379164909321
chr1	94800000	94850000	0.0141712357654998
chr1	94850000	94900000	0.64852382960776
chr1	94900000	94950000	0.610016870518769
chr1	94950000	95000000	0.418958245466048
chr1	95000000	95050000	0.619970476592155
chr1	95050000	95100000	0.550168705187684
chr1	95100000	95150000	0.828932939687895
chr1	95150000	95200000	0.158983551244201
chr1	95200000	95250000	0.372079291438212
chr1	95250000	95300000	0.0209616195698018
chr1	95300000	95350000	0.90746520455504
chr1	95350000	95400000	0.583171657528469
chr1	95400000	95450000	0.473154787009701
chr1	95450000	95500000	0.242682412484184
chr1	95500000	95550000	0.76305356389709
chr1	95550000	95600000	0.673724167018136
chr1	95600000	95650000	0.856052298608182
chr1	95650000	95700000	0.150674820750738
chr1	95700000	95750000	0.212800506115563
chr1	95750000	95800000	0.30297342893294
chr1	95800000	95850000	0.57648671446647
chr1	95850000	95900000	0.646668072543231
chr1	95900000	95950000	0.771994938844369
chr1	95950000	96000000	0.367566427667651
chr1	96000000	96050000	0.00533530156052298
chr1	96050000	96100000	0.779586672290173
chr1	96100000	96150000	0.673154787009701
chr1	96150000	96200000	0.631147195276255
chr1	96200000	96250000	0.435723323492197
chr1	96250000	96300000	0.902867988190637
chr1	96300000	96350000	0.901265288907634
chr1	96350000	96400000	0.123808519611978
chr1	96400000	96450000	0.610607338675664
chr1	96450000	96500000	0.700021088148461
chr1	96500000	96550000	0.347195276254745
chr1	96550000	96600000	0.100506115563054
chr1	96600000	96650000	0.379797553774779
chr1	96650000	96700000	0.317039223956137
chr1	96700000	96750000	0.860565162378743
chr1	96750000	96800000	0.436672290172923
chr1	96800000	96850000	0.634858709405314
chr1	96850000	96900000	0.333171657528469
chr1	96900000	96950000	0.585997469422185
chr1	96950000	97000000	0.634458034584563
chr1	97000000	97050000	0.668072543230704
chr1	97050000	97100000	0.815795023196963
chr1	97100000	97150000	0.817418810628427
chr1	97300000	97350000	0.768958245466048
chr1	97350000	97400000	0.256853648249684
chr1	97400000	97450000	0.16005904681569
chr1	97450000	97500000	0.245466048080978
chr1	97500000	97550000	0.377351328553353
chr1	97550000	97600000	0.318093631379165
chr1	97600000	97650000	0.732792070856179
chr1	97650000	97700000	0.576444538169549
chr1	97700000	97750000	0.252636018557571
chr1	97750000	97800000	0.201054407423028
chr1	97800000	97850000	0.290510333192746
chr1	97850000	97900000	0.849093209616196
chr1	97900000	97950000	0.890130746520456
chr1	97950000	98000000	0.670476592155209
chr1	98000000	98050000	0.488169548713623
chr1	98050000	98100000	0.779649936735555
chr1	98100000	98150000	0.229776465626318
chr1	98150000	98200000	0.708498523829608
chr1	98200000	98250000	0.791859974694222
chr1	98250000	98300000	0.622564318852805
chr1	98300000	98350000	0.920413327709827
chr1	98350000	98400000	0.632707718262337
chr1	98450000	98500000	0.548165331083931
chr1	98500000	98550000	0.803584985238296
chr1	98550000	98600000	0.0979544495993252
chr1	98600000	98650000	0.572627583298186
chr1	98650000	98700000	0.718220160269928
chr1	98700000	98750000	0.197975537747786
chr1	98750000	98800000	0.70073808519612
chr1	98800000	98850000	0.337072964993674
chr1	98850000	98900000	0.610776043863349
chr1	98900000	98950000	0.459510754955715
chr1	98950000	99000000	0.99105862505272
chr1	99000000	99050000	0.0775411218894981
chr1	99050000	99100000	0.237853226486714
chr1	99100000	99150000	0.866385491353859
chr1	99150000	99200000	0.186735554618304
chr1	99200000	99250000	0.656537326022775
chr1	99250000	99300000	0.397448334036272
chr1	99300000	99350000	0.930830873049346
chr1	99350000	99400000	0.142387178405736
chr1	99400000	99450000	0.38544917756221
chr1	99450000	99500000	0.594601433994095
chr1	99500000	99550000	0.344833403627162
chr1	99550000	99600000	0.508983551244201
chr1	99600000	99650000	0.38245466048081
chr1	99650000	99700000	0.0867566427667651
chr1	99700000	99750000	0.352846900042176
chr1	99750000	99800000	0.155061155630536
chr1	99800000	99850000	0.475115984816533
chr1	99850000	99900000	0.691480388021932
chr1	99900000	99950000	0.0941374947279628
chr1	99950000	100000000	0.336609025727541
chr1	100000000	100050000	0.304660480809785
chr1	100050000	100100000	0.0674398987768874
chr1	100100000	100150000	0.587220582032898
chr1	100150000	100200000	0.0153099957823704
chr1	100200000	100250000	0.246077604386335
chr1	100250000	100300000	0.0172922817376634
chr1	100300000	100350000	0.540995360607339
chr1	100350000	100400000	0.838612399831295
chr1	100400000	100450000	0.149114297764656
chr1	100450000	100500000	0.635660059046816
chr1	100500000	100550000	0.923555461830451
chr1	100550000	100600000	0.707591733445804
chr1	100600000	100650000	0.0260860396457191
chr1	100650000	100700000	0.427435681147195
chr1	100700000	100750000	0.481379164909321
chr1	100750000	100800000	0.136735554618305
chr1	100800000	100850000	0.732792070856179
chr1	100850000	100900000	0.502087726697596
chr1	100900000	100950000	0.277013918177984
chr1	100950000	101000000	0.801897933361451
chr1	101000000	101050000	0.129565584141712
chr1	101050000	101100000	0.376908477435681
chr1	101100000	101150000	0.867946014339941
chr1	101150000	101200000	0.980704344158583
chr1	101200000	101250000	0.723323492197385
chr1	101250000	101300000	0.533298186419232
chr1	101300000	101350000	0.130767608603965
chr1	101350000	101400000	0.876760860396457
chr1	101400000	101450000	0.309194432728806
chr1	101450000	101500000	0.483888654576128
chr1	101500000	101550000	0.0117460986925348
chr1	101550000	101600000	0.376992830029523
chr1	101600000	101650000	0.732138338253901
chr1	101650000	101700000	0.655567271193589
chr1	101700000	101750000	0.585702235343737
chr1	101750000	101800000	0.190868831716575
chr1	101800000	101850000	0.743926613243357
chr1	101850000	101900000	0.397279628848587
chr1	101900000	101950000	0.83918177983973
chr1	101950000	102000000	0.775706452973429
chr1	102000000	102050000	0.159025727541122
chr1	102050000	102100000	0.225537747785744
chr1	102100000	102150000	0.0201180936313792
chr1	102150000	102200000	0.188570223534374
chr1	102200000	102250000	0.606368620835091
chr1	102250000	102300000	0.559215520877267
chr1	102300000	102350000	0.698987768873893
chr1	102350000	102400000	0.188928722058203
chr1	102400000	102450000	0.92724588781105
chr1	102450000	102500000	0.114635175031632
chr1	102500000	102550000	0.343736819907212
chr1	102550000	102600000	0.204280894137495
chr1	102600000	102650000	0.0170603121045972
chr1	102650000	102700000	0.405672711935892
chr1	102700000	102750000	0.628405735976381
chr1	102750000	102800000	0.247490510333193
chr1	102800000	102850000	0.414867144664698
chr1	102850000	102900000	0.804449599325179
chr1	102900000	102950000	0.367292281737663
chr1	102950000	103000000	0.405778152678195
chr1	103000000	103050000	0.349746942218473
chr1	103050000	103100000	0.688401518346689
chr1	103100000	103150000	0.587621256853648
chr1	103150000	103200000	0.450084352593842
chr1	103200000	103250000	0.856221003795867
chr1	103250000	103300000	0.454913538591312
chr1	103300000	103350000	0.361471952762547
chr1	103350000	103400000	0.396710248840152
chr1	103400000	103450000	0.434268241248418
chr1	103450000	103500000	0.35225643188528
chr1	103500000	103550000	0.814023618726276
chr1	103550000	103600000	0.24029945170814
chr1	103600000	103650000	0.0480177140447069
chr1	103650000	103700000	0.828574441164066
chr1	103700000	103750000	0.324694221847322
chr1	103750000	103800000	0.681294812315479
chr1	103800000	103850000	0.673365668494306
chr1	103850000	103900000	0.723218051455082
chr1	103900000	103950000	0.481590046393927
chr1	103950000	104000000	0.538570223534374
chr1	104000000	104050000	0.645698017714045
chr1	104050000	104100000	0.307022353437368
chr1	104100000	104150000	0.20371151412906
chr1	104150000	104200000	0.109405314213412
chr1	104200000	104250000	0.490510333192746
chr1	104250000	104300000	0.176992830029523
chr1	104300000	104350000	0.581020666385491
chr1	104350000	104400000	0.508350906790384
chr1	104400000	104450000	0.73806410797132
chr1	104450000	104500000	0.488274989455926
chr1	104500000	104550000	0.0831505693800084
chr1	104550000	104600000	0.41752425137073
chr1	104600000	104650000	0.311366512020245
chr1	104650000	104700000	0.0452129902994517
chr1	104700000	104750000	0.0547448334036271
chr1	104750000	104800000	0.686123998312948
chr1	104800000	104850000	0.335786587937579
chr1	104850000	104900000	0.896035428089414
chr1	104900000	104950000	0.0887178405735977
chr1	104950000	105000000	0.426845212990299
chr1	105000000	105050000	0.568515394348376
chr1	105050000	105100000	0.170054829185997
chr1	105100000	105150000	0.280156052298608
chr1	105150000	105200000	0.372564318852805
chr1	105200000	105250000	0.524145929987347
chr1	105250000	105300000	0.20672711935892
chr1	105300000	105350000	0.387094053142134
chr1	105350000	105400000	0.44964150147617
chr1	105400000	105450000	0.778131590046394
chr1	105450000	105500000	0.284774356811472
chr1	105500000	105550000	0.731990721214677
chr1	105550000	105600000	0.605735976381274
chr1	105600000	105650000	0.463601855757065
chr1	105650000	105700000	0.763644032053986
chr1	105700000	105750000	0.344137494727963
chr1	105750000	105800000	0.263854913538591
chr1	105800000	105850000	0.337557992408267
chr1	105850000	105900000	0.692703500632645
chr1	105900000	105950000	0.63918177983973
chr1	105950000	106000000	0.593125263601856
chr1	106000000	106050000	0.632032897511599
chr1	106050000	106100000	0.741838886545761
chr1	106100000	106150000	0.0808097849008858
chr1	106150000	106200000	0.0662589624630957
chr1	106200000	106250000	0.342682412484184
chr1	106250000	106300000	0.301244200759173
chr1	106300000	106350000	0.32572754112189
chr1	106350000	106400000	0.494369464361029
chr1	106400000	106450000	0.646393926613243
chr1	106450000	106500000	0.564403205398566
chr1	106500000	106550000	0.727456769295656
chr1	106550000	106600000	0.18580767608604
chr1	106600000	106650000	0.449177562210038
chr1	106650000	106700000	0.91790383804302
chr1	106700000	106750000	0.622711935892029
chr1	106750000	106800000	0.744749051033319
chr1	106800000	106850000	0.424167018135808
chr1	106850000	106900000	0.715984816533108
chr1	106900000	106950000	0.867334458034585
chr1	106950000	107000000	0.941459299873471
chr1	107000000	107050000	0.807971320118094
chr1	107050000	107100000	0.0328975115984816
chr1	107100000	107150000	0.808793757908056
chr1	107150000	107200000	0.127393504850274
chr1	107200000	107250000	0.434204976803037
chr1	107250000	107300000	0.817018135807676
chr1	107300000	107350000	0.793336145086461
chr1	107350000	107400000	0.00172922817376631
chr1	107400000	107450000	0.657380851961198
chr1	107450000	107500000	0.55075917334458
chr1	107500000	107550000	0.396457191058625
chr1	107550000	107600000	0.00172922817376631
chr1	107600000	107650000	0.576824124841839
chr1	107650000	107700000	0.248671446646984
chr1	107700000	107750000	0.403226486714466
chr1	107750000	107800000	0.555293125263602
chr1	107800000	107850000	0.377266975959511
chr1	107850000	107900000	0.244601433994095
chr1	107900000	107950000	0.438506959088992
chr1	107950000	108000000	0.12387178405736
chr1	108000000	108050000	0.989013074652046
chr1	108050000	108100000	0.84365246731337
chr1	108100000	108150000	0.750295234078448
chr1	108150000	108200000	0.911598481653311
chr1	108200000	108250000	0.229354702657107
chr1	108250000	108300000	0.414803880219317
chr1	108300000	108350000	0.784921973850696
chr1	108350000	108400000	0.0546604808097849
chr1	108400000	108450000	0.156790383804302
chr1	108450000	108500000	0.229354702657107
chr1	108500000	108550000	0.119295655841417
chr1	108550000	108600000	0.0921130324757486
chr1	108600000	108650000	0.507359763812737
chr1	108650000	108700000	0.258055672711936
chr1	108700000	108750000	0.821299029945171
chr1	108750000	108800000	0.123576549978912
chr1	108800000	108850000	0.458772669759595
chr1	108850000	108900000	0.635870940531421
chr1	108900000	108950000	0.66269506537326
chr1	108950000	109000000	0.232285955293125
chr1	109000000	109050000	0.883487979755378
chr1	109050000	109100000	0.794559257697174
[truncated: 45,420 more rows]
