# Supplementary material for: Transcription elongation can be sufficient, but is not necessary, to advance replication timing
Source: EMBO Rep. 2026 Mar 24;27(8):1964–99. doi: 10.1038/s44319-026-00735-2 (PMC13121604; doi:10.1038/s44319-026-00735-2)
Supplement: Supplementary file 2 — Source data Fig. 1 [file 44319_2026_735_MOESM2_ESM.zip › Fig1/1C/TRE_HTK_Dox_129_pvalues.bg]

chr1	3000000	3050000	0.370612365727819
chr1	3050000	3100000	0.597627505709211
chr1	3150000	3200000	0.634229890890637
chr1	3200000	3250000	0.849784318700837
chr1	3250000	3300000	0.438467394062421
chr1	3300000	3350000	0.742430009303899
chr1	3350000	3400000	0.179057768755815
chr1	3400000	3450000	0.523471200202994
chr1	3450000	3500000	0.572591558826017
chr1	3500000	3550000	0.533071132538273
chr1	3550000	3600000	0.822570413600609
chr1	3600000	3650000	0.278842087456652
chr1	3650000	3700000	0.547449885815783
chr1	3700000	3750000	0.522709972088302
chr1	3750000	3800000	0.832318362513744
chr1	3800000	3850000	0.3708238179819
chr1	3850000	3900000	0.701429417237588
chr1	3900000	3950000	0.916455214412586
chr1	3950000	4000000	0.334475175505371
chr1	4000000	4050000	0.471601962276918
chr1	4050000	4100000	0.381438721136767
chr1	4100000	4150000	0.848853928782881
chr1	4150000	4200000	0.657341622261693
chr1	4200000	4250000	0.251755053708873
chr1	4250000	4300000	0.636111815951958
chr1	4300000	4350000	0.891863317262962
chr1	4350000	4400000	0.818129916264907
chr1	4400000	4450000	0.181151146071217
chr1	4450000	4500000	0.217055738814176
chr1	4500000	4550000	0.0198765118836167
chr1	4550000	4600000	0.614670557388142
chr1	4600000	4650000	0.791508077476106
chr1	4650000	4700000	0.717309481519073
chr1	4700000	4750000	0.0195381882770871
chr1	4750000	4800000	0.0115241478474161
chr1	4800000	4850000	0.00351010741774505
chr1	4850000	4900000	0.0167681637486256
chr1	4900000	4950000	0.28901294087795
chr1	4950000	5000000	0.426943246215005
chr1	5000000	5050000	0.678592573796837
chr1	5050000	5100000	0.644633341791424
chr1	5100000	5150000	0.712847838957963
chr1	5150000	5200000	0.510149708195889
chr1	5200000	5250000	0.782775099382559
chr1	5250000	5300000	0.493381544447264
chr1	5300000	5350000	0.784826186247145
chr1	5600000	5650000	0.689122896050072
chr1	5650000	5700000	0.175251628182356
chr1	5700000	5750000	0.196121965660154
chr1	5750000	5800000	0.943690264738222
chr1	5800000	5850000	0.713038145986636
chr1	5850000	5900000	0.686712340353548
chr1	5950000	6000000	0.468387888014886
chr1	6000000	6050000	0.766535566269136
chr1	6050000	6100000	0.575594180833968
chr1	6100000	6150000	0.502664298401421
chr1	6150000	6200000	0.471221348219572
chr1	6200000	6250000	0.364057345851307
chr1	6250000	6300000	0.828744819419775
chr1	6300000	6350000	0.748688996024698
chr1	6350000	6400000	0.622113676731794
chr1	6400000	6450000	0.624904846485663
chr1	6450000	6500000	0.379577941300854
chr1	6500000	6550000	0.25869068764273
chr1	6550000	6600000	0.406791846401083
chr1	6600000	6650000	0.25033832360653
chr1	6650000	6700000	0.787765372578872
chr1	6700000	6750000	0.45362852068003
chr1	6750000	6800000	0.906051763511799
chr1	6800000	6850000	0.352808085934196
chr1	6850000	6900000	0.331726296202318
chr1	6900000	6950000	0.160048211113931
chr1	6950000	7000000	0.106677662183879
chr1	7000000	7050000	0.172481603653895
chr1	7050000	7100000	0.112450308720291
chr1	7100000	7150000	0.0377653725788717
chr1	7150000	7200000	0.13932589021399
chr1	7200000	7250000	0.154000676647213
chr1	7250000	7300000	0.641165524824495
chr1	7300000	7350000	0.502283684344075
chr1	7350000	7400000	0.385012264230737
chr1	7400000	7450000	0.517317939609236
chr1	7450000	7500000	0.0991499619385943
chr1	7500000	7550000	0.0579167723927937
chr1	7550000	7600000	0.105599255688066
chr1	7600000	7650000	0.351137613126956
chr1	7650000	7700000	0.631946206546562
chr1	7700000	7750000	0.276283515182272
chr1	7750000	7800000	0.300981138458936
chr1	7800000	7850000	0.547407595364967
chr1	7850000	7900000	0.281442950181849
chr1	7900000	7950000	0.218282161887846
chr1	7950000	8000000	0.41028080859342
chr1	8000000	8050000	0.294679861287321
chr1	8050000	8100000	0.169288674617271
chr1	8100000	8150000	0.32768755814937
chr1	8150000	8200000	0.564492937494714
chr1	8200000	8250000	0.657468493614142
chr1	8250000	8300000	0.639177873636133
chr1	8300000	8350000	0.936796921255181
chr1	8350000	8400000	0.687642730271505
chr1	8400000	8450000	0.35031294933604
chr1	8450000	8500000	0.617123403535482
chr1	8500000	8550000	0.70362852068003
chr1	8550000	8600000	0.202507823733401
chr1	8600000	8650000	0.721327074346612
chr1	8650000	8700000	0.787913389156728
chr1	8700000	8750000	0.712171191744904
chr1	8750000	8800000	0.768438636555866
chr1	8800000	8850000	0.428592573796837
chr1	8850000	8900000	0.462699822380107
chr1	8900000	8950000	0.273238602723505
chr1	8950000	9000000	0.182419859595703
chr1	9000000	9050000	0.759663368011503
chr1	9050000	9100000	0.442167808508839
chr1	9100000	9150000	0.600545546815529
chr1	9150000	9200000	0.732470608136683
chr1	9200000	9250000	0.316924638416646
chr1	9250000	9300000	0.162141588429333
chr1	9300000	9350000	0.901780427979362
chr1	9350000	9400000	0.70764611350757
chr1	9400000	9450000	0.543855197496405
chr1	9450000	9500000	0.0750444049733571
chr1	9500000	9550000	0.400617440581917
chr1	9550000	9600000	0.313837435507063
chr1	9600000	9650000	0.961156220925315
chr1	9650000	9700000	0.430833967690096
chr1	9700000	9750000	0.637697707857566
chr1	9750000	9800000	0.456229383405227
chr1	9800000	9850000	0.30305337054893
chr1	9850000	9900000	0.601053032225324
chr1	9900000	9950000	0.499725112069695
chr1	9950000	10000000	0.653049141503848
chr1	10000000	10050000	0.279835913050833
chr1	10050000	10100000	0.209232005413178
chr1	10100000	10150000	0.250993825594181
chr1	10150000	10200000	0.237418590882179
chr1	10200000	10250000	0.852934957286645
chr1	10250000	10300000	0.766556711494545
chr1	10300000	10350000	0.680157320477036
chr1	10350000	10400000	0.593060137021061
chr1	10400000	10450000	0.915757421974118
chr1	10450000	10500000	0.374587668104542
chr1	10500000	10550000	0.646769009557642
chr1	10550000	10600000	0.615727818658547
chr1	10600000	10650000	0.70362852068003
chr1	10650000	10700000	0.987566607460036
chr1	10700000	10750000	0.739469677746765
chr1	10750000	10800000	0.601835405565423
chr1	10800000	10850000	0.204432039245538
chr1	10850000	10900000	0.349678592573797
chr1	10900000	10950000	0.35287152161042
chr1	10950000	11000000	0.417364459105134
chr1	11000000	11050000	0.789985621246722
chr1	11050000	11100000	0.367081113084666
chr1	11100000	11150000	0.264865093461896
chr1	11150000	11200000	0.382326820603908
chr1	11200000	11250000	0.496151568975725
chr1	11250000	11300000	0.406855282077307
chr1	11300000	11350000	0.170219064535228
chr1	11350000	11400000	0.0126236995686374
chr1	11400000	11450000	0.0841791423496574
chr1	11450000	11500000	0.165186500888099
chr1	11500000	11550000	0.326926330034678
chr1	11550000	11600000	0.684640108263554
chr1	11600000	11650000	0.836314810115876
chr1	11650000	11700000	0.84418083396769
chr1	11700000	11750000	0.830542163579464
chr1	11750000	11800000	0.727734077645268
chr1	11800000	11850000	0.580732470608137
chr1	11850000	11900000	0.960839042544194
chr1	11900000	11950000	0.175907130170008
chr1	11950000	12000000	0.206842594942062
chr1	12000000	12050000	0.634948828554512
chr1	12050000	12100000	0.45028757506555
chr1	12100000	12150000	0.49621500465195
chr1	12150000	12200000	0.571936056838366
chr1	12200000	12250000	0.299331810877104
chr1	12250000	12300000	0.235071470861879
chr1	12300000	12350000	0.223272435084158
chr1	12350000	12400000	0.105493529561025
chr1	12400000	12450000	0.433498266091517
chr1	12450000	12500000	0.665905438551975
chr1	12500000	12550000	0.565825086695424
chr1	12550000	12600000	0.949864670557388
chr1	12600000	12650000	0.74386788463165
chr1	12650000	12700000	0.5986424765288
chr1	12700000	12750000	0.379641376977079
chr1	12750000	12800000	0.296984690856805
chr1	12800000	12850000	0.363148101158758
chr1	12850000	12900000	0.468366742789478
chr1	12900000	12950000	0.641842172037554
chr1	12950000	13000000	0.529032394485325
chr1	13000000	13050000	0.0983252981476782
chr1	13050000	13100000	0.00708365051171445
chr1	13100000	13150000	0.138374355070625
chr1	13150000	13200000	0.310348473314725
chr1	13200000	13250000	0.231772815698215
chr1	13250000	13300000	0.127230821280555
chr1	13300000	13350000	0.00579379176182016
chr1	13350000	13400000	0.257781442950182
chr1	13400000	13450000	0.0138501226423073
chr1	13450000	13500000	0.849023090586146
chr1	13500000	13550000	0.443647974287406
chr1	13550000	13600000	0.245284614733993
chr1	13600000	13650000	0.762116214158843
chr1	13650000	13700000	0.0128985874989428
chr1	13700000	13750000	0.0762285375962107
chr1	13750000	13800000	0.263236911105472
chr1	13800000	13850000	0.500359468831938
chr1	13850000	13900000	0.178021652710818
chr1	13900000	13950000	0.119132199949252
chr1	13950000	14000000	0.524147847416053
chr1	14000000	14050000	0.126363867038823
chr1	14050000	14100000	0.275099382559418
chr1	14100000	14150000	0.0420367081113084
chr1	14150000	14200000	0.0126236995686374
chr1	14200000	14250000	0.0250782373340099
chr1	14250000	14300000	0.25746426456906
chr1	14300000	14350000	0.0472595787871098
chr1	14350000	14400000	0.145077391524994
chr1	14400000	14450000	0.287701936902647
chr1	14450000	14500000	0.108792184724689
chr1	14500000	14550000	0.173623445825932
chr1	14550000	14600000	0.0882390256280132
chr1	14600000	14650000	0.00723166708957113
chr1	14650000	14700000	0.0556753784995349
chr1	14700000	14750000	0.00135329442611853
chr1	14750000	14800000	0.00325636471284785
chr1	14800000	14850000	0.10688911443796
chr1	14850000	14900000	0.133658969804618
chr1	14900000	14950000	0.571005666920409
chr1	14950000	15000000	0.475217795821703
chr1	15000000	15050000	0.82366996532183
chr1	15050000	15100000	0.915123065211875
chr1	15100000	15150000	0.798951196819758
chr1	15150000	15200000	0.635181426034002
chr1	15200000	15250000	0.321047957371226
chr1	15250000	15300000	0.365664382982323
chr1	15300000	15350000	0.692992472299755
chr1	15350000	15400000	0.191216273365474
chr1	15400000	15450000	0.833523640362006
chr1	15450000	15500000	0.529751332149201
chr1	15500000	15550000	0.594603738475852
chr1	15550000	15600000	0.462932419859596
chr1	15600000	15650000	0.148735515520595
chr1	15650000	15700000	0.304364374524232
chr1	15700000	15750000	0.326947475260086
chr1	15750000	15800000	0.16116890806056
chr1	15800000	15850000	0.130804364374524
chr1	15850000	15900000	0.312653302884209
chr1	15900000	15950000	0.581007358538442
chr1	15950000	16000000	0.525057092108602
chr1	16000000	16050000	0.486340184386366
chr1	16050000	16100000	0.526579548337985
chr1	16100000	16150000	0.365495221179058
chr1	16150000	16200000	0.48974456567707
chr1	16200000	16250000	0.212636386703882
chr1	16250000	16300000	0.442421551213736
chr1	16300000	16350000	0.730652118751586
chr1	16350000	16400000	0.156051763511799
chr1	16400000	16450000	0.729256533874651
chr1	16450000	16500000	0.637190222447771
chr1	16500000	16550000	0.662247314556373
chr1	16550000	16600000	0.959676055146748
chr1	16600000	16650000	0.0465406411232344
chr1	16650000	16700000	0.609193944007443
chr1	16700000	16750000	0.616552482449463
chr1	16750000	16800000	0.596083904254419
chr1	16800000	16850000	0.586568552820773
chr1	16850000	16900000	0.706715723589614
chr1	16900000	16950000	0.884568214497166
chr1	16950000	17000000	0.231688234796583
chr1	17000000	17050000	0.409963630212298
chr1	17050000	17100000	0.417322168654318
chr1	17100000	17150000	0.378499534805041
chr1	17150000	17200000	0.972659223547323
chr1	17200000	17250000	0.181574050579379
chr1	17250000	17300000	0.39634610504948
chr1	17300000	17350000	0.38731709380022
chr1	17350000	17400000	0.640806055992557
chr1	17400000	17450000	0.737439736107587
chr1	17450000	17500000	0.255709210860188
chr1	17500000	17550000	0.475979023936395
chr1	17550000	17600000	0.433561701767741
chr1	17600000	17650000	0.664784741605346
chr1	17650000	17700000	0.45028757506555
chr1	17700000	17750000	0.238687304406665
chr1	17750000	17800000	0.107840649581325
chr1	17800000	17850000	0.213968535904593
chr1	17850000	17900000	0.314239194789816
chr1	17900000	17950000	0.704051425188193
chr1	17950000	18000000	0.0413389156728411
chr1	18000000	18050000	0.218303307113254
chr1	18050000	18100000	0.624693394231582
chr1	18100000	18150000	0.979679438382813
chr1	18150000	18200000	0.595238095238095
chr1	18200000	18250000	0.284657024443881
chr1	18250000	18300000	0.657870252896896
chr1	18300000	18350000	0.531760128562971
chr1	18350000	18400000	0.0387591981730525
chr1	18400000	18450000	0.149391017508247
chr1	18450000	18500000	0.360483802757337
chr1	18500000	18550000	0.106381629028165
chr1	18550000	18600000	0.227057430432208
chr1	18600000	18650000	0.694768671234035
chr1	18650000	18700000	0.487904931066565
chr1	18700000	18750000	0.0784910767148778
chr1	18750000	18800000	0.211896303814599
chr1	18800000	18850000	0.671128309227776
chr1	18850000	18900000	0.22536581239956
chr1	18900000	18950000	0.713714793199695
chr1	18950000	19000000	0.70921086018777
chr1	19000000	19050000	0.211473399306437
chr1	19050000	19100000	0.692315825086695
chr1	19100000	19150000	0.276516112661761
chr1	19150000	19200000	0.595090078660238
chr1	19200000	19250000	0.111329611773662
chr1	19250000	19300000	0.815592489215935
chr1	19300000	19350000	0.539351264484479
chr1	19350000	19400000	0.975048634018439
chr1	19400000	19450000	0.263258056330881
chr1	19450000	19500000	0.823247060813668
chr1	19500000	19550000	0.170874566522879
chr1	19550000	19600000	0.557853336716569
chr1	19600000	19650000	0.34796582931574
chr1	19650000	19700000	0.180326482280301
chr1	19700000	19750000	0.134335617017677
chr1	19750000	19800000	0.372240548084243
chr1	19800000	19850000	0.965469846908568
chr1	19850000	19900000	0.311046265753193
chr1	19900000	19950000	0.745686374016747
chr1	19950000	20000000	0.157299331810877
chr1	20000000	20050000	0.74754715385266
chr1	20050000	20100000	0.784086103357862
chr1	20100000	20150000	0.539626152414785
chr1	20150000	20200000	0.166899264146156
chr1	20200000	20250000	0.0392878288082551
chr1	20250000	20300000	0.824748371817644
chr1	20300000	20350000	0.0742408864078491
chr1	20350000	20400000	0.781738983337562
chr1	20400000	20450000	0.158060559925569
chr1	20450000	20500000	0.0433900025374271
chr1	20500000	20550000	0.235029180411063
chr1	20550000	20600000	0.545842848684767
chr1	20600000	20650000	0.460860187769602
chr1	20650000	20700000	0.324959824071725
chr1	20700000	20750000	0.491288167131862
chr1	20750000	20800000	0.367271420113338
chr1	20800000	20850000	0.0753192929036623
chr1	20850000	20900000	0.243931320307874
chr1	20900000	20950000	0.315085003806141
chr1	20950000	21000000	0.313351095322676
chr1	21000000	21050000	0.498202655840311
chr1	21050000	21100000	0.146494121627337
chr1	21100000	21150000	0.620443203924554
chr1	21150000	21200000	0.759346189630381
chr1	21200000	21250000	0.155861456483126
chr1	21250000	21300000	0.23650934618963
chr1	21300000	21350000	0.438509684513237
chr1	21350000	21400000	0.858813329950097
chr1	21400000	21450000	0.799141503848431
chr1	21450000	21500000	0.511016662437622
chr1	21500000	21550000	0.354816882347966
chr1	21550000	21600000	0.376427302715047
chr1	21600000	21650000	0.164023513490654
chr1	21650000	21700000	0.113761312695593
chr1	21700000	21750000	0.0351433646282669
chr1	21750000	21800000	0.548464856635372
chr1	21800000	21850000	0.12382643998985
chr1	21850000	21900000	0.506977924384674
chr1	21900000	21950000	0.235029180411063
chr1	21950000	22000000	0.626131269559334
chr1	22000000	22050000	0.644421889537342
chr1	22050000	22100000	0.708639939101751
chr1	22100000	22150000	0.491182441004821
chr1	22150000	22200000	0.159223547323014
chr1	22200000	22250000	0.114564831261101
chr1	22250000	22300000	0.148672079844371
chr1	22300000	22350000	0.0558022498519835
chr1	22350000	22400000	0.210225831007359
chr1	22400000	22450000	0.0556119428233105
chr1	22450000	22500000	0.0585299839296287
chr1	22500000	22550000	0.210754461642561
chr1	22550000	22600000	0.229869745411486
chr1	22600000	22650000	0.142582254926838
chr1	22650000	22700000	0.231793960923623
chr1	22700000	22750000	0.174448109616849
chr1	22750000	22800000	0.497124249344498
chr1	22800000	22850000	0.388036031464095
chr1	22850000	22900000	0.284614733993064
chr1	22900000	22950000	0.131375285460543
chr1	22950000	23000000	0.461959739490823
chr1	23000000	23050000	0.432018100312949
chr1	23050000	23100000	0.31876427302715
chr1	23100000	23150000	0.253150638585807
chr1	23150000	23200000	0.375285460543009
chr1	23200000	23250000	0.482026558403113
chr1	23250000	23300000	0.397614818573966
chr1	23300000	23350000	0.500824663790916
chr1	23350000	23400000	0.471073331641715
chr1	23400000	23450000	0.885773492345428
chr1	23450000	23500000	0.363296117736615
chr1	23500000	23550000	0.855704981815106
chr1	23550000	23600000	0.535925737968367
chr1	23600000	23650000	0.0893174321238265
chr1	23650000	23700000	0.264653641207815
chr1	23700000	23750000	0.0846231920832277
chr1	23750000	23800000	0.12215596718261
chr1	23800000	23850000	0.117271420113338
chr1	23850000	23900000	0.308085934196059
chr1	23900000	23950000	0.0326270828047027
chr1	23950000	24000000	0.0355028334602047
chr1	24000000	24050000	0.000232597479489116
chr1	24050000	24100000	0.157553074515774
chr1	24100000	24150000	0.426964391440413
chr1	24150000	24200000	0.532183033071133
chr1	24200000	24250000	0.434322929882433
chr1	24250000	24300000	0.0749598240717246
chr1	24300000	24350000	0.815613634441343
chr1	24350000	24400000	0.645859764865093
chr1	24400000	24450000	0.335722743804449
chr1	24450000	24500000	0.600164932758183
chr1	24500000	24550000	0.286242916349488
chr1	24550000	24600000	0.571851475936733
chr1	24600000	24650000	0.00589951788886067
chr1	24650000	24700000	0.229277679100059
chr1	24700000	24750000	0.777319631227269
chr1	24750000	24800000	0.364543686035693
chr1	24800000	24850000	0.736593927091263
chr1	24850000	24900000	0.22291296625222
chr1	24900000	24950000	0.71578702528969
chr1	24950000	25000000	0.152901124925992
chr1	25000000	25050000	0.599594011672164
chr1	25050000	25100000	0.125475767571682
chr1	25100000	25150000	0.872177112408018
chr1	25150000	25200000	0.495496066988074
chr1	25200000	25250000	0.0791254334771209
chr1	25250000	25300000	0.368772731117314
chr1	25300000	25350000	0.298951196819758
chr1	25350000	25400000	0.851518227184302
chr1	25400000	25450000	0.345872452000338
chr1	25450000	25500000	0.159984775437706
chr1	25500000	25550000	0.719804618117229
chr1	25550000	25600000	0.723166708957117
chr1	25600000	25650000	0.417660492260847
chr1	25650000	25700000	0.558593419605853
chr1	25700000	25750000	0.397213059291212
chr1	25750000	25800000	0.363845893597226
chr1	25800000	25850000	0.151082635540895
chr1	25850000	25900000	0.739681130000846
chr1	25900000	25950000	0.785016493275818
chr1	25950000	26000000	0.744904000676647
chr1	26000000	26050000	0.590966759705658
chr1	26050000	26100000	0.544383828131608
chr1	26100000	26150000	0.938446248837013
chr1	26150000	26200000	0.208449632073078
chr1	26200000	26250000	0.185633933857735
chr1	26250000	26300000	0.398502918041106
chr1	26300000	26350000	0.327581832022329
chr1	26350000	26400000	0.614226507654572
chr1	26400000	26450000	0.616933096506809
chr1	26450000	26500000	0.797872790323945
chr1	26500000	26550000	0.300241055569652
chr1	26550000	26600000	0.825594180833968
chr1	26600000	26650000	0.0730990442358116
chr1	26650000	26700000	0.64177873636133
chr1	26700000	26750000	0.528292311596042
chr1	26750000	26800000	0.238391271250951
chr1	26800000	26850000	0.0649158420028757
chr1	26850000	26900000	0.0482956948321069
chr1	26900000	26950000	0.196121965660154
chr1	26950000	27000000	0.381882770870338
chr1	27000000	27050000	0.942167808508839
chr1	27050000	27100000	0.363148101158758
chr1	27100000	27150000	0.652668527446502
chr1	27150000	27200000	0.238983337562378
chr1	27200000	27250000	0.754229045081621
chr1	27250000	27300000	0.0780893174321238
chr1	27300000	27350000	0.37037976824833
chr1	27700000	27750000	0.267254503933012
chr1	27950000	28000000	0.479362260001692
chr1	28100000	28150000	0.494481096168485
chr1	28800000	28850000	0.0981349911190054
chr1	28850000	28900000	0.71878964729764
chr1	28900000	28950000	0.140827201217965
chr1	28950000	29000000	0.490653810369619
chr1	29000000	29050000	0.579654064112323
chr1	29100000	29150000	0.452613549860442
chr1	29250000	29300000	0.621881079252305
chr1	29350000	29400000	0.566480588683075
chr1	29400000	29450000	0.0889791085172968
chr1	29450000	29500000	0.547893935549353
chr1	29500000	29550000	0.637993741013279
chr1	29550000	29600000	0.208851391355832
chr1	29600000	29650000	0.116214158842933
chr1	29650000	29700000	0.22481603653895
chr1	30050000	30100000	0.375898672079844
chr1	30200000	30250000	0.559502664298401
chr1	30250000	30300000	0.777129324198596
chr1	30700000	30750000	0.746891651865009
chr1	30750000	30800000	0.37416476359638
chr1	30900000	30950000	0.0523767233358707
chr1	30950000	31000000	0.784382136513575
chr1	31000000	31050000	0.779116975386958
chr1	31050000	31100000	0.430770532013871
chr1	31100000	31150000	0.789879895119682
chr1	31200000	31250000	0.64277256195551
chr1	31250000	31300000	0.605112915503679
chr1	31300000	31350000	0.262771716146494
chr1	31600000	31650000	0.0671149454453185
chr1	31650000	31700000	0.267487101412501
chr1	31700000	31750000	0.24966167639347
chr1	31750000	31800000	0.598980800135329
chr1	31900000	31950000	0.0545335363274972
chr1	32000000	32050000	0.0963165017339085
chr1	32050000	32100000	0.70018184893851
chr1	32250000	32300000	0.49097098875074
chr1	32300000	32350000	0.850355239786856
chr1	32550000	32600000	0.680516789308974
chr1	32600000	32650000	0.0406622684597818
chr1	32650000	32700000	0.679967013448363
chr1	32700000	32750000	0.113951619724266
chr1	32750000	32800000	0.657426203163326
chr1	32800000	32850000	0.256977924384674
chr1	32850000	32900000	0.599742028250021
chr1	32900000	32950000	0.239152499365643
chr1	32950000	33000000	0.370126025543432
chr1	33000000	33050000	0.240019453607375
chr1	33050000	33100000	0.169817305252474
chr1	33100000	33150000	0.490230905861456
chr1	33150000	33200000	0.353484733147255
chr1	33200000	33250000	0.177619893428064
chr1	33250000	33300000	0.236572781865855
chr1	33300000	33350000	0.211135075699907
chr1	33350000	33400000	0.765964645183118
chr1	33400000	33450000	0.940285883447518
chr1	33450000	33500000	0.456546561786349
chr1	33500000	33550000	0.264442188953734
chr1	33550000	33600000	0.904339000253743
chr1	33600000	33650000	0.958491922523894
chr1	33650000	33700000	0.942781020045674
chr1	33700000	33750000	0.219297132707435
chr1	33750000	33800000	0.821090247822042
chr1	33800000	33850000	0.590480419521272
chr1	33850000	33900000	0.0930601370210606
chr1	33900000	33950000	0.45764611350757
chr1	33950000	34000000	0.606762243085511
chr1	34000000	34050000	0.811722912966252
chr1	34050000	34100000	0.878097775522287
chr1	34100000	34150000	0.51437875327751
chr1	34150000	34200000	0.3577772139051
chr1	34200000	34250000	0.182631311849784
chr1	34250000	34300000	0.173327412670219
chr1	34300000	34350000	0.707899856212467
chr1	34350000	34400000	0.546752093377315
chr1	34400000	34450000	0.924553835743889
chr1	34450000	34500000	0.0975852152583947
chr1	34500000	34550000	0.988898756660746
chr1	34550000	34600000	0.25044404973357
chr1	34600000	34650000	0.237524317009219
chr1	34650000	34700000	0.399137274803349
chr1	34700000	34750000	0.933138797259579
chr1	34750000	34800000	0.682969635456314
chr1	34800000	34850000	0.366319884969974
chr1	34850000	34900000	0.373614987735769
chr1	34900000	34950000	0.388818404804195
chr1	34950000	35000000	0.734585130677493
chr1	35000000	35050000	0.900744311934365
chr1	35050000	35100000	0.27708703374778
chr1	35100000	35150000	0.218578195043559
chr1	35150000	35200000	0.805125602638924
chr1	35200000	35250000	0.151632411401506
chr1	35250000	35300000	0.428021652710818
chr1	35300000	35350000	0.588260170853421
chr1	35350000	35400000	0.0589105979869745
chr1	35400000	35450000	0.401822718430178
chr1	35450000	35500000	0.37126786771547
chr1	35500000	35550000	0.0396261524147847
chr1	35550000	35600000	0.0365178042797937
chr1	35600000	35650000	0.034128393808678
chr1	35650000	35700000	0.022202486678508
chr1	35700000	35750000	0.278694070878796
chr1	35750000	35800000	0.257781442950182
chr1	35800000	35850000	0.179248075784488
chr1	35850000	35900000	0.33181087710395
chr1	35900000	35950000	0.496997377992049
chr1	35950000	36000000	0.40704558910598
chr1	36000000	36050000	0.227797513321492
chr1	36050000	36100000	0.442358115537512
chr1	36100000	36150000	0.600608982491753
chr1	36150000	36200000	0.835595872452
chr1	36200000	36250000	0.508035185655079
chr1	36250000	36300000	0.318827708703375
chr1	36300000	36350000	0.610631819335194
chr1	36350000	36400000	0.00410217372917199
chr1	36400000	36450000	0.89590205531591
chr1	36450000	36500000	0.521314387211368
chr1	36500000	36550000	0.6628393808678
chr1	36550000	36600000	0.170874566522879
chr1	36600000	36650000	0.131840480419521
chr1	36650000	36700000	0.585765034255265
chr1	36700000	36750000	0.780618286390933
chr1	36750000	36800000	0.532331049648989
chr1	36800000	36850000	0.33436944937833
chr1	36850000	36900000	0.915567114945445
chr1	36900000	36950000	0.282605937579295
chr1	36950000	37000000	0.107946375708365
chr1	37000000	37050000	0.18000930389918
chr1	37050000	37100000	0.474794891313541
chr1	37100000	37150000	0.159181256872198
chr1	37150000	37200000	0.170493952465533
chr1	37200000	37250000	0.159773323183625
chr1	37250000	37300000	0.913262285375962
chr1	37300000	37350000	0.0768417491330458
chr1	37350000	37400000	0.105789562716739
chr1	38300000	38350000	0.177006681891229
chr1	38350000	38400000	0.269432462150047
chr1	38400000	38450000	0.183900025374271
chr1	38450000	38500000	0.330161549522118
chr1	38500000	38550000	0.597437198680538
chr1	38550000	38600000	0.313900871183287
chr1	38600000	38650000	0.235029180411063
chr1	38650000	38700000	0.371437029518735
chr1	38700000	38750000	0.277446502579717
chr1	38750000	38800000	0.200393301192591
chr1	38800000	38850000	0.129028165440244
chr1	38850000	38900000	0.268396346105049
chr1	38900000	38950000	0.714750909244693
chr1	38950000	39000000	0.592002875750655
chr1	39000000	39050000	0.692400405988328
chr1	39050000	39100000	0.439524655332826
chr1	39100000	39150000	0.662754799966168
chr1	39150000	39200000	0.592150892328512
chr1	39200000	39250000	0.393153176012856
chr1	39250000	39300000	0.922037553920325
chr1	39300000	39350000	0.391926752939186
chr1	39400000	39450000	0.916011164679015
chr1	39450000	39500000	0.347098875074008
chr1	39500000	39550000	0.498456398545209
chr1	39550000	39600000	0.709549183794299
chr1	39600000	39650000	0.369428233104965
chr1	39650000	39700000	0.0722743804448955
chr1	39700000	39750000	0.0667343313879726
chr1	39750000	39800000	0.110610674109786
chr1	39800000	39850000	0.50367926922101
chr1	39850000	39900000	0.998625560348473
chr1	39900000	39950000	0.338365896980462
chr1	39950000	40000000	0.175124756829908
chr1	40000000	40050000	0.188298232259156
chr1	40050000	40100000	0.414002368265246
chr1	40100000	40150000	0.169605852998393
chr1	40150000	40200000	0.168548591727988
chr1	40200000	40250000	0.560771377822888
chr1	40250000	40300000	0.79112746341876
chr1	40300000	40350000	0.412035862302292
chr1	40350000	40400000	0.722828385350588
chr1	40400000	40450000	0.473314725534974
chr1	40450000	40500000	0.237164848177282
chr1	40500000	40550000	0.208555358200118
chr1	40550000	40600000	0.562716738560433
chr1	40600000	40650000	0.119999154190984
chr1	40650000	40700000	0.606233612450309
chr1	40700000	40750000	0.259980546392625
chr1	40750000	40800000	0.885773492345428
chr1	40800000	40850000	0.157997124249345
chr1	40850000	40900000	0.362408018269475
chr1	40900000	40950000	0.464877780597141
chr1	40950000	41000000	0.476380783219149
chr1	41000000	41050000	0.697263807832192
chr1	41050000	41100000	0.389537342468071
chr1	41100000	41150000	0.044214666328343
chr1	41150000	41200000	0.826038230567538
chr1	41200000	41250000	0.408208576503426
chr1	41250000	41300000	0.409540725704136
chr1	41300000	41350000	0.0802672756491584
chr1	41350000	41400000	0.979425695677916
chr1	41400000	41450000	0.0707519242155121
chr1	41450000	41500000	0.272583100735854
chr1	41500000	41550000	0.654973357015986
chr1	41550000	41600000	0.209633764695932
chr1	41600000	41650000	0.00583608221263643
chr1	41650000	41700000	0.666730102342891
chr1	41700000	41750000	0.18222955256703
chr1	41750000	41800000	0.959908652626237
chr1	41800000	41850000	0.694113169246384
chr1	41850000	41900000	0.853949928106234
chr1	41900000	41950000	0.670472807240125
chr1	41950000	42000000	0.43167977670642
chr1	42000000	42050000	0.068045335363275
chr1	42050000	42100000	0.174300093038992
chr1	42100000	42150000	0.105049479827455
chr1	42150000	42200000	0.0771166370633511
chr1	42200000	42250000	0.696143110885562
chr1	42250000	42300000	0.304702698130762
chr1	42300000	42350000	0.896938171360907
chr1	42350000	42400000	0.627611435337901
chr1	42400000	42450000	0.433942315825087
chr1	42450000	42500000	0.644083565930813
chr1	42500000	42550000	0.0733316417153007
chr1	42550000	42600000	0.426943246215005
chr1	42600000	42650000	0.249069610082043
chr1	42650000	42700000	0.685803095661
chr1	42700000	42750000	0.716294510699484
chr1	42750000	42800000	0.611583354478559
chr1	42800000	42850000	0.744459950943077
chr1	42850000	42900000	0.48729171952973
chr1	42900000	42950000	0.435189884124165
chr1	42950000	43000000	0.486340184386366
chr1	43000000	43050000	0.467351771969889
chr1	43050000	43100000	0.741013279201556
chr1	43100000	43150000	0.798908906368942
chr1	43150000	43200000	0.709612619470524
chr1	43200000	43250000	0.892011333840819
chr1	43250000	43300000	0.919563562547577
chr1	43300000	43350000	0.893681806648059
chr1	43350000	43400000	0.905205954495475
chr1	43400000	43450000	0.84496320730779
chr1	43450000	43500000	0.984521695001269
chr1	43500000	43550000	0.987714624037892
chr1	43550000	43600000	0.726042459612619
chr1	43600000	43650000	0.167131861625645
chr1	43650000	43700000	0.739871437029519
chr1	43700000	43750000	0.983781612111985
chr1	43750000	43800000	0.928930897403366
chr1	43800000	43850000	0.80639431616341
chr1	43850000	43900000	0.500359468831938
chr1	43900000	43950000	0.0439820688488539
chr1	43950000	44000000	0.52351349065381
chr1	44000000	44050000	0.225471538526601
chr1	44050000	44100000	0.0400067664721306
chr1	44100000	44150000	0.300177619893428
chr1	44150000	44200000	0.389241309312357
chr1	44200000	44250000	0.576524570751924
chr1	44250000	44300000	0.364924300093039
chr1	44300000	44350000	0.420324790662268
chr1	44350000	44400000	0.965702444388057
chr1	44400000	44450000	0.0823817981899687
chr1	44450000	44500000	0.710648735515521
chr1	44500000	44550000	0.223314725534974
chr1	44550000	44600000	0.32322591558826
chr1	44600000	44650000	0.0760170853421297
chr1	44650000	44700000	0.559904423581155
chr1	44700000	44750000	0.208153598917365
chr1	44750000	44800000	0.0300896557557303
chr1	44800000	44850000	0.695762496828216
chr1	44850000	44900000	0.537236741943669
chr1	44900000	44950000	0.806246299585554
chr1	44950000	45000000	0.086970312103527
chr1	45000000	45050000	0.658462319208323
chr1	45050000	45100000	0.621183286813837
chr1	45100000	45150000	0.667449040006767
chr1	45150000	45200000	0.167131861625645
chr1	45200000	45250000	0.275987482026558
chr1	45250000	45300000	0.523767233358708
chr1	45300000	45350000	0.162353040683414
chr1	45350000	45400000	0.634145309989004
chr1	45400000	45450000	0.613528715216104
chr1	45450000	45500000	0.336357100566692
chr1	45500000	45550000	0.927112408018269
chr1	45550000	45600000	0.508965575573036
chr1	45600000	45650000	0.562166962699822
chr1	45650000	45700000	0.65080774761059
chr1	45700000	45750000	0.43635287152161
chr1	45750000	45800000	0.491076714877781
chr1	45800000	45850000	0.11557980208069
chr1	45850000	45900000	0.959485748118075
chr1	45900000	45950000	0.349128816713186
chr1	45950000	46000000	0.567305252473991
chr1	46000000	46050000	0.643512644844794
chr1	46050000	46100000	0.95274042121289
chr1	46100000	46150000	0.580373001776199
chr1	46150000	46200000	0.561786348642477
chr1	46200000	46250000	0.391482703205616
chr1	46250000	46300000	0.424278947813584
chr1	46300000	46350000	0.798570582762412
chr1	46350000	46400000	0.528926668358285
chr1	46400000	46450000	0.338217880402605
chr1	46450000	46500000	0.708047872790324
chr1	46500000	46550000	0.718895373424681
chr1	46550000	46600000	0.355176351179904
chr1	46600000	46650000	0.314492937494714
chr1	46650000	46700000	0.231793960923623
chr1	46700000	46750000	0.402562801319462
chr1	46750000	46800000	0.405248244946291
chr1	46800000	46850000	0.400786602385181
chr1	46850000	46900000	0.536010318869999
chr1	46900000	46950000	0.334284868476698
chr1	46950000	47000000	0.336610843271589
chr1	47000000	47050000	0.543072824156306
chr1	47050000	47100000	0.54814767825425
chr1	47100000	47150000	0.0542797936226
chr1	47150000	47200000	0.796730948151907
chr1	47200000	47250000	0.362450308720291
chr1	47250000	47300000	0.719001099551721
chr1	47300000	47350000	0.121479319969551
chr1	47350000	47400000	0.157087879556796
chr1	47400000	47450000	0.443732555189038
chr1	47450000	47500000	0.797048126533029
chr1	47500000	47550000	0.150723166708957
chr1	47550000	47600000	0.919542417322169
chr1	47600000	47650000	0.838683075361583
chr1	47650000	47700000	0.82366996532183
chr1	47700000	47750000	0.265457159773323
chr1	47750000	47800000	0.0457159773323184
chr1	47800000	47850000	0.448574811807494
chr1	47850000	47900000	0.188869153345175
chr1	47900000	47950000	0.759599932335279
chr1	47950000	48000000	0.400384843102428
chr1	48000000	48050000	0.737672333587076
chr1	48050000	48100000	0.837752685443627
chr1	48100000	48150000	0.223272435084158
chr1	48150000	48200000	0.677027827116637
chr1	48200000	48250000	0.494671403197158
chr1	48250000	48300000	0.776896726719107
chr1	48300000	48350000	0.70809016324114
chr1	48350000	48400000	0.505920663114269
chr1	48400000	48450000	0.676055146747864
chr1	48450000	48500000	0.785481688234797
chr1	48500000	48550000	0.153958386196397
chr1	48550000	48600000	0.82434661253489
chr1	48600000	48650000	0.772265922354732
chr1	48650000	48700000	0.549754715385266
chr1	48700000	48750000	0.126236995686374
chr1	48750000	48800000	0.713165017339085
chr1	48800000	48850000	0.516683582846993
chr1	48850000	48900000	0.742028250021145
chr1	48900000	48950000	0.174067495559503
chr1	48950000	49000000	0.63196735177197
chr1	49000000	49050000	0.705045250782373
chr1	49050000	49100000	0.0286517804279793
chr1	49100000	49150000	0.183921170599679
chr1	49150000	49200000	0.781104626575319
chr1	49200000	49250000	0.902224477712932
chr1	49250000	49300000	0.345999323352787
chr1	49300000	49350000	0.60187769601624
chr1	49350000	49400000	0.524359299670135
chr1	49400000	49450000	0.231899687050664
chr1	49450000	49500000	0.00302376723335873
chr1	49500000	49550000	0.71466632834306
chr1	49550000	49600000	0.307684174913305
chr1	49600000	49650000	0.284276410386535
chr1	49650000	49700000	0.315634779666751
chr1	49700000	49750000	0.840713017000761
chr1	49750000	49800000	0.212953565085004
chr1	49800000	49850000	0.24720883024613
chr1	49850000	49900000	0.481984267952296
chr1	49900000	49950000	0.479996616763935
chr1	49950000	50000000	0.465765880064281
chr1	50000000	50050000	0.756385858073247
chr1	50050000	50100000	0.25623784149539
chr1	50100000	50150000	0.607015985790408
chr1	50150000	50200000	0.695635625475768
chr1	50200000	50250000	0.515541740674956
chr1	50250000	50300000	0.547724773746088
chr1	50300000	50350000	0.893026304660408
chr1	50350000	50400000	0.434640108263554
chr1	50450000	50500000	0.428423411993572
chr1	50500000	50550000	0.725217795821703
chr1	50550000	50600000	0.350143787532775
chr1	50600000	50650000	0.423390848346443
chr1	50650000	50700000	0.31988496997378
chr1	50700000	50750000	0.141144379599087
chr1	50750000	50800000	0.477924384673941
chr1	50800000	50850000	0.0831218810792523
chr1	50850000	50900000	0.173073669965322
chr1	50900000	50950000	0.209908652626237
chr1	50950000	51000000	0.58314302630466
chr1	51000000	51050000	0.699082297217288
chr1	51050000	51100000	0.710606445064704
chr1	51100000	51150000	0.664784741605346
chr1	51150000	51200000	0.42265076545716
chr1	51200000	51250000	0.73183625137444
chr1	51250000	51300000	0.407954833798528
chr1	51300000	51350000	0.706187092954411
chr1	51350000	51400000	0.833079590628436
chr1	51400000	51450000	0.706567707011757
chr1	51450000	51500000	0.90905438551975
chr1	51500000	51550000	0.322126363867039
chr1	51550000	51600000	0.803137951450562
chr1	51600000	51650000	0.903070286729256
chr1	51650000	51700000	0.753023767233359
chr1	51700000	51750000	0.520722320899941
chr1	51750000	51800000	0.813625983252982
chr1	51800000	51850000	0.503763850122642
chr1	51850000	51900000	0.461536834982661
chr1	51900000	51950000	0.778926668358285
chr1	51950000	52000000	0.250422904508162
chr1	52000000	52050000	0.964306859511122
chr1	52050000	52100000	0.790112492599171
chr1	52100000	52150000	0.784974202825002
chr1	52150000	52200000	0.505624629958555
chr1	52200000	52250000	0.374080182694748
chr1	52250000	52300000	0.471348219572021
chr1	52300000	52350000	0.303878034339846
chr1	52350000	52400000	0.759092446925484
chr1	52400000	52450000	0.576207392370803
chr1	52450000	52500000	0.933096506808763
chr1	52500000	52550000	0.743614141926753
chr1	52550000	52600000	0.470333248752432
chr1	52600000	52650000	0.68100312949336
chr1	52650000	52700000	0.485240632665144
chr1	52700000	52750000	0.758775268544363
chr1	52750000	52800000	0.678169669288675
chr1	52800000	52850000	0.711600270658885
chr1	52850000	52900000	0.382009642222786
chr1	52900000	52950000	0.635942654148693
chr1	52950000	53000000	0.450583608221264
chr1	53000000	53050000	0.456990611519919
chr1	53050000	53100000	0.906834136851899
chr1	53100000	53150000	0.661697538695762
chr1	53150000	53200000	0.681743212382644
chr1	53200000	53250000	0.592193182779328
chr1	53250000	53300000	0.688171360906707
chr1	53300000	53350000	0.483485578956272
chr1	53350000	53400000	0.435253319800389
chr1	53400000	53450000	0.451323691110547
chr1	53450000	53500000	0.917660492260848
chr1	53500000	53550000	0.691871775353125
chr1	53550000	53600000	0.149221855704982
chr1	53600000	53650000	0.609764865093462
chr1	53650000	53700000	0.399665905438552
chr1	53700000	53750000	0.148968113000085
chr1	53750000	53800000	0.350270658885224
chr1	53800000	53850000	0.153725788716908
chr1	53850000	53900000	0.250148016577857
chr1	53900000	53950000	0.238666159181257
chr1	53950000	54000000	0.47335701598579
chr1	54000000	54050000	0.100080351856551
chr1	54050000	54100000	0.444007443119344
chr1	54100000	54150000	0.234098790493107
chr1	54150000	54200000	0.602638924130931
chr1	54200000	54250000	0.785841157066734
chr1	54250000	54300000	0.918696608305845
chr1	54300000	54350000	0.756808762581409
chr1	54350000	54400000	0.6101243339254
chr1	54400000	54450000	0.269051848092701
chr1	54450000	54500000	0.222616933096507
chr1	54500000	54550000	0.732660915165356
chr1	54550000	54600000	0.759430770532014
chr1	54600000	54650000	0.867778905523133
chr1	54650000	54700000	0.520109109363106
chr1	54700000	54750000	0.168104541994418
chr1	54750000	54800000	0.202254081028504
chr1	54800000	54850000	0.0327539541571513
chr1	54850000	54900000	0.211917449040007
chr1	54900000	54950000	0.586230229214243
chr1	54950000	55000000	0.211896303814599
chr1	55000000	55050000	0.042967098029265
chr1	55050000	55100000	0.00551890383151488
chr1	55100000	55150000	0.162437621585046
chr1	55150000	55200000	0.332212636386704
chr1	55200000	55250000	0.0460965913896643
chr1	55250000	55300000	0.484056500042291
chr1	55300000	55350000	0.401103780766303
chr1	55350000	55400000	0.645944345766726
chr1	55400000	55450000	0.277235050325636
chr1	55450000	55500000	0.495009726803688
chr1	55500000	55550000	0.382347965829316
chr1	55550000	55600000	0.1972849530576
chr1	55600000	55650000	0.203438213651358
chr1	55650000	55700000	0.0195170430516789
chr1	55700000	55750000	0.268184893850968
chr1	55750000	55800000	0.323458513067749
chr1	55800000	55850000	0.371394739067918
chr1	55850000	55900000	0.756703036454369
chr1	55900000	55950000	0.53254250190307
chr1	55950000	56000000	0.601602808085934
chr1	56000000	56050000	0.720227522625391
chr1	56050000	56100000	0.500549775860611
chr1	56100000	56150000	0.661084327158928
chr1	56150000	56200000	0.856381629028165
chr1	56200000	56250000	0.724266260678339
chr1	56250000	56300000	0.132495982407172
chr1	56300000	56350000	0.643872113676732
chr1	56350000	56400000	0.279730186923793
chr1	56400000	56450000	0.754165609405396
chr1	56450000	56500000	0.039055231328766
chr1	56500000	56550000	0.656305506216696
chr1	56550000	56600000	0.519009557641885
chr1	56600000	56650000	0.124207054047196
chr1	56650000	56700000	0.797534466717415
chr1	56700000	56750000	0.531802419013787
chr1	56750000	56800000	6.34356762243549e-05
chr1	56800000	56850000	0.163875496912797
chr1	56850000	56900000	0.267487101412501
chr1	56900000	56950000	0.300558233950774
chr1	56950000	57000000	0.323775691448871
chr1	57000000	57050000	0.3050621669627
chr1	57050000	57100000	0.119829992387719
chr1	57100000	57150000	0.0269813076207392
chr1	57150000	57200000	0.206144802503595
chr1	57200000	57250000	0.107946375708365
chr1	57250000	57300000	0.14478135836928
chr1	57300000	57350000	0.704601201048803
chr1	57350000	57400000	0.126659900194536
chr1	57400000	57450000	0.616044997039668
chr1	57450000	57500000	0.508119766556711
chr1	57500000	57550000	0.758373509261609
chr1	57550000	57600000	0.596464518311765
chr1	57600000	57650000	0.614226507654572
chr1	57650000	57700000	0.50869068764273
chr1	57700000	57750000	0.384758521525839
chr1	57750000	57800000	0.600672418167978
chr1	57800000	57850000	0.471284783895796
chr1	57850000	57900000	0.0416560940539626
chr1	57900000	57950000	0.9686839211706
chr1	57950000	58000000	0.509177027827117
chr1	58000000	58050000	0.259282753954157
chr1	58050000	58100000	0.184640108263554
chr1	58100000	58150000	0.543982068848854
chr1	58150000	58200000	0.26158758352364
chr1	58200000	58250000	0.733231836251374
chr1	58250000	58300000	0.887782288759198
chr1	58300000	58350000	0.856571936056838
chr1	58350000	58400000	0.619280216527108
chr1	58400000	58450000	0.193246215004652
chr1	58450000	58500000	0.426964391440413
chr1	58500000	58550000	0.0700752770024529
chr1	58550000	58600000	0.90905438551975
chr1	58600000	58650000	0.418696608305845
chr1	58650000	58700000	0.88932589021399
chr1	58700000	58750000	0.615537511629874
chr1	58750000	58800000	0.218599340268967
chr1	58800000	58850000	0.981603653894951
chr1	58850000	58900000	0.790598832783557
chr1	58900000	58950000	0.584876934788125
chr1	58950000	59000000	0.21967774676478
chr1	59000000	59050000	0.532669373255519
chr1	59050000	59100000	0.336843440751078
chr1	59100000	59150000	0.211959739490823
chr1	59150000	59200000	0.219191406580394
chr1	59200000	59250000	0.118096083904254
chr1	59250000	59300000	0.646980461811723
chr1	59300000	59350000	0.186141419267529
chr1	59350000	59400000	0.41083058445403
chr1	59400000	59450000	0.711008204347458
chr1	59450000	59500000	0.494396515266853
chr1	59500000	59550000	0.35109532267614
chr1	59550000	59600000	0.367609743719868
chr1	59600000	59650000	0.0822126363867038
chr1	59650000	59700000	0.0302376723335871
chr1	59700000	59750000	0.000993825594180819
chr1	59750000	59800000	0.377780597141166
chr1	59800000	59850000	0.809164340691872
chr1	59850000	59900000	0.698215342975556
chr1	59900000	59950000	0.590416983845048
chr1	59950000	60000000	0.96221348219572
chr1	60000000	60050000	0.798993487270574
chr1	60050000	60100000	0.454389748794722
chr1	60100000	60150000	0.00169161803264828
chr1	60150000	60200000	0.20519326736023
chr1	60200000	60250000	0.900490569229468
chr1	60250000	60300000	0.15871606191322
chr1	60300000	60350000	0.637972595787871
chr1	60350000	60400000	0.416286052609321
chr1	60400000	60450000	0.161020891482703
chr1	60450000	60500000	0.9128393808678
chr1	60500000	60550000	0.412627928613719
chr1	60550000	60600000	0.253848431024275
chr1	60600000	60650000	0.0564788970650427
chr1	60650000	60700000	0.726676816374862
chr1	60700000	60750000	0.966548253404381
chr1	60750000	60800000	0.726042459612619
chr1	60800000	60850000	0.17687981053878
chr1	60850000	60900000	0.351179903577772
chr1	60900000	60950000	0.243719868053793
chr1	60950000	61000000	0.481244185063013
chr1	61000000	61050000	0.0270870337477798
chr1	61050000	61100000	0.178275395415715
chr1	61100000	61150000	0.062293834052271
chr1	61150000	61200000	0.114099636302123
chr1	61200000	61250000	0.0247822041782966
chr1	61250000	61300000	0.12215596718261
chr1	61300000	61350000	0.0368984183371395
chr1	61350000	61400000	0.12794975894443
chr1	61400000	61450000	0.0766725873297809
chr1	61450000	61500000	0.0150976909413855
chr1	61500000	61550000	0.0103400152245623
chr1	61550000	61600000	0.267487101412501
chr1	61600000	61650000	0.0200245284614734
chr1	61650000	61700000	0.0160069356339338
chr1	61700000	61750000	0.166687811892075
chr1	61750000	61800000	0.295187346697116
chr1	61800000	61850000	0.442463841664552
chr1	61850000	61900000	0.0773492345428403
chr1	61900000	61950000	0.533853505878373
chr1	61950000	62000000	0.312061236572782
chr1	62000000	62050000	0.344201979193098
chr1	62050000	62100000	0.24553835743889
chr1	62100000	62150000	0.0591643406918718
chr1	62150000	62200000	0.513448363359553
chr1	62200000	62250000	0.271145225408103
chr1	62250000	62300000	0.00801404042967102
chr1	62300000	62350000	0.192696439144041
chr1	62350000	62400000	0.130423750317178
chr1	62400000	62450000	0.191216273365474
chr1	62450000	62500000	0.061680622515436
chr1	62500000	62550000	0.166095745580648
chr1	62550000	62600000	0.45062589867208
chr1	62600000	62650000	0.56130000845809
chr1	62650000	62700000	0.95730778990104
chr1	62700000	62750000	0.13642899433308
chr1	62750000	62800000	0.0588471623107503
chr1	62800000	62850000	0.0786390932927346
chr1	62850000	62900000	0.199314894696777
chr1	62900000	62950000	0.011101243339254
chr1	62950000	63000000	0.148968113000085
chr1	63000000	63050000	0.151611266176097
chr1	63050000	63100000	0.146028926668358
chr1	63100000	63150000	0.0234923454284023
chr1	63150000	63200000	0.0262412247314556
chr1	63200000	63250000	0.2706165947729
chr1	63250000	63300000	0.707561532605938
chr1	63300000	63350000	0.165334517465956
chr1	63350000	63400000	0.0754038738052948
chr1	63400000	63450000	0.08593419605853
chr1	63450000	63500000	0.806161718683921
chr1	63500000	63550000	0.202106064450647
chr1	63550000	63600000	0.261756745326905
chr1	63600000	63650000	0.096422227860949
chr1	63650000	63700000	0.544616425611097
chr1	63700000	63750000	0.00896557557303557
chr1	63750000	63800000	0.427619893428064
chr1	63800000	63850000	0.196079675209338
chr1	63850000	63900000	0.0141461557980208
chr1	63900000	63950000	0.536856127886323
chr1	63950000	64000000	0.45853421297471
chr1	64000000	64050000	0.560750232597479
chr1	64050000	64100000	0.159815613634441
chr1	64100000	64150000	0.4441554596972
chr1	64150000	64200000	0.253446671741521
chr1	64200000	64250000	0.105091770278271
chr1	64250000	64300000	0.606762243085511
chr1	64300000	64350000	0.800093038991796
chr1	64350000	64400000	0.490230905861456
chr1	64400000	64450000	0.80060052440159
chr1	64450000	64500000	0.251247568299078
chr1	64500000	64550000	0.859532267613973
chr1	64550000	64600000	0.439249767402521
chr1	64600000	64650000	0.247504863401844
chr1	64650000	64700000	0.906474668019961
chr1	64700000	64750000	0.522879133891567
chr1	64750000	64800000	0.861033578617948
chr1	64800000	64850000	0.0921297471031041
chr1	64850000	64900000	0.0280174236657362
chr1	64900000	64950000	0.463080436437452
chr1	64950000	65000000	0.4548549437537
chr1	65000000	65050000	0.537871098705912
chr1	65050000	65100000	0.644971665397953
chr1	65100000	65150000	0.261629873974457
chr1	65150000	65200000	0.379556796075446
chr1	65200000	65250000	0.553074515774338
chr1	65250000	65300000	0.773428909752178
chr1	65300000	65350000	0.690835659308128
chr1	65350000	65400000	0.756280131946207
chr1	65400000	65450000	0.435612788632327
chr1	65450000	65500000	0.127674871014125
chr1	65500000	65550000	0.701936902647382
chr1	65550000	65600000	0.977459189714962
chr1	65600000	65650000	0.975661845555274
chr1	65650000	65700000	0.955447010065127
chr1	65700000	65750000	0.321745749809693
chr1	65750000	65800000	0.447073500803519
chr1	65800000	65850000	0.819229467986129
chr1	65850000	65900000	0.506597310327328
chr1	65900000	65950000	0.122430855112916
chr1	65950000	66000000	0.15916011164679
chr1	66000000	66050000	0.856043305421636
chr1	66050000	66100000	0.749175336209084
chr1	66100000	66150000	0.781358369280217
chr1	66150000	66200000	0.0548295694832107
chr1	66200000	66250000	0.308255095999323
chr1	66250000	66300000	0.628330373001776
chr1	66300000	66350000	0.342404635033409
chr1	66350000	66400000	0.28243677577603
chr1	66400000	66450000	0.318235642391948
chr1	66450000	66500000	0.418252558572274
chr1	66500000	66550000	0.479277679100059
chr1	66550000	66600000	0.162162733654741
chr1	66600000	66650000	0.0232597479489132
chr1	66650000	66700000	0.153239448532521
chr1	66700000	66750000	0.161401505540049
chr1	66750000	66800000	0.00139558487693481
chr1	66800000	66850000	0.0130043136259832
chr1	66850000	66900000	0.11959739490823
chr1	66900000	66950000	0.443457667258733
chr1	66950000	67000000	0.491689926414616
chr1	67000000	67050000	0.304956440835659
chr1	67050000	67100000	0.608009811384589
chr1	67100000	67150000	0.41685697369534
chr1	67150000	67200000	0.0390129408779497
chr1	67200000	67250000	0.223378161211198
chr1	67250000	67300000	0.437769601623953
chr1	67300000	67350000	0.0220967605514675
chr1	67350000	67400000	0.844476867123404
chr1	67400000	67450000	0.06865854690011
chr1	67450000	67500000	0.117271420113338
chr1	67500000	67550000	0.487968366742789
chr1	67550000	67600000	0.344096253066058
chr1	67600000	67650000	0.64478135836928
chr1	67650000	67700000	0.180051594349996
chr1	67700000	67750000	0.259346189630381
chr1	67750000	67800000	0.536623530406834
chr1	67800000	67850000	0.721919140658039
chr1	67850000	67900000	0.820582762412247
chr1	67900000	67950000	0.812674448109617
chr1	67950000	68000000	0.339296286898418
chr1	68000000	68050000	0.971919140658039
chr1	68050000	68100000	0.318552820773069
chr1	68100000	68150000	0.739765710902478
chr1	68150000	68200000	0.156242070540472
chr1	68200000	68250000	0.691470016070371
chr1	68250000	68300000	0.0172122134821957
chr1	68300000	68350000	0.377421128309228
chr1	68350000	68400000	0.45686374016747
chr1	68400000	68450000	0.310115875835236
chr1	68450000	68500000	0.00473653049141509
chr1	68500000	68550000	0.856593081282246
chr1	68550000	68600000	0.282246468747357
chr1	68600000	68650000	0.567580140404297
chr1	68650000	68700000	0.00450393301192586
chr1	68700000	68750000	0.00778144295018179
chr1	68750000	68800000	0.568045335363275
chr1	68800000	68850000	0.109067072654994
chr1	68850000	68900000	0.469550875412332
chr1	68900000	68950000	0.531738983337562
chr1	68950000	69000000	0.376892497674025
chr1	69000000	69050000	4.22904508161626e-05
chr1	69050000	69100000	0.0342764103865347
chr1	69100000	69150000	0.351708534212975
chr1	69150000	69200000	0.118984183371395
chr1	69200000	69250000	0.545314218049564
chr1	69250000	69300000	0.510043982068849
chr1	69300000	69350000	0.451260255434323
chr1	69350000	69400000	0.18178550283346
chr1	69400000	69450000	0.24720883024613
chr1	69450000	69500000	0.382242239702275
chr1	69500000	69550000	0.633384081874313
chr1	69550000	69600000	0.206884885392878
chr1	69600000	69650000	0.424807578448786
chr1	69650000	69700000	0.128372663452592
chr1	69700000	69750000	0.403345174659562
chr1	69750000	69800000	0.522688826862894
chr1	69800000	69850000	0.849636302122981
chr1	69850000	69900000	0.564746680199611
chr1	69900000	69950000	0.108284699314895
chr1	69950000	70000000	0.168823479658293
chr1	70000000	70050000	0.438467394062421
chr1	70050000	70100000	0.454601201048803
chr1	70100000	70150000	0.839761481857397
chr1	70150000	70200000	0.634758521525839
chr1	70200000	70250000	0.422439313203079
chr1	70250000	70300000	0.621838788801489
chr1	70300000	70350000	0.945128140065973
chr1	70350000	70400000	0.666920409371564
chr1	70400000	70450000	0.557303560855959
chr1	70450000	70500000	0.170493952465533
chr1	70500000	70550000	0.925061321153684
chr1	70550000	70600000	0.119660830584454
chr1	70600000	70650000	0.059819842679523
chr1	70650000	70700000	0.00490569229467985
chr1	70700000	70750000	0.120802672756492
chr1	70750000	70800000	0.217161464941216
chr1	70800000	70850000	0.108855620400913
chr1	70850000	70900000	0.0608348134991119
chr1	70900000	70950000	0.814112323437368
chr1	70950000	71000000	0.513236911105472
chr1	71000000	71050000	0.211705996785926
chr1	71050000	71100000	0.514970819588937
chr1	71100000	71150000	0.213757083650512
chr1	71150000	71200000	0.628774422735346
chr1	71200000	71250000	0.71221348219572
chr1	71250000	71300000	0.42687981053878
chr1	71300000	71350000	0.245030872029096
chr1	71350000	71400000	0.462150046519496
chr1	71400000	71450000	0.390636894189292
chr1	71450000	71500000	0.211896303814599
chr1	71500000	71550000	0.149052693901717
chr1	71550000	71600000	0.644358453861118
chr1	71600000	71650000	0.950329865516366
chr1	71650000	71700000	0.799247229975472
chr1	71700000	71750000	0.283747779751332
chr1	71750000	71800000	0.480060052440159
chr1	71800000	71850000	0.313351095322676
chr1	71850000	71900000	0.199610927852491
chr1	71900000	71950000	0.125539203247907
chr1	71950000	72000000	0.00928275395415712
chr1	72000000	72050000	0.202550114184217
chr1	72050000	72100000	0.311913219994925
chr1	72100000	72150000	0.555400490569229
chr1	72150000	72200000	0.0455468155290535
chr1	72200000	72250000	0.0792945952803857
chr1	72250000	72300000	0.156939862978939
chr1	72300000	72350000	0.657954833798528
chr1	72350000	72400000	0.684703543939778
chr1	72400000	72450000	0.939736107586907
chr1	72450000	72500000	0.428994333079591
chr1	72500000	72550000	0.24175336209084
chr1	72550000	72600000	0.0300262200795061
chr1	72600000	72650000	0.10198342214328
chr1	72650000	72700000	0.672523894104711
chr1	72700000	72750000	0.791106318193352
chr1	72750000	72800000	0.200773915249937
chr1	72800000	72850000	0.0981984267952296
chr1	72850000	72900000	0.765499450224139
chr1	72900000	72950000	0.0724012517973441
chr1	72950000	73000000	0.286200625898672
chr1	73000000	73050000	0.88776114353379
chr1	73050000	73100000	0.718895373424681
chr1	73100000	73150000	0.776558403112577
chr1	73150000	73200000	0.671128309227776
chr1	73200000	73250000	0.424088640784911
chr1	73250000	73300000	0.82935803095661
chr1	73300000	73350000	0.731286475513829
chr1	73350000	73400000	0.468472468916519
chr1	73400000	73450000	0.0748118074938678
chr1	73450000	73500000	0.368709295441089
chr1	73500000	73550000	0.0538780343398461
chr1	73550000	73600000	0.998012348811638
chr1	73600000	73650000	0.380339169415546
chr1	73650000	73700000	0.471157912543348
chr1	73700000	73750000	0.577729848600186
chr1	73750000	73800000	0.881586737714624
chr1	73800000	73850000	0.478770193690265
chr1	73850000	73900000	0.556584623192083
chr1	73900000	73950000	0.410788294003214
chr1	73950000	74000000	0.244777129324199
chr1	74000000	74050000	0.512010488031802
chr1	74050000	74100000	0.948046181172291
chr1	74100000	74150000	0.769326736023006
chr1	74150000	74200000	0.544595280385689
chr1	74200000	74250000	0.109807155544278
chr1	74250000	74300000	0.568383658969805
chr1	74300000	74350000	0.0153514336462827
chr1	74350000	74400000	0.0703290197073501
chr1	74400000	74450000	0.0171064873551552
chr1	74450000	74500000	0.195022413938933
chr1	74500000	74550000	0.509050156474668
chr1	74550000	74600000	0.157447348388734
chr1	74600000	74650000	0.701048803180242
chr1	74650000	74700000	0.888437790746849
chr1	74700000	74750000	0.702169500126871
chr1	74750000	74800000	0.837562378414954
chr1	74800000	74850000	0.284360991288167
chr1	74850000	74900000	0.732512898587499
chr1	74900000	74950000	0.210014378753278
chr1	74950000	75000000	0.0850460965913896
chr1	75000000	75050000	0.328871690772224
chr1	75100000	75150000	0.0648101158758352
chr1	75150000	75200000	0.522900279116975
chr1	75200000	75250000	0.351814260340015
chr1	75250000	75300000	0.64835490146325
chr1	75300000	75350000	0.978304998731287
chr1	75350000	75400000	0.493466125348896
chr1	75400000	75450000	0.4679015478305
chr1	75450000	75500000	0.341918294849023
chr1	75500000	75550000	0.960733316417153
chr1	75550000	75600000	0.690941385435169
chr1	75600000	75650000	0.744904000676647
chr1	75650000	75700000	0.00253742704897231
chr1	75700000	75750000	0.0373636132961177
chr1	75750000	75800000	0.0715342975556119
chr1	75800000	75850000	0.020341706842595
chr1	75850000	75900000	0.0768417491330458
chr1	75900000	75950000	0.164573289351264
chr1	75950000	76000000	0.0151188361667935
chr1	76000000	76050000	0.367630888945276
chr1	76050000	76100000	0.225788716907722
chr1	76100000	76150000	0.28243677577603
chr1	76150000	76200000	0.763998139220164
chr1	76200000	76250000	0.281020045673687
chr1	76250000	76300000	0.365199188023344
chr1	76300000	76350000	0.33337562378415
chr1	76350000	76400000	0.583904254419352
chr1	76400000	76450000	0.250465194958978
chr1	76450000	76500000	0.379007020214835
chr1	76500000	76550000	0.569483210691026
chr1	76550000	76600000	0.275543432292988
chr1	76600000	76650000	0.508965575573036
chr1	76650000	76700000	0.396980461811723
chr1	76700000	76750000	0.0396684428656009
chr1	76750000	76800000	0.345386111815952
chr1	76800000	76850000	0.603632749725112
chr1	76850000	76900000	0.0574515774338155
chr1	76900000	76950000	0.385604330542164
chr1	76950000	77000000	0.0512137359384252
chr1	77000000	77050000	0.260170853421297
chr1	77050000	77100000	0.144168146832445
chr1	77100000	77150000	0.311955510445741
chr1	77150000	77200000	0.57935803095661
chr1	77200000	77250000	0.337245200033832
chr1	77250000	77300000	0.785418252558572
chr1	77300000	77350000	0.872430855112916
chr1	77350000	77400000	0.962890129408779
chr1	77400000	77450000	0.583312188107925
chr1	77450000	77500000	0.588069863824748
chr1	77500000	77550000	0.773386619301362
chr1	77550000	77600000	0.466844286560095
chr1	77600000	77650000	0.70318447094646
chr1	77650000	77700000	0.860737545462235
chr1	77700000	77750000	0.104795737122558
chr1	77750000	77800000	0.13329950097268
chr1	77800000	77850000	0.0857015985790408
chr1	77850000	77900000	0.409836758859849
chr1	77950000	78000000	0.102596633680115
chr1	78000000	78050000	0.148820096422228
chr1	78050000	78100000	0.0820857650342552
chr1	78100000	78150000	0.196840903324029
chr1	78200000	78250000	0.819863824748372
chr1	78250000	78300000	0.499429078913981
chr1	78300000	78350000	0.405205954495475
chr1	78350000	78400000	0.469656601539372
chr1	78400000	78450000	0.123509261608729
chr1	78450000	78500000	0.898481772815698
chr1	78500000	78550000	0.947855874143618
chr1	78550000	78600000	0.497758606106741
chr1	78600000	78650000	0.351179903577772
chr1	78650000	78700000	0.225408102850376
chr1	78700000	78750000	0.505201725450393
chr1	78750000	78800000	0.993296963545631
chr1	78800000	78850000	0.527848261862471
chr1	78850000	78900000	0.645352279455299
chr1	78900000	78950000	0.0696100820434746
chr1	78950000	79000000	0.00222024866785075
chr1	79000000	79050000	0.184513236911105
chr1	79050000	79100000	0.145077391524994
chr1	79100000	79150000	0.504398206884885
chr1	79150000	79200000	0.723039837604669
chr1	79200000	79250000	0.38363782457921
chr1	79250000	79300000	0.123128647551383
chr1	79300000	79350000	0.975386957624968
chr1	79350000	79400000	0.254884547069272
chr1	79400000	79450000	0.907172460458428
chr1	79450000	79500000	0.186818066480589
chr1	79500000	79550000	0.608517296794384
chr1	79550000	79600000	0.513850122642307
chr1	79600000	79650000	0.674278947813584
chr1	79650000	79700000	0.332297217288336
chr1	79700000	79750000	0.205447010065127
chr1	79750000	79800000	0.285587414361837
chr1	79800000	79850000	0.351771969889199
chr1	79850000	79900000	0.751987651188362
chr1	79900000	79950000	0.28298655163664
chr1	79950000	80000000	0.387063351095323
chr1	80000000	80050000	0.135583185316756
chr1	80050000	80100000	0.014801657785672
chr1	80100000	80150000	0.482935803095661
chr1	80150000	80200000	0.787511629873974
chr1	80200000	80250000	0.411147762835152
chr1	80250000	80300000	0.730588683075362
chr1	80300000	80350000	0.852194874397361
chr1	80350000	80400000	0.884948828554512
chr1	80400000	80450000	0.886661591812569
chr1	80450000	80500000	0.630529476444219
chr1	80500000	80550000	0.198976571090248
chr1	80550000	80600000	0.21098705912205
chr1	80600000	80650000	0.473716484817728
chr1	80650000	80700000	0.302947644421889
chr1	80700000	80750000	0.292797936226
chr1	80750000	80800000	0.660323099044236
chr1	80800000	80850000	0.280893174321238
chr1	80850000	80900000	0.551277171614649
chr1	80900000	80950000	0.747631734754292
chr1	80950000	81000000	0.548253404381291
chr1	81350000	81400000	0.730398376046689
chr1	81450000	81500000	0.000232597479489116
chr1	81600000	81650000	0.234479404550452
chr1	81650000	81700000	0.88731709380022
chr1	81700000	81750000	0.0223927937071809
chr1	82000000	82050000	0.0948574811807494
chr1	82150000	82200000	0.128710987059122
chr1	82200000	82250000	0.560454199441766
chr1	82250000	82300000	0.51571090247822
chr1	82300000	82350000	0.224287405903747
chr1	82350000	82400000	0.264146155798021
chr1	82400000	82450000	0.224625729510277
chr1	82450000	82500000	0.229023936395162
chr1	82500000	82550000	0.352194874397361
chr1	82550000	82600000	0.52964560602216
chr1	82600000	82650000	0.681362598325298
chr1	82650000	82700000	0.346401082635541
chr1	82700000	82750000	0.415355662691364
chr1	82750000	82800000	0.629007020214835
chr1	82800000	82850000	0.529857058276241
chr1	82850000	82900000	0.751839634610505
chr1	82900000	82950000	0.634906538103696
chr1	82950000	83000000	0.931933519411317
chr1	83000000	83050000	0.432314133468663
chr1	83050000	83100000	0.351264484479405
chr1	83100000	83150000	0.386471284783896
chr1	83150000	83200000	0.346443373086357
chr1	83200000	83250000	0.128097775522287
chr1	83250000	83300000	0.120675801404043
chr1	83300000	83350000	0.343715639008712
chr1	83350000	83400000	0.093335024951366
chr1	83400000	83450000	0.898481772815698
chr1	83450000	83500000	0.306119428233105
chr1	83500000	83550000	0.43512644844794
chr1	83550000	83600000	0.851835405565423
chr1	83600000	83650000	0.299479827454961
chr1	83650000	83700000	0.331197665567115
chr1	83700000	83750000	0.26683159942485
chr1	83750000	83800000	0.395035101074177
chr1	83800000	83850000	0.0825932504440497
chr1	83850000	83900000	0.13932589021399
chr1	83900000	83950000	0.152182187262116
chr1	83950000	84000000	0.584115706673433
chr1	84000000	84050000	0.0762285375962107
chr1	84050000	84100000	0.58549014632496
chr1	84100000	84150000	0.154127547999662
chr1	84150000	84200000	0.486868815021568
chr1	84200000	84250000	0.125539203247907
chr1	84250000	84300000	0.530406834136852
chr1	84300000	84350000	0.791973272435084
chr1	84350000	84400000	0.326947475260086
chr1	84400000	84450000	0.223399306436607
chr1	84450000	84500000	0.189778398037723
chr1	84500000	84550000	0.183815444472638
chr1	84550000	84600000	0.111963968535905
chr1	84600000	84650000	0.164002368265246
chr1	84650000	84700000	0.735008035185655
chr1	84700000	84750000	0.135625475767572
chr1	84750000	84800000	0.184914996193859
chr1	84800000	84850000	0.301108009811385
chr1	84850000	84900000	0.03700414446418
chr1	84900000	84950000	0.051615495221179
chr1	85600000	85650000	0.522075615326059
chr1	85650000	85700000	0.653133722405481
chr1	85700000	85750000	0.119005328596803
chr1	85750000	85800000	0.278778651780428
chr1	85800000	85850000	0.0436014547915081
chr1	85850000	85900000	0.863782457921001
chr1	85900000	85950000	0.155438551974964
chr1	85950000	86000000	0.190983675885985
chr1	86000000	86050000	0.925970565846232
chr1	86050000	86100000	0.429163494882855
chr1	86100000	86150000	0.966548253404381
chr1	86150000	86200000	0.0126236995686374
chr1	86200000	86250000	0.446037384758522
chr1	86250000	86300000	0.032056161718684
chr1	86300000	86350000	0.165482534043813
chr1	86350000	86400000	0.0302376723335871
chr1	86400000	86450000	0.38162902816544
chr1	86450000	86500000	6.34356762243549e-05
chr1	86500000	86550000	0.020341706842595
chr1	86550000	86600000	0.21009895965491
chr1	86600000	86650000	0.0291169753869577
chr1	86650000	86700000	0.851814260340015
chr1	86700000	86750000	0.399560179311511
chr1	86750000	86800000	0.455298993487271
chr1	86800000	86850000	0.215554427810201
chr1	86850000	86900000	0.147065042713355
chr1	86900000	86950000	0.136513575234712
chr1	86950000	87000000	0.0696100820434746
chr1	87000000	87050000	0.0101074177450732
chr1	87050000	87100000	0.437114099636302
chr1	87100000	87150000	0.449314894696777
chr1	87150000	87200000	0.779687896472976
chr1	87200000	87250000	0.396409540725704
chr1	87250000	87300000	0.540006766472131
chr1	87300000	87350000	0.510657193605684
chr1	87350000	87400000	0.476423073669965
chr1	87400000	87450000	0.665905438551975
chr1	87450000	87500000	0.304152922270151
chr1	87500000	87550000	0.62818235642392
chr1	87550000	87600000	0.163833206461981
chr1	87600000	87650000	0.109489977163157
chr1	87650000	87700000	0.626025543432293
chr1	87700000	87750000	0.904021821872621
chr1	87750000	87800000	0.148397191914066
chr1	87800000	87850000	0.842446925484226
chr1	87850000	87900000	0.76236995686374
chr1	87900000	87950000	0.119005328596803
chr1	87950000	88000000	0.0400067664721306
chr1	88000000	88050000	0.627822887591982
chr1	88050000	88100000	0.434090332402943
chr1	88100000	88150000	0.699209168569737
chr1	88150000	88200000	0.562357269728495
chr1	88300000	88350000	0.520235980715554
chr1	88350000	88400000	0.508965575573036
chr1	88400000	88450000	0.478326143956695
chr1	88450000	88500000	0.251437875327751
chr1	88500000	88550000	0.453713101581663
chr1	88550000	88600000	0.29893005159435
chr1	88600000	88650000	0.437748456398545
chr1	88650000	88700000	0.362175420789986
chr1	88700000	88750000	0.709718345597564
chr1	88750000	88800000	0.543432292988243
chr1	88800000	88850000	0.924469254842257
chr1	88850000	88900000	0.676308889452762
chr1	88900000	88950000	0.282711663706335
chr1	88950000	89000000	0.0827835574727227
chr1	89000000	89050000	0.5741140150554
chr1	89050000	89100000	0.441385435168739
chr1	89100000	89150000	0.0768628943584538
chr1	89150000	89200000	0.43379429924723
chr1	89200000	89250000	0.233823902562801
chr1	89250000	89300000	0.183498266091517
chr1	89300000	89350000	0.288843779074685
chr1	89350000	89400000	0.376067833883109
chr1	89400000	89450000	0.382918886915334
chr1	89450000	89500000	0.0734373678423412
chr1	89500000	89550000	0.125306605768417
chr1	89550000	89600000	0.0102131438721137
chr1	89600000	89650000	0.0128774422735346
chr1	89650000	89700000	0.00378499534805044
chr1	89700000	89750000	0.016662437621585
chr1	89750000	89800000	0.113338408187431
chr1	89800000	89850000	0.434153768079168
chr1	89850000	89900000	0.762771716146494
chr1	89900000	89950000	0.0819800389072147
chr1	89950000	90000000	0.462488370126026
chr1	90000000	90050000	0.306478897065043
chr1	90050000	90100000	0.0416983845047788
chr1	90100000	90150000	0.0229637147931997
chr1	90150000	90200000	0.0943922862217711
chr1	90200000	90250000	0.330288420874567
chr1	90250000	90300000	0.719804618117229
chr1	90300000	90350000	0.993973610758691
chr1	90350000	90400000	0.839253996447602
chr1	90400000	90450000	0.185781950435592
chr1	90450000	90500000	0.231772815698215
chr1	90500000	90550000	0.0993614141926753
chr1	90550000	90600000	0.116256449293749
chr1	90600000	90650000	0.0279962784403281
chr1	90650000	90700000	0.011312695593335
chr1	90700000	90750000	0.273788378584116
chr1	90750000	90800000	0.0281442950181849
chr1	90800000	90850000	0.0622726888268629
chr1	90850000	90900000	0.660196227691787
chr1	90900000	90950000	0.115241478474161
chr1	90950000	91000000	0.175293918633173
chr1	91000000	91050000	0.34741605345513
chr1	91050000	91100000	0.267085342129747
chr1	91100000	91150000	0.368392117059968
chr1	91150000	91200000	0.73528292311596
chr1	91200000	91250000	0.788442019791931
chr1	91250000	91300000	0.685697369533959
chr1	91300000	91350000	0.859955172122135
chr1	91350000	91400000	0.402457075192422
chr1	91400000	91450000	0.623530406834137
chr1	91450000	91500000	0.634610504947983
chr1	91500000	91550000	0.696439144041275
chr1	91550000	91600000	0.711240801826947
chr1	91600000	91650000	0.674236657362767
chr1	91650000	91700000	0.264061574896388
chr1	91700000	91750000	0.322253235219487
chr1	91750000	91800000	0.341876004398207
chr1	91800000	91850000	0.232407172460458
chr1	91850000	91900000	0.395859764865093
chr1	91900000	91950000	0.198469085680453
chr1	91950000	92000000	0.126744481096169
chr1	92000000	92050000	0.296730948151907
chr1	92050000	92100000	0.0343609912881672
chr1	92100000	92150000	0.0775818320223294
chr1	92150000	92200000	0.112915503679269
chr1	92200000	92250000	0.155248244946291
chr1	92250000	92300000	0.193182779328428
chr1	92300000	92350000	0.713143872113677
chr1	92350000	92400000	0.864311088556204
chr1	92400000	92450000	0.934914996193859
chr1	92450000	92500000	0.527319631227269
chr1	92500000	92550000	0.466104203670811
chr1	92550000	92600000	0.444366911951281
chr1	92600000	92650000	0.0533705489300516
chr1	92650000	92700000	0.138247483718176
chr1	92700000	92750000	0.318277932842764
chr1	92750000	92800000	0.370083735092616
chr1	92800000	92850000	0.542121289012941
chr1	92850000	92900000	0.578110462657532
chr1	92900000	92950000	0.637105641546139
chr1	92950000	93000000	0.737312864755138
chr1	93000000	93050000	0.126659900194536
chr1	93050000	93100000	0.0791465787025289
chr1	93100000	93150000	0.159815613634441
chr1	93150000	93200000	0.208513067749302
chr1	93200000	93250000	0.0686796921255181
chr1	93250000	93300000	0.638078321914912
chr1	93300000	93350000	0.858305844540303
chr1	93350000	93400000	0.852469762327666
chr1	93400000	93450000	0.202571259409625
chr1	93450000	93500000	0.665313372240548
chr1	93500000	93550000	0.916032309904424
chr1	93550000	93600000	0.862894358453861
chr1	93600000	93650000	0.255878372663453
chr1	93650000	93700000	0.0613000084580901
chr1	93700000	93750000	0.718134145309989
chr1	93750000	93800000	0.352808085934196
chr1	93800000	93850000	0.39934872705743
chr1	93900000	93950000	0.450668189122896
chr1	93950000	94000000	0.748012348811638
chr1	94000000	94050000	0.943626829061998
chr1	94050000	94100000	0.649961938594265
chr1	94100000	94150000	0.923327412670219
chr1	94150000	94200000	0.513850122642307
chr1	94200000	94250000	0.7820984521695
chr1	94250000	94300000	0.927915926583777
chr1	94300000	94350000	0.961008204347458
chr1	94350000	94400000	0.303793453438214
chr1	94400000	94450000	0.356656516958471
chr1	94450000	94500000	0.721221348219572
chr1	94500000	94550000	0.121077560686797
chr1	94550000	94600000	0.823585384420198
chr1	94600000	94650000	0.218303307113254
chr1	94650000	94700000	0.257612281146917
chr1	94700000	94750000	0.728812484141081
chr1	94750000	94800000	0.754651949589783
chr1	94800000	94850000	0.00735853844201984
chr1	94850000	94900000	0.717394062420705
chr1	94900000	94950000	0.556119428233105
chr1	94950000	95000000	0.578512221940286
chr1	95000000	95050000	0.250697792438467
chr1	95050000	95100000	0.210965913896642
chr1	95100000	95150000	0.301171445487609
chr1	95150000	95200000	0.175293918633173
chr1	95200000	95250000	0.680918548591728
chr1	95250000	95300000	0.311532605937579
chr1	95300000	95350000	0.825213566776622
chr1	95350000	95400000	0.930389917956525
chr1	95400000	95450000	0.904296709802927
chr1	95450000	95500000	0.0621035270235981
chr1	95500000	95550000	0.948469085680453
chr1	95550000	95600000	0.558381967351772
chr1	95600000	95650000	0.462890129408779
chr1	95650000	95700000	0.034128393808678
chr1	95700000	95750000	0.0877103949928106
chr1	95750000	95800000	0.244734838873382
chr1	95800000	95850000	0.264357608052102
chr1	95850000	95900000	0.922100989596549
chr1	95900000	95950000	0.890806055992557
chr1	95950000	96000000	0.1743212382644
chr1	96000000	96050000	0.00617440581916606
chr1	96050000	96100000	0.230334940370464
chr1	96100000	96150000	0.265880064281485
chr1	96150000	96200000	0.321026812145818
chr1	96200000	96250000	0.148629789393555
chr1	96250000	96300000	0.895183117652034
chr1	96300000	96350000	0.764843948236488
chr1	96350000	96400000	0.471411655248245
chr1	96400000	96450000	0.783811215427556
chr1	96450000	96500000	0.914805886830754
chr1	96500000	96550000	0.260488031802419
chr1	96550000	96600000	0.155628859003637
chr1	96600000	96650000	0.272583100735854
chr1	96650000	96700000	0.328617948067326
chr1	96700000	96750000	0.680707096337647
chr1	96750000	96800000	0.623995601793115
chr1	96800000	96850000	0.320582762412247
chr1	96850000	96900000	0.248688996024698
chr1	96900000	96950000	0.509663368011503
chr1	96950000	97000000	0.8149792776791
chr1	97000000	97050000	0.420768840395839
chr1	97050000	97100000	0.908229721728834
chr1	97100000	97150000	0.481984267952296
chr1	97300000	97350000	0.107290873720714
chr1	97350000	97400000	0.329125433477121
chr1	97400000	97450000	0.231878541825256
chr1	97450000	97500000	0.714518311765203
chr1	97500000	97550000	0.765457159773323
chr1	97550000	97600000	0.274528461473399
chr1	97600000	97650000	0.283980377230821
chr1	97650000	97700000	0.270362852068003
chr1	97700000	97750000	0.479616002706589
chr1	97750000	97800000	0.150194536073755
chr1	97800000	97850000	0.462382643998985
chr1	97850000	97900000	0.713038145986636
chr1	97900000	97950000	0.553074515774338
chr1	97950000	98000000	0.218387888014886
chr1	98000000	98050000	0.0430305337054893
chr1	98050000	98100000	0.244798274549607
chr1	98100000	98150000	0.59407510784065
chr1	98150000	98200000	0.868878457244354
chr1	98200000	98250000	0.755434322929882
chr1	98250000	98300000	0.97325128985875
chr1	98300000	98350000	0.894739067918464
chr1	98350000	98400000	0.872388564662099
chr1	98450000	98500000	0.403768079167724
chr1	98500000	98550000	0.811892074769517
chr1	98550000	98600000	0.908758352364036
chr1	98600000	98650000	0.522815698215343
chr1	98650000	98700000	0.702782711663706
chr1	98700000	98750000	0.418041106318193
chr1	98750000	98800000	0.116277594519158
chr1	98800000	98850000	0.20274042121289
chr1	98850000	98900000	0.600291804110632
chr1	98900000	98950000	0.375708365051171
chr1	98950000	99000000	0.475450393301193
chr1	99000000	99050000	0.422354732301446
chr1	99050000	99100000	0.408208576503426
chr1	99100000	99150000	0.233739321661169
chr1	99150000	99200000	0.363274972511207
chr1	99200000	99250000	0.283726634525924
chr1	99250000	99300000	0.19204093715639
chr1	99300000	99350000	0.348113845893597
chr1	99350000	99400000	0.63162902816544
chr1	99400000	99450000	0.333206461980885
chr1	99450000	99500000	0.229214243423835
chr1	99500000	99550000	0.227882094223124
chr1	99550000	99600000	0.879577941300854
chr1	99600000	99650000	0.202846147339931
chr1	99650000	99700000	0.0202782711663706
chr1	99700000	99750000	0.0518692379260763
chr1	99750000	99800000	0.0256491584200288
chr1	99800000	99850000	0.15793368857312
chr1	99850000	99900000	0.189609236234458
chr1	99900000	99950000	0.46210775606868
chr1	99950000	100000000	0.0693140488877612
chr1	100000000	100050000	0.146642138205193
chr1	100050000	100100000	0.368582424088641
chr1	100100000	100150000	0.00589951788886067
chr1	100150000	100200000	0.0101708534212974
chr1	100200000	100250000	0.256195551044574
chr1	100250000	100300000	0.313033916941555
chr1	100300000	100350000	0.745961261947052
chr1	100350000	100400000	0.674744142772562
chr1	100400000	100450000	0.161591812568722
chr1	100450000	100500000	0.260741774507316
chr1	100500000	100550000	0.566670895711748
chr1	100550000	100600000	0.110610674109786
chr1	100600000	100650000	0.0730356085595872
chr1	100650000	100700000	0.263765541740675
chr1	100700000	100750000	0.716590543855197
chr1	100750000	100800000	0.347838957963292
chr1	100800000	100850000	0.625919817305252
chr1	100850000	100900000	0.374883701260255
chr1	100900000	100950000	0.10900363697877
chr1	100950000	101000000	0.603717330626744
chr1	101000000	101050000	0.000549775860610668
chr1	101050000	101100000	0.110652964560602
chr1	101100000	101150000	0.87907045589106
chr1	101150000	101200000	0.883680115030026
chr1	101200000	101250000	0.887253658123996
chr1	101250000	101300000	0.32267613972765
chr1	101300000	101350000	0.242408864078491
chr1	101350000	101400000	0.991647635963799
chr1	101400000	101450000	0.0367292565338746
chr1	101450000	101500000	0.257612281146917
chr1	101500000	101550000	0.0783430601370211
chr1	101550000	101600000	0.195952803856889
chr1	101600000	101650000	0.535291381206124
chr1	101650000	101700000	0.884356762243085
chr1	101700000	101750000	0.370316332572105
chr1	101750000	101800000	0.184661253488962
chr1	101800000	101850000	0.385900363697877
chr1	101850000	101900000	0.973462742112831
chr1	101900000	101950000	0.493000930389918
chr1	101950000	102000000	0.604267106487355
chr1	102000000	102050000	0.255053708872537
chr1	102050000	102100000	0.379408779497589
chr1	102100000	102150000	0.209908652626237
chr1	102150000	102200000	0.363613296117737
chr1	102200000	102250000	0.588936818066481
chr1	102250000	102300000	0.591157066734331
chr1	102300000	102350000	0.810327328089317
chr1	102350000	102400000	0.732491753362091
chr1	102400000	102450000	0.257675716823141
chr1	102450000	102500000	0.320984521695001
chr1	102500000	102550000	0.779307282415631
chr1	102550000	102600000	0.0414234965744735
chr1	102600000	102650000	0.00188192506132112
chr1	102650000	102700000	0.0293284276410386
chr1	102700000	102750000	0.176076291973272
chr1	102750000	102800000	0.722215173813753
chr1	102800000	102850000	0.52306944092024
chr1	102850000	102900000	0.289710733316417
chr1	102900000	102950000	0.478727903239449
chr1	102950000	103000000	0.424236657362767
chr1	103000000	103050000	0.415588260170853
chr1	103050000	103100000	0.760593757929459
chr1	103100000	103150000	0.0556542332741267
chr1	103150000	103200000	0.694662945106995
chr1	103200000	103250000	0.453776537257887
chr1	103250000	103300000	0.784762750570921
chr1	103300000	103350000	0.740167470185232
chr1	103350000	103400000	0.201873466971158
chr1	103400000	103450000	0.62181764357608
chr1	103450000	103500000	0.451006512729426
chr1	103500000	103550000	0.825890213989681
chr1	103550000	103600000	0.0659731032732809
chr1	103600000	103650000	0.00839465448701682
chr1	103650000	103700000	0.511968197580986
chr1	103700000	103750000	0.391482703205616
chr1	103750000	103800000	0.384695085849615
chr1	103800000	103850000	0.162754799966168
chr1	103850000	103900000	0.949949251459021
chr1	103900000	103950000	0.364332233781612
chr1	103950000	104000000	0.241372748033494
chr1	104000000	104050000	0.416878118920748
chr1	104050000	104100000	0.199928106233612
chr1	104100000	104150000	0.761418421720376
chr1	104150000	104200000	0.383997293411148
chr1	104200000	104250000	0.256089824917534
chr1	104250000	104300000	0.747229975471539
chr1	104300000	104350000	0.565782796244608
chr1	104350000	104400000	0.858813329950097
chr1	104400000	104450000	0.17476528799797
chr1	104450000	104500000	0.466104203670811
chr1	104500000	104550000	0.253573543093969
chr1	104550000	104600000	0.141355831853168
chr1	104600000	104650000	0.750126871352449
chr1	104650000	104700000	0.114289943330796
chr1	104700000	104750000	0.439249767402521
chr1	104750000	104800000	0.76516112661761
chr1	104800000	104850000	0.357629197327244
chr1	104850000	104900000	0.27184301784657
chr1	104900000	104950000	0.703099890044828
chr1	104950000	105000000	0.0246341876004398
chr1	105000000	105050000	0.0641969043390003
chr1	105050000	105100000	0.456039076376554
chr1	105100000	105150000	0.378922439313203
chr1	105150000	105200000	0.588112154275565
chr1	105200000	105250000	0.0818743127801742
chr1	105250000	105300000	0.240040598832784
chr1	105300000	105350000	0.399708195889368
chr1	105350000	105400000	0.146219233697031
chr1	105400000	105450000	0.957011756745327
chr1	105450000	105500000	0.832614395669458
chr1	105500000	105550000	0.584876934788125
chr1	105550000	105600000	0.732512898587499
chr1	105600000	105650000	0.873636132961177
chr1	105650000	105700000	0.625433477120866
chr1	105700000	105750000	0.535545123911021
chr1	105750000	105800000	0.345259240463503
chr1	105800000	105850000	0.971623107502326
chr1	105850000	105900000	0.954537765372579
chr1	105900000	105950000	0.904761904761905
chr1	105950000	106000000	0.541148608644168
chr1	106000000	106050000	0.374777975133215
chr1	106050000	106100000	0.135117990357777
chr1	106100000	106150000	0.0992556880656348
chr1	106150000	106200000	0.06085595872452
chr1	106200000	106250000	0.150490569229468
chr1	106250000	106300000	0.199124587668105
chr1	106300000	106350000	0.351941131692464
chr1	106350000	106400000	0.0540894865939271
chr1	106400000	106450000	0.326482280301108
chr1	106450000	106500000	0.41563055062167
chr1	106500000	106550000	0.588577349234543
chr1	106550000	106600000	0.108961346527954
chr1	106600000	106650000	0.825721052186416
chr1	106650000	106700000	0.770024528461473
chr1	106700000	106750000	0.672249006174406
chr1	106750000	106800000	0.498837012602554
chr1	106800000	106850000	0.590861033578618
chr1	106850000	106900000	0.859151653556627
chr1	106900000	106950000	0.726211621415884
chr1	106950000	107000000	0.803370548930052
chr1	107000000	107050000	0.424300093038992
chr1	107050000	107100000	0.340163241140151
chr1	107100000	107150000	0.199758944430348
chr1	107150000	107200000	0.457202063774
chr1	107200000	107250000	0.580098113845894
chr1	107250000	107300000	0.76972849530576
chr1	107300000	107350000	0.989554258648397
chr1	107350000	107400000	0.105007189376639
chr1	107400000	107450000	0.276114353379007
chr1	107450000	107500000	0.366679353801912
chr1	107500000	107550000	0.202338661930136
chr1	107550000	107600000	0.000105726127040517
chr1	107600000	107650000	0.0827835574727227
chr1	107650000	107700000	0.475196650596295
chr1	107700000	107750000	0.600545546815529
chr1	107750000	107800000	0.0590374693394231
chr1	107800000	107850000	0.347225746426457
chr1	107850000	107900000	0.330563308804872
chr1	107900000	107950000	0.237037976824833
chr1	107950000	108000000	0.400257971749979
chr1	108000000	108050000	0.767804279793623
chr1	108050000	108100000	0.802672756491584
chr1	108100000	108150000	0.629556796075446
chr1	108150000	108200000	0.575594180833968
chr1	108200000	108250000	0.203649665905439
chr1	108250000	108300000	0.249302207561533
chr1	108300000	108350000	0.361371902224478
chr1	108350000	108400000	0.0554639262454538
chr1	108400000	108450000	0.0934407510784065
chr1	108450000	108500000	0.094371140996363
chr1	108500000	108550000	0.563139643068595
chr1	108550000	108600000	0.0626533028842088
chr1	108600000	108650000	0.391080943922862
chr1	108650000	108700000	0.794130085426711
chr1	108700000	108750000	0.168781189207477
chr1	108750000	108800000	0.281527531083481
chr1	108800000	108850000	0.895394569906115
chr1	108850000	108900000	0.424215512137359
chr1	108900000	108950000	0.912712509515351
chr1	108950000	109000000	0.521229806309735
chr1	109000000	109050000	0.0805210183540557
chr1	109050000	109100000	0.475852152583947
chr1	109100000	109150000	0.0821703459358877
chr1	109150000	109200000	0.307916772392794
chr1	109200000	109250000	0.579104288251713
chr1	109250000	109300000	0.217520933773154
chr1	109300000	109350000	0.346549099213398
chr1	109350000	109400000	0.578850545546816
chr1	109400000	109450000	0.564112323437368
chr1	109450000	109500000	0.560940539626152
chr1	109500000	109550000	0.193901716992303
chr1	109550000	109600000	0.0733316417153007
[truncated: 45,292 more rows]
