# Supplementary material for: Transcription elongation can be sufficient, but is not necessary, to advance replication timing
Source: EMBO Rep. 2026 Mar 24;27(8):1964–99. doi: 10.1038/s44319-026-00735-2 (PMC13121604; doi:10.1038/s44319-026-00735-2)
Supplement: Supplementary file 2 — Source data Fig. 1 [file 44319_2026_735_MOESM2_ESM.zip › Fig1/1C/mPGK_HTK_129_pvalues.bg]

chr1	3000000	3050000	0.149278722308089
chr1	3050000	3100000	0.262708226000343
chr1	3150000	3200000	0.323608964451314
chr1	3200000	3250000	0.667933195947106
chr1	3250000	3300000	0.216984372316675
chr1	3300000	3350000	0.559140477417139
chr1	3350000	3400000	0.0306543019062339
chr1	3400000	3450000	0.68939979392066
chr1	3450000	3500000	0.822063369397218
chr1	3500000	3550000	0.91112828438949
chr1	3550000	3600000	0.289906405632835
chr1	3600000	3650000	0.372810407006698
chr1	3650000	3700000	0.221041559333677
chr1	3700000	3750000	0.499871200412159
chr1	3750000	3800000	0.358985917911729
chr1	3800000	3850000	0.129314786192684
chr1	3850000	3900000	0.97366048428645
chr1	3900000	3950000	0.176627168126395
chr1	3950000	4000000	0.273269792203332
chr1	4000000	4050000	0.499806800618238
chr1	4050000	4100000	0.311373003606388
chr1	4100000	4150000	0.98761377296926
chr1	4150000	4200000	0.949124162802679
chr1	4200000	4250000	0.641271681263953
chr1	4250000	4300000	0.753005323716297
chr1	4300000	4350000	0.437446333505066
chr1	4350000	4400000	0.39711059591276
chr1	4400000	4450000	0.449489094968229
chr1	4450000	4500000	0.272046196118839
chr1	4500000	4550000	0.00246865876695856
chr1	4550000	4600000	0.569744976816074
chr1	4600000	4650000	0.657135497166409
chr1	4650000	4700000	0.717907436029538
chr1	4700000	4750000	0.0123647604327666
chr1	4750000	4800000	0.220139962218788
chr1	4800000	4850000	0.000150266185814818
chr1	4850000	4900000	0.0106903657908295
chr1	4900000	4950000	0.40103898334192
chr1	4950000	5000000	0.54591705306543
chr1	5000000	5050000	0.162910012021295
chr1	5050000	5100000	0.647840460243861
chr1	5100000	5150000	0.488450970290228
chr1	5150000	5200000	0.358041387600893
chr1	5200000	5250000	0.925661171217585
chr1	5250000	5300000	0.274922720247295
chr1	5300000	5350000	0.365340030911901
chr1	5600000	5650000	0.0510690365790829
chr1	5650000	5700000	0.817748583204534
chr1	5700000	5750000	0.616327494418685
chr1	5750000	5800000	0.709084664262408
chr1	5800000	5850000	0.0698952430018891
chr1	5850000	5900000	0.996178945560708
chr1	5950000	6000000	0.743431221020093
chr1	6000000	6050000	0.545831186673536
chr1	6050000	6100000	0.823136699295896
chr1	6100000	6150000	0.785119354284733
chr1	6150000	6200000	0.0367293491327494
chr1	6200000	6250000	0.0473123819337111
chr1	6250000	6300000	0.717778636441697
chr1	6300000	6350000	0.880924781040701
chr1	6350000	6400000	0.581272539927872
chr1	6400000	6450000	0.420530654301906
chr1	6450000	6500000	0.166280267903143
chr1	6500000	6550000	0.130989180834621
chr1	6550000	6600000	0.628906920831187
chr1	6600000	6650000	0.110252447192169
chr1	6650000	6700000	0.872273742057359
chr1	6700000	6750000	0.630409582689335
chr1	6750000	6800000	0.403979907264297
chr1	6800000	6850000	0.0371801476901941
chr1	6850000	6900000	0.0289799072642968
chr1	6900000	6950000	0.0363644169671991
chr1	6950000	7000000	0.00457238536836679
chr1	7000000	7050000	0.0235917911729349
chr1	7050000	7100000	0.0123862270307402
chr1	7100000	7150000	0.001008930104757
chr1	7150000	7200000	0.000321998969603277
chr1	7200000	7250000	0.00133092907436028
chr1	7250000	7300000	0.333526532715095
chr1	7300000	7350000	0.0350549544908123
chr1	7350000	7400000	0.383286106817792
chr1	7400000	7450000	0.0849218615833762
chr1	7450000	7500000	0.0729434999141336
chr1	7500000	7550000	0.0440279924437575
chr1	7550000	7600000	0.0230980594195432
chr1	7600000	7650000	0.0787609479649665
chr1	7650000	7700000	0.449016829812811
chr1	7700000	7750000	0.167890262751159
chr1	7750000	7800000	0.0670401854714064
chr1	7800000	7850000	0.675983170187189
chr1	7850000	7900000	0.661235617379358
chr1	7900000	7950000	0.179739824832561
chr1	7950000	8000000	0.652863644169672
chr1	8000000	8050000	0.0247939206594538
chr1	8050000	8100000	0.401854714064915
chr1	8100000	8150000	0.330242143225142
chr1	8150000	8200000	0.853576335222394
chr1	8200000	8250000	0.850571011506096
chr1	8250000	8300000	0.729370599347415
chr1	8300000	8350000	0.552056500085866
chr1	8350000	8400000	0.444487377640392
chr1	8400000	8450000	0.634080370942813
chr1	8450000	8500000	0.973789283874292
chr1	8500000	8550000	0.413296410784819
chr1	8550000	8600000	0.608878584921862
chr1	8600000	8650000	0.527648978189937
chr1	8650000	8700000	0.595612227374206
chr1	8700000	8750000	0.857461789455607
chr1	8750000	8800000	0.932208483599519
chr1	8800000	8850000	0.194401511248497
chr1	8850000	8900000	0.149278722308089
chr1	8900000	8950000	0.0466039842005839
chr1	8950000	9000000	0.00798557444616177
chr1	9000000	9050000	0.272217928902628
chr1	9050000	9100000	0.189550060106474
chr1	9100000	9150000	0.263781555899021
chr1	9150000	9200000	0.568821913103211
chr1	9200000	9250000	0.956272539927872
chr1	9250000	9300000	0.872982139790486
chr1	9300000	9350000	0.607676455435343
chr1	9350000	9400000	0.599991413360811
chr1	9400000	9450000	0.309784475356346
chr1	9450000	9500000	0.0312339000515198
chr1	9500000	9550000	0.136634896101666
chr1	9550000	9600000	0.126373862270307
chr1	9600000	9650000	0.15236991241628
chr1	9650000	9700000	0.0933367679890091
chr1	9700000	9750000	0.332624935600206
chr1	9750000	9800000	0.209149064056328
chr1	9800000	9850000	0.136162630946248
chr1	9850000	9900000	0.434033144427271
chr1	9900000	9950000	0.370577880817448
chr1	9950000	10000000	0.230701528421776
chr1	10000000	10050000	0.154580972007556
chr1	10050000	10100000	0.369526017516744
chr1	10100000	10150000	0.566567920315988
chr1	10150000	10200000	0.932315816589387
chr1	10200000	10250000	0.0669757856774859
chr1	10250000	10300000	0.329598145285935
chr1	10300000	10350000	0.589730379529452
chr1	10350000	10400000	0.404623905203503
chr1	10400000	10450000	0.5181822084836
chr1	10450000	10500000	0.624678001030397
chr1	10500000	10550000	0.463828782414563
chr1	10550000	10600000	0.82455349476215
chr1	10600000	10650000	0.298772110595913
chr1	10650000	10700000	0.433754078653615
chr1	10700000	10750000	0.778099776747381
chr1	10750000	10800000	0.171668383994505
chr1	10800000	10850000	0.00562424866907096
chr1	10850000	10900000	0.0145758200240426
chr1	10900000	10950000	0.00890863815902454
chr1	10950000	11000000	0.0138888888888888
chr1	11000000	11050000	0.187188734329383
chr1	11050000	11100000	0.739459900394985
chr1	11100000	11150000	0.730830328009617
chr1	11150000	11200000	0.36231324059763
chr1	11200000	11250000	0.713549716640907
chr1	11250000	11300000	0.100485145114202
chr1	11300000	11350000	0.122939206594539
chr1	11350000	11400000	0.0159926154902971
chr1	11400000	11450000	0.00701957753735183
chr1	11450000	11500000	0.0185042074532028
chr1	11500000	11550000	0.582474669414391
chr1	11550000	11600000	0.737871372144942
chr1	11600000	11650000	0.148827923750644
chr1	11650000	11700000	0.815816589386914
chr1	11700000	11750000	0.885411300017173
chr1	11750000	11800000	0.804031427099433
chr1	11800000	11850000	0.327258286106818
chr1	11850000	11900000	0.564678859694316
chr1	11900000	11950000	0.546625450798558
chr1	11950000	12000000	0.214301047569981
chr1	12000000	12050000	0.545809720075562
chr1	12050000	12100000	0.415228404602439
chr1	12100000	12150000	0.843272368195088
chr1	12150000	12200000	0.568714580113344
chr1	12200000	12250000	0.202709084664262
chr1	12250000	12300000	0.018590073845097
chr1	12300000	12350000	0.462390520350335
chr1	12350000	12400000	0.00315558990211229
chr1	12400000	12450000	0.0227545938519663
chr1	12450000	12500000	0.497681607418856
chr1	12500000	12550000	0.0654301906233899
chr1	12550000	12600000	0.398956723338485
chr1	12600000	12650000	0.803602095139962
chr1	12650000	12700000	0.217177571698437
chr1	12700000	12750000	0.835093594367165
chr1	12750000	12800000	0.1758114374034
chr1	12800000	12850000	0.451592821569638
chr1	12850000	12900000	0.633715438777263
chr1	12900000	12950000	0.364996565344324
chr1	12950000	13000000	0.324424695174309
chr1	13000000	13050000	0.268740340030912
chr1	13050000	13100000	0.173857976987807
chr1	13100000	13150000	0.109887515026619
chr1	13150000	13200000	0.292868796153186
chr1	13200000	13250000	0.0727932337283187
chr1	13250000	13300000	0.013309290743603
chr1	13300000	13350000	0.0259745835479993
chr1	13350000	13400000	0.135926498368539
chr1	13400000	13450000	0.417482397389662
chr1	13450000	13500000	0.511849562081401
chr1	13500000	13550000	0.315601923407178
chr1	13550000	13600000	0.387965825176026
chr1	13600000	13650000	0.250686931135154
chr1	13650000	13700000	0.00115919629057182
chr1	13700000	13750000	0.00193199381761977
chr1	13750000	13800000	0.0688863128971321
chr1	13800000	13850000	0.333805598488751
chr1	13850000	13900000	0.495792546797184
chr1	13900000	13950000	0.65623390005152
chr1	13950000	14000000	0.905289369740684
chr1	14000000	14050000	0.577430018890606
chr1	14050000	14100000	0.167246264811953
chr1	14100000	14150000	0.0271981796324918
chr1	14150000	14200000	0.0809076077623219
chr1	14200000	14250000	0.0815945388974755
chr1	14250000	14300000	0.0857375923063712
chr1	14300000	14350000	0.0233556585952258
chr1	14350000	14400000	0.0821097372488409
chr1	14400000	14450000	0.265348617551091
chr1	14450000	14500000	0.102910870685214
chr1	14500000	14550000	0.304632491842693
chr1	14550000	14600000	0.315301391035549
chr1	14600000	14650000	0.00167439464193719
chr1	14650000	14700000	0.0170659453889748
chr1	14700000	14750000	0.000601064743259494
chr1	14750000	14800000	0.000171732783788459
chr1	14800000	14850000	0.0417310664605873
chr1	14850000	14900000	0.00897303795294524
chr1	14900000	14950000	0.195109908981625
chr1	14950000	15000000	0.421496651210716
chr1	15000000	15050000	0.421453718014769
chr1	15050000	15100000	0.845354628198523
chr1	15100000	15150000	0.739846299158509
chr1	15150000	15200000	0.539520006869311
chr1	15200000	15250000	0.844345698093766
chr1	15250000	15300000	0.647282328696548
chr1	15300000	15350000	0.325390692083119
chr1	15350000	15400000	0.00641851279409245
chr1	15400000	15450000	0.622874806800618
chr1	15450000	15500000	0.334256397046196
chr1	15500000	15550000	0.644362871372145
chr1	15550000	15600000	0.587626652928044
chr1	15600000	15650000	0.421002919457324
chr1	15650000	15700000	0.0770865533230294
chr1	15700000	15750000	0.446848703417482
chr1	15750000	15800000	0.139167954662545
chr1	15800000	15850000	0.299716640906749
chr1	15850000	15900000	0.298192512450627
chr1	15900000	15950000	0.489223767817276
chr1	15950000	16000000	0.738450970290228
chr1	16000000	16050000	0.491778292976129
chr1	16050000	16100000	0.949403228576335
chr1	16100000	16150000	0.321505237849906
chr1	16150000	16200000	0.419736390176885
chr1	16200000	16250000	0.0593336767989009
chr1	16250000	16300000	0.232375923063713
chr1	16300000	16350000	0.581487205907608
chr1	16350000	16400000	0.148913790142538
chr1	16400000	16450000	0.899343122102009
chr1	16450000	16500000	0.23761377296926
chr1	16500000	16550000	0.519620470547828
chr1	16550000	16600000	0.758565172591448
chr1	16600000	16650000	0.0874119869483084
chr1	16650000	16700000	0.25912330413876
chr1	16700000	16750000	0.2637171561051
chr1	16750000	16800000	0.842628370255882
chr1	16800000	16850000	0.612442040185471
chr1	16850000	16900000	0.753005323716297
chr1	16900000	16950000	0.785784818821913
chr1	16950000	17000000	0.616692426584235
chr1	17000000	17050000	0.385862098574618
chr1	17050000	17100000	0.385411300017173
chr1	17100000	17150000	0.102073673364245
chr1	17150000	17200000	0.292997595741027
chr1	17200000	17250000	0.0135668899192856
chr1	17250000	17300000	0.0272625794264125
chr1	17300000	17350000	0.36364416967199
chr1	17350000	17400000	0.0652799244375751
chr1	17400000	17450000	0.579211746522411
chr1	17450000	17500000	0.0630903314442727
chr1	17500000	17550000	0.497681607418856
chr1	17550000	17600000	0.685364073501632
chr1	17600000	17650000	0.897368195088442
chr1	17650000	17700000	0.872144942469517
chr1	17700000	17750000	0.163081744805083
chr1	17750000	17800000	0.170981452859351
chr1	17800000	17850000	0.0789970805426756
chr1	17850000	17900000	0.17647690194058
chr1	17900000	17950000	0.528421775716984
chr1	17950000	18000000	0.0212948651897648
chr1	18000000	18050000	0.119890949682294
chr1	18050000	18100000	0.649149922720247
chr1	18100000	18150000	0.352567405117637
chr1	18150000	18200000	0.458633865704963
chr1	18200000	18250000	0.14681006354113
chr1	18250000	18300000	0.766014082088271
chr1	18300000	18350000	0.676820367508157
chr1	18350000	18400000	0.0421174652241113
chr1	18400000	18450000	0.0347973553151296
chr1	18450000	18500000	0.415786536149751
chr1	18500000	18550000	0.66402627511592
chr1	18550000	18600000	0.620749613601236
chr1	18600000	18650000	0.445732440322858
chr1	18650000	18700000	0.392087411986948
chr1	18700000	18750000	0.340782242830156
chr1	18750000	18800000	0.0465825176026103
chr1	18800000	18850000	0.488214837712519
chr1	18850000	18900000	0.329791344667697
chr1	18900000	18950000	0.464966512107161
chr1	18950000	19000000	0.556092220504894
chr1	19000000	19050000	0.0518203675081573
chr1	19050000	19100000	0.618195088442384
chr1	19100000	19150000	0.000128799587841288
chr1	19150000	19200000	0.877447192168985
chr1	19200000	19250000	0.004035720419028
chr1	19250000	19300000	0.711510389833419
chr1	19300000	19350000	0.428838227717671
chr1	19350000	19400000	0.923879443585781
chr1	19400000	19450000	0.245685213807316
chr1	19450000	19500000	0.594624763867422
chr1	19500000	19550000	0.328095483427786
chr1	19550000	19600000	0.643311008071441
chr1	19600000	19650000	0.00959556929417826
chr1	19650000	19700000	0.0435127940923923
chr1	19700000	19750000	0.0344968229434999
chr1	19750000	19800000	0.758049974240082
chr1	19800000	19850000	0.74547054782758
chr1	19850000	19900000	0.024450455091877
chr1	19900000	19950000	0.0696805770221536
chr1	19950000	20000000	0.810213807315817
chr1	20000000	20050000	0.255280783101494
chr1	20050000	20100000	0.272947793233728
chr1	20100000	20150000	0.952601751674395
chr1	20150000	20200000	0.204898677657565
chr1	20200000	20250000	0.17774343122102
chr1	20250000	20300000	0.457410269620471
chr1	20300000	20350000	0.0188906062167268
chr1	20350000	20400000	0.912867078825348
chr1	20400000	20450000	0.018396874463335
chr1	20450000	20500000	0.0164219474497682
chr1	20500000	20550000	0.852717671303452
chr1	20550000	20600000	0.39354714064915
chr1	20600000	20650000	0.622123475871544
chr1	20650000	20700000	0.82648548857977
chr1	20700000	20750000	0.564678859694316
chr1	20750000	20800000	0.151017516743946
chr1	20800000	20850000	0.684011677829298
chr1	20850000	20900000	0.161622016142882
chr1	20900000	20950000	0.556242486690709
chr1	20950000	21000000	0.49710200927357
chr1	21000000	21050000	0.171410784818822
chr1	21050000	21100000	0.701442555383823
chr1	21100000	21150000	0.311888201957754
chr1	21150000	21200000	0.269470204362013
chr1	21200000	21250000	0.0141035548686245
chr1	21250000	21300000	0.099347415421604
chr1	21300000	21350000	0.106538725742744
chr1	21350000	21400000	0.764339687446334
chr1	21400000	21450000	0.183689678859694
chr1	21450000	21500000	0.401275115919629
chr1	21500000	21550000	0.160505753048257
chr1	21550000	21600000	0.618903486175511
chr1	21600000	21650000	0.316074188562597
chr1	21650000	21700000	0.0112055641421948
chr1	21700000	21750000	0.46320625107333
chr1	21750000	21800000	0.214880645715267
chr1	21800000	21850000	0.363730036063885
chr1	21850000	21900000	0.253112656706165
chr1	21900000	21950000	0.129379185986605
chr1	21950000	22000000	0.114846299158509
chr1	22000000	22050000	0.367830156276833
chr1	22050000	22100000	0.533251760261034
chr1	22100000	22150000	0.388094624763867
chr1	22150000	22200000	0.558153013910355
chr1	22200000	22250000	0.0755409582689336
chr1	22250000	22300000	0.762193027648978
chr1	22300000	22350000	0.464730379529452
chr1	22350000	22400000	0.685578739481367
chr1	22400000	22450000	0.00850077279752703
chr1	22450000	22500000	0.0738236304310493
chr1	22500000	22550000	0.16336081057874
chr1	22550000	22600000	0.230036063884596
chr1	22600000	22650000	0.17381504379186
chr1	22650000	22700000	0.103640735016315
chr1	22700000	22750000	0.291130001717328
chr1	22750000	22800000	0.728340202644685
chr1	22800000	22850000	0.410119354284733
chr1	22850000	22900000	0.474347415421604
chr1	22900000	22950000	0.181070753906921
chr1	22950000	23000000	0.905117636956895
chr1	23000000	23050000	0.458268933539413
chr1	23050000	23100000	0.0600420745320281
chr1	23100000	23150000	0.00732010990898158
chr1	23150000	23200000	0.400974583547999
chr1	23200000	23250000	0.810621672677314
chr1	23250000	23300000	0.00326292289198005
chr1	23300000	23350000	0.470848359951915
chr1	23350000	23400000	0.25326292289198
chr1	23400000	23450000	0.939442727116607
chr1	23450000	23500000	0.0565859522582861
chr1	23500000	23550000	0.405826034690022
chr1	23550000	23600000	0.880151983513653
chr1	23600000	23650000	0.0753048256912244
chr1	23650000	23700000	0.353383135840632
chr1	23700000	23750000	0.289176541301735
chr1	23750000	23800000	0.0585179460759059
chr1	23800000	23850000	0.105078997080543
chr1	23850000	23900000	0.0593122102009274
chr1	23900000	23950000	0.00583891464880648
chr1	23950000	24000000	0.00287652412845607
chr1	24000000	24050000	0.00135239567233381
chr1	24050000	24100000	0.00257599175682632
chr1	24100000	24150000	0.0653657908294694
chr1	24150000	24200000	0.102073673364245
chr1	24200000	24250000	0.275287652412846
chr1	24250000	24300000	0.0125794264125021
chr1	24300000	24350000	0.927550231839258
chr1	24350000	24400000	0.704963077451485
chr1	24400000	24450000	0.53413189077795
chr1	24450000	24500000	0.111905375236133
chr1	24500000	24550000	0.85482139790486
chr1	24550000	24600000	0.257899708054268
chr1	24600000	24650000	0.00523784990554699
chr1	24650000	24700000	0.112957238536837
chr1	24700000	24750000	0.491606560192341
chr1	24750000	24800000	0.2870942812983
chr1	24800000	24850000	0.780654301906234
chr1	24850000	24900000	0.259810235273914
chr1	24900000	24950000	0.53679374892667
chr1	24950000	25000000	0.186652069380045
chr1	25000000	25050000	0.167482397389662
chr1	25050000	25100000	0.0570367508157307
chr1	25100000	25150000	0.267194744976816
chr1	25150000	25200000	0.678172763180491
chr1	25200000	25250000	0.137493560020608
chr1	25250000	25300000	0.771702730551262
chr1	25300000	25350000	0.590524643654474
chr1	25350000	25400000	0.660076421088786
chr1	25400000	25450000	0.407672162115748
chr1	25450000	25500000	0.191675253305856
chr1	25500000	25550000	0.526232182723682
chr1	25550000	25600000	0.134745835479993
chr1	25600000	25650000	0.56349819680577
chr1	25650000	25700000	0.529688304997424
chr1	25700000	25750000	0.915335737592306
chr1	25750000	25800000	0.0196848703417483
chr1	25800000	25850000	0.630388116091362
chr1	25850000	25900000	0.539262407693629
chr1	25900000	25950000	0.815000858663919
chr1	25950000	26000000	0.823050832904001
chr1	26000000	26050000	0.625236132577709
chr1	26050000	26100000	0.180276489781899
chr1	26100000	26150000	0.639940752189593
chr1	26150000	26200000	0.0139747552807831
chr1	26200000	26250000	0.266829812811266
chr1	26250000	26300000	0.128885454233213
chr1	26300000	26350000	0.0914047741713894
chr1	26350000	26400000	0.248819337111455
chr1	26400000	26450000	0.479027133779839
chr1	26450000	26500000	0.710351193542847
chr1	26500000	26550000	0.581701871887343
chr1	26550000	26600000	0.0993259488236304
chr1	26600000	26650000	0.112957238536837
chr1	26650000	26700000	0.105765928215696
chr1	26700000	26750000	0.289004808517946
chr1	26750000	26800000	0.504100120212949
chr1	26800000	26850000	0.0369654817104585
chr1	26850000	26900000	0.0371801476901941
chr1	26900000	26950000	0.483706852138073
chr1	26950000	27000000	0.708118667353598
chr1	27000000	27050000	0.304868624420402
chr1	27050000	27100000	0.1198050832904
chr1	27100000	27150000	0.567941782586296
chr1	27150000	27200000	0.255151983513653
chr1	27200000	27250000	0.745856946591104
chr1	27250000	27300000	0.322127769191139
chr1	27300000	27350000	0.34280010303967
chr1	27350000	27400000	0.204233213120385
chr1	27700000	27750000	0.100485145114202
chr1	27850000	27900000	0.024450455091877
chr1	27950000	28000000	0.145865533230294
chr1	28000000	28050000	0.0583676798900911
chr1	28050000	28100000	0.0185042074532028
chr1	28100000	28150000	0.0273055126223596
chr1	28800000	28850000	0.70341748239739
chr1	28850000	28900000	0.0318134981968058
chr1	28900000	28950000	0.209900394985403
chr1	28950000	29000000	0.486883908638159
chr1	29000000	29050000	0.752425725571012
chr1	29100000	29150000	0.101687274600721
chr1	29200000	29250000	0.0684784475356346
chr1	29250000	29300000	0.374205735874979
chr1	29300000	29350000	0.10741885625966
chr1	29350000	29400000	0.506740511763696
chr1	29400000	29450000	0.0736948308432079
chr1	29450000	29500000	0.232654988837369
chr1	29500000	29550000	0.235510046367852
chr1	29550000	29600000	0.00886570496307748
chr1	29600000	29650000	0.0227760604499399
chr1	29650000	29700000	0.0847501287995879
chr1	30000000	30050000	0.00294092392237677
chr1	30050000	30100000	0.691503520522068
chr1	30200000	30250000	0.505237849905547
chr1	30250000	30300000	0.0538811609136184
chr1	30700000	30750000	0.503112656706165
chr1	30750000	30800000	0.0907178430362356
chr1	30900000	30950000	0.0575090159711489
chr1	30950000	31000000	0.706916537867079
chr1	31000000	31050000	0.864309634209171
chr1	31050000	31100000	0.747144942469517
chr1	31100000	31150000	0.854499398935257
chr1	31200000	31250000	0.376030396702731
chr1	31250000	31300000	0.174995706680405
chr1	31300000	31350000	0.0410226687274601
chr1	31600000	31650000	0.262472093422634
chr1	31650000	31700000	0.577000686931135
chr1	31700000	31750000	0.109329383479306
chr1	31750000	31800000	0.691224454748411
chr1	31900000	31950000	0.0471406491499228
chr1	31950000	32000000	0.61617722823287
chr1	32000000	32050000	0.0694659110424179
chr1	32050000	32100000	0.334256397046196
chr1	32100000	32150000	0.508178773827924
chr1	32250000	32300000	0.911042417997596
chr1	32300000	32350000	0.426841834106131
chr1	32550000	32600000	0.436759402369912
chr1	32600000	32650000	0.00364932165550402
chr1	32650000	32700000	0.112463506783445
chr1	32700000	32750000	0.0404430705821741
chr1	32750000	32800000	0.578932680748755
chr1	32800000	32850000	0.0791044135325434
chr1	32850000	32900000	0.308174480508329
chr1	32900000	32950000	0.163146144599004
chr1	32950000	33000000	0.247316675253306
chr1	33000000	33050000	0.958741198694831
chr1	33050000	33100000	0.908917224798214
chr1	33100000	33150000	0.71513824489095
chr1	33150000	33200000	0.526833247466941
chr1	33200000	33250000	0.568821913103211
chr1	33250000	33300000	0.274729520865533
chr1	33300000	33350000	0.359393783273227
chr1	33350000	33400000	0.502833590932509
chr1	33400000	33450000	0.694938176197836
chr1	33450000	33500000	0.323930963420917
chr1	33500000	33550000	0.158552292632664
chr1	33550000	33600000	0.822342435170874
chr1	33600000	33650000	0.385604499398935
chr1	33650000	33700000	0.660484286450283
chr1	33700000	33750000	0.302399965653443
chr1	33750000	33800000	0.44073072299502
chr1	33800000	33850000	0.0456165206938004
chr1	33850000	33900000	0.357010990898162
chr1	33900000	33950000	0.305984887515027
chr1	33950000	34000000	0.996887343293835
chr1	34000000	34050000	0.282779495105616
chr1	34050000	34100000	0.127812124334535
chr1	34100000	34150000	0.472286622016143
chr1	34150000	34200000	0.228211403056844
chr1	34200000	34250000	0.21417224798214
chr1	34250000	34300000	0.390777949510562
chr1	34300000	34350000	0.785656019234072
chr1	34350000	34400000	0.538940408724025
chr1	34400000	34450000	0.87143654473639
chr1	34450000	34500000	0.825455091877039
chr1	34500000	34550000	0.803687961531856
chr1	34550000	34600000	0.996221878756655
chr1	34600000	34650000	0.796475184612743
chr1	34650000	34700000	0.577794951056157
chr1	34700000	34750000	0.762536493216555
chr1	34750000	34800000	0.484866048428645
chr1	34800000	34850000	0.0873046539584407
chr1	34850000	34900000	0.617272024729521
chr1	34900000	34950000	0.163682809548343
chr1	34950000	35000000	0.791409067490984
chr1	35000000	35050000	0.427636098231152
chr1	35050000	35100000	0.135239567233385
chr1	35100000	35150000	0.0307831014940753
chr1	35150000	35200000	0.0505109050317706
chr1	35200000	35250000	0.0190838055984888
chr1	35250000	35300000	0.00251159196290573
chr1	35300000	35350000	0.0197278035376953
chr1	35350000	35400000	0.0231195260175168
chr1	35400000	35450000	0.157629228919801
chr1	35450000	35500000	0.712776919113859
chr1	35500000	35550000	0.084406663232011
chr1	35550000	35600000	0.721191825519492
chr1	35600000	35650000	0.20504894384338
chr1	35650000	35700000	0.0476129143053409
chr1	35700000	35750000	0.34896101665808
chr1	35750000	35800000	0.348209685729006
chr1	35800000	35850000	0.21193972179289
chr1	35850000	35900000	0.527069380044651
chr1	35900000	35950000	0.364352567405118
chr1	35950000	36000000	0.746608277520179
chr1	36000000	36050000	0.104048600377812
chr1	36050000	36100000	0.466190108191654
chr1	36100000	36150000	0.842284904688305
chr1	36150000	36200000	0.432251416795466
chr1	36200000	36250000	0.314592993302421
chr1	36250000	36300000	0.707861068177915
chr1	36300000	36350000	0.0565644856603126
chr1	36350000	36400000	0.00446505237849903
chr1	36400000	36450000	0.958075734157651
chr1	36450000	36500000	0.188262064228061
chr1	36500000	36550000	0.561394470204362
chr1	36550000	36600000	0.350764210887858
chr1	36600000	36650000	0.18843379701185
chr1	36650000	36700000	0.513523956723339
chr1	36700000	36750000	0.216619440151125
chr1	36750000	36800000	0.757320109908982
chr1	36800000	36850000	0.695668040528937
chr1	36850000	36900000	0.692791516400481
chr1	36900000	36950000	0.297806113687103
chr1	36950000	37000000	0.91898505924781
chr1	37000000	37050000	0.718572900566718
chr1	37050000	37100000	0.266958612399107
chr1	37100000	37150000	0.00989610166580801
chr1	37150000	37200000	0.971621157478963
chr1	37200000	37250000	0.865189764726086
chr1	37250000	37300000	0.891142881676112
chr1	37300000	37350000	0.380731581658939
chr1	37350000	37400000	0.603340202644685
chr1	38300000	38350000	0.00349905546968921
chr1	38350000	38400000	0.0526575648291259
chr1	38400000	38450000	0.00506611712175853
chr1	38450000	38500000	0.0301176369568951
chr1	38500000	38550000	0.120899879787051
chr1	38550000	38600000	0.105529795637987
chr1	38600000	38650000	0.280096170358922
chr1	38650000	38700000	0.0744246951743088
chr1	38700000	38750000	0.0990683496479478
chr1	38750000	38800000	0.234608449252962
chr1	38800000	38850000	0.162738279237506
chr1	38850000	38900000	0.0438562596599691
chr1	38900000	38950000	0.190516057015284
chr1	38950000	39000000	0.609179117293491
chr1	39000000	39050000	0.342714236647776
chr1	39050000	39100000	0.538833075734158
chr1	39100000	39150000	0.374012536493217
chr1	39150000	39200000	0.1913961875322
chr1	39200000	39250000	0.714494246951743
chr1	39250000	39300000	0.168577193886313
chr1	39300000	39350000	0.0116134295036923
chr1	39400000	39450000	0.260947964966512
chr1	39450000	39500000	0.0744246951743088
chr1	39500000	39550000	0.0787609479649665
chr1	39550000	39600000	0.744204018547141
chr1	39600000	39650000	0.913167611196978
chr1	39650000	39700000	0.685192340717843
chr1	39700000	39750000	0.305727288339344
chr1	39750000	39800000	0.273462991585094
chr1	39800000	39850000	0.357633522239395
chr1	39850000	39900000	0.230551262235961
chr1	39900000	39950000	0.589215181178087
chr1	39950000	40000000	0.389382620642281
chr1	40000000	40050000	0.654559505409583
chr1	40050000	40100000	0.893933539412674
chr1	40100000	40150000	0.775802850764211
chr1	40150000	40200000	0.558839945045509
chr1	40200000	40250000	0.556800618238022
chr1	40250000	40300000	0.00306972351021806
chr1	40300000	40350000	0.0295595054095827
chr1	40350000	40400000	0.151554181693285
chr1	40400000	40450000	0.0197278035376953
chr1	40450000	40500000	0.157929761291431
chr1	40500000	40550000	0.416602266872746
chr1	40550000	40600000	0.795509187703933
chr1	40600000	40650000	0.543212261720762
chr1	40650000	40700000	0.451013223424352
chr1	40700000	40750000	0.497016142881676
chr1	40750000	40800000	0.646831530139104
chr1	40800000	40850000	0.280654301906234
chr1	40850000	40900000	0.327365619096686
chr1	40900000	40950000	0.746608277520179
chr1	40950000	41000000	0.625794264125021
chr1	41000000	41050000	0.636849562081401
chr1	41050000	41100000	0.493044822256569
chr1	41100000	41150000	0.0937875665464537
chr1	41150000	41200000	0.834256397046196
chr1	41200000	41250000	0.293684526876181
chr1	41250000	41300000	0.469753563455264
chr1	41300000	41350000	0.571741370427615
chr1	41350000	41400000	0.702794951056157
chr1	41400000	41450000	0.415378670788254
chr1	41450000	41500000	0.143997939206595
chr1	41500000	41550000	0.597887686759402
chr1	41550000	41600000	0.146359264983685
chr1	41600000	41650000	0.0318349647947793
chr1	41650000	41700000	0.608105787394814
chr1	41700000	41750000	0.832818134981968
chr1	41750000	41800000	0.953653614975099
chr1	41800000	41850000	0.404559505409583
chr1	41850000	41900000	0.0692083118667354
chr1	41900000	41950000	0.0166580800274773
chr1	41950000	42000000	0.00972436888201955
chr1	42000000	42050000	0.112806972351022
chr1	42050000	42100000	0.00242572557101151
chr1	42100000	42150000	0.0770865533230294
chr1	42150000	42200000	0.471556757685042
chr1	42200000	42250000	0.0848145285935085
chr1	42250000	42300000	0.0685643139275288
chr1	42300000	42350000	0.751202129486519
chr1	42350000	42400000	0.815258457839602
chr1	42400000	42450000	0.914262407693629
chr1	42450000	42500000	0.156877897990726
chr1	42500000	42550000	0.0195346041559333
chr1	42550000	42600000	0.472093422634381
chr1	42600000	42650000	0.758114374034003
chr1	42650000	42700000	0.504143053408896
chr1	42700000	42750000	0.886613429503692
chr1	42750000	42800000	0.47106302593165
chr1	42800000	42850000	0.91928559161944
chr1	42850000	42900000	0.767323544564657
chr1	42900000	42950000	0.395908466426241
chr1	42950000	43000000	0.830091877039327
chr1	43000000	43050000	0.951013223424352
chr1	43050000	43100000	0.729349132749442
chr1	43100000	43150000	0.468057702215353
chr1	43150000	43200000	0.206336939721793
chr1	43200000	43250000	0.256761978361669
chr1	43250000	43300000	0.6198050832904
chr1	43300000	43350000	0.24903400309119
chr1	43350000	43400000	0.385196634037438
chr1	43400000	43450000	0.588120384681436
chr1	43450000	43500000	0.815838055984887
chr1	43500000	43550000	0.630388116091362
chr1	43550000	43600000	0.180727288339344
chr1	43600000	43650000	0.560986604842864
chr1	43650000	43700000	0.575605358062854
chr1	43700000	43750000	0.837369053752361
chr1	43750000	43800000	0.831723338485317
chr1	43800000	43850000	0.854799931306886
chr1	43850000	43900000	0.668426927700498
chr1	43900000	43950000	0.0555555555555556
chr1	43950000	44000000	0.88708569465911
chr1	44000000	44050000	0.166902799244376
chr1	44050000	44100000	0.0265756482912588
chr1	44100000	44150000	0.325390692083119
chr1	44150000	44200000	0.43783273226859
chr1	44200000	44250000	0.549888373690538
chr1	44250000	44300000	0.0174952773484458
chr1	44300000	44350000	0.170981452859351
chr1	44350000	44400000	0.609436716469174
chr1	44400000	44450000	0.758371973209686
chr1	44450000	44500000	0.729048600377812
chr1	44500000	44550000	0.0490941095655161
chr1	44550000	44600000	0.580435342606904
chr1	44600000	44650000	0.127318392581144
chr1	44650000	44700000	0.220290228404602
chr1	44700000	44750000	0.441889919285592
chr1	44750000	44800000	0.0269405804568092
chr1	44800000	44850000	0.721792890262751
chr1	44850000	44900000	0.892452344152499
chr1	44900000	44950000	0.664884939034862
chr1	44950000	45000000	0.23791430534089
chr1	45000000	45050000	0.353898334191997
chr1	45050000	45100000	0.955478275802851
chr1	45100000	45150000	0.864009101837541
chr1	45150000	45200000	0.856474325948824
chr1	45200000	45250000	0.0181392752876525
chr1	45250000	45300000	0.301562768332475
chr1	45300000	45350000	0.0543748926670101
chr1	45350000	45400000	0.122424008243174
chr1	45400000	45450000	0.214258114374034
chr1	45450000	45500000	0.0641636613429504
chr1	45500000	45550000	0.791344667697063
chr1	45550000	45600000	0.630237849905547
chr1	45600000	45650000	0.668298128112657
chr1	45650000	45700000	0.601601408208827
chr1	45700000	45750000	0.0472050489438434
chr1	45750000	45800000	0.0321784303623561
chr1	45800000	45850000	0.0316632320109909
chr1	45850000	45900000	0.429417825862957
chr1	45900000	45950000	0.0176455435342607
chr1	45950000	46000000	0.407028164176541
chr1	46000000	46050000	0.0844925296239052
chr1	46050000	46100000	0.927893697406835
chr1	46100000	46150000	0.514468487034175
chr1	46150000	46200000	0.107311523269792
chr1	46200000	46250000	0.709857461789456
chr1	46250000	46300000	0.601966340374377
chr1	46300000	46350000	0.649257255710115
chr1	46350000	46400000	0.728705134810235
chr1	46400000	46450000	0.0882921174652241
chr1	46450000	46500000	0.329598145285935
chr1	46500000	46550000	0.260625965996909
chr1	46550000	46600000	0.269191138588357
chr1	46600000	46650000	0.400094453031084
chr1	46650000	46700000	0.176090503177057
chr1	46700000	46750000	0.567533917224798
chr1	46750000	46800000	0.495513481023527
chr1	46800000	46850000	0.00126652928043969
chr1	46850000	46900000	6.43997939206997e-05
chr1	46900000	46950000	0.0118495620814013
chr1	46950000	47000000	0.000193199381761988
chr1	47000000	47050000	0.001008930104757
chr1	47050000	47100000	0.107397389661686
chr1	47100000	47150000	6.43997939206997e-05
chr1	47150000	47200000	0.218036235617379
chr1	47200000	47250000	0.119762150094453
chr1	47250000	47300000	0.0297312381933711
chr1	47300000	47350000	0.322986433110081
chr1	47350000	47400000	0.475571011506096
chr1	47400000	47450000	0.740747896273399
chr1	47450000	47500000	0.657607762321827
chr1	47500000	47550000	0.221320625107333
chr1	47550000	47600000	0.961338657049631
chr1	47600000	47650000	0.418963592649837
chr1	47650000	47700000	0.494998282672162
chr1	47700000	47750000	0.0913833075734157
chr1	47750000	47800000	0.162888545423321
chr1	47800000	47850000	0.904623905203503
chr1	47850000	47900000	0.135733298986777
chr1	47900000	47950000	0.0226472608620986
chr1	47950000	48000000	0.304117293491328
chr1	48000000	48050000	0.388781555899021
chr1	48050000	48100000	0.693950712691053
chr1	48100000	48150000	0.585179460759059
chr1	48150000	48200000	0.791237334707196
chr1	48200000	48250000	0.821762837025588
chr1	48250000	48300000	0.551305169156792
chr1	48300000	48350000	0.686695002575992
chr1	48350000	48400000	0.526232182723682
chr1	48400000	48450000	0.0561351537008415
chr1	48450000	48500000	0.828374549201442
chr1	48500000	48550000	0.732526189249528
chr1	48550000	48600000	0.640820882706509
chr1	48600000	48650000	0.601472608620986
chr1	48650000	48700000	0.524579254679718
chr1	48700000	48750000	0.557058217413704
chr1	48750000	48800000	0.761892495277348
chr1	48800000	48850000	0.742465224111283
chr1	48850000	48900000	0.580220676627168
chr1	48900000	48950000	0.144083805598489
chr1	48950000	49000000	0.246694143912073
chr1	49000000	49050000	0.743044822256569
chr1	49050000	49100000	0.199896960329727
chr1	49100000	49150000	0.379035720419028
chr1	49150000	49200000	0.3482955521209
chr1	49200000	49250000	0.6965911042418
chr1	49250000	49300000	0.410097887686759
chr1	49300000	49350000	0.67484544049459
chr1	49350000	49400000	0.552228232869655
chr1	49400000	49450000	0.179439292460931
chr1	49450000	49500000	0.00199639361154047
chr1	49500000	49550000	0.543705993474154
chr1	49550000	49600000	0.174523441524987
chr1	49600000	49650000	0.513803022496995
chr1	49650000	49700000	0.545809720075562
chr1	49700000	49750000	0.811931135153701
chr1	49750000	49800000	0.863880302249699
chr1	49800000	49850000	0.649149922720247
chr1	49850000	49900000	0.170766786879615
chr1	49900000	49950000	0.452430018890606
chr1	49950000	50000000	0.756332646402198
chr1	50000000	50050000	0.603426069036579
chr1	50050000	50100000	0.80660741885626
chr1	50100000	50150000	0.833698265498884
chr1	50150000	50200000	0.957023870856947
chr1	50200000	50250000	0.712884252103727
chr1	50250000	50300000	0.0955263609823115
chr1	50300000	50350000	0.128241456294007
chr1	50350000	50400000	0.00506611712175853
chr1	50400000	50450000	0.144169671990383
chr1	50450000	50500000	0.588013051691568
chr1	50500000	50550000	0.875880130516916
chr1	50550000	50600000	0.384380903314443
chr1	50600000	50650000	0.202773484458183
chr1	50650000	50700000	0.456916537867079
chr1	50700000	50750000	0.0400566718186501
chr1	50750000	50800000	0.408874291602267
chr1	50800000	50850000	0.0743602953803881
chr1	50850000	50900000	0.584020264468487
chr1	50900000	50950000	0.683367679890091
chr1	50950000	51000000	0.0664605873261206
chr1	51000000	51050000	0.04784904688305
chr1	51050000	51100000	0.228533402026447
chr1	51100000	51150000	0.0517130345182896
chr1	51150000	51200000	0.0736948308432079
chr1	51200000	51250000	0.621393611540443
chr1	51250000	51300000	0.0544178258629573
chr1	51300000	51350000	0.338120384681436
chr1	51350000	51400000	0.332818134981968
chr1	51400000	51450000	0.207195603640735
chr1	51450000	51500000	0.211445990039498
chr1	51500000	51550000	0.0464537180147691
chr1	51550000	51600000	0.627425725571012
chr1	51600000	51650000	0.773527391379014
chr1	51650000	51700000	0.804052893697407
chr1	51700000	51750000	0.270006869311352
chr1	51750000	51800000	0.485810578739481
chr1	51800000	51850000	0.830607075390692
chr1	51850000	51900000	0.61194830843208
chr1	51900000	51950000	0.496307745148549
chr1	51950000	52000000	0.333912931478619
chr1	52000000	52050000	0.520886999828267
chr1	52050000	52100000	0.11038124678001
chr1	52100000	52150000	0.539283874291602
chr1	52150000	52200000	0.172956379872918
chr1	52200000	52250000	0.758114374034003
chr1	52250000	52300000	0.0919843723166752
chr1	52300000	52350000	0.417095998626138
chr1	52350000	52400000	0.179439292460931
chr1	52400000	52450000	0.148827923750644
chr1	52450000	52500000	0.437940065258458
chr1	52500000	52550000	0.225334878928387
chr1	52550000	52600000	0.0602782071097373
chr1	52600000	52650000	0.0642065945388974
chr1	52650000	52700000	0.798106646058733
chr1	52700000	52750000	0.337691052721965
chr1	52750000	52800000	0.470504894384338
chr1	52800000	52850000	0.612291773999657
chr1	52850000	52900000	0.160634552636098
chr1	52900000	52950000	0.186630602782071
chr1	52950000	53000000	0.177721964623047
chr1	53000000	53050000	0.59599862613773
chr1	53050000	53100000	0.943950712691053
chr1	53100000	53150000	0.410419886656363
chr1	53150000	53200000	0.421754250386399
chr1	53200000	53250000	0.614696032972694
chr1	53250000	53300000	0.240683496479478
chr1	53300000	53350000	0.334921861583376
chr1	53350000	53400000	0.444487377640392
chr1	53400000	53450000	0.80534088957582
chr1	53450000	53500000	0.985724712347587
chr1	53500000	53550000	0.665958268933539
chr1	53550000	53600000	0.251867594023699
chr1	53600000	53650000	0.257341576506955
chr1	53650000	53700000	0.206938004465052
chr1	53700000	53750000	0.0372874806800618
chr1	53750000	53800000	0.387493560020608
chr1	53800000	53850000	0.107955521208999
chr1	53850000	53900000	0.234608449252962
chr1	53900000	53950000	0.773355658595226
chr1	53950000	54000000	0.444508844238365
chr1	54000000	54050000	0.114202301219303
chr1	54050000	54100000	0.389189421260519
chr1	54100000	54150000	0.269019405804568
chr1	54150000	54200000	0.0879486518976472
chr1	54200000	54250000	0.394298471578224
chr1	54250000	54300000	0.666044135325434
chr1	54300000	54350000	0.723445818306715
chr1	54350000	54400000	0.690022325261892
chr1	54400000	54450000	0.717778636441697
chr1	54450000	54500000	0.683131547312382
chr1	54500000	54550000	0.395157135497166
chr1	54550000	54600000	0.13478876867594
chr1	54600000	54650000	0.698480164863472
chr1	54650000	54700000	0.803730894727804
chr1	54700000	54750000	0.0106044993989353
chr1	54750000	54800000	0.0873046539584407
chr1	54800000	54850000	0.0815086725055814
chr1	54850000	54900000	0.135239567233385
chr1	54900000	54950000	0.462970118495621
chr1	54950000	55000000	0.141572213635583
chr1	55000000	55050000	0.0569723510218101
chr1	55050000	55100000	0.0309119010819165
chr1	55100000	55150000	0.267173278378843
chr1	55150000	55200000	0.0687145801133436
chr1	55200000	55250000	0.260862098574618
chr1	55250000	55300000	0.417933195947106
chr1	55300000	55350000	0.310857805255023
chr1	55350000	55400000	0.611025244719217
chr1	55400000	55450000	0.138223424351709
chr1	55450000	55500000	0.0754765584750129
chr1	55500000	55550000	0.282307229950198
chr1	55550000	55600000	0.180126223596085
chr1	55600000	55650000	0.102631804911558
chr1	55650000	55700000	0.518740340030912
chr1	55700000	55750000	0.880431049287309
chr1	55750000	55800000	0.0234844581830671
chr1	55800000	55850000	0.410806285419887
chr1	55850000	55900000	0.262922891980079
chr1	55900000	55950000	0.71749957066804
chr1	55950000	56000000	0.776983513652756
chr1	56000000	56050000	0.382556242486691
chr1	56050000	56100000	0.0990683496479478
chr1	56100000	56150000	0.959406663232011
chr1	56150000	56200000	0.808947278035377
chr1	56200000	56250000	0.699789627339859
chr1	56250000	56300000	0.47462648119526
chr1	56300000	56350000	0.0521208998797871
chr1	56350000	56400000	0.823265498883737
chr1	56400000	56450000	0.614846299158509
chr1	56450000	56500000	0.200133092907436
chr1	56500000	56550000	0.460737592306371
chr1	56550000	56600000	0.157800961703589
chr1	56600000	56650000	0.506955177743431
chr1	56650000	56700000	0.222780353769535
chr1	56700000	56750000	0.207946934569809
chr1	56750000	56800000	0
chr1	56800000	56850000	0.635475699811094
chr1	56850000	56900000	0.327215352910871
chr1	56900000	56950000	0.869633350506612
chr1	56950000	57000000	0.469495964279581
chr1	57000000	57050000	0.0776661514683153
chr1	57050000	57100000	0.101987806972351
chr1	57100000	57150000	0.0892151811780869
chr1	57150000	57200000	0.12010561566203
chr1	57200000	57250000	0.411214150781384
chr1	57250000	57300000	0.506633178773828
chr1	57300000	57350000	0.0797698780697235
chr1	57350000	57400000	0.0759917568263782
chr1	57400000	57450000	0.255044650523785
chr1	57450000	57500000	0.415206938004465
chr1	57500000	57550000	0.4172891980079
chr1	57550000	57600000	0.249141336081058
chr1	57600000	57650000	0.0954834277863644
chr1	57650000	57700000	0.219088098918083
chr1	57700000	57750000	0.189507126910527
chr1	57750000	57800000	0.032908294693457
chr1	57800000	57850000	0.534926154902971
chr1	57850000	57900000	0.739674566374721
chr1	57900000	57950000	0.153507642108879
chr1	57950000	58000000	0.791709599862614
chr1	58000000	58050000	0.262708226000343
chr1	58050000	58100000	0.835952258286107
chr1	58100000	58150000	0.656019234071784
chr1	58150000	58200000	0.323845097029023
chr1	58200000	58250000	0.581873604671132
chr1	58250000	58300000	0.125987463506783
chr1	58300000	58350000	0.681006354113
chr1	58350000	58400000	0.636506096513825
chr1	58400000	58450000	0.0680061823802164
chr1	58450000	58500000	0.0701743087755452
chr1	58500000	58550000	0.0190838055984888
chr1	58550000	58600000	0.116520693800446
chr1	58600000	58650000	0.351386742229091
chr1	58650000	58700000	0.127318392581144
chr1	58700000	58750000	0.339601579941611
chr1	58750000	58800000	0.110488579769878
chr1	58800000	58850000	0.489202301219303
chr1	58850000	58900000	0.352181006354113
chr1	58900000	58950000	0.016379014253821
chr1	58950000	59000000	0.104649665121072
chr1	59000000	59050000	0.872531341233041
chr1	59050000	59100000	0.38738622703074
chr1	59100000	59150000	0.0979735531512966
chr1	59150000	59200000	0.584900394985403
chr1	59200000	59250000	0.911235617379358
chr1	59250000	59300000	0.805662888545423
chr1	59300000	59350000	0.00392838742916024
chr1	59350000	59400000	0.0919843723166752
chr1	59400000	59450000	0.101966340374377
chr1	59450000	59500000	0.151360982311523
chr1	59500000	59550000	0.0617808689678859
chr1	59550000	59600000	0.114331100807144
chr1	59600000	59650000	0.457431736218444
chr1	59650000	59700000	0.0244933882878241
chr1	59700000	59750000	0.019985402713378
chr1	59750000	59800000	0.35059247810407
chr1	59800000	59850000	0.328374549201443
chr1	59850000	59900000	0.37693199381762
chr1	59900000	59950000	0.555770221535291
chr1	59950000	60000000	0.819251245062682
chr1	60000000	60050000	0.41898505924781
chr1	60050000	60100000	0.497617207624936
chr1	60100000	60150000	0.000472265155418206
chr1	60150000	60200000	0.541280267903143
chr1	60200000	60250000	0.826034690022325
chr1	60250000	60300000	0.0574446161772282
chr1	60300000	60350000	0.488365103898334
chr1	60350000	60400000	0.126717327837884
chr1	60400000	60450000	0.0785462819852309
chr1	60450000	60500000	0.814571526704448
chr1	60500000	60550000	0.190215524643654
chr1	60550000	60600000	0.0366649493388288
chr1	60600000	60650000	0.012300360638846
chr1	60650000	60700000	0.252146659797355
chr1	60700000	60750000	0.833655332302937
chr1	60750000	60800000	0.630109050317706
chr1	60800000	60850000	0.482891121415078
chr1	60850000	60900000	0.248132405976301
chr1	60900000	60950000	0.227910870685214
chr1	60950000	61000000	0.341962905718702
chr1	61000000	61050000	0.0269835136527563
chr1	61050000	61100000	0.0472265155418169
chr1	61100000	61150000	0.0441997252275459
chr1	61150000	61200000	0.0623175339172248
chr1	61200000	61250000	0.0733942984715782
chr1	61250000	61300000	0.160097887686759
chr1	61300000	61350000	0.00749184269277003
chr1	61350000	61400000	0.0861239910698952
chr1	61400000	61450000	0.0180104756998111
chr1	61450000	61500000	0.146101665808003
chr1	61500000	61550000	0.0310407006697578
chr1	61550000	61600000	0.0260175167439464
chr1	61600000	61650000	0.00394985402713377
chr1	61650000	61700000	0.149235789112142
chr1	61700000	61750000	0.488730036063885
chr1	61750000	61800000	0.71780010303967
chr1	61800000	61850000	0.210179460759059
chr1	61850000	61900000	0.0332517602610338
chr1	61900000	61950000	0.187639532886828
chr1	61950000	62000000	0.163146144599004
chr1	62000000	62050000	0.509853168469861
chr1	62050000	62100000	0.00860810578739479
chr1	62100000	62150000	0.322664434140477
chr1	62150000	62200000	0.42254851451142
chr1	62200000	62250000	0.234694315644857
chr1	62250000	62300000	0.00165292804396355
chr1	62300000	62350000	0.442190451657221
chr1	62350000	62400000	0.236669242658423
chr1	62400000	62450000	0.0718487034174824
chr1	62450000	62500000	0.383651038983342
chr1	62500000	62550000	0.0744246951743088
chr1	62550000	62600000	0.258243173621844
chr1	62600000	62650000	0.146724197149236
chr1	62650000	62700000	0.194251245062682
chr1	62700000	62750000	0.350828610681779
chr1	62750000	62800000	0.266421947449768
chr1	62800000	62850000	0.0606002060793406
chr1	62850000	62900000	0.330757341576507
chr1	62900000	62950000	0.195496307745149
chr1	62950000	63000000	0.334835995191482
chr1	63000000	63050000	0.496178945560708
chr1	63050000	63100000	0.0238708569465911
chr1	63100000	63150000	0.0928645028335909
chr1	63150000	63200000	0.306736218444101
chr1	63200000	63250000	0.372466941439121
chr1	63250000	63300000	0.17677743431221
chr1	63300000	63350000	0.362141507813842
chr1	63350000	63400000	0.337326120556414
chr1	63400000	63450000	0.568285248153873
chr1	63450000	63500000	0.811394470204362
chr1	63500000	63550000	0.0171303451828955
chr1	63550000	63600000	0.0930147690194058
chr1	63600000	63650000	0.0266829812811266
chr1	63650000	63700000	0.887257427442899
chr1	63700000	63750000	0.213785849218616
chr1	63750000	63800000	0.266443414047742
chr1	63800000	63850000	0.740189764726086
chr1	63850000	63900000	0.0508758371973209
chr1	63900000	63950000	0.240726429675425
chr1	63950000	64000000	0.28745921346385
chr1	64000000	64050000	0.0276489781899365
chr1	64050000	64100000	0.0697020436201271
chr1	64100000	64150000	0.448694830843208
chr1	64150000	64200000	0.30407436029538
chr1	64200000	64250000	0.231839258114374
chr1	64250000	64300000	0.798385711832389
chr1	64300000	64350000	0.926197836166924
chr1	64350000	64400000	0.606624592134638
chr1	64400000	64450000	0.877704791344668
chr1	64450000	64500000	0.450669757856775
chr1	64500000	64550000	0.418834793061996
chr1	64550000	64600000	0.202709084664262
chr1	64600000	64650000	0.251910527219646
chr1	64650000	64700000	0.341984372316675
chr1	64700000	64750000	0.432358749785334
chr1	64750000	64800000	0.86750815730723
chr1	64800000	64850000	0.427721964623047
chr1	64850000	64900000	0.102610338313584
chr1	64900000	64950000	0.604091533573759
chr1	64950000	65000000	0.63219131032114
chr1	65000000	65050000	0.690816589386914
chr1	65050000	65100000	0.385261033831358
chr1	65100000	65150000	0.776511248497338
chr1	65150000	65200000	0.343250901597115
chr1	65200000	65250000	0.329963077451485
chr1	65250000	65300000	0.221492357891121
chr1	65300000	65350000	0.56506525845784
chr1	65350000	65400000	0.297784647089129
chr1	65400000	65450000	0.0302893697406835
chr1	65450000	65500000	0.0452301219302765
chr1	65500000	65550000	0.927314099261549
chr1	65550000	65600000	0.968787566546454
chr1	65600000	65650000	0.795315988322171
chr1	65650000	65700000	0.766958612399107
chr1	65700000	65750000	0.73211832388803
chr1	65750000	65800000	0.731130860381247
chr1	65800000	65850000	0.151468315301391
chr1	65850000	65900000	0.288747209342263
chr1	65900000	65950000	0.115533230293663
chr1	65950000	66000000	0.706122273742057
chr1	66000000	66050000	0.243431221020093
chr1	66050000	66100000	0.39644513137558
chr1	66100000	66150000	0.400996050145973
chr1	66150000	66200000	0.622187875665465
chr1	66200000	66250000	0.31409926154903
chr1	66250000	66300000	0.100184612742573
chr1	66300000	66350000	0.0372230808861411
chr1	66350000	66400000	0.276489781899365
chr1	66400000	66450000	0.320818306714752
chr1	66450000	66500000	0.614588699982827
chr1	66500000	66550000	0.384466769706337
chr1	66550000	66600000	0.363730036063885
chr1	66600000	66650000	0.130581315473124
chr1	66650000	66700000	0.135647432594882
chr1	66700000	66750000	0.28842521037266
chr1	66750000	66800000	0.118667353597802
chr1	66800000	66850000	0.0412588013051691
chr1	66850000	66900000	0.177829297612914
chr1	66900000	66950000	0.376373862270307
chr1	66950000	67000000	0.834191997252275
chr1	67000000	67050000	0.508350506611712
chr1	67050000	67100000	0.69955349476215
chr1	67100000	67150000	0.190344324231496
chr1	67150000	67200000	0.1706165206938
chr1	67200000	67250000	0.648398591791173
chr1	67250000	67300000	0.0805856087927185
chr1	67300000	67350000	0.00573158165893872
chr1	67350000	67400000	0.358213120384681
chr1	67400000	67450000	0.210952258286107
chr1	67450000	67500000	0.177764897818994
chr1	67500000	67550000	0.101987806972351
chr1	67550000	67600000	0.324231495792547
chr1	67600000	67650000	0.032521895929933
chr1	67650000	67700000	0.324295895586467
chr1	67700000	67750000	0.335179460759059
chr1	67750000	67800000	0.102245406148034
chr1	67800000	67850000	0.00989610166580801
chr1	67850000	67900000	0.841340374377469
chr1	67900000	67950000	0.0486003778121243
chr1	67950000	68000000	0.401167782929761
chr1	68000000	68050000	0.19792203331616
chr1	68050000	68100000	0.106345526360982
chr1	68100000	68150000	0.273613257770909
chr1	68150000	68200000	0.879636785162287
chr1	68200000	68250000	0.38122531341233
chr1	68250000	68300000	0.000386398763523976
chr1	68300000	68350000	0.138266357547656
chr1	68350000	68400000	0.251695861239911
chr1	68400000	68450000	0.787437746865877
chr1	68450000	68500000	0.00251159196290573
chr1	68500000	68550000	0.982332989867766
chr1	68550000	68600000	0.684312210200927
chr1	68600000	68650000	0.74124162802679
chr1	68650000	68700000	0.000386398763523976
chr1	68700000	68750000	0.199489094968229
chr1	68750000	68800000	0.0523784990554697
chr1	68800000	68850000	0.095504894384338
chr1	68850000	68900000	0.391572213635583
chr1	68900000	68950000	0.318993645887
chr1	68950000	69000000	0.96254078653615
chr1	69000000	69050000	0.000279065773656217
chr1	69050000	69100000	0.659947621500945
chr1	69100000	69150000	0.58264640219818
chr1	69150000	69200000	0.34176970633694
chr1	69200000	69250000	0.323415765069552
chr1	69250000	69300000	0.889189421260519
chr1	69300000	69350000	0.0463463850249013
chr1	69350000	69400000	0.268225141679547
chr1	69400000	69450000	0.46586810922205
chr1	69450000	69500000	0.622187875665465
chr1	69500000	69550000	0.896552464365447
chr1	69550000	69600000	0.785548686244204
chr1	69600000	69650000	0.312253134123304
chr1	69650000	69700000	0.362034174823974
chr1	69700000	69750000	0.929138760089301
chr1	69750000	69800000	0.650394985402713
chr1	69800000	69850000	0.741628026790314
chr1	69850000	69900000	0.973209685729006
chr1	69900000	69950000	0.0531727631804911
chr1	69950000	70000000	0.172999313068865
chr1	70000000	70050000	0.518976472608621
chr1	70050000	70100000	0.038575476558475
chr1	70100000	70150000	0.424716640906749
chr1	70150000	70200000	0.871672677314099
chr1	70200000	70250000	0.581852138073158
chr1	70250000	70300000	0.0706251073329899
chr1	70300000	70350000	0.861862442040185
chr1	70350000	70400000	0.70668040528937
chr1	70400000	70450000	0.809312210200927
chr1	70450000	70500000	0.250601064743259
chr1	70500000	70550000	0.0877983857118324
chr1	70550000	70600000	0.430083290400137
chr1	70600000	70650000	0.0477417138931822
chr1	70650000	70700000	0.00109479649665123
chr1	70700000	70750000	0.384445303108363
chr1	70750000	70800000	0.468272368195088
chr1	70800000	70850000	0.297033316160055
chr1	70850000	70900000	0.0080070410441353
chr1	70900000	70950000	0.256761978361669
chr1	70950000	71000000	0.57944787910012
chr1	71000000	71050000	0.0892151811780869
chr1	71050000	71100000	0.178194229778465
chr1	71100000	71150000	0.0407650695517774
chr1	71150000	71200000	0.0470977159539756
chr1	71200000	71250000	0.863858835651726
chr1	71250000	71300000	0.513674222909153
chr1	71300000	71350000	0.03775974583548
chr1	71350000	71400000	0.636162630946248
chr1	71400000	71450000	0.554138760089301
chr1	71450000	71500000	0.832260003434656
chr1	71500000	71550000	0.254400652584578
chr1	71550000	71600000	0.237892838742916
chr1	71600000	71650000	0.645607934054611
chr1	71650000	71700000	0.209428129829985
chr1	71700000	71750000	0.309119010819165
chr1	71750000	71800000	0.979671131719045
chr1	71800000	71850000	0.0452945217241971
chr1	71850000	71900000	0.991971492357891
chr1	71900000	71950000	0.225249012536493
chr1	71950000	72000000	0.000558131547312435
chr1	72000000	72050000	0.172612914305341
chr1	72050000	72100000	0.466447707367336
chr1	72100000	72150000	0.563240597630088
chr1	72150000	72200000	0.407049630774515
chr1	72200000	72250000	0.238236304310493
chr1	72250000	72300000	0.353662201614288
chr1	72300000	72350000	0.749549201442555
chr1	72350000	72400000	0.198179632491843
chr1	72400000	72450000	0.567533917224798
chr1	72450000	72500000	0.992379357719389
chr1	72500000	72550000	0.220826893353941
chr1	72550000	72600000	0.108298986776576
chr1	72600000	72650000	0.320152842177572
chr1	72650000	72700000	0.498282672162116
chr1	72700000	72750000	0.656276833247467
chr1	72750000	72800000	0.665013738622703
chr1	72800000	72850000	0.0746178945560707
chr1	72850000	72900000	0.665078138416624
chr1	72900000	72950000	0.218959299330242
chr1	72950000	73000000	0.942490984028851
chr1	73000000	73050000	0.721878756654645
chr1	73050000	73100000	0.492057358749785
chr1	73100000	73150000	0.848832217070239
chr1	73150000	73200000	0.693113515370084
chr1	73200000	73250000	0.512944358578053
chr1	73250000	73300000	0.470633693972179
chr1	73300000	73350000	0.65719989696033
chr1	73350000	73400000	0.920466254507986
chr1	73400000	73450000	0.821312038468144
chr1	73450000	73500000	0.553795294521724
chr1	73500000	73550000	0.0186330070410441
chr1	73550000	73600000	0.0029623905203503
chr1	73600000	73650000	0.000772797527047953
chr1	73650000	73700000	0.000150266185814818
chr1	73700000	73750000	0.000171732783788459
chr1	73750000	73800000	0.000193199381761988
chr1	73800000	73850000	6.43997939206997e-05
chr1	73850000	73900000	0.0664605873261206
chr1	73900000	73950000	0.000236132577709047
chr1	73950000	74000000	0.00197492701356694
chr1	74000000	74050000	0.351129143053409
chr1	74050000	74100000	0.911106817791516
chr1	74100000	74150000	0.38931822084836
chr1	74150000	74200000	0.390413017345011
chr1	74200000	74250000	0.430727288339344
chr1	74250000	74300000	0.411278550575305
chr1	74300000	74350000	0.00865103898334196
chr1	74350000	74400000	0.432122617207625
chr1	74400000	74450000	0.0470762493560021
chr1	74450000	74500000	0.480808861411643
chr1	74500000	74550000	0.412523613257771
chr1	74550000	74600000	0.0581530139103554
chr1	74600000	74650000	0.84799501974927
chr1	74650000	74700000	0.419736390176885
chr1	74700000	74750000	0.0685857805255023
chr1	74750000	74800000	0.242336424523442
chr1	74800000	74850000	0.622445474841147
chr1	74850000	74900000	0.589193714580113
chr1	74900000	74950000	0.0460887858492186
chr1	74950000	75000000	0.154666838399451
chr1	75000000	75050000	0.199467628370256
chr1	75100000	75150000	0.0568006182380216
chr1	75150000	75200000	0.786536149750988
chr1	75200000	75250000	0.877704791344668
chr1	75250000	75300000	0.49963506783445
chr1	75300000	75350000	0.834835995191482
chr1	75350000	75400000	0.204211746522411
chr1	75400000	75450000	0.0170874119869483
chr1	75450000	75500000	0.223445818306715
chr1	75500000	75550000	0.592156105100464
chr1	75550000	75600000	0.0982740855229264
chr1	75600000	75650000	0.393976472608621
chr1	75650000	75700000	0.000558131547312435
chr1	75700000	75750000	0.000171732783788459
chr1	75750000	75800000	0.0955478275802851
chr1	75800000	75850000	0.0182895414734673
chr1	75850000	75900000	0.029881504379186
chr1	75900000	75950000	0.00287652412845607
chr1	75950000	76000000	0.0607934054611026
chr1	76000000	76050000	0.225785677485832
chr1	76050000	76100000	0.165786536149751
chr1	76100000	76150000	0.504207453202816
chr1	76150000	76200000	0.793748926670101
chr1	76200000	76250000	0.927421432251417
chr1	76250000	76300000	0.578760947964966
chr1	76300000	76350000	0.042804396359265
chr1	76350000	76400000	0.586832388803022
chr1	76400000	76450000	0.413833075734158
chr1	76450000	76500000	0.292546797183582
chr1	76500000	76550000	0.895715267044479
chr1	76550000	76600000	0.67544650523785
chr1	76600000	76650000	0.450669757856775
chr1	76650000	76700000	0.208633865704963
chr1	76700000	76750000	0.0140391550747038
chr1	76750000	76800000	0.261677829297613
chr1	76800000	76850000	0.643074875493732
chr1	76850000	76900000	0.12952945217242
chr1	76900000	76950000	0.0265541816932853
chr1	76950000	77000000	0.147325261892495
chr1	77000000	77050000	0.314056328353083
chr1	77050000	77100000	0.157800961703589
chr1	77100000	77150000	0.461338657049631
chr1	77150000	77200000	0.75809290743603
chr1	77200000	77250000	0.521251931993818
chr1	77250000	77300000	0.108706852138073
chr1	77300000	77350000	0.273098059419543
chr1	77350000	77400000	0.397840460243861
chr1	77400000	77450000	0.366971492357891
chr1	77450000	77500000	0.431543019062339
chr1	77500000	77550000	0.0606002060793406
chr1	77550000	77600000	0.253284389489954
chr1	77600000	77650000	0.52314099261549
chr1	77650000	77700000	0.457753735188047
chr1	77700000	77750000	0.421131719045166
chr1	77750000	77800000	0.158487892838743
chr1	77800000	77850000	0.139854885797699
chr1	77850000	77900000	0.131117980422463
chr1	77950000	78000000	0.616735359780182
chr1	78000000	78050000	0.00249012536493221
chr1	78050000	78100000	0.00923063712862782
chr1	78100000	78150000	0.00830757341576505
chr1	78150000	78200000	0.00925210372660146
chr1	78200000	78250000	0.808775545251589
chr1	78250000	78300000	0.00643997939206598
chr1	78300000	78350000	0.0454447879100121
chr1	78350000	78400000	0.0807573415765069
chr1	78400000	78450000	0.033101494075219
chr1	78450000	78500000	0.599905546968916
chr1	78500000	78550000	0.581873604671132
chr1	78550000	78600000	0.463270650867251
chr1	78600000	78650000	0.0578095483427786
chr1	78650000	78700000	0.376803194229778
chr1	78700000	78750000	0.149450455091877
chr1	78750000	78800000	0.331573072299502
chr1	78800000	78850000	0.257384509702902
chr1	78850000	78900000	0.400094453031084
chr1	78900000	78950000	0.0313841662373348
chr1	78950000	79000000	0.00133092907436028
chr1	79000000	79050000	0.722866220161429
chr1	79050000	79100000	0.471556757685042
chr1	79100000	79150000	0.30074703760948
chr1	79150000	79200000	0.843615833762665
chr1	79200000	79250000	0.258715438777263
chr1	79250000	79300000	0.0784604155933367
chr1	79300000	79350000	0.454877211059591
chr1	79350000	79400000	0.000965996908809941
chr1	79400000	79450000	0.032521895929933
chr1	79450000	79500000	0.0370513481023528
chr1	79500000	79550000	0.801755967714237
chr1	79550000	79600000	0.417589730379529
chr1	79600000	79650000	0.134659969088099
chr1	79650000	79700000	0.160870685213807
chr1	79700000	79750000	0.627168126395329
chr1	79750000	79800000	0.784754422119183
chr1	79800000	79850000	0.383586639189421
chr1	79850000	79900000	0.449210029194573
chr1	79900000	79950000	0.110252447192169
chr1	79950000	80000000	0.169092392237678
chr1	80000000	80050000	0.0363644169671991
chr1	80050000	80100000	0.241928559161944
chr1	80100000	80150000	0.587261720762493
chr1	80150000	80200000	0.758028507642109
chr1	80200000	80250000	0.850528078310149
chr1	80250000	80300000	0.389532886828096
chr1	80300000	80350000	0.954018547140649
chr1	80350000	80400000	0.805791688133265
chr1	80400000	80450000	0.90303537695346
chr1	80450000	80500000	0.0405504035720419
chr1	80500000	80550000	0.398355658595226
chr1	80550000	80600000	0.397260862098575
chr1	80600000	80650000	0.351386742229091
chr1	80650000	80700000	0.492272024729521
chr1	80700000	80750000	0.191417654130173
chr1	80750000	80800000	0.828310149407522
chr1	80800000	80850000	0.259359436716469
chr1	80850000	80900000	0.328696548171046
chr1	80900000	80950000	0.523012193027649
chr1	80950000	81000000	0.300425038639876
chr1	81000000	81050000	0.104756998110939
chr1	81350000	81400000	0.380151983513653
chr1	81450000	81500000	0.015370084149064
chr1	81600000	81650000	0.277906577365619
chr1	81650000	81700000	0.194401511248497
chr1	81700000	81750000	0.121393611540443
chr1	82000000	82050000	0.0581100807144084
chr1	82150000	82200000	0.0552120899879787
chr1	82200000	82250000	0.0300532371629744
chr1	82250000	82300000	0.541087068521381
chr1	82300000	82350000	0.107397389661686
chr1	82350000	82400000	0.508393439807659
chr1	82400000	82450000	0.106646058732612
chr1	82450000	82500000	0.0178387429160227
chr1	82500000	82550000	0.30630688648463
chr1	82550000	82600000	0.0393912072814701
chr1	82600000	82650000	0.148913790142538
chr1	82650000	82700000	0.0309119010819165
chr1	82700000	82750000	0.00899450455091877
chr1	82750000	82800000	0.00734157650695522
chr1	82800000	82850000	0.00628971320625105
chr1	82850000	82900000	0.000321998969603277
chr1	82900000	82950000	0.0115060965138245
chr1	82950000	83000000	0.00523784990554699
chr1	83000000	83050000	0.00976730207796672
chr1	83050000	83100000	0.0711832388803022
chr1	83100000	83150000	0.011527563111798
chr1	83150000	83200000	0.297205048943843
chr1	83200000	83250000	0.382727975270479
chr1	83250000	83300000	0.197685900738451
chr1	83300000	83350000	0.41475613944702
chr1	83350000	83400000	0.0765713549716641
chr1	83400000	83450000	0.880731581658939
chr1	83450000	83500000	0.0296024386055298
chr1	83500000	83550000	0.594667697063369
chr1	83550000	83600000	0.63968315301391
chr1	83600000	83650000	0.349669414391207
chr1	83650000	83700000	0.749141336081058
chr1	83700000	83750000	0.576356688991928
chr1	83750000	83800000	0.198501631461446
chr1	83800000	83850000	0.559441009788769
chr1	83850000	83900000	0.4948050832904
chr1	83900000	83950000	0.341190108191654
chr1	83950000	84000000	0.711703589215181
chr1	84000000	84050000	0.479134466769706
chr1	84050000	84100000	0.401962047054783
chr1	84100000	84150000	0.0467542503863988
chr1	84150000	84200000	0.304031427099433
chr1	84200000	84250000	0.643654473639018
chr1	84250000	84300000	0.293019062339001
chr1	84300000	84350000	0.691288854542332
chr1	84350000	84400000	0.318499914133608
chr1	84400000	84450000	0.00890863815902454
chr1	84450000	84500000	0.121758543705993
chr1	84500000	84550000	0.404366306027821
chr1	84550000	84600000	0.351043276661515
chr1	84600000	84650000	0.173707710801992
chr1	84650000	84700000	0.751116263094625
chr1	84700000	84750000	0.33041387600893
chr1	84750000	84800000	0.268418341061309
chr1	84800000	84850000	0.481839258114374
chr1	84850000	84900000	0.121543877726258
chr1	84900000	84950000	0.331701871887343
chr1	84950000	85000000	0.0533874291602267
chr1	85000000	85050000	2.14665979735296e-05
chr1	85550000	85600000	0.000150266185814818
chr1	85600000	85650000	0.130967714236648
chr1	85650000	85700000	0.319444444444444
chr1	85700000	85750000	0.0179460759058905
chr1	85750000	85800000	0.0527863644169672
chr1	85800000	85850000	0.00206079340546106
chr1	85850000	85900000	0.630130516915679
chr1	85900000	85950000	0.0243431221020093
chr1	85950000	86000000	0.0771294865189764
chr1	86000000	86050000	0.865511763695689
chr1	86050000	86100000	0.48538124678001
chr1	86100000	86150000	0.348016486347244
chr1	86150000	86200000	0.0538167611196978
chr1	86200000	86250000	0.698930963420917
chr1	86250000	86300000	0.232204190279924
chr1	86300000	86350000	0.531019234071784
chr1	86350000	86400000	0.0213377983857118
chr1	86400000	86450000	0.617014425553838
chr1	86450000	86500000	0.000751330929074312
chr1	86500000	86550000	0.0620814013395157
chr1	86550000	86600000	0.372381075047227
chr1	86600000	86650000	0.163081744805083
chr1	86650000	86700000	0.0474841147174996
chr1	86700000	86750000	0.279688304997424
chr1	86750000	86800000	0.566117121758544
chr1	86800000	86850000	0.274600721277692
chr1	86850000	86900000	0.19955349476215
chr1	86900000	86950000	0.658874291602267
chr1	86950000	87000000	0.178516228748068
chr1	87000000	87050000	0.113515370084149
chr1	87050000	87100000	0.333827065086725
chr1	87100000	87150000	0.144405804568092
chr1	87150000	87200000	0.379829984544049
chr1	87200000	87250000	0.0101751674394642
chr1	87250000	87300000	0.54258973037953
chr1	87300000	87350000	0.491155761634896
chr1	87350000	87400000	0.0867679890091019
chr1	87400000	87450000	0.149128456122274
chr1	87450000	87500000	0.205735874978533
chr1	87500000	87550000	0.882255710115061
chr1	87550000	87600000	0.457753735188047
chr1	87600000	87650000	0.731603125536665
chr1	87650000	87700000	0.84932594882363
chr1	87700000	87750000	0.60155847501288
chr1	87750000	87800000	0.488064571526704
chr1	87800000	87850000	0.739588699982827
chr1	87850000	87900000	0.0879486518976472
chr1	87900000	87950000	0.624248669070926
chr1	87950000	88000000	0.15556843551434
chr1	88000000	88050000	0.78093336767989
chr1	88050000	88100000	0.320882706508672
chr1	88100000	88150000	0.34436716469174
chr1	88150000	88200000	0.473016486347244
chr1	88300000	88350000	0.0541387600893011
chr1	88350000	88400000	0.00925210372660146
chr1	88400000	88450000	0.000150266185814818
chr1	88450000	88500000	0.001008930104757
chr1	88500000	88550000	0.00809290743602953
chr1	88550000	88600000	0.0403357375923064
chr1	88600000	88650000	0.0340674909840288
chr1	88650000	88700000	0.0242787223080886
chr1	88700000	88750000	0.670745320281642
chr1	88750000	88800000	0.362721105959128
chr1	88800000	88850000	0.225377812124334
chr1	88850000	88900000	0.420187188734329
chr1	88900000	88950000	0.200669757856775
chr1	88950000	89000000	0.0368796153185643
chr1	89000000	89050000	0.0271981796324918
chr1	89050000	89100000	0.00618238021638329
chr1	89100000	89150000	0.00723424351708746
chr1	89150000	89200000	0.0178387429160227
chr1	89200000	89250000	0.0575090159711489
chr1	89250000	89300000	0.525759917568264
chr1	89300000	89350000	0.491692426584235
chr1	89350000	89400000	0.270264468487034
chr1	89400000	89450000	0.41439120728147
chr1	89450000	89500000	0.345204362012708
chr1	89500000	89550000	0.499720934226344
chr1	89550000	89600000	0.0164004808517946
chr1	89600000	89650000	0.00135239567233381
chr1	89650000	89700000	0.00274772454061478
chr1	89700000	89750000	0.000665464537180194
chr1	89750000	89800000	0.00135239567233381
chr1	89800000	89850000	0.127404258973038
chr1	89850000	89900000	0.217392237678173
chr1	89900000	89950000	0.406341233041388
chr1	89950000	90000000	0.00798557444616177
chr1	90000000	90050000	0.0132448909496823
chr1	90050000	90100000	0.0184398076592821
chr1	90100000	90150000	0.0367293491327494
chr1	90150000	90200000	0.0546324918426928
chr1	90200000	90250000	0.132320109908982
chr1	90250000	90300000	0.237849905546969
chr1	90300000	90350000	0.0249441868452688
chr1	90350000	90400000	0.000601064743259494
chr1	90400000	90450000	0.013695689507127
chr1	90450000	90500000	0.00287652412845607
chr1	90500000	90550000	0.000965996908809941
chr1	90550000	90600000	0.00261892495277349
chr1	90600000	90650000	0.0571870170015456
chr1	90650000	90700000	0.0755194916709599
chr1	90700000	90750000	0.0690580456809204
chr1	90750000	90800000	0.180169156792032
chr1	90800000	90850000	0.124742400824317
chr1	90850000	90900000	0.356624592134638
chr1	90900000	90950000	0.139404087240254
chr1	90950000	91000000	0.0223252618924953
chr1	91000000	91050000	0.0846427958097201
chr1	91050000	91100000	0.0878413189077795
chr1	91100000	91150000	0.200240425897304
chr1	91150000	91200000	0.387729692598317
chr1	91200000	91250000	0.786922548514511
chr1	91250000	91300000	0.405697235102181
chr1	91300000	91350000	0.567941782586296
chr1	91350000	91400000	0.424008243173622
chr1	91400000	91450000	0.421260518633007
chr1	91450000	91500000	0.712691052721965
chr1	91500000	91550000	0.132062510733299
chr1	91550000	91600000	0.862377640391551
chr1	91600000	91650000	0.563240597630088
chr1	91650000	91700000	0.521316331787738
chr1	91700000	91750000	0.677035033487893
chr1	91750000	91800000	0.239524300188906
chr1	91800000	91850000	0.407393096342092
chr1	91850000	91900000	0.703396015799416
chr1	91900000	91950000	0.642709943328181
chr1	91950000	92000000	0.665013738622703
chr1	92000000	92050000	0.563605529795638
chr1	92050000	92100000	0.770565000858664
chr1	92100000	92150000	0.633715438777263
chr1	92150000	92200000	0.395650867250558
chr1	92200000	92250000	0.181843551433969
chr1	92250000	92300000	0.000236132577709047
chr1	92300000	92350000	0.422655847501288
chr1	92350000	92400000	0.223724884080371
chr1	92400000	92450000	0.270264468487034
chr1	92450000	92500000	0.64584406663232
chr1	92500000	92550000	0.158681092220505
chr1	92550000	92600000	0.521359264983685
chr1	92600000	92650000	0.271294865189765
chr1	92650000	92700000	0.597007556242487
chr1	92700000	92750000	0.174952773484458
chr1	92750000	92800000	0.158960157994161
chr1	92800000	92850000	0.0451013223424351
chr1	92850000	92900000	0.0367293491327494
chr1	92900000	92950000	0.00186759402369907
chr1	92950000	93000000	0.0408080027477246
chr1	93000000	93050000	0.0404001373862271
chr1	93050000	93100000	0.0936158337626652
chr1	93100000	93150000	0.222093422634381
chr1	93150000	93200000	0.544908122960673
chr1	93200000	93250000	0.158058560879272
chr1	93250000	93300000	0.493152155246437
chr1	93300000	93350000	0.317855916194402
chr1	93350000	93400000	0.336381590245578
chr1	93400000	93450000	0.411579082946935
chr1	93450000	93500000	0.312725399278722
chr1	93500000	93550000	0.416409067490984
chr1	93550000	93600000	0.558475012879959
chr1	93600000	93650000	0.211209857461789
chr1	93650000	93700000	0.0120427614631633
chr1	93700000	93750000	0.776554181693285
chr1	93750000	93800000	0.435085007727975
chr1	93800000	93850000	0.370749613601236
chr1	93900000	93950000	0.223681950884424
chr1	93950000	94000000	0.172119182551949
chr1	94000000	94050000	0.700455091877039
chr1	94050000	94100000	0.850206079340546
chr1	94100000	94150000	0.815709256397046
chr1	94150000	94200000	0.0596342091705306
chr1	94200000	94250000	0.767709943328181
chr1	94250000	94300000	0.894341404774171
chr1	94300000	94350000	0.312424866907093
chr1	94350000	94400000	0.607268590073845
chr1	94400000	94450000	0.0334020264468488
chr1	94450000	94500000	0.577022153529109
chr1	94500000	94550000	0.34116864159368
chr1	94550000	94600000	0.475635411300017
chr1	94600000	94650000	0.0338528250042933
chr1	94650000	94700000	0.594109565516057
chr1	94700000	94750000	0.579362012708226
chr1	94750000	94800000	0.449660827752018
chr1	94800000	94850000	0.737549373175339
chr1	94850000	94900000	0.580907607762322
chr1	94900000	94950000	0.34732955521209
chr1	94950000	95000000	0.128477588871716
chr1	95000000	95050000	0.559161944015113
chr1	95050000	95100000	0.42544650523785
chr1	95100000	95150000	0.0863171904516572
chr1	95150000	95200000	0.413511076764554
chr1	95200000	95250000	0.485552979563799
chr1	95250000	95300000	0.00669757856774855
chr1	95300000	95350000	0.220075562424867
chr1	95350000	95400000	0.36587669586124
chr1	95400000	95450000	0.228404602438605
chr1	95450000	95500000	0.0464322514167954
chr1	95500000	95550000	0.497724540614803
chr1	95550000	95600000	0.261699295895586
chr1	95600000	95650000	0.440172591447707
chr1	95650000	95700000	0.0464537180147691
chr1	95700000	95750000	0.0222823286965482
chr1	95750000	95800000	0.0489867765756483
chr1	95800000	95850000	0.162502146659797
chr1	95850000	95900000	0.66602266872746
chr1	95900000	95950000	0.807358749785334
chr1	95950000	96000000	0.427872230808861
chr1	96000000	96050000	0.0803065430190624
chr1	96050000	96100000	0.475184612742573
chr1	96100000	96150000	0.355143396874463
chr1	96150000	96200000	0.82099003949854
chr1	96200000	96250000	0.209363730036064
chr1	96250000	96300000	0.692383651038983
chr1	96300000	96350000	0.897024729520866
chr1	96350000	96400000	0.142559677142367
chr1	96400000	96450000	0.685149407521896
chr1	96450000	96500000	0.732247123475872
chr1	96500000	96550000	0.627876524128456
chr1	96550000	96600000	0.0993688820195775
chr1	96600000	96650000	0.0241499227202473
chr1	96650000	96700000	0.428988493903486
chr1	96700000	96750000	0.341039842005839
chr1	96750000	96800000	0.257083977331273
chr1	96800000	96850000	0.621178945560708
chr1	96850000	96900000	0.466254507985574
chr1	96900000	96950000	0.629078653614975
chr1	96950000	97000000	0.892151811780869
chr1	97000000	97050000	0.0504894384337971
chr1	97050000	97100000	0.813841662373347
chr1	97100000	97150000	0.613193371114546
chr1	97300000	97350000	0.706916537867079
chr1	97350000	97400000	0.098338485316847
chr1	97400000	97450000	0.109866048428645
chr1	97450000	97500000	0.0348832217070238
chr1	97500000	97550000	0.540121071612571
chr1	97550000	97600000	0.101944873776404
chr1	97600000	97650000	0.714451313755796
chr1	97650000	97700000	0.853361669242658
chr1	97700000	97750000	0.32841748239739
chr1	97750000	97800000	0.230229263266358
chr1	97800000	97850000	0.801326635754766
chr1	97850000	97900000	0.835222393955006
chr1	97900000	97950000	0.675940236991242
chr1	97950000	98000000	0.411643482740855
chr1	98000000	98050000	0.437059934741542
chr1	98050000	98100000	0.339773312725399
chr1	98100000	98150000	0.298643311008071
chr1	98150000	98200000	0.389876352395672
chr1	98200000	98250000	0.300124506268247
chr1	98250000	98300000	0.752812124334535
chr1	98300000	98350000	0.85935085007728
chr1	98350000	98400000	0.912180147690194
chr1	98400000	98450000	0.755516915679203
chr1	98450000	98500000	0.521659797355315
chr1	98500000	98550000	0.97432594882363
chr1	98550000	98600000	0.256203846814357
chr1	98600000	98650000	0.546067319251245
chr1	98650000	98700000	0.285741885625966
chr1	98700000	98750000	0.0947750300532372
chr1	98750000	98800000	0.333247466941439
chr1	98800000	98850000	0.34020264468487
chr1	98850000	98900000	0.633522239395501
chr1	98900000	98950000	0.739438433797012
chr1	98950000	99000000	0.82521895929933
chr1	99000000	99050000	0.489137901425382
chr1	99050000	99100000	0.0455735874978533
chr1	99100000	99150000	0.68909926154903
chr1	99150000	99200000	0.0621243345354628
chr1	99200000	99250000	0.566567920315988
chr1	99250000	99300000	0.411300017173278
chr1	99300000	99350000	0.473832217070239
chr1	99350000	99400000	0.133200240425897
chr1	99400000	99450000	0.83071440838056
chr1	99450000	99500000	0.202108019921003
chr1	99500000	99550000	0.0499742400824318
chr1	99550000	99600000	0.934526876180663
chr1	99600000	99650000	0.475571011506096
chr1	99650000	99700000	0.0353340202644685
chr1	99700000	99750000	0.521359264983685
chr1	99750000	99800000	0.405847501287996
chr1	99800000	99850000	0.560299673707711
chr1	99850000	99900000	0.336424523441525
chr1	99900000	99950000	0.307509015971149
chr1	99950000	100000000	0.224712347587154
chr1	100000000	100050000	0.118753219989696
chr1	100050000	100100000	0.0367078825347759
chr1	100100000	100150000	0.355250729864331
chr1	100150000	100200000	0.00809290743602953
chr1	100200000	100250000	0.0553408895758201
chr1	100250000	100300000	0.140198351365276
chr1	100300000	100350000	0.0654516572213636
chr1	100350000	100400000	0.792997595741027
chr1	100400000	100450000	0.0914906405632835
chr1	100450000	100500000	0.124291602266873
chr1	100500000	100550000	0.760518633007041
chr1	100550000	100600000	0.505881847844754
chr1	100600000	100650000	0.0206938004465053
chr1	100650000	100700000	0.482483256053581
chr1	100700000	100750000	0.576549888373691
chr1	100750000	100800000	0.171754250386399
chr1	100800000	100850000	0.549501974927014
chr1	100850000	100900000	0.395650867250558
chr1	100900000	100950000	0.0748969603297269
chr1	100950000	101000000	0.563326464021982
chr1	101000000	101050000	0.00905890434483947
chr1	101050000	101100000	0.0698737764039155
chr1	101100000	101150000	0.661600549544908
chr1	101150000	101200000	0.853640735016315
chr1	101200000	101250000	0.647883393439808
chr1	101250000	101300000	0.571977503005324
chr1	101300000	101350000	0.273462991585094
chr1	101350000	101400000	0.391765413017345
chr1	101400000	101450000	0.0330370942812983
chr1	101450000	101500000	0.20601494075219
chr1	101500000	101550000	0.0185256740511763
chr1	101550000	101600000	0.330456809204877
chr1	101600000	101650000	0.650287652412846
chr1	101650000	101700000	0.566202988150438
chr1	101700000	101750000	0.121028679374893
chr1	101750000	101800000	0.161342950369226
chr1	101800000	101850000	0.416859866048429
chr1	101850000	101900000	0.711123991069895
chr1	101900000	101950000	0.919307058217414
chr1	101950000	102000000	0.937038468143569
chr1	102000000	102050000	0.194830843207968
chr1	102050000	102100000	0.180920487721106
chr1	102100000	102150000	0.0631332646402198
chr1	102150000	102200000	0.126803194229778
chr1	102200000	102250000	0.544328524815387
chr1	102250000	102300000	0.400287652412846
chr1	102300000	102350000	0.32358749785334
chr1	102350000	102400000	0.269963936115404
chr1	102400000	102450000	0.857354456465739
chr1	102450000	102500000	0.342971835823459
chr1	102500000	102550000	0.183818478447536
chr1	102550000	102600000	0.157307229950198
chr1	102600000	102650000	2.14665979735296e-05
chr1	102650000	102700000	0.0259101837540786
chr1	102700000	102750000	0.538167611196978
chr1	102750000	102800000	0.775094453031084
chr1	102800000	102850000	0.300682637815559
chr1	102850000	102900000	0.874549201442555
chr1	102900000	102950000	0.246822943499914
chr1	102950000	103000000	0.401253649321656
chr1	103000000	103050000	0.269105272196462
chr1	103050000	103100000	0.39191567920316
chr1	103100000	103150000	0.599411815215525
chr1	103150000	103200000	0.848531684698609
chr1	103200000	103250000	0.965524643654474
chr1	103250000	103300000	0.438626996393612
chr1	103300000	103350000	0.329576678687961
chr1	103350000	103400000	0.14451313755796
chr1	103400000	103450000	0.928151296582518
chr1	103450000	103500000	0.811287137214494
chr1	103500000	103550000	0.679653958440666
chr1	103550000	103600000	0.428795294521724
chr1	103600000	103650000	0.27990297097716
chr1	103650000	103700000	0.779817104585265
chr1	103700000	103750000	0.58850678344496
chr1	103750000	103800000	0.0610080714408381
chr1	103800000	103850000	0.442598317018719
chr1	103850000	103900000	0.653443242314958
chr1	103900000	103950000	0.739932165550404
chr1	103950000	104000000	0.363021638330757
chr1	104000000	104050000	0.413682809548343
chr1	104050000	104100000	0.00394985402713377
chr1	104100000	104150000	0.382041044135325
chr1	104150000	104200000	0.107955521208999
chr1	104200000	104250000	0.266421947449768
chr1	104250000	104300000	0.512815558990211
chr1	104300000	104350000	0.821140305684355
chr1	104350000	104400000	0.149386055297956
chr1	104400000	104450000	0.829490812296067
chr1	104450000	104500000	0.381311179804225
chr1	104500000	104550000	0.894298471578224
chr1	104550000	104600000	0.49806800618238
chr1	104600000	104650000	0.176026103383136
chr1	104650000	104700000	0.0973080886141164
chr1	104700000	104750000	0.166366134295037
chr1	104750000	104800000	0.257556242486691
chr1	104800000	104850000	0.366692426584235
chr1	104850000	104900000	0.144534604155933
chr1	104900000	104950000	0.651189249527735
chr1	104950000	105000000	0.0472265155418169
chr1	105000000	105050000	0.0114202301219303
chr1	105050000	105100000	0.0504894384337971
chr1	105100000	105150000	0.00768504207453202
chr1	105150000	105200000	0.114137901425382
chr1	105200000	105250000	0.279044307058217
chr1	105250000	105300000	0.0921775716984372
chr1	105300000	105350000	0.676970633693972
chr1	105350000	105400000	0.0612656706165207
chr1	105400000	105450000	0.205091877039327
chr1	105450000	105500000	0.592692770049803
chr1	105500000	105550000	0.322106302593165
chr1	105550000	105600000	0.847479821397905
chr1	105600000	105650000	0.924029709771595
chr1	105650000	105700000	0.546196118839086
chr1	105700000	105750000	0.589966512107161
chr1	105750000	105800000	0.294049459041731
chr1	105800000	105850000	0.277928043963593
chr1	105850000	105900000	0.900094453031084
chr1	105900000	105950000	0.805834621329212
chr1	105950000	106000000	0.43487034174824
chr1	106000000	106050000	0.402734844581831
chr1	106050000	106100000	0.16922119182552
chr1	106100000	106150000	0.0227760604499399
chr1	106150000	106200000	0.0178387429160227
chr1	106200000	106250000	0.168727460072128
chr1	106250000	106300000	0.368645886999828
chr1	106300000	106350000	0.109393783273227
chr1	106350000	106400000	0.460136527563112
chr1	106400000	106450000	0.686845268761807
chr1	106450000	106500000	0.239846299158509
chr1	106500000	106550000	0.404623905203503
chr1	106550000	106600000	0.128413189077795
chr1	106600000	106650000	0.191567920315988
chr1	106650000	106700000	0.99577108019921
chr1	106700000	106750000	0.531942297784647
chr1	106750000	106800000	0.775781384166237
chr1	106800000	106850000	0.276468315301391
chr1	106850000	106900000	0.670509187703933
chr1	106900000	106950000	0.867615490297098
chr1	106950000	107000000	0.758930104756998
chr1	107000000	107050000	0.313154731238193
chr1	107050000	107100000	0.103941267387944
chr1	107100000	107150000	0.234608449252962
chr1	107150000	107200000	0.0552979563798729
chr1	107200000	107250000	0.945496307745149
chr1	107250000	107300000	0.420659453889748
chr1	107300000	107350000	0.750772797527048
chr1	107350000	107400000	0.000300532371629747
chr1	107400000	107450000	0.240340030911901
chr1	107450000	107500000	0.359093250901597
chr1	107500000	107550000	0.237120041215868
chr1	107550000	107600000	0.000150266185814818
chr1	107600000	107650000	0.441932852481539
chr1	107650000	107700000	0.26238622703074
chr1	107700000	107750000	0.271037266014082
chr1	107750000	107800000	0.31839258114374
chr1	107800000	107850000	0.51105529795638
chr1	107850000	107900000	0.558174480508329
chr1	107900000	107950000	0.0241069895243002
chr1	107950000	108000000	0.0614159368023356
chr1	108000000	108050000	0.703181349819681
chr1	108050000	108100000	0.630259316503521
chr1	108100000	108150000	0.255516915679203
chr1	108150000	108200000	0.529709771595398
chr1	108200000	108250000	0.380044650523785
chr1	108250000	108300000	0.284174823973897
chr1	108300000	108350000	0.753520522067663
chr1	108350000	108400000	0.107354456465739
chr1	108400000	108450000	0.342370771080199
chr1	108450000	108500000	0.364932165550404
chr1	108500000	108550000	0.161836682122617
chr1	108550000	108600000	0.0340245577880818
chr1	108600000	108650000	0.279130173450112
chr1	108650000	108700000	0.785913618409754
chr1	108700000	108750000	0.738408037094281
chr1	108750000	108800000	0.935750472265155
[truncated: 44,584 more rows]
