# Supplementary material for: Transcription elongation can be sufficient, but is not necessary, to advance replication timing
Source: EMBO Rep. 2026 Mar 24;27(8):1964–99. doi: 10.1038/s44319-026-00735-2 (PMC13121604; doi:10.1038/s44319-026-00735-2)
Supplement: Supplementary file 3 — Source data Fig. 2 [file 44319_2026_735_MOESM3_ESM.zip]

Archive with 11 entries (8 files):
- Fig2/
- Fig2/.DS_Store
- __MACOSX/Fig2/._.DS_Store
- Fig2/2A/
- Fig2/2BCD/
- Fig2/2A/.DS_Store
- __MACOSX/Fig2/2A/._.DS_Store
- Fig2/2A/README_2A.rtf
- __MACOSX/Fig2/2A/._README_2A.rtf
- Fig2/2BCD/README_2BCD.rtf
- __MACOSX/Fig2/2BCD/._README_2BCD.rtf
