# Supplementary material for: Transcription elongation can be sufficient, but is not necessary, to advance replication timing
Source: EMBO Rep. 2026 Mar 24;27(8):1964–99. doi: 10.1038/s44319-026-00735-2 (PMC13121604; doi:10.1038/s44319-026-00735-2)
Supplement: Supplementary file 4 — Source data Fig. 3 [file 44319_2026_735_MOESM4_ESM.zip]

Archive with 61 entries (56 files):
- Fig3/
- Fig3/3B/
- Fig3/3C/
- Fig3/3D/
- Fig3/.DS_Store
- __MACOSX/Fig3/._.DS_Store
- Fig3/3A/
- Fig3/3B/.DS_Store
- __MACOSX/Fig3/3B/._.DS_Store
- Fig3/3B/mPGK_Ptn_129_pvalues.bg
- __MACOSX/Fig3/3B/._mPGK_Ptn_129_pvalues.bg
- Fig3/3B/mPGK_Ptn_cas_pvalues.bg
- __MACOSX/Fig3/3B/._mPGK_Ptn_cas_pvalues.bg
- Fig3/3B/CAG_Ptn_129_pvalues.bg
- __MACOSX/Fig3/3B/._CAG_Ptn_129_pvalues.bg
- Fig3/3B/hPGK_Ptn_129_pvalues.bg
- __MACOSX/Fig3/3B/._hPGK_Ptn_129_pvalues.bg
- Fig3/3B/README_3B.rtf
- __MACOSX/Fig3/3B/._README_3B.rtf
- Fig3/3B/TRE_Ptn_129_pvalues.bg
- __MACOSX/Fig3/3B/._TRE_Ptn_129_pvalues.bg
- Fig3/3B/CAG_Ptn_cas_pvalues.bg
- __MACOSX/Fig3/3B/._CAG_Ptn_cas_pvalues.bg
- Fig3/3B/hPGK_Ptn_cas_pvalues.bg
- __MACOSX/Fig3/3B/._hPGK_Ptn_cas_pvalues.bg
- Fig3/3B/TRE_Ptn_cas_pvalues.bg
- __MACOSX/Fig3/3B/._TRE_Ptn_cas_pvalues.bg
- Fig3/3B/TRE_Ptn_Dox_129_pvalues.bg
- __MACOSX/Fig3/3B/._TRE_Ptn_Dox_129_pvalues.bg
- Fig3/3B/TRE_Ptn_Dox_cas_pvalues.bg
- __MACOSX/Fig3/3B/._TRE_Ptn_Dox_cas_pvalues.bg
- Fig3/3C/README_3C.rtf
- __MACOSX/Fig3/3C/._README_3C.rtf
- Fig3/3D/.DS_Store
- __MACOSX/Fig3/3D/._.DS_Store
- Fig3/3D/R26vTRE_Ptn_129_DESeq.txt
- __MACOSX/Fig3/3D/._R26vTRE_Ptn_129_DESeq.txt
- Fig3/3D/R26vCAG_Ptn_cas_DESeq.txt
- __MACOSX/Fig3/3D/._R26vCAG_Ptn_cas_DESeq.txt
- Fig3/3D/R26vhPGK_Ptn_cas_DESeq.txt
- __MACOSX/Fig3/3D/._R26vhPGK_Ptn_cas_DESeq.txt
- Fig3/3D/R26vTRE_Ptn_Dox_cas_DESeq.txt
- __MACOSX/Fig3/3D/._R26vTRE_Ptn_Dox_cas_DESeq.txt
- Fig3/3D/R26vmPGK_Ptn_cas_DESeq.txt
- __MACOSX/Fig3/3D/._R26vmPGK_Ptn_cas_DESeq.txt
- Fig3/3D/R26vTRE_Ptn_cas_DESeq.txt
- __MACOSX/Fig3/3D/._R26vTRE_Ptn_cas_DESeq.txt
- Fig3/3D/README_3D.rtf
- __MACOSX/Fig3/3D/._README_3D.rtf
- Fig3/3D/R26vTRE_Ptn_Dox_129_DESeq.txt
- __MACOSX/Fig3/3D/._R26vTRE_Ptn_Dox_129_DESeq.txt
- Fig3/3D/R26vmPGK_Ptn_129_DESeq.txt
- __MACOSX/Fig3/3D/._R26vmPGK_Ptn_129_DESeq.txt
- Fig3/3D/R26vhPGK_Ptn_129_DESeq.txt
- __MACOSX/Fig3/3D/._R26vhPGK_Ptn_129_DESeq.txt
- Fig3/3D/R26vCAG_Ptn_129_DESeq.txt
- __MACOSX/Fig3/3D/._R26vCAG_Ptn_129_DESeq.txt
- Fig3/3A/.DS_Store
- __MACOSX/Fig3/3A/._.DS_Store
- Fig3/3A/README_3A .rtf
- __MACOSX/Fig3/3A/._README_3A .rtf
