# Supplementary material for: Transcription elongation can be sufficient, but is not necessary, to advance replication timing
Source: EMBO Rep. 2026 Mar 24;27(8):1964–99. doi: 10.1038/s44319-026-00735-2 (PMC13121604; doi:10.1038/s44319-026-00735-2)
Supplement: Supplementary file 4 — Source data Fig. 3 [file 44319_2026_735_MOESM4_ESM.zip › Fig3/3B/mPGK_Ptn_129_pvalues.bg]

chr1	3000000	3050000	0.0816344160331721
chr1	3050000	3100000	0.124071354526607
chr1	3150000	3200000	0.662318590186593
chr1	3200000	3250000	0.114223393227367
chr1	3250000	3300000	0.275699723565999
chr1	3300000	3350000	0.830252246026261
chr1	3350000	3400000	0.12746199032481
chr1	3400000	3450000	0.747019695922599
chr1	3450000	3500000	0.27889599170698
chr1	3500000	3550000	0.800686765722184
chr1	3550000	3600000	0.339689875604699
chr1	3600000	3650000	0.517147546648238
chr1	3650000	3700000	0.0232161368348307
chr1	3700000	3750000	0.279975812024879
chr1	3750000	3800000	0.601071181755356
chr1	3800000	3850000	0.336234450587422
chr1	3850000	3900000	0.335888908085694
chr1	3900000	3950000	0.670417242570836
chr1	3950000	4000000	0.118780234968901
chr1	4000000	4050000	0.791853835521769
chr1	4050000	4100000	0.839862646855563
chr1	4100000	4150000	0.711104872149274
chr1	4150000	4200000	0.993758638562543
chr1	4200000	4250000	0.830187456807187
chr1	4250000	4300000	0.0872710780926054
chr1	4300000	4350000	0.801377850725639
chr1	4350000	4400000	0.0590445749827229
chr1	4400000	4450000	0.0272546648237734
chr1	4450000	4500000	0.00198686938493431
chr1	4500000	4550000	0
chr1	4550000	4600000	0.128649792674499
chr1	4600000	4650000	0.320339495507947
chr1	4650000	4700000	0.794877332411887
chr1	4700000	4750000	0.02172598479613
chr1	4750000	4800000	0.00425449205252248
chr1	4800000	4850000	0.000237560469937836
chr1	4850000	4900000	0.0154846233586731
chr1	4900000	4950000	0.896682791983414
chr1	4950000	5000000	0.594354699378024
chr1	5000000	5050000	0.175967519004838
chr1	5050000	5100000	0.0177954388389772
chr1	5100000	5150000	0.495572736696614
chr1	5150000	5200000	0.853144436765722
chr1	5200000	5250000	0.580684174153421
chr1	5250000	5300000	0.0914607809260539
chr1	5300000	5350000	0.99239806496199
chr1	5500000	5550000	0.133811333794057
chr1	5600000	5650000	0.00263476157567377
chr1	5650000	5700000	0.568179854872149
chr1	5700000	5750000	0.298354353835522
chr1	5750000	5800000	0.922058569454043
chr1	5800000	5850000	0.0872710780926054
chr1	5850000	5900000	0.589344333102972
chr1	5950000	6000000	0.211644782308224
chr1	6000000	6050000	0.123013130615066
chr1	6050000	6100000	0.830252246026261
chr1	6100000	6150000	0.333426917760885
chr1	6150000	6200000	0.445188320663442
chr1	6200000	6250000	0.121112646855563
chr1	6250000	6300000	0.678559087767795
chr1	6300000	6350000	0.580792156185211
chr1	6350000	6400000	0.455727366966137
chr1	6400000	6450000	0.436506565307533
chr1	6450000	6500000	0.181064270905321
chr1	6500000	6550000	0.562975120939876
chr1	6550000	6600000	0.137677090532136
chr1	6600000	6650000	0.00602539737387697
chr1	6650000	6700000	0.473414823773324
chr1	6700000	6750000	0.501079820317899
chr1	6750000	6800000	0.39169402211472
chr1	6800000	6850000	0.603533172080166
chr1	6850000	6900000	0.287102626123013
chr1	6900000	6950000	0.340769695922598
chr1	6950000	7000000	0.00770991706979962
chr1	7000000	7050000	0.0856945404284727
chr1	7050000	7100000	0.00967519004837591
chr1	7100000	7150000	0.0026779543883898
chr1	7150000	7200000	0.0990411195577056
chr1	7200000	7250000	0.00200846579129232
chr1	7250000	7300000	0.240519177608846
chr1	7300000	7350000	0.0147935383552177
chr1	7350000	7400000	0.116620594333103
chr1	7400000	7450000	0.207368693849343
chr1	7450000	7500000	0.00604699378023499
chr1	7500000	7550000	0.00898410504492053
chr1	7550000	7600000	0.000907049067035204
chr1	7600000	7650000	0.255766240497581
chr1	7650000	7700000	0.221773496890117
chr1	7700000	7750000	0.0502548375950241
chr1	7750000	7800000	0.970477712508639
chr1	7800000	7850000	0.419877332411887
chr1	7850000	7900000	0.673786281962681
chr1	7900000	7950000	0.0412491361437457
chr1	7950000	8000000	0.797922425708362
chr1	8000000	8050000	0.0133465791292329
chr1	8050000	8100000	0.0124611264685557
chr1	8100000	8150000	0.00745076019350377
chr1	8150000	8200000	0.474257083621285
chr1	8200000	8250000	0.052954388389772
chr1	8250000	8300000	0.711191257774706
chr1	8300000	8350000	0.515614201796821
chr1	8350000	8400000	0.418257601935038
chr1	8400000	8450000	0.810081202487906
chr1	8450000	8500000	0.909921389080857
chr1	8500000	8550000	0.200285072563925
chr1	8550000	8600000	0.304854872149274
chr1	8600000	8650000	0.468490843123704
chr1	8650000	8700000	0.45868607463718
chr1	8700000	8750000	0.298937456807187
chr1	8750000	8800000	0.918840704906704
chr1	8800000	8850000	0.417717691776088
chr1	8850000	8900000	0.750669488597097
chr1	8900000	8950000	0.0189184519695923
chr1	8950000	9000000	0.270948514167243
chr1	9000000	9050000	0.881003800967519
chr1	9050000	9100000	0.736545438838977
chr1	9100000	9150000	0.597140635798203
chr1	9150000	9200000	0.580835348997927
chr1	9200000	9250000	0.831850380096752
chr1	9250000	9300000	0.370011230131306
chr1	9300000	9350000	0.399447131997236
chr1	9350000	9400000	0.469289910158949
chr1	9400000	9450000	0.617160504492053
chr1	9450000	9500000	0.632969073946095
chr1	9500000	9550000	0.504405666897028
chr1	9550000	9600000	0.613510711817554
chr1	9600000	9650000	0.240951105736006
chr1	9650000	9700000	0.00462163096060819
chr1	9700000	9750000	0.859040255701451
chr1	9750000	9800000	0.605109709744299
chr1	9800000	9850000	0.763864892881824
chr1	9850000	9900000	0.449939530062198
chr1	9900000	9950000	0.95462595024188
chr1	9950000	10000000	0.857809260539046
chr1	10000000	10050000	0.868801831375259
chr1	10050000	10100000	0.242052522460263
chr1	10100000	10150000	0.816732895646164
chr1	10150000	10200000	0.73993607463718
chr1	10200000	10250000	0.346795093296476
chr1	10250000	10300000	0.884459225984796
chr1	10300000	10350000	0.968188493434692
chr1	10350000	10400000	0.800859536973048
chr1	10400000	10450000	0.467389426399447
chr1	10450000	10500000	0.456008120248791
chr1	10500000	10550000	0.291119557705598
chr1	10550000	10600000	0.268313752591569
chr1	10600000	10650000	0.411130787836904
chr1	10650000	10700000	0.353965100207326
chr1	10700000	10750000	0.224645818935729
chr1	10750000	10800000	0.0316603317208016
chr1	10800000	10850000	0.00496717346233588
chr1	10850000	10900000	0.00226762266758807
chr1	10900000	10950000	0.01444799585349
chr1	10950000	11000000	0.0296518659295093
chr1	11000000	11050000	0.0314011748445059
chr1	11050000	11100000	0.319065307532827
chr1	11100000	11150000	0.30522201105736
chr1	11150000	11200000	0.231880615065653
chr1	11200000	11250000	0.873337076710435
chr1	11250000	11300000	0.249028161713891
chr1	11300000	11350000	0.0975077747062889
chr1	11350000	11400000	0.0524576710435384
chr1	11400000	11450000	0.0948082239115411
chr1	11450000	11500000	0.253131478921907
chr1	11500000	11550000	0.594635452660677
chr1	11550000	11600000	0.210564961990325
chr1	11600000	11650000	0.773950414651002
chr1	11650000	11700000	0.402945749827229
chr1	11700000	11750000	0.0861696613683484
chr1	11750000	11800000	0.675427608845888
chr1	11800000	11850000	0.0939875604699378
chr1	11850000	11900000	0.937262439530062
chr1	11900000	11950000	0.134588804422944
chr1	11950000	12000000	0.0605347270214236
chr1	12000000	12050000	0.645970110573601
chr1	12050000	12100000	0.491577401520387
chr1	12100000	12150000	0.746328610919143
chr1	12150000	12200000	0.571462508638563
chr1	12200000	12250000	0.0834917069799586
chr1	12250000	12300000	0.0387007601935038
chr1	12300000	12350000	0.0099991361437457
chr1	12350000	12400000	0.000950241879751235
chr1	12400000	12450000	0.00846579129232894
chr1	12450000	12500000	0.00930805114029021
chr1	12500000	12550000	0.0121803731859018
chr1	12550000	12600000	0.25503196268141
chr1	12600000	12650000	0.648388908085695
chr1	12650000	12700000	0.16812802349689
chr1	12700000	12750000	0.331137698686939
chr1	12750000	12800000	0.0126338977194195
chr1	12800000	12850000	0.0775958880442295
chr1	12850000	12900000	0.374524879060124
chr1	12900000	12950000	0.789996544574983
chr1	12950000	13000000	0.793905494125777
chr1	13000000	13050000	0.115864720110574
chr1	13050000	13100000	0.0198686938493434
chr1	13100000	13150000	0.0766024533517623
chr1	13150000	13200000	0.157351416724257
chr1	13200000	13250000	0.0526088458880443
chr1	13250000	13300000	0.0057230476848652
chr1	13300000	13350000	0.000799067035245349
chr1	13350000	13400000	0.0278161713890809
chr1	13400000	13450000	0.00235400829302002
chr1	13450000	13500000	0.293754319281272
chr1	13500000	13550000	0.517363510711818
chr1	13550000	13600000	0.855584830684174
chr1	13600000	13650000	0.527988942639945
chr1	13650000	13700000	0.0057230476848652
chr1	13700000	13750000	0.00965359364201801
chr1	13750000	13800000	0.473868348306842
chr1	13800000	13850000	0.155861264685556
chr1	13850000	13900000	0.48030407740152
chr1	13900000	13950000	0.476567899101589
chr1	13950000	14000000	0.908215272978576
chr1	14000000	14050000	0.936636143745681
chr1	14050000	14100000	0.181992916378715
chr1	14100000	14150000	0.0512482722874914
chr1	14150000	14200000	0.387720283344851
chr1	14200000	14250000	0.244125777470629
chr1	14250000	14300000	0.275526952315135
chr1	14300000	14350000	0.119363337940567
chr1	14350000	14400000	0.102388562543193
chr1	14400000	14450000	0.131630096751901
chr1	14450000	14500000	0.351092778161714
chr1	14500000	14550000	0.267968210089841
chr1	14550000	14600000	0.135474257083621
chr1	14600000	14650000	0.000453524533517657
chr1	14650000	14700000	0.000453524533517657
chr1	14700000	14750000	0
chr1	14750000	14800000	0
chr1	14800000	14850000	0.000453524533517657
chr1	14850000	14900000	0.00334744298548717
chr1	14900000	14950000	0.75021596406358
chr1	14950000	15000000	0.539564616447823
chr1	15000000	15050000	0.932619212163096
chr1	15050000	15100000	0.547360919143055
chr1	15100000	15150000	0.8463199723566
chr1	15150000	15200000	0.765139080856945
chr1	15200000	15250000	0.744428127159641
chr1	15250000	15300000	0.254556841741534
chr1	15300000	15350000	0.179250172771251
chr1	15350000	15400000	0.000410331720801627
chr1	15400000	15450000	0.226999827228749
chr1	15450000	15500000	0.205792156185211
chr1	15500000	15550000	0.583405321354527
chr1	15550000	15600000	0.0306237042156186
chr1	15600000	15650000	0.661368348306842
chr1	15650000	15700000	0.699874740843124
chr1	15700000	15750000	0.89426399447132
chr1	15750000	15800000	0.431323427781617
chr1	15800000	15850000	0.288182446440912
chr1	15850000	15900000	0.888044229440221
chr1	15900000	15950000	0.880550276434001
chr1	15950000	16000000	0.94937802349689
chr1	16000000	16050000	0.460910504492053
chr1	16050000	16100000	0.785245335176227
chr1	16100000	16150000	0.122041292328956
chr1	16150000	16200000	0.813104699378024
chr1	16200000	16250000	0.2474300276434
chr1	16250000	16300000	0.498661022805805
chr1	16300000	16350000	0.718901174844506
chr1	16350000	16400000	0.0574464409122322
chr1	16400000	16450000	0.713674844505874
chr1	16450000	16500000	0.862214927436075
chr1	16500000	16550000	0.785245335176227
chr1	16550000	16600000	0.330317035245335
chr1	16600000	16650000	0.042069799585349
chr1	16650000	16700000	0.761964409122322
chr1	16700000	16750000	0.794078265376641
chr1	16750000	16800000	0.955403420870767
chr1	16800000	16850000	0.722097442985487
chr1	16850000	16900000	0.837897373876987
chr1	16900000	16950000	0.687651174844506
chr1	16950000	17000000	0.629535245335176
chr1	17000000	17050000	0.400894091223221
chr1	17050000	17100000	0.506349343469247
chr1	17100000	17150000	0.448578956461645
chr1	17150000	17200000	0.202142363510712
chr1	17200000	17250000	0.114871285418106
chr1	17250000	17300000	0.0951321700069109
chr1	17300000	17350000	0.352172598479613
chr1	17350000	17400000	0.278982377332412
chr1	17400000	17450000	0.590726503109883
chr1	17450000	17500000	0.479742570836213
chr1	17500000	17550000	0.560880269523151
chr1	17550000	17600000	0.763022633033863
chr1	17600000	17650000	0.830921734623359
chr1	17650000	17700000	0.260906185210781
chr1	17700000	17750000	0.882234796129924
chr1	17750000	17800000	0.294920525224603
chr1	17800000	17850000	0.0419402211472011
chr1	17850000	17900000	0.0606211126468555
chr1	17900000	17950000	0.54280407740152
chr1	17950000	18000000	0.0304941257774707
chr1	18000000	18050000	0.657653766413269
chr1	18050000	18100000	0.736826192121631
chr1	18100000	18150000	0.278010539046303
chr1	18150000	18200000	0.585996890117484
chr1	18200000	18250000	0.0612258120248791
chr1	18250000	18300000	0.754902384243262
chr1	18300000	18350000	0.128001900483759
chr1	18350000	18400000	0.0238424326192122
chr1	18400000	18450000	0.384696786454734
chr1	18450000	18500000	0.0775958880442295
chr1	18500000	18550000	0.00524792674498964
chr1	18550000	18600000	0.0411627505183138
chr1	18600000	18650000	0.643443331029717
chr1	18650000	18700000	0.929725293711126
chr1	18700000	18750000	0.382861091914306
chr1	18750000	18800000	0.214862646855563
chr1	18800000	18850000	0.241944540428473
chr1	18850000	18900000	0.1536800276434
chr1	18900000	18950000	0.454366793365584
chr1	18950000	19000000	0.925535590877678
chr1	19000000	19050000	0.0430848306841741
chr1	19050000	19100000	0.330209053213545
chr1	19100000	19150000	0.000151174844505886
chr1	19150000	19200000	0.95654803040774
chr1	19200000	19250000	0.201645646164478
chr1	19250000	19300000	0.258660158949551
chr1	19300000	19350000	0.416832239115411
chr1	19350000	19400000	0.657632170006911
chr1	19400000	19450000	0.420071700069109
chr1	19450000	19500000	0.202574291637871
chr1	19500000	19550000	0.0238640290255702
chr1	19550000	19600000	0.573341395991707
chr1	19600000	19650000	0.0193071872840359
chr1	19650000	19700000	0.0559562888735314
chr1	19700000	19750000	0.012072391154112
chr1	19750000	19800000	0.346514340013822
chr1	19800000	19850000	0.823514167242571
chr1	19850000	19900000	0.0017925017277125
chr1	19900000	19950000	0.211212854181064
chr1	19950000	20000000	0.250950241879751
chr1	20000000	20050000	0.862409295093296
chr1	20050000	20100000	0.173915860400829
chr1	20100000	20150000	0.653334485141672
chr1	20150000	20200000	0.158301658604008
chr1	20200000	20250000	0.0051831375259157
chr1	20250000	20300000	0.252440393918452
chr1	20300000	20350000	0.299995680718728
chr1	20350000	20400000	0.665622840359364
chr1	20400000	20450000	0.0742268486523843
chr1	20450000	20500000	0.0082282308223911
chr1	20500000	20550000	0.639858327574292
chr1	20550000	20600000	0.859040255701451
chr1	20600000	20650000	0.404306323427782
chr1	20650000	20700000	0.832519868693849
chr1	20700000	20750000	0.139491188666206
chr1	20750000	20800000	0.309584485141672
chr1	20800000	20850000	0.00133897719419485
chr1	20850000	20900000	0.0142752246026261
chr1	20900000	20950000	0.273000172771251
chr1	20950000	21000000	0.0448341395991707
chr1	21000000	21050000	0.322844678645473
chr1	21050000	21100000	0.0648324118866621
chr1	21100000	21150000	0.26455597788528
chr1	21150000	21200000	0.103468382861092
chr1	21200000	21250000	0.000410331720801627
chr1	21250000	21300000	0.00488078783690393
chr1	21300000	21350000	0.0448341395991707
chr1	21350000	21400000	0.312478403593642
chr1	21400000	21450000	0.313644609536973
chr1	21450000	21500000	0.659554250172771
chr1	21500000	21550000	0.619017795438839
chr1	21550000	21600000	0.551744989633725
chr1	21600000	21650000	0.022827401520387
chr1	21650000	21700000	0.12221406357982
chr1	21700000	21750000	0.117095715272979
chr1	21750000	21800000	0.677068935729095
chr1	21800000	21850000	0.0193071872840359
chr1	21850000	21900000	0.545287664132688
chr1	21900000	21950000	0.222680545957153
chr1	21950000	22000000	0.459096406357982
chr1	22000000	22050000	0.389534381478922
chr1	22050000	22100000	0.0293495162404975
chr1	22100000	22150000	0.215078610919143
chr1	22150000	22200000	0.0579215618521078
chr1	22200000	22250000	0.664175881133379
chr1	22250000	22300000	0.663463199723566
chr1	22300000	22350000	0.350012957843815
chr1	22350000	22400000	0.218512439530062
chr1	22400000	22450000	0.0193935729094679
chr1	22450000	22500000	0.0681798548721493
chr1	22500000	22550000	0.0357420525224602
chr1	22550000	22600000	0.551183483068417
chr1	22600000	22650000	0.908128887353144
chr1	22650000	22700000	0.435729094678646
chr1	22700000	22750000	0.602863683483068
chr1	22750000	22800000	0.837314270905321
chr1	22800000	22850000	0.743477885279889
chr1	22850000	22900000	0.132623531444368
chr1	22900000	22950000	0.075824982722875
chr1	22950000	23000000	0.00989115411195574
chr1	23000000	23050000	0.000885452660677299
chr1	23050000	23100000	0.109774533517623
chr1	23100000	23150000	0.165514858327574
chr1	23150000	23200000	0.0722615756738079
chr1	23200000	23250000	0.963264512785073
chr1	23250000	23300000	0.00334744298548717
chr1	23300000	23350000	0.3047900829302
chr1	23350000	23400000	0.132213199723566
chr1	23400000	23450000	0.209139599170698
chr1	23450000	23500000	0.0889771941948859
chr1	23500000	23550000	0.352129405666897
chr1	23550000	23600000	0.29548203178991
chr1	23600000	23650000	0.0758465791292329
chr1	23650000	23700000	0.431647373876987
chr1	23700000	23750000	0.034942985487215
chr1	23750000	23800000	0.00440566689702837
chr1	23800000	23850000	4.31928127159198e-05
chr1	23850000	23900000	0.0293495162404975
chr1	23900000	23950000	0.000345542501727691
chr1	23950000	24000000	4.31928127159198e-05
chr1	24000000	24050000	0
chr1	24050000	24100000	0.000215964063579821
chr1	24100000	24150000	0.10776606772633
chr1	24150000	24200000	0.249978403593642
chr1	24200000	24250000	0.240864720110574
chr1	24250000	24300000	0.000647892190739463
chr1	24300000	24350000	0.690761057360055
chr1	24350000	24400000	0.53092605390463
chr1	24400000	24450000	0.574356427090532
chr1	24450000	24500000	0.00617657221838286
chr1	24500000	24550000	0.590057014512785
chr1	24550000	24600000	0.274252764340014
chr1	24600000	24650000	0.000734277816171414
chr1	24650000	24700000	0.045719592259848
chr1	24700000	24750000	0.234796129923981
chr1	24750000	24800000	0.246285418106427
chr1	24800000	24850000	0.300017277125086
chr1	24850000	24900000	0.489547339322737
chr1	24900000	24950000	0.16063407049067
chr1	24950000	25000000	0.511294920525225
chr1	25000000	25050000	0.391218901174844
chr1	25050000	25100000	0.24282999308915
chr1	25100000	25150000	0.0773367311679336
chr1	25150000	25200000	0.460737733241189
chr1	25200000	25250000	0.218080511402903
chr1	25250000	25300000	0.683504664823773
chr1	25300000	25350000	0.544121458189357
chr1	25350000	25400000	0.284683828610919
chr1	25400000	25450000	0.0635150310988252
chr1	25450000	25500000	0.00330425017277125
chr1	25500000	25550000	0.223155666897028
chr1	25550000	25600000	0.0141240497581202
chr1	25600000	25650000	0.0831461644782309
chr1	25650000	25700000	0.0844419488597098
chr1	25700000	25750000	0.0111437456807187
chr1	25750000	25800000	0.431366620594333
chr1	25800000	25850000	0.021639599170698
chr1	25850000	25900000	0.396315653075328
chr1	25900000	25950000	0.233133206634416
chr1	25950000	26000000	0.122019695922598
chr1	26000000	26050000	0.433029543883898
chr1	26050000	26100000	0.391154111955771
chr1	26100000	26150000	0.677371285418106
chr1	26150000	26200000	0.917328956461645
chr1	26200000	26250000	0.027643400138217
chr1	26250000	26300000	0.878649792674499
chr1	26300000	26350000	0.494190566689703
chr1	26350000	26400000	0.0554163787145819
chr1	26400000	26450000	0.0630399101589495
chr1	26450000	26500000	0.372883552176918
chr1	26500000	26550000	0.264858327574292
chr1	26550000	26600000	0.338242916378715
chr1	26600000	26650000	0.0150526952315134
chr1	26650000	26700000	0.0885668624740843
chr1	26700000	26750000	0.849818590186593
chr1	26750000	26800000	0.788139253628196
chr1	26800000	26850000	0.0269091223220456
chr1	26850000	26900000	0.000518313752591593
chr1	26900000	26950000	0.000863856254319284
chr1	26950000	27000000	0.339841050449205
chr1	27000000	27050000	0.803256738078784
chr1	27050000	27100000	0.00567985487214928
chr1	27100000	27150000	0.622494816862474
chr1	27150000	27200000	0.0654587076710436
chr1	27200000	27250000	0.502116447823082
chr1	27250000	27300000	0.136035763648929
chr1	27300000	27350000	0.6875
chr1	27350000	27400000	0.0220715272978577
chr1	27950000	28000000	0.171928991015895
chr1	28100000	28150000	0.472270214236351
chr1	28850000	28900000	0.120551140290256
chr1	28950000	29000000	0.000755874222529318
chr1	29000000	29050000	0.0754794402211472
chr1	29100000	29150000	0.865670352453352
chr1	29350000	29400000	0.109493780234969
chr1	29400000	29450000	0.203308569454043
chr1	29450000	29500000	0.364676917760885
chr1	29500000	29550000	0.0302349689011748
chr1	29550000	29600000	0.0521337249481686
chr1	29650000	29700000	0.22635193503801
chr1	30050000	30100000	0.85124395300622
chr1	30250000	30300000	0.371350207325501
chr1	30700000	30750000	0.774274360746372
chr1	30750000	30800000	0.00136057360055286
chr1	30900000	30950000	0.0709657912923289
chr1	30950000	31000000	0.700349861782999
chr1	31000000	31050000	0.868758638562543
chr1	31050000	31100000	0.604159467864547
chr1	31100000	31150000	0.895430200414651
chr1	31200000	31250000	0.913571181755356
chr1	31250000	31300000	0.625129578438148
chr1	31300000	31350000	0.0364115411195577
chr1	31650000	31700000	0.479137871458189
chr1	31700000	31750000	0.0297382515549413
chr1	31750000	31800000	0.566560124395301
chr1	31900000	31950000	0.305934692467173
chr1	32000000	32050000	0.281444367657222
chr1	32050000	32100000	0.499222529371113
chr1	32100000	32150000	0.109580165860401
chr1	32250000	32300000	0.00593901174844502
chr1	32300000	32350000	0.192553559087768
chr1	32550000	32600000	0.881543711126469
chr1	32600000	32650000	0
chr1	32650000	32700000	0.967583794056669
chr1	32700000	32750000	0.0130874222529371
chr1	32750000	32800000	0.218339668279198
chr1	32800000	32850000	0.131565307532827
chr1	32850000	32900000	0.0526304422944022
chr1	32900000	32950000	0.770732550103663
chr1	32950000	33000000	0.756068590186593
chr1	33000000	33050000	0.424995680718728
chr1	33050000	33100000	0.648496890117484
chr1	33100000	33150000	0.0501684519695923
chr1	33150000	33200000	0.541141154111956
chr1	33200000	33250000	0.754880787836904
chr1	33250000	33300000	0.706850380096752
chr1	33300000	33350000	0.0700371458189357
chr1	33350000	33400000	0.989050621976503
chr1	33400000	33450000	0.364806496199032
chr1	33450000	33500000	0.583858845888044
chr1	33500000	33550000	0.241944540428473
chr1	33550000	33600000	0.477431755355909
chr1	33600000	33650000	0.201148928818245
chr1	33650000	33700000	0.317704733932274
chr1	33700000	33750000	0.301205079474775
chr1	33750000	33800000	0.983068417415342
chr1	33800000	33850000	0.0885020732550104
chr1	33850000	33900000	0.423397546648238
chr1	33900000	33950000	0.583966827919834
chr1	33950000	34000000	0.273108154803041
chr1	34000000	34050000	0.509178472702142
chr1	34050000	34100000	0.194929163787146
chr1	34100000	34150000	0.591633552176918
chr1	34150000	34200000	0.410396510020733
chr1	34200000	34250000	0.373250691085003
chr1	34250000	34300000	0.236243089149965
chr1	34300000	34350000	0.548829474775397
chr1	34350000	34400000	0.679876468555632
chr1	34400000	34450000	0.577790255701451
chr1	34450000	34500000	0.308310297166551
chr1	34500000	34550000	0.415752418797512
chr1	34550000	34600000	0.624114547339323
chr1	34600000	34650000	0.682964754664824
chr1	34650000	34700000	0.155170179682101
chr1	34700000	34750000	0.275721319972357
chr1	34750000	34800000	0.0466482377332412
chr1	34800000	34850000	0.000302349689011772
chr1	34850000	34900000	0.465316171389081
chr1	34900000	34950000	0.141888389771942
chr1	34950000	35000000	0.323298203178991
chr1	35000000	35050000	0.183569454042847
chr1	35050000	35100000	0.186333794056669
chr1	35100000	35150000	0.00203006219765034
chr1	35150000	35200000	0.00948082239115411
chr1	35200000	35250000	0.00168451969592265
chr1	35250000	35300000	0
chr1	35300000	35350000	0.00166292328956463
chr1	35350000	35400000	0.000755874222529318
chr1	35400000	35450000	0.0172771250863857
chr1	35450000	35500000	0.821980822391154
chr1	35500000	35550000	0.557878369039392
chr1	35550000	35600000	0.937651174844506
chr1	35600000	35650000	0.798332757429164
chr1	35650000	35700000	0.61001209398756
chr1	35700000	35750000	0.831029716655149
chr1	35750000	35800000	0.768680891499654
chr1	35800000	35850000	0.0923678299930891
chr1	35850000	35900000	0.573622149274361
chr1	35900000	35950000	0.696289737387699
chr1	35950000	36000000	0.487063752591569
chr1	36000000	36050000	0.0112949205252246
chr1	36050000	36100000	0.73062802349689
chr1	36100000	36150000	0.937154457498272
chr1	36150000	36200000	0.0510970974429855
chr1	36200000	36250000	0.316840877677954
chr1	36250000	36300000	0.558850207325501
chr1	36300000	36350000	0.52664996544575
chr1	36350000	36400000	0.0326321700069109
chr1	36400000	36450000	0.900742916378715
chr1	36450000	36500000	0.711860746371804
chr1	36500000	36550000	0.182424844505874
chr1	36550000	36600000	0.0895818935729095
chr1	36600000	36650000	0.567143227366966
chr1	36650000	36700000	0.527470628887353
chr1	36700000	36750000	0.650051831375259
chr1	36750000	36800000	0.51647805805114
chr1	36800000	36850000	0.280126986869385
chr1	36850000	36900000	0.027643400138217
chr1	36900000	36950000	0.605865583966828
chr1	36950000	37000000	0.895257429163787
chr1	37000000	37050000	0.480239288182446
chr1	37050000	37100000	0.753908949550795
chr1	37100000	37150000	0.00775310988251554
chr1	37150000	37200000	0.447283172080166
chr1	37200000	37250000	0.655861264685556
chr1	37250000	37300000	0.788463199723566
chr1	37300000	37350000	0.0101935038009675
chr1	37350000	37400000	0.095002591568763
chr1	37400000	37450000	0.321289737387699
chr1	38300000	38350000	0.00542069799585354
chr1	38350000	38400000	0.0370162404975812
chr1	38400000	38450000	0.0355692812715964
chr1	38450000	38500000	0.0596924671734623
chr1	38500000	38550000	0.182273669661368
chr1	38550000	38600000	0.267428299930891
chr1	38600000	38650000	0.360595196959226
chr1	38650000	38700000	0.174153420870767
chr1	38700000	38750000	0.223004492052522
chr1	38750000	38800000	0.109277816171389
chr1	38800000	38850000	0.0929509329647547
chr1	38850000	38900000	0.0207541465100207
chr1	38900000	38950000	0.269911886662059
chr1	38950000	39000000	0.822283172080166
chr1	39000000	39050000	0.0437327228749136
chr1	39050000	39100000	0.280407740152039
chr1	39100000	39150000	0.292674498963372
chr1	39150000	39200000	0.465121803731859
chr1	39200000	39250000	0.00352021423635107
chr1	39250000	39300000	0.0244687284035936
chr1	39300000	39350000	0.0103662750518314
chr1	39400000	39450000	0.0116836558396682
chr1	39450000	39500000	0.00567985487214928
chr1	39500000	39550000	0.00138217000691088
chr1	39550000	39600000	0.0501684519695923
chr1	39600000	39650000	0.0139080856945404
chr1	39650000	39700000	0.0261748445058743
chr1	39700000	39750000	0.486005528680028
chr1	39750000	39800000	0.234472183828611
chr1	39800000	39850000	0.0121587767795439
chr1	39850000	39900000	0.00138217000691088
chr1	39900000	39950000	0.0082282308223911
chr1	39950000	40000000	0.0145343814789219
chr1	40000000	40050000	0.01198600552868
chr1	40050000	40100000	0.0135625431928127
chr1	40100000	40150000	0.00222442985487215
chr1	40150000	40200000	0.0201278507256393
chr1	40200000	40250000	0.00917847270214234
chr1	40250000	40300000	0
chr1	40300000	40350000	6.47892190739352e-05
chr1	40350000	40400000	6.47892190739352e-05
chr1	40400000	40450000	0.000302349689011772
chr1	40450000	40500000	0.0365843123704216
chr1	40500000	40550000	0.738877850725639
chr1	40550000	40600000	0.0307532826537664
chr1	40600000	40650000	0.179055805114029
chr1	40650000	40700000	0.390052695231513
chr1	40700000	40750000	0.261618866620594
chr1	40750000	40800000	0.720110573600553
chr1	40800000	40850000	0.769069626814098
chr1	40850000	40900000	0.434087767795439
chr1	40900000	40950000	0.517536281962681
chr1	40950000	41000000	0.815242743607464
chr1	41000000	41050000	0.391434865238424
chr1	41050000	41100000	0.143162577747063
chr1	41100000	41150000	0.619060988251555
chr1	41150000	41200000	0.824853144436766
chr1	41200000	41250000	0.202660677263303
chr1	41250000	41300000	0.744622494816862
chr1	41300000	41350000	0.0582455079474775
chr1	41350000	41400000	0.726978230822391
chr1	41400000	41450000	0.0856081548030407
chr1	41450000	41500000	0.0314011748445059
chr1	41500000	41550000	0.0158301658604009
chr1	41550000	41600000	0.0621976503109882
chr1	41600000	41650000	0.036087595024188
chr1	41650000	41700000	0.0461515203870076
chr1	41700000	41750000	0.342389426399447
chr1	41750000	41800000	0.0198902902557014
chr1	41800000	41850000	0.451472874913614
chr1	41850000	41900000	0.717475812024879
chr1	41900000	41950000	0.00470801658604003
chr1	41950000	42000000	0.179876468555632
chr1	42000000	42050000	0.0138864892881825
chr1	42050000	42100000	0.0571008984105045
chr1	42100000	42150000	0.262288355217692
chr1	42150000	42200000	0.526693158258466
chr1	42200000	42250000	0.04334398756047
chr1	42250000	42300000	0.910677263303386
chr1	42300000	42350000	0.30971406357982
chr1	42350000	42400000	0.778615238424326
chr1	42400000	42450000	0.664478230822391
chr1	42450000	42500000	0.773518486523842
chr1	42500000	42550000	0.1875
chr1	42550000	42600000	0.476589495507947
chr1	42600000	42650000	0.515722183828611
chr1	42650000	42700000	0.262180373185902
chr1	42700000	42750000	0.87446008984105
chr1	42750000	42800000	0.947650310988252
chr1	42800000	42850000	0.280126986869385
chr1	42850000	42900000	0.00544229440221145
chr1	42900000	42950000	0.000453524533517657
chr1	42950000	43000000	0.31046993780235
chr1	43000000	43050000	0.169834139599171
chr1	43050000	43100000	0.0391326883206634
chr1	43100000	43150000	0.234580165860401
chr1	43150000	43200000	0.311484968901175
chr1	43200000	43250000	0.00492398064961985
chr1	43250000	43300000	0.00181409813407052
chr1	43300000	43350000	0.00455684174153426
chr1	43350000	43400000	0.000863856254319284
chr1	43400000	43450000	0.0212508638562543
chr1	43450000	43500000	4.31928127159198e-05
chr1	43500000	43550000	0.00559346924671733
chr1	43550000	43600000	0.00567985487214928
chr1	43600000	43650000	0.157912923289565
chr1	43650000	43700000	0.550535590877678
chr1	43700000	43750000	0.886856427090532
chr1	43750000	43800000	0.83657999308915
chr1	43800000	43850000	0.0775310988251555
chr1	43850000	43900000	0.269436765722184
chr1	43900000	43950000	0.05297598479613
chr1	43950000	44000000	0.819000518313753
chr1	44000000	44050000	0.246177436074637
chr1	44050000	44100000	0.0533863165169316
chr1	44100000	44150000	0.195274706288874
chr1	44150000	44200000	0.256435729094679
chr1	44200000	44250000	0.715553731859019
chr1	44250000	44300000	0.338890808569454
chr1	44300000	44350000	0.123250691085003
chr1	44350000	44400000	0.321764858327574
chr1	44400000	44450000	0.388778507256393
chr1	44450000	44500000	0.0844419488597098
chr1	44500000	44550000	0.000647892190739463
chr1	44550000	44600000	0.0102582930200414
chr1	44600000	44650000	0.467346233586731
chr1	44650000	44700000	0.809368521078093
chr1	44700000	44750000	0.54345196959226
chr1	44750000	44800000	0.103533172080166
chr1	44800000	44850000	0.920093296475466
chr1	44850000	44900000	0.0526304422944022
chr1	44900000	44950000	0.600401693158259
chr1	44950000	45000000	0.0221579129232896
chr1	45000000	45050000	0.0947218382861091
chr1	45050000	45100000	0.543754319281272
chr1	45100000	45150000	0.782157049067035
chr1	45150000	45200000	0.351891845196959
chr1	45200000	45250000	0.0428688666205943
chr1	45250000	45300000	0.271898756046994
chr1	45300000	45350000	0.00377937111264681
chr1	45350000	45400000	0.0525008638562543
chr1	45400000	45450000	0.0237992398064962
chr1	45450000	45500000	0.000863856254319284
chr1	45500000	45550000	0.516953178991016
chr1	45550000	45600000	0.661433137525916
chr1	45600000	45650000	0.570663441603317
chr1	45650000	45700000	0.625863856254319
chr1	45700000	45750000	0.0254837595024188
chr1	45750000	45800000	0.0567769523151348
chr1	45800000	45850000	0.00466482377332411
chr1	45850000	45900000	0.68782394609537
chr1	45900000	45950000	0.179919661368348
chr1	45950000	46000000	0.243283517622668
chr1	46000000	46050000	0.232787664132688
chr1	46050000	46100000	0.699118866620594
chr1	46100000	46150000	0.262785072563925
chr1	46150000	46200000	0.30811592950933
chr1	46200000	46250000	0.616015894955079
chr1	46250000	46300000	0.443244644091223
chr1	46300000	46350000	0.0699723565998618
chr1	46350000	46400000	0.537340186592951
chr1	46400000	46450000	0.0389167242570836
chr1	46450000	46500000	0.551118693849344
chr1	46500000	46550000	0.384264858327574
chr1	46550000	46600000	0.598220456116102
chr1	46600000	46650000	0.763454561161023
chr1	46650000	46700000	0.871436592950933
chr1	46700000	46750000	0.075824982722875
chr1	46750000	46800000	0.0166508293020041
chr1	46800000	46850000	0
chr1	46850000	46900000	0
chr1	46900000	46950000	0.000237560469937836
chr1	46950000	47000000	0
chr1	47000000	47050000	0
chr1	47050000	47100000	0.000755874222529318
chr1	47100000	47150000	0
chr1	47150000	47200000	0.00440566689702837
chr1	47200000	47250000	0.0501036627505184
chr1	47250000	47300000	0.0856729440221147
chr1	47300000	47350000	0.0189184519695923
chr1	47350000	47400000	0.0992354872149275
chr1	47400000	47450000	0.07694799585349
chr1	47450000	47500000	0.244924844505874
chr1	47500000	47550000	0.00529111955770556
chr1	47550000	47600000	0.912901693158258
chr1	47600000	47650000	0.349300276434001
chr1	47650000	47700000	0.225768832066344
chr1	47700000	47750000	0.00833621285418107
chr1	47750000	47800000	0.0528032135452661
chr1	47800000	47850000	0.80768400138217
chr1	47850000	47900000	0.186333794056669
chr1	47900000	47950000	0.558547857636489
chr1	47950000	48000000	0.181172252937111
chr1	48000000	48050000	0.2407999308915
chr1	48050000	48100000	0.604742570836213
chr1	48100000	48150000	0.00913527988942642
chr1	48150000	48200000	0.842691776088459
chr1	48200000	48250000	0.389750345542502
chr1	48250000	48300000	0.125993434692467
chr1	48300000	48350000	0.314659640635798
chr1	48350000	48400000	0.100855217691776
chr1	48400000	48450000	0.179552522460263
chr1	48450000	48500000	0.081677608845888
chr1	48500000	48550000	0.184865238424326
chr1	48550000	48600000	0.458318935729095
chr1	48600000	48650000	0.436592950932965
chr1	48650000	48700000	0.587703006219765
chr1	48700000	48750000	0.057770387007602
chr1	48750000	48800000	0.345348134070491
chr1	48800000	48850000	0.455964927436075
chr1	48850000	48900000	0.0527384243261921
chr1	48900000	48950000	0.11033604008293
chr1	48950000	49000000	0.672296129923981
chr1	49000000	49050000	0.0414651002073255
chr1	49050000	49100000	0.0110789564616448
chr1	49100000	49150000	0.493845024187975
chr1	49150000	49200000	0.423548721492744
chr1	49200000	49250000	0.0283344851416725
chr1	49250000	49300000	0.798570317899102
chr1	49300000	49350000	0.129016931582585
chr1	49350000	49400000	0.565696268140981
chr1	49400000	49450000	0.353403593642018
chr1	49450000	49500000	0.00112301313061502
chr1	49500000	49550000	0.335910504492053
chr1	49550000	49600000	0.189206116102281
chr1	49600000	49650000	0.913225639253628
chr1	49650000	49700000	0.174995680718728
chr1	49700000	49750000	0.0413787145818936
chr1	49750000	49800000	0.34578006219765
chr1	49800000	49850000	0.0451364892881825
chr1	49850000	49900000	0.305070836212854
chr1	49900000	49950000	0.354289046302695
chr1	49950000	50000000	0.1613899447132
chr1	50000000	50050000	0.202876641326883
chr1	50050000	50100000	0.222183828610919
chr1	50100000	50150000	0.31731599861783
chr1	50150000	50200000	0.378261057360055
chr1	50200000	50250000	0.0104310642709053
chr1	50250000	50300000	0.177824809951624
chr1	50300000	50350000	0.333081375259157
chr1	50350000	50400000	0.206807187284036
chr1	50400000	50450000	0.0157869730476848
chr1	50450000	50500000	0.0630399101589495
chr1	50500000	50550000	0.0238424326192122
chr1	50550000	50600000	0.000172771250863901
chr1	50600000	50650000	0.152017104353836
chr1	50650000	50700000	0.224948168624741
chr1	50700000	50750000	0.0645948514167243
chr1	50750000	50800000	0.289910158949551
chr1	50800000	50850000	0.144998272287491
chr1	50850000	50900000	0.100941603317208
chr1	50900000	50950000	0.121652557014513
chr1	50950000	51000000	0.741145473393227
chr1	51000000	51050000	0.234364201796821
chr1	51050000	51100000	0.39394004837595
chr1	51100000	51150000	0.138735314443677
chr1	51150000	51200000	0.0223738769868694
chr1	51200000	51250000	0.726805459571527
chr1	51250000	51300000	0.425276434001382
chr1	51300000	51350000	0.657632170006911
chr1	51350000	51400000	0.601438320663442
chr1	51400000	51450000	0.746479785763649
chr1	51450000	51500000	0.934562888735314
chr1	51500000	51550000	0.6628800967519
chr1	51550000	51600000	0.828286973047685
chr1	51600000	51650000	0.312327228749136
chr1	51650000	51700000	0.863467519004838
chr1	51700000	51750000	0.700522633033863
chr1	51750000	51800000	0.818395818935729
chr1	51800000	51850000	0.863467519004838
chr1	51850000	51900000	0.283344851416724
chr1	51900000	51950000	0.181064270905321
chr1	51950000	52000000	0.264145646164478
chr1	52000000	52050000	0.726935038009675
chr1	52050000	52100000	0.613964236351071
chr1	52100000	52150000	0.275289391845197
chr1	52150000	52200000	0.201883206634416
chr1	52200000	52250000	0.886489288182446
chr1	52250000	52300000	0.16791205943331
chr1	52300000	52350000	0.0318762957843814
chr1	52350000	52400000	0.195317899101589
chr1	52400000	52450000	0.140830165860401
chr1	52450000	52500000	0.555848306841741
chr1	52500000	52550000	0.407999308914997
chr1	52550000	52600000	0.0440782653766413
chr1	52600000	52650000	0.356470283344851
chr1	52650000	52700000	0.638109018659295
chr1	52700000	52750000	0.408733586731168
chr1	52750000	52800000	0.595693676572218
chr1	52800000	52850000	0.521466827919834
chr1	52850000	52900000	0.803040774015204
chr1	52900000	52950000	0.474386662059433
chr1	52950000	53000000	0.179444540428473
chr1	53000000	53050000	0.538052868002764
chr1	53050000	53100000	0.701861610228058
chr1	53100000	53150000	0.802911195577056
chr1	53150000	53200000	0.69499395300622
chr1	53200000	53250000	0.79783604008293
chr1	53250000	53300000	0.625907049067035
chr1	53300000	53350000	0.393140981340705
chr1	53350000	53400000	0.342303040774015
chr1	53400000	53450000	0.735616793365584
chr1	53450000	53500000	0.767709053213545
chr1	53500000	53550000	0.156962681409813
chr1	53550000	53600000	0.513713718037319
chr1	53600000	53650000	0.889836731167934
chr1	53650000	53700000	0.517514685556323
chr1	53700000	53750000	0.329582757429164
chr1	53750000	53800000	0.661217173462336
chr1	53800000	53850000	0.142406703524534
chr1	53850000	53900000	0.349710608154803
chr1	53900000	53950000	0.788873531444368
chr1	53950000	54000000	0.647136316516932
chr1	54000000	54050000	0.23598393227367
chr1	54050000	54100000	0.253325846579129
chr1	54100000	54150000	0.249222529371113
chr1	54150000	54200000	0.0675967519004838
chr1	54200000	54250000	0.383681755355909
chr1	54250000	54300000	0.0712897373876987
chr1	54300000	54350000	0.0705122667588113
chr1	54350000	54400000	0.340251382170007
chr1	54400000	54450000	0.818568590186593
chr1	54450000	54500000	0.768076192121631
chr1	54500000	54550000	0.746328610919143
chr1	54550000	54600000	0.215143400138217
chr1	54600000	54650000	0.788808742225294
chr1	54650000	54700000	0.407329820317899
chr1	54700000	54750000	6.47892190739352e-05
chr1	54750000	54800000	0.00164132688320662
chr1	54800000	54850000	4.31928127159198e-05
chr1	54850000	54900000	0.0186808914996545
chr1	54900000	54950000	0.135668624740843
chr1	54950000	55000000	0.743218728403594
chr1	55000000	55050000	0.042069799585349
chr1	55050000	55100000	0.0246630960608155
chr1	55100000	55150000	0.0247494816862474
chr1	55150000	55200000	0.53178991015895
chr1	55200000	55250000	0.0200414651002073
chr1	55250000	55300000	0.653874395300622
chr1	55300000	55350000	0.362322909467864
chr1	55350000	55400000	0.0679422944022114
chr1	55400000	55450000	0.00397373876986873
chr1	55450000	55500000	0.024036800276434
chr1	55500000	55550000	0.00602539737387697
chr1	55550000	55600000	0.10059606081548
chr1	55600000	55650000	0.0104526606772632
chr1	55650000	55700000	0.281595542501728
chr1	55700000	55750000	0.900613337940567
chr1	55750000	55800000	0.421065134761576
chr1	55800000	55850000	0.718620421561852
chr1	55850000	55900000	0.520365411195577
chr1	55900000	55950000	0.842130269523151
chr1	55950000	56000000	0.606211126468556
chr1	56000000	56050000	0.136705252246026
chr1	56050000	56100000	0.0660202142363511
chr1	56100000	56150000	0.183180718728404
chr1	56150000	56200000	0.466309606081548
chr1	56200000	56250000	0.676118693849344
chr1	56250000	56300000	0.286584312370422
chr1	56300000	56350000	0.0572088804422944
chr1	56350000	56400000	0.411087595024188
chr1	56400000	56450000	0.827552695231514
chr1	56450000	56500000	0.183310297166551
chr1	56500000	56550000	0.952790255701451
chr1	56550000	56600000	0.103878714581894
chr1	56600000	56650000	0.0716568762957844
chr1	56650000	56700000	0.679142190739461
chr1	56700000	56750000	0.134243261921216
chr1	56750000	56800000	2.15964063580154e-05
chr1	56800000	56850000	0.806496199032481
chr1	56850000	56900000	0.572391154111956
chr1	56900000	56950000	0.038463199723566
chr1	56950000	57000000	0.018054595715273
chr1	57000000	57050000	0.326062543192813
chr1	57050000	57100000	0.154716655148583
chr1	57100000	57150000	0.401779543883898
chr1	57150000	57200000	0.380312715964064
chr1	57200000	57250000	0.0298246371803732
chr1	57250000	57300000	0.0422209744298548
chr1	57300000	57350000	0.184454906703524
chr1	57350000	57400000	0.00637093987560466
chr1	57400000	57450000	0.0483327574291638
chr1	57450000	57500000	4.31928127159198e-05
chr1	57500000	57550000	0.0612258120248791
chr1	57550000	57600000	0.0339279543883898
chr1	57600000	57650000	0
chr1	57650000	57700000	0.00254837595024193
chr1	57700000	57750000	2.15964063580154e-05
chr1	57750000	57800000	0.000172771250863901
chr1	57800000	57850000	6.47892190739352e-05
chr1	57850000	57900000	0.00293711126468554
chr1	57900000	57950000	0.000453524533517657
chr1	57950000	58000000	0.00362819626814093
chr1	58000000	58050000	0.0179898064961991
chr1	58050000	58100000	0.00637093987560466
chr1	58100000	58150000	0.272546648237733
chr1	58150000	58200000	0.0609018659295093
chr1	58200000	58250000	0.492657221838286
chr1	58250000	58300000	0.105455252246026
chr1	58300000	58350000	0.335975293711126
chr1	58350000	58400000	0.419963718037319
chr1	58400000	58450000	0.000712681409813398
chr1	58450000	58500000	0.00747235659986178
chr1	58500000	58550000	0.00291551485832753
chr1	58550000	58600000	0.0682014512785073
chr1	58600000	58650000	0.411260366275052
chr1	58650000	58700000	0.0989763303386316
chr1	58700000	58750000	0.0774231167933656
chr1	58750000	58800000	0.215359364201797
chr1	58800000	58850000	0.838631651693158
chr1	58850000	58900000	0.577099170697996
chr1	58900000	58950000	0.0233673116793366
chr1	58950000	59000000	0.0988467519004838
chr1	59000000	59050000	0.877526779543884
chr1	59050000	59100000	0.556258638562543
chr1	59100000	59150000	0.591352798894264
chr1	59150000	59200000	0.0810729094678645
chr1	59200000	59250000	0.0900354181064271
chr1	59250000	59300000	0.341007256392536
chr1	59300000	59350000	0.00118780234968896
chr1	59350000	59400000	0.132191603317208
chr1	59400000	59450000	0.280321354526607
chr1	59450000	59500000	0.126123013130615
chr1	59500000	59550000	0.0838804422944022
chr1	59550000	59600000	0.868110746371804
chr1	59600000	59650000	0.201969592259848
chr1	59650000	59700000	0.018054595715273
chr1	59700000	59750000	0.000410331720801627
chr1	59750000	59800000	0.423872667588113
chr1	59800000	59850000	0.720304941257775
chr1	59850000	59900000	0.0258940912232205
chr1	59900000	59950000	0.798851071181755
chr1	59950000	60000000	0.330813752591569
chr1	60000000	60050000	0.299714927436075
chr1	60050000	60100000	0.00323946095369732
chr1	60100000	60150000	0.0118348306841741
chr1	60150000	60200000	0.214819454042847
chr1	60200000	60250000	0.271142881824464
chr1	60250000	60300000	0.0270602971665515
chr1	60300000	60350000	0.126878887353144
chr1	60350000	60400000	0.149274360746372
chr1	60400000	60450000	0.0272114720110573
chr1	60450000	60500000	0.64180200414651
chr1	60500000	60550000	0.146790774015204
chr1	60550000	60600000	0.0306668970283345
chr1	60600000	60650000	0.00114460953697304
chr1	60650000	60700000	0.686161022805805
chr1	60700000	60750000	0.698967691776089
chr1	60750000	60800000	0.433828610919143
chr1	60800000	60850000	0.0791508293020041
chr1	60850000	60900000	0.0756090186592951
chr1	60900000	60950000	0.480368866620594
chr1	60950000	61000000	0.690674671734623
chr1	61000000	61050000	0.122797166551486
chr1	61050000	61100000	0.105196095369731
chr1	61100000	61150000	0.0286800276434002
chr1	61150000	61200000	0.261359709744299
chr1	61200000	61250000	0.0608586731167934
chr1	61250000	61300000	0.0810945058742225
chr1	61300000	61350000	0.968598825155494
chr1	61350000	61400000	0.828351762266759
chr1	61400000	61450000	0.131608500345543
chr1	61450000	61500000	0.217519004837595
chr1	61500000	61550000	0.0115972702142364
chr1	61550000	61600000	0.377634761575674
chr1	61600000	61650000	0.0577487906012439
chr1	61650000	61700000	0.39458794056669
chr1	61700000	61750000	0.945944194885971
chr1	61750000	61800000	0.857614892881824
chr1	61800000	61850000	0.327703870076019
chr1	61850000	61900000	0.0442294402211472
chr1	61900000	61950000	0.0406012439530062
chr1	61950000	62000000	0.248769004837595
chr1	62000000	62050000	0.0962767795438839
chr1	62050000	62100000	0.010776606772633
chr1	62100000	62150000	0.0258077055977886
chr1	62150000	62200000	0.100963199723566
chr1	62200000	62250000	0.204690739460954
chr1	62250000	62300000	0.000712681409813398
chr1	62300000	62350000	0.519199205252246
chr1	62350000	62400000	0.132429163787146
chr1	62400000	62450000	0.137677090532136
chr1	62450000	62500000	0.02172598479613
chr1	62500000	62550000	0.436592950932965
chr1	62550000	62600000	0.565048375950242
chr1	62600000	62650000	0.671432273669661
chr1	62650000	62700000	0.806928127159641
chr1	62700000	62750000	0.430200414651002
chr1	62750000	62800000	0.426831375259157
chr1	62800000	62850000	0.00235400829302002
chr1	62850000	62900000	0.0731470283344852
chr1	62900000	62950000	0.014426399447132
chr1	62950000	63000000	0.721255183137526
chr1	63000000	63050000	0.654371112646856
chr1	63050000	63100000	0.00388735314443678
chr1	63100000	63150000	6.47892190739352e-05
chr1	63150000	63200000	0.00388735314443678
chr1	63200000	63250000	0.985141672425708
chr1	63250000	63300000	0.19713199723566
chr1	63300000	63350000	0.0502116447823082
chr1	63350000	63400000	0.173937456807187
chr1	63400000	63450000	0.469613856254319
chr1	63450000	63500000	0.995205597788528
chr1	63500000	63550000	0.000280753282653756
chr1	63550000	63600000	0.00885452660677266
chr1	63600000	63650000	0.0216827919834139
chr1	63650000	63700000	0.145041465100207
chr1	63700000	63750000	0.00291551485832753
chr1	63750000	63800000	0.329215618521078
chr1	63800000	63850000	0.47110400829302
chr1	63850000	63900000	0.423008811333794
chr1	63900000	63950000	0.0317467173462336
chr1	63950000	64000000	0.000453524533517657
chr1	64000000	64050000	0.00567985487214928
chr1	64050000	64100000	0.000215964063579821
chr1	64100000	64150000	0.196570490670352
chr1	64150000	64200000	0.325609018659295
chr1	64200000	64250000	0.255399101589496
chr1	64250000	64300000	0.260819799585349
chr1	64300000	64350000	0.774490324809952
chr1	64350000	64400000	0.546345888044229
chr1	64400000	64450000	0.55062197650311
chr1	64450000	64500000	0.982550103662751
chr1	64500000	64550000	0.281811506565308
chr1	64550000	64600000	0.314875604699378
chr1	64600000	64650000	0.0566473738769868
chr1	64650000	64700000	0.849581029716655
chr1	64700000	64750000	0.157912923289565
chr1	64750000	64800000	0.254081720801659
chr1	64800000	64850000	0.180070836212854
chr1	64850000	64900000	0.0300837940566689
chr1	64900000	64950000	0.408582411886662
chr1	64950000	65000000	0.340013821700069
chr1	65000000	65050000	0.532373013130615
chr1	65050000	65100000	0.671648237733241
chr1	65100000	65150000	0.32962595024188
chr1	65150000	65200000	0.376425362819627
chr1	65200000	65250000	0.100660850034554
chr1	65250000	65300000	0.608111610228058
chr1	65300000	65350000	0.747192467173462
chr1	65350000	65400000	0.7889599170698
chr1	65400000	65450000	0.0177090532135452
chr1	65450000	65500000	0.00287232204561161
chr1	65500000	65550000	0.186700932964755
chr1	65550000	65600000	0.879945577055978
chr1	65600000	65650000	0.445058742225294
chr1	65650000	65700000	0.418948686938493
chr1	65700000	65750000	0.743413096060815
chr1	65750000	65800000	0.740821527297858
chr1	65800000	65850000	0.425902729785764
chr1	65850000	65900000	0.720240152038701
chr1	65900000	65950000	0.25492398064962
chr1	65950000	66000000	0.266110919143055
chr1	66000000	66050000	0.0975509675190048
chr1	66050000	66100000	0.767601071181755
chr1	66100000	66150000	0.445555459571527
chr1	66150000	66200000	0.00708362128541806
chr1	66200000	66250000	0.369039391845197
chr1	66250000	66300000	0.560081202487906
chr1	66300000	66350000	0.0110789564616448
chr1	66350000	66400000	0.2018400138217
chr1	66400000	66450000	0.328135798203179
chr1	66450000	66500000	0.245853489979267
chr1	66500000	66550000	0.513389771941949
chr1	66550000	66600000	0.0629103317208016
chr1	66600000	66650000	0.0443590186592951
chr1	66650000	66700000	0.573535763648929
chr1	66700000	66750000	0.080554595715273
chr1	66750000	66800000	0.225509675190048
chr1	66800000	66850000	0.0418538355217691
chr1	66850000	66900000	0.166832239115411
chr1	66900000	66950000	0.935426744989634
chr1	66950000	67000000	0.696073773324119
chr1	67000000	67050000	0.546410677263303
chr1	67050000	67100000	0.507796302695231
chr1	67100000	67150000	0.0557187284035936
chr1	67150000	67200000	0.353878714581894
chr1	67200000	67250000	0.340208189357291
chr1	67250000	67300000	0.273388908085694
chr1	67300000	67350000	0.04569799585349
chr1	67350000	67400000	0.380269523151348
chr1	67400000	67450000	0.0135193503800968
chr1	67450000	67500000	6.47892190739352e-05
chr1	67500000	67550000	0.13923203178991
chr1	67550000	67600000	0.279932619212163
chr1	67600000	67650000	0.15186592950933
chr1	67650000	67700000	0.00334744298548717
chr1	67700000	67750000	0.0393486523842432
chr1	67750000	67800000	0.334722702142364
chr1	67800000	67850000	0.000410331720801627
chr1	67850000	67900000	0.799369384934347
chr1	67900000	67950000	0.10562802349689
chr1	67950000	68000000	0.233932273669661
chr1	68000000	68050000	0.0385495853489979
chr1	68050000	68100000	0.134070490670352
chr1	68100000	68150000	0.407696959225985
chr1	68150000	68200000	0.859558569454043
chr1	68200000	68250000	0.0699291637871459
chr1	68250000	68300000	0.00334744298548717
chr1	68300000	68350000	0.116426226675881
chr1	68350000	68400000	0.269501554941258
chr1	68400000	68450000	0.800600380096752
chr1	68450000	68500000	0.000215964063579821
chr1	68500000	68550000	0.171713026952315
chr1	68550000	68600000	0.00399533517622663
chr1	68600000	68650000	0.000755874222529318
chr1	68650000	68700000	0.00244039391845197
chr1	68700000	68750000	0.00172771250863857
chr1	68750000	68800000	4.31928127159198e-05
chr1	68800000	68850000	0.0679422944022114
chr1	68850000	68900000	0.00684606081548034
chr1	68900000	68950000	0.242225293711126
chr1	68950000	69000000	0.424002246026261
chr1	69000000	69050000	0
chr1	69050000	69100000	0.107118175535591
chr1	69100000	69150000	0.594721838286109
chr1	69150000	69200000	0.364720110573601
chr1	69200000	69250000	0.239029025570145
chr1	69250000	69300000	0.0119428127159641
chr1	69300000	69350000	0.132731513476158
chr1	69350000	69400000	0.297965618521078
chr1	69400000	69450000	0.479073082239115
chr1	69450000	69500000	0.297404111955771
chr1	69500000	69550000	0.925362819626814
chr1	69550000	69600000	0.38184606081548
chr1	69600000	69650000	0.0279025570145128
chr1	69650000	69700000	0.320706634416033
chr1	69700000	69750000	0.0496933310297166
chr1	69750000	69800000	0.699982722874914
chr1	69800000	69850000	0.154500691085003
chr1	69850000	69900000	0.752613165169316
chr1	69900000	69950000	0.00626295784381481
chr1	69950000	70000000	0.0831461644782309
chr1	70000000	70050000	0.0472313407049068
chr1	70050000	70100000	0.668711126468556
chr1	70100000	70150000	0.0705122667588113
chr1	70150000	70200000	0.182295266067726
chr1	70200000	70250000	0.4974300276434
chr1	70250000	70300000	0.118564270905321
chr1	70300000	70350000	0.220585694540428
chr1	70350000	70400000	0.0453308569454043
chr1	70400000	70450000	0.185232377332412
chr1	70450000	70500000	0.270063061506565
chr1	70500000	70550000	0.453006219765031
chr1	70550000	70600000	0.0666897028334485
chr1	70600000	70650000	0.397179509329648
chr1	70650000	70700000	4.31928127159198e-05
chr1	70700000	70750000	0.0289175881133379
chr1	70750000	70800000	0.150742916378715
chr1	70800000	70850000	0.31474602626123
chr1	70850000	70900000	0.00133897719419485
chr1	70900000	70950000	0.611653420870767
chr1	70950000	71000000	0.525224602626123
chr1	71000000	71050000	2.15964063580154e-05
chr1	71050000	71100000	0.237949205252246
chr1	71100000	71150000	0.00984796129923982
chr1	71150000	71200000	0.25246199032481
chr1	71200000	71250000	0.407977712508639
chr1	71250000	71300000	0.232528507256393
chr1	71300000	71350000	0.0125691085003455
chr1	71350000	71400000	0.0430848306841741
chr1	71400000	71450000	0.0946570490670352
chr1	71450000	71500000	0.200824982722875
chr1	71500000	71550000	0.446289737387699
chr1	71550000	71600000	0.697283172080166
chr1	71600000	71650000	0.765247062888735
chr1	71650000	71700000	0.467151865929509
chr1	71700000	71750000	0.887137180373186
chr1	71750000	71800000	0.498617829993089
chr1	71800000	71850000	0.00181409813407052
chr1	71850000	71900000	0.103835521769178
chr1	71900000	71950000	0.00369298548721497
chr1	71950000	72000000	0
chr1	72000000	72050000	0.0197607118175536
chr1	72050000	72100000	0.0231513476157568
chr1	72100000	72150000	0.114871285418106
chr1	72150000	72200000	0.0562586385625432
chr1	72200000	72250000	0.0118996199032481
chr1	72250000	72300000	0.0317467173462336
chr1	72300000	72350000	0.615432791983414
chr1	72350000	72400000	0.452444713199724
chr1	72400000	72450000	0.877310815480304
chr1	72450000	72500000	0.0721751900483759
chr1	72500000	72550000	0.0404716655148584
chr1	72550000	72600000	0.0445965791292329
chr1	72600000	72650000	0.222313407049067
chr1	72650000	72700000	0.629146510020733
chr1	72700000	72750000	0.578308569454043
chr1	72750000	72800000	0.0174282999308915
chr1	72800000	72850000	0.00406012439530057
chr1	72850000	72900000	0.171389080856945
chr1	72900000	72950000	0.058828610919143
chr1	72950000	73000000	0.103662750518314
chr1	73000000	73050000	0.53628196268141
chr1	73050000	73100000	0.709830684174153
chr1	73100000	73150000	0.0429552522460263
chr1	73150000	73200000	0.101330338631652
chr1	73200000	73250000	0.0389815134761575
chr1	73250000	73300000	0.00190048375950247
chr1	73300000	73350000	0.00308828610919143
chr1	73350000	73400000	0.00963199723565999
chr1	73400000	73450000	0.0934476503109882
chr1	73450000	73500000	0.0297814443676572
chr1	73500000	73550000	0.000518313752591593
chr1	73550000	73600000	0.00261316516931587
chr1	73600000	73650000	0.000431928127159642
chr1	73650000	73700000	2.15964063580154e-05
chr1	73700000	73750000	0.000345542501727691
chr1	73750000	73800000	2.15964063580154e-05
chr1	73800000	73850000	2.15964063580154e-05
chr1	73850000	73900000	0.315804250172771
chr1	73900000	73950000	0.000647892190739463
chr1	73950000	74000000	0.000345542501727691
chr1	74000000	74050000	0.417372149274361
chr1	74050000	74100000	0.748488251554941
chr1	74100000	74150000	0.796000345542502
chr1	74150000	74200000	0.793905494125777
chr1	74200000	74250000	0.110271250863856
chr1	74250000	74300000	0.512677090532135
chr1	74300000	74350000	0.00334744298548717
chr1	74350000	74400000	0.154068762957844
chr1	74400000	74450000	0.175449205252246
chr1	74450000	74500000	0.392190739460954
chr1	74500000	74550000	0.294164651002073
chr1	74550000	74600000	0.0620896682791984
chr1	74600000	74650000	0.076969592259848
chr1	74650000	74700000	0.452336731167934
chr1	74700000	74750000	0.0122019695922598
chr1	74750000	74800000	0.689832411886662
chr1	74800000	74850000	0.898518486523842
chr1	74850000	74900000	0.144911886662059
chr1	74900000	74950000	0.463739633724948
chr1	74950000	75000000	0.0218339668279198
chr1	75000000	75050000	0.0350077747062889
chr1	75100000	75150000	0.528053731859019
chr1	75150000	75200000	0.965769695922599
chr1	75200000	75250000	0.724321872840359
chr1	75250000	75300000	0.750475120939876
chr1	75300000	75350000	0.553947823082239
chr1	75350000	75400000	0.681906530753283
chr1	75400000	75450000	0.0824982722874914
chr1	75450000	75500000	0.523172944022115
chr1	75500000	75550000	0.0824118866620595
chr1	75550000	75600000	0.172339322736697
chr1	75600000	75650000	0.135582239115411
chr1	75650000	75700000	0.00112301313061502
chr1	75700000	75750000	2.15964063580154e-05
chr1	75750000	75800000	0.00485919143054592
chr1	75800000	75850000	0.00265635798203179
chr1	75850000	75900000	0.0838588458880443
chr1	75900000	75950000	0.0809001382170007
chr1	75950000	76000000	0.226265549412578
chr1	76000000	76050000	0.539456634416033
chr1	76050000	76100000	0.401088458880442
chr1	76100000	76150000	0.626554941257775
chr1	76150000	76200000	0.510150310988251
chr1	76200000	76250000	0.386942812715964
chr1	76250000	76300000	0.375064789219074
chr1	76300000	76350000	0.184001382170007
chr1	76350000	76400000	0.15625
chr1	76400000	76450000	0.203135798203179
chr1	76450000	76500000	0.6613899447132
chr1	76500000	76550000	0.93311592950933
chr1	76550000	76600000	0.0596924671734623
chr1	76600000	76650000	0.127742743607464
chr1	76650000	76700000	0.210867311679337
chr1	76700000	76750000	0.0159381478921907
chr1	76750000	76800000	0.13752591568763
chr1	76800000	76850000	0.656228403593642
chr1	76850000	76900000	0.299844505874223
chr1	76900000	76950000	0.394220801658604
chr1	76950000	77000000	0.328200587422253
chr1	77000000	77050000	0.751295784381479
chr1	77050000	77100000	0.788268832066344
chr1	77100000	77150000	0.183526261230131
chr1	77150000	77200000	0.880291119557706
chr1	77200000	77250000	0.58625604699378
chr1	77250000	77300000	0.263389771941949
chr1	77300000	77350000	0.0862560469937802
chr1	77350000	77400000	0.00239720110573605
chr1	77400000	77450000	0.0920654803040774
chr1	77450000	77500000	0.000583102971665528
chr1	77500000	77550000	0.000518313752591593
chr1	77550000	77600000	0.00198686938493431
chr1	77600000	77650000	0.385755010366275
chr1	77650000	77700000	0.262115583966828
chr1	77700000	77750000	0.31453006219765
chr1	77750000	77800000	0.488769868693849
chr1	77800000	77850000	0.0226762266758811
chr1	77850000	77900000	0.0713545266067727
chr1	77950000	78000000	0.0856081548030407
chr1	78000000	78050000	2.15964063580154e-05
chr1	78050000	78100000	0.000410331720801627
chr1	78100000	78150000	0.00116620594333106
chr1	78150000	78200000	0.0436031444367657
chr1	78200000	78250000	0.0369514512785073
chr1	78250000	78300000	4.31928127159198e-05
chr1	78300000	78350000	0.00904889426399447
chr1	78350000	78400000	0.00133897719419485
chr1	78400000	78450000	0.00172771250863857
chr1	78450000	78500000	0.770257429163787
chr1	78500000	78550000	0.277859364201797
chr1	78550000	78600000	0.0623920179682101
chr1	78600000	78650000	0.245745507947478
chr1	78650000	78700000	0.798397546648238
chr1	78700000	78750000	0.951602453351762
chr1	78750000	78800000	0.902492225293711
chr1	78800000	78850000	0.483284381478922
chr1	78850000	78900000	0.679746890117484
chr1	78900000	78950000	0.218274879060124
chr1	78950000	79000000	0.0108845888044229
chr1	79000000	79050000	0.0314227712508639
chr1	79050000	79100000	0.405429336558397
chr1	79100000	79150000	0.366793365583967
chr1	79150000	79200000	0.628585003455425
chr1	79200000	79250000	0.276909122322046
chr1	79250000	79300000	0.0340359364201797
chr1	79300000	79350000	0.721341568762958
chr1	79350000	79400000	0.00630615065653073
chr1	79400000	79450000	0.244795266067726
chr1	79450000	79500000	0.136856427090532
chr1	79500000	79550000	0.71414996544575
chr1	79550000	79600000	0.265938147892191
chr1	79600000	79650000	0.119536109191431
chr1	79650000	79700000	0.400894091223221
chr1	79700000	79750000	0.129232895646164
chr1	79750000	79800000	0.00954561161022804
chr1	79800000	79850000	0.0848306841741534
chr1	79850000	79900000	0.33219592259848
chr1	79900000	79950000	0.338955597788528
chr1	79950000	80000000	0.366620594333103
chr1	80000000	80050000	0.184174153420871
chr1	80050000	80100000	0.678991015894955
chr1	80100000	80150000	0.532092259847961
chr1	80150000	80200000	0.700479440221147
chr1	80200000	80250000	0.537966482377332
chr1	80250000	80300000	0.771445231513476
chr1	80300000	80350000	0.214754664823773
chr1	80350000	80400000	0.51915601243953
chr1	80400000	80450000	0.977755701451279
chr1	80450000	80500000	0.0688925362819627
chr1	80500000	80550000	0.0956288873531445
chr1	80550000	80600000	0.357377332411887
chr1	80600000	80650000	0.421928991015895
chr1	80650000	80700000	0.708599689011749
chr1	80700000	80750000	0.71371803731859
chr1	80750000	80800000	0.947391154111956
chr1	80800000	80850000	0.403982377332412
chr1	80850000	80900000	0.73790601243953
chr1	80900000	80950000	0.378541810642709
chr1	81350000	81400000	0.653334485141672
chr1	81600000	81650000	0.367052522460263
chr1	81650000	81700000	0.00274274360746374
chr1	81700000	81750000	0.000172771250863901
chr1	82150000	82200000	0.0915039737387698
chr1	82200000	82250000	0.0855433655839668
chr1	82250000	82300000	0.374092950932965
chr1	82300000	82350000	0.457735832757429
chr1	82350000	82400000	0.568568590186593
chr1	82400000	82450000	0.00362819626814093
chr1	82450000	82500000	0.0185513130615066
chr1	82500000	82550000	0.0109061852107809
chr1	82550000	82600000	0.000712681409813398
chr1	82600000	82650000	0.0203438147892191
chr1	82650000	82700000	0.00930805114029021
chr1	82700000	82750000	0.000410331720801627
chr1	82750000	82800000	4.31928127159198e-05
chr1	82800000	82850000	4.31928127159198e-05
chr1	82850000	82900000	2.15964063580154e-05
chr1	82900000	82950000	0.00235400829302002
chr1	82950000	83000000	0
chr1	83000000	83050000	0
chr1	83050000	83100000	0.0138864892881825
chr1	83100000	83150000	0
chr1	83150000	83200000	0.0304293365583966
chr1	83200000	83250000	0.0743348306841741
chr1	83250000	83300000	0.214301140290256
chr1	83300000	83350000	0.0388735314443677
chr1	83350000	83400000	0.118780234968901
chr1	83400000	83450000	0.641823600552868
chr1	83450000	83500000	0.031336385625432
chr1	83500000	83550000	0.631133379405667
chr1	83550000	83600000	0.822520732550104
chr1	83600000	83650000	0.722335003455425
chr1	83650000	83700000	0.126123013130615
chr1	83700000	83750000	0.831677608845888
chr1	83750000	83800000	0.0231945404284727
chr1	83800000	83850000	0.277038700760194
chr1	83850000	83900000	0.727453351762267
chr1	83900000	83950000	0.0279025570145128
chr1	83950000	84000000	0.346859882515549
chr1	84000000	84050000	0.015571008984105
chr1	84050000	84100000	0.0140808569454043
chr1	84100000	84150000	0.00203006219765034
chr1	84150000	84200000	0.00455684174153426
chr1	84200000	84250000	0.0292199378023497
chr1	84250000	84300000	0.00254837595024193
chr1	84300000	84350000	0.0358932273669661
chr1	84350000	84400000	6.47892190739352e-05
chr1	84400000	84450000	0.0098263648928818
chr1	84450000	84500000	6.47892190739352e-05
chr1	84500000	84550000	0.010862992398065
chr1	84550000	84600000	0.0150526952315134
chr1	84600000	84650000	0.049175017277125
chr1	84650000	84700000	0.565696268140981
chr1	84700000	84750000	0.0428472702142364
chr1	84750000	84800000	0.182554422944022
chr1	84800000	84850000	0.00984796129923982
chr1	84850000	84900000	0.000820663441603364
chr1	84900000	84950000	0.00563666205943336
chr1	85500000	85550000	0.371587767795439
chr1	85600000	85650000	0.255982204561161
chr1	85650000	85700000	0.00671648237733247
chr1	85700000	85750000	0.0665385279889427
chr1	85750000	85800000	0.234040255701451
chr1	85800000	85850000	0.000453524533517657
chr1	85850000	85900000	0.525030234968901
chr1	85900000	85950000	0.0393486523842432
chr1	85950000	86000000	0.0328697304768486
chr1	86000000	86050000	0.610379232895646
chr1	86050000	86100000	0.656897892190739
chr1	86100000	86150000	0.931193849343469
chr1	86150000	86200000	0.120961472011057
chr1	86200000	86250000	0.426550621976503
chr1	86250000	86300000	0.0819583621285418
chr1	86300000	86350000	0.314378887353144
chr1	86350000	86400000	0.0178170352453352
chr1	86400000	86450000	0.11815393918452
chr1	86450000	86500000	4.31928127159198e-05
chr1	86500000	86550000	0.0190912232204561
chr1	86550000	86600000	0.100012957843815
chr1	86600000	86650000	0.489180200414651
chr1	86650000	86700000	0.378023496890117
chr1	86700000	86750000	0.12029198341396
chr1	86750000	86800000	0.0435815480304077
chr1	86800000	86850000	0.715553731859019
chr1	86850000	86900000	0.00226762266758807
chr1	86900000	86950000	0.0187672771250864
chr1	86950000	87000000	0.354677781617139
chr1	87000000	87050000	0.0273410504492052
chr1	87050000	87100000	0.495270387007602
chr1	87100000	87150000	0.58850207325501
chr1	87150000	87200000	0.347637353144437
chr1	87200000	87250000	0.0850682446440912
chr1	87250000	87300000	0.0403852798894264
chr1	87300000	87350000	0.322002418797512
chr1	87350000	87400000	0.178472702142364
chr1	87400000	87450000	0.711104872149274
chr1	87450000	87500000	0.168149619903248
chr1	87500000	87550000	0.864979267449896
chr1	87550000	87600000	0.00924326192121627
chr1	87600000	87650000	0.00824982722874912
chr1	87650000	87700000	0.316560124395301
chr1	87700000	87750000	0.351114374568072
chr1	87750000	87800000	0.532502591568763
chr1	87800000	87850000	0.749136143745681
chr1	87850000	87900000	0.724278680027643
chr1	87900000	87950000	0.00369298548721497
chr1	87950000	88000000	0.000561506565307512
chr1	88000000	88050000	0.0134545611610228
chr1	88050000	88100000	0.236696613683483
chr1	88100000	88150000	0.484407394609537
chr1	88150000	88200000	0.876986869384934
chr1	88300000	88350000	4.31928127159198e-05
chr1	88350000	88400000	0
chr1	88400000	88450000	0
chr1	88450000	88500000	0
chr1	88500000	88550000	2.15964063580154e-05
chr1	88550000	88600000	0.000907049067035204
chr1	88600000	88650000	0.00174930891499658
chr1	88650000	88700000	0.00198686938493431
chr1	88700000	88750000	0.0509243261921216
chr1	88750000	88800000	0.0322650310988252
chr1	88800000	88850000	0.00369298548721497
chr1	88850000	88900000	0.483284381478922
chr1	88900000	88950000	0.0301917760884589
chr1	88950000	89000000	0.000799067035245349
chr1	89000000	89050000	4.31928127159198e-05
chr1	89050000	89100000	0
chr1	89100000	89150000	4.31928127159198e-05
chr1	89150000	89200000	0.000799067035245349
chr1	89200000	89250000	0.0145343814789219
chr1	89250000	89300000	0.056474602626123
chr1	89300000	89350000	0.0977885279889427
chr1	89350000	89400000	0.120788700760194
chr1	89400000	89450000	0.00762353144436767
chr1	89450000	89500000	0.109040255701451
chr1	89500000	89550000	0.514404803040774
chr1	89550000	89600000	0.00203006219765034
chr1	89600000	89650000	0.00544229440221145
chr1	89650000	89700000	0
chr1	89700000	89750000	0
chr1	89750000	89800000	0.000647892190739463
chr1	89800000	89850000	0.453092605390463
chr1	89850000	89900000	0.174714927436075
chr1	89900000	89950000	0.393032999308915
chr1	89950000	90000000	0.0393270559778853
chr1	90000000	90050000	0.00710521769177608
chr1	90050000	90100000	0.00265635798203179
chr1	90100000	90150000	0.00708362128541806
chr1	90150000	90200000	0.822952660677263
chr1	90200000	90250000	0.150310988251555
chr1	90250000	90300000	0.0538398410504493
chr1	90300000	90350000	0.000345542501727691
chr1	90350000	90400000	2.15964063580154e-05
chr1	90400000	90450000	0
chr1	90450000	90500000	0
chr1	90500000	90550000	0
chr1	90550000	90600000	0
chr1	90600000	90650000	0
chr1	90650000	90700000	4.31928127159198e-05
chr1	90700000	90750000	0.0520041465100207
chr1	90750000	90800000	0.00691085003455427
chr1	90800000	90850000	0.000669488597097478
chr1	90850000	90900000	0.0916983413959918
chr1	90900000	90950000	0.000215964063579821
chr1	90950000	91000000	0.00200846579129232
chr1	91000000	91050000	0.00308828610919143
chr1	91050000	91100000	0.0101935038009675
chr1	91100000	91150000	0.0185513130615066
chr1	91150000	91200000	0.492246890117484
chr1	91200000	91250000	0.594613856254319
chr1	91250000	91300000	0.673721492743607
chr1	91300000	91350000	0.474213890808569
chr1	91350000	91400000	0.603576364892882
chr1	91400000	91450000	0.260474257083621
chr1	91450000	91500000	0.686074637180373
chr1	91500000	91550000	0.818762957843815
chr1	91550000	91600000	0.876619730476849
chr1	91600000	91650000	0.352366966136835
chr1	91650000	91700000	0.841309606081548
chr1	91700000	91750000	0.300060469937802
chr1	91750000	91800000	0.612711644782308
chr1	91800000	91850000	0.363035590877678
chr1	91850000	91900000	0.751036627505183
chr1	91900000	91950000	0.0796259502418798
chr1	91950000	92000000	0.796324291637871
chr1	92000000	92050000	0.842065480304077
chr1	92050000	92100000	0.38698600552868
chr1	92100000	92150000	0.865130442294402
chr1	92150000	92200000	0.687759156876296
chr1	92200000	92250000	0.440501900483759
chr1	92250000	92300000	0.416033172080166
chr1	92300000	92350000	0.245939875604699
chr1	92350000	92400000	0.508163441603317
chr1	92400000	92450000	0.469549067035245
chr1	92450000	92500000	0.40432791983414
chr1	92500000	92550000	0.14372408431237
chr1	92550000	92600000	0.177738424326192
chr1	92600000	92650000	0.493845024187975
chr1	92650000	92700000	0.571894436765722
chr1	92700000	92750000	0.336450414651002
chr1	92750000	92800000	0.213134934346925
chr1	92800000	92850000	0.116253455425017
chr1	92850000	92900000	0.00885452660677266
chr1	92900000	92950000	0.00131738078783694
chr1	92950000	93000000	0.299520559778853
chr1	93000000	93050000	0.341136834830684
chr1	93050000	93100000	0.602496544574983
chr1	93100000	93150000	0.600272114720111
chr1	93150000	93200000	0.474365065653075
chr1	93200000	93250000	0.0206029716655148
chr1	93250000	93300000	0.403766413268832
chr1	93300000	93350000	0.622818762957844
chr1	93350000	93400000	0.726179163787146
chr1	93400000	93450000	0.277880960608155
chr1	93450000	93500000	0.00915687629578443
chr1	93500000	93550000	0.581029716655149
chr1	93550000	93600000	0.384070490670352
chr1	93600000	93650000	0.0171907394609537
chr1	93650000	93700000	0.0512482722874914
chr1	93700000	93750000	0.508768140981341
chr1	93750000	93800000	0.140657394609537
chr1	93800000	93850000	0.109364201796821
chr1	93900000	93950000	0.883638562543193
chr1	93950000	94000000	0.479461817553559
chr1	94000000	94050000	0.721125604699378
chr1	94050000	94100000	0.498682619212163
chr1	94100000	94150000	0.0128498617829993
chr1	94150000	94200000	0.00425449205252248
chr1	94200000	94250000	0.0628671389080857
chr1	94250000	94300000	0.00200846579129232
chr1	94300000	94350000	0.195512266758811
chr1	94350000	94400000	0.526498790601244
chr1	94400000	94450000	0.325414651002073
chr1	94450000	94500000	0.550384416033172
chr1	94500000	94550000	0.331483241188666
chr1	94550000	94600000	0.412253800967519
chr1	94600000	94650000	0.146898756046994
chr1	94650000	94700000	0.344635452660677
chr1	94700000	94750000	0.529630269523151
chr1	94750000	94800000	0.859839322736697
chr1	94800000	94850000	0.120205597788528
chr1	94850000	94900000	0.608997062888735
chr1	94900000	94950000	0.0139512785072564
chr1	94950000	95000000	0.0912448168624741
chr1	95000000	95050000	0.572758293020041
chr1	95050000	95100000	0.469570663441603
chr1	95100000	95150000	0.0899490324809952
chr1	95150000	95200000	0.407891326883207
chr1	95200000	95250000	0.00358500345542501
chr1	95250000	95300000	0.0221579129232896
chr1	95300000	95350000	0.226805459571527
chr1	95350000	95400000	0.573600552868003
chr1	95400000	95450000	0.859839322736697
chr1	95450000	95500000	0.0273842432619212
chr1	95500000	95550000	0.308159122322046
chr1	95550000	95600000	0.524922252937111
chr1	95600000	95650000	0.0305373185901866
chr1	95650000	95700000	0.00712681409813409
chr1	95700000	95750000	0.0211428818244644
chr1	95750000	95800000	0.393637698686939
chr1	95800000	95850000	0.425125259156876
chr1	95850000	95900000	0.578373358673117
chr1	95900000	95950000	0.90186592950933
chr1	95950000	96000000	0.514534381478922
chr1	96000000	96050000	0.00697563925362821
chr1	96050000	96100000	0.14907999308915
chr1	96100000	96150000	0.0703394955079475
chr1	96150000	96200000	0.220736869384934
chr1	96200000	96250000	0.440307532826538
chr1	96250000	96300000	0.251209398756047
chr1	96300000	96350000	0.414003109882516
chr1	96350000	96400000	0.0206245680718729
chr1	96400000	96450000	0.889858327574292
chr1	96450000	96500000	0.0594117138908086
chr1	96500000	96550000	0.0324162059433311
chr1	96550000	96600000	0.0199118866620595
chr1	96600000	96650000	0.143702487906012
chr1	96650000	96700000	0.166184346924672
chr1	96700000	96750000	0.678170352453352
chr1	96750000	96800000	0.344527470628887
chr1	96800000	96850000	0.489633724948169
chr1	96850000	96900000	0.649382342778162
chr1	96900000	96950000	0.345391326883207
chr1	96950000	97000000	0.338350898410504
chr1	97000000	97050000	0.0452444713199723
chr1	97050000	97100000	0.336234450587422
chr1	97100000	97150000	0.677695231513476
chr1	97300000	97350000	0.0957368693849343
chr1	97350000	97400000	0.0155278161713891
chr1	97400000	97450000	0.293365583966828
chr1	97450000	97500000	0.00317467173462338
chr1	97500000	97550000	0.834960262612301
chr1	97550000	97600000	0.259459225984796
chr1	97600000	97650000	0.362841223220456
chr1	97650000	97700000	0.139188838977194
chr1	97700000	97750000	0.0138864892881825
chr1	97750000	97800000	0.067294402211472
chr1	97800000	97850000	0.0421561852107809
chr1	97850000	97900000	0.0502764340013822
chr1	97900000	97950000	0.431474602626123
chr1	97950000	98000000	0.245637525915688
chr1	98000000	98050000	0.062586385625432
chr1	98050000	98100000	0.00920006910850035
chr1	98100000	98150000	0.0909424671734623
chr1	98150000	98200000	0.252181237042156
chr1	98200000	98250000	0.464322736696614
chr1	98250000	98300000	0.200328265376641
chr1	98300000	98350000	0.773108154803041
chr1	98350000	98400000	0.309217346233587
chr1	98400000	98450000	0.827747062888735
chr1	98450000	98500000	0.693028680027643
chr1	98500000	98550000	0.501835694540429
chr1	98550000	98600000	0.232420525224603
chr1	98600000	98650000	0.283841568762958
chr1	98650000	98700000	0.032480995162405
chr1	98700000	98750000	0.148151347615757
chr1	98750000	98800000	0.00265635798203179
chr1	98800000	98850000	0.0767320317899102
chr1	98850000	98900000	0.103619557705598
chr1	98900000	98950000	0.177112128541811
chr1	98950000	99000000	0.189054941257775
chr1	99000000	99050000	0.771272460262612
chr1	99050000	99100000	0.556301831375259
chr1	99100000	99150000	0.0972702142363511
chr1	99150000	99200000	0.0057014512785073
chr1	99200000	99250000	0.329064443676572
chr1	99250000	99300000	0.604980131306151
chr1	99300000	99350000	0.275483759502419
chr1	99350000	99400000	0.216763130615066
chr1	99400000	99450000	0.00265635798203179
chr1	99450000	99500000	0.0845715272978577
chr1	99500000	99550000	0.00399533517622663
chr1	99550000	99600000	0.294920525224603
chr1	99600000	99650000	0.0364115411195577
chr1	99650000	99700000	0.00332584657912927
chr1	99700000	99750000	0.0298678299930891
chr1	99750000	99800000	0.670546821008984
chr1	99800000	99850000	0.0538182446440912
chr1	99850000	99900000	0.325932964754665
chr1	99900000	99950000	0.594765031098825
chr1	99950000	100000000	0.104461817553559
chr1	100000000	100050000	0.0039305459571527
chr1	100050000	100100000	0.758638562543193
chr1	100100000	100150000	6.47892190739352e-05
chr1	100150000	100200000	0
chr1	100200000	100250000	0.0173203178991016
chr1	100250000	100300000	0.186161022805805
chr1	100300000	100350000	0.126295784381479
chr1	100350000	100400000	0.189292501727713
chr1	100400000	100450000	0.838955597788528
chr1	100450000	100500000	0.443482204561161
chr1	100500000	100550000	0.0611394263994471
chr1	100550000	100600000	0.11344592259848
chr1	100600000	100650000	0.273518486523842
chr1	100650000	100700000	0.457303904630269
chr1	100700000	100750000	0.0859752937111264
chr1	100750000	100800000	0.0832325501036627
chr1	100800000	100850000	0.230131306150657
chr1	100850000	100900000	0.411627505183138
chr1	100900000	100950000	0.0917199378023497
chr1	100950000	101000000	0.599753800967519
chr1	101000000	101050000	2.15964063580154e-05
chr1	101050000	101100000	0.0286800276434002
chr1	101100000	101150000	0.743715445749827
chr1	101150000	101200000	0.646315653075328
chr1	101200000	101250000	0.188299067035245
chr1	101250000	101300000	0.910245335176227
chr1	101300000	101350000	0.232290946786455
chr1	101350000	101400000	0.333016586040083
chr1	101400000	101450000	0.232247753973739
chr1	101450000	101500000	0.206180891499654
chr1	101500000	101550000	0.00336903939184519
chr1	101550000	101600000	0.0421345888044229
chr1	101600000	101650000	0.184433310297167
chr1	101650000	101700000	0.669920525224603
chr1	101700000	101750000	0.523518486523842
chr1	101750000	101800000	0.125561506565308
chr1	101800000	101850000	0.516240497581202
chr1	101850000	101900000	0.0747883552176918
chr1	101900000	101950000	0.303580684174153
chr1	101950000	102000000	0.979029889426399
chr1	102000000	102050000	0.122840359364202
chr1	102050000	102100000	0.515182273669661
chr1	102100000	102150000	0.00334744298548717
chr1	102150000	102200000	0.585932100898411
chr1	102200000	102250000	0.834290774015204
chr1	102250000	102300000	0.272006738078784
chr1	102300000	102350000	0.179185383552177
chr1	102350000	102400000	0.287145818935729
chr1	102400000	102450000	0.711104872149274
chr1	102450000	102500000	0.397352280580511
chr1	102500000	102550000	0.363597097442986
chr1	102550000	102600000	0.0291767449896337
chr1	102600000	102650000	0
chr1	102650000	102700000	6.47892190739352e-05
chr1	102700000	102750000	0.00397373876986873
chr1	102750000	102800000	0.657502591568763
chr1	102800000	102850000	0.0315307532826538
chr1	102850000	102900000	0.0539478230822391
chr1	102900000	102950000	0.0244687284035936
chr1	102950000	103000000	0.628239460953697
chr1	103000000	103050000	0.0098263648928818
chr1	103050000	103100000	0.0353317208016586
chr1	103100000	103150000	0.00369298548721497
chr1	103150000	103200000	0.260582239115411
chr1	103200000	103250000	0.0814616447823082
chr1	103250000	103300000	0.108241188666206
chr1	103300000	103350000	0.853511575673808
chr1	103350000	103400000	0.817575155494126
chr1	103400000	103450000	0.0318762957843814
chr1	103450000	103500000	0.0302349689011748
chr1	103500000	103550000	0.15581807187284
chr1	103550000	103600000	0.0249870421561852
chr1	103600000	103650000	2.15964063580154e-05
chr1	103650000	103700000	0.0422209744298548
chr1	103700000	103750000	0.0375345542501728
chr1	103750000	103800000	0.215920870767104
chr1	103800000	103850000	0.00369298548721497
chr1	103850000	103900000	0.20151606772633
chr1	103900000	103950000	0.348004492052522
chr1	103950000	104000000	0.000820663441603364
chr1	104000000	104050000	0.00362819626814093
chr1	104050000	104100000	0.3007299585349
chr1	104100000	104150000	0.275721319972357
chr1	104150000	104200000	0.558137525915688
chr1	104200000	104250000	0.144091223220456
chr1	104250000	104300000	0.88035590877678
chr1	104300000	104350000	0.201494471319972
chr1	104350000	104400000	0.207973393227367
chr1	104400000	104450000	0.256414132688321
chr1	104450000	104500000	0.110897546648238
chr1	104500000	104550000	0.0532135452660677
chr1	104550000	104600000	0.0492398064961991
chr1	104600000	104650000	0.411022805805114
chr1	104650000	104700000	0.000734277816171414
chr1	104700000	104750000	0.00948082239115411
chr1	104750000	104800000	0.256349343469247
chr1	104800000	104850000	0.0307316862474084
chr1	104850000	104900000	0.274166378714582
chr1	104900000	104950000	0.0489158604008293
chr1	104950000	105000000	0.0100855217691777
chr1	105000000	105050000	0.00978317208016588
chr1	105050000	105100000	0.00978317208016588
chr1	105100000	105150000	0.00136057360055286
chr1	105150000	105200000	0.000993434692467154
chr1	105200000	105250000	0.000410331720801627
chr1	105250000	105300000	0.471298375950242
chr1	105300000	105350000	0.0495853489979268
chr1	105350000	105400000	0.00814184519695926
chr1	105400000	105450000	0.0298246371803732
chr1	105450000	105500000	0.113618693849343
chr1	105500000	105550000	0.0591741534208707
chr1	105550000	105600000	0.75010798203179
chr1	105600000	105650000	0.84128800967519
chr1	105650000	105700000	0.960305805114029
chr1	105700000	105750000	0.0440134761575673
chr1	105750000	105800000	0.0147719419488597
chr1	105800000	105850000	0.0281401174844506
chr1	105850000	105900000	0.0630831029716655
chr1	105900000	105950000	0.241491015894955
chr1	105950000	106000000	0.00796907394609536
chr1	106000000	106050000	0.00945922598479609
chr1	106050000	106100000	0.00790428472702143
chr1	106100000	106150000	0.00328265376641323
chr1	106150000	106200000	2.15964063580154e-05
chr1	106200000	106250000	0.000820663441603364
chr1	106250000	106300000	0.00576624049758123
chr1	106300000	106350000	0.00904889426399447
chr1	106350000	106400000	0
chr1	106400000	106450000	0.0329345196959226
chr1	106450000	106500000	0.0487646855563234
chr1	106500000	106550000	0.0296518659295093
chr1	106550000	106600000	0.00812024879060125
chr1	106600000	106650000	0.0688061506565307
chr1	106650000	106700000	0.0167156185210781
chr1	106700000	106750000	0.0678127159640636
chr1	106750000	106800000	0.0253541810642709
chr1	106800000	106850000	0.302824809951624
chr1	106850000	106900000	0.0944410850034554
chr1	106900000	106950000	0.483824291637871
chr1	106950000	107000000	0.90817208016586
chr1	107000000	107050000	0.385387871458189
chr1	107050000	107100000	0.102129405666897
chr1	107100000	107150000	0.0779414305459571
chr1	107150000	107200000	0.832994989633725
chr1	107200000	107250000	0.927997581202488
chr1	107250000	107300000	0.907157049067035
chr1	107300000	107350000	0.560275570145128
chr1	107350000	107400000	0.110616793365584
chr1	107400000	107450000	0.00155494125777467
chr1	107450000	107500000	0.152945749827229
chr1	107500000	107550000	0.0189184519695923
chr1	107550000	107600000	0
chr1	107600000	107650000	0.00848738769868695
chr1	107650000	107700000	0.257450760193504
chr1	107700000	107750000	0.16855995162405
chr1	107750000	107800000	0.236199896337249
chr1	107800000	107850000	0.287340186592951
chr1	107850000	107900000	0.273367311679337
chr1	107900000	107950000	0.00313147892190735
chr1	107950000	108000000	0.189465272978576
chr1	108000000	108050000	0.797101762266759
chr1	108050000	108100000	0.628455425017277
chr1	108100000	108150000	0.596147201105736
chr1	108150000	108200000	0.764901520387008
chr1	108200000	108250000	0.123833794056669
chr1	108250000	108300000	0.49796993780235
chr1	108300000	108350000	0.0376425362819627
chr1	108350000	108400000	0.485163268832066
chr1	108400000	108450000	0.0932100898410505
chr1	108450000	108500000	0.278420870767104
chr1	108500000	108550000	0.315199550794748
chr1	108550000	108600000	0.102734105044921
chr1	108600000	108650000	0.789111091914305
chr1	108650000	108700000	0.0738165169315825
chr1	108700000	108750000	0.100725639253628
chr1	108750000	108800000	0.00380096751900483
chr1	108800000	108850000	0.0631694885970975
chr1	108850000	108900000	0.812802349689012
chr1	108900000	108950000	0.917523324118867
chr1	108950000	109000000	0.767881824464409
chr1	109000000	109050000	0.433331893572909
chr1	109050000	109100000	0.00904889426399447
chr1	109100000	109150000	0.95879405666897
chr1	109150000	109200000	0.00621976503109878
chr1	109200000	109250000	0.0683958189357291
chr1	109250000	109300000	0.0820231513476157
chr1	109300000	109350000	0.0231513476157568
chr1	109350000	109400000	0.59588804422944
chr1	109400000	109450000	0.218620421561852
chr1	109450000	109500000	0.492246890117484
chr1	109500000	109550000	0.451364892881824
chr1	109550000	109600000	0.00107982031789911
chr1	109650000	109700000	0.470067380787837
chr1	109700000	109750000	2.15964063580154e-05
[truncated: 44,304 more rows]
