# Supplementary material for: Transcription elongation can be sufficient, but is not necessary, to advance replication timing
Source: EMBO Rep. 2026 Mar 24;27(8):1964–99. doi: 10.1038/s44319-026-00735-2 (PMC13121604; doi:10.1038/s44319-026-00735-2)
Supplement: Supplementary file 4 — Source data Fig. 3 [file 44319_2026_735_MOESM4_ESM.zip › Fig3/3B/mPGK_Ptn_cas_pvalues.bg]

chr1	3000000	3050000	0.357702956904022
chr1	3150000	3200000	0.000845433601758483
chr1	3200000	3250000	0.100289561008602
chr1	3250000	3300000	0.391943017775241
chr1	3300000	3350000	0.159744679052269
chr1	3350000	3400000	0.75378859932788
chr1	3400000	3450000	0.424048358802021
chr1	3450000	3500000	0.268805613679116
chr1	3500000	3550000	0.00555872593156215
chr1	3550000	3600000	0.957939678312514
chr1	3600000	3650000	0.231965844482489
chr1	3650000	3700000	0.607697672944011
chr1	3700000	3750000	0.692917380001268
chr1	3750000	3800000	0.00120474288250583
chr1	3800000	3850000	0.132859890516349
chr1	3850000	3900000	0.824340033394627
chr1	3900000	3950000	0.722380741022552
chr1	3950000	4000000	0.075624035677298
chr1	4000000	4050000	0.664468539302095
chr1	4050000	4100000	0.0578910658804134
chr1	4100000	4150000	0.278084247458415
chr1	4150000	4200000	0.595967281719612
chr1	4200000	4250000	0.97045209561854
chr1	4250000	4300000	0.399890093631771
chr1	4300000	4350000	0.414431551582018
chr1	4350000	4400000	0.0224039904466004
chr1	4400000	4450000	0.0139073827489273
chr1	4450000	4500000	0.0184093166782914
chr1	4500000	4550000	4.22716800879686e-05
chr1	4550000	4600000	0.726121784710333
chr1	4600000	4650000	0.956248811108998
chr1	4650000	4700000	0.784308752351362
chr1	4700000	4750000	0.708853803394416
chr1	4750000	4800000	0.0191067993997421
chr1	4800000	4850000	0.0713334601483736
chr1	4850000	4900000	0.242153319383679
chr1	4900000	4950000	0.142793735337011
chr1	4950000	5000000	0.170185784033986
chr1	5000000	5050000	0.824382305074715
chr1	5050000	5100000	0.00166973136347304
chr1	5100000	5150000	0.271003741043688
chr1	5150000	5200000	0.437850062350728
chr1	5200000	5250000	0.72231733350242
chr1	5250000	5300000	0.200642529537336
chr1	5300000	5350000	0.635660389322174
chr1	5350000	5400000	0.881766110794074
chr1	5600000	5650000	0.0686914801428783
chr1	5650000	5700000	0.0983873354046456
chr1	5700000	5750000	0.00951112801978315
chr1	5750000	5800000	0.269503096400566
chr1	5800000	5850000	0.031598080865724
chr1	5850000	5900000	0.220214317418046
chr1	5900000	5950000	0.300593917105235
chr1	5950000	6000000	0.494071396867669
chr1	6000000	6050000	0.411345718935599
chr1	6050000	6100000	0.965358358167945
chr1	6100000	6150000	0.328894806924101
chr1	6150000	6200000	0.44596622492761
chr1	6200000	6250000	0.0114978969839157
chr1	6250000	6300000	0.0132733075476085
chr1	6300000	6350000	0.860672542430199
chr1	6350000	6400000	0.0966541965210407
chr1	6400000	6450000	0.813941200092998
chr1	6450000	6500000	0.171115760995921
chr1	6500000	6550000	0.343584215754655
chr1	6550000	6600000	0.00473442816984759
chr1	6600000	6650000	0.00731300065521101
chr1	6650000	6700000	0.365185044279585
chr1	6700000	6750000	0.19170206919874
chr1	6750000	6800000	0.578509077843299
chr1	6800000	6850000	0.556253038277006
chr1	6850000	6900000	0.0100606598609262
chr1	6900000	6950000	0.658994356730708
chr1	6950000	7000000	0.00215585568448418
chr1	7000000	7050000	0.00900386785872809
chr1	7050000	7100000	0.0754972206370342
chr1	7100000	7150000	0.0192970219601378
chr1	7150000	7200000	0.00158518800329721
chr1	7200000	7250000	0.0398410584828695
chr1	7250000	7300000	0.492528480544459
chr1	7300000	7350000	0.0164648193942468
chr1	7350000	7400000	0.542493606408387
chr1	7400000	7450000	0.948196056052248
chr1	7450000	7500000	0.858960539386638
chr1	7500000	7550000	0.204256758184854
chr1	7550000	7600000	0.856762412022066
chr1	7600000	7650000	0.366727960602794
chr1	7650000	7700000	0.160547840973939
chr1	7700000	7750000	0.148141102868134
chr1	7750000	7800000	0.648405300868683
chr1	7800000	7850000	0.68503371166487
chr1	7850000	7900000	0.425654682645362
chr1	7900000	7950000	0.0414473823262106
chr1	7950000	8000000	0.18865850823241
chr1	8000000	8050000	0.0649927081351849
chr1	8050000	8100000	0.123391034176653
chr1	8100000	8150000	0.0863610424196309
chr1	8150000	8200000	0.0992750406864921
chr1	8200000	8250000	0.812609642170228
chr1	8250000	8300000	0.680574049415594
chr1	8300000	8350000	0.529854374062097
chr1	8350000	8400000	0.857882611544396
chr1	8400000	8450000	0.153932323040179
chr1	8450000	8500000	0.20444698074525
chr1	8500000	8550000	0.219263204616068
chr1	8550000	8600000	0.00135269376281355
chr1	8600000	8650000	0.000126815040263795
chr1	8650000	8700000	0.370849449411367
chr1	8700000	8750000	0.857354215543297
chr1	8750000	8800000	0.731236658000972
chr1	8800000	8850000	0.561135417327162
chr1	8850000	8900000	0.640310274131845
chr1	8900000	8950000	0.00560099761165012
chr1	8950000	9000000	0.0100395240208823
chr1	9000000	9050000	0.402933654598102
chr1	9050000	9100000	0.150085600152178
chr1	9100000	9150000	0.00450193392936404
chr1	9150000	9200000	0.478811320355928
chr1	9200000	9250000	0.717899942933232
chr1	9250000	9300000	0.149641747511255
chr1	9300000	9350000	0.0969078266015683
chr1	9350000	9400000	0.863864054276837
chr1	9400000	9450000	0.771289074884281
chr1	9450000	9500000	0.597594741402997
chr1	9500000	9550000	0.720224885338068
chr1	9550000	9600000	0.624416122418786
chr1	9600000	9650000	0.69074038847674
chr1	9650000	9700000	0.728150825354554
chr1	9700000	9750000	0.327901422442035
chr1	9750000	9800000	0.297782850379388
chr1	9800000	9850000	0.849026694565975
chr1	9850000	9900000	0.0177329697968845
chr1	9900000	9950000	0.49994716039989
chr1	9950000	10000000	0.486314543571534
chr1	10000000	10050000	0.439815695474817
chr1	10050000	10100000	0.362691015154397
chr1	10100000	10150000	0.30680785407816
chr1	10150000	10200000	0.49648088263268
chr1	10200000	10250000	0.228161393274576
chr1	10250000	10300000	0.421448650476613
chr1	10300000	10350000	0.853803394415911
chr1	10350000	10400000	0.482404413163401
chr1	10400000	10450000	0.864603808678376
chr1	10450000	10500000	0.587576353222159
chr1	10500000	10550000	0.216578952930484
chr1	10550000	10600000	0.400164859552343
chr1	10600000	10650000	0.0348530002324943
chr1	10650000	10700000	0.402003677636168
chr1	10700000	10750000	0.0650349798152727
chr1	10750000	10800000	0
chr1	10800000	10850000	4.22716800879686e-05
chr1	10850000	10900000	0.000676346881406831
chr1	10900000	10950000	0
chr1	10950000	11000000	0
chr1	11000000	11050000	0
chr1	11050000	11100000	0.133789867478283
chr1	11100000	11150000	0.000338173440703415
chr1	11150000	11200000	4.22716800879686e-05
chr1	11200000	11250000	4.22716800879686e-05
chr1	11250000	11300000	0
chr1	11300000	11350000	4.22716800879686e-05
chr1	11350000	11400000	0
chr1	11400000	11450000	0
chr1	11450000	11500000	0.00194449728404456
chr1	11500000	11550000	0.00306469680637456
chr1	11550000	11600000	0.000317037600659487
chr1	11600000	11650000	0.0167184494747744
chr1	11650000	11700000	0.197958277851753
chr1	11700000	11750000	0.184135438463002
chr1	11750000	11800000	0.00126815040263772
chr1	11800000	11850000	0.514847927630884
chr1	11850000	11900000	0.979223469236785
chr1	11900000	11950000	0.224885338067761
chr1	11950000	12000000	0.0403060469638366
chr1	12000000	12050000	0.548411641620696
chr1	12050000	12100000	0.140806966372878
chr1	12100000	12150000	0.0810559465685964
chr1	12150000	12200000	0.505844059772156
chr1	12200000	12250000	0.816984761059328
chr1	12250000	12300000	0.564559423414284
chr1	12300000	12350000	0.389766026250713
chr1	12350000	12400000	0.879102994948534
chr1	12400000	12450000	0.130704034831864
chr1	12450000	12500000	0.00891932449855215
chr1	12500000	12550000	0.00346627776720987
chr1	12550000	12600000	0.0122165155454104
chr1	12600000	12650000	0.866738528522816
chr1	12650000	12700000	0.00779912497622215
chr1	12700000	12750000	0.316953057299262
chr1	12750000	12800000	0.00418489632870456
chr1	12800000	12850000	0.0789634984042441
chr1	12850000	12900000	0.114281487117705
chr1	12900000	12950000	0.297677171179168
chr1	12950000	13000000	0.12102382009173
chr1	13000000	13050000	0.0168875361951261
chr1	13050000	13100000	0
chr1	13100000	13150000	0.00386785872804518
chr1	13150000	13200000	0.776361676494832
chr1	13200000	13250000	0.145964111343605
chr1	13250000	13300000	0.587322723141631
chr1	13300000	13350000	0.0312810432650645
chr1	13350000	13400000	0.0250036987720077
chr1	13400000	13450000	0.00724959313507911
chr1	13450000	13500000	0.458943630714603
chr1	13500000	13550000	0.376070001902226
chr1	13550000	13600000	0.457210491830998
chr1	13600000	13650000	0.960856424238581
chr1	13650000	13700000	0.142920550377275
chr1	13700000	13750000	0.721852345021453
chr1	13750000	13800000	0.453723078223744
chr1	13800000	13850000	0.776974615856107
chr1	13850000	13900000	0.323885612833682
chr1	13900000	13950000	0.411007545494896
chr1	13950000	14000000	0.297465812778729
chr1	14000000	14050000	0.593304165874073
chr1	14050000	14100000	0.0786041891234968
chr1	14100000	14150000	0.333523555893729
chr1	14150000	14200000	0.440217276435652
chr1	14200000	14250000	0.232071523682709
chr1	14250000	14300000	0.27635110857481
chr1	14300000	14350000	0.256948407414453
chr1	14350000	14400000	0.197641240251094
chr1	14400000	14450000	0.418341681990151
chr1	14450000	14500000	0.344493056876546
chr1	14500000	14550000	0.649800266311584
chr1	14550000	14600000	0.336757339420455
chr1	14600000	14650000	0.114661932238497
chr1	14650000	14700000	0.00473442816984759
chr1	14700000	14750000	0.05419229387272
chr1	14750000	14800000	0.0680362691015154
chr1	14800000	14850000	0.44788958637161
chr1	14850000	14900000	0.337454822141906
chr1	14900000	14950000	0.511804366664553
chr1	14950000	15000000	0.518208526197874
chr1	15000000	15050000	0.982753154524127
chr1	15050000	15100000	0.295965168135608
chr1	15100000	15150000	0.0842263225751908
chr1	15150000	15200000	0.212499735801999
chr1	15200000	15250000	0.62443725825883
chr1	15250000	15300000	0.3157694502568
chr1	15300000	15350000	0.0530932301904339
chr1	15350000	15400000	0.00773571745609025
chr1	15400000	15450000	0.204193350664722
chr1	15450000	15500000	0.0709952867076702
chr1	15500000	15550000	0.708748124194196
chr1	15550000	15600000	0.315494684336229
chr1	15600000	15650000	0.790543825164331
chr1	15650000	15700000	0.500327605520681
chr1	15700000	15750000	0.919578128632722
chr1	15750000	15800000	0.407985120368609
chr1	15800000	15850000	0.602012131972185
chr1	15850000	15900000	0.316509204658339
chr1	15900000	15950000	0.533743368630186
chr1	15950000	16000000	0.679474985733308
chr1	16000000	16050000	0.583898717054509
chr1	16050000	16100000	0.514847927630884
chr1	16100000	16150000	0.0478938135396191
chr1	16150000	16200000	0.220806120939277
chr1	16200000	16250000	0.156722253925982
chr1	16250000	16300000	0.890769978652802
chr1	16300000	16350000	0.781962674106482
chr1	16350000	16400000	0.555301925475028
chr1	16400000	16450000	0.962948872402934
chr1	16450000	16500000	0.468814068015133
chr1	16500000	16550000	0.742015936423393
chr1	16550000	16600000	0.0129139982668611
chr1	16600000	16650000	0.0106101917020692
chr1	16650000	16700000	0.0150487181113014
chr1	16700000	16750000	0.694777333925137
chr1	16750000	16800000	0.526007651174096
chr1	16800000	16850000	0.343922389195359
chr1	16850000	16900000	0.0379176970388688
chr1	16900000	16950000	0.265952275273181
chr1	16950000	17000000	0.748927356117769
chr1	17000000	17050000	0.0680574049415594
chr1	17050000	17100000	0.0526493775495107
chr1	17100000	17150000	0.518441020438357
chr1	17150000	17200000	0.0196986029209731
chr1	17200000	17250000	0.0356984338342528
chr1	17250000	17300000	0.112611755754232
chr1	17300000	17350000	0.101536575571196
chr1	17350000	17400000	0.431551582017627
chr1	17400000	17450000	0.417961236869359
chr1	17450000	17500000	0.725973833830026
chr1	17500000	17550000	0.8079808932006
chr1	17550000	17600000	0.466658212330649
chr1	17600000	17650000	0.873163823896181
chr1	17650000	17700000	0.55616849491683
chr1	17700000	17750000	0.598271088284404
chr1	17750000	17800000	0.765857163992983
chr1	17800000	17850000	0.0325703295077463
chr1	17850000	17900000	0.611269629911441
chr1	17900000	17950000	0.371272166212246
chr1	17950000	18000000	0.509268065859278
chr1	18000000	18050000	0.773592881449073
chr1	18050000	18100000	0.670809291315283
chr1	18100000	18150000	0.410500285333841
chr1	18150000	18200000	0.891234967133769
chr1	18200000	18250000	0.640077779891362
chr1	18250000	18300000	0.733540464565764
chr1	18300000	18350000	0.0822606894511022
chr1	18350000	18400000	0.580030858326464
chr1	18400000	18450000	0.00471329232980366
chr1	18450000	18500000	0.00357195696742962
chr1	18500000	18550000	0.207258047471097
chr1	18550000	18600000	0.494790015429163
chr1	18600000	18650000	0.64428381206011
chr1	18650000	18700000	0.037812017838649
chr1	18700000	18750000	0.381396233593304
chr1	18750000	18800000	0.564686238454547
chr1	18800000	18850000	0.0154714349121806
chr1	18850000	18900000	0.349481115126921
chr1	18900000	18950000	0.536744657916429
chr1	18950000	19000000	0.0256377739733266
chr1	19000000	19050000	0.954198634624733
chr1	19050000	19100000	0.499778073679538
chr1	19100000	19150000	4.22716800879686e-05
chr1	19150000	19200000	0.2007693445776
chr1	19200000	19250000	0.0136326168283558
chr1	19250000	19300000	0.000549531841143036
chr1	19300000	19350000	0.278950816900218
chr1	19350000	19400000	0.246655253313043
chr1	19400000	19450000	0.511508464903938
chr1	19450000	19500000	0.466003001289286
chr1	19500000	19550000	0.510768710502399
chr1	19550000	19600000	0.116881195443113
chr1	19600000	19650000	0.0902077653076322
chr1	19650000	19700000	0.150867626233805
chr1	19700000	19750000	0.0352757170333735
chr1	19750000	19800000	0.715236827087693
chr1	19800000	19850000	0.353179887134614
chr1	19850000	19900000	0.228055714074356
chr1	19900000	19950000	0.429607084733583
chr1	19950000	20000000	0.000676346881406831
chr1	20000000	20050000	0.0441316340117938
chr1	20050000	20100000	0.0461606746560143
chr1	20100000	20150000	0.677762982689747
chr1	20150000	20200000	0.583095555132839
chr1	20200000	20250000	0.0388265381607592
chr1	20250000	20300000	0.57664912391943
chr1	20300000	20350000	0.0576797074799738
chr1	20350000	20400000	0.585040052416883
chr1	20400000	20450000	0.362986916915013
chr1	20450000	20500000	0.102276329972735
chr1	20500000	20550000	0.30446177583328
chr1	20550000	20600000	0.116078033521442
chr1	20600000	20650000	0.20108638217826
chr1	20650000	20700000	0.305645382875742
chr1	20700000	20750000	0.568258195421977
chr1	20750000	20800000	0.00682687633419987
chr1	20800000	20850000	0.000845433601758483
chr1	20850000	20900000	0.00769344577600239
chr1	20900000	20950000	0.0160632384334115
chr1	20950000	21000000	0.167226766427832
chr1	21000000	21050000	0.128210005706677
chr1	21050000	21100000	0.0040158096083529
chr1	21100000	21150000	0.035000951112802
chr1	21150000	21200000	0.478536554435356
chr1	21200000	21250000	0.00183881808382469
chr1	21250000	21300000	0
chr1	21300000	21350000	0.0675712806205483
chr1	21350000	21400000	0.0501553484243231
chr1	21400000	21450000	0.362078075793122
chr1	21450000	21500000	0.12315853993617
chr1	21500000	21550000	0.467271151691924
chr1	21550000	21600000	0.456745503350031
chr1	21600000	21650000	0.0343880117515271
chr1	21650000	21700000	0.138228393887515
chr1	21700000	21750000	0.0990214106059646
chr1	21750000	21800000	0.0197197387610171
chr1	21800000	21850000	0.145076406061759
chr1	21850000	21900000	0.0276668146175469
chr1	21900000	21950000	0.0214317418045781
chr1	21950000	22000000	0.000845433601758483
chr1	22000000	22050000	0.607486314543572
chr1	22050000	22100000	0.228584110075455
chr1	22100000	22150000	0.195506520406654
chr1	22150000	22200000	0.44810094477205
chr1	22200000	22250000	0.340244753027709
chr1	22250000	22300000	0.109525923107814
chr1	22300000	22350000	0.367044998203454
chr1	22350000	22400000	0.25965379494008
chr1	22400000	22450000	0.273561177689007
chr1	22450000	22500000	0.715469321328176
chr1	22500000	22550000	0.235939382410754
chr1	22550000	22600000	0.327901422442035
chr1	22600000	22650000	0.0337962082302962
chr1	22650000	22700000	0.0069748272145076
chr1	22700000	22750000	4.22716800879686e-05
chr1	22750000	22800000	0.118149345845751
chr1	22800000	22850000	0.010737006742333
chr1	22850000	22900000	0.000147950880307723
chr1	22900000	22950000	0.375287975820599
chr1	22950000	23000000	4.22716800879686e-05
chr1	23000000	23050000	0.00433284720901228
chr1	23050000	23100000	0.00464988480967177
chr1	23100000	23150000	0.022002409485765
chr1	23150000	23200000	0.358886563946484
chr1	23200000	23250000	0.544860820493311
chr1	23250000	23300000	0.0775685329613426
chr1	23300000	23350000	0.265783188552829
chr1	23350000	23400000	0.280662819943779
chr1	23400000	23450000	0.142138524295648
chr1	23450000	23500000	0.0809502673683765
chr1	23500000	23550000	0.0584194618815125
chr1	23550000	23600000	0.00801048337666177
chr1	23600000	23650000	0.190391647116015
chr1	23650000	23700000	0.00670006129393608
chr1	23700000	23750000	0.00824297761714543
chr1	23750000	23800000	0.261767378944476
chr1	23800000	23850000	0.134593029399954
chr1	23850000	23900000	0.00695369137446367
chr1	23900000	23950000	0.0144146429099825
chr1	23950000	24000000	0.0053262316910786
chr1	24000000	24050000	0.000676346881406831
chr1	24050000	24100000	0.000169086720351652
chr1	24100000	24150000	0.0634286559719316
chr1	24150000	24200000	0.428148711770549
chr1	24200000	24250000	0.130767442351996
chr1	24250000	24300000	0.0947096992369961
chr1	24300000	24350000	0.63409633715892
chr1	24350000	24400000	0.0856635596981802
chr1	24400000	24450000	0.0152812123517849
chr1	24450000	24500000	0.236594593452117
chr1	24500000	24550000	0.543085409929618
chr1	24550000	24600000	0.55189905522795
chr1	24600000	24650000	0.0199099613214128
chr1	24650000	24700000	0.246634117472999
chr1	24700000	24750000	0.484496861327753
chr1	24750000	24800000	0.187200135269376
chr1	24800000	24850000	0.122059476253884
chr1	24850000	24900000	0.932534398579672
chr1	24900000	24950000	0.038382685519836
chr1	24950000	25000000	0.214296282205736
chr1	25000000	25050000	0.0216219643649737
chr1	25050000	25100000	0.00500919409041911
chr1	25100000	25150000	0.967704436412825
chr1	25150000	25200000	0.0075666307357386
chr1	25200000	25250000	0.910827890854522
chr1	25250000	25300000	0.44025954811574
chr1	25300000	25350000	0.602561663813328
chr1	25350000	25400000	0.0690085177435377
chr1	25400000	25450000	0.538266438399594
chr1	25450000	25500000	0.511804366664553
chr1	25500000	25550000	0.317439181620274
chr1	25550000	25600000	0.0127660473865534
chr1	25600000	25650000	0.10737006742333
chr1	25650000	25700000	0.129351341069051
chr1	25700000	25750000	0.0103988333016296
chr1	25750000	25800000	0.317481453300361
chr1	25800000	25850000	0.0573626698793144
chr1	25850000	25900000	0.220214317418046
chr1	25900000	25950000	0.0464143047365417
chr1	25950000	26000000	0.102297465812779
chr1	26000000	26050000	0.741022551941327
chr1	26050000	26100000	0.659184579291104
chr1	26100000	26150000	0.796842305497432
chr1	26150000	26200000	0.0526493775495107
chr1	26200000	26250000	0.0142032845095428
chr1	26250000	26300000	0.609177181747089
chr1	26300000	26350000	0.077357174560903
chr1	26350000	26400000	0.866146725001585
chr1	26400000	26450000	0.4083655654894
chr1	26450000	26500000	0.20658170058969
chr1	26500000	26550000	0.200938431297952
chr1	26550000	26600000	0.0672753788599327
chr1	26600000	26650000	0.00564326929173797
chr1	26650000	26700000	0.172362775558515
chr1	26700000	26750000	0.0734470441527698
chr1	26750000	26800000	0.0379388328789128
chr1	26800000	26850000	0.00915181873903581
chr1	26850000	26900000	0.00112019952233
chr1	26900000	26950000	0.859594614587957
chr1	26950000	27000000	0.299663940143301
chr1	27000000	27050000	0.337433686301862
chr1	27050000	27100000	0.00500919409041911
chr1	27100000	27150000	0.633314311077294
chr1	27200000	27250000	0.248367256356604
chr1	27250000	27300000	0.100944772049965
chr1	27300000	27350000	0.781053832984592
chr1	27750000	27800000	0.0504301143448946
chr1	27950000	28000000	0.562636061970283
chr1	28100000	28150000	0.408006256208653
chr1	28850000	28900000	0.479551074757466
chr1	28900000	28950000	0.0218544586054573
chr1	28950000	29000000	0.261809650624564
chr1	29000000	29050000	0.555006023714413
chr1	29100000	29150000	0.0939065373153256
chr1	29250000	29300000	0.00329719104685811
chr1	29400000	29450000	0.147464755986727
chr1	29450000	29500000	0.0387631306406273
chr1	29500000	29550000	0.0325491936677024
chr1	29600000	29650000	0.18977870775474
chr1	29650000	29700000	0.519582355800731
chr1	30050000	30100000	0.483334390125336
chr1	30250000	30300000	0.0989157314057447
chr1	30700000	30750000	0.410373470293577
chr1	30750000	30800000	0.103354257814977
chr1	30900000	30950000	0.0198465538012809
chr1	30950000	31000000	0.492253714623888
chr1	31000000	31050000	0.52693762813603
chr1	31050000	31100000	0.925665250565384
chr1	31100000	31150000	0.175406336524845
chr1	31200000	31250000	0.785534631073912
chr1	31250000	31300000	0.803331008390929
chr1	31300000	31350000	0.549912286263817
chr1	31600000	31650000	0.198296451292457
chr1	31650000	31700000	0.0810559465685964
chr1	31700000	31750000	0.00365650032760556
chr1	31750000	31800000	0.10971614566821
chr1	31900000	31950000	0.399425105150804
chr1	32000000	32050000	0.0615898378881069
chr1	32050000	32100000	0.299811891023609
chr1	32250000	32300000	0.0856846955382242
chr1	32300000	32350000	0.582841925052311
chr1	32500000	32550000	0.0786041891234968
chr1	32550000	32600000	0.183712721662122
chr1	32600000	32650000	0.0354659395937692
chr1	32650000	32700000	0.0053262316910786
chr1	32700000	32750000	0.590746729228753
chr1	32750000	32800000	0.140236298691692
chr1	32800000	32850000	0.00803161921670581
chr1	32850000	32900000	0.411472533975863
chr1	32900000	32950000	0.322617462431044
chr1	32950000	33000000	0.40735104516729
chr1	33000000	33050000	0.18071143237588
chr1	33050000	33100000	0.654555830321476
chr1	33100000	33150000	0.570921311267516
chr1	33150000	33200000	0.118424111766322
chr1	33200000	33250000	0.436286010187475
chr1	33250000	33300000	0.195908101367489
chr1	33300000	33350000	0.362373977553738
chr1	33350000	33400000	0.558028448840699
chr1	33400000	33450000	0.368080654365608
chr1	33450000	33500000	0.119628854648828
chr1	33500000	33550000	4.22716800879686e-05
chr1	33550000	33600000	0.871325005812356
chr1	33600000	33650000	0.041785555766914
chr1	33650000	33700000	0.715976581489231
chr1	33700000	33750000	0.428064168410373
chr1	33750000	33800000	0.0210301608437428
chr1	33800000	33850000	0.335108743897026
chr1	33850000	33900000	0.185910849026695
chr1	33900000	33950000	0.735041109208886
chr1	33950000	34000000	0.128674994187644
chr1	34000000	34050000	0.163612537780314
chr1	34050000	34100000	0.316678291378691
chr1	34100000	34150000	0.332424492211443
chr1	34150000	34200000	0.0792594001648596
chr1	34200000	34250000	0.469997675057595
chr1	34250000	34300000	0.00198676896413252
chr1	34300000	34350000	0.28338934330945
chr1	34350000	34400000	0.715342506287912
chr1	34400000	34450000	0.516158349713609
chr1	34450000	34500000	0.76621647327373
chr1	34500000	34550000	0.906114598524718
chr1	34550000	34600000	0.0901866294675882
chr1	34600000	34650000	0.87225498277429
chr1	34650000	34700000	0.104622408217615
chr1	34700000	34750000	0.0373681651977258
chr1	34750000	34800000	0.000380445120791273
chr1	34800000	34850000	0
chr1	34850000	34900000	0.000401580960835313
chr1	34900000	34950000	0.121848117853444
chr1	34950000	35000000	0
chr1	35000000	35050000	0.0576374357998859
chr1	35050000	35100000	0.000845433601758483
chr1	35100000	35150000	6.34075201318973e-05
chr1	35150000	35200000	0.000126815040263795
chr1	35200000	35250000	0.00450193392936404
chr1	35250000	35300000	0
chr1	35300000	35350000	0.0124912814659819
chr1	35350000	35400000	4.22716800879686e-05
chr1	35400000	35450000	0.381966901274491
chr1	35450000	35500000	0.421047069515778
chr1	35500000	35550000	0.964238158645615
chr1	35550000	35600000	0.575465516876968
chr1	35600000	35650000	0.75858643501786
chr1	35650000	35700000	0.408133071248917
chr1	35700000	35750000	0.396846532665441
chr1	35750000	35800000	0.241350157462008
chr1	35800000	35850000	0.0607232684463044
chr1	35850000	35900000	0.114471709678101
chr1	35900000	35950000	0.580538118487519
chr1	35950000	36000000	0.68289899182043
chr1	36000000	36050000	0.0328450954283178
chr1	36050000	36100000	0.146344556464397
chr1	36100000	36150000	0.508760805698222
chr1	36150000	36200000	0.20300974362226
chr1	36200000	36250000	0.281508253545537
chr1	36250000	36300000	0.100057066768119
chr1	36300000	36350000	0.875996026462072
chr1	36350000	36400000	0.44015386891552
chr1	36400000	36450000	0.482573499883753
chr1	36450000	36500000	0.446410077568533
chr1	36500000	36550000	0.9390865089933
chr1	36550000	36600000	0.724515460866992
chr1	36600000	36650000	0.156891340646334
chr1	36650000	36700000	0.385982710882844
chr1	36700000	36750000	0.870542979730729
chr1	36750000	36800000	0.686809122228563
chr1	36800000	36850000	0.0386151797603196
chr1	36850000	36900000	0.136643205884218
chr1	36900000	36950000	0.0882844038636316
chr1	36950000	37000000	0.407203094286982
chr1	37000000	37050000	0.336778475260499
chr1	37050000	37100000	0.182677065499968
chr1	37100000	37150000	0.626001310422083
chr1	37150000	37200000	0.884091053198909
chr1	37200000	37250000	0.589711073066599
chr1	37250000	37300000	0.278189926658635
chr1	37300000	37350000	0.0337962082302962
chr1	37350000	37400000	0.29000486124321
chr1	37400000	37450000	0.0088136452983324
chr1	38300000	38350000	0.0880941813032359
chr1	38350000	38400000	0.0544881956333354
chr1	38400000	38450000	0.033859615750428
chr1	38450000	38500000	0.112590619914189
chr1	38500000	38550000	0.0252361930124912
chr1	38550000	38600000	0.34664891256103
chr1	38600000	38650000	0.136643205884218
chr1	38650000	38700000	0.00617166529283708
chr1	38700000	38750000	0.0302665229429544
chr1	38750000	38800000	0.0902711728277641
chr1	38800000	38850000	0.123644664257181
chr1	38850000	38900000	0.521484581404688
chr1	38900000	38950000	0.628960328028237
chr1	38950000	39000000	0.362247162513474
chr1	39000000	39050000	0.0017754105636929
chr1	39050000	39100000	0.0302031154228225
chr1	39150000	39200000	0.000232494240483549
chr1	39200000	39250000	0.00452306976940797
chr1	39250000	39300000	0.10033183268869
chr1	39300000	39350000	0.0195929237207533
chr1	39400000	39450000	0.000422716800879241
chr1	39450000	39500000	0.000676346881406831
chr1	39500000	39550000	0.00285333840593494
chr1	39550000	39600000	0.0255109589330628
chr1	39600000	39650000	0.103417665335109
chr1	39650000	39700000	0.124553505379071
chr1	39700000	39750000	0.0322321560670429
chr1	39750000	39800000	0.353095343774438
chr1	39800000	39850000	0.0230169298078752
chr1	39850000	39900000	0.00450193392936404
chr1	39900000	39950000	0.0110117726629045
chr1	39950000	40000000	0.0086234227379367
chr1	40000000	40050000	0.00464988480967177
chr1	40050000	40100000	0.00224039904466
chr1	40100000	40150000	0.0240948576501173
chr1	40150000	40200000	0.119967028089531
chr1	40200000	40250000	0.00232494240483583
chr1	40250000	40300000	0.0658170058968994
chr1	40300000	40350000	0.00304356096633063
chr1	40350000	40400000	0.0170777587555218
chr1	40400000	40450000	0.0330353179887135
chr1	40450000	40500000	0.122228562974235
chr1	40500000	40550000	0.0382347346395282
chr1	40550000	40600000	0.693826221123159
chr1	40600000	40650000	0.0610191702069198
chr1	40650000	40700000	0.497431995434659
chr1	40700000	40750000	0.255532306131507
chr1	40750000	40800000	0.772345866886479
chr1	40800000	40850000	0.381206011032909
chr1	40850000	40900000	0.0524380191490711
chr1	40900000	40950000	0.953141842622535
chr1	40950000	41000000	0.644347219580242
chr1	41000000	41050000	0.290173947963562
chr1	41050000	41100000	0.659649567772071
chr1	41100000	41150000	0.966436286010187
chr1	41150000	41200000	0.202882928581997
chr1	41200000	41250000	0.537611227358231
chr1	41250000	41300000	0.00796821169657391
chr1	41300000	41350000	0.10593283030034
chr1	41350000	41400000	0.0438357322511783
chr1	41400000	41450000	0.139264050049669
chr1	41450000	41500000	0.0131887641874326
chr1	41500000	41550000	0.105953966140384
chr1	41550000	41600000	0.923699617441295
chr1	41600000	41650000	0.165409084184051
chr1	41650000	41700000	0.114831018958849
chr1	41700000	41750000	0.705789106588041
chr1	41750000	41800000	0.527529431657261
chr1	41800000	41850000	0.462050599201065
chr1	41850000	41900000	0.0365861391160992
chr1	41900000	41950000	0.0184093166782914
chr1	41950000	42000000	0.661953374336863
chr1	42000000	42050000	0.000507260161055068
chr1	42050000	42100000	0.506604950013738
chr1	42100000	42150000	0.792868767569167
chr1	42150000	42200000	0.584004396254729
chr1	42200000	42250000	0.141145139813582
chr1	42250000	42300000	0.253862574768034
chr1	42300000	42350000	0.381797814554139
chr1	42350000	42400000	0.033859615750428
chr1	42400000	42450000	0.202882928581997
chr1	42450000	42500000	0.0351911736731977
chr1	42500000	42550000	0.165049774903304
chr1	42550000	42600000	0.157166106566906
chr1	42600000	42650000	0.264430494790015
chr1	42650000	42700000	0.159934901612665
chr1	42700000	42750000	0.724600004227168
chr1	42750000	42800000	0.693720541922939
chr1	42800000	42850000	0.318643924502779
chr1	42850000	42900000	0.713165514763384
chr1	42900000	42950000	0.406104030604696
chr1	42950000	43000000	0.569695432544967
chr1	43000000	43050000	0.671126328915943
chr1	43050000	43100000	0.252044892524253
chr1	43100000	43150000	0.0165282269143787
chr1	43150000	43200000	4.22716800879686e-05
chr1	43200000	43250000	0.0128717265867732
chr1	43250000	43300000	0.111702914632342
chr1	43300000	43350000	0.108849576226407
chr1	43350000	43400000	0.0797877961659587
chr1	43400000	43450000	0.121869253693488
chr1	43450000	43500000	0.00133155792276962
chr1	43500000	43550000	0.00574894849195784
chr1	43550000	43600000	0.0580812884408091
chr1	43600000	43650000	0.969987107137573
chr1	43650000	43700000	0.928053600490351
chr1	43700000	43750000	0.698011117451863
chr1	43750000	43800000	0.2256250924693
chr1	43800000	43850000	0.30446177583328
chr1	43850000	43900000	0.294189757571915
chr1	43900000	43950000	0.171158032676009
chr1	43950000	44000000	0.35763954938389
chr1	44000000	44050000	0.217656880772726
chr1	44050000	44100000	0.602688478853592
chr1	44100000	44150000	0.160674656014203
chr1	44150000	44200000	0.181704816857946
chr1	44200000	44250000	0.149557204151079
chr1	44250000	44300000	0.150931033753937
chr1	44300000	44350000	0.0348530002324943
chr1	44350000	44400000	0.45167290173948
chr1	44400000	44450000	0.416143554625579
chr1	44450000	44500000	0.0347473210322744
chr1	44500000	44550000	0.0233128315684907
chr1	44550000	44600000	0.05419229387272
chr1	44600000	44650000	0.724325238306597
chr1	44650000	44700000	0.00103565616215417
chr1	44700000	44750000	0.182338892059265
chr1	44750000	44800000	0.0462874896962779
chr1	44800000	44850000	0.322194745630165
chr1	44850000	44900000	0.126984126984127
chr1	44900000	44950000	0.104516729017395
chr1	44950000	45000000	0.240758353940777
chr1	45000000	45050000	0.227675268953565
chr1	45050000	45100000	0.460803584638471
chr1	45100000	45150000	0.054741825713863
chr1	45150000	45200000	0.0376852027983853
chr1	45200000	45250000	0.35203855177224
chr1	45250000	45300000	0.430346839135121
chr1	45300000	45350000	0.0305835605436138
chr1	45350000	45400000	0.0158730158730159
chr1	45400000	45450000	0.328873671084057
chr1	45450000	45500000	0.0430114344894638
chr1	45500000	45550000	0.772071100965908
chr1	45550000	45600000	0.437850062350728
chr1	45600000	45650000	0.728488998795257
chr1	45650000	45700000	0.538498932640078
chr1	45700000	45750000	0.0622450489294697
chr1	45750000	45800000	0.641578424534483
chr1	45800000	45850000	0.0136326168283558
chr1	45850000	45900000	0.317735083380889
chr1	45900000	45950000	0.899329993870606
chr1	45950000	46000000	0.690021769915245
chr1	46000000	46050000	0.0289772367002726
chr1	46050000	46100000	0.18967302855452
chr1	46100000	46150000	0.386849280324646
chr1	46150000	46200000	0.692579206560565
chr1	46200000	46250000	0.418320546150107
chr1	46250000	46300000	0.937564728510135
chr1	46300000	46350000	0.253249635406759
chr1	46350000	46400000	0.354215543296768
chr1	46400000	46450000	0.048549024580982
chr1	46450000	46500000	0.785534631073912
chr1	46500000	46550000	0.218967302855452
chr1	46550000	46600000	0.484982985648765
chr1	46600000	46650000	0.780039312662482
chr1	46650000	46700000	0.690233128315685
chr1	46700000	46750000	0.0255109589330628
chr1	46750000	46800000	0.0057912201720457
chr1	46800000	46850000	0.00158518800329721
chr1	46850000	46900000	0.0045442056094519
chr1	46900000	46950000	0.144865047661319
chr1	46950000	47000000	0.0137805677086635
chr1	47000000	47050000	0.000105679200219866
chr1	47050000	47100000	0.245852091391372
chr1	47100000	47150000	0.00412148880857266
chr1	47150000	47200000	0.000317037600659487
chr1	47200000	47250000	0.212499735801999
chr1	47250000	47300000	0.272673472407161
chr1	47300000	47350000	0.250945828841967
chr1	47350000	47400000	0.316424661298163
chr1	47400000	47450000	0.715384777968
chr1	47450000	47500000	0.00473442816984759
chr1	47500000	47550000	0.390886225773043
chr1	47550000	47600000	0.59152875531038
chr1	47600000	47650000	0.0453152410542557
chr1	47650000	47700000	0.633504533637689
chr1	47700000	47750000	0.00490351489019936
chr1	47750000	47800000	0.0086868302580686
chr1	47800000	47850000	0.0010567920021981
chr1	47850000	47900000	0.0794707585652992
chr1	47900000	47950000	0.120474288250586
chr1	47950000	48000000	0.549891150423774
chr1	48000000	48050000	0.820810348107285
chr1	48050000	48100000	0.225561684949168
chr1	48100000	48150000	0.500581235601209
chr1	48150000	48200000	0.160484433453808
chr1	48200000	48250000	0.386363156003635
chr1	48250000	48300000	0.11051930758988
chr1	48300000	48350000	0.486589309492106
chr1	48350000	48400000	0.698856551053622
chr1	48400000	48450000	0.000253630080527589
chr1	48450000	48500000	0.0605119100458648
chr1	48500000	48550000	0.0551434066746983
chr1	48550000	48600000	0.000951112801978349
chr1	48600000	48650000	0.419863462473316
chr1	48650000	48700000	0.626867879863885
chr1	48700000	48750000	0.470441527698518
chr1	48750000	48800000	0.154207088960751
chr1	48800000	48850000	0.010737006742333
chr1	48850000	48900000	0.132859890516349
chr1	48900000	48950000	0.391414621774142
chr1	48950000	49000000	0.376809756303764
chr1	49000000	49050000	0.374167776298269
chr1	49050000	49100000	0.0191279352397861
chr1	49100000	49150000	0.104516729017395
chr1	49150000	49200000	0.0837190624141356
chr1	49200000	49250000	0.506245640732991
chr1	49250000	49300000	0.161520089615962
chr1	49300000	49350000	0.201741593219622
chr1	49350000	49400000	0.016950943715258
chr1	49400000	49450000	0.391964153615285
chr1	49450000	49500000	0.000147950880307723
chr1	49500000	49550000	0.0880730454631919
chr1	49550000	49600000	0.503793883287891
chr1	49600000	49650000	0.654555830321476
chr1	49650000	49700000	0.000422716800879241
chr1	49700000	49750000	0.606260435821022
chr1	49750000	49800000	0.0350854944729778
chr1	49800000	49850000	0.0779912497622218
chr1	49850000	49900000	0.187369221989728
chr1	49900000	49950000	0.396867668505485
chr1	49950000	50000000	0.024813476211612
chr1	50000000	50050000	0.616764948322871
chr1	50050000	50100000	0.0616321095681948
chr1	50100000	50150000	0.373681651977258
chr1	50150000	50200000	0.200684801217424
chr1	50200000	50250000	0
chr1	50250000	50300000	0.572083782469934
chr1	50300000	50350000	0.0887071206645108
chr1	50350000	50400000	0.261492613023905
chr1	50400000	50450000	0.232684463043984
chr1	50450000	50500000	0.420476401834591
chr1	50500000	50550000	0.289983725403166
chr1	50550000	50600000	0.000401580960835313
chr1	50600000	50650000	0.0130196774670809
chr1	50650000	50700000	0.236108469131106
chr1	50700000	50750000	0.0123010589055862
chr1	50750000	50800000	0.376070001902226
chr1	50800000	50850000	0.0234607824487985
chr1	50850000	50900000	0.296578107496883
chr1	50900000	50950000	0.103629023735548
chr1	50950000	51000000	0.00329719104685811
chr1	51000000	51050000	0.00908841121890391
chr1	51050000	51100000	0.114344894637837
chr1	51100000	51150000	0.127195485384567
chr1	51150000	51200000	0.587766575782555
chr1	51200000	51250000	0.267579734956566
chr1	51250000	51300000	0.640077779891362
chr1	51300000	51350000	0.906051191004587
chr1	51350000	51400000	0.0907995688288631
chr1	51400000	51450000	0.0804641430473654
chr1	51450000	51500000	0.366009342041299
chr1	51500000	51550000	0.0234607824487985
chr1	51550000	51600000	0.0866146725001585
chr1	51600000	51650000	0.00670006129393608
chr1	51650000	51700000	0.792234692367848
chr1	51700000	51750000	0.0651406590154926
chr1	51750000	51800000	0.0561579269968084
chr1	51800000	51850000	0.73271616680405
chr1	51850000	51900000	0.451651765899436
chr1	51900000	51950000	0.180669160695792
chr1	51950000	52000000	0.269883541521358
chr1	52000000	52050000	0.0736584025532094
chr1	52050000	52100000	0.38025489823093
chr1	52100000	52150000	0.00215585568448418
chr1	52150000	52200000	0.118149345845751
chr1	52200000	52250000	0.067148563819669
chr1	52250000	52300000	0.0325703295077463
chr1	52300000	52350000	0.349988375287976
chr1	52350000	52400000	0.205715131147887
chr1	52400000	52450000	0.302749772789719
chr1	52450000	52500000	0.0326971445480101
chr1	52500000	52550000	0.101536575571196
chr1	52550000	52600000	0.0489294697017733
chr1	52600000	52650000	0.229662037917697
chr1	52650000	52700000	0
chr1	52700000	52750000	0.0165282269143787
chr1	52750000	52800000	0.804134170312599
chr1	52800000	52850000	0.089172109145478
chr1	52850000	52900000	0.282248007947076
chr1	52900000	52950000	0.194639950964851
chr1	52950000	53000000	0.426753746327648
chr1	53000000	53050000	0.275674761693404
chr1	53050000	53100000	0.783716948830131
chr1	53100000	53150000	0.851034599370152
chr1	53150000	53200000	0.937881766110794
chr1	53200000	53250000	0.475894574429861
chr1	53250000	53300000	0.484391182127534
chr1	53300000	53350000	0.824741614355463
chr1	53350000	53400000	0.843383425274237
chr1	53400000	53450000	0.194956988565511
chr1	53450000	53500000	0.106292139581088
chr1	53500000	53550000	0.548876630101663
chr1	53550000	53600000	0.746665821233065
chr1	53600000	53650000	0.879800477669985
chr1	53650000	53700000	0.680130196774671
chr1	53700000	53750000	0.116564157842453
chr1	53750000	53800000	0.227231416312641
chr1	53800000	53850000	0.0115401686640035
chr1	53850000	53900000	0.609853528628495
chr1	53900000	53950000	0.099930251727855
chr1	53950000	54000000	0.476866823071883
chr1	54000000	54050000	0.00678460465411201
chr1	54050000	54100000	0.0616109737281508
chr1	54100000	54150000	0.141102868133494
chr1	54150000	54200000	0.121150635131993
chr1	54200000	54250000	0.246655253313043
chr1	54250000	54300000	0.462938304482912
chr1	54300000	54350000	0.455054636146514
chr1	54350000	54400000	0.861200938431298
chr1	54400000	54450000	0.733434785365544
chr1	54450000	54500000	0.974087460106102
chr1	54500000	54550000	0.510916661382707
chr1	54550000	54600000	0.219580242216727
chr1	54600000	54650000	0.683490795341661
chr1	54650000	54700000	0.464312134085769
chr1	54700000	54750000	4.22716800879686e-05
chr1	54750000	54800000	0.0687337518229661
chr1	54800000	54850000	0
chr1	54850000	54900000	0.000528396001099107
chr1	54900000	54950000	0.0730031915118466
chr1	54950000	55000000	0.602561663813328
chr1	55000000	55050000	0.0978166677234587
chr1	55050000	55100000	0.209815484116416
chr1	55100000	55150000	0.0249402912518758
chr1	55150000	55200000	0.348699089045294
chr1	55200000	55250000	0.3840382135988
chr1	55250000	55300000	0.716631792530594
chr1	55300000	55350000	0.066007228457295
chr1	55350000	55400000	0.00765117409591443
chr1	55400000	55450000	0.000338173440703415
chr1	55450000	55500000	0.157800181768224
chr1	55500000	55550000	0.129351341069051
chr1	55550000	55600000	0.0257645890135904
chr1	55600000	55650000	0.0611248494071397
chr1	55650000	55700000	0.277386764736964
chr1	55700000	55750000	0.243886458267284
chr1	55750000	55800000	0.0510219178661256
chr1	55800000	55850000	0.890114767611439
chr1	55850000	55900000	0.0153446198719168
chr1	55900000	55950000	0.68380783294232
chr1	55950000	56000000	0.0114556253038277
chr1	56000000	56050000	0.346099380719887
chr1	56050000	56100000	0.647771225667364
chr1	56100000	56150000	0.452518335341238
chr1	56150000	56200000	0.905818696764103
chr1	56200000	56250000	0.321243632828187
chr1	56250000	56300000	0.00291674592606683
chr1	56300000	56350000	0.285460655633758
chr1	56350000	56400000	0
chr1	56400000	56450000	0.631919345634392
chr1	56450000	56500000	0.464185319045505
chr1	56500000	56550000	0.00361422864751759
chr1	56550000	56600000	0.547756430579333
chr1	56600000	56650000	0.0206497157229514
chr1	56650000	56700000	0.00593917105235353
chr1	56700000	56750000	0.000422716800879241
chr1	56750000	56800000	0.000211358400439621
chr1	56800000	56850000	0.000317037600659487
chr1	56850000	56900000	0.0814363916893877
chr1	56900000	56950000	0.0194238370004016
chr1	56950000	57000000	0
chr1	57000000	57050000	0.49791811975567
chr1	57050000	57100000	0.17356751844102
chr1	57100000	57150000	0.00154291632320924
chr1	57150000	57200000	0.135459598841756
chr1	57200000	57250000	0.0118994779447509
chr1	57250000	57300000	0
chr1	57300000	57350000	0.041785555766914
chr1	57350000	57400000	0
chr1	57400000	57450000	0.00112019952233
chr1	57450000	57500000	0.00678460465411201
chr1	57500000	57550000	0.00145837296303342
chr1	57550000	57600000	0
chr1	57600000	57650000	0
chr1	57650000	57700000	0
chr1	57700000	57750000	6.34075201318973e-05
chr1	57750000	57800000	0
chr1	57800000	57850000	0
chr1	57850000	57900000	0.000845433601758483
chr1	57900000	57950000	0
chr1	57950000	58000000	0.000295901760615447
chr1	58000000	58050000	0.0347050493521865
chr1	58050000	58100000	0.00207131232430835
chr1	58100000	58150000	0.945511804366665
chr1	58150000	58200000	0.762094984465158
chr1	58200000	58250000	0.0814786633694756
chr1	58250000	58300000	0.661763151776467
chr1	58300000	58350000	0.00615052945279315
chr1	58350000	58400000	0.23949020353814
chr1	58400000	58450000	0.751146619322385
chr1	58450000	58500000	0.278950816900218
chr1	58500000	58550000	0.00090884112189038
chr1	58550000	58600000	0.756303764293112
chr1	58600000	58650000	0.928560860651407
chr1	58650000	58700000	0.416249233825798
chr1	58700000	58750000	0.780800202904064
chr1	58750000	58800000	0.765265360471752
chr1	58800000	58850000	0.187876482150783
chr1	58850000	58900000	0.833322765413311
chr1	58900000	58950000	0.898886141229683
chr1	58950000	59000000	0.482573499883753
chr1	59000000	59050000	0.471160146260013
chr1	59050000	59100000	0.80125969606662
chr1	59100000	59150000	0.0145837296303342
chr1	59150000	59200000	0.211041362838966
chr1	59200000	59250000	0.0968232832413924
chr1	59250000	59300000	0.193794517363093
chr1	59300000	59350000	0.0890241582651703
chr1	59350000	59400000	0.228097985754444
chr1	59400000	59450000	0.890833386172933
chr1	59450000	59500000	0.0481897153002346
chr1	59500000	59550000	0.315853993616976
chr1	59550000	59600000	0.0745672436750998
chr1	59600000	59650000	0.243083296345613
chr1	59650000	59700000	0.0824931836915859
chr1	59700000	59750000	0.00291674592606683
chr1	59750000	59800000	0.163887303700886
chr1	59800000	59850000	0.155707733603872
chr1	59850000	59900000	0.344387377676326
chr1	59900000	59950000	0.515312916111851
chr1	59950000	60000000	0.110540443429924
chr1	60000000	60050000	0.421702280557141
chr1	60050000	60100000	0.0313867224652844
chr1	60100000	60150000	0.142455561896308
chr1	60150000	60200000	0.871663179253059
chr1	60200000	60250000	0.000317037600659487
chr1	60250000	60300000	0.0136114809883119
chr1	60300000	60350000	0.178703527571703
chr1	60350000	60400000	0.66364424154038
chr1	60400000	60450000	0.419863462473316
chr1	60450000	60500000	0.0778432988819141
chr1	60500000	60550000	0.410352334453533
chr1	60550000	60600000	0.363515312916112
chr1	60600000	60650000	0.0364381882357915
chr1	60650000	60700000	0.212711094202439
chr1	60700000	60750000	0.192103650159576
chr1	60750000	60800000	0.0979434827637224
chr1	60800000	60850000	0.133832139158371
chr1	60850000	60900000	0.843510240314501
chr1	60900000	60950000	0.00929976961934353
chr1	60950000	61000000	0.359753133388287
chr1	61000000	61050000	0.00319151184663835
chr1	61050000	61100000	0.0023672140849238
chr1	61100000	61150000	0.000295901760615447
chr1	61150000	61200000	0.0111385877031682
chr1	61200000	61250000	0.000359309280747344
chr1	61250000	61300000	0.0295479043814596
chr1	61300000	61350000	0.286813349396572
chr1	61350000	61400000	0.901718343795574
chr1	61400000	61450000	0.649123919430178
chr1	61450000	61500000	0.411747299896434
chr1	61500000	61550000	0.0125335531460697
chr1	61550000	61600000	0.606535201741593
chr1	61600000	61650000	0.133472829877623
chr1	61650000	61700000	0.479868112358126
chr1	61700000	61750000	0.197070572569907
chr1	61750000	61800000	0.727157440872487
chr1	61800000	61850000	0.144019614059561
chr1	61850000	61900000	0.367679073404772
chr1	61900000	61950000	0.381755542874052
chr1	61950000	62000000	0.0984296070847336
chr1	62000000	62050000	0.439900238834993
chr1	62050000	62100000	0.593092807473633
chr1	62100000	62150000	0.395113393781836
chr1	62150000	62200000	0.108046414304736
chr1	62200000	62250000	0.0110117726629045
chr1	62250000	62300000	0.00727072897512315
chr1	62300000	62350000	0.235220763849259
chr1	62350000	62400000	0.18263479381988
chr1	62400000	62450000	0.139158370849449
chr1	62450000	62500000	0.35438463001712
chr1	62500000	62550000	0.680489506055418
chr1	62550000	62600000	0.790290195083804
chr1	62600000	62650000	0.695009828165621
chr1	62650000	62700000	0.118149345845751
chr1	62700000	62750000	0.359351552427451
chr1	62750000	62800000	0.309597784963963
chr1	62800000	62850000	0.0898273201868408
chr1	62850000	62900000	0.341449495910215
chr1	62900000	62950000	0.00363536448756152
chr1	62950000	63000000	0.319214592183966
chr1	63000000	63050000	0.190159152875531
chr1	63050000	63100000	0.647454188066705
chr1	63100000	63150000	0.00207131232430835
chr1	63150000	63200000	0.00213471984444025
chr1	63200000	63250000	0.460084966076977
chr1	63250000	63300000	0.933612326421914
chr1	63300000	63350000	0.493754359267009
chr1	63350000	63400000	0.830152389406717
chr1	63400000	63450000	0.0156193857924883
chr1	63450000	63500000	0.307526472639655
chr1	63500000	63550000	0.0139707902690592
chr1	63550000	63600000	0.00333946272694607
chr1	63600000	63650000	0.0676346881406802
chr1	63650000	63700000	0.677784118529791
chr1	63700000	63750000	0.080717773127893
chr1	63750000	63800000	0.47295669266375
chr1	63800000	63850000	0.116056897681398
chr1	63850000	63900000	0.398156954748166
chr1	63900000	63950000	0.361993532432947
chr1	63950000	64000000	0.00847547185762898
chr1	64000000	64050000	0.0217065077251495
chr1	64050000	64100000	0.000422716800879241
chr1	64100000	64150000	0.0782871515228373
chr1	64150000	64200000	0.314543571534251
chr1	64200000	64250000	0.357047745862659
chr1	64250000	64300000	0.960856424238581
chr1	64300000	64350000	0.586477289539873
chr1	64350000	64400000	0.712679390442373
chr1	64400000	64450000	0.402341851076871
chr1	64450000	64500000	0.100564326929174
chr1	64500000	64550000	0.140891509733054
chr1	64550000	64600000	0.66343288313994
chr1	64600000	64650000	0.976095364910278
chr1	64650000	64700000	0.419271658952085
chr1	64700000	64750000	0.487350199733688
chr1	64750000	64800000	0.57696616152009
chr1	64800000	64850000	0.8148077695348
chr1	64850000	64900000	0.461712425760362
chr1	64900000	64950000	0.839135121425401
chr1	64950000	65000000	0.0766174201593642
chr1	65000000	65050000	0.253270771246803
chr1	65050000	65100000	0.925813201445691
chr1	65100000	65150000	0.777376196816942
chr1	65150000	65200000	0.734681799928138
chr1	65200000	65250000	0.467228880011836
chr1	65250000	65300000	0.634730412360239
chr1	65300000	65350000	0.671274279796251
chr1	65350000	65400000	0.836577684780082
chr1	65400000	65450000	0.255743664531947
chr1	65450000	65500000	0.856022657620527
chr1	65500000	65550000	0.861560247712045
chr1	65550000	65600000	0.101134994610361
chr1	65600000	65650000	0.192484095280367
chr1	65650000	65700000	0.339758628706698
chr1	65700000	65750000	0.925961152325999
chr1	65750000	65800000	0.661763151776467
chr1	65800000	65850000	0.570456322786549
chr1	65850000	65900000	0.0198465538012809
chr1	65900000	65950000	0.886098958003086
chr1	65950000	66000000	0.177371969648934
chr1	66000000	66050000	0.427535772409274
chr1	66050000	66100000	0.201952951620062
chr1	66100000	66150000	0.103227442774713
chr1	66150000	66200000	0.0555449876355336
chr1	66200000	66250000	0.635153129161119
chr1	66250000	66300000	0.187369221989728
chr1	66300000	66350000	0.0563270137171602
chr1	66350000	66400000	0.141314226533934
chr1	66400000	66450000	0.486335679411578
chr1	66450000	66500000	0.312134085769239
chr1	66500000	66550000	0.88478853592036
chr1	66550000	66600000	0.531037981104559
chr1	66600000	66650000	0.0151332614714772
chr1	66650000	66700000	0.883647200557986
chr1	66700000	66750000	0.137065922685097
chr1	66750000	66800000	0.123285354976434
chr1	66800000	66850000	0.0570456322786549
chr1	66850000	66900000	0.11051930758988
chr1	66900000	66950000	0.433052226660749
chr1	66950000	67000000	0.234734639528248
chr1	67000000	67050000	0.767315536956016
chr1	67050000	67100000	0.496967006953691
chr1	67100000	67150000	0.0728975123116268
chr1	67150000	67200000	0.292646841248705
chr1	67200000	67250000	0.785386680193604
chr1	67250000	67300000	0.348234100564327
chr1	67300000	67350000	0.677805254369835
chr1	67350000	67400000	0.709910595396614
chr1	67400000	67450000	0.00452306976940797
chr1	67450000	67500000	0.212520871642043
chr1	67500000	67550000	0.0521421173884556
chr1	67550000	67600000	0.0325069219876144
chr1	67600000	67650000	0.0412571597658149
chr1	67650000	67700000	0.020311542282248
chr1	67700000	67750000	0.0046076131295838
chr1	67750000	67800000	0.00450193392936404
chr1	67800000	67850000	0.0760890241582651
chr1	67850000	67900000	0.109758417348297
chr1	67900000	67950000	0.258089742776827
chr1	67950000	68000000	0.152051233276267
chr1	68000000	68050000	0.4064422040454
chr1	68050000	68100000	0.739183733857502
chr1	68100000	68150000	0.92126899583624
chr1	68150000	68200000	0.125885063301841
chr1	68200000	68250000	0.584427113055608
chr1	68250000	68300000	0.0370511275970663
chr1	68300000	68350000	0.376534990383193
chr1	68350000	68400000	0.550060237144125
chr1	68400000	68450000	0.0357195696742967
chr1	68450000	68500000	0.112590619914189
chr1	68500000	68550000	0.812060110329085
chr1	68550000	68600000	0.303933379832181
chr1	68600000	68650000	0.0211992475640944
chr1	68650000	68700000	0.0101240673810581
chr1	68700000	68750000	0.800287447424598
chr1	68750000	68800000	0.454378289265107
chr1	68800000	68850000	0.279627163781625
chr1	68850000	68900000	0.10614418870078
chr1	68900000	68950000	0.000422716800879241
chr1	68950000	69000000	0.240546995540338
chr1	69000000	69050000	0.0352545811933296
chr1	69050000	69100000	0.895800308583265
chr1	69100000	69150000	0.000359309280747344
chr1	69150000	69200000	0.0606387250861286
chr1	69200000	69250000	0.0201635914019402
chr1	69250000	69300000	0.731955276562467
chr1	69300000	69350000	0.0475556400989158
chr1	69350000	69400000	0.607613129583835
chr1	69400000	69450000	0.00213471984444025
chr1	69450000	69500000	0.0198465538012809
chr1	69500000	69550000	0.628537611227358
chr1	69550000	69600000	0.310696848646249
chr1	69600000	69650000	0.141504449094329
chr1	69650000	69700000	0.147718386067254
chr1	69700000	69750000	0.229936803838269
chr1	69750000	69800000	0.275569082493184
chr1	69800000	69850000	0.137763405406548
chr1	69850000	69900000	0.77293767040771
chr1	69900000	69950000	0.00450193392936404
chr1	69950000	70000000	0.644854479741297
chr1	70000000	70050000	0.023693276689282
chr1	70050000	70100000	0.470314712658255
chr1	70100000	70150000	0.5755289243971
chr1	70150000	70200000	0.000338173440703415
chr1	70200000	70250000	0.942975503561389
chr1	70250000	70300000	0.236340963371589
chr1	70300000	70350000	0.475915710269905
chr1	70350000	70400000	0.0853887937776087
chr1	70400000	70450000	0.0145625937902902
chr1	70450000	70500000	0.616469046562256
chr1	70500000	70550000	0.000338173440703415
chr1	70550000	70600000	0.0465199839367616
chr1	70600000	70650000	0.469744044977068
chr1	70650000	70700000	0.537082831357132
chr1	70700000	70750000	0.422885887599603
chr1	70750000	70800000	0.252678967725572
chr1	70800000	70850000	0.419440745672437
chr1	70850000	70900000	0.40623084564496
chr1	70900000	70950000	0.947477437490753
chr1	70950000	71000000	0.301883203347917
chr1	71000000	71050000	0.911715596136368
chr1	71050000	71100000	0.251643311563418
chr1	71100000	71150000	0.417031259907425
chr1	71150000	71200000	0.411092088855072
chr1	71200000	71250000	0.0086868302580686
chr1	71250000	71300000	0.00598144273244139
chr1	71300000	71350000	0.00135269376281355
chr1	71350000	71400000	0.000126815040263795
chr1	71400000	71450000	0.00262084416545139
chr1	71450000	71500000	0.136410711643734
chr1	71500000	71550000	0.0394394775220341
chr1	71550000	71600000	0.0409823938452434
chr1	71600000	71650000	0.00929976961934353
chr1	71650000	71700000	0.682053558218671
chr1	71700000	71750000	0.490583983260415
chr1	71750000	71800000	0.00190222560395659
chr1	71800000	71850000	0.00232494240483583
chr1	71850000	71900000	0.0106313275421132
chr1	71900000	71950000	0.00564326929173797
chr1	71950000	72000000	0.000338173440703415
chr1	72000000	72050000	0.019783146281149
chr1	72050000	72100000	0.0412571597658149
chr1	72100000	72150000	0.359731997548243
chr1	72150000	72200000	0.100416376048866
chr1	72200000	72250000	0.00333946272694607
chr1	72250000	72300000	0.0663031302179105
chr1	72300000	72350000	0.453532855663348
chr1	72350000	72400000	0.0467102064971572
chr1	72400000	72450000	0.0241794010102931
chr1	72450000	72500000	0.00386785872804518
chr1	72500000	72550000	0.000528396001099107
chr1	72550000	72600000	0.012470145625938
chr1	72600000	72650000	0.149388117430727
chr1	72650000	72700000	0.492760974784943
chr1	72700000	72750000	0.843594783674677
chr1	72750000	72800000	0.000169086720351652
chr1	72800000	72850000	0.0269693318960962
chr1	72850000	72900000	0.486779532052501
chr1	72900000	72950000	0.0722211654302201
chr1	72950000	73000000	0.618392408006256
chr1	73000000	73050000	0.866738528522816
chr1	73050000	73100000	0.937733815230486
chr1	73100000	73150000	0.545558303214761
chr1	73150000	73200000	0.58550504089785
chr1	73200000	73250000	0.473928941305772
chr1	73250000	73300000	0.000401580960835313
chr1	73300000	73350000	0.385433179041701
chr1	73350000	73400000	0.166782913786908
chr1	73400000	73450000	0.804282121192907
chr1	73450000	73500000	0.0866358083402025
chr1	73500000	73550000	0.0499017183437955
chr1	73550000	73600000	0.245704140511065
chr1	73600000	73650000	0.00640415953332063
chr1	73650000	73700000	0.000845433601758483
chr1	73700000	73750000	0.000359309280747344
chr1	73750000	73800000	0.000824297761714554
chr1	73800000	73850000	0.000126815040263795
chr1	73850000	73900000	0.03728362183755
chr1	73900000	73950000	6.34075201318973e-05
chr1	73950000	74000000	0.0863610424196309
chr1	74000000	74050000	0.324160378754254
chr1	74050000	74100000	0.297677171179168
chr1	74100000	74150000	0.535117198233044
chr1	74150000	74200000	0.0595607972438864
chr1	74200000	74250000	0.122059476253884
chr1	74250000	74300000	0.417707606788832
chr1	74300000	74350000	0.00103565616215417
chr1	74350000	74400000	0.837930378542895
chr1	74400000	74450000	0.244351446748251
chr1	74450000	74500000	0.00866569441802467
chr1	74500000	74550000	0.207617356751844
chr1	74550000	74600000	0.257730433496079
chr1	74600000	74650000	0.456238243188976
chr1	74650000	74700000	0.372244414854268
chr1	74700000	74750000	0.157504280007609
chr1	74750000	74800000	0.339652949506478
chr1	74800000	74850000	0.808889734322491
chr1	74850000	74900000	0.127914103946061
chr1	74900000	74950000	0.170376006594382
chr1	74950000	75000000	0.0305835605436138
chr1	75000000	75050000	0.0010567920021981
chr1	75100000	75150000	0.186650603428233
chr1	75150000	75200000	0.399086931710101
chr1	75200000	75250000	0.683998055502716
chr1	75250000	75300000	0.935197514425211
chr1	75300000	75350000	0.455371673747173
chr1	75350000	75400000	0.127343436264874
chr1	75400000	75450000	0.0145837296303342
chr1	75450000	75500000	0.159850358252489
chr1	75500000	75550000	0.455625303827701
chr1	75550000	75600000	0.281318030985142
chr1	75600000	75650000	0.000211358400439621
chr1	75650000	75700000	0.0010567920021981
chr1	75700000	75750000	0.00940544881956329
chr1	75750000	75800000	0.033859615750428
chr1	75800000	75850000	0.0475556400989158
chr1	75850000	75900000	0.6544712869613
chr1	75900000	75950000	0.362268298353518
chr1	75950000	76000000	0.617335616004058
chr1	76000000	76050000	0.0171200304356096
chr1	76050000	76100000	0.249297233318538
chr1	76100000	76150000	0.116289391921882
chr1	76150000	76200000	0.41529812102382
chr1	76200000	76250000	0.40430748420096
chr1	76250000	76300000	0.212711094202439
chr1	76300000	76350000	0.31853824530256
chr1	76350000	76400000	0.00853887937776088
chr1	76400000	76450000	0.525141081732293
chr1	76450000	76500000	0.566609599898548
chr1	76500000	76550000	0.767695982076808
chr1	76550000	76600000	0.798321814300509
chr1	76600000	76650000	0.142688056136791
chr1	76650000	76700000	0.133007841396656
chr1	76700000	76750000	0.0864878574598947
chr1	76750000	76800000	0.0921733984317207
chr1	76800000	76850000	0.00346627776720987
chr1	76850000	76900000	0.614714771838607
chr1	76900000	76950000	0.415086762623381
chr1	76950000	77000000	0.748715997717329
chr1	77000000	77050000	0.775854416333777
chr1	77050000	77100000	0.170840995075349
chr1	77100000	77150000	0.926848857607846
chr1	77150000	77200000	0.1851922304652
chr1	77200000	77250000	0.350580178809207
chr1	77250000	77300000	0.101684526451504
chr1	77300000	77350000	0.0555661234755775
chr1	77350000	77400000	0.024834612051656
chr1	77400000	77450000	0.818971530023461
chr1	77450000	77500000	0.316297846257899
chr1	77500000	77550000	0.0622450489294697
chr1	77550000	77600000	0.214359689725868
chr1	77600000	77650000	0.793354891890178
chr1	77650000	77700000	0.241244478261789
chr1	77700000	77750000	0.312070678249107
chr1	77750000	77800000	0.298142159660136
chr1	77800000	77850000	0.164436835542029
chr1	77850000	77900000	0.574873713355737
chr1	77950000	78000000	0.21778369581299
chr1	78000000	78050000	0.0010567920021981
chr1	78050000	78100000	4.22716800879686e-05
chr1	78100000	78150000	4.22716800879686e-05
chr1	78150000	78200000	0.145900703823473
chr1	78200000	78250000	0.00257857248536342
chr1	78250000	78300000	0
chr1	78300000	78350000	0.0132099000274766
chr1	78350000	78400000	0.00395240208822101
chr1	78400000	78450000	0
chr1	78450000	78500000	0.423372011920614
chr1	78500000	78550000	0.914294168621732
chr1	78550000	78600000	0.274047302010018
chr1	78600000	78650000	0.658000972248642
chr1	78650000	78700000	0.0515714497072686
chr1	78700000	78750000	0.00477669984993556
chr1	78750000	78800000	0.0616321095681948
chr1	78800000	78850000	0.227675268953565
chr1	78850000	78900000	0.00955339969987112
chr1	78900000	78950000	0.000317037600659487
chr1	78950000	79000000	0.427979625050198
chr1	79000000	79050000	0.643818823579143
chr1	79050000	79100000	0.141377634054065
chr1	79100000	79150000	0.58704795722106
chr1	79150000	79200000	0.447107560289984
chr1	79200000	79250000	0.0653942890960201
chr1	79250000	79300000	0.408196478769049
chr1	79300000	79350000	0.767357808636104
chr1	79350000	79400000	0.0855367446579164
chr1	79400000	79450000	0.452708557901634
chr1	79450000	79500000	0.437068036269102
chr1	79500000	79550000	0.412127745017226
chr1	79550000	79600000	0.581193329528882
chr1	79600000	79650000	0.484708219728193
chr1	79650000	79700000	0.0216431002050177
chr1	79700000	79750000	0.00198676896413252
chr1	79750000	79800000	0.0365650032760552
chr1	79800000	79850000	0.0864667216198508
chr1	79850000	79900000	0.250607655401264
chr1	79900000	79950000	0.429311182972967
chr1	79950000	80000000	0.216135100289561
chr1	80000000	80050000	0.724832498467652
chr1	80050000	80100000	0.919493585272547
chr1	80100000	80150000	0.43455287130387
chr1	80150000	80200000	0.876545558303215
chr1	80200000	80250000	0.233698983366094
chr1	80250000	80300000	0.781244055544988
chr1	80300000	80350000	0.262063280705092
chr1	80350000	80400000	0.384418658719591
chr1	80400000	80450000	0.416946716547249
chr1	80450000	80500000	0.0432016570498595
chr1	80500000	80550000	0.138968148289054
chr1	80550000	80600000	0.461162893919219
chr1	80600000	80650000	0.50239891784499
chr1	80650000	80700000	0.185361317185551
chr1	80700000	80750000	0.133663052438019
chr1	80750000	80800000	0.682497410859595
chr1	80800000	80850000	0.623021156975884
chr1	80850000	80900000	0.0862764990594551
chr1	80900000	80950000	0.0659015492570753
chr1	80950000	81000000	0.0422294084078372
chr1	81350000	81400000	0.280388054023207
chr1	81450000	81500000	0.35539915033923
chr1	81600000	81650000	0.646143765983979
chr1	81650000	81700000	0.474563016507091
chr1	81700000	81750000	0.6276921776256
chr1	82150000	82200000	0.379176970388688
chr1	82200000	82250000	0.753387018367045
chr1	82250000	82300000	0.126476866823072
chr1	82300000	82350000	0.0171200304356096
chr1	82350000	82400000	0.645213789022045
chr1	82400000	82450000	4.22716800879686e-05
chr1	82450000	82500000	0.0159364233931477
chr1	82500000	82550000	0.03616342231522
chr1	82550000	82600000	0.0248980195717878
chr1	82600000	82650000	0.00226153488470404
chr1	82650000	82700000	0.0153657557119607
chr1	82700000	82750000	0.000359309280747344
chr1	82750000	82800000	0.000359309280747344
chr1	82800000	82850000	0.00285333840593494
chr1	82850000	82900000	0.0010567920021981
chr1	82900000	82950000	0.0053262316910786
chr1	82950000	83000000	0.00194449728404456
chr1	83000000	83050000	0.000126815040263795
chr1	83050000	83100000	0.00718618561494722
chr1	83100000	83150000	0.0640627311732505
chr1	83150000	83200000	0.0628579882907446
chr1	83200000	83250000	0.613256398875573
chr1	83250000	83300000	0.5394711812821
chr1	83300000	83350000	0.0225942130069959
chr1	83350000	83400000	0.486483630291886
chr1	83400000	83450000	0.782617885147845
chr1	83450000	83500000	0.0955974045188426
chr1	83500000	83550000	0.427261006488703
chr1	83550000	83600000	0.848434891044745
chr1	83600000	83650000	0.612072791833111
chr1	83650000	83700000	0.130830849872128
chr1	83700000	83750000	0.0390801682412868
chr1	83750000	83800000	0.00439625472914418
chr1	83800000	83850000	0.11286538583476
chr1	83850000	83900000	0.165747257624754
chr1	83900000	83950000	0.333565827573817
chr1	83950000	84000000	0.0731722782321983
chr1	84000000	84050000	0.130704034831864
chr1	84050000	84100000	0.0799357470462664
chr1	84100000	84150000	0.00371990784773746
chr1	84150000	84200000	0.3387018367045
chr1	84200000	84250000	0.0183670449982034
chr1	84250000	84300000	0.10033183268869
chr1	84300000	84350000	0.604992285418384
chr1	84350000	84400000	0.0741445268742206
chr1	84400000	84450000	0.00722845729503518
chr1	84450000	84500000	4.22716800879686e-05
chr1	84500000	84550000	0.000528396001099107
chr1	84550000	84600000	0.000211358400439621
chr1	84600000	84650000	0.513727728108554
chr1	84650000	84700000	0.143237587977934
chr1	84700000	84750000	0.10481263077801
chr1	84750000	84800000	0.456026884788536
chr1	84800000	84850000	0.319700716504977
chr1	84850000	84900000	0
chr1	84900000	84950000	0.282628453067867
chr1	84950000	85000000	0.00257857248536342
chr1	85000000	85050000	0.052459154989115
chr1	85050000	85100000	0.273518906008919
chr1	85100000	85150000	0.689852683194894
chr1	85150000	85200000	0.664109230021347
chr1	85200000	85250000	0.877940523746116
chr1	85450000	85500000	0.797772282459366
chr1	85500000	85550000	0.203263373702788
chr1	85550000	85600000	0.0544881956333354
chr1	85600000	85650000	0.318052120981548
chr1	85650000	85700000	0.545663982414981
chr1	85700000	85750000	0.0886859848244669
chr1	85750000	85800000	0.267727685836874
chr1	85800000	85850000	0.00503032993046304
chr1	85850000	85900000	0.676368017246845
chr1	85900000	85950000	0.455646439667745
chr1	85950000	86000000	0.0617800604485025
chr1	86000000	86050000	0.77416354913026
chr1	86050000	86100000	0.00606598609261721
chr1	86100000	86150000	0.459937015196669
chr1	86150000	86200000	0.26648067127428
chr1	86200000	86250000	0.623486145456851
chr1	86250000	86300000	0.115549637520343
chr1	86300000	86350000	0.0939065373153256
chr1	86350000	86400000	0.174814533003614
chr1	86400000	86450000	0.00410035296852873
chr1	86450000	86500000	0.0762792467186608
chr1	86500000	86550000	0.0133578509077843
chr1	86550000	86600000	0.538541204320166
chr1	86600000	86650000	0.662819943778665
chr1	86650000	86700000	0.217234163971847
chr1	86700000	86750000	0.806522520237567
chr1	86750000	86800000	0.0373047576775939
chr1	86800000	86850000	0.95375478198381
chr1	86850000	86900000	0.000338173440703415
chr1	86900000	86950000	0.00257857248536342
chr1	86950000	87000000	0.289011476761144
chr1	87000000	87050000	0.0450827468137721
chr1	87050000	87100000	0.873459725656796
chr1	87100000	87150000	0.283664109230021
chr1	87150000	87200000	0.59681271532137
chr1	87200000	87250000	0.9819711284425
chr1	87250000	87300000	0.432502694819606
chr1	87300000	87350000	0.00972248642022278
chr1	87350000	87400000	0.024813476211612
chr1	87400000	87450000	0.00196563312408848
chr1	87450000	87500000	0.0776742121615623
chr1	87500000	87550000	0.0314924016655042
chr1	87550000	87600000	0.144019614059561
chr1	87600000	87650000	0.0983873354046456
chr1	87650000	87700000	0.335383509817598
chr1	87700000	87750000	0.0385095005600997
chr1	87750000	87800000	0.154333904001015
chr1	87800000	87850000	0.243104432185657
chr1	87850000	87900000	0.0254475514129309
chr1	87900000	87950000	0.00955339969987112
chr1	87950000	88000000	0
chr1	88000000	88050000	0.337074377021115
chr1	88050000	88100000	0.272969374167776
chr1	88100000	88150000	0.815145942975504
chr1	88150000	88200000	0.874431974298818
chr1	88300000	88350000	0.00194449728404456
chr1	88350000	88400000	0.000359309280747344
chr1	88400000	88450000	0
chr1	88450000	88500000	0.00101452032211025
chr1	88500000	88550000	0.0634286559719316
chr1	88550000	88600000	0.640796398452857
chr1	88600000	88650000	0.561938579248832
chr1	88650000	88700000	0.702090334580348
chr1	88700000	88750000	0.0771880878405512
chr1	88750000	88800000	0.468518166254518
chr1	88800000	88850000	0.366262972121827
chr1	88850000	88900000	0.227231416312641
chr1	88900000	88950000	0.0046076131295838
chr1	88950000	89000000	0.287003571956967
chr1	89000000	89050000	0.0725804747109674
chr1	89050000	89100000	0.456893454230338
chr1	89100000	89150000	0.291738000126815
chr1	89150000	89200000	0.428360070170989
chr1	89200000	89250000	0.716631792530594
chr1	89250000	89300000	0.324160378754254
chr1	89300000	89350000	0.978885295796081
chr1	89350000	89400000	0.164373428021897
chr1	89400000	89450000	0.686914801428783
chr1	89450000	89500000	0.617694925284805
chr1	89500000	89550000	0.677128907488428
chr1	89550000	89600000	0.000338173440703415
chr1	89600000	89650000	0
chr1	89650000	89700000	0
chr1	89700000	89750000	0
chr1	89750000	89800000	0.0125546889861138
chr1	89800000	89850000	0.240208822099634
chr1	89850000	89900000	0.499038319278
chr1	89900000	89950000	0.0234607824487985
chr1	89950000	90000000	0.600236721408492
chr1	90000000	90050000	0.0154925707522245
chr1	90050000	90100000	0.00090884112189038
chr1	90100000	90150000	0.00433284720901228
chr1	90150000	90200000	0.313592458732272
chr1	90200000	90250000	0.382368482235326
chr1	90250000	90300000	0.0998668442077231
chr1	90300000	90350000	0.0106947350622451
chr1	90350000	90400000	0.000359309280747344
chr1	90400000	90450000	0.000126815040263795
chr1	90450000	90500000	0
chr1	90500000	90550000	0.000422716800879241
chr1	90550000	90600000	0.00143723712298949
chr1	90600000	90650000	0.0191279352397861
chr1	90650000	90700000	0.759072559338871
chr1	90700000	90750000	0.689218607993575
chr1	90750000	90800000	0.419504153192569
chr1	90800000	90850000	0.040115824403441
chr1	90850000	90900000	0.00276879504575911
chr1	90900000	90950000	0.0319362543064274
chr1	90950000	91000000	0.0277513579777229
chr1	91000000	91050000	0.146407963984529
chr1	91050000	91100000	0.402299579396783
chr1	91100000	91150000	0.359626318348023
chr1	91150000	91200000	0.784181937311098
chr1	91200000	91250000	0.399256018430453
chr1	91250000	91300000	0.636569230444064
chr1	91300000	91350000	0.604696383657768
chr1	91350000	91400000	0.498657874157208
chr1	91400000	91450000	0.732779574324182
chr1	91450000	91500000	0.953945004544206
chr1	91500000	91550000	0.486377951091666
chr1	91550000	91600000	0.315558091856361
chr1	91600000	91650000	0.285122482193055
chr1	91650000	91700000	0.715892038129055
chr1	91700000	91750000	0.907382748927356
chr1	91750000	91800000	0.83497136093674
chr1	91800000	91850000	0.521865026525479
chr1	91850000	91900000	0.0916872741107095
chr1	91900000	91950000	0.358273624585209
chr1	91950000	92000000	0.101029315410141
chr1	92000000	92050000	0.556189630756874
chr1	92050000	92100000	0.94458182740473
chr1	92100000	92150000	0.391520300974362
chr1	92150000	92200000	0.594043920275611
chr1	92200000	92250000	0.682856720140342
chr1	92250000	92300000	0.534292900471329
chr1	92300000	92350000	0.991186354701668
chr1	92350000	92400000	0.648828017669562
chr1	92400000	92450000	0.347304123602393
chr1	92450000	92500000	0.92777883456978
chr1	92500000	92550000	0.282607317227823
chr1	92550000	92600000	0.245344831230317
chr1	92600000	92650000	0.59275463403293
chr1	92650000	92700000	0.0250671062921396
chr1	92700000	92750000	0.0444909432925411
chr1	92750000	92800000	0.00209244816435228
chr1	92800000	92850000	0.000295901760615447
chr1	92850000	92900000	0
chr1	92900000	92950000	0
chr1	92950000	93000000	0.165176589943567
chr1	93000000	93050000	0.128210005706677
chr1	93050000	93100000	0.489358104537865
chr1	93100000	93150000	0.145942975503561
chr1	93150000	93200000	0.478071565954389
chr1	93200000	93250000	0.0370511275970663
chr1	93250000	93300000	0.0129139982668611
chr1	93300000	93350000	0.05419229387272
chr1	93350000	93400000	0.801301967746708
chr1	93400000	93450000	0.470864244499398
chr1	93450000	93500000	0.954748166465876
chr1	93500000	93550000	0.287891277238814
chr1	93550000	93600000	0.322511783230825
chr1	93600000	93650000	0.0347473210322744
chr1	93650000	93700000	0.378394944307061
chr1	93700000	93750000	0.664954663623106
chr1	93750000	93800000	0.661699744256335
chr1	93800000	93850000	0.309492105763744
chr1	93850000	93900000	0.657789613848202
chr1	93900000	93950000	0.533701096950098
chr1	93950000	94000000	0.323166994272187
chr1	94000000	94050000	0.210132521717076
chr1	94050000	94100000	0.736013357850908
chr1	94100000	94150000	0.344493056876546
chr1	94150000	94200000	0.477500898273202
chr1	94200000	94250000	0.240758353940777
chr1	94250000	94300000	0.307188299198952
chr1	94300000	94350000	0.837148352461269
chr1	94350000	94400000	0.0907784329888192
chr1	94400000	94450000	6.34075201318973e-05
chr1	94450000	94500000	0.00528396001099063
chr1	94500000	94550000	0.0385517722401877
chr1	94550000	94600000	0.748969627797857
chr1	94600000	94650000	0.380381713271194
chr1	94650000	94700000	0.319214592183966
chr1	94700000	94750000	0.000317037600659487
chr1	94750000	94800000	0.000338173440703415
chr1	94800000	94850000	0.753704055967704
chr1	94850000	94900000	0.0193604294802697
chr1	94900000	94950000	0.00450193392936404
chr1	94950000	95000000	0.00380445120791328
chr1	95000000	95050000	0.278929681060174
chr1	95050000	95100000	0.773106757128062
chr1	95100000	95150000	0.27064443176294
chr1	95150000	95200000	0.517384228436159
chr1	95200000	95250000	0.0755394923171221
chr1	95250000	95300000	0.624458394098873
chr1	95300000	95350000	0.0703400756663074
chr1	95350000	95400000	0.494578657028724
chr1	95400000	95450000	0.706402045949316
chr1	95450000	95500000	0
chr1	95500000	95550000	0.640077779891362
chr1	95550000	95600000	0.167099951387568
chr1	95600000	95650000	0.435356033225541
chr1	95650000	95700000	0.273244140088348
chr1	95700000	95750000	0.204933105066261
chr1	95750000	95800000	0.0641472745334263
chr1	95800000	95850000	0.788430241159935
chr1	95850000	95900000	0.11163950711221
chr1	95900000	95950000	0.334199902775136
chr1	95950000	96000000	0.383044829116733
chr1	96000000	96050000	0.809333586963414
chr1	96050000	96100000	0.343922389195359
chr1	96100000	96150000	0.192251601039883
chr1	96150000	96200000	0.166550419546425
chr1	96200000	96250000	0.508232409697123
chr1	96250000	96300000	0.00410035296852873
chr1	96300000	96350000	0.651364318474838
chr1	96350000	96400000	0
chr1	96400000	96450000	0.23794728721493
chr1	96450000	96500000	0.0663454018979984
chr1	96500000	96550000	0.000317037600659487
chr1	96550000	96600000	0.00122587872254987
chr1	96600000	96650000	0.0609980343668759
chr1	96650000	96700000	0.00200790480417645
chr1	96700000	96750000	0.873311774776488
chr1	96750000	96800000	0.38585589584258
chr1	96800000	96850000	0.894405343140363
chr1	96850000	96900000	0.0550165916344345
chr1	96900000	96950000	0.457041405110646
chr1	96950000	97000000	0.0678249107010758
chr1	97000000	97050000	0.385264092321349
chr1	97050000	97100000	0.447699363811215
chr1	97100000	97150000	0.127850696425929
chr1	97300000	97350000	0.00128928624268176
chr1	97350000	97400000	0.0249402912518758
chr1	97400000	97450000	0.676579375647285
chr1	97450000	97500000	0.288800118360704
chr1	97500000	97550000	0.601906452771965
chr1	97550000	97600000	0.887198021685372
chr1	97600000	97650000	0.265423879272082
chr1	97650000	97700000	0.0793862152051233
chr1	97700000	97750000	0.760171623021157
chr1	97750000	97800000	0.340181345507577
chr1	97800000	97850000	0.784414431551582
chr1	97850000	97900000	0.237820472174667
chr1	97900000	97950000	0.729461247437279
chr1	97950000	98000000	0.535244013273308
chr1	98000000	98050000	0.422632257519075
chr1	98050000	98100000	0.0224885338067762
chr1	98100000	98150000	0.722972544543783
chr1	98150000	98200000	0.704203918584744
chr1	98200000	98250000	0.691120833597531
chr1	98250000	98300000	0.216853718851056
chr1	98300000	98350000	0.704542092025447
chr1	98350000	98400000	0.654999682962399
chr1	98400000	98450000	0.0360577431150001
chr1	98450000	98500000	0.118149345845751
chr1	98500000	98550000	0.302792044469807
chr1	98550000	98600000	0.00175427472364886
chr1	98600000	98650000	0.244182360027899
chr1	98650000	98700000	0.0837190624141356
chr1	98700000	98750000	0.015217804831653
chr1	98750000	98800000	0.0010567920021981
chr1	98800000	98850000	0.691163105277619
chr1	98850000	98900000	0.292646841248705
chr1	98900000	98950000	0.00154291632320924
chr1	98950000	99000000	0.132690803795997
chr1	99000000	99050000	0.484095280366918
chr1	99050000	99100000	0.513474098028026
chr1	99100000	99150000	0.0186418109187749
chr1	99150000	99200000	0.101980428212119
chr1	99200000	99250000	0.34969247352736
chr1	99250000	99300000	0.231944708642445
chr1	99300000	99350000	0.0619914188489421
chr1	99350000	99400000	0.492803246465031
chr1	99400000	99450000	0.0680785407816034
chr1	99450000	99500000	0.000951112801978349
chr1	99500000	99550000	0.010737006742333
chr1	99550000	99600000	0.105256483418933
chr1	99600000	99650000	0.371525796292774
chr1	99650000	99700000	0.000317037600659487
chr1	99700000	99750000	0.201466827299051
chr1	99750000	99800000	0.14801428782787
chr1	99800000	99850000	0.0843108659353666
chr1	99850000	99900000	0.349882696087756
chr1	99900000	99950000	0.701329444338765
chr1	99950000	100000000	0.000295901760615447
chr1	100000000	100050000	0.0268002451757445
chr1	100050000	100100000	0.649102783590134
chr1	100100000	100150000	0.0664933527783061
chr1	100150000	100200000	6.34075201318973e-05
chr1	100200000	100250000	0.426478980407076
chr1	100250000	100300000	0.0584828694016444
chr1	100300000	100350000	0.512417306025828
chr1	100350000	100400000	0.110498171749836
chr1	100400000	100450000	0.52256250924693
chr1	100450000	100500000	0.131338110033183
chr1	100500000	100550000	0.118529790966542
chr1	100550000	100600000	0.500031703760066
chr1	100600000	100650000	0.901824022995794
chr1	100650000	100700000	0.451989939340139
chr1	100700000	100750000	0.0483799378606302
chr1	100750000	100800000	0.0741445268742206
chr1	100800000	100850000	0.652759283917739
chr1	100850000	100900000	0.801597869507324
chr1	100900000	100950000	0.535751273434363
chr1	100950000	101000000	0.0086234227379367
chr1	101000000	101050000	0.0235030541288863
chr1	101050000	101100000	0.367340899964069
chr1	101100000	101150000	0.742924777545284
chr1	101150000	101200000	0.117177097203728
chr1	101200000	101250000	0.668991609071503
chr1	101250000	101300000	0.229070234396466
chr1	101300000	101350000	4.22716800879686e-05
chr1	101350000	101400000	0.0590746729228753
chr1	101400000	101450000	0.00864455857798063
chr1	101450000	101500000	0.019740874601061
chr1	101500000	101550000	0.332720393972058
chr1	101550000	101600000	0.423752457041405
chr1	101600000	101650000	0.0910954705894785
chr1	101650000	101700000	0.0184938600384672
chr1	101700000	101750000	0.705810242428085
chr1	101750000	101800000	0.659776382812335
chr1	101800000	101850000	0.634941770760679
chr1	101850000	101900000	0.376704077103544
chr1	101900000	101950000	0.87236066197451
chr1	101950000	102000000	0.394859763701308
chr1	102000000	102050000	0.00807389089679367
chr1	102050000	102100000	0.238285460655634
chr1	102100000	102150000	0.40287024707797
chr1	102150000	102200000	0.18599539238687
chr1	102200000	102250000	0.147718386067254
chr1	102250000	102300000	0.198951662333819
chr1	102300000	102350000	0.586498425379917
chr1	102350000	102400000	0.686005960306892
chr1	102400000	102450000	0.0625832223701731
chr1	102450000	102500000	0.498002663115846
chr1	102500000	102550000	0.462578995202164
chr1	102550000	102600000	0.301375943186862
chr1	102600000	102650000	0.00458647728953987
chr1	102650000	102700000	0.0142878278697187
chr1	102700000	102750000	0.106482362141483
chr1	102750000	102800000	0.916745926066832
chr1	102800000	102850000	0.496882463593516
chr1	102850000	102900000	0.00262084416545139
chr1	102900000	102950000	0.00126815040263772
chr1	102950000	103000000	0.415002219263205
chr1	103000000	103050000	0.133578509077843
chr1	103050000	103100000	0.368186333565828
chr1	103100000	103150000	0.0937585864350179
chr1	103150000	103200000	0.321645213789022
chr1	103200000	103250000	0.315727178576713
chr1	103250000	103300000	0.105045125018494
chr1	103300000	103350000	0.487265656373513
chr1	103350000	103400000	0.236256420011413
chr1	103400000	103450000	0.219072982055672
chr1	103500000	103550000	0.22439921374675
chr1	103550000	103600000	0.285714285714286
chr1	103600000	103650000	0.00929976961934353
chr1	103650000	103700000	0.00676346881406797
chr1	103700000	103750000	0.366178428761651
chr1	103750000	103800000	0.389935112971065
chr1	103800000	103850000	0.307526472639655
chr1	103850000	103900000	0.337349142941686
chr1	103900000	103950000	0.207279183311141
chr1	103950000	104000000	0.181049605816583
chr1	104000000	104050000	0.844736119037051
chr1	104050000	104100000	0.645277196542177
chr1	104100000	104150000	0.650561156553167
chr1	104150000	104200000	0.363684399636464
chr1	104200000	104250000	0.410436877813709
chr1	104250000	104300000	0.651723627755585
chr1	104300000	104350000	0.0809502673683765
chr1	104350000	104400000	0.366115021241519
chr1	104400000	104450000	0.776361676494832
chr1	104450000	104500000	0.00942658465960733
chr1	104500000	104550000	0.312112949929195
chr1	104550000	104600000	0.38014921903071
chr1	104600000	104650000	0.546720774417179
chr1	104650000	104700000	0.0592014879631391
chr1	104700000	104750000	0.673218777080295
chr1	104750000	104800000	0.241392429142096
chr1	104800000	104850000	0.376344767822797
chr1	104850000	104900000	0.323124722592099
chr1	104900000	104950000	0.012385602265762
chr1	104950000	105000000	0.0302665229429544
chr1	105000000	105050000	0
chr1	105050000	105100000	0.00224039904466
chr1	105100000	105150000	0
chr1	105150000	105200000	0.0182613657979837
chr1	105200000	105250000	0.0673387863800646
chr1	105250000	105300000	0.0426732610487603
chr1	105300000	105350000	0.0452518335341238
chr1	105350000	105400000	0.00416376048866063
chr1	105400000	105450000	0.0592014879631391
chr1	105450000	105500000	0.0821972819309703
chr1	105500000	105550000	0.418320546150107
chr1	105550000	105600000	0.481643522921819
chr1	105600000	105650000	0.418827806311162
chr1	105650000	105700000	0.638344641007757
chr1	105700000	105750000	0.651512269355146
chr1	105750000	105800000	0.854585420497538
chr1	105800000	105850000	0.495487498150614
chr1	105850000	105900000	0.162090757297149
chr1	105900000	105950000	0.191194809037685
chr1	105950000	106000000	0.205313550187052
chr1	106000000	106050000	0.00919409041912367
chr1	106050000	106100000	0.0065098387335405
chr1	106100000	106150000	0.131993321074546
chr1	106150000	106200000	0
chr1	106200000	106250000	0.0648447572548772
chr1	106250000	106300000	0.00568554097182594
chr1	106300000	106350000	0.473823262105552
chr1	106350000	106400000	8.45433601758261e-05
chr1	106400000	106450000	0.0234607824487985
chr1	106450000	106500000	0.40542768372329
chr1	106500000	106550000	0.690064041595333
chr1	106550000	106600000	0.0900386785872804
chr1	106600000	106650000	0.813941200092998
chr1	106650000	106700000	0.878342104706952
chr1	106700000	106750000	0.285693149874242
chr1	106750000	106800000	0.129583835309534
chr1	106800000	106850000	0.410944137974764
chr1	106850000	106900000	0.738084670175216
chr1	106900000	106950000	0.72700948999218
chr1	106950000	107000000	0.524337919810623
chr1	107000000	107050000	0.505315663771057
chr1	107050000	107100000	0.197768055291358
chr1	107100000	107150000	0.0178386489971044
chr1	107150000	107200000	0.00433284720901228
chr1	107200000	107250000	0.351531291611185
chr1	107250000	107300000	0.712087586921142
chr1	107300000	107350000	0.617356751844102
chr1	107350000	107400000	0.0526282417094668
chr1	107400000	107450000	0.174307272842559
chr1	107450000	107500000	0.436772134508486
chr1	107500000	107550000	0.00484010737006746
chr1	107550000	107600000	0.00469215648975974
chr1	107600000	107650000	0.693762813603027
chr1	107650000	107700000	0.44351446748251
chr1	107700000	107750000	0.049626952423224
chr1	107750000	107800000	0.775452835372942
chr1	107800000	107850000	0.101473168051064
chr1	107850000	107900000	0.533405195189483
chr1	107900000	107950000	0.0230592014879631
chr1	107950000	108000000	0.322004523069769
chr1	108000000	108050000	0.0290406442204045
chr1	108050000	108100000	0.864688352038552
chr1	108100000	108150000	0.0867626233804663
chr1	108150000	108200000	0.358738613066176
chr1	108200000	108250000	0
chr1	108250000	108300000	0.393063217297572
chr1	108300000	108350000	0.076236975038573
chr1	108350000	108400000	0.332720393972058
chr1	108400000	108450000	0.0761101599983092
chr1	108450000	108500000	0.404265212520872
chr1	108500000	108550000	0.0230592014879631
chr1	108550000	108600000	0.429776171453934
chr1	108600000	108650000	0.513241603787542
chr1	108650000	108700000	0.0325491936677024
chr1	108700000	108750000	0.00574894849195784
chr1	108750000	108800000	0.0773783104009469
chr1	108800000	108850000	0.945300445966225
chr1	108850000	108900000	0.604675247817725
chr1	108900000	108950000	0.138164986367383
chr1	108950000	109000000	0.615602477120453
chr1	109000000	109050000	0.0633652484517997
chr1	109050000	109100000	0.00333946272694607
chr1	109100000	109150000	0.0481897153002346
chr1	109150000	109200000	0.647686682307188
[truncated: 45,313 more rows]
