# Supplementary material for: Transcription elongation can be sufficient, but is not necessary, to advance replication timing
Source: EMBO Rep. 2026 Mar 24;27(8):1964–99. doi: 10.1038/s44319-026-00735-2 (PMC13121604; doi:10.1038/s44319-026-00735-2)
Supplement: Supplementary file 4 — Source data Fig. 3 [file 44319_2026_735_MOESM4_ESM.zip › Fig3/3B/CAG_Ptn_129_pvalues.bg]

chr1	3000000	3050000	0.229116222760291
chr1	3050000	3100000	0.584313386371498
chr1	3150000	3200000	0.683111380145278
chr1	3200000	3250000	0.904661016949153
chr1	3250000	3300000	0.542589069526116
chr1	3300000	3350000	0.427187824282255
chr1	3350000	3400000	0.0714285714285714
chr1	3400000	3450000	0.231105153925977
chr1	3450000	3500000	0.729526980283639
chr1	3500000	3550000	0.191045485991007
chr1	3550000	3600000	0.42089674852992
chr1	3600000	3650000	0.0702179176755447
chr1	3650000	3700000	0.229245935662401
chr1	3700000	3750000	0.379734520927015
chr1	3750000	3800000	0.452741265997925
chr1	3800000	3850000	0.200190245589761
chr1	3850000	3900000	0.606515911449325
chr1	3900000	3950000	0.0829514008993428
chr1	3950000	4000000	0.120762711864407
chr1	4000000	4050000	0.669967139398132
chr1	4050000	4100000	0.636328260117606
chr1	4100000	4150000	0.971938775510204
chr1	4150000	4200000	0.896553960567278
chr1	4200000	4250000	0.922085783465929
chr1	4250000	4300000	0.505945174680042
chr1	4300000	4350000	0.559992217225873
chr1	4350000	4400000	0.828043929436181
chr1	4400000	4450000	0.245027672085783
chr1	4450000	4500000	0.0207756831546178
chr1	4500000	4550000	0.00233483223797992
chr1	4550000	4600000	0.517900380491179
chr1	4600000	4650000	0.487612417848495
chr1	4650000	4700000	0.716707021791767
chr1	4700000	4750000	0.00575060532687655
chr1	4750000	4800000	0.120481667243168
chr1	4800000	4850000	0.039173296437219
chr1	4850000	4900000	0.00296177793151153
chr1	4900000	4950000	0.152109996540989
chr1	4950000	5000000	0.161773607748184
chr1	5000000	5050000	0.191758906952612
chr1	5050000	5100000	0.00910152196471814
chr1	5100000	5150000	0.6952827741266
chr1	5150000	5200000	0.763382047734348
chr1	5200000	5250000	0.173037011414735
chr1	5250000	5300000	0.262106537530266
chr1	5300000	5350000	0.191110342442062
chr1	5600000	5650000	0.967766343825666
chr1	5650000	5700000	0.628026634382567
chr1	5700000	5750000	0.588010204081633
chr1	5750000	5800000	0.199995676236596
chr1	5800000	5850000	0.400812867519889
chr1	5850000	5900000	0.818423555863023
chr1	5950000	6000000	0.264290038049118
chr1	6000000	6050000	0.943445174680042
chr1	6050000	6100000	0.418605153925977
chr1	6100000	6150000	0.689856451054998
chr1	6150000	6200000	0.457778450363196
chr1	6200000	6250000	0.163438256658596
chr1	6250000	6300000	0.754648045658942
chr1	6300000	6350000	0.200492909028018
chr1	6350000	6400000	0.632847630577655
chr1	6400000	6450000	0.401893808370806
chr1	6450000	6500000	0.109110169491525
chr1	6500000	6550000	0.283638879280526
chr1	6550000	6600000	0.677014873746109
chr1	6600000	6650000	0.231342960913179
chr1	6650000	6700000	0.938126945693532
chr1	6700000	6750000	0.169859045313041
chr1	6750000	6800000	0.0439078173642339
chr1	6800000	6850000	0.126513317191283
chr1	6850000	6900000	0.390414216534071
chr1	6900000	6950000	0.0850700449671394
chr1	6950000	7000000	0.159092874437911
chr1	7000000	7050000	0.652066758906953
chr1	7050000	7100000	0.0497232791421653
chr1	7100000	7150000	0.818682981667243
chr1	7150000	7200000	0.371973365617433
chr1	7200000	7250000	0.365358007609824
chr1	7250000	7300000	0.342009685230024
chr1	7300000	7350000	0.655136630923556
chr1	7350000	7400000	0.68399775164303
chr1	7400000	7450000	0.932787097890003
chr1	7450000	7500000	0.627832065029402
chr1	7500000	7550000	0.0687262193012799
chr1	7550000	7600000	0.680041508128675
chr1	7600000	7650000	0.915405569007264
chr1	7650000	7700000	0.951422518159806
chr1	7700000	7750000	0.996022137668627
chr1	7750000	7800000	0.061786579038395
chr1	7800000	7850000	0.580313905223106
chr1	7850000	7900000	0.42206416464891
chr1	7900000	7950000	0.0155439294361812
chr1	7950000	8000000	0.247643548945002
chr1	8000000	8050000	0.0131658595641646
chr1	8050000	8100000	0.213983050847458
chr1	8100000	8150000	0.468804047042546
chr1	8150000	8200000	0.0776331719128329
chr1	8200000	8250000	0.376924074714632
chr1	8250000	8300000	0.181576444136977
chr1	8300000	8350000	0.859996540989277
chr1	8350000	8400000	0.541594603943272
chr1	8400000	8450000	0.269002940159115
chr1	8450000	8500000	0.801668972673815
chr1	8500000	8550000	0.633863714977516
chr1	8550000	8600000	0.0789735385679695
chr1	8600000	8650000	0.544556381874784
chr1	8650000	8700000	0.518505707367693
chr1	8700000	8750000	0.190029401591145
chr1	8750000	8800000	0.577827741265998
chr1	8800000	8850000	0.334205292286406
chr1	8850000	8900000	0.814164648910412
chr1	8900000	8950000	0.544361812521619
chr1	8950000	9000000	0.408703735731581
chr1	9000000	9050000	0.791335178139052
chr1	9050000	9100000	0.70150899342788
chr1	9100000	9150000	0.0708016257350398
chr1	9150000	9200000	0.292805257696299
chr1	9200000	9250000	0.107596852300242
chr1	9250000	9300000	0.139160325147008
chr1	9300000	9350000	0.864298685575925
chr1	9350000	9400000	0.916097371151851
chr1	9400000	9450000	0.713161535800761
chr1	9450000	9500000	0.623465063991698
chr1	9500000	9550000	0.615379626426842
chr1	9550000	9600000	0.45553009339329
chr1	9600000	9650000	0.299896229678312
chr1	9650000	9700000	0.591793497059841
chr1	9700000	9750000	0.0461345555171221
chr1	9750000	9800000	0.419232099619509
chr1	9800000	9850000	0.683457281217572
chr1	9850000	9900000	0.154574541681079
chr1	9900000	9950000	0.798037011414735
chr1	9950000	10000000	0.708794534763058
chr1	10000000	10050000	0.633150294015911
chr1	10050000	10100000	0.536860083016257
chr1	10100000	10150000	0.0304825319958492
chr1	10150000	10200000	0.604937737806987
chr1	10200000	10250000	0.480564683500519
chr1	10250000	10300000	0.416659460394327
chr1	10300000	10350000	0.719863369076444
chr1	10350000	10400000	0.875562089242477
chr1	10400000	10450000	0.631961259079903
chr1	10450000	10500000	0.1900942580422
chr1	10500000	10550000	0.314143030093393
chr1	10550000	10600000	0.31755880318229
chr1	10600000	10650000	0.00495070909719819
chr1	10650000	10700000	0.280828433068143
chr1	10700000	10750000	0.00250778277412655
chr1	10750000	10800000	0.00151331719128334
chr1	10800000	10850000	0.836907644413698
chr1	10850000	10900000	0.0193704600484261
chr1	10900000	10950000	0.804652369422345
chr1	10950000	11000000	0.864666205465237
chr1	11000000	11050000	0.0288611207194742
chr1	11050000	11100000	0.0209270148737462
chr1	11100000	11150000	0.00313472846765828
chr1	11150000	11200000	0.0037184365271532
chr1	11200000	11250000	0.857921134555517
chr1	11250000	11300000	0.671610169491525
chr1	11300000	11350000	0.0202352127291595
chr1	11350000	11400000	0.0100527499135248
chr1	11400000	11450000	0.0286016949152542
chr1	11450000	11500000	0.284265824974057
chr1	11500000	11550000	0.630253372535455
chr1	11550000	11600000	0.0587383258388101
chr1	11600000	11650000	0.79615617433414
chr1	11650000	11700000	0.540837945347631
chr1	11700000	11750000	0.415751470079557
chr1	11750000	11800000	0.559797647872708
chr1	11800000	11850000	0.431446731234867
chr1	11850000	11900000	0.544253718436527
chr1	11900000	11950000	0.368579211345555
chr1	11950000	12000000	0.210091663784158
chr1	12000000	12050000	0.553636285022484
chr1	12050000	12100000	0.632631442407471
chr1	12100000	12150000	0.784784676582497
chr1	12150000	12200000	0.6875
chr1	12200000	12250000	0.275726392251816
chr1	12250000	12300000	0.292999827049464
chr1	12300000	12350000	0.0597111726046351
chr1	12350000	12400000	0.0803139052231062
chr1	12400000	12450000	0.0583708059494984
chr1	12450000	12500000	0.0909936008301626
chr1	12500000	12550000	0.0848322379799378
chr1	12550000	12600000	0.730434970598409
chr1	12600000	12650000	0.165989277066759
chr1	12650000	12700000	0.0307419578000692
chr1	12700000	12750000	0.640068315461778
chr1	12750000	12800000	0.00668021445866485
chr1	12800000	12850000	0.383280006918021
chr1	12850000	12900000	0.495157384987893
chr1	12900000	12950000	0.100484261501211
chr1	12950000	13000000	0.425155655482532
chr1	13000000	13050000	0.0731148391560014
chr1	13050000	13100000	0.00769629885852641
chr1	13100000	13150000	0.013706329989623
chr1	13150000	13200000	0.485450536146662
chr1	13200000	13250000	0.0516689726738153
chr1	13250000	13300000	0.00782601176063646
chr1	13300000	13350000	0.00218350051885163
chr1	13350000	13400000	0.187564856451055
chr1	13400000	13450000	0.00038913870632995
chr1	13450000	13500000	0.819828778969215
chr1	13500000	13550000	0.719085091663784
chr1	13550000	13600000	0.314986163957108
chr1	13600000	13650000	0.856645624351436
chr1	13650000	13700000	0.0338766862677274
chr1	13700000	13750000	0.359737115185057
chr1	13750000	13800000	0.527282947077136
chr1	13800000	13850000	0.464307333102733
chr1	13850000	13900000	0.111617952265652
chr1	13900000	13950000	0.0286881701833276
chr1	13950000	14000000	0.438429609131788
chr1	14000000	14050000	0.0698287789692148
chr1	14050000	14100000	0.0463075060532687
chr1	14100000	14150000	0.000345901072293375
chr1	14150000	14200000	0.00300501556554822
chr1	14200000	14250000	0.000216188170183318
chr1	14250000	14300000	0.00421566931857487
chr1	14300000	14350000	0.00144846074022831
chr1	14350000	14400000	0.00689640262884816
chr1	14400000	14450000	0.00828000691802144
chr1	14450000	14500000	0.000324282255275032
chr1	14500000	14550000	0.105780871670702
chr1	14550000	14600000	0.535281909373919
chr1	14600000	14650000	0.842744725008647
chr1	14650000	14700000	0.158336215842269
chr1	14700000	14750000	0.0206892078865445
chr1	14750000	14800000	0.108202179176755
chr1	14800000	14850000	0.698374264960221
chr1	14850000	14900000	0.526526288481494
chr1	14900000	14950000	0.831243514354895
chr1	14950000	15000000	0.105953822206849
chr1	15000000	15050000	0.56431598062954
chr1	15050000	15100000	0.677317537184365
chr1	15100000	15150000	0.863109650639917
chr1	15150000	15200000	0.702589934278796
chr1	15200000	15250000	0.524667070217918
chr1	15250000	15300000	0.352127291594604
chr1	15300000	15350000	0.471030785195434
chr1	15350000	15400000	0.0468479764787271
chr1	15400000	15450000	0.138857661708751
chr1	15450000	15500000	0.25337253545486
chr1	15500000	15550000	0.533249740574196
chr1	15550000	15600000	0.00408595641646492
chr1	15600000	15650000	0.00311310965063993
chr1	15650000	15700000	0.0109175025942581
chr1	15700000	15750000	0.836194223452093
chr1	15750000	15800000	0.719344517468004
chr1	15800000	15850000	0.744746627464545
chr1	15850000	15900000	0.562932376340367
chr1	15900000	15950000	0.480651158768592
chr1	15950000	16000000	0.364298685575925
chr1	16000000	16050000	0.050998789346247
chr1	16050000	16100000	0.246216707021792
chr1	16100000	16150000	0.951054998270495
chr1	16150000	16200000	0.519694742303701
chr1	16200000	16250000	0.260571601521965
chr1	16250000	16300000	0.619660152196472
chr1	16300000	16350000	0.600181598062954
chr1	16350000	16400000	0.400272397094431
chr1	16400000	16450000	0.913632826011761
chr1	16450000	16500000	0.892749048772051
chr1	16500000	16550000	0.967787962642684
chr1	16550000	16600000	0.164973192666897
chr1	16600000	16650000	0.00689640262884816
chr1	16650000	16700000	0.777909892770668
chr1	16700000	16750000	0.32002334832238
chr1	16750000	16800000	0.852732618471117
chr1	16800000	16850000	0.590755793842961
chr1	16850000	16900000	0.828303355240401
chr1	16900000	16950000	0.290924420615704
chr1	16950000	17000000	0.00136198547215494
chr1	17000000	17050000	0.0216836734693877
chr1	17050000	17100000	0.00226997578692489
chr1	17100000	17150000	0.0094474230370114
chr1	17150000	17200000	0.00207540643375992
chr1	17200000	17250000	0.977559667934971
chr1	17250000	17300000	0.450255102040816
chr1	17300000	17350000	0.234629021099965
chr1	17350000	17400000	0.0131658595641646
chr1	17400000	17450000	0.0152845036319612
chr1	17450000	17500000	0.0401461432030439
chr1	17500000	17550000	0.000172950536146632
chr1	17550000	17600000	0.536427706675891
chr1	17600000	17650000	0.297085783465929
chr1	17650000	17700000	0.131377551020408
chr1	17700000	17750000	0.900250778277413
chr1	17750000	17800000	0.0341144932549291
chr1	17800000	17850000	0.036838464199239
chr1	17850000	17900000	0.110104635074369
chr1	17900000	17950000	0.485450536146662
chr1	17950000	18000000	0.148953649256313
chr1	18000000	18050000	0.370114147353857
chr1	18050000	18100000	0.301885160843999
chr1	18100000	18150000	0.897829470771359
chr1	18150000	18200000	0.856688861985472
chr1	18200000	18250000	0.504950709097198
chr1	18250000	18300000	0.51491698374265
chr1	18300000	18350000	0.458362158422691
chr1	18350000	18400000	0.0134036665513663
chr1	18400000	18450000	0.00843133863714973
chr1	18450000	18500000	0.0280396056727776
chr1	18500000	18550000	0.00797734347976475
chr1	18550000	18600000	0.476781390522311
chr1	18600000	18650000	0.721744206157039
chr1	18650000	18700000	0.303657903839502
chr1	18700000	18750000	0.0616784849533033
chr1	18750000	18800000	0.231126772742996
chr1	18800000	18850000	0.717852819093739
chr1	18850000	18900000	0.194266689726738
chr1	18900000	18950000	0.703389830508475
chr1	18950000	19000000	0.23469387755102
chr1	19000000	19050000	0.232380664130059
chr1	19050000	19100000	0.395689207886544
chr1	19100000	19150000	0.00713420961604982
chr1	19150000	19200000	0.929436181252162
chr1	19200000	19250000	0.591879972327914
chr1	19250000	19300000	0.853791940505016
chr1	19300000	19350000	0.762560532687651
chr1	19350000	19400000	0.637819958491871
chr1	19400000	19450000	0.0890479072985126
chr1	19450000	19500000	0.70332497405742
chr1	19500000	19550000	0.0554955032860602
chr1	19550000	19600000	0.730716015219647
chr1	19600000	19650000	0.0965496368038741
chr1	19650000	19700000	0.240098581805604
chr1	19700000	19750000	0.0263533379453477
chr1	19750000	19800000	0.643938083708059
chr1	19800000	19850000	0.100289692148046
chr1	19850000	19900000	0.0283638879280526
chr1	19900000	19950000	0.0963334486336908
chr1	19950000	20000000	0.433305949498443
chr1	20000000	20050000	0.822941888619855
chr1	20050000	20100000	0.722976478727084
chr1	20100000	20150000	0.390349360083016
chr1	20150000	20200000	0.155633863714978
chr1	20200000	20250000	0.317385852646143
chr1	20250000	20300000	0.571212383258388
chr1	20300000	20350000	0.012538913870633
chr1	20350000	20400000	0.524667070217918
chr1	20400000	20450000	0.0405569007263923
chr1	20450000	20500000	0.0701746800415082
chr1	20500000	20550000	0.596809062608094
chr1	20550000	20600000	0.914670529228641
chr1	20600000	20650000	0.0492909028017987
chr1	20650000	20700000	0.146813386371498
chr1	20700000	20750000	0.286211518505707
chr1	20750000	20800000	0.112828606018679
chr1	20800000	20850000	0.000194569353164975
chr1	20850000	20900000	0.00129712902110002
chr1	20900000	20950000	0.240595814597025
chr1	20950000	21000000	0.00830162573503979
chr1	21000000	21050000	0.87279488066413
chr1	21050000	21100000	0.539281390522311
chr1	21100000	21150000	0.511695780006918
chr1	21150000	21200000	0.549226046350744
chr1	21200000	21250000	0.024948114839156
chr1	21250000	21300000	0.0742390176409546
chr1	21300000	21350000	0.894565029401591
chr1	21350000	21400000	0.23806641300588
chr1	21400000	21450000	0.466966447595988
chr1	21450000	21500000	0.0481451054998271
chr1	21500000	21550000	0.310273261847112
chr1	21550000	21600000	0.456740747146316
chr1	21600000	21650000	0.423728813559322
chr1	21650000	21700000	0.0494206157039087
chr1	21700000	21750000	0.209724143894846
chr1	21750000	21800000	0.139441369768246
chr1	21800000	21850000	0.275553441715669
chr1	21850000	21900000	0.821147526807333
chr1	21900000	21950000	0.313105326876513
chr1	21950000	22000000	0.223516949152542
chr1	22000000	22050000	0.730651158768592
chr1	22050000	22100000	0.335891560013836
chr1	22100000	22150000	0.24857315807679
chr1	22150000	22200000	0.272678139052231
chr1	22200000	22250000	0.119854721549637
chr1	22250000	22300000	0.135593220338983
chr1	22300000	22350000	0.00425890695261155
chr1	22350000	22400000	0.00668021445866485
chr1	22400000	22450000	0.000864752680733272
chr1	22450000	22500000	0.10995330335524
chr1	22500000	22550000	0.00343739190591485
chr1	22550000	22600000	0.219041854029748
chr1	22600000	22650000	0.0574411968177101
chr1	22650000	22700000	0.726975959875476
chr1	22700000	22750000	0.170788654444829
chr1	22750000	22800000	0.870892424766517
chr1	22800000	22850000	0.788113974403321
chr1	22850000	22900000	0.158379453476306
chr1	22900000	22950000	0.155871670702179
chr1	22950000	23000000	0.533141646489104
chr1	23000000	23050000	0.0516905914908337
chr1	23050000	23100000	0.268959702525078
chr1	23100000	23150000	0.0987331373227257
chr1	23150000	23200000	0.75869076444137
chr1	23200000	23250000	0.886998443445175
chr1	23300000	23350000	0.201422518159806
chr1	23350000	23400000	0.127269975786925
chr1	23400000	23450000	0.939553787616742
chr1	23450000	23500000	0.0787357315807679
chr1	23500000	23550000	0.440721203735732
chr1	23550000	23600000	0.443920788654445
chr1	23600000	23650000	0.00155655482531991
chr1	23650000	23700000	0.146748529920443
chr1	23700000	23750000	0.0643592182635766
chr1	23750000	23800000	0.0193272224143894
chr1	23800000	23850000	0.00756658595641646
chr1	23850000	23900000	0.306381874783812
chr1	23900000	23950000	0.00281044621238324
chr1	23950000	24000000	0.013836042891733
chr1	24000000	24050000	0.011047215496368
chr1	24050000	24100000	0.0200190245589761
chr1	24100000	24150000	0.279704254583189
chr1	24150000	24200000	0.370049290902802
chr1	24200000	24250000	0.57793583535109
chr1	24250000	24300000	0.0110904531304047
chr1	24300000	24350000	0.161233137322726
chr1	24350000	24400000	0.708643203043929
chr1	24400000	24450000	0.523305084745763
chr1	24450000	24500000	0.0735255966793497
chr1	24500000	24550000	0.455811138014528
chr1	24550000	24600000	0.075103770321688
chr1	24600000	24650000	0.00425890695261155
chr1	24650000	24700000	0.256788308543756
chr1	24700000	24750000	0.387971290211
chr1	24750000	24800000	0.0649429263230716
chr1	24800000	24850000	0.329708578346593
chr1	24850000	24900000	0.037487028709789
chr1	24900000	24950000	0.242065894154272
chr1	24950000	25000000	0.239666205465237
chr1	25000000	25050000	0.13122621930128
chr1	25050000	25100000	0.0989060878588723
chr1	25100000	25150000	0.0427620200622622
chr1	25150000	25200000	0.0600570736769284
chr1	25200000	25250000	0.287962642684192
chr1	25250000	25300000	0.558500518851608
chr1	25300000	25350000	0.150769629885853
chr1	25350000	25400000	0.548145105499827
chr1	25400000	25450000	0.333837772397094
chr1	25450000	25500000	0.131507263922518
chr1	25500000	25550000	0.275466966447596
chr1	25550000	25600000	0.611207194742304
chr1	25600000	25650000	0.239601349014182
chr1	25650000	25700000	0.00903666551366311
chr1	25700000	25750000	0.0381788308543757
chr1	25750000	25800000	0.00683154617779314
chr1	25800000	25850000	0.0297474922172258
chr1	25850000	25900000	0.413762538913871
chr1	25900000	25950000	0.389376513317191
chr1	25950000	26000000	0.684149083362158
chr1	26000000	26050000	0.580357142857143
chr1	26050000	26100000	0.670875129712902
chr1	26100000	26150000	0.666335178139052
chr1	26150000	26200000	0.491590280179869
chr1	26200000	26250000	0.0708232445520581
chr1	26250000	26300000	0.751859218263577
chr1	26300000	26350000	0.517554479418886
chr1	26350000	26400000	0.444309927360775
chr1	26400000	26450000	0.0713637149775165
chr1	26450000	26500000	0.74948114839156
chr1	26500000	26550000	0.534525250778277
chr1	26550000	26600000	0.112720511933587
chr1	26600000	26650000	0.0138576617087512
chr1	26650000	26700000	0.477257004496714
chr1	26700000	26750000	0.901958664821861
chr1	26750000	26800000	0.0766387063299896
chr1	26850000	26900000	0.00672345209270153
chr1	26900000	26950000	0.349511414735386
chr1	26950000	27000000	0.43944569353165
chr1	27000000	27050000	0.915708232445521
chr1	27050000	27100000	0.0835351089588378
chr1	27100000	27150000	0.413611207194742
chr1	27150000	27200000	0.218933759944656
chr1	27200000	27250000	0.562672950536147
chr1	27250000	27300000	0.415059667934971
chr1	27300000	27350000	0.777261328260118
chr1	27350000	27400000	0.0973927706675891
chr1	27700000	27750000	0.104699930819786
chr1	27950000	28000000	0.619660152196472
chr1	28100000	28150000	0.0786276374956763
chr1	28800000	28850000	0.0701098235904531
chr1	28850000	28900000	0.594993081978554
chr1	28900000	28950000	0.0345684884123141
chr1	28950000	29000000	0.151807333102733
chr1	29000000	29050000	0.257977343479765
chr1	29100000	29150000	0.0283206502940159
chr1	29250000	29300000	0.606818574887582
chr1	29350000	29400000	0.728467658249741
chr1	29400000	29450000	0.186570390868212
chr1	29450000	29500000	0.0980197163611207
chr1	29500000	29550000	0.520040643375995
chr1	29600000	29650000	0.112720511933587
chr1	29650000	29700000	0.088550674507091
chr1	30050000	30100000	0.0526634382566586
chr1	30250000	30300000	0.0221376686267727
chr1	30700000	30750000	0.345965928744379
chr1	30750000	30800000	0.0384814942926323
chr1	30900000	30950000	0.133993427879626
chr1	30950000	31000000	0.745265479072985
chr1	31000000	31050000	0.313516084399862
chr1	31050000	31100000	0.638598235904531
chr1	31100000	31150000	0.544772570044967
chr1	31200000	31250000	0.280179868557593
chr1	31250000	31300000	0.572660843998616
chr1	31300000	31350000	0.213810100311311
chr1	31650000	31700000	0.815634728467658
chr1	31700000	31750000	0.37746454514009
chr1	31750000	31800000	0.597630577654791
chr1	31900000	31950000	0.0627810446212383
chr1	32000000	32050000	0.32780612244898
chr1	32050000	32100000	0.558262711864407
chr1	32250000	32300000	0.340193704600484
chr1	32300000	32350000	0.620265479072985
chr1	32500000	32550000	0.00343739190591485
chr1	32550000	32600000	0.154401591144933
chr1	32600000	32650000	0.0102689380837081
chr1	32650000	32700000	0.183003286060187
chr1	32700000	32750000	0.049636803874092
chr1	32750000	32800000	0.0973495330335524
chr1	32800000	32850000	0.126967312348668
chr1	32850000	32900000	0.25415081286752
chr1	32900000	32950000	0.427360774818402
chr1	32950000	33000000	0.882112590799031
chr1	33000000	33050000	0.114125735039779
chr1	33050000	33100000	0.585091663784158
chr1	33100000	33150000	0.146078346592874
chr1	33150000	33200000	0.420788654444829
chr1	33200000	33250000	0.411103424420616
chr1	33250000	33300000	0.813861985472155
chr1	33300000	33350000	0.0578519543410585
chr1	33350000	33400000	0.63745243860256
chr1	33400000	33450000	0.711691456243514
chr1	33450000	33500000	0.921718263576617
chr1	33500000	33550000	0.546912832929782
chr1	33550000	33600000	0.537076271186441
chr1	33600000	33650000	0.163178830854376
chr1	33650000	33700000	0.954968004150813
chr1	33700000	33750000	0.793713248011069
chr1	33750000	33800000	0.0770710826703562
chr1	33800000	33850000	0.00285368384641993
chr1	33850000	33900000	0.478770321687997
chr1	33900000	33950000	0.250886371497752
chr1	33950000	34000000	0.159719820131442
chr1	34000000	34050000	0.0847025250778277
chr1	34050000	34100000	0.485299204427534
chr1	34100000	34150000	0.685835351089588
chr1	34150000	34200000	0.481796956070564
chr1	34200000	34250000	0.567148045658942
chr1	34250000	34300000	0.0450103770321688
chr1	34300000	34350000	0.291659460394327
chr1	34350000	34400000	0.158984780352819
chr1	34400000	34450000	0.280309581459703
chr1	34450000	34500000	0.217377205119336
chr1	34500000	34550000	0.968955378761674
chr1	34550000	34600000	0.817796610169492
chr1	34600000	34650000	0.824498443445175
chr1	34650000	34700000	0.656260809408509
chr1	34700000	34750000	0.497730024213075
chr1	34750000	34800000	0.160519716361121
chr1	34800000	34850000	0.16972933241093
chr1	34850000	34900000	0.661881701833276
chr1	34900000	34950000	0.782428225527499
chr1	34950000	35000000	0.32689813213421
chr1	35000000	35050000	0.606407817364234
chr1	35050000	35100000	0.385139225181598
chr1	35100000	35150000	0.138144240747146
chr1	35150000	35200000	0.75557765479073
chr1	35200000	35250000	0.0219647180906261
chr1	35250000	35300000	0.0488801452784504
chr1	35300000	35350000	0.415837945347631
chr1	35350000	35400000	0.515003459010723
chr1	35400000	35450000	0.869206157039087
chr1	35450000	35500000	0.734456070563819
chr1	35500000	35550000	0.569936873054306
chr1	35550000	35600000	0.434170702179177
chr1	35600000	35650000	0.890543929436181
chr1	35650000	35700000	0.0842917675544794
chr1	35700000	35750000	0.417351262538914
chr1	35750000	35800000	0.034698201314424
chr1	35800000	35850000	0.0796004842615012
chr1	35850000	35900000	0.82469301279834
chr1	35900000	35950000	0.724554652369422
chr1	35950000	36000000	0.326011760636458
chr1	36000000	36050000	0.0848970944309927
chr1	36050000	36100000	0.509793324109305
chr1	36100000	36150000	0.17751210653753
chr1	36150000	36200000	0.0335524040124524
chr1	36200000	36250000	0.169578000691802
chr1	36250000	36300000	0.592658249740574
chr1	36300000	36350000	0.886847111726046
chr1	36350000	36400000	0.0340063991698374
chr1	36400000	36450000	0.905050155655483
chr1	36450000	36500000	0.607726565202352
chr1	36500000	36550000	0.311397440332065
chr1	36550000	36600000	0.346960394327222
chr1	36600000	36650000	0.353770321687997
chr1	36650000	36700000	0.55458751297129
chr1	36700000	36750000	0.445434105845728
chr1	36750000	36800000	0.850441023867174
chr1	36800000	36850000	0.139073849878935
chr1	36850000	36900000	0.0450103770321688
chr1	36900000	36950000	0.274818401937046
chr1	36950000	37000000	0.363217744725009
chr1	37000000	37050000	0.226694915254237
chr1	37050000	37100000	0.476543583535109
chr1	37100000	37150000	0.00425890695261155
chr1	37150000	37200000	0.0839674852992044
chr1	37200000	37250000	0.408595641646489
chr1	37250000	37300000	0.839999135247319
chr1	37300000	37350000	0.00890695261155305
chr1	37350000	37400000	0.519759598754756
chr1	37400000	37450000	0.943358699411968
chr1	38300000	38350000	0.260658076790038
chr1	38350000	38400000	0.161492563126946
chr1	38400000	38450000	0.111617952265652
chr1	38450000	38500000	0.17076703562781
chr1	38500000	38550000	0.529855586302318
chr1	38550000	38600000	0.321752853683846
chr1	38600000	38650000	0.226543583535109
chr1	38650000	38700000	0.208772915946039
chr1	38700000	38750000	0.291075752334832
chr1	38750000	38800000	0.385571601521965
chr1	38800000	38850000	0.0450536146662055
chr1	38850000	38900000	0.0388922518159807
chr1	38900000	38950000	0.585372708405396
chr1	38950000	39000000	0.973733137322726
chr1	39000000	39050000	0.772094430992736
chr1	39050000	39100000	0.586215842269111
chr1	39100000	39150000	0.586388792805258
chr1	39150000	39200000	0.169491525423729
chr1	39200000	39250000	0.215042372881356
chr1	39250000	39300000	0.817537184365272
chr1	39300000	39350000	0.0781087858872362
chr1	39400000	39450000	0.612785368384642
chr1	39450000	39500000	0.313883604289173
chr1	39500000	39550000	0.127918540297475
chr1	39550000	39600000	0.105759252853684
chr1	39600000	39650000	0.732315807679004
chr1	39650000	39700000	0.620892424766517
chr1	39700000	39750000	0.589372189553788
chr1	39750000	39800000	0.507847630577655
chr1	39800000	39850000	0.0913611207194742
chr1	39850000	39900000	0.00330767900380491
chr1	39900000	39950000	0.015457454168108
chr1	39950000	40000000	0.115876859218264
chr1	40000000	40050000	0.0452049463853338
chr1	40050000	40100000	0.0191110342442061
chr1	40100000	40150000	0.173772051193359
chr1	40150000	40200000	0.42310186786579
chr1	40200000	40250000	0.102300242130751
chr1	40250000	40300000	0.0206027326184711
chr1	40300000	40350000	0.0147656520235213
chr1	40350000	40400000	0.202698028363888
chr1	40400000	40450000	0.115466101694915
chr1	40450000	40500000	0.313126945693532
chr1	40500000	40550000	0.516451919750951
chr1	40550000	40600000	0.0883993427879627
chr1	40600000	40650000	0.895710826703563
chr1	40650000	40700000	0.873746108612937
chr1	40700000	40750000	0.433759944655828
chr1	40750000	40800000	0.848646662054652
chr1	40800000	40850000	0.753480629539952
chr1	40850000	40900000	0.461129367001038
chr1	40900000	40950000	0.383107056381875
chr1	40950000	41000000	0.5051885160844
chr1	41000000	41050000	0.650510204081633
chr1	41050000	41100000	0.747384123140782
chr1	41100000	41150000	0.543324109304739
chr1	41150000	41200000	0.893246281563473
chr1	41200000	41250000	0.32495243860256
chr1	41250000	41300000	0.0598841231407817
chr1	41300000	41350000	0.0370330335524041
chr1	41350000	41400000	0.916378415773089
chr1	41400000	41450000	0.023132134209616
chr1	41450000	41500000	0.367844171566932
chr1	41500000	41550000	0.235385679695607
chr1	41550000	41600000	0.292697163611207
chr1	41600000	41650000	0.00155655482531991
chr1	41650000	41700000	0.307419578000692
chr1	41700000	41750000	0.687651331719128
chr1	41750000	41800000	0.968631096506399
chr1	41800000	41850000	0.0807895191975095
chr1	41850000	41900000	0.219949844344517
chr1	41900000	41950000	0.0877291594603943
chr1	41950000	42000000	0.833254064337599
chr1	42000000	42050000	0.0424377378069872
chr1	42050000	42100000	0.112720511933587
chr1	42100000	42150000	0.877875302663438
chr1	42150000	42200000	0.522375475613974
chr1	42200000	42250000	0.169772570044967
chr1	42250000	42300000	0.30873832583881
chr1	42300000	42350000	0.630361466620547
chr1	42350000	42400000	0.829557246627465
chr1	42400000	42450000	0.794967139398132
chr1	42450000	42500000	0.38550674507091
chr1	42500000	42550000	0.412703216879972
chr1	42550000	42600000	0.0765089934278796
chr1	42600000	42650000	0.11047215496368
chr1	42650000	42700000	0.202892597717053
chr1	42700000	42750000	0.167718782428226
chr1	42750000	42800000	0.453346592874438
chr1	42800000	42850000	0.49040124524386
chr1	42850000	42900000	0.0556468350051885
chr1	42900000	42950000	0.0898045658941543
chr1	42950000	43000000	0.191110342442062
chr1	43000000	43050000	0.967960913178831
chr1	43050000	43100000	0.390976305776548
chr1	43100000	43150000	0.417978208232445
chr1	43150000	43200000	0.31522397094431
chr1	43200000	43250000	0.279163784157731
chr1	43250000	43300000	0.381961259079903
chr1	43300000	43350000	0.0546739882393635
chr1	43350000	43400000	0.323871497751643
chr1	43400000	43450000	0.62811310965064
chr1	43450000	43500000	0.036903320650294
chr1	43500000	43550000	0.0180300933932895
chr1	43550000	43600000	0.0247103078519544
chr1	43600000	43650000	0.0765738498789347
chr1	43650000	43700000	0.801063645797302
chr1	43700000	43750000	0.642835524040124
chr1	43750000	43800000	0.825319958491871
chr1	43800000	43850000	0.32313645797302
chr1	43850000	43900000	0.772180906260809
chr1	43900000	43950000	0.140673642338291
chr1	43950000	44000000	0.525294015911449
chr1	44000000	44050000	0.635355413351781
chr1	44050000	44100000	0.0241265997924593
chr1	44100000	44150000	0.345684884123141
chr1	44150000	44200000	0.898910411622276
chr1	44200000	44250000	0.774688689034936
chr1	44250000	44300000	0.264484607402283
chr1	44300000	44350000	0.795140089934279
chr1	44350000	44400000	0.967052922864061
chr1	44400000	44450000	0.432030439294362
chr1	44450000	44500000	0.348300760982359
chr1	44500000	44550000	0.310489450017295
chr1	44550000	44600000	0.484499308197855
chr1	44600000	44650000	0.557462815634729
chr1	44650000	44700000	0.405785195434106
chr1	44700000	44750000	0.692407471463162
chr1	44750000	44800000	0.000994465582843329
chr1	44800000	44850000	0.941283292978208
chr1	44850000	44900000	0.177490487720512
chr1	44900000	44950000	0.764376513317191
chr1	44950000	45000000	0.178744379107575
chr1	45000000	45050000	0.162097890003459
chr1	45050000	45100000	0.669405050155655
chr1	45100000	45150000	0.404877205119336
chr1	45150000	45200000	0.179803701141474
chr1	45200000	45250000	0.000670183327568297
chr1	45250000	45300000	0.115747146316154
chr1	45300000	45350000	0.0200838810100311
chr1	45350000	45400000	0.548858526461432
chr1	45400000	45450000	0.465907125562089
chr1	45450000	45500000	0.143051712210308
chr1	45500000	45550000	0.654552922864061
chr1	45550000	45600000	0.79862071947423
chr1	45600000	45650000	0.532363369076444
chr1	45650000	45700000	0.591534071255621
chr1	45700000	45750000	0.0404920442753373
chr1	45750000	45800000	0.574736250432376
chr1	45800000	45850000	0.110061397440332
chr1	45850000	45900000	0.820455724662746
chr1	45900000	45950000	0.0746065375302664
chr1	45950000	46000000	0.662897786233137
chr1	46000000	46050000	0.114168972673815
chr1	46050000	46100000	0.740595814597025
chr1	46100000	46150000	0.420053614666205
chr1	46150000	46200000	0.374632480110688
chr1	46200000	46250000	0.482402282947077
chr1	46250000	46300000	0.68646229678312
chr1	46300000	46350000	0.208405396056728
chr1	46350000	46400000	0.453541162227603
chr1	46400000	46450000	0.419859045313041
chr1	46450000	46500000	0.667567450709097
chr1	46500000	46550000	0.693056035973711
chr1	46550000	46600000	0.481537530266344
chr1	46600000	46650000	0.583556727775856
chr1	46650000	46700000	0.214458664821861
chr1	46700000	46750000	0.176106883431339
chr1	46750000	46800000	0.0358439986163958
chr1	46800000	46850000	0.000129712902109946
chr1	46850000	46900000	8.64752680733716e-05
chr1	46900000	46950000	0.000972846765824986
chr1	46950000	47000000	0.000108094085091714
chr1	47000000	47050000	0.000216188170183318
chr1	47050000	47100000	0.00780439294361812
chr1	47100000	47150000	0.000172950536146632
chr1	47150000	47200000	0.00668021445866485
chr1	47200000	47250000	0.0760549982704947
chr1	47250000	47300000	0.0557549290902801
chr1	47300000	47350000	0.624827049463853
chr1	47350000	47400000	0.680971117260464
chr1	47400000	47450000	0.773867173988239
chr1	47450000	47500000	0.637387582151505
chr1	47500000	47550000	0.0110039778623314
chr1	47550000	47600000	0.446860947768938
chr1	47600000	47650000	0.327633171912833
chr1	47650000	47700000	0.579038395019025
chr1	47700000	47750000	0.0643159806295399
chr1	47750000	47800000	0.602927187824282
chr1	47800000	47850000	0.61760636457973
chr1	47850000	47900000	0.146640435835351
chr1	47900000	47950000	0.112136803874092
chr1	47950000	48000000	0.492109131788309
chr1	48000000	48050000	0.87915081286752
chr1	48050000	48100000	0.766538395019025
chr1	48100000	48150000	0.324520062262193
chr1	48150000	48200000	0.67673382912487
chr1	48200000	48250000	0.734002075406434
chr1	48250000	48300000	0.830940850916638
chr1	48300000	48350000	0.646099965409893
chr1	48350000	48400000	0.153299031476998
chr1	48400000	48450000	0.0375086475268074
chr1	48450000	48500000	0.165794707713594
chr1	48500000	48550000	0.265673642338291
chr1	48550000	48600000	0.549355759252854
chr1	48600000	48650000	0.385593220338983
chr1	48650000	48700000	0.43218177101349
chr1	48700000	48750000	0.484196644759599
chr1	48750000	48800000	0.60904531304047
chr1	48800000	48850000	0.180019889311657
chr1	48850000	48900000	0.70527066758907
chr1	48900000	48950000	0.00458318920788658
chr1	48950000	49000000	0.181771013490142
chr1	49000000	49050000	0.880880318228986
chr1	49050000	49100000	0.0485774818401937
chr1	49100000	49150000	0.57521186440678
chr1	49150000	49200000	0.898088896575579
chr1	49200000	49250000	0.0707367692839848
chr1	49250000	49300000	0.161406087858872
chr1	49300000	49350000	0.621151850570737
chr1	49350000	49400000	0.602127291594604
chr1	49400000	49450000	0.697033898305085
chr1	49450000	49500000	0.00136198547215494
chr1	49500000	49550000	0.283465928744379
chr1	49550000	49600000	0.225635593220339
chr1	49600000	49650000	0.350441023867174
chr1	49650000	49700000	0.00672345209270153
chr1	49700000	49750000	0.604310792113456
chr1	49750000	49800000	0.523391560013836
chr1	49800000	49850000	0.3918626772743
chr1	49850000	49900000	0.359499308197855
chr1	49900000	49950000	0.790081286751989
chr1	49950000	50000000	0.548123486682809
chr1	50000000	50050000	0.643008474576271
chr1	50050000	50100000	0.406563472846766
chr1	50100000	50150000	0.022613282601176
chr1	50150000	50200000	0.680409028017987
chr1	50200000	50250000	0.0143981321342096
chr1	50250000	50300000	0.154769111034244
chr1	50300000	50350000	0.846009166378416
chr1	50350000	50400000	0.0324282255274991
chr1	50400000	50450000	0.00231321342096158
chr1	50450000	50500000	0.235320823244552
chr1	50500000	50550000	0.00979332410930478
chr1	50550000	50600000	0.218479764787271
chr1	50600000	50650000	0.257501729505361
chr1	50650000	50700000	0.739731061916292
chr1	50700000	50750000	0.159525250778277
chr1	50750000	50800000	0.823028363887928
chr1	50800000	50850000	0.504950709097198
chr1	50850000	50900000	0.00979332410930478
chr1	50900000	50950000	0.0652888273953649
chr1	50950000	51000000	0.322293324109305
chr1	51000000	51050000	0.559084226911103
chr1	51050000	51100000	0.424420615703909
chr1	51100000	51150000	0.560770494638533
chr1	51150000	51200000	0.394262365963335
chr1	51200000	51250000	0.452373746108613
chr1	51250000	51300000	0.471074022829471
chr1	51300000	51350000	0.446515046696645
chr1	51350000	51400000	0.650229159460394
chr1	51400000	51450000	0.808046523694223
chr1	51450000	51500000	0.739406779661017
chr1	51500000	51550000	0.0407514700795573
chr1	51550000	51600000	0.111704427533725
chr1	51600000	51650000	0.0160627810446212
chr1	51650000	51700000	0.0909071255620892
chr1	51700000	51750000	0.216447595987548
chr1	51750000	51800000	0.0210999654098928
chr1	51800000	51850000	0.138425285368385
chr1	51850000	51900000	0.0713204773434798
chr1	51900000	51950000	0.739774299550329
chr1	51950000	52000000	0.106494292632307
chr1	52000000	52050000	0.562845901072293
chr1	52050000	52100000	0.348408855067451
chr1	52100000	52150000	0.232942753372535
chr1	52150000	52200000	0.181446731234867
chr1	52200000	52250000	0.0911665513663092
chr1	52250000	52300000	0.0387841577308889
chr1	52300000	52350000	0.0597976478727084
chr1	52350000	52400000	0.114039259771705
chr1	52400000	52450000	0.0311527153234175
chr1	52450000	52500000	0.378048253199585
chr1	52500000	52550000	0.318531649948115
chr1	52550000	52600000	0.0563602559667935
chr1	52600000	52650000	0.832259598754756
chr1	52650000	52700000	0.887733483223798
chr1	52700000	52750000	0.517035627810446
chr1	52750000	52800000	0.969409373919059
chr1	52800000	52850000	0.854483742649602
chr1	52850000	52900000	0.792199930819786
chr1	52900000	52950000	0.897159287443791
chr1	52950000	53000000	0.909871151850571
chr1	53000000	53050000	0.758474576271186
chr1	53050000	53100000	0.26089588377724
chr1	53100000	53150000	0.610969387755102
chr1	53150000	53200000	0.869919578000692
chr1	53200000	53250000	0.444288308543756
chr1	53250000	53300000	0.971376686267727
chr1	53300000	53350000	0.919772570044967
chr1	53350000	53400000	0.956827222414389
chr1	53400000	53450000	0.12798339674853
chr1	53450000	53500000	0.702352127291595
chr1	53500000	53550000	0.0849835696990661
chr1	53550000	53600000	0.678009339328952
chr1	53600000	53650000	0.328173642338291
chr1	53650000	53700000	0.650661535800761
chr1	53700000	53750000	0.222327914216534
chr1	53750000	53800000	0.973408855067451
chr1	53800000	53850000	0.299031476997579
chr1	53850000	53900000	0.504042718782428
chr1	53900000	53950000	0.272224143894846
chr1	53950000	54000000	0.661103424420616
chr1	54000000	54050000	0.276288481494293
chr1	54050000	54100000	0.31755880318229
chr1	54100000	54150000	0.123983915600138
chr1	54150000	54200000	0.476694915254237
chr1	54200000	54250000	0.37953995157385
chr1	54250000	54300000	0.535390003459011
chr1	54300000	54350000	0.758085437564856
chr1	54350000	54400000	0.729570217917676
chr1	54400000	54450000	0.515522310619163
chr1	54450000	54500000	0.459010722933241
chr1	54500000	54550000	0.840388273953649
chr1	54550000	54600000	0.620524904877205
chr1	54600000	54650000	0.644327222414389
chr1	54650000	54700000	0.31159200968523
chr1	54700000	54750000	0.0111336907644414
chr1	54750000	54800000	0.00802058111380144
chr1	54800000	54850000	0.00633431338637147
chr1	54850000	54900000	0.00769629885852641
chr1	54900000	54950000	0.261760636457973
chr1	54950000	55000000	0.24014181943964
chr1	55000000	55050000	0.129756139744033
chr1	55050000	55100000	0.00871238325838808
chr1	55100000	55150000	0.0906044621238326
chr1	55150000	55200000	0.479440505015566
chr1	55200000	55250000	0.00916637841577306
chr1	55250000	55300000	0.754972327914217
chr1	55300000	55350000	0.595749740574196
chr1	55350000	55400000	0.596225354548599
chr1	55400000	55450000	0.0108094085091663
chr1	55450000	55500000	0.839631615358008
chr1	55500000	55550000	0.168172777585611
chr1	55550000	55600000	0.231948287789692
chr1	55600000	55650000	0.170291421653407
chr1	55650000	55700000	0.231234866828087
chr1	55700000	55750000	0.654617779315116
chr1	55750000	55800000	0.0155006918021446
chr1	55800000	55850000	0.357099619508821
chr1	55850000	55900000	0.786643894846074
chr1	55900000	55950000	0.590150466966448
chr1	55950000	56000000	0.879518332756832
chr1	56000000	56050000	0.668518678657904
chr1	56050000	56100000	0.887603770321688
chr1	56100000	56150000	0.927987720511934
chr1	56150000	56200000	0.270775683154618
chr1	56200000	56250000	0.574239017640955
chr1	56250000	56300000	0.149472500864753
chr1	56300000	56350000	0.376967312348668
chr1	56350000	56400000	0.157082324455206
chr1	56400000	56450000	0.180949498443445
chr1	56450000	56500000	0.00601003113109655
chr1	56500000	56550000	0.456697509512279
chr1	56550000	56600000	0.10969387755102
chr1	56600000	56650000	0.0137279488066413
chr1	56650000	56700000	0.144997405741958
chr1	56700000	56750000	0.152109996540989
chr1	56750000	56800000	0.000108094085091714
chr1	56800000	56850000	0.346333448633691
chr1	56850000	56900000	0.674961086129367
chr1	56900000	56950000	0.583859391214113
chr1	56950000	57000000	0.0265262884814943
chr1	57000000	57050000	0.428593047388447
chr1	57050000	57100000	0.356602386717399
chr1	57100000	57150000	0.645840539605673
chr1	57150000	57200000	0.51245243860256
chr1	57200000	57250000	0.326163092355586
chr1	57250000	57300000	0.014744033206503
chr1	57300000	57350000	0.365249913524732
chr1	57350000	57400000	0.0921393981321342
chr1	57400000	57450000	0.106753718436527
chr1	57450000	57500000	0.105197163611207
chr1	57500000	57550000	0.0109391214112764
chr1	57550000	57600000	0.0222673815288827
chr1	57600000	57650000	0.00108094085091659
chr1	57650000	57700000	0.000648564510549954
chr1	57700000	57750000	0.00237806987201661
chr1	57750000	57800000	0.000518851608440007
chr1	57800000	57850000	0.00853943272224145
chr1	57850000	57900000	0.0199757869249395
chr1	57900000	57950000	0.0133820477343479
chr1	57950000	58000000	0.0987763749567624
chr1	58000000	58050000	0.0601651677620201
chr1	58050000	58100000	0.711280698720166
chr1	58100000	58150000	0.678225527499135
chr1	58150000	58200000	0.401677620200623
chr1	58200000	58250000	0.742649602213767
chr1	58250000	58300000	0.849208751297129
chr1	58300000	58350000	0.352948806641301
chr1	58350000	58400000	0.427339156001384
chr1	58400000	58450000	0.012149775164303
chr1	58450000	58500000	0.207043410584573
chr1	58500000	58550000	0.0430646835005188
chr1	58550000	58600000	0.608418367346939
chr1	58600000	58650000	0.405785195434106
chr1	58650000	58700000	0.50843133863715
chr1	58700000	58750000	0.271726911103424
chr1	58750000	58800000	0.560878588723625
chr1	58800000	58850000	0.0260074368730543
chr1	58850000	58900000	0.425263749567624
chr1	58900000	58950000	0.824368730543065
chr1	58950000	59000000	0.672907298512625
chr1	59000000	59050000	0.25337253545486
chr1	59050000	59100000	0.460437564856451
chr1	59100000	59150000	0.121735558630232
chr1	59150000	59200000	0.644824455205811
chr1	59200000	59250000	0.0679911795226565
chr1	59250000	59300000	0.173209961950882
chr1	59300000	59350000	0.000864752680733272
chr1	59350000	59400000	0.130685748875822
chr1	59400000	59450000	0.292221549636804
chr1	59450000	59500000	0.466944828778969
chr1	59500000	59550000	0.106170010377032
chr1	59550000	59600000	0.73378588723625
chr1	59600000	59650000	0.67906866136285
chr1	59650000	59700000	0.00237806987201661
chr1	59700000	59750000	0.015457454168108
chr1	59750000	59800000	0.241395710826704
chr1	59800000	59850000	0.399667070217918
chr1	59850000	59900000	0.609737115185057
chr1	59900000	59950000	0.243276547907298
chr1	59950000	60000000	0.152109996540989
chr1	60000000	60050000	0.516322206848841
chr1	60050000	60100000	0.0659806295399515
chr1	60100000	60150000	0.00246454514008998
chr1	60150000	60200000	0.680776547907298
chr1	60200000	60250000	0.0452265652023521
chr1	60250000	60300000	0.211540124524386
chr1	60300000	60350000	0.548642338291249
chr1	60350000	60400000	0.446082670356278
chr1	60400000	60450000	0.104245935662401
chr1	60450000	60500000	0.919253718436527
chr1	60500000	60550000	0.0764008993427879
chr1	60550000	60600000	0.074649775164303
chr1	60600000	60650000	0.489039259771705
chr1	60650000	60700000	0.461583362158423
chr1	60700000	60750000	0.502032168799723
chr1	60750000	60800000	0.0583491871324802
chr1	60800000	60850000	0.0921610169491526
chr1	60850000	60900000	0.0134036665513663
chr1	60900000	60950000	0.58156779661017
chr1	60950000	61000000	0.547604635074369
chr1	61000000	61050000	0.211561743341404
chr1	61050000	61100000	0.214112763749568
chr1	61100000	61150000	0.0662832929782082
chr1	61150000	61200000	0.773867173988239
chr1	61200000	61250000	0.42647440332065
chr1	61250000	61300000	0.274818401937046
chr1	61300000	61350000	0.00650726392251821
chr1	61350000	61400000	0.00224835696990666
chr1	61400000	61450000	0.000518851608440007
chr1	61450000	61500000	0.000194569353164975
chr1	61500000	61550000	0.000324282255275032
chr1	61550000	61600000	0.000281044621238347
chr1	61600000	61650000	0.000172950536146632
chr1	61650000	61700000	0.0211432030439295
chr1	61700000	61750000	0.0285584572812175
chr1	61750000	61800000	0.154769111034244
chr1	61800000	61850000	0.571428571428571
chr1	61850000	61900000	0.0173599100657212
chr1	61900000	61950000	0.0430646835005188
chr1	61950000	62000000	0.00484261501210659
chr1	62000000	62050000	0.000994465582843329
chr1	62050000	62100000	0.000129712902109946
chr1	62100000	62150000	8.64752680733716e-05
chr1	62150000	62200000	0.000518851608440007
chr1	62200000	62250000	0.000518851608440007
chr1	62250000	62300000	6.48564510550287e-05
chr1	62300000	62350000	0.000626945693531611
chr1	62350000	62400000	0.00490747146316151
chr1	62400000	62450000	0.000756658595641668
chr1	62450000	62500000	0.00354548599100657
chr1	62500000	62550000	0.0177490487720512
chr1	62550000	62600000	0.0171004842615012
chr1	62600000	62650000	0.0546739882393635
chr1	62650000	62700000	0.23780698720166
chr1	62700000	62750000	0.450752334832238
chr1	62750000	62800000	0.843523002421308
chr1	62800000	62850000	0.0291854029747493
chr1	62850000	62900000	0.0179003804911795
chr1	62900000	62950000	0.0271748529920443
chr1	62950000	63000000	0.749632480110688
chr1	63000000	63050000	0.1771229678312
chr1	63050000	63100000	0.0350008647526807
chr1	63100000	63150000	0.00866914562435139
chr1	63150000	63200000	0.0132307160152196
chr1	63200000	63250000	0.285952092701487
chr1	63250000	63300000	0.898564510549983
chr1	63300000	63350000	0.0378545485991006
chr1	63350000	63400000	0.366460567277759
chr1	63400000	63450000	0.014290038049118
chr1	63450000	63500000	0.124697336561743
chr1	63500000	63550000	0.00696125907990319
chr1	63550000	63600000	0.179306468350052
chr1	63600000	63650000	0.00354548599100657
chr1	63650000	63700000	0.388511760636458
chr1	63700000	63750000	0.000237806987201661
chr1	63750000	63800000	0.613606883431339
chr1	63800000	63850000	0.226608439986164
chr1	63850000	63900000	0.0283422691110342
chr1	63900000	63950000	0.701790038049118
chr1	63950000	64000000	0.0584140435835351
chr1	64000000	64050000	0.459205292286406
chr1	64050000	64100000	0.105845728121757
chr1	64100000	64150000	0.130426323071602
chr1	64150000	64200000	0.144651504669664
chr1	64200000	64250000	0.158638879280526
chr1	64250000	64300000	0.349727602905569
chr1	64300000	64350000	0.121303182289865
chr1	64350000	64400000	0.0399083362158422
chr1	64400000	64450000	0.450125389138706
chr1	64450000	64500000	0.0435186786579038
chr1	64500000	64550000	0.438386371497752
chr1	64550000	64600000	0.975808543756486
chr1	64600000	64650000	0.0952525077827742
chr1	64650000	64700000	0.82702784503632
chr1	64700000	64750000	0.0586950882047734
chr1	64750000	64800000	0.700060532687651
chr1	64800000	64850000	0.00255102040816324
chr1	64850000	64900000	0.00134036665513659
chr1	64900000	64950000	0.0561873054306469
chr1	64950000	65000000	0.0767468004150813
chr1	65000000	65050000	0.784352300242131
chr1	65050000	65100000	0.814942926323072
chr1	65100000	65150000	0.0600786924939467
chr1	65150000	65200000	0.920356278104462
chr1	65200000	65250000	0.291875648564511
chr1	65250000	65300000	0.151656001383604
chr1	65300000	65350000	0.833189207886544
chr1	65350000	65400000	0.81548339674853
chr1	65400000	65450000	0.128934624697337
chr1	65450000	65500000	0.0867779315115876
chr1	65500000	65550000	0.660000864752681
chr1	65550000	65600000	0.915146143203044
chr1	65600000	65650000	0.918864579730197
chr1	65650000	65700000	0.658379453476306
chr1	65700000	65750000	0.651980283638879
chr1	65750000	65800000	0.3099057419578
chr1	65800000	65850000	0.152218090626081
chr1	65850000	65900000	0.858548080249049
chr1	65900000	65950000	0.0622621930127983
chr1	65950000	66000000	0.0453562781044621
chr1	66000000	66050000	0.440440159114493
chr1	66050000	66100000	0.769197509512279
chr1	66100000	66150000	0.024948114839156
chr1	66150000	66200000	0.110018159806295
chr1	66200000	66250000	0.367779315115877
chr1	66250000	66300000	0.268786751988931
chr1	66300000	66350000	0.344085091663784
chr1	66350000	66400000	0.472241438948461
chr1	66400000	66450000	0.575665859564165
chr1	66450000	66500000	0.728748702870979
chr1	66500000	66550000	0.187197336561743
chr1	66550000	66600000	0.174161189899689
chr1	66600000	66650000	0.174290902801799
chr1	66650000	66700000	0.220792978208232
chr1	66700000	66750000	0.87279488066413
chr1	66750000	66800000	0.0567710134901418
chr1	66800000	66850000	0.17167502594258
chr1	66850000	66900000	0.335826703562781
chr1	66900000	66950000	0.718544621238326
chr1	66950000	67000000	0.307981667243168
chr1	67000000	67050000	0.583037876167416
chr1	67050000	67100000	0.745006053268765
chr1	67100000	67150000	0.0960307851954341
chr1	67150000	67200000	0.124783811829817
chr1	67200000	67250000	0.217766343825666
chr1	67250000	67300000	0.00406433759944658
chr1	67300000	67350000	0.0161492563126946
chr1	67350000	67400000	0.721960394327222
chr1	67400000	67450000	0.108850743687305
chr1	67450000	67500000	0.000129712902109946
chr1	67500000	67550000	0.627486163957108
chr1	67550000	67600000	0.262430819785541
chr1	67600000	67650000	0.39212210307852
chr1	67650000	67700000	0.505426323071602
chr1	67700000	67750000	0.199714631615358
chr1	67750000	67800000	0.375583708059495
chr1	67800000	67850000	0.720555171221031
chr1	67850000	67900000	0.771705292286406
chr1	67900000	67950000	0.589609996540989
chr1	67950000	68000000	0.29900985818056
chr1	68000000	68050000	0.167048599100657
chr1	68050000	68100000	0.115249913524732
chr1	68100000	68150000	0.0787357315807679
chr1	68150000	68200000	0.3594344517468
chr1	68200000	68250000	0.459832237979938
chr1	68250000	68300000	0.00289692148045662
chr1	68300000	68350000	0.256334313386371
chr1	68350000	68400000	0.719430992736077
chr1	68400000	68450000	0.784028017986856
chr1	68450000	68500000	0.00134036665513659
chr1	68500000	68550000	0.419232099619509
chr1	68550000	68600000	0.441975095122795
chr1	68600000	68650000	0.0244725008647527
chr1	68650000	68700000	0.000216188170183318
chr1	68700000	68750000	0.00843133863714973
chr1	68750000	68800000	0.585567277758561
chr1	68800000	68850000	0.110191110342442
chr1	68850000	68900000	0.62966966447596
chr1	68900000	68950000	0.325449671393981
chr1	68950000	69000000	0.802339156001384
chr1	69000000	69050000	0.00378329297820823
chr1	69050000	69100000	0.103705465236942
chr1	69100000	69150000	0.12953995157385
chr1	69150000	69200000	0.219387755102041
chr1	69200000	69250000	0.0716879972327914
chr1	69250000	69300000	0.620027672085783
chr1	69300000	69350000	0.131031649948115
chr1	69350000	69400000	0.648910411622276
chr1	69400000	69450000	0.17089674852992
chr1	69450000	69500000	0.0556035973711518
chr1	69500000	69550000	0.910952092701487
chr1	69550000	69600000	0.470728121757177
chr1	69600000	69650000	0.569266689726738
chr1	69650000	69700000	0.533098408855067
chr1	69700000	69750000	0.932354721549637
chr1	69750000	69800000	0.221095641646489
chr1	69800000	69850000	0.587210307851954
chr1	69850000	69900000	0.529769111034244
chr1	69900000	69950000	0.156109477689381
chr1	69950000	70000000	0.0216836734693877
chr1	70000000	70050000	0.0690072639225182
chr1	70050000	70100000	0.264895364925631
chr1	70100000	70150000	0.639808889657558
chr1	70150000	70200000	0.554630750605327
chr1	70200000	70250000	0.694266689726738
chr1	70250000	70300000	0.0701530612244898
chr1	70300000	70350000	0.31729937737807
chr1	70350000	70400000	0.466490833621584
chr1	70400000	70450000	0.452611553095815
chr1	70450000	70500000	0.736142338291249
chr1	70500000	70550000	0.622751643030093
chr1	70550000	70600000	0.186894673123487
chr1	70600000	70650000	0.295875129712902
chr1	70650000	70700000	0.0170572466274646
chr1	70700000	70750000	0.518203043929436
chr1	70750000	70800000	0.474662746454514
chr1	70800000	70850000	0.234629021099965
chr1	70850000	70900000	0.198806641300588
chr1	70900000	70950000	0.682549290902802
chr1	70950000	71000000	0.227019197509512
chr1	71000000	71050000	0.508474576271186
chr1	71050000	71100000	0.461540124524386
chr1	71100000	71150000	0.113282601176064
chr1	71150000	71200000	0.461886025596679
chr1	71200000	71250000	0.168280871670702
chr1	71250000	71300000	0.280828433068143
chr1	71300000	71350000	0.0480802490487721
chr1	71350000	71400000	0.116265997924594
chr1	71400000	71450000	0.715172085783466
chr1	71450000	71500000	0.559927360774818
chr1	71500000	71550000	0.750583708059495
chr1	71550000	71600000	0.56950449671394
chr1	71600000	71650000	0.711453649256313
chr1	71650000	71700000	0.779920442753373
chr1	71700000	71750000	0.674312521618817
chr1	71750000	71800000	0.707000172950536
chr1	71800000	71850000	0.394673123486683
chr1	71850000	71900000	0.123919059149083
chr1	71900000	71950000	0.556165686613629
chr1	71950000	72000000	0.00672345209270153
chr1	72000000	72050000	0.189380837080595
chr1	72050000	72100000	0.472522483569699
chr1	72100000	72150000	0.100289692148046
chr1	72150000	72200000	0.121303182289865
chr1	72200000	72250000	0.144240747146316
chr1	72250000	72300000	0.577330508474576
chr1	72300000	72350000	0.99130923555863
chr1	72350000	72400000	0.222846765824974
chr1	72400000	72450000	0.715669318574888
chr1	72450000	72500000	0.153299031476998
chr1	72500000	72550000	0.109369595295745
chr1	72550000	72600000	0.0620243860255967
chr1	72600000	72650000	0.169772570044967
chr1	72650000	72700000	0.297237115185057
chr1	72700000	72750000	0.163503113109651
chr1	72750000	72800000	0.00968523002421307
chr1	72800000	72850000	0.0081502940159115
chr1	72850000	72900000	0.0109823590453131
chr1	72900000	72950000	0.515219647180906
chr1	72950000	73000000	0.00475613974403322
chr1	73000000	73050000	0.00287530266343827
chr1	73050000	73100000	0.00812867519889315
chr1	73100000	73150000	0.000324282255275032
chr1	73150000	73200000	0.00575060532687655
chr1	73200000	73250000	0.00968523002421307
chr1	73250000	73300000	0.00443185748875818
chr1	73300000	73350000	0.0435619162919405
chr1	73350000	73400000	0.187002767208578
chr1	73400000	73450000	0.366611898996887
chr1	73450000	73500000	0.514873746108613
chr1	73500000	73550000	0.0144413697682463
chr1	73550000	73600000	0.0953822206848841
chr1	73600000	73650000	0.249394673123487
chr1	73650000	73700000	0.050998789346247
chr1	73700000	73750000	0.0107445520581114
chr1	73750000	73800000	0.412941023867174
chr1	73800000	73850000	0.148132134209616
chr1	73850000	73900000	0.848516949152542
chr1	73900000	73950000	0.685900207540643
chr1	73950000	74000000	0.628264441369768
chr1	74000000	74050000	0.408465928744379
chr1	74050000	74100000	0.614817537184365
chr1	74100000	74150000	0.407925458318921
chr1	74150000	74200000	0.80238239363542
chr1	74200000	74250000	0.213572293324109
chr1	74250000	74300000	0.464264095468696
chr1	74300000	74350000	0.00177274299550334
chr1	74350000	74400000	0.0901072293324109
chr1	74400000	74450000	0.0364060878588723
chr1	74450000	74500000	0.407925458318921
chr1	74500000	74550000	0.26673296437219
chr1	74550000	74600000	0.189337599446558
chr1	74600000	74650000	0.0153925977170529
chr1	74650000	74700000	0.701617087512971
chr1	74700000	74750000	0.104310792113456
chr1	74750000	74800000	0.82611985472155
chr1	74800000	74850000	0.847284676582497
chr1	74850000	74900000	0.0457886544448288
chr1	74900000	74950000	0.853035281909374
chr1	74950000	75000000	0.382328778969215
chr1	75000000	75050000	0.340063991698374
chr1	75100000	75150000	0.330313905223106
chr1	75150000	75200000	0.980197163611207
chr1	75200000	75250000	0.739860774818402
chr1	75250000	75300000	0.569828778969215
chr1	75300000	75350000	0.550869076444137
chr1	75350000	75400000	0.649991352473193
chr1	75400000	75450000	0.087512971290211
chr1	75450000	75500000	0.133539432722241
chr1	75500000	75550000	0.544945520581114
chr1	75550000	75600000	0.163503113109651
chr1	75600000	75650000	0.0173599100657212
chr1	75650000	75700000	0.00257263922518158
chr1	75700000	75750000	0.00603164994811489
chr1	75750000	75800000	0.0165816326530612
chr1	75800000	75850000	0.0425025942580421
chr1	75850000	75900000	0.294383431338637
chr1	75900000	75950000	0.62292459356624
chr1	75950000	76000000	0.407774126599793
chr1	76000000	76050000	0.403493600830163
chr1	76050000	76100000	0.622557073676928
chr1	76100000	76150000	0.654617779315116
chr1	76150000	76200000	0.511198547215496
chr1	76200000	76250000	0.850527499135247
chr1	76250000	76300000	0.154898823936354
chr1	76300000	76350000	0.87642684192321
chr1	76350000	76400000	0.513446904185403
chr1	76400000	76450000	0.781736423382912
chr1	76450000	76500000	0.135658076790038
chr1	76500000	76550000	0.757047734347976
chr1	76550000	76600000	0.627421307506053
chr1	76600000	76650000	0.247838118298167
chr1	76650000	76700000	0.618081978554133
chr1	76700000	76750000	0.0664562435143549
chr1	76750000	76800000	0.773845555171221
chr1	76800000	76850000	0.679047042545832
chr1	76850000	76900000	0.366892943618125
chr1	76900000	76950000	0.551820304392944
chr1	76950000	77000000	0.306252161881702
chr1	77000000	77050000	0.355910584572812
chr1	77050000	77100000	0.140997924593566
chr1	77100000	77150000	0.18827827741266
chr1	77150000	77200000	0.110450536146662
chr1	77200000	77250000	0.0972198201314424
chr1	77250000	77300000	0.48287789692148
chr1	77300000	77350000	0.173339674852992
chr1	77350000	77400000	0.686613628502248
chr1	77400000	77450000	0.673728813559322
chr1	77450000	77500000	0.577892597717053
chr1	77500000	77550000	0.337383258388101
chr1	77550000	77600000	0.841144932549291
chr1	77600000	77650000	0.700060532687651
chr1	77650000	77700000	0.603770321687997
chr1	77700000	77750000	0.333318920788654
chr1	77750000	77800000	0.317212902109997
chr1	77800000	77850000	0.451746800415081
chr1	77850000	77900000	0.606407817364234
chr1	77950000	78000000	0.551647353856797
chr1	78000000	78050000	0.0812651331719129
chr1	78050000	78100000	0.152736942234521
chr1	78100000	78150000	0.123681252161882
chr1	78150000	78200000	0.178398478035282
chr1	78200000	78250000	0.813905223106192
chr1	78250000	78300000	0.00726392251815977
chr1	78300000	78350000	0.112655655482532
chr1	78350000	78400000	0.0905612244897959
chr1	78400000	78450000	0.000821515046696697
chr1	78450000	78500000	0.187845901072293
chr1	78500000	78550000	0.465107229332411
chr1	78550000	78600000	0.161211518505707
chr1	78600000	78650000	0.603402801798686
chr1	78650000	78700000	0.0290556900726392
chr1	78700000	78750000	0.225657212037357
chr1	78750000	78800000	0.104548599100657
chr1	78800000	78850000	0.101889484607402
chr1	78850000	78900000	0.235558630231754
chr1	78900000	78950000	0.0365574195780007
chr1	78950000	79000000	0.00274558976132822
chr1	79000000	79050000	0.268419232099619
chr1	79050000	79100000	0.651374956762366
chr1	79100000	79150000	0.577914216534071
chr1	79150000	79200000	0.559235558630232
chr1	79200000	79250000	0.316326530612245
chr1	79250000	79300000	0.11150985818056
chr1	79300000	79350000	0.604808024904877
chr1	79350000	79400000	0.0731796956070564
chr1	79400000	79450000	0.730045831892079
chr1	79450000	79500000	0.169664475959875
chr1	79500000	79550000	0.521748529920443
chr1	79550000	79600000	0.243817018332757
chr1	79600000	79650000	0.5767684192321
chr1	79650000	79700000	0.444439640262885
chr1	79700000	79750000	0.190591490833622
chr1	79750000	79800000	0.0159546869595296
chr1	79800000	79850000	0.469906606710481
chr1	79850000	79900000	0.133236769283985
chr1	79900000	79950000	0.649796783120028
chr1	79950000	80000000	0.587556208924248
chr1	80000000	80050000	0.563062089242477
chr1	80050000	80100000	0.300090799031477
chr1	80100000	80150000	0.343090626080941
chr1	80150000	80200000	0.788697682462816
chr1	80200000	80250000	0.528190937391906
chr1	80250000	80300000	0.599814078173642
chr1	80300000	80350000	0.150121065375303
chr1	80350000	80400000	0.744725008647527
chr1	80400000	80450000	0.868795399515738
chr1	80450000	80500000	0.170269802836389
chr1	80500000	80550000	0.146121584226911
chr1	80550000	80600000	0.167545831892079
chr1	80600000	80650000	0.145818920788654
chr1	80650000	80700000	0.571147526807333
chr1	80700000	80750000	0.278299031476998
chr1	80750000	80800000	0.954903147699758
chr1	80800000	80850000	0.199347111726046
chr1	80850000	80900000	0.377226738152888
chr1	80900000	80950000	0.149667070217918
chr1	80950000	81000000	0.136112071947423
chr1	81350000	81400000	0.592442061570391
chr1	81600000	81650000	0.431100830162574
chr1	81650000	81700000	0.665448806641301
chr1	81700000	81750000	0.0125605326876513
chr1	82150000	82200000	0.260787789692148
chr1	82200000	82250000	0.589134382566586
chr1	82250000	82300000	0.514571082670356
chr1	82300000	82350000	0.292826876513317
chr1	82350000	82400000	0.430279315115877
chr1	82400000	82450000	0.0493989968868903
chr1	82450000	82500000	0.315721203735732
chr1	82500000	82550000	0.475246454514009
chr1	82550000	82600000	0.937089242476652
chr1	82600000	82650000	0.619638533379453
chr1	82650000	82700000	0.19502334832238
chr1	82700000	82750000	0.182095295745417
chr1	82750000	82800000	0.789130058803182
chr1	82800000	82850000	0.335718609477689
chr1	82850000	82900000	0.113693358699412
chr1	82900000	82950000	0.749264960221377
chr1	82950000	83000000	0.923793670010377
chr1	83000000	83050000	0.717442061570391
chr1	83050000	83100000	0.834702525077828
chr1	83100000	83150000	0.0802922864060879
chr1	83150000	83200000	0.355932203389831
chr1	83200000	83250000	0.385593220338983
chr1	83250000	83300000	0.0223322379799378
chr1	83300000	83350000	0.0895667589069526
chr1	83350000	83400000	0.149429263230716
chr1	83400000	83450000	0.872557073676928
chr1	83450000	83500000	0.0688991698374265
chr1	83500000	83550000	0.263663092355586
chr1	83550000	83600000	0.794340193704601
chr1	83600000	83650000	0.146164821860948
chr1	83650000	83700000	0.0870157384987893
chr1	83700000	83750000	0.00229159460394324
chr1	83750000	83800000	0.00527499135247322
chr1	83800000	83850000	0.228878415773089
chr1	83850000	83900000	0.027801798685576
chr1	83900000	83950000	0.0297258734002075
chr1	83950000	84000000	0.246540989277067
chr1	84000000	84050000	0.00384814942926326
chr1	84050000	84100000	0.00289692148045662
chr1	84100000	84150000	0.00259425804219993
chr1	84150000	84200000	0.000194569353164975
chr1	84200000	84250000	0.00123227257004499
chr1	84250000	84300000	0.000216188170183318
chr1	84300000	84350000	0.335567277758561
chr1	84350000	84400000	0.000194569353164975
chr1	84400000	84450000	0.000216188170183318
chr1	84450000	84500000	0.0554955032860602
chr1	84500000	84550000	0.00499394673123488
chr1	84550000	84600000	0.00655050155655479
chr1	84600000	84650000	0.213745243860256
chr1	84650000	84700000	0.290102905569007
chr1	84700000	84750000	0.00425890695261155
chr1	84750000	84800000	0.0322336561743342
chr1	84800000	84850000	0.375583708059495
chr1	84850000	84900000	0.00337253545485994
chr1	84900000	84950000	0.0211864406779662
chr1	85000000	85050000	0.000151331719128289
chr1	85500000	85550000	0.0137279488066413
chr1	85550000	85600000	0.0167545831892079
chr1	85600000	85650000	0.147613282601176
chr1	85650000	85700000	0.282493081978554
chr1	85700000	85750000	0.1810143548945
chr1	85750000	85800000	0.235018159806295
chr1	85800000	85850000	0.000324282255275032
chr1	85850000	85900000	0.474338464199239
chr1	85900000	85950000	0.136003977862331
chr1	85950000	86000000	0.275639916983743
chr1	86000000	86050000	0.829557246627465
chr1	86050000	86100000	0.843155482531996
chr1	86100000	86150000	0.959053960567278
chr1	86150000	86200000	0.0271099965409892
chr1	86200000	86250000	0.722781909373919
chr1	86250000	86300000	0.00603164994811489
chr1	86300000	86350000	0.433630231753718
chr1	86350000	86400000	0.0850268073331027
chr1	86400000	86450000	0.00198893116568666
chr1	86450000	86500000	8.64752680733716e-05
chr1	86500000	86550000	0.00134036665513659
chr1	86550000	86600000	0.00668021445866485
chr1	86600000	86650000	0.0907125562089243
chr1	86650000	86700000	0.240422864060879
chr1	86700000	86750000	0.0445563818747838
chr1	86750000	86800000	0.200557765479073
chr1	86800000	86850000	0.039108439986164
chr1	86850000	86900000	0.00395624351435486
chr1	86900000	86950000	0.0556900726392252
chr1	86950000	87000000	0.337858872362504
chr1	87000000	87050000	0.0328606018678658
chr1	87050000	87100000	0.327460221376686
chr1	87100000	87150000	0.428074195780007
chr1	87150000	87200000	0.709767381528883
chr1	87200000	87250000	0.027801798685576
chr1	87250000	87300000	0.388598235904531
chr1	87300000	87350000	0.723365617433414
chr1	87350000	87400000	0.309754410238672
chr1	87400000	87450000	0.86086129367001
chr1	87450000	87500000	0.306619681771014
chr1	87500000	87550000	0.246346419923902
chr1	87550000	87600000	0.0589977516430301
chr1	87600000	87650000	0.201400899342788
chr1	87650000	87700000	0.709464718090626
chr1	87700000	87750000	0.414692148045659
chr1	87750000	87800000	0.501599792459357
chr1	87800000	87850000	0.772742995503286
chr1	87850000	87900000	0.792459356624006
chr1	87900000	87950000	0.00222673815288832
chr1	87950000	88000000	0.583145970252508
chr1	88000000	88050000	0.703087167070218
chr1	88050000	88100000	0.530460913178831
chr1	88100000	88150000	0.832129885852646
chr1	88150000	88200000	0.966555690072639
chr1	88300000	88350000	0.0426106883431339
chr1	88350000	88400000	0.00101608439986167
chr1	88400000	88450000	0.000172950536146632
chr1	88450000	88500000	0.000151331719128289
chr1	88500000	88550000	0.00110255966793493
chr1	88550000	88600000	0.00144846074022831
chr1	88600000	88650000	0.0117390176409546
chr1	88650000	88700000	0.0562305430646834
chr1	88700000	88750000	0.80095555171221
chr1	88750000	88800000	0.227062435143549
chr1	88800000	88850000	0.375735039778623
chr1	88850000	88900000	0.741676755447942
chr1	88900000	88950000	0.872751643030093
chr1	88950000	89000000	0.325276720857835
chr1	89000000	89050000	0.0693099273607748
chr1	89050000	89100000	0.525812867519889
chr1	89100000	89150000	0.701790038049118
chr1	89150000	89200000	0.611488239363542
chr1	89200000	89250000	0.656412141127638
chr1	89250000	89300000	0.81068401937046
chr1	89300000	89350000	0.779315115876859
chr1	89350000	89400000	0.510333794534763
chr1	89400000	89450000	0.447466274645451
chr1	89450000	89500000	0.0956200276720858
chr1	89500000	89550000	0.355521445866482
chr1	89550000	89600000	0.375
chr1	89600000	89650000	0.0502637495676237
chr1	89650000	89700000	0.00838810100311316
chr1	89700000	89750000	0.00103770321688001
chr1	89750000	89800000	0.0111336907644414
chr1	89800000	89850000	0.00226997578692489
chr1	89850000	89900000	0.127551020408163
chr1	89900000	89950000	0.207302836388793
chr1	89950000	90000000	0.410152196471809
chr1	90000000	90050000	0.0106364579730197
chr1	90050000	90100000	0.00188083708059494
chr1	90100000	90150000	0.235558630231754
chr1	90150000	90200000	0.609499308197855
chr1	90200000	90250000	0.0393246281563473
chr1	90250000	90300000	0.0261803874092009
chr1	90300000	90350000	0.00964199239017638
chr1	90350000	90400000	0.00231321342096158
chr1	90400000	90450000	0.00533984780352814
chr1	90450000	90500000	0.00181598062953992
chr1	90500000	90550000	0.00300501556554822
chr1	90550000	90600000	0.0054695607056382
chr1	90600000	90650000	0.0273478035281909
chr1	90650000	90700000	0.126664648910412
chr1	90700000	90750000	0.48365617433414
chr1	90750000	90800000	0.0727689380837081
chr1	90800000	90850000	0.00425890695261155
chr1	90850000	90900000	0.118038740920097
chr1	90900000	90950000	0.00804219993081978
chr1	90950000	91000000	0.000129712902109946
chr1	91000000	91050000	0.00129712902110002
chr1	91050000	91100000	0.00136198547215494
chr1	91100000	91150000	0.133906952611553
chr1	91150000	91200000	0.171458837772397
chr1	91200000	91250000	0.521705292286406
chr1	91250000	91300000	0.19930387409201
chr1	91300000	91350000	0.19385593220339
chr1	91350000	91400000	0.186375821515047
chr1	91400000	91450000	0.130015565548253
chr1	91450000	91500000	0.57404444828779
chr1	91500000	91550000	0.247902974749222
chr1	91550000	91600000	0.11501210653753
chr1	91600000	91650000	0.612850224835697
chr1	91650000	91700000	0.787919405050156
chr1	91700000	91750000	0.649558976132826
chr1	91750000	91800000	0.729483742649602
chr1	91800000	91850000	0.515522310619163
chr1	91850000	91900000	0.273845555171221
chr1	91900000	91950000	0.060748875821515
chr1	91950000	92000000	0.111617952265652
chr1	92000000	92050000	0.415383950190246
chr1	92050000	92100000	0.0861077481840193
chr1	92100000	92150000	0.48806641300588
chr1	92150000	92200000	0.926063645797302
chr1	92200000	92250000	0.140933068142511
chr1	92250000	92300000	0.0290340712556209
chr1	92300000	92350000	0.666421653407126
chr1	92350000	92400000	0.868298166724317
chr1	92400000	92450000	0.901980283638879
chr1	92450000	92500000	0.925479937737807
chr1	92500000	92550000	0.368860255966794
chr1	92550000	92600000	0.210329470771359
chr1	92600000	92650000	0.707648737461086
chr1	92650000	92700000	0.665448806641301
chr1	92700000	92750000	0.104354029747492
chr1	92750000	92800000	0.210891560013836
chr1	92800000	92850000	0.0689207886544448
chr1	92850000	92900000	0.023391560013836
chr1	92900000	92950000	0.0291205465236942
chr1	92950000	93000000	0.340863887928053
chr1	93000000	93050000	0.369249394673123
chr1	93050000	93100000	0.219020235212729
chr1	93100000	93150000	0.220317364233829
chr1	93150000	93200000	0.0709961950882048
chr1	93200000	93250000	0.013576617087513
chr1	93250000	93300000	0.463010204081633
chr1	93300000	93350000	0.193185748875822
chr1	93350000	93400000	0.0868860255966794
chr1	93400000	93450000	0.255166897267382
chr1	93450000	93500000	0.198503977862331
chr1	93500000	93550000	0.711194223452093
chr1	93550000	93600000	0.781563472846766
chr1	93600000	93650000	0.13070736769284
chr1	93650000	93700000	0.0280396056727776
chr1	93700000	93750000	0.422993773780699
chr1	93750000	93800000	0.158444309927361
chr1	93800000	93850000	0.236336907644414
chr1	93900000	93950000	0.885787789692148
chr1	93950000	94000000	0.000237806987201661
chr1	94000000	94050000	0.00979332410930478
chr1	94050000	94100000	0.160973711518506
chr1	94100000	94150000	0.0715799031476998
chr1	94150000	94200000	0.012798339674853
chr1	94200000	94250000	0.246865271532342
chr1	94250000	94300000	0.0352602905569007
chr1	94300000	94350000	0.965085610515393
chr1	94350000	94400000	0.789303009339329
chr1	94400000	94450000	0.0280179868557593
chr1	94450000	94500000	0.689380837080595
chr1	94500000	94550000	0.246670702179177
chr1	94550000	94600000	0.641430300933933
chr1	94600000	94650000	0.366093047388447
chr1	94650000	94700000	0.703627637495676
chr1	94700000	94750000	0.764981840193705
chr1	94750000	94800000	0.748940677966102
chr1	94800000	94850000	0.0560143548945001
chr1	94850000	94900000	0.1353770321688
chr1	94900000	94950000	0.372881355932203
chr1	94950000	95000000	0.160930473884469
chr1	95000000	95050000	0.0929176755447942
chr1	95050000	95100000	0.139960221376686
chr1	95100000	95150000	0.259555517122103
chr1	95150000	95200000	0.176668972673815
chr1	95200000	95250000	0.814402455897613
chr1	95250000	95300000	0.0378545485991006
chr1	95300000	95350000	0.0413351781390522
chr1	95350000	95400000	0.882869249394673
chr1	95400000	95450000	0.691888619854722
chr1	95450000	95500000	0.00830162573503979
chr1	95500000	95550000	0.508669145624352
chr1	95550000	95600000	0.411276374956762
chr1	95600000	95650000	0.00529661016949157
chr1	95650000	95700000	0.38693358699412
chr1	95700000	95750000	0.73196990660671
chr1	95750000	95800000	0.792199930819786
chr1	95800000	95850000	0.338420961604981
chr1	95850000	95900000	0.87097890003459
chr1	95900000	95950000	0.702633171912833
chr1	95950000	96000000	0.358634555517122
chr1	96000000	96050000	0.0046480456589415
chr1	96050000	96100000	0.882026115530958
chr1	96100000	96150000	0.221744206157039
chr1	96150000	96200000	0.793518678657904
chr1	96200000	96250000	0.44048339674853
chr1	96250000	96300000	0.499956762365963
chr1	96300000	96350000	0.302101349014182
chr1	96350000	96400000	0.074325492909028
chr1	96400000	96450000	0.916810792113456
chr1	96450000	96500000	0.610666724316845
chr1	96500000	96550000	0.310186786579038
chr1	96550000	96600000	0.306230543064683
chr1	96600000	96650000	0.207540643375994
chr1	96650000	96700000	0.458945866482186
chr1	96700000	96750000	0.232402282947077
chr1	96750000	96800000	0.74818401937046
chr1	96800000	96850000	0.977581286751989
chr1	96850000	96900000	0.813840366655137
chr1	96900000	96950000	0.845857834659287
chr1	96950000	97000000	0.644111034244206
chr1	97000000	97050000	0.0445996195088205
chr1	97050000	97100000	0.765933068142511
chr1	97100000	97150000	0.783033552404012
chr1	97300000	97350000	0.272332237979938
chr1	97350000	97400000	0.184538222068488
chr1	97400000	97450000	0.0935878588723625
chr1	97450000	97500000	0.142900380491179
chr1	97500000	97550000	0.168972673815289
chr1	97550000	97600000	0.513922518159806
chr1	97600000	97650000	0.0304825319958492
chr1	97650000	97700000	0.266451919750951
chr1	97700000	97750000	0.100354548599101
chr1	97750000	97800000	0.00196731234866832
chr1	97800000	97850000	0.373854202698028
chr1	97850000	97900000	0.111617952265652
chr1	97900000	97950000	0.732078000691802
chr1	97950000	98000000	0.517273434797648
chr1	98000000	98050000	0.405417675544794
chr1	98050000	98100000	0.0737850224835697
chr1	98100000	98150000	0.109845209270149
chr1	98150000	98200000	0.736315288827395
chr1	98200000	98250000	0.948071601521965
chr1	98250000	98300000	0.955962469733656
chr1	98300000	98350000	0.928203908682117
chr1	98350000	98400000	0.356948287789692
chr1	98450000	98500000	0.295313040470426
chr1	98500000	98550000	0.919145624351436
chr1	98550000	98600000	0.198503977862331
chr1	98600000	98650000	0.0412487028709789
chr1	98650000	98700000	0.153536838464199
chr1	98700000	98750000	0.43970511933587
chr1	98750000	98800000	0.362828606018679
chr1	98800000	98850000	0.142295053614666
chr1	98850000	98900000	0.371000518851608
chr1	98900000	98950000	0.262430819785541
chr1	98950000	99000000	0.887517295053615
chr1	99000000	99050000	0.748594776893808
chr1	99050000	99100000	0.813213420961605
chr1	99100000	99150000	0.495308716707022
chr1	99150000	99200000	0.025531822898651
chr1	99200000	99250000	0.562802663438257
chr1	99250000	99300000	0.0486855759252853
chr1	99300000	99350000	0.293756485645105
chr1	99350000	99400000	0.0959226911103425
chr1	99400000	99450000	0.114558111380145
chr1	99450000	99500000	0.229678312002767
chr1	99500000	99550000	0.00276720857834656
chr1	99550000	99600000	0.499308197855413
chr1	99600000	99650000	0.11734693877551
chr1	99650000	99700000	0.000562089242476693
chr1	99700000	99750000	0.0152845036319612
chr1	99750000	99800000	0.06275942580422
chr1	99800000	99850000	0.571147526807333
chr1	99850000	99900000	0.0925069180214458
chr1	99900000	99950000	0.0776547907298513
chr1	99950000	100000000	0.122340885506745
chr1	100000000	100050000	0.0485991006572121
chr1	100050000	100100000	0.335113282601176
chr1	100100000	100150000	0.0256182981667243
chr1	100150000	100200000	0.000281044621238347
chr1	100200000	100250000	0.0451184711172604
chr1	100250000	100300000	0.403839501902456
chr1	100300000	100350000	0.386241784849533
chr1	100350000	100400000	0.0340712556208924
chr1	100400000	100450000	0.725116741611899
chr1	100450000	100500000	0.427728294707714
chr1	100500000	100550000	0.797604635074369
chr1	100550000	100600000	0.723495330335524
chr1	100600000	100650000	0.0593004150812868
chr1	100650000	100700000	0.0789735385679695
chr1	100700000	100750000	0.0598841231407817
chr1	100750000	100800000	0.126405223106192
chr1	100800000	100850000	0.50064856451055
chr1	100850000	100900000	0.455421999308198
chr1	100900000	100950000	0.376232272570045
chr1	100950000	101000000	0.394154271878243
chr1	101000000	101050000	0.000518851608440007
chr1	101050000	101100000	0.0249264960221377
chr1	101100000	101150000	0.556576444136977
chr1	101150000	101200000	0.341534071255621
chr1	101200000	101250000	0.625540470425458
chr1	101250000	101300000	0.451530612244898
chr1	101300000	101350000	0.887603770321688
chr1	101350000	101400000	0.324887582151505
chr1	101400000	101450000	0.183673469387755
chr1	101450000	101500000	0.61630923555863
chr1	101500000	101550000	0.000216188170183318
chr1	101550000	101600000	0.934473365617433
chr1	101600000	101650000	0.00946904185402975
chr1	101650000	101700000	0.0781952611553096
chr1	101700000	101750000	0.579600484261501
chr1	101750000	101800000	0.473689899688689
chr1	101800000	101850000	0.0614406779661016
chr1	101850000	101900000	0.00328606018678657
chr1	101900000	101950000	0.205724662746455
chr1	101950000	102000000	0.0093393289519198
chr1	102000000	102050000	0.0291637841577309
chr1	102050000	102100000	0.144111034244206
chr1	102100000	102150000	0.0290340712556209
chr1	102150000	102200000	0.0544361812521619
chr1	102200000	102250000	0.104894500172951
chr1	102250000	102300000	0.483202179176755
chr1	102300000	102350000	0.249156866136285
chr1	102350000	102400000	0.438645797301972
chr1	102400000	102450000	0.865163438256659
chr1	102450000	102500000	0.259577135939121
chr1	102500000	102550000	0.717225873400207
chr1	102550000	102600000	0.00207540643375992
chr1	102600000	102650000	0.000972846765824986
chr1	102650000	102700000	0.014484607402283
chr1	102700000	102750000	0.589134382566586
chr1	102750000	102800000	0.112720511933587
chr1	102800000	102850000	0.197401418194396
chr1	102850000	102900000	0.87058976132826
chr1	102900000	102950000	0.10930473884469
chr1	102950000	103000000	0.688624178484953
chr1	103000000	103050000	0.235645105499827
chr1	103050000	103100000	0.238498789346247
chr1	103100000	103150000	0.0207756831546178
chr1	103150000	103200000	0.850073503977862
chr1	103200000	103250000	0.169945520581114
chr1	103250000	103300000	0.37590799031477
chr1	103300000	103350000	0.258344863369076
chr1	103350000	103400000	0.448179695607056
chr1	103400000	103450000	0.712794015911449
chr1	103450000	103500000	0.667113455551712
chr1	103500000	103550000	0.885420269802836
chr1	103550000	103600000	0.279920442753373
chr1	103600000	103650000	0.00136198547215494
chr1	103650000	103700000	0.823287789692148
chr1	103700000	103750000	0.19152109996541
chr1	103750000	103800000	0.504388619854722
chr1	103800000	103850000	0.669945520581114
chr1	103850000	103900000	0.332497405741958
chr1	103900000	103950000	0.612439467312349
chr1	103950000	104000000	0.655590626080941
chr1	104000000	104050000	0.490487720511934
chr1	104050000	104100000	0.0973495330335524
chr1	104100000	104150000	0.0563818747838118
chr1	104150000	104200000	0.147483569699066
chr1	104200000	104250000	0.034244206157039
chr1	104250000	104300000	0.0988196125907991
chr1	104300000	104350000	0.656606710480802
chr1	104350000	104400000	0.604548599100657
chr1	104400000	104450000	0.778839501902456
chr1	104450000	104500000	0.110818056035974
chr1	104500000	104550000	0.814553787616742
chr1	104550000	104600000	0.742282082324455
chr1	104600000	104650000	0.642035627810446
chr1	104650000	104700000	0.0170572466274646
chr1	104700000	104750000	0.273413178830854
chr1	104750000	104800000	0.70150899342788
chr1	104800000	104850000	0.0298988239363542
chr1	104850000	104900000	0.75453995157385
chr1	104900000	104950000	0.0107661708751298
chr1	104950000	105000000	0.037227602905569
chr1	105000000	105050000	0.299852992044275
chr1	105050000	105100000	0.0343090626080941
chr1	105100000	105150000	0.0338766862677274
chr1	105150000	105200000	0.109131788308544
chr1	105200000	105250000	0.0567493946731235
chr1	105250000	105300000	0.542308024904877
chr1	105300000	105350000	0.299528709789
chr1	105350000	105400000	0.114298685575925
chr1	105400000	105450000	0.0779790729851263
chr1	105450000	105500000	0.365358007609824
chr1	105500000	105550000	0.220252507782774
chr1	105550000	105600000	0.482596852300242
chr1	105600000	105650000	0.609910065721204
chr1	105650000	105700000	0.869638533379454
chr1	105700000	105750000	0.922993773780699
chr1	105750000	105800000	0.0444482877896921
chr1	105800000	105850000	0.156282428225528
chr1	105850000	105900000	0.749632480110688
chr1	105900000	105950000	0.123810965063992
chr1	105950000	106000000	0.127680733310273
chr1	106000000	106050000	0.00596679349705986
chr1	106050000	106100000	0.00611812521618815
chr1	106100000	106150000	0.000324282255275032
chr1	106150000	106200000	8.64752680733716e-05
chr1	106200000	106250000	0.000172950536146632
chr1	106250000	106300000	8.64752680733716e-05
chr1	106300000	106350000	0.00765306122448983
chr1	106350000	106400000	0.0027888273953649
chr1	106400000	106450000	0.0404055690072639
chr1	106450000	106500000	0.0117173988239364
chr1	106500000	106550000	0.00769629885852641
chr1	106550000	106600000	0.0403190937391906
chr1	106600000	106650000	0.0168194396402629
chr1	106650000	106700000	0.1900942580422
chr1	106700000	106750000	0.153774645451401
chr1	106750000	106800000	0.562672950536147
chr1	106800000	106850000	0.0342225873400207
chr1	106850000	106900000	0.950233483223798
chr1	106900000	106950000	0.586215842269111
chr1	106950000	107000000	0.581157039086821
chr1	107000000	107050000	0.785519716361121
chr1	107050000	107100000	0.263468523002421
chr1	107100000	107150000	0.123400207540643
chr1	107150000	107200000	0.0094474230370114
chr1	107200000	107250000	0.175933932895192
chr1	107250000	107300000	0.541983742649602
chr1	107300000	107350000	0.171588550674507
chr1	107350000	107400000	0.125345901072293
chr1	107400000	107450000	0.0893938083708059
chr1	107450000	107500000	0.901331719128329
chr1	107500000	107550000	0.88330162573504
chr1	107550000	107600000	0.000324282255275032
chr1	107600000	107650000	0.49662746454514
chr1	107650000	107700000	0.459572812175718
chr1	107700000	107750000	0.831827222414389
chr1	107750000	107800000	0.124762193012798
chr1	107800000	107850000	0.24027153234175
chr1	107850000	107900000	0.477429955032861
chr1	107900000	107950000	0.143116568661363
chr1	107950000	108000000	0.0425674507090972
chr1	108000000	108050000	0.451422518159806
chr1	108050000	108100000	0.432873573158077
chr1	108100000	108150000	0.0197595987547562
chr1	108150000	108200000	0.841101694915254
chr1	108200000	108250000	0.628913005880318
chr1	108250000	108300000	0.32222846765825
chr1	108300000	108350000	0.206827222414389
chr1	108350000	108400000	0.412400553441716
chr1	108400000	108450000	0.602084053960567
chr1	108450000	108500000	0.3698114839156
chr1	108500000	108550000	0.616849705984089
chr1	108550000	108600000	0.338356105153926
chr1	108600000	108650000	0.375
chr1	108650000	108700000	0.217182635766171
chr1	108700000	108750000	0.130015565548253
chr1	108750000	108800000	0.109412832929782
chr1	108800000	108850000	0.849727602905569
chr1	108850000	108900000	0.354332410930474
chr1	108900000	108950000	0.20475181598063
chr1	108950000	109000000	0.00698287789692154
chr1	109000000	109050000	0.0802490487720512
chr1	109050000	109100000	0.0125172950536147
chr1	109100000	109150000	0.855694396402629
chr1	109150000	109200000	0.00888533379453471
chr1	109200000	109250000	0.0276072293324109
chr1	109250000	109300000	0.240098581805604
chr1	109300000	109350000	0.416032514700796
chr1	109350000	109400000	0.460199757869249
chr1	109400000	109450000	0.204773434797648
chr1	109450000	109500000	0.450968523002421
chr1	109500000	109550000	0.0633647526807333
[truncated: 44,256 more rows]
