# Supplementary material for: Transcription elongation can be sufficient, but is not necessary, to advance replication timing
Source: EMBO Rep. 2026 Mar 24;27(8):1964–99. doi: 10.1038/s44319-026-00735-2 (PMC13121604; doi:10.1038/s44319-026-00735-2)
Supplement: Supplementary file 4 — Source data Fig. 3 [file 44319_2026_735_MOESM4_ESM.zip › Fig3/3B/hPGK_Ptn_129_pvalues.bg]

chr1	3000000	3050000	0.129633947307065
chr1	3050000	3100000	0.731851035418301
chr1	3150000	3200000	0.141673202060239
chr1	3200000	3250000	0.0993026558426419
chr1	3250000	3300000	0.257105915767608
chr1	3300000	3350000	0.641471841285318
chr1	3350000	3400000	0.024989931961254
chr1	3400000	3450000	0.0735920642658811
chr1	3450000	3500000	0.151741240806291
chr1	3500000	3550000	0.802242523156489
chr1	3550000	3600000	0.30072701837682
chr1	3600000	3650000	0.636194069395282
chr1	3650000	3700000	0.746539774052015
chr1	3700000	3750000	0.775535725640645
chr1	3750000	3800000	0.385722461264546
chr1	3800000	3850000	0.908370249475402
chr1	3850000	3900000	0.337692617478115
chr1	3900000	3950000	0.958837618431929
chr1	3950000	4000000	0.101167892494542
chr1	4000000	4050000	0.599843150554272
chr1	4050000	4100000	0.956018567583035
chr1	4100000	4150000	0.915598041501515
chr1	4150000	4200000	0.977341613853621
chr1	4200000	4250000	0.148201530341889
chr1	4250000	4300000	0.353843871213887
chr1	4300000	4350000	0.876173721359079
chr1	4350000	4400000	0.834587422370122
chr1	4400000	4450000	0.0500222556645965
chr1	4450000	4500000	0.115305538481104
chr1	4500000	4550000	0.137306852625109
chr1	4550000	4600000	0.555013883295534
chr1	4600000	4650000	0.0950210898916891
chr1	4650000	4700000	0.444117085991649
chr1	4700000	4750000	0.0253502617690073
chr1	4750000	4800000	0.0313698891455945
chr1	4800000	4850000	0.00544733885839044
chr1	4850000	4900000	0.0476483181076326
chr1	4900000	4950000	0.111977786727146
chr1	4950000	5000000	0.380423493503465
chr1	5000000	5050000	0.534432692511499
chr1	5050000	5100000	0.526653807838233
chr1	5100000	5150000	0.0286356217808771
chr1	5150000	5200000	0.215307658068208
chr1	5200000	5250000	0.794145700417559
chr1	5250000	5300000	0.423875029144323
chr1	5300000	5350000	0.289408423239153
chr1	5600000	5650000	0.832489031136735
chr1	5650000	5700000	0.827105279891477
chr1	5700000	5750000	0.145806396913881
chr1	5750000	5800000	0.129867101888552
chr1	5800000	5850000	0.352444943724962
chr1	5850000	5900000	0.764344305729244
chr1	5950000	6000000	0.619428135399224
chr1	6000000	6050000	0.486678395048645
chr1	6050000	6100000	0.820237817673117
chr1	6100000	6150000	0.606329087093834
chr1	6150000	6200000	0.411305877615041
chr1	6200000	6250000	0.129867101888552
chr1	6250000	6300000	0.606223107738613
chr1	6300000	6350000	0.57589181627419
chr1	6350000	6400000	0.391572521672778
chr1	6400000	6450000	0.568282498569279
chr1	6450000	6500000	0.0990271095190657
chr1	6500000	6550000	0.0945759765997584
chr1	6550000	6600000	0.739672311833655
chr1	6600000	6650000	0.822611755230081
chr1	6650000	6700000	0.574768435108841
chr1	6700000	6750000	0.512834099917336
chr1	6750000	6800000	0.352444943724962
chr1	6800000	6850000	0.44750842535874
chr1	6850000	6900000	0.0896373386464316
chr1	6900000	6950000	0.739820682930965
chr1	6950000	7000000	0.0202844485894148
chr1	7000000	7050000	0.0217681595625172
chr1	7050000	7100000	0.0278937662943258
chr1	7100000	7150000	0.0145827592784925
chr1	7150000	7200000	0.0216833760783399
chr1	7200000	7250000	0.00264948388054009
chr1	7250000	7300000	0.0571440683354882
chr1	7300000	7350000	0.00998325526187493
chr1	7350000	7400000	0.341423090781916
chr1	7400000	7450000	0.152271137582399
chr1	7450000	7500000	0.00548973060047908
chr1	7500000	7550000	0.179868161682104
chr1	7550000	7600000	0.298988956951186
chr1	7600000	7650000	0.558214459823226
chr1	7650000	7700000	0.349498717649802
chr1	7700000	7750000	0.792661989444456
chr1	7750000	7800000	0.986434642531635
chr1	7800000	7850000	0.422370122300176
chr1	7850000	7900000	0.492252909133301
chr1	7900000	7950000	0.0976069861590962
chr1	7950000	8000000	0.678098306449904
chr1	8000000	8050000	0.202780898281015
chr1	8050000	8100000	0.0884927616100384
chr1	8100000	8150000	0.389792068505055
chr1	8150000	8200000	0.971788295640009
chr1	8200000	8250000	0.380359905890333
chr1	8250000	8300000	0.88068844189152
chr1	8300000	8350000	0.955319103838572
chr1	8350000	8400000	0.763708429597914
chr1	8400000	8450000	0.388159986434643
chr1	8450000	8500000	0.19623137412832
chr1	8500000	8550000	0.146463468916255
chr1	8550000	8600000	0.106000551092647
chr1	8600000	8650000	0.460098772759067
chr1	8650000	8700000	0.167744123444753
chr1	8700000	8750000	0.32162614722652
chr1	8750000	8800000	0.973483965323555
chr1	8800000	8850000	0.602301871595413
chr1	8850000	8900000	0.0419466287967104
chr1	8900000	8950000	0.0928379151741241
chr1	8950000	9000000	0.18077958413701
chr1	9000000	9050000	0.853769685665232
chr1	9050000	9100000	0.126920875813392
chr1	9100000	9150000	0.0873905763157337
chr1	9150000	9200000	0.691663663918269
chr1	9200000	9250000	0.475147841200534
chr1	9250000	9300000	0.817885075987198
chr1	9300000	9350000	0.846139172089277
chr1	9350000	9400000	0.666101443438818
chr1	9400000	9450000	0.767502490514848
chr1	9450000	9500000	0.0455075351321562
chr1	9500000	9550000	0.045359164034846
chr1	9550000	9600000	0.75402191653066
chr1	9600000	9650000	0.657813857860489
chr1	9650000	9700000	0.70128658937239
chr1	9700000	9750000	0.925220966955637
chr1	9750000	9800000	0.120392547531741
chr1	9800000	9850000	0.612200343373111
chr1	9850000	9900000	0.430424553297018
chr1	9900000	9950000	0.14177918141546
chr1	9950000	10000000	0.918756226287119
chr1	10000000	10050000	0.699357765107357
chr1	10050000	10100000	0.27310879840607
chr1	10100000	10150000	0.287691557684563
chr1	10150000	10200000	0.338201318383179
chr1	10200000	10250000	0.71610250323237
chr1	10250000	10300000	0.0291019309438522
chr1	10300000	10350000	0.550583946247271
chr1	10350000	10400000	0.887831450433456
chr1	10400000	10450000	0.769240551940482
chr1	10450000	10500000	0.110748426206575
chr1	10500000	10550000	0.50647533860404
chr1	10550000	10600000	0.232667076453507
chr1	10600000	10650000	0.181097522202675
chr1	10650000	10700000	0.812374149515674
chr1	10700000	10750000	0.832870556815532
chr1	10750000	10800000	0.859683333686598
chr1	10800000	10850000	0.222980563386252
chr1	10850000	10900000	0.104538035990589
chr1	10900000	10950000	0.307509697111003
chr1	10950000	11000000	0.207804319718519
chr1	11000000	11050000	0.30430912058331
chr1	11050000	11100000	0.362724941181458
chr1	11100000	11150000	0.47247716144895
chr1	11150000	11200000	0.403569384683864
chr1	11200000	11250000	0.845482100086903
chr1	11250000	11300000	0.208991288497001
chr1	11300000	11350000	0.0136501409525425
chr1	11350000	11400000	0.0019712160071218
chr1	11400000	11450000	0.00616799847389726
chr1	11450000	11500000	0.0395938871107908
chr1	11500000	11550000	0.58040653680663
chr1	11550000	11600000	0.288687763623646
chr1	11600000	11650000	0.350092202039043
chr1	11650000	11700000	0.125288793742979
chr1	11700000	11750000	0.431929460141165
chr1	11750000	11800000	0.235782869497022
chr1	11800000	11850000	0.444180673604782
chr1	11850000	11900000	0.248415608639437
chr1	11900000	11950000	0.111087560143284
chr1	11950000	12000000	0.101464634689163
chr1	12000000	12050000	0.27811102397253
chr1	12050000	12100000	0.062676190678056
chr1	12100000	12150000	0.797770194366137
chr1	12150000	12200000	0.375421267937006
chr1	12200000	12250000	0.0704550753513216
chr1	12250000	12300000	0.105534241929672
chr1	12300000	12350000	0.069692023993726
chr1	12350000	12400000	0.21634625574938
chr1	12400000	12450000	0.031009559337841
chr1	12450000	12500000	0.692002797854978
chr1	12500000	12550000	0.259098327645775
chr1	12550000	12600000	0.723393882871617
chr1	12600000	12650000	0.408974331800165
chr1	12650000	12700000	0.295597617584095
chr1	12700000	12750000	0.377032154136374
chr1	12750000	12800000	0.435426778863477
chr1	12800000	12850000	0.514550965471926
chr1	12850000	12900000	0.433349583501134
chr1	12900000	12950000	0.753110494075754
chr1	12950000	13000000	0.421628266813625
chr1	13000000	13050000	0.496598062697387
chr1	13050000	13100000	0.0966955637041904
chr1	13100000	13150000	0.0315818478560377
chr1	13150000	13200000	0.0831514021068696
chr1	13200000	13250000	0.308505903050086
chr1	13250000	13300000	0.13446660590517
chr1	13300000	13350000	0.0415439072468683
chr1	13350000	13400000	0.531126136628585
chr1	13400000	13450000	0.374085928061214
chr1	13450000	13500000	0.166578350537315
chr1	13500000	13550000	0.171495792619598
chr1	13550000	13600000	0.582314165200619
chr1	13600000	13650000	0.513809109985375
chr1	13650000	13700000	0.0639691388117595
chr1	13700000	13750000	0.0270035397104644
chr1	13750000	13800000	0.285699145806397
chr1	13800000	13850000	0.648424086987855
chr1	13850000	13900000	0.67616948218487
chr1	13900000	13950000	0.953326691960406
chr1	13950000	14000000	0.929036223743615
chr1	14000000	14050000	0.614235146993366
chr1	14050000	14100000	0.518069480065283
chr1	14100000	14150000	0.053752728968397
chr1	14150000	14200000	0.206214629390195
chr1	14200000	14250000	0.362279827889527
chr1	14250000	14300000	0.173636575595074
chr1	14300000	14350000	0.232115983806355
chr1	14350000	14400000	0.180461646071345
chr1	14400000	14450000	0.784904300642235
chr1	14450000	14500000	0.171707751330041
chr1	14500000	14550000	0.115241950867971
chr1	14550000	14600000	0.168146844994595
chr1	14600000	14650000	0.0338286101867357
chr1	14650000	14700000	0.0388096398821509
chr1	14700000	14750000	0.0703279001250556
chr1	14750000	14800000	0.000190762839398895
chr1	14800000	14850000	0.130863307827635
chr1	14850000	14900000	0.159392950253291
chr1	14900000	14950000	0.506454142732996
chr1	14950000	15000000	0.084698700693105
chr1	15000000	15050000	0.949553826914517
chr1	15050000	15100000	0.444435024057314
chr1	15100000	15150000	0.482036499289938
chr1	15150000	15200000	0.670213442421416
chr1	15200000	15250000	0.6445240467157
chr1	15250000	15300000	0.284109455478073
chr1	15300000	15350000	0.111935394985057
chr1	15350000	15400000	0.00247991691218552
chr1	15400000	15450000	0.675321647343098
chr1	15450000	15500000	0.510968863265436
chr1	15500000	15550000	0.465546111617457
chr1	15550000	15600000	0.705695330549609
chr1	15600000	15650000	0.286186650840416
chr1	15650000	15700000	0.0477331015918099
chr1	15700000	15750000	0.134127471968461
chr1	15750000	15800000	0.00303100955933788
chr1	15800000	15850000	0.0366476610356302
chr1	15850000	15900000	0.0137773161788084
chr1	15900000	15950000	0.296318277199601
chr1	15950000	16000000	0.64094194450921
chr1	16000000	16050000	0.17719748193052
chr1	16050000	16100000	0.338985565611819
chr1	16100000	16150000	0.0475635346234553
chr1	16150000	16200000	0.530320693528901
chr1	16200000	16250000	0.513215625596134
chr1	16250000	16300000	0.693846838635834
chr1	16300000	16350000	0.733758663812289
chr1	16350000	16400000	0.0828758557832934
chr1	16400000	16450000	0.547468153203756
chr1	16450000	16500000	0.701223001759257
chr1	16500000	16550000	0.324593569172725
chr1	16550000	16600000	0.10140104707603
chr1	16600000	16650000	0.0624006443544798
chr1	16650000	16700000	0.774497127959473
chr1	16700000	16750000	0.121961041989021
chr1	16750000	16800000	0.657707878505267
chr1	16800000	16850000	0.923631276627313
chr1	16850000	16900000	0.330486021323046
chr1	16900000	16950000	0.637232667076453
chr1	16950000	17000000	0.212297844379915
chr1	17000000	17050000	0.51270692469107
chr1	17050000	17100000	0.617732465715679
chr1	17100000	17150000	0.649547468153204
chr1	17150000	17200000	0.885733059200068
chr1	17200000	17250000	0.028232900231035
chr1	17250000	17300000	0.49725513469976
chr1	17300000	17350000	0.469509739502745
chr1	17350000	17400000	0.855825685156532
chr1	17400000	17450000	0.560715572606456
chr1	17450000	17500000	0.774984632993493
chr1	17500000	17550000	0.178829564000933
chr1	17550000	17600000	0.50132474194027
chr1	17600000	17650000	0.739672311833655
chr1	17650000	17700000	0.0764111151147756
chr1	17700000	17750000	0.510396574747239
chr1	17750000	17800000	0.124716505224782
chr1	17800000	17850000	0.0661099217872358
chr1	17850000	17900000	0.153288539392526
chr1	17900000	17950000	0.489264291316052
chr1	17950000	18000000	0.0773649293117701
chr1	18000000	18050000	0.252591195235168
chr1	18050000	18100000	0.487738188600861
chr1	18100000	18150000	0.601538820237818
chr1	18150000	18200000	0.154751054494584
chr1	18200000	18250000	0.125861082261176
chr1	18250000	18300000	0.477458191144365
chr1	18300000	18350000	0.846775048220607
chr1	18350000	18400000	0.185527459250938
chr1	18400000	18450000	0.0151550477966892
chr1	18450000	18500000	0.384238750291443
chr1	18500000	18550000	0.0007842472286399
chr1	18550000	18600000	0.387630089658535
chr1	18600000	18650000	0.874414464062401
chr1	18650000	18700000	0.313465736874457
chr1	18700000	18750000	0.0544309968418152
chr1	18750000	18800000	0.371775578117383
chr1	18800000	18850000	0.699951249496598
chr1	18850000	18900000	0.268572882002586
chr1	18900000	18950000	0.718158502723669
chr1	18950000	19000000	0.547362173848534
chr1	19000000	19050000	0.326585981050891
chr1	19050000	19100000	0.597130079060599
chr1	19100000	19150000	0.237372559825346
chr1	19150000	19200000	0.0715996523877148
chr1	19200000	19250000	0.476673943915725
chr1	19250000	19300000	0.599694779456962
chr1	19300000	19350000	0.757646410479239
chr1	19350000	19400000	0.932639521821149
chr1	19400000	19450000	0.861506178596409
chr1	19450000	19500000	0.465249369422836
chr1	19500000	19550000	0.602980139468831
chr1	19550000	19600000	0.585006040823248
chr1	19600000	19650000	0.210517391212192
chr1	19650000	19700000	0.276500137773162
chr1	19700000	19750000	0.0256681998346722
chr1	19750000	19800000	0.34316115220755
chr1	19800000	19850000	0.445240467156998
chr1	19850000	19900000	0.0206023866550796
chr1	19900000	19950000	0.0800991966764875
chr1	19950000	20000000	0.181627418978783
chr1	20000000	20050000	0.919392102418449
chr1	20050000	20100000	0.399309014603955
chr1	20100000	20150000	0.480256046122215
chr1	20150000	20200000	0.437143644418067
chr1	20200000	20250000	0.403463405328642
chr1	20250000	20300000	0.0438542571906992
chr1	20300000	20350000	0.0275546323576167
chr1	20350000	20400000	0.792068505055215
chr1	20400000	20450000	0.175989317280994
chr1	20450000	20500000	0.304330316454355
chr1	20500000	20550000	0.66993789609784
chr1	20550000	20600000	0.616397125839886
chr1	20600000	20650000	0.862184446469828
chr1	20650000	20700000	0.652748044680896
chr1	20700000	20750000	0.097395027448653
chr1	20750000	20800000	0.414612433497955
chr1	20800000	20850000	0.188685644036542
chr1	20850000	20900000	0.197757476843511
chr1	20900000	20950000	0.314652705652939
chr1	20950000	21000000	0.0372411454248712
chr1	21000000	21050000	0.645859386591492
chr1	21050000	21100000	0.0161088619936837
chr1	21100000	21150000	0.392844273935437
chr1	21150000	21200000	0.330613196549312
chr1	21200000	21250000	0.044829267258738
chr1	21250000	21300000	0.209499989402064
chr1	21300000	21350000	0.319231013798512
chr1	21350000	21400000	0.5133428008224
chr1	21400000	21450000	0.92091820513364
chr1	21450000	21500000	0.517603170902308
chr1	21500000	21550000	0.374764195934632
chr1	21550000	21600000	0.702643125119227
chr1	21600000	21650000	0.133067678416245
chr1	21650000	21700000	0.00869030712817143
chr1	21700000	21750000	0.143411263485873
chr1	21750000	21800000	0.396108438076263
chr1	21800000	21850000	0.476589160431548
chr1	21850000	21900000	0.549375781597745
chr1	21900000	21950000	0.151359715127493
chr1	21950000	22000000	0.352211789143475
chr1	22000000	22050000	0.870132898111448
chr1	22050000	22100000	0.507535132156256
chr1	22100000	22150000	0.418618453125331
chr1	22150000	22200000	0.372178299667225
chr1	22200000	22250000	0.670467792873948
chr1	22250000	22300000	0.481082685092944
chr1	22300000	22350000	0.0359905890332564
chr1	22350000	22400000	0.0085631319019055
chr1	22400000	22450000	0.00284024671993899
chr1	22450000	22500000	0.208588566947159
chr1	22500000	22550000	0.174802348502512
chr1	22550000	22600000	0.541490917569257
chr1	22600000	22650000	0.0827062888149388
chr1	22650000	22700000	0.383051781512961
chr1	22700000	22750000	0.0392971449161703
chr1	22750000	22800000	0.403463405328642
chr1	22800000	22850000	0.132283431187605
chr1	22850000	22900000	0.582526123911062
chr1	22900000	22950000	0.0972466563513428
chr1	22950000	23000000	0.683121727887408
chr1	23000000	23050000	0.340405688971788
chr1	23050000	23100000	0.649780622734691
chr1	23100000	23150000	0.287140465037411
chr1	23150000	23200000	0.806057779944467
chr1	23200000	23250000	0.910002331545815
chr1	23250000	23300000	0.073125755102906
chr1	23300000	23350000	0.408020517603171
chr1	23350000	23400000	0.0392335573030373
chr1	23400000	23450000	0.610631848915831
chr1	23450000	23500000	0.225142542232773
chr1	23500000	23550000	0.36764238326374
chr1	23550000	23600000	0.665401979694356
chr1	23600000	23650000	0.926492719218296
chr1	23650000	23700000	0.113525085313381
chr1	23700000	23750000	0.146484664787299
chr1	23750000	23800000	0.147502066597427
chr1	23800000	23850000	0.102905953920176
chr1	23850000	23900000	0.584391360562962
chr1	23900000	23950000	0.0140316666313403
chr1	23950000	24000000	0.0150914601835562
chr1	24000000	24050000	0.0751393628521164
chr1	24050000	24100000	0.211534793022319
chr1	24100000	24150000	0.587337586638123
chr1	24150000	24200000	0.211110875601433
chr1	24200000	24250000	0.20869454630238
chr1	24250000	24300000	0.241399775323767
chr1	24300000	24350000	0.3726446088302
chr1	24350000	24400000	0.691896818499756
chr1	24400000	24450000	0.136649780622735
chr1	24450000	24500000	0.155916827402022
chr1	24500000	24550000	0.697132198647703
chr1	24550000	24600000	0.61612157951631
chr1	24600000	24650000	0.0309035799826194
chr1	24650000	24700000	0.296509040039
chr1	24700000	24750000	0.54670510184616
chr1	24750000	24800000	0.592509379172937
chr1	24800000	24850000	0.832828165073444
chr1	24850000	24900000	0.224994171135463
chr1	24900000	24950000	0.177684986964539
chr1	24950000	25000000	0.317853282180631
chr1	25000000	25050000	0.318446766569872
chr1	25050000	25100000	0.377222916975773
chr1	25100000	25150000	0.0563598211068483
chr1	25150000	25200000	0.13461497700248
chr1	25200000	25250000	0.317916869793764
chr1	25250000	25300000	0.872167701731703
chr1	25300000	25350000	0.620000423917421
chr1	25350000	25400000	0.843871213887535
chr1	25400000	25450000	0.38152567879777
chr1	25450000	25500000	0.798130524173891
chr1	25500000	25550000	0.677186883994998
chr1	25550000	25600000	0.556751944721168
chr1	25600000	25650000	0.565336272494118
chr1	25650000	25700000	0.14271179974141
chr1	25700000	25750000	0.302740626126031
chr1	25750000	25800000	0.579791856546345
chr1	25800000	25850000	0.158439136056296
chr1	25850000	25900000	0.699548527946756
chr1	25900000	25950000	0.716695987621611
chr1	25950000	26000000	0.780029250302041
chr1	26000000	26050000	0.271688675046101
chr1	26050000	26100000	0.756077916021959
chr1	26100000	26150000	0.428516924903029
chr1	26150000	26200000	0.0181648614849828
chr1	26200000	26250000	0.164310392335573
chr1	26250000	26300000	0.40335742597342
chr1	26300000	26350000	0.0384917018164862
chr1	26350000	26400000	0.555904109879396
chr1	26400000	26450000	0.119184382882215
chr1	26450000	26500000	0.797812586108226
chr1	26500000	26550000	0.393289387227368
chr1	26550000	26600000	0.671697153394519
chr1	26600000	26650000	0.054155450518239
chr1	26650000	26700000	0.58835498844825
chr1	26700000	26750000	0.898726128150236
chr1	26750000	26800000	0.223722418872804
chr1	26800000	26850000	0.0193518302634647
chr1	26850000	26900000	0.0437270819644333
chr1	26900000	26950000	0.673689565272685
chr1	26950000	27000000	0.486975137243265
chr1	27000000	27050000	0.722906377837597
chr1	27050000	27100000	0.0838932575934208
chr1	27100000	27150000	0.567434663727506
chr1	27150000	27200000	0.409525424447318
chr1	27200000	27250000	0.261090739523941
chr1	27250000	27300000	0.40429004429937
chr1	27300000	27350000	0.707942092880307
chr1	27350000	27400000	0.0699887661883465
chr1	27700000	27750000	0.196867250259649
chr1	28100000	28150000	0.0765382903410415
chr1	28800000	28850000	0.636130481782149
chr1	28850000	28900000	0.376141927552513
chr1	28900000	28950000	0.361749931113419
chr1	28950000	29000000	0.277623518938511
chr1	29000000	29050000	0.120265372305475
chr1	29100000	29150000	0.397676932533542
chr1	29250000	29300000	0.585429958244134
chr1	29350000	29400000	0.649208334216495
chr1	29400000	29450000	0.47419402700354
chr1	29450000	29500000	0.0891074418703237
chr1	29500000	29550000	0.851756077916022
chr1	29550000	29600000	0.0387036605269293
chr1	29600000	29650000	0.272091396595943
chr1	29650000	29700000	0.0416498866020899
chr1	30050000	30100000	0.844697852858263
chr1	30250000	30300000	0.0608321498972
chr1	30700000	30750000	0.800885987409653
chr1	30950000	31000000	0.671294431844677
chr1	31000000	31050000	0.472159223383285
chr1	31050000	31100000	0.299052544564319
chr1	31100000	31150000	0.62377328896331
chr1	31200000	31250000	0.955340299709617
chr1	31250000	31300000	0.281968672502596
chr1	31300000	31350000	0.407257466245575
chr1	31650000	31700000	0.0661099217872358
chr1	31700000	31750000	0.0136501409525425
chr1	31750000	31800000	0.040399330210475
chr1	31900000	31950000	0.429640306068378
chr1	32000000	32050000	0.32942622777083
chr1	32050000	32100000	0.669280824095466
chr1	32250000	32300000	0.948070115941415
chr1	32300000	32350000	0.833273278365374
chr1	32500000	32550000	0.0242056847326141
chr1	32550000	32600000	0.128976875304691
chr1	32600000	32650000	0.0824519383624071
chr1	32650000	32700000	0.405392229593675
chr1	32700000	32750000	0.24038237351364
chr1	32750000	32800000	0.909408847156574
chr1	32800000	32850000	0.375124525742385
chr1	32850000	32900000	0.344051378791411
chr1	32900000	32950000	0.63235761673626
chr1	32950000	33000000	0.122914856186015
chr1	33000000	33050000	0.599673583585917
chr1	33050000	33100000	0.268042985226478
chr1	33100000	33150000	0.0407384641471842
chr1	33150000	33200000	0.239492146929778
chr1	33200000	33250000	0.160558723160728
chr1	33250000	33300000	0.443375230505098
chr1	33300000	33350000	0.126496958392505
chr1	33350000	33400000	0.937493376290299
chr1	33400000	33450000	0.451450857372984
chr1	33450000	33500000	0.0621250980309036
chr1	33500000	33550000	0.13819707920897
chr1	33550000	33600000	0.694376735411942
chr1	33600000	33650000	0.30072701837682
chr1	33650000	33700000	0.496704042052608
chr1	33700000	33750000	0.0226159944042901
chr1	33750000	33800000	0.682443460013989
chr1	33800000	33850000	0.0468004832658598
chr1	33850000	33900000	0.00998325526187493
chr1	33900000	33950000	0.107378282710528
chr1	33950000	34000000	0.925835647215922
chr1	34000000	34050000	0.40806290934526
chr1	34050000	34100000	0.43239576930414
chr1	34100000	34150000	0.403569384683864
chr1	34150000	34200000	0.0799932173212659
chr1	34200000	34250000	0.04086563937345
chr1	34250000	34300000	0.271158778269993
chr1	34300000	34350000	0.886114584878866
chr1	34350000	34400000	0.72188897602747
chr1	34400000	34450000	0.905508806884419
chr1	34450000	34500000	0.846075584476144
chr1	34500000	34550000	0.72905318044045
chr1	34550000	34600000	0.298798194111787
chr1	34600000	34650000	0.135420420102164
chr1	34650000	34700000	0.552173636575595
chr1	34700000	34750000	0.920176349647089
chr1	34750000	34800000	0.869433434366985
chr1	34800000	34850000	0.381101761376884
chr1	34850000	34900000	0.400919900803324
chr1	34900000	34950000	0.387799656626889
chr1	34950000	35000000	0.817333983340045
chr1	35000000	35050000	0.785773331355052
chr1	35050000	35100000	0.340681235295364
chr1	35100000	35150000	0.171050679327667
chr1	35150000	35200000	0.100892346170966
chr1	35200000	35250000	0.226922995400496
chr1	35250000	35300000	0.0677208079866042
chr1	35300000	35350000	0.610441086076432
chr1	35350000	35400000	0.251425422327731
chr1	35400000	35450000	0.271116386527904
chr1	35450000	35500000	0.173191462303143
chr1	35500000	35550000	0.0246084062824562
chr1	35550000	35600000	0.0941096674367833
chr1	35600000	35650000	0.115835435257212
chr1	35650000	35700000	0.0770469912461053
chr1	35700000	35750000	0.423429915852392
chr1	35750000	35800000	0.00362449394857878
chr1	35800000	35850000	0.13103287479599
chr1	35850000	35900000	0.549418173339833
chr1	35900000	35950000	0.022149685241315
chr1	35950000	36000000	0.885245554166048
chr1	36000000	36050000	0.117467517327625
chr1	36050000	36100000	0.750291443226859
chr1	36100000	36150000	0.165836495050764
chr1	36150000	36200000	0.364314631509782
chr1	36200000	36250000	0.551431781089044
chr1	36250000	36300000	0.461624875474258
chr1	36300000	36350000	0.0295258483647386
chr1	36350000	36400000	0.14707814917654
chr1	36400000	36450000	0.97581551113843
chr1	36450000	36500000	0.5418936391191
chr1	36500000	36550000	0.618961826236249
chr1	36550000	36600000	0.66478729943407
chr1	36600000	36650000	0.389050213018504
chr1	36650000	36700000	0.570635240255198
chr1	36700000	36750000	0.965132792132093
chr1	36750000	36800000	0.846160367960321
chr1	36800000	36850000	0.787193454715021
chr1	36850000	36900000	0.409355857478963
chr1	36900000	36950000	0.819729116768054
chr1	36950000	37000000	0.0131626359185231
chr1	37000000	37050000	0.184255706988279
chr1	37050000	37100000	0.601750778948261
chr1	37100000	37150000	0.173721359079251
chr1	37150000	37200000	0.713580194578096
chr1	37200000	37250000	0.22071260518451
chr1	37250000	37300000	0.533966383348524
chr1	37300000	37350000	0.0838508658513322
chr1	37350000	37400000	0.855571334704
chr1	37400000	37450000	0.108014158841858
chr1	38300000	38350000	0.0304372708196443
chr1	38350000	38400000	0.334470845079379
chr1	38400000	38450000	0.0787002691875622
chr1	38450000	38500000	0.211259246698743
chr1	38500000	38550000	0.614277538735454
chr1	38550000	38600000	0.226922995400496
chr1	38600000	38650000	0.294601411645012
chr1	38650000	38700000	0.186778015642553
chr1	38700000	38750000	0.23646113737044
chr1	38750000	38800000	0.10106191313932
chr1	38800000	38850000	0.104940757540431
chr1	38850000	38900000	0.0378770215562009
chr1	38900000	38950000	0.189533478878315
chr1	38950000	39000000	0.720108522859747
chr1	39000000	39050000	0.0737404353631913
chr1	39050000	39100000	0.0815193200364569
chr1	39150000	39200000	0.189045973844295
chr1	39200000	39250000	0.0127811102397253
chr1	39250000	39300000	0.0664914474660336
chr1	39300000	39350000	0.129421988596621
chr1	39400000	39450000	0.00390004027215496
chr1	39450000	39500000	0.0616163971258399
chr1	39500000	39550000	0.302168337607834
chr1	39550000	39600000	0.626443968714894
chr1	39600000	39650000	0.0666822103054325
chr1	39650000	39700000	0.155280951270693
chr1	39700000	39750000	0.0264736429343564
chr1	39750000	39800000	0.623179804574069
chr1	39800000	39850000	0.51599228470294
chr1	39850000	39900000	0.669047669513979
chr1	39900000	39950000	0.242756311070603
chr1	39950000	40000000	0.0703279001250556
chr1	40000000	40050000	0.0262404883528689
chr1	40050000	40100000	0.586277793085907
chr1	40100000	40150000	0.638250068886581
chr1	40150000	40200000	0.0815405159075012
chr1	40200000	40250000	0.679899955488671
chr1	40250000	40300000	0.445325250641175
chr1	40300000	40350000	0.602174696369147
chr1	40350000	40400000	0.465249369422836
chr1	40400000	40450000	0.597236058415821
chr1	40450000	40500000	0.424934822696539
chr1	40500000	40550000	0.558023696983827
chr1	40550000	40600000	0.381144153118972
chr1	40600000	40650000	0.826511795502236
chr1	40650000	40700000	0.280633332626804
chr1	40700000	40750000	0.404523198880858
chr1	40750000	40800000	0.982640581614701
chr1	40800000	40850000	0.515441192055788
chr1	40850000	40900000	0.0650501282350198
chr1	40900000	40950000	0.537951207104856
chr1	40950000	41000000	0.791962525699994
chr1	41000000	41050000	0.390364357023252
chr1	41050000	41100000	0.306343924203565
chr1	41100000	41150000	0.497509485152292
chr1	41150000	41200000	0.448949744589754
chr1	41200000	41250000	0.64560503613896
chr1	41250000	41300000	0.527204900485385
chr1	41300000	41350000	0.404692765849213
chr1	41350000	41400000	0.371945145085737
chr1	41400000	41450000	0.554929099811357
chr1	41450000	41500000	0.505712287246444
chr1	41500000	41550000	0.179952945166282
chr1	41550000	41600000	0.105195107992963
chr1	41600000	41650000	0.00953814196994429
chr1	41650000	41700000	0.202865681765192
chr1	41700000	41750000	0.91998558680769
chr1	41750000	41800000	0.279764301913987
chr1	41800000	41850000	0.688441891519532
chr1	41850000	41900000	0.51722164522351
chr1	41900000	41950000	0.220034337311092
chr1	41950000	42000000	0.334682803789822
chr1	42000000	42050000	0.0868394836685814
chr1	42050000	42100000	0.00563810169778922
chr1	42100000	42150000	0.0351427541914835
chr1	42150000	42200000	0.348566099323852
chr1	42200000	42250000	0.184573645053943
chr1	42250000	42300000	0.576485300663431
chr1	42300000	42350000	0.968057822336209
chr1	42350000	42400000	0.83138684584243
chr1	42400000	42450000	0.569045549926874
chr1	42450000	42500000	0.540113185951377
chr1	42500000	42550000	0.276563725386295
chr1	42550000	42600000	0.23866550795905
chr1	42600000	42650000	0.269463108586447
chr1	42650000	42700000	0.177663791093495
chr1	42700000	42750000	0.167150639055512
chr1	42750000	42800000	0.628118442527396
chr1	42800000	42850000	0.477458191144365
chr1	42850000	42900000	0.212594586574535
chr1	42900000	42950000	0.014349604697005
chr1	42950000	43000000	0.461010195213972
chr1	43000000	43050000	0.172555586171814
chr1	43050000	43100000	0.279955064753386
chr1	43100000	43150000	0.59570995570063
chr1	43150000	43200000	0.249369422836431
chr1	43200000	43250000	0.633820131838318
chr1	43250000	43300000	0.543017020284449
chr1	43300000	43350000	0.37887619491723
chr1	43350000	43400000	0.318277199601518
chr1	43400000	43450000	0.354310180376863
chr1	43450000	43500000	0.400623158608703
chr1	43500000	43550000	0.566099323851714
chr1	43550000	43600000	0.318743508764493
chr1	43600000	43650000	0.398715530214714
chr1	43650000	43700000	0.886983615591683
chr1	43700000	43750000	0.575319527755993
chr1	43750000	43800000	0.512791708175247
chr1	43800000	43850000	0.189618262362492
chr1	43850000	43900000	0.631509781894487
chr1	43900000	43950000	0.0278513745522372
chr1	43950000	44000000	0.220013141440047
chr1	44000000	44050000	0.021026304075966
chr1	44050000	44100000	0.015472985862354
chr1	44100000	44150000	0.266326119671888
chr1	44150000	44200000	0.692575086373175
chr1	44200000	44250000	0.832976536170754
chr1	44250000	44300000	0.079738866868734
chr1	44300000	44350000	0.620678691790839
chr1	44350000	44400000	0.963585493545857
chr1	44400000	44450000	0.312851056614172
chr1	44450000	44500000	0.0839992369486424
chr1	44500000	44550000	0.705059454418279
chr1	44550000	44600000	0.46404120477331
chr1	44600000	44650000	0.0653680663006846
chr1	44650000	44700000	0.281438775726488
chr1	44700000	44750000	0.691578880434091
chr1	44750000	44800000	0.00356090633544581
chr1	44800000	44850000	0.26157824455796
chr1	44850000	44900000	0.565802581657093
chr1	44900000	44950000	0.48542783865703
chr1	44950000	45000000	0.14099493418682
chr1	45000000	45050000	0.891032026961148
chr1	45050000	45100000	0.928909048517349
chr1	45100000	45150000	0.410818372581021
chr1	45150000	45200000	0.383539286546981
chr1	45200000	45250000	0.011106636427224
chr1	45250000	45300000	0.318446766569872
chr1	45300000	45350000	0.0129506772080799
chr1	45350000	45400000	0.290595392017635
chr1	45400000	45450000	0.48837406473219
chr1	45450000	45500000	0.325123465948833
chr1	45500000	45550000	0.959855020242057
chr1	45550000	45600000	0.969986646601242
chr1	45600000	45650000	0.975222026749189
chr1	45650000	45700000	0.37872782381992
chr1	45700000	45750000	0.0660039424320142
chr1	45750000	45800000	0.653913817588334
chr1	45800000	45850000	0.0135229657262765
chr1	45850000	45900000	0.418703236609508
chr1	45900000	45950000	0.376247906907734
chr1	45950000	46000000	0.371500031793807
chr1	46000000	46050000	0.618135187265521
chr1	46050000	46100000	0.919180143708006
chr1	46100000	46150000	0.0612136755759978
chr1	46150000	46200000	0.219970749697959
chr1	46200000	46250000	0.253545009432163
chr1	46250000	46300000	0.172407215074504
chr1	46300000	46350000	0.55107145128129
chr1	46350000	46400000	0.102545624112423
chr1	46400000	46450000	0.00674028699209395
chr1	46450000	46500000	0.477818520952119
chr1	46500000	46550000	0.240721507450349
chr1	46550000	46600000	0.446554611161746
chr1	46600000	46650000	0.253735772271562
chr1	46650000	46700000	0.0260709213845143
chr1	46700000	46750000	0.132770936221624
chr1	46750000	46800000	0.0164479959303928
chr1	46800000	46850000	0.201954259310286
chr1	46850000	46900000	0.673456410691197
chr1	46900000	46950000	0.650713241060641
chr1	46950000	47000000	0.558405222662625
chr1	47000000	47050000	0.201721104728799
chr1	47050000	47100000	0.735327158269569
chr1	47100000	47150000	0.0373683206511372
chr1	47150000	47200000	0.555819326395218
chr1	47200000	47250000	0.376947370652197
chr1	47250000	47300000	0.616439517581975
chr1	47300000	47350000	0.43239576930414
chr1	47350000	47400000	0.611394900273427
chr1	47400000	47450000	0.491277899065262
chr1	47450000	47500000	0.714915534453888
chr1	47500000	47550000	0.091375400072066
chr1	47550000	47600000	0.745013671336824
chr1	47600000	47650000	0.100108098942326
chr1	47650000	47700000	0.108459272133788
chr1	47700000	47750000	0.189469891265182
chr1	47750000	47800000	0.40977977489985
chr1	47800000	47850000	0.115263146739015
chr1	47850000	47900000	0.14849827253651
chr1	47900000	47950000	0.932745501176371
chr1	47950000	48000000	0.242374785391806
chr1	48000000	48050000	0.591937090654741
chr1	48050000	48100000	0.390915449670404
chr1	48100000	48150000	0.404713961720257
chr1	48150000	48200000	0.862481188664448
chr1	48200000	48250000	0.63000487505034
chr1	48250000	48300000	0.583162000042392
chr1	48300000	48350000	0.496343712244855
chr1	48350000	48400000	0.813116005002226
chr1	48400000	48450000	0.283325208249433
chr1	48450000	48500000	0.142754191483499
chr1	48500000	48550000	0.503592700142012
chr1	48550000	48600000	0.661947052714131
chr1	48600000	48650000	0.848937027067127
chr1	48650000	48700000	0.682146717819369
chr1	48700000	48750000	0.16051633141864
chr1	48750000	48800000	0.0394667118845249
chr1	48800000	48850000	0.787341825812332
chr1	48850000	48900000	0.224633841327709
chr1	48900000	48950000	0.0438118654486106
chr1	48950000	49000000	0.774963437122449
chr1	49000000	49050000	0.489900167447381
chr1	49050000	49100000	0.226922995400496
chr1	49100000	49150000	0.8384026791581
chr1	49150000	49200000	0.710443205663537
chr1	49200000	49250000	0.304054770130779
chr1	49250000	49300000	0.177684986964539
chr1	49300000	49350000	0.974162233196973
chr1	49350000	49400000	0.678967337162721
chr1	49400000	49450000	0.876131329616991
chr1	49450000	49500000	0.00421797833781978
chr1	49500000	49550000	0.0935373789185867
chr1	49550000	49600000	0.0140104707602959
chr1	49600000	49650000	0.394222005553318
chr1	49650000	49700000	0.586680514635749
chr1	49700000	49750000	0.26874244897094
chr1	49750000	49800000	0.177812162190805
chr1	49800000	49850000	0.206447783971682
chr1	49850000	49900000	0.221094130863308
chr1	49900000	49950000	0.672650967591513
chr1	49950000	50000000	0.114436507768287
chr1	50000000	50050000	0.712350834057526
chr1	50050000	50100000	0.7738400559571
chr1	50100000	50150000	0.365120074609466
chr1	50150000	50200000	0.721295491638229
chr1	50200000	50250000	0.0727866211661968
chr1	50250000	50300000	0.820534559867738
chr1	50300000	50350000	0.50647533860404
chr1	50350000	50400000	0.152546683905975
chr1	50400000	50450000	0.433688717437843
chr1	50450000	50500000	0.353017232243159
chr1	50500000	50550000	0.328451217702792
chr1	50550000	50600000	0.0691409313465737
chr1	50600000	50650000	0.353186799211514
chr1	50650000	50700000	0.0310307552088853
chr1	50700000	50750000	0.167489772992221
chr1	50750000	50800000	0.804298522647788
chr1	50800000	50850000	0.263061955531063
chr1	50850000	50900000	0.580491320290807
chr1	50900000	50950000	0.362852116407724
chr1	50950000	51000000	0.0840840204328197
chr1	51000000	51050000	0.812755675194472
chr1	51050000	51100000	0.222408274868056
chr1	51100000	51150000	0.448992136331843
chr1	51150000	51200000	0.679921151359715
chr1	51200000	51250000	0.596473007058225
chr1	51250000	51300000	0.413573835816783
chr1	51300000	51350000	0.400877509061235
chr1	51350000	51400000	0.239237796477246
chr1	51400000	51450000	0.235549714915534
chr1	51450000	51500000	0.865554589965875
chr1	51500000	51550000	0.295364463002607
chr1	51550000	51600000	0.471014646346892
chr1	51600000	51650000	0.022149685241315
chr1	51650000	51700000	0.705695330549609
chr1	51700000	51750000	0.630767926407936
chr1	51750000	51800000	0.00487505034019375
chr1	51800000	51850000	0.750206659742682
chr1	51850000	51900000	0.0313698891455945
chr1	51900000	51950000	0.159371754382246
chr1	51950000	52000000	0.124144216706586
chr1	52000000	52050000	0.454969371966341
chr1	52050000	52100000	0.578053795120711
chr1	52100000	52150000	0.0893194005807668
chr1	52150000	52200000	0.309926026410055
chr1	52200000	52250000	0.0628245617753661
chr1	52250000	52300000	0.539307742851692
chr1	52300000	52350000	0.585006040823248
chr1	52350000	52400000	0.43440937705335
chr1	52400000	52450000	0.60317090230823
chr1	52450000	52500000	0.935691727251531
chr1	52500000	52550000	0.885266750037093
chr1	52550000	52600000	0.427881048771699
chr1	52600000	52650000	0.813200788486403
chr1	52650000	52700000	0.460247143856377
chr1	52700000	52750000	0.863159456537866
chr1	52750000	52800000	0.851374552237224
chr1	52800000	52850000	0.17533224527862
chr1	52850000	52900000	0.55406006909854
chr1	52900000	52950000	0.166769113376714
chr1	52950000	53000000	0.560821551961678
chr1	53000000	53050000	0.296275885457513
chr1	53050000	53100000	0.961296339473071
chr1	53100000	53150000	0.184086140019924
chr1	53150000	53200000	0.332542020814345
chr1	53200000	53250000	0.211895122830073
chr1	53250000	53300000	0.331227876809598
chr1	53300000	53350000	0.526145106933169
chr1	53350000	53400000	0.286589372390258
chr1	53400000	53450000	0.449331270268552
chr1	53450000	53500000	0.662710104071727
chr1	53500000	53550000	0.720913965959431
chr1	53550000	53600000	0.0723203120032218
chr1	53600000	53650000	0.138578604887768
chr1	53650000	53700000	0.382712647576252
chr1	53700000	53750000	0.11091799317493
chr1	53750000	53800000	0.0443841539668073
chr1	53800000	53850000	0.572352105809788
chr1	53850000	53900000	0.352127005659298
chr1	53900000	53950000	0.811653489900168
chr1	53950000	54000000	0.148625447762776
chr1	54000000	54050000	0.356662922062782
chr1	54050000	54100000	0.251383030585642
chr1	54100000	54150000	0.774263973377986
chr1	54150000	54200000	0.190020983912334
chr1	54200000	54250000	0.410182496449692
chr1	54250000	54300000	0.814578520104284
chr1	54300000	54350000	0.422857627334195
chr1	54350000	54400000	0.782424383730049
chr1	54400000	54450000	0.18391657305157
chr1	54450000	54500000	0.282032260115729
chr1	54500000	54550000	0.421183153521694
chr1	54550000	54600000	0.170859916488268
chr1	54600000	54650000	0.848131583967443
chr1	54650000	54700000	0.330104495644248
chr1	54700000	54750000	0.0650289323639754
chr1	54750000	54800000	0.147099345047585
chr1	54800000	54850000	0.00671909112104963
chr1	54850000	54900000	0.0760507853070221
chr1	54900000	54950000	0.86381652854024
chr1	54950000	55000000	0.603764386697471
chr1	55000000	55050000	0.0264948388054007
chr1	55050000	55100000	0.0034549269802242
chr1	55100000	55150000	0.0750121876258505
chr1	55150000	55200000	0.341783420589669
chr1	55200000	55250000	0.166218020729562
chr1	55250000	55300000	0.398461179762182
chr1	55300000	55350000	0.0787850526717395
chr1	55350000	55400000	0.329214269060387
chr1	55400000	55450000	0.0936645541448525
chr1	55450000	55500000	0.261769007397359
chr1	55500000	55550000	0.30572924394328
chr1	55550000	55600000	0.268954407681384
chr1	55600000	55650000	0.144683015748532
chr1	55650000	55700000	0.543334958350113
chr1	55700000	55750000	0.772207973886687
chr1	55750000	55800000	0.0531380487081117
chr1	55800000	55850000	0.632463596091481
chr1	55850000	55900000	0.819729116768054
chr1	55900000	55950000	0.566184107335891
chr1	55950000	56000000	0.681722800398482
chr1	56000000	56050000	0.379745225630047
chr1	56050000	56100000	0.615718857966468
chr1	56100000	56150000	0.52673859132241
chr1	56150000	56200000	0.64560503613896
chr1	56200000	56250000	0.820619343351915
chr1	56250000	56300000	0.414887979821531
chr1	56300000	56350000	0.0822399796519638
chr1	56350000	56400000	0.198223786006486
chr1	56400000	56450000	0.84247228639861
chr1	56450000	56500000	0.962589287606774
chr1	56500000	56550000	0.532991373280485
chr1	56550000	56600000	0.10934949871765
chr1	56600000	56650000	0.0458678649399097
chr1	56650000	56700000	0.511562347654677
chr1	56700000	56750000	0.475550562750376
chr1	56750000	56800000	0
chr1	56800000	56850000	0.982004705483372
chr1	56850000	56900000	0.74465334152907
chr1	56900000	56950000	0.965705080650289
chr1	56950000	57000000	0.795057122872464
chr1	57000000	57050000	0.620954238114415
chr1	57050000	57100000	0.424002204370589
chr1	57100000	57150000	0.0939401004684287
chr1	57150000	57200000	0.403569384683864
chr1	57200000	57250000	0.713029101930944
chr1	57250000	57300000	0.308654274147396
chr1	57300000	57350000	0.0883231946416838
chr1	57350000	57400000	0.108204921681257
chr1	57400000	57450000	0.0565505839462472
chr1	57450000	57500000	0.483604993747218
chr1	57500000	57550000	0.209648360499375
chr1	57550000	57600000	0.518472201615125
chr1	57600000	57650000	0.335170308823841
chr1	57650000	57700000	0.160283176837152
chr1	57700000	57750000	0.0834693401725344
chr1	57750000	57800000	0.0233154581487526
chr1	57800000	57850000	0.278725704232815
chr1	57850000	57900000	0.0968863265435893
chr1	57900000	57950000	0.23739375569639
chr1	57950000	58000000	0.049259204307001
chr1	58000000	58050000	0.243201424362534
chr1	58050000	58100000	0.100998325526187
chr1	58100000	58150000	0.551876894380975
chr1	58150000	58200000	0.701053434790903
chr1	58200000	58250000	0.341613853621315
chr1	58250000	58300000	0.153246147650438
chr1	58300000	58350000	0.101273871849764
chr1	58350000	58400000	0.332669196040611
chr1	58400000	58450000	0.51972275800674
chr1	58450000	58500000	0.616036796032133
chr1	58500000	58550000	0.00487505034019375
chr1	58550000	58600000	0.550350791665783
chr1	58600000	58650000	0.757031730218953
chr1	58650000	58700000	0.413573835816783
chr1	58700000	58750000	0.289535598465419
chr1	58750000	58800000	0.18686279912673
chr1	58800000	58850000	0.611161745691939
chr1	58850000	58900000	0.641599016511583
chr1	58900000	58950000	0.377074545878463
chr1	58950000	59000000	0.648318107632633
chr1	59000000	59050000	0.143517242841095
chr1	59050000	59100000	0.331482227262129
chr1	59100000	59150000	0.114606074736641
chr1	59150000	59200000	0.00557451408465626
chr1	59200000	59250000	0.0795481040293351
chr1	59250000	59300000	0.455796010937069
chr1	59300000	59350000	0.0111914199114013
chr1	59350000	59400000	0.0668729731448314
chr1	59400000	59450000	0.493397486169694
chr1	59450000	59500000	0.308421119565909
chr1	59500000	59550000	0.346213357637932
chr1	59550000	59600000	0.657707878505267
chr1	59600000	59650000	0.0502130185039954
chr1	59650000	59700000	0.0110642446851353
chr1	59700000	59750000	0.00154729858623537
chr1	59750000	59800000	0.0875813391551326
chr1	59800000	59850000	0.00487505034019375
chr1	59850000	59900000	0.0782763517666758
chr1	59900000	59950000	0.150130354606923
chr1	59950000	60000000	0.447847559295449
chr1	60000000	60050000	0.471862481188664
chr1	60050000	60100000	0.671336823586765
chr1	60100000	60150000	0.0010809894232604
chr1	60150000	60200000	0.512240615528095
chr1	60200000	60250000	0.299349286758939
chr1	60250000	60300000	0.26672884122173
chr1	60300000	60350000	0.743233218169101
chr1	60350000	60400000	0.276288179062719
chr1	60400000	60450000	0.334979545984442
chr1	60450000	60500000	0.00224676233069798
chr1	60500000	60550000	0.289620381949596
chr1	60550000	60600000	0.789016299624833
chr1	60600000	60650000	0.147056953305496
chr1	60650000	60700000	0.402933508552534
chr1	60700000	60750000	0.655948621208589
chr1	60750000	60800000	0.539625680917357
chr1	60800000	60850000	0.350198181394264
chr1	60850000	60900000	0.265181542635495
chr1	60900000	60950000	0.346870429640306
chr1	60950000	61000000	0.764047563534623
chr1	61000000	61050000	0.424977214438627
chr1	61050000	61100000	0.143623222196316
chr1	61100000	61150000	0.00523538014794722
chr1	61150000	61200000	0.00241632929905256
chr1	61200000	61250000	0.00485385446914943
chr1	61250000	61300000	0.0840628245617754
chr1	61300000	61350000	0.00553212234256761
chr1	61350000	61400000	0.00703702918671445
chr1	61400000	61450000	0.00763051357595546
chr1	61450000	61500000	0.00502342143750401
chr1	61500000	61550000	0.00192882426503316
chr1	61550000	61600000	0.114033786218445
chr1	61600000	61650000	0.0007842472286399
chr1	61650000	61700000	0.0176349647088747
chr1	61700000	61750000	0.706182835583628
chr1	61750000	61800000	0.183089934080841
chr1	61800000	61850000	0.303630852709892
chr1	61850000	61900000	0.00985608003560912
chr1	61900000	61950000	0.322304415099939
chr1	61950000	62000000	0.060429428347358
chr1	62000000	62050000	0.281036054176646
chr1	62050000	62100000	0.165454969371966
chr1	62100000	62150000	0.030352487335467
chr1	62150000	62200000	0.341232327942517
chr1	62200000	62250000	0.350155789652176
chr1	62250000	62300000	0.00468428750079486
chr1	62300000	62350000	0.344051378791411
chr1	62350000	62400000	0.0297801988172703
chr1	62400000	62450000	0.00703702918671445
chr1	62450000	62500000	0.0904639776171602
chr1	62500000	62550000	0.00127175226265919
chr1	62550000	62600000	0.0773437334407258
chr1	62600000	62650000	0.0561690582674494
chr1	62650000	62700000	0.635219059327243
chr1	62700000	62750000	0.0656012208821721
chr1	62750000	62800000	0.521036902011488
chr1	62800000	62850000	0.0202844485894148
chr1	62850000	62900000	0.943258653214354
chr1	62900000	62950000	0.609169333813773
chr1	62950000	63000000	0.573857012653935
chr1	63000000	63050000	0.054219038131372
chr1	63050000	63100000	0.143453655227962
chr1	63100000	63150000	0.00852074015981685
chr1	63150000	63200000	0.392017634964709
chr1	63200000	63250000	0.0417346700862672
chr1	63250000	63300000	0.424850039212361
chr1	63300000	63350000	0.0136925326946311
chr1	63350000	63400000	0.285338815998643
chr1	63400000	63450000	0.00373047330380039
chr1	63450000	63500000	0.048199410754785
chr1	63500000	63550000	0.3345768244346
chr1	63550000	63600000	0.252103690201149
chr1	63600000	63650000	0.610992178723585
chr1	63650000	63700000	0.936391190995994
chr1	63700000	63750000	0.000190762839398895
chr1	63750000	63800000	0.0876661226393098
chr1	63800000	63850000	0.192394921469298
chr1	63850000	63900000	0.000169566968354573
chr1	63900000	63950000	0.568367282053456
chr1	63950000	64000000	0.420441298035143
chr1	64000000	64050000	0.153182560037305
chr1	64050000	64100000	0.0415862989889569
chr1	64100000	64150000	0.0671485194684076
chr1	64150000	64200000	0.354797685410882
chr1	64200000	64250000	0.050318997859217
chr1	64250000	64300000	0.327370228279531
chr1	64300000	64350000	0.939867313847263
chr1	64350000	64400000	0.411348269357129
chr1	64400000	64450000	0.783971682316285
chr1	64450000	64500000	0.639691388117595
chr1	64500000	64550000	0.240954662031836
chr1	64550000	64600000	0.852031624239598
chr1	64600000	64650000	0.177261069543653
chr1	64650000	64700000	0.0756480637571801
chr1	64700000	64750000	0.896161427753874
chr1	64750000	64800000	0.331524619004218
chr1	64800000	64850000	0.0305432501748659
chr1	64850000	64900000	0.125988257487441
chr1	64900000	64950000	0.80597299646029
chr1	64950000	65000000	0.868437228427902
chr1	65000000	65050000	0.456982979715551
chr1	65050000	65100000	0.675957523474427
chr1	65100000	65150000	0.228067572436889
chr1	65150000	65200000	0.150914601835562
chr1	65200000	65250000	0.0523538014794718
chr1	65250000	65300000	0.121070815405159
chr1	65300000	65350000	0.363148858602344
chr1	65350000	65400000	0.775938447190487
chr1	65400000	65450000	0.538226753428432
chr1	65450000	65500000	0.343076368723373
chr1	65500000	65550000	0.745607155726065
chr1	65550000	65600000	0.660505733483117
chr1	65600000	65650000	0.639203883083575
chr1	65650000	65700000	0.0728714046503741
chr1	65700000	65750000	0.297102524428241
chr1	65750000	65800000	0.453930774285169
chr1	65800000	65850000	0.142372665804701
chr1	65850000	65900000	0.682358676529812
chr1	65900000	65950000	0.454566650416499
chr1	65950000	66000000	0.275970240997054
chr1	66000000	66050000	0.594840924987812
chr1	66050000	66100000	0.320481570190127
chr1	66100000	66150000	0.395302994976579
chr1	66150000	66200000	0.0174230059984315
chr1	66200000	66250000	0.349138387842048
chr1	66250000	66300000	0.152695055003285
chr1	66300000	66350000	0.329998516289027
chr1	66350000	66400000	0.365459208546175
chr1	66400000	66450000	0.24489709404608
chr1	66450000	66500000	0.0280845291337247
chr1	66500000	66550000	0.00105979355221608
chr1	66550000	66600000	0.011043048814091
chr1	66600000	66650000	0.00703702918671445
chr1	66650000	66700000	0.0195637889739079
chr1	66700000	66750000	0.0114033786218445
chr1	66750000	66800000	0.000657072002373971
chr1	66800000	66850000	0.0016744738125013
chr1	66850000	66900000	0.116768053583162
chr1	66900000	66950000	0.0293774772674283
chr1	66950000	67000000	0.0495771423726658
chr1	67000000	67050000	0.0477542974628542
chr1	67050000	67100000	0.618177579007609
chr1	67100000	67150000	0.477394603531232
chr1	67150000	67200000	0.308993408084105
chr1	67200000	67250000	0.368045104813582
chr1	67250000	67300000	0.118527310879841
chr1	67300000	67350000	0.0837660823671549
chr1	67350000	67400000	0.535789228258335
chr1	67400000	67450000	0.434790902732148
chr1	67450000	67500000	0.10434727315119
chr1	67500000	67550000	0.0511456368299456
chr1	67550000	67600000	0.185527459250938
chr1	67600000	67650000	0.369952733207571
chr1	67650000	67700000	0.224019161067424
chr1	67700000	67750000	0.0490684414676021
chr1	67750000	67800000	0.471247800928379
chr1	67800000	67850000	0.0714300854193604
chr1	67850000	67900000	0.600267067975158
chr1	67900000	67950000	0.799444668178639
chr1	67950000	68000000	0.550456771021005
chr1	68000000	68050000	0.925072595858327
chr1	68050000	68100000	0.110536467496132
chr1	68100000	68150000	0.647576252146082
chr1	68150000	68200000	0.147056953305496
chr1	68200000	68250000	0.622649907797961
chr1	68250000	68300000	0.000614680260285327
chr1	68300000	68350000	0.104453252506412
chr1	68350000	68400000	0.66120519722758
chr1	68400000	68450000	0.678797770194366
chr1	68450000	68500000	0.00211958710443205
chr1	68500000	68550000	0.799169121855063
chr1	68550000	68600000	0.395302994976579
chr1	68600000	68650000	0.01824964496916
chr1	68650000	68700000	0.000402721549842111
chr1	68700000	68750000	0.0582886453718816
chr1	68750000	68800000	0.256512431378368
chr1	68800000	68850000	0.601665995464084
chr1	68850000	68900000	0.335869772568304
chr1	68900000	68950000	0.0661099217872358
chr1	68950000	69000000	0.233430127811102
chr1	69000000	69050000	0
chr1	69050000	69100000	0.133004090803112
chr1	69100000	69150000	0.702134424214163
chr1	69150000	69200000	0.577078785052672
chr1	69200000	69250000	0.352063418046165
chr1	69250000	69300000	0.673753152885818
chr1	69300000	69350000	0.349647088747112
chr1	69350000	69400000	0.0933466160791878
chr1	69400000	69450000	0.307806439305623
chr1	69450000	69500000	0.393204603743191
chr1	69500000	69550000	0.908645795798978
chr1	69550000	69600000	0.733758663812289
chr1	69600000	69650000	0.698255579813052
chr1	69650000	69700000	0.225333305072172
chr1	69700000	69750000	0.173424616884631
chr1	69750000	69800000	0.450094321626147
chr1	69800000	69850000	0.835520040696072
chr1	69850000	69900000	0.796837576040187
chr1	69900000	69950000	0.0504037813433943
chr1	69950000	70000000	0.424828843341317
chr1	70000000	70050000	0.171940905911528
chr1	70050000	70100000	0.28669535174548
chr1	70100000	70150000	0.814536128362195
chr1	70150000	70200000	0.700481146272706
chr1	70200000	70250000	0.538014794717989
chr1	70250000	70300000	0.098518408614002
chr1	70300000	70350000	0.337014349604697
chr1	70350000	70400000	0.494181733398334
chr1	70400000	70450000	0.203226011572946
chr1	70450000	70500000	0.304754233875241
chr1	70500000	70550000	0.669853112613663
chr1	70550000	70600000	0.0254986328663176
chr1	70600000	70650000	0.024989931961254
chr1	70650000	70700000	0.000763051357595579
chr1	70700000	70750000	0.3136776955849
chr1	70750000	70800000	0.284999682061934
chr1	70800000	70850000	0.238093219440853
chr1	70850000	70900000	0.0878144937366201
chr1	70900000	70950000	0.503571504270968
chr1	70950000	71000000	0.284766527480447
chr1	71000000	71050000	0.458911803980585
chr1	71050000	71100000	0.540219165306598
chr1	71100000	71150000	0.0447444837745608
chr1	71150000	71200000	0.430233790457619
chr1	71200000	71250000	0.763326903919117
chr1	71250000	71300000	0.793785370609805
chr1	71300000	71350000	0.565717798172916
chr1	71350000	71400000	0.550562750376227
chr1	71400000	71450000	0.611691642468047
chr1	71450000	71500000	0.116428919646453
chr1	71500000	71550000	0.0580130990483054
chr1	71550000	71600000	0.221242501960618
chr1	71600000	71650000	0.530914177918142
chr1	71650000	71700000	0.0302465079802454
chr1	71700000	71750000	0.179740986455838
chr1	71750000	71800000	0.20447656796456
chr1	71800000	71850000	0.335827380826215
chr1	71850000	71900000	0.709976896500562
chr1	71900000	71950000	0.18686279912673
chr1	71950000	72000000	0.258992348290553
chr1	72000000	72050000	0.976218232688272
chr1	72050000	72100000	0.059835943958117
chr1	72100000	72150000	0.448780177621399
chr1	72150000	72200000	0.332648000169567
chr1	72200000	72250000	0.246656351342758
chr1	72250000	72300000	0.378388689883211
chr1	72300000	72350000	0.307212954916382
chr1	72350000	72400000	0.640687594056678
chr1	72400000	72450000	0.367621187392696
chr1	72450000	72500000	0.392653511096039
chr1	72500000	72550000	0.68617393331779
chr1	72550000	72600000	0.0261769007397359
chr1	72600000	72650000	0.0912270289747558
chr1	72650000	72700000	0.426354946056508
chr1	72700000	72750000	0.760232306746646
chr1	72750000	72800000	0.114436507768287
chr1	72800000	72850000	0.00387884440111064
chr1	72850000	72900000	0.339409483032705
chr1	72900000	72950000	0.903813137200873
chr1	72950000	73000000	0.356196612899807
chr1	73000000	73050000	0.152546683905975
chr1	73050000	73100000	0.876979164458763
chr1	73100000	73150000	0.533584857669726
chr1	73150000	73200000	0.00919900803323515
chr1	73200000	73250000	0.0732953220712605
chr1	73250000	73300000	0.123783886898832
chr1	73300000	73350000	0.18936391190996
chr1	73350000	73400000	0.377879988978147
chr1	73400000	73450000	0.0296954153330932
chr1	73450000	73500000	0.00765170944699978
chr1	73500000	73550000	0.429279976260624
chr1	73550000	73600000	0.188558468810276
chr1	73600000	73650000	0.207698340363297
chr1	73650000	73700000	0.302422688060366
chr1	73700000	73750000	0.76510735708684
chr1	73750000	73800000	0.78537060980521
chr1	73800000	73850000	0.0332987134106276
chr1	73850000	73900000	0.724072150745035
chr1	73900000	73950000	0.587994658640497
chr1	73950000	74000000	0.78301786811929
chr1	74000000	74050000	0.67042540113186
chr1	74050000	74100000	0.91326649568664
chr1	74100000	74150000	0.837724411284682
chr1	74150000	74200000	0.207041268360923
chr1	74200000	74250000	0.55406006909854
chr1	74250000	74300000	0.638525615210157
chr1	74300000	74350000	0.0963564297674813
chr1	74350000	74400000	0.870917145340088
chr1	74400000	74450000	0.0970346976408996
chr1	74450000	74500000	0.107335890968439
chr1	74500000	74550000	0.0896161427753873
chr1	74550000	74600000	0.391212191865025
chr1	74600000	74650000	0.582314165200619
chr1	74650000	74700000	0.49322791920134
chr1	74700000	74750000	0.509209605968757
chr1	74750000	74800000	0.619216176688781
chr1	74800000	74850000	0.754678988533034
chr1	74850000	74900000	0.243922083978041
chr1	74900000	74950000	0.689310922232349
chr1	74950000	75000000	0.0740371775578117
chr1	75000000	75050000	0.357468365162466
chr1	75100000	75150000	0.172915915979567
chr1	75150000	75200000	0.455838402679158
chr1	75200000	75250000	0.795417452680218
chr1	75250000	75300000	0.303588460967803
chr1	75300000	75350000	0.678331461031391
chr1	75350000	75400000	0.504398143241697
chr1	75400000	75450000	0.282519765149749
chr1	75450000	75500000	0.130227431696306
chr1	75500000	75550000	0.0414167320206024
chr1	75550000	75600000	0.513851501727463
chr1	75600000	75650000	0.224485470230399
chr1	75650000	75700000	0.116704465970029
chr1	75700000	75750000	0.102545624112423
chr1	75750000	75800000	0.522541808855635
chr1	75800000	75850000	0.0357574344517688
chr1	75850000	75900000	0.0286356217808771
chr1	75900000	75950000	0.0928591110451684
chr1	75950000	76000000	0.0697980033489476
chr1	76000000	76050000	0.353059623985248
chr1	76050000	76100000	0.144534644651222
chr1	76100000	76150000	0.612921002988618
chr1	76150000	76200000	0.871489433858284
chr1	76200000	76250000	0.689332118103393
chr1	76250000	76300000	0.522520612984591
chr1	76300000	76350000	0.919307318934272
chr1	76350000	76400000	0.360202632527184
chr1	76400000	76450000	0.748447402446003
chr1	76450000	76500000	0.382776235189385
chr1	76500000	76550000	0.50289323639755
chr1	76550000	76600000	0.441658364950508
chr1	76600000	76650000	0.499862226838212
chr1	76650000	76700000	0.0330019712160071
chr1	76700000	76750000	0.00860552364399414
chr1	76750000	76800000	0.371436444180674
chr1	76800000	76850000	0.706394794294072
chr1	76850000	76900000	0.088535153352127
chr1	76900000	76950000	0.318107632633163
chr1	76950000	77000000	0.0741431569130333
chr1	77000000	77050000	0.242586744102249
chr1	77050000	77100000	0.183958964793658
chr1	77100000	77150000	0.0960172958307721
chr1	77150000	77200000	0.139150893405965
chr1	77200000	77250000	0.473176625193412
chr1	77250000	77300000	0.82172152864622
chr1	77300000	77350000	0.697662095423812
chr1	77350000	77400000	0.895885881430297
chr1	77400000	77450000	0.71595413213506
chr1	77450000	77500000	0.443375230505098
chr1	77500000	77550000	0.266813624705907
chr1	77550000	77600000	0.305305326522393
chr1	77600000	77650000	0.284448589414782
chr1	77650000	77700000	0.637465821657941
chr1	77700000	77750000	0.702261599440429
chr1	77750000	77800000	0.0639691388117595
chr1	77800000	77850000	0.194896034252528
chr1	77850000	77900000	0.297187307912419
chr1	77950000	78000000	0.455732423323936
chr1	78000000	78050000	0.208313020623582
chr1	78050000	78100000	0.479365819538354
chr1	78100000	78150000	0.992772207973887
chr1	78150000	78200000	0.507641111511478
chr1	78200000	78250000	0.720574832022722
chr1	78300000	78350000	0.0267703851289769
chr1	78350000	78400000	0.0110854405561797
chr1	78400000	78450000	0.00142012335996944
chr1	78450000	78500000	0.867504610101952
chr1	78500000	78550000	0.257105915767608
chr1	78550000	78600000	0.553000275546324
chr1	78600000	78650000	0.662476949490239
chr1	78650000	78700000	0.186989974352996
chr1	78700000	78750000	0.648551262214121
chr1	78750000	78800000	0.3136776955849
chr1	78800000	78850000	0.0766018779541745
chr1	78850000	78900000	0.190211746751733
chr1	78900000	78950000	0.00563810169778922
chr1	78950000	79000000	0.000190762839398895
chr1	79000000	79050000	0.849551707327413
chr1	79050000	79100000	0.162127217618008
chr1	79100000	79150000	0.246783526569024
chr1	79150000	79200000	0.727166747917506
chr1	79200000	79250000	0.413637423429916
chr1	79250000	79300000	0.100553212234257
chr1	79300000	79350000	0.967549121431145
chr1	79350000	79400000	0.0869242671527587
chr1	79400000	79450000	0.252018906716972
chr1	79450000	79500000	0.158629898895695
chr1	79500000	79550000	0.942071684435872
chr1	79550000	79600000	0.501282350198181
chr1	79600000	79650000	0.657389940439602
chr1	79650000	79700000	0.530363085270989
chr1	79700000	79750000	0.101273871849764
chr1	79750000	79800000	0.272600097501007
chr1	79800000	79850000	0.331164289196465
chr1	79850000	79900000	0.4334767587274
chr1	79900000	79950000	0.538078382331122
chr1	79950000	80000000	0.293923143771593
chr1	80000000	80050000	0.629135844337523
chr1	80050000	80100000	0.381716441637169
chr1	80100000	80150000	0.706076856228407
chr1	80150000	80200000	0.279319188622056
chr1	80200000	80250000	0.367621187392696
chr1	80250000	80300000	0.225396892685305
chr1	80300000	80350000	0.604866571991776
chr1	80350000	80400000	0.776955849000615
chr1	80400000	80450000	0.773267767438903
chr1	80450000	80500000	0.268424510905276
chr1	80500000	80550000	0.579643485449035
chr1	80550000	80600000	0.511795502236164
chr1	80600000	80650000	0.550414379278916
chr1	80650000	80700000	0.268572882002586
chr1	80700000	80750000	0.287267640263677
chr1	80750000	80800000	0.230717056317429
chr1	80800000	80850000	0.39854596324636
chr1	80850000	80900000	0.32054515780326
chr1	80900000	80950000	0.717480234850251
chr1	81350000	81400000	0.746900103859768
chr1	81600000	81650000	0.0699039827041692
chr1	81650000	81700000	0.412302083554124
chr1	81700000	81750000	0.0428156595095276
chr1	82150000	82200000	0.472095635770152
chr1	82200000	82250000	0.677208079866042
chr1	82250000	82300000	0.636215265266326
chr1	82300000	82350000	0.261027151910808
chr1	82350000	82400000	0.0215985925941626
chr1	82400000	82450000	0.278492549651328
chr1	82450000	82500000	0.0174230059984315
chr1	82500000	82550000	0.0714300854193604
chr1	82550000	82600000	0.499883422709256
chr1	82600000	82650000	0.358146633035885
chr1	82650000	82700000	0.932830284660548
chr1	82700000	82750000	0.0314334767587274
chr1	82750000	82800000	0.200025435045253
chr1	82800000	82850000	0.18764704635537
chr1	82850000	82900000	0.317916869793764
chr1	82900000	82950000	0.0804383306131965
chr1	82950000	83000000	0.359460777040633
chr1	83000000	83050000	0.0658767672057483
chr1	83050000	83100000	0.0380677843955998
chr1	83100000	83150000	0.309374933762903
chr1	83150000	83200000	0.0941732550499162
chr1	83200000	83250000	0.0937493376290298
chr1	83250000	83300000	0.00979249242247615
chr1	83300000	83350000	0.0541766463892833
chr1	83350000	83400000	0.129400792725577
chr1	83400000	83450000	0.669916700226796
chr1	83450000	83500000	0.235507323173446
chr1	83500000	83550000	0.612815023633396
chr1	83550000	83600000	0.622183598634986
chr1	83600000	83650000	0.980118272960427
chr1	83650000	83700000	0.577396723118337
chr1	83700000	83750000	0.278428962038195
chr1	83750000	83800000	0.255177091502575
chr1	83800000	83850000	0.86602089912885
chr1	83850000	83900000	0.891265181542635
chr1	83900000	83950000	0.309926026410055
chr1	83950000	84000000	0.629135844337523
chr1	84000000	84050000	0.698107208715742
chr1	84050000	84100000	0.801712626380381
chr1	84100000	84150000	0.135992708620361
chr1	84150000	84200000	0.717331863752941
chr1	84200000	84250000	0.284936094448801
chr1	84250000	84300000	0.144259098327646
chr1	84300000	84350000	0.783399393798088
chr1	84350000	84400000	0.148752622989042
chr1	84400000	84450000	0.389113800631637
chr1	84450000	84500000	0.463998813031221
chr1	84500000	84550000	0.296403060683779
chr1	84550000	84600000	0.766506284575765
chr1	84600000	84650000	0.475211428813667
chr1	84650000	84700000	0.391678501028
chr1	84700000	84750000	0.00544733885839044
chr1	84750000	84800000	0.00794845164162017
chr1	84800000	84850000	0.14692977807923
chr1	84850000	84900000	0.0122724093346616
chr1	84900000	84950000	0.126560546005638
chr1	85000000	85050000	0.00347612285126853
chr1	85500000	85550000	0.314652705652939
chr1	85550000	85600000	0.0855889272769664
chr1	85600000	85650000	0.0519934716717183
chr1	85650000	85700000	0.411962949617415
chr1	85700000	85750000	0.0693952817991055
chr1	85750000	85800000	0.0111278322982683
chr1	85800000	85850000	0.00739735899446792
chr1	85850000	85900000	0.422645668623752
chr1	85900000	85950000	0.170351215583204
chr1	85950000	86000000	0.0892134212255452
chr1	86000000	86050000	0.216854956654444
chr1	86050000	86100000	0.810699675703173
chr1	86100000	86150000	0.550393183407872
chr1	86150000	86200000	0.112592466987431
chr1	86200000	86250000	0.85993768413913
chr1	86250000	86300000	0.155259755399648
chr1	86300000	86350000	0.782742321795714
chr1	86350000	86400000	0.0762627440174654
chr1	86400000	86450000	0.344199749888722
chr1	86450000	86500000	0.0107886983615592
chr1	86500000	86550000	0.0358846096780348
chr1	86550000	86600000	0.329511011255007
chr1	86600000	86650000	0.466923843235338
chr1	86650000	86700000	0.258526039127578
chr1	86700000	86750000	0.0777252591195235
chr1	86750000	86800000	0.268488098518409
chr1	86800000	86850000	0.231586087030247
chr1	86850000	86900000	0.0785095063481633
chr1	86900000	86950000	0.457131350812862
chr1	86950000	87000000	0.249369422836431
chr1	87000000	87050000	0.00676148286313827
chr1	87050000	87100000	0.510735708683948
chr1	87100000	87150000	0.602641005532122
chr1	87150000	87200000	0.549312193984612
chr1	87200000	87250000	0.123253990122724
chr1	87250000	87300000	0.343627461370525
chr1	87300000	87350000	0.0988575425507111
chr1	87350000	87400000	0.407024311664088
chr1	87400000	87450000	0.124546938256428
chr1	87450000	87500000	0.346213357637932
chr1	87500000	87550000	0.406854744695733
chr1	87550000	87600000	0.402742745713135
chr1	87600000	87650000	0.81033934589542
chr1	87650000	87700000	0.0634604379066958
chr1	87700000	87750000	0.0242692723457471
chr1	87750000	87800000	0.119120795269082
chr1	87800000	87850000	0.416541257762988
chr1	87850000	87900000	0.611670446597003
chr1	87900000	87950000	0.345132368214672
chr1	87950000	88000000	0.590962080586702
chr1	88000000	88050000	0.849594099069501
chr1	88050000	88100000	0.0268975603552428
chr1	88100000	88150000	0.94696793064711
chr1	88150000	88200000	0.965874647618644
chr1	88300000	88350000	0.438860509972657
chr1	88350000	88400000	0.386358337395875
chr1	88400000	88450000	0.0312639097903729
chr1	88450000	88500000	0.0351427541914835
chr1	88500000	88550000	0.130820916085547
chr1	88550000	88600000	0.0572288518196655
chr1	88600000	88650000	0.171029483456623
chr1	88650000	88700000	0.462409122702897
chr1	88700000	88750000	0.213230462705865
chr1	88750000	88800000	0.974268212552195
chr1	88800000	88850000	0.204836897772314
chr1	88850000	88900000	0.606392674706967
chr1	88900000	88950000	0.0431971851883253
chr1	88950000	89000000	0.0429216388647492
chr1	89000000	89050000	0.235507323173446
chr1	89050000	89100000	0.0789758155111384
chr1	89100000	89150000	0.0333623010237606
chr1	89150000	89200000	0.0509972657326353
chr1	89200000	89250000	0.188622056423409
chr1	89250000	89300000	0.0945759765997584
chr1	89300000	89350000	0.0432819686725026
chr1	89350000	89400000	0.785773331355052
chr1	89400000	89450000	0.631319019055088
chr1	89450000	89500000	0.0307764047563535
chr1	89500000	89550000	0.0568049343987791
chr1	89550000	89600000	0.0007842472286399
chr1	89600000	89650000	0.00182284490981155
chr1	89650000	89700000	0.000211958710443216
chr1	89700000	89750000	0.00277665910680602
chr1	89750000	89800000	0.0188855211004896
chr1	89800000	89850000	0.26859407787363
chr1	89850000	89900000	0.951228300727018
chr1	89900000	89950000	0.925072595858327
chr1	89950000	90000000	0.346510099832553
chr1	90000000	90050000	0.148137942728756
chr1	90050000	90100000	0.084762288306238
chr1	90100000	90150000	0.0203480362025478
chr1	90150000	90200000	0.203586341380699
chr1	90200000	90250000	0.906632188049768
chr1	90250000	90300000	0.675957523474427
chr1	90300000	90350000	0.076835032535662
chr1	90350000	90400000	0.126496958392505
chr1	90400000	90450000	0.139744377795206
chr1	90450000	90500000	0.0659615506899256
chr1	90500000	90550000	0.137751965917039
chr1	90550000	90600000	0.0956569660230188
chr1	90600000	90650000	0.0176137688378304
chr1	90650000	90700000	0.0800991966764875
chr1	90700000	90750000	0.617329744165837
chr1	90750000	90800000	0.067445261663028
chr1	90800000	90850000	0.0369020114881621
chr1	90850000	90900000	0.386294749782742
chr1	90900000	90950000	0.225290913330083
chr1	90950000	91000000	0.0253502617690073
chr1	91000000	91050000	0.109264715233472
chr1	91050000	91100000	0.104453252506412
chr1	91100000	91150000	0.196909642001738
chr1	91150000	91200000	0.131308421119566
chr1	91200000	91250000	0.765276924055194
chr1	91250000	91300000	0.0900188643252294
chr1	91300000	91350000	0.354013438182242
chr1	91350000	91400000	0.272515314016829
chr1	91400000	91450000	0.191292736174993
chr1	91450000	91500000	0.699527332075712
chr1	91500000	91550000	0.871637804955595
chr1	91550000	91600000	0.667521566798788
chr1	91600000	91650000	0.607155726064563
chr1	91650000	91700000	0.286292630195638
chr1	91700000	91750000	0.633014688738634
chr1	91750000	91800000	0.263358697725683
chr1	91800000	91850000	0.273850653892622
chr1	91850000	91900000	0.567498251340639
chr1	91900000	91950000	0.116047393967655
chr1	91950000	92000000	0.0269611479683758
chr1	92000000	92050000	0.0214502214968524
chr1	92050000	92100000	0.221984357447169
chr1	92100000	92150000	0.0335530638631595
chr1	92150000	92200000	0.136459017783336
chr1	92200000	92250000	0.085694906632188
chr1	92250000	92300000	0.186841603255686
chr1	92300000	92350000	0.577396723118337
chr1	92350000	92400000	0.108183725810212
chr1	92400000	92450000	0.178490430064223
chr1	92450000	92500000	0.739078827444414
chr1	92500000	92550000	0.648932787892919
chr1	92550000	92600000	0.652366519002098
chr1	92600000	92650000	0.0179105110324509
chr1	92650000	92700000	0.000826638970728544
chr1	92700000	92750000	0.028232900231035
chr1	92750000	92800000	0.690116365332033
chr1	92800000	92850000	0.491998558680769
chr1	92850000	92900000	0.0990695012611543
chr1	92900000	92950000	0.136649780622735
chr1	92950000	93000000	0.279488755590411
chr1	93000000	93050000	0.090188431293584
chr1	93050000	93100000	0.0179952945166282
chr1	93100000	93150000	0.152843426100596
chr1	93150000	93200000	0.0846351130799721
chr1	93200000	93250000	0.126645329489815
chr1	93250000	93300000	0.689035375908773
chr1	93300000	93350000	0.796286483393035
chr1	93350000	93400000	0.832022721973759
chr1	93400000	93450000	0.436571355899871
chr1	93450000	93500000	0.389134996502681
chr1	93500000	93550000	0.595349625892876
chr1	93550000	93600000	0.486890353759088
chr1	93600000	93650000	0.576909218084317
chr1	93650000	93700000	0.676254265669048
chr1	93700000	93750000	0.889378749019691
chr1	93750000	93800000	0.175141482439221
chr1	93800000	93850000	0.106975561160686
chr1	93900000	93950000	0.388159986434643
chr1	93950000	94000000	0.356366179868162
chr1	94000000	94050000	0.0244176434430573
chr1	94050000	94100000	0.579707073062168
chr1	94100000	94150000	0.344708450793785
chr1	94150000	94200000	0.593865914919774
chr1	94200000	94250000	0.828822145446067
chr1	94250000	94300000	0.341529070137137
chr1	94300000	94350000	0.765064965344751
chr1	94350000	94400000	0.422921214947328
chr1	94400000	94450000	0.19059327243053
chr1	94450000	94500000	0.815108416880392
chr1	94500000	94550000	0.50677208079866
chr1	94550000	94600000	0.664130227431696
chr1	94600000	94650000	0.0970982852540325
chr1	94650000	94700000	0.761737213590792
chr1	94700000	94750000	0.0982216664193815
chr1	94750000	94800000	0.805082769876428
chr1	94800000	94850000	0.188219334873567
chr1	94850000	94900000	0.84900061468026
chr1	94900000	94950000	0.677971131223638
chr1	94950000	95000000	0.517666758515441
chr1	95000000	95050000	0.0568473261408677
chr1	95050000	95100000	0.281989868373641
chr1	95100000	95150000	0.311346149770025
chr1	95150000	95200000	0.277051230420314
chr1	95200000	95250000	0.180101316263592
chr1	95250000	95300000	0.0330231670870514
chr1	95300000	95350000	0.987070518662964
chr1	95350000	95400000	0.876364484198478
chr1	95400000	95450000	0.905106085334577
chr1	95450000	95500000	0.00383645265902199
chr1	95500000	95550000	0.436041459123763
chr1	95550000	95600000	0.282922486699591
chr1	95600000	95650000	0.286441001292948
chr1	95650000	95700000	0.118739269590284
chr1	95700000	95750000	0.276733292354649
chr1	95750000	95800000	0.0383433307191759
chr1	95800000	95850000	0.0101952139723182
chr1	95850000	95900000	0.0961656669280824
chr1	95900000	95950000	0.775535725640645
chr1	95950000	96000000	0.457788422815236
chr1	96000000	96050000	0.00955933784098861
chr1	96050000	96100000	0.058119078403527
chr1	96100000	96150000	0.192776447148095
chr1	96150000	96200000	0.763602450242693
chr1	96200000	96250000	0.540918629051061
chr1	96250000	96300000	0.373979948705992
chr1	96300000	96350000	0.155026600818161
chr1	96350000	96400000	0.117573496682846
chr1	96400000	96450000	0.397867695372941
chr1	96450000	96500000	0.228152355921067
chr1	96500000	96550000	0.391996439093665
chr1	96550000	96600000	0.163420165751712
chr1	96600000	96650000	0.63579134784544
chr1	96650000	96700000	0.39089425379936
chr1	96700000	96750000	0.57712117679476
chr1	96750000	96800000	0.304860213230463
chr1	96800000	96850000	0.959939803726234
chr1	96850000	96900000	0.511096038491702
chr1	96900000	96950000	0.333135505203586
chr1	96950000	97000000	0.405731363530384
chr1	97000000	97050000	0.680069522457025
chr1	97050000	97100000	0.764089955276712
chr1	97100000	97150000	0.850844655461116
chr1	97300000	97350000	0.347103584221794
chr1	97350000	97400000	0.0834693401725344
chr1	97400000	97450000	0.574662455753619
chr1	97450000	97500000	0.235401343818224
chr1	97500000	97550000	0.730600479026686
chr1	97550000	97600000	0.155492909981136
chr1	97600000	97650000	0.0959325123465948
chr1	97650000	97700000	0.618983022107294
chr1	97700000	97750000	0.331482227262129
chr1	97750000	97800000	0.143517242841095
chr1	97800000	97850000	0.0815617117785455
chr1	97850000	97900000	0.304839017359418
chr1	97900000	97950000	0.266898408190085
chr1	97950000	98000000	0.87333347463914
chr1	98000000	98050000	0.0736980436211027
chr1	98050000	98100000	0.107399478581572
chr1	98100000	98150000	0.528709807329532
chr1	98150000	98200000	0.85493545857267
chr1	98200000	98250000	0.967061616397126
chr1	98250000	98300000	0.676339049153225
chr1	98300000	98350000	0.369889145594438
chr1	98350000	98400000	0.116132177451832
chr1	98450000	98500000	0.846139172089277
chr1	98500000	98550000	0.886199368363043
chr1	98550000	98600000	0.268254943936921
chr1	98600000	98650000	0.739057631573369
chr1	98650000	98700000	0.363530384281142
chr1	98700000	98750000	0.446808961614278
chr1	98750000	98800000	0.454926980224252
chr1	98800000	98850000	0.182369274465334
chr1	98850000	98900000	0.914432268594078
chr1	98900000	98950000	0.533203331990928
chr1	98950000	99000000	0.919095360223828
chr1	99000000	99050000	0.509294389452935
chr1	99050000	99100000	0.597320841899998
chr1	99100000	99150000	0.493185527459251
chr1	99150000	99200000	0.374615824837322
chr1	99200000	99250000	0.941266241336188
chr1	99250000	99300000	0.0766230738252188
chr1	99300000	99350000	0.283388795862566
chr1	99350000	99400000	0.102079314949448
chr1	99400000	99450000	0.303927594904513
chr1	99450000	99500000	0.697937641747388
chr1	99500000	99550000	0.00589245215032108
chr1	99550000	99600000	0.267894614129168
chr1	99600000	99650000	0.267067975158439
chr1	99650000	99700000	0.0164056041883042
chr1	99700000	99750000	0.0696072405095487
chr1	99750000	99800000	0.0553212234256767
chr1	99800000	99850000	0.684923376926175
chr1	99850000	99900000	0.600945335848577
chr1	99900000	99950000	0.343585069628436
chr1	99950000	100000000	0.378134339430679
chr1	100000000	100050000	0.107526653807838
chr1	100050000	100100000	0.299455266114161
chr1	100100000	100150000	0.14506454142733
chr1	100150000	100200000	0.000233154581487538
chr1	100200000	100250000	0.0886411327073486
chr1	100250000	100300000	0.191695457724835
chr1	100300000	100350000	0.713707369804362
chr1	100350000	100400000	0.604548633926111
chr1	100400000	100450000	0.371902753343649
chr1	100450000	100500000	0.378664236206787
chr1	100500000	100550000	0.483159880455287
chr1	100550000	100600000	0.50848894635325
chr1	100600000	100650000	0.0328747959897412
chr1	100650000	100700000	0.205091248224846
chr1	100700000	100750000	0.96536594671358
chr1	100750000	100800000	0.0988363466796668
chr1	100800000	100850000	0.558553593759936
chr1	100850000	100900000	0.0236122003433731
chr1	100900000	100950000	0.0751817545942051
chr1	100950000	101000000	0.991224909387651
chr1	101000000	101050000	0.169312617902033
chr1	101050000	101100000	0.0188007376163123
chr1	101100000	101150000	0.610123148010768
chr1	101150000	101200000	0.137645986561818
chr1	101200000	101250000	0.798406070497467
chr1	101250000	101300000	0.642870768774243
chr1	101300000	101350000	0.91405074291528
chr1	101350000	101400000	0.694715869348651
chr1	101400000	101450000	0.0381949596218657
chr1	101450000	101500000	0.552724729222747
chr1	101500000	101550000	0.00485385446914943
chr1	101550000	101600000	0.963712668772123
chr1	101600000	101650000	0.953390279573539
chr1	101650000	101700000	0.453697619703682
chr1	101700000	101750000	0.43440937705335
chr1	101750000	101800000	0.123359969477946
chr1	101800000	101850000	0.50804383306132
chr1	101850000	101900000	0.38137730770046
chr1	101900000	101950000	0.714894338582844
chr1	101950000	102000000	0.586383772441128
chr1	102000000	102050000	0.390512728120562
chr1	102050000	102100000	0.152779838487463
chr1	102100000	102150000	0.0553000275546324
chr1	102150000	102200000	0.178384450709002
chr1	102200000	102250000	0.96943555395409
chr1	102250000	102300000	0.708196443332839
chr1	102300000	102350000	0.143813985035715
chr1	102350000	102400000	0.986837364081477
chr1	102400000	102450000	0.558913923567689
chr1	102450000	102500000	0.490536043578711
chr1	102500000	102550000	0.624324381610462
chr1	102550000	102600000	0.0723838996163547
chr1	102600000	102650000	0.000233154581487538
chr1	102650000	102700000	0.039805845821234
chr1	102700000	102750000	0.331524619004218
chr1	102750000	102800000	0.673753152885818
chr1	102800000	102850000	0.455796010937069
chr1	102850000	102900000	0.369126094236843
chr1	102900000	102950000	0.210644566438458
chr1	102950000	103000000	0.673265647851798
chr1	103000000	103050000	0.867229063778376
chr1	103050000	103100000	0.340956781618941
chr1	103100000	103150000	0.181521439623561
chr1	103150000	103200000	0.81828779753704
chr1	103200000	103250000	0.684669026473643
chr1	103250000	103300000	0.65605460056381
chr1	103300000	103350000	0.171940905911528
chr1	103350000	103400000	0.189469891265182
chr1	103400000	103450000	0.0823247631361411
chr1	103450000	103500000	0.686894592933297
chr1	103500000	103550000	0.865554589965875
chr1	103550000	103600000	0.17891434748511
chr1	103600000	103650000	0.00879628648339303
chr1	103650000	103700000	0.281777909663198
chr1	103700000	103750000	0.674918925793256
chr1	103750000	103800000	0.725449882362916
chr1	103800000	103850000	0.126073040971619
chr1	103850000	103900000	0.373852773479726
chr1	103900000	103950000	0.0150914601835562
chr1	103950000	104000000	0.338052947285869
chr1	104000000	104050000	0.683439665953072
chr1	104050000	104100000	0.384535492486064
chr1	104100000	104150000	0.191292736174993
chr1	104150000	104200000	0.425295152504292
chr1	104200000	104250000	0.27796265287522
chr1	104250000	104300000	0.915322495177939
chr1	104300000	104350000	0.274126200216198
chr1	104350000	104400000	0.969160007630514
chr1	104400000	104450000	0.865448610610653
chr1	104450000	104500000	0.181373068526251
chr1	104500000	104550000	0.39197524322262
chr1	104550000	104600000	0.419657050806503
chr1	104600000	104650000	0.300154729858624
chr1	104650000	104700000	0.10356302592255
chr1	104700000	104750000	0.234511117234363
chr1	104750000	104800000	0.395387778460756
chr1	104800000	104850000	0.520083087814494
chr1	104850000	104900000	0.612624260793997
chr1	104900000	104950000	0.0324084868267661
chr1	104950000	105000000	0.229890417346701
chr1	105000000	105050000	0.240170414803196
chr1	105050000	105100000	0.567498251340639
chr1	105100000	105150000	0.422179359460777
chr1	105150000	105200000	0.809194768859026
chr1	105200000	105250000	0.516246635155472
chr1	105250000	105300000	0.417261917378495
chr1	105300000	105350000	0.504800864791539
chr1	105350000	105400000	0.663494351300367
chr1	105400000	105450000	0.773564509633523
chr1	105450000	105500000	0.901502787257042
chr1	105500000	105550000	0.437673541194175
chr1	105550000	105600000	0.770003603298077
chr1	105600000	105650000	0.624642319676127
chr1	105650000	105700000	0.57746031073147
chr1	105700000	105750000	0.83045422751648
chr1	105750000	105800000	0.767142160707094
chr1	105800000	105850000	0.400665550350792
chr1	105850000	105900000	0.186014964284957
chr1	105900000	105950000	0.824646558850336
chr1	105950000	106000000	0.1634625574938
chr1	106000000	106050000	0.678458636257657
chr1	106050000	106100000	0.0636300048750503
chr1	106100000	106150000	0.23366328239259
chr1	106150000	106200000	0.284236630704339
chr1	106200000	106250000	0.160770681871171
chr1	106250000	106300000	0.35827380826215
chr1	106300000	106350000	0.44392632315225
chr1	106350000	106400000	0.173721359079251
chr1	106400000	106450000	0.530002755463236
chr1	106450000	106500000	0.856419169545772
chr1	106500000	106550000	0.677123296381865
chr1	106550000	106600000	0.031009559337841
chr1	106600000	106650000	0.0634604379066958
chr1	106650000	106700000	0.555798130524174
chr1	106700000	106750000	0.38746052269018
chr1	106750000	106800000	0.0620403145467263
chr1	106800000	106850000	0.116619682485852
chr1	106850000	106900000	0.0923292142690604
chr1	106900000	106950000	0.486402848725068
chr1	106950000	107000000	0.272600097501007
chr1	107000000	107050000	0.301405286250238
chr1	107050000	107100000	0.332012124038237
chr1	107100000	107150000	0.655715466627101
chr1	107150000	107200000	0.279361580364145
chr1	107200000	107250000	0.551431781089044
chr1	107250000	107300000	0.847601687191335
chr1	107300000	107350000	0.755632802730028
chr1	107350000	107400000	0.0151550477966892
chr1	107400000	107450000	0.2110472879883
chr1	107450000	107500000	0.700184404078086
chr1	107500000	107550000	0.453188918798618
chr1	107550000	107600000	0.000890226583861509
chr1	107600000	107650000	0.708366010301193
chr1	107650000	107700000	0.644121325165858
chr1	107700000	107750000	0.223743614743848
chr1	107750000	107800000	0.302571059157676
chr1	107800000	107850000	0.517666758515441
chr1	107850000	107900000	0.693571292312258
chr1	107900000	107950000	0.915958371309269
chr1	107950000	108000000	0.471883677059709
chr1	108000000	108050000	0.648466478729943
chr1	108050000	108100000	0.60910574620064
chr1	108100000	108150000	0.0197121600712181
chr1	108150000	108200000	0.815341571461879
chr1	108200000	108250000	0.074651857818097
chr1	108250000	108300000	0.104580427732678
chr1	108300000	108350000	0.452319888085801
chr1	108350000	108400000	0.00241632929905256
chr1	108400000	108450000	0.716038915619237
chr1	108450000	108500000	0.670192246550372
chr1	108500000	108550000	0.311918438288221
chr1	108550000	108600000	0.115199559125882
chr1	108600000	108650000	0.364335827380826
chr1	108650000	108700000	0.585006040823248
chr1	108700000	108750000	0.232073592064266
chr1	108750000	108800000	0.510799296297081
chr1	108800000	108850000	0.796159308166769
chr1	108850000	108900000	0.748892515737934
chr1	108900000	108950000	0.948133703554548
chr1	108950000	109000000	0.166260412471651
chr1	109000000	109050000	0.666970474151635
chr1	109050000	109100000	0.717268276139808
chr1	109100000	109150000	0.0689713643782192
chr1	109150000	109200000	0.279594734945633
chr1	109200000	109250000	0.435469170605566
chr1	109250000	109300000	0.31725979779139
chr1	109300000	109350000	0.0284024671993895
chr1	109350000	109400000	0.479598974119841
chr1	109400000	109450000	0.386464316751097
chr1	109450000	109500000	0.407956929990038
chr1	109500000	109550000	0.733059200067827
chr1	109550000	109600000	0.0367112486487632
chr1	109600000	109650000	0.101358655333941
chr1	109650000	109700000	0.606053540770258
[truncated: 45,179 more rows]
