# Supplementary material for: Transcription elongation can be sufficient, but is not necessary, to advance replication timing
Source: EMBO Rep. 2026 Mar 24;27(8):1964–99. doi: 10.1038/s44319-026-00735-2 (PMC13121604; doi:10.1038/s44319-026-00735-2)
Supplement: Supplementary file 4 — Source data Fig. 3 [file 44319_2026_735_MOESM4_ESM.zip › Fig3/3B/TRE_Ptn_129_pvalues.bg]

chr1	3000000	3050000	0.0433450462804251
chr1	3050000	3100000	0.345946177579705
chr1	3150000	3200000	0.694849160095989
chr1	3200000	3250000	0.565778196777511
chr1	3250000	3300000	0.29141669523483
chr1	3300000	3350000	0.42614415495372
chr1	3350000	3400000	0.236565821049023
chr1	3400000	3450000	0.10209547480288
chr1	3450000	3500000	0.552279739458348
chr1	3500000	3550000	0.240979602331162
chr1	3550000	3600000	0.308707576276997
chr1	3600000	3650000	0.10190263969832
chr1	3650000	3700000	0.701962632841961
chr1	3700000	3750000	0.511120157696263
chr1	3750000	3800000	0.867843675008571
chr1	3800000	3850000	0.594082104902297
chr1	3850000	3900000	0.823470174837161
chr1	3900000	3950000	0.393555022283168
chr1	3950000	4000000	0.367522283167638
chr1	4000000	4050000	0.560807336304422
chr1	4050000	4100000	0.0667852245457662
chr1	4100000	4150000	0.363215632499143
chr1	4150000	4200000	0.815178265341104
chr1	4200000	4250000	0.595239115529654
chr1	4250000	4300000	0.468246486115872
chr1	4300000	4350000	0.362444292080905
chr1	4350000	4400000	0.655960747343161
chr1	4400000	4450000	0.483930407953377
chr1	4450000	4500000	0.216211004456634
chr1	4500000	4550000	0.311857216318135
chr1	4550000	4600000	0.322141755227974
chr1	4600000	4650000	0.610965889612616
chr1	4650000	4700000	0.494150668495029
chr1	4700000	4750000	0.0106702091189579
chr1	4750000	4800000	0.0587932807679122
chr1	4800000	4850000	0.00062135755913606
chr1	4850000	4900000	0.0146768940692492
chr1	4900000	4950000	0.946606102159753
chr1	4950000	5000000	0.755420809050394
chr1	5000000	5050000	0.315949605759342
chr1	5050000	5100000	0.111951491258142
chr1	5100000	5150000	0.37592132327734
chr1	5150000	5200000	0.974095817620843
chr1	5200000	5250000	0.633399040109702
chr1	5250000	5300000	0.806779225231402
chr1	5300000	5350000	0.940135413095646
chr1	5600000	5650000	0.026632670551937
chr1	5650000	5700000	0.372835961604388
chr1	5700000	5750000	0.833433321906068
chr1	5750000	5800000	0.214175522797395
chr1	5800000	5850000	0.349631470689064
chr1	5850000	5900000	0.269176379842304
chr1	5950000	6000000	0.78481744943435
chr1	6000000	6050000	0.786745800479945
chr1	6050000	6100000	0.392655125128557
chr1	6100000	6150000	0.471846074734316
chr1	6150000	6200000	0.295937607130614
chr1	6200000	6250000	0.704748028796709
chr1	6250000	6300000	0.309028968117929
chr1	6300000	6350000	0.162838532739116
chr1	6350000	6400000	0.214004113815564
chr1	6400000	6450000	0.304786595817621
chr1	6450000	6500000	0.000278539595474858
chr1	6500000	6550000	0.0718632156324991
chr1	6550000	6600000	0.103509598902983
chr1	6600000	6650000	0.920851902639698
chr1	6650000	6700000	0.8726217003771
chr1	6700000	6750000	0.381706376414124
chr1	6750000	6800000	0.812350017140898
chr1	6800000	6850000	0.0788909838875557
chr1	6850000	6900000	0.0539509770311964
chr1	6900000	6950000	0.381277853959547
chr1	6950000	7000000	0.0871828933836133
chr1	7000000	7050000	0.180279396640384
chr1	7050000	7100000	0.0462161467260884
chr1	7100000	7150000	0.00424237230030855
chr1	7150000	7200000	0.0673637298594446
chr1	7200000	7250000	0.0175265683921838
chr1	7250000	7300000	0.335061707233459
chr1	7300000	7350000	0.174815735344532
chr1	7350000	7400000	0.548165923894412
chr1	7400000	7450000	0.677086904353788
chr1	7450000	7500000	0.466703805279397
chr1	7500000	7550000	0.361158724717175
chr1	7550000	7600000	0.159710318820706
chr1	7600000	7650000	0.745071991772369
chr1	7650000	7700000	0.198384470346246
chr1	7700000	7750000	0.787709976002743
chr1	7750000	7800000	0.977523997257456
chr1	7800000	7850000	0.809671751799794
chr1	7850000	7900000	0.559371786081591
chr1	7900000	7950000	0.177172608844703
chr1	7950000	8000000	0.499871443263627
chr1	8000000	8050000	0.173144497771683
chr1	8050000	8100000	0.057807679122386
chr1	8100000	8150000	0.232302022625986
chr1	8150000	8200000	0.856209290366815
chr1	8200000	8250000	0.76576962632842
chr1	8250000	8300000	0.584568906410696
chr1	8300000	8350000	0.764934007541995
chr1	8350000	8400000	0.801701234144669
chr1	8400000	8450000	0.0761484401782654
chr1	8450000	8500000	0.04563764141241
chr1	8500000	8550000	0.242907953376757
chr1	8550000	8600000	0.147261741515255
chr1	8600000	8650000	0.299901439835447
chr1	8650000	8700000	0.196970346246143
chr1	8700000	8750000	0.311342989372643
chr1	8750000	8800000	0.678458176208433
chr1	8800000	8850000	0.636570106273569
chr1	8850000	8900000	0.433857559136099
chr1	8900000	8950000	0.23386612958519
chr1	8950000	9000000	0.0309178950977032
chr1	9000000	9050000	0.702862529996572
chr1	9050000	9100000	0.280275111415838
chr1	9100000	9150000	0.629820877613987
chr1	9150000	9200000	0.295037709976003
chr1	9200000	9250000	0.624057250599931
chr1	9250000	9300000	0.466489544052108
chr1	9300000	9350000	0.417852245457662
chr1	9350000	9400000	0.832362015769626
chr1	9400000	9450000	0.753535310250257
chr1	9450000	9500000	0.622964518340761
chr1	9500000	9550000	0.595839046966061
chr1	9550000	9600000	0.894047823105931
chr1	9600000	9650000	0.678415323962976
chr1	9650000	9700000	0.369579190949606
chr1	9700000	9750000	0.17301594103531
chr1	9750000	9800000	0.642912238601303
chr1	9800000	9850000	0.912881384984573
chr1	9850000	9900000	0.42027339732602
chr1	9900000	9950000	0.712568563592732
chr1	9950000	10000000	0.862808536167295
chr1	10000000	10050000	0.617565135413096
chr1	10050000	10100000	0.141990915323963
chr1	10100000	10150000	0.0207190606787796
chr1	10150000	10200000	0.258141926636956
chr1	10200000	10250000	0.870457661981488
chr1	10250000	10300000	0.174772883099074
chr1	10300000	10350000	0.0554508056222146
chr1	10350000	10400000	0.283639012684265
chr1	10400000	10450000	0.264376928351046
chr1	10450000	10500000	0.109187521426123
chr1	10500000	10550000	0.311450119986287
chr1	10550000	10600000	0.078848131642098
chr1	10600000	10650000	0.0168409324648612
chr1	10650000	10700000	0.135863044223517
chr1	10700000	10750000	0.0188121357559136
chr1	10750000	10800000	0.0587932807679122
chr1	10800000	10850000	0.825784196091875
chr1	10850000	10900000	0.512127185464518
chr1	10900000	10950000	0.214882584847446
chr1	10950000	11000000	0.329490915323963
chr1	11000000	11050000	0.391412410010284
chr1	11050000	11100000	0.0288181350702776
chr1	11100000	11150000	0.00115701062735685
chr1	11150000	11200000	0.0552365443949263
chr1	11200000	11250000	0.513584161810079
chr1	11250000	11300000	0.794373500171409
chr1	11300000	11350000	0.438121357559136
chr1	11350000	11400000	0.00908467603702434
chr1	11400000	11450000	0.0820406239286938
chr1	11450000	11500000	0.402211175865615
chr1	11500000	11550000	0.333347617415153
chr1	11550000	11600000	0.051979773740144
chr1	11600000	11650000	0.481702091189578
chr1	11650000	11700000	0.163974117243744
chr1	11700000	11750000	0.16789509770312
chr1	11750000	11800000	0.054765169694892
chr1	11800000	11850000	0.0570149125814192
chr1	11850000	11900000	0.41459547480288
chr1	11900000	11950000	0.314385498800137
chr1	11950000	12000000	0.045509084676037
chr1	12000000	12050000	0.611115872471718
chr1	12050000	12100000	0.7983801851217
chr1	12100000	12150000	0.404546623243058
chr1	12150000	12200000	0.776611244429208
chr1	12200000	12250000	0.656003599588618
chr1	12250000	12300000	0.589818306479259
chr1	12300000	12350000	0.507092046623243
chr1	12350000	12400000	0.705626499828591
chr1	12400000	12450000	0.912131470689064
chr1	12450000	12500000	0.489801165581076
chr1	12500000	12550000	0.458240486801508
chr1	12550000	12600000	0.900775625642784
chr1	12600000	12650000	0.608223345903325
chr1	12650000	12700000	0.857923380185122
chr1	12700000	12750000	0.358823277339733
chr1	12750000	12800000	0.105437949948577
chr1	12800000	12850000	0.166716660953034
chr1	12850000	12900000	0.481402125471375
chr1	12900000	12950000	0.459847446006171
chr1	12950000	13000000	0.768683579019541
chr1	13000000	13050000	0.451684093246486
chr1	13050000	13100000	0.234937435721632
chr1	13100000	13150000	0.375257113472746
chr1	13150000	13200000	0.318585018854988
chr1	13200000	13250000	0.0262684264655468
chr1	13250000	13300000	0.00537795680493658
chr1	13300000	13350000	0.00107130613644157
chr1	13350000	13400000	0.0376671237572849
chr1	13400000	13450000	0.0108201919780596
chr1	13450000	13500000	0.791909496057593
chr1	13500000	13550000	0.716382413438464
chr1	13550000	13600000	0.1002528282482
chr1	13600000	13650000	0.881684950291395
chr1	13650000	13700000	0.0636570106273568
chr1	13700000	13750000	0.399511484401783
chr1	13750000	13800000	0.916845217689407
chr1	13800000	13850000	0.825805622214604
chr1	13850000	13900000	0.121614672608845
chr1	13900000	13950000	0.328419609187521
chr1	13950000	14000000	0.361630099417209
chr1	14000000	14050000	0.692770826191292
chr1	14050000	14100000	0.323663009941721
chr1	14100000	14150000	0.0159196091875214
chr1	14150000	14200000	0.0612144326362701
chr1	14200000	14250000	0.0547008913267055
chr1	14250000	14300000	0.104195234830305
chr1	14300000	14350000	0.0163909838875557
chr1	14350000	14400000	0.114415495371957
chr1	14400000	14450000	0.00998457319163526
chr1	14450000	14500000	0.0237187178608159
chr1	14500000	14550000	0.486458690435379
chr1	14550000	14600000	0.741815221117587
chr1	14600000	14650000	0.740251114158382
chr1	14650000	14700000	0.648504456633528
chr1	14700000	14750000	0.177643983544738
chr1	14750000	14800000	0.287624271511827
chr1	14800000	14850000	0.813914124100103
chr1	14850000	14900000	0.375299965718204
chr1	14900000	14950000	0.677751114158382
chr1	14950000	15000000	0.256020740486801
chr1	15000000	15050000	0.698962975659925
chr1	15050000	15100000	0.96865358244772
chr1	15100000	15150000	0.564471203291052
chr1	15150000	15200000	0.79471631813507
chr1	15200000	15250000	0.46756085018855
chr1	15250000	15300000	0.138455605073706
chr1	15300000	15350000	0.827926808364758
chr1	15350000	15400000	0.051101302708262
chr1	15400000	15450000	0.759041823791567
chr1	15450000	15500000	0.523140212547137
chr1	15500000	15550000	0.463061364415495
chr1	15550000	15600000	0.508527596846075
chr1	15600000	15650000	0.608480459376071
chr1	15650000	15700000	0.42961518683579
chr1	15700000	15750000	0.970346246143298
chr1	15750000	15800000	0.25072848817278
chr1	15800000	15850000	0.43492886527254
chr1	15850000	15900000	0.697913095646212
chr1	15900000	15950000	0.610858758998972
chr1	15950000	16000000	0.732023483030511
chr1	16000000	16050000	0.90634641755228
chr1	16050000	16100000	0.661831504970861
chr1	16100000	16150000	0.0288181350702776
chr1	16150000	16200000	0.0797480287967089
chr1	16200000	16250000	0.159924580047994
chr1	16250000	16300000	0.169202091189578
chr1	16300000	16350000	0.725059993143641
chr1	16350000	16400000	0.312735687350017
chr1	16400000	16450000	0.906946348988687
chr1	16450000	16500000	0.71004028111073
chr1	16500000	16550000	0.821091875214261
chr1	16550000	16600000	0.776589818306479
chr1	16600000	16650000	0.026118443606445
chr1	16650000	16700000	0.737208604730888
chr1	16700000	16750000	0.717646554679465
chr1	16750000	16800000	0.929358073363044
chr1	16800000	16850000	0.856359273225917
chr1	16850000	16900000	0.782589132670552
chr1	16900000	16950000	0.661274425779911
chr1	16950000	17000000	0.342496571820363
chr1	17000000	17050000	0.452026911210147
chr1	17050000	17100000	0.396511827219746
chr1	17100000	17150000	0.478788138498457
chr1	17150000	17200000	0.413031367843675
chr1	17200000	17250000	0.938442749400069
chr1	17250000	17300000	0.345474802879671
chr1	17300000	17350000	0.786874357216318
chr1	17350000	17400000	0.0418666438121358
chr1	17400000	17450000	0.0513155639355503
chr1	17450000	17500000	0.589411210147412
chr1	17500000	17550000	0.0320320534796024
chr1	17550000	17600000	0.994879156667809
chr1	17600000	17650000	0.575484230373672
chr1	17650000	17700000	0.673530167980802
chr1	17700000	17750000	0.693049365786767
chr1	17750000	17800000	0.229773740143984
chr1	17800000	17850000	0.179315221117587
chr1	17850000	17900000	0.476131299280082
chr1	17900000	17950000	0.509320363387042
chr1	17950000	18000000	0.0729559478916695
chr1	18000000	18050000	0.468696434693178
chr1	18050000	18100000	0.336368700719918
chr1	18100000	18150000	0.753728145354817
chr1	18150000	18200000	0.704512341446692
chr1	18200000	18250000	0.0666138155639355
chr1	18250000	18300000	0.341982344874871
chr1	18300000	18350000	0.308364758313336
chr1	18350000	18400000	0.0181050737058622
chr1	18400000	18450000	0.00278539595474803
chr1	18450000	18500000	0.0967603702434008
chr1	18500000	18550000	0.0466875214261228
chr1	18550000	18600000	0.701234144669181
chr1	18600000	18650000	0.803758141926637
chr1	18650000	18700000	0.809414638327048
chr1	18700000	18750000	0.452498285910182
chr1	18750000	18800000	0.0104988001371272
chr1	18800000	18850000	0.240979602331162
chr1	18850000	18900000	0.195599074391498
chr1	18900000	18950000	0.363044223517312
chr1	18950000	19000000	0.619579190949606
chr1	19000000	19050000	0.142526568392184
chr1	19050000	19100000	0.608973260198834
chr1	19100000	19150000	0.155275111415838
chr1	19150000	19200000	0.513884127528282
chr1	19200000	19250000	0.792252314021255
chr1	19250000	19300000	0.63361330133699
chr1	19300000	19350000	0.659560335961604
chr1	19350000	19400000	0.480502228316764
chr1	19400000	19450000	0.128920980459376
chr1	19450000	19500000	0.428908124785739
chr1	19500000	19550000	0.649511484401783
chr1	19550000	19600000	0.513884127528282
chr1	19600000	19650000	0.00359958861844356
chr1	19650000	19700000	0.789981145011999
chr1	19700000	19750000	0.000342817963661313
chr1	19750000	19800000	0.171644669180665
chr1	19800000	19850000	0.433193349331505
chr1	19850000	19900000	0.0709633184778883
chr1	19900000	19950000	0.112572848817278
chr1	19950000	20000000	0.514698320191978
chr1	20000000	20050000	0.855030853616729
chr1	20050000	20100000	0.403925265683922
chr1	20100000	20150000	0.54435207404868
chr1	20150000	20200000	0.481016455262256
chr1	20200000	20250000	0.621186150154268
chr1	20250000	20300000	0.255742200891327
chr1	20300000	20350000	0.19832019197806
chr1	20350000	20400000	0.361672951662667
chr1	20400000	20450000	0.141583818992115
chr1	20450000	20500000	0.124485773054508
chr1	20500000	20550000	0.884748885841618
chr1	20550000	20600000	0.648054508056222
chr1	20600000	20650000	0.464604045251971
chr1	20650000	20700000	0.741836647240315
chr1	20700000	20750000	0.528389612615701
chr1	20750000	20800000	0.663802708261913
chr1	20800000	20850000	0.19244943435036
chr1	20850000	20900000	0.556886355845046
chr1	20900000	20950000	0.703055365101131
chr1	20950000	21000000	0.268619300651354
chr1	21000000	21050000	0.342775111415838
chr1	21050000	21100000	0.636462975659925
chr1	21100000	21150000	0.76686235858759
chr1	21150000	21200000	0.772690263969832
chr1	21200000	21250000	0.399811450119986
chr1	21250000	21300000	0.219446348988687
chr1	21300000	21350000	0.334526054165238
chr1	21350000	21400000	0.574455776482688
chr1	21400000	21450000	0.776097017483716
chr1	21450000	21500000	0.323405896468975
chr1	21500000	21550000	0.807807679122386
chr1	21550000	21600000	0.632841960918752
chr1	21600000	21650000	0.0751414124100103
chr1	21650000	21700000	0.0144626328419609
chr1	21700000	21750000	0.0722917380870758
chr1	21750000	21800000	0.62463575591361
chr1	21800000	21850000	0.0328462461432979
chr1	21850000	21900000	0.87390726774083
chr1	21900000	21950000	0.179722317449434
chr1	21950000	22000000	0.238172780253685
chr1	22000000	22050000	0.832533424751457
chr1	22050000	22100000	0.592603702434008
chr1	22100000	22150000	0.249035824477203
chr1	22150000	22200000	0.526889784024683
chr1	22200000	22250000	0.193477888241344
chr1	22250000	22300000	0.0696134727459718
chr1	22300000	22350000	0.016348131642098
chr1	22350000	22400000	0.00104988001371276
chr1	22400000	22450000	0.00171408981830645
chr1	22450000	22500000	0.114586904353788
chr1	22500000	22550000	0.000514226945491969
chr1	22550000	22600000	0.851924065821049
chr1	22600000	22650000	0.287410010284539
chr1	22650000	22700000	0.0127271169009257
chr1	22700000	22750000	0.597938806993486
chr1	22750000	22800000	0.248114501199863
chr1	22800000	22850000	0.517312307164896
chr1	22850000	22900000	0.0769626328419609
chr1	22900000	22950000	0.0265255399382928
chr1	22950000	23000000	0.0297180322248886
chr1	23000000	23050000	0.00128556736372987
chr1	23050000	23100000	0.315306822077477
chr1	23100000	23150000	0.00923465889612618
chr1	23150000	23200000	0.182679122386013
chr1	23200000	23250000	0.254520911895783
chr1	23300000	23350000	0.718503599588618
chr1	23350000	23400000	0.528196777511142
chr1	23400000	23450000	0.520140555365101
chr1	23450000	23500000	0.0621571820363387
chr1	23500000	23550000	0.0963318477888241
chr1	23550000	23600000	0.715503942406582
chr1	23600000	23650000	0.144840589646897
chr1	23650000	23700000	0.364329790881042
chr1	23700000	23750000	0.418923551594104
chr1	23750000	23800000	0.0969103531025026
chr1	23800000	23850000	0.0283896126157011
chr1	23850000	23900000	0.805622214604045
chr1	23900000	23950000	0.0133484744600617
chr1	23950000	24000000	0.0898397326019883
chr1	24000000	24050000	0.00574220089132671
chr1	24050000	24100000	0.486694377785396
chr1	24100000	24150000	0.474717175179979
chr1	24150000	24200000	0.33906839218375
chr1	24200000	24250000	0.65083990401097
chr1	24250000	24300000	0.0718203633870415
chr1	24300000	24350000	0.705240829619472
chr1	24350000	24400000	0.587032910524512
chr1	24400000	24450000	0.586647240315393
chr1	24450000	24500000	0.0024211518683579
chr1	24500000	24550000	0.196627528282482
chr1	24550000	24600000	0.283981830647926
chr1	24600000	24650000	0.000107130613644202
chr1	24650000	24700000	0.0103059650325678
chr1	24700000	24750000	0.196177579705177
chr1	24750000	24800000	0.0496014741172437
chr1	24800000	24850000	0.451169866300994
chr1	24850000	24900000	0.327626842646555
chr1	24900000	24950000	0.56635670209119
chr1	24950000	25000000	0.225059993143641
chr1	25000000	25050000	0.167080905039424
chr1	25050000	25100000	0.220560507370586
chr1	25100000	25150000	0.774961432979088
chr1	25150000	25200000	0.294566335275968
chr1	25200000	25250000	0.277039766883785
chr1	25250000	25300000	0.131106444977717
chr1	25300000	25350000	0.30444377785396
chr1	25350000	25400000	0.193049365786767
chr1	25400000	25450000	0.0281324991429551
chr1	25450000	25500000	0.0384598902982516
chr1	25500000	25550000	0.605866472403154
chr1	25550000	25600000	0.111951491258142
chr1	25600000	25650000	0.0594146383270483
chr1	25650000	25700000	0.0141198148782996
chr1	25800000	25850000	0.00173551594103527
chr1	25850000	25900000	0.0148483030510799
chr1	25900000	25950000	0.128835275968461
chr1	25950000	26000000	0.263498457319164
chr1	26000000	26050000	0.0535867329448063
chr1	26050000	26100000	0.547480287967089
chr1	26100000	26150000	0.953162495714775
chr1	26150000	26200000	0.375535653068221
chr1	26200000	26250000	0.00062135755913606
chr1	26250000	26300000	0.221396126157011
chr1	26300000	26350000	0.643490743914981
chr1	26350000	26400000	0.268640726774083
chr1	26400000	26450000	0.0420809050394241
chr1	26450000	26500000	0.142526568392184
chr1	26500000	26550000	0.753363901268426
chr1	26550000	26600000	0.234380356530682
chr1	26600000	26650000	4.28522454576363e-05
chr1	26650000	26700000	0.0847831676379842
chr1	26700000	26750000	0.75092132327734
chr1	26750000	26800000	0.0455947891669524
chr1	26850000	26900000	0
chr1	26900000	26950000	0.0134556050737059
chr1	26950000	27000000	0.374614329790881
chr1	27000000	27050000	0.238922694549194
chr1	27050000	27100000	0.00574220089132671
chr1	27100000	27150000	0.0319892012341446
chr1	27150000	27200000	0.139698320191978
chr1	27200000	27250000	0.340289681179294
chr1	27250000	27300000	0.0030853616729517
chr1	27300000	27350000	0.108287624271512
chr1	28100000	28150000	0.431414981145012
chr1	28850000	28900000	0.0357816249571478
chr1	29000000	29050000	0.278539595474803
chr1	29100000	29150000	0.223581590675351
chr1	29250000	29300000	0.0352888241343846
chr1	29400000	29450000	0.385755913609873
chr1	29450000	29500000	0.886634384641755
chr1	29500000	29550000	0.724502913952691
chr1	29600000	29650000	0.0653068220774768
chr1	29650000	29700000	0.104580905039424
chr1	30050000	30100000	0.196777511141584
chr1	30250000	30300000	0.105352245457662
chr1	30700000	30750000	0.214475488515598
chr1	30750000	30800000	0.0792980802194035
chr1	30900000	30950000	0.0608716146726088
chr1	30950000	31000000	0.744407781967775
chr1	31000000	31050000	0.69446348988687
chr1	31050000	31100000	0.516819506342132
chr1	31100000	31150000	0.466703805279397
chr1	31200000	31250000	0.433921837504285
chr1	31250000	31300000	0.428693863558451
chr1	31300000	31350000	0.0479945149125814
chr1	31650000	31700000	0.881899211518684
chr1	31750000	31800000	0.345710490229688
chr1	32000000	32050000	0.299687178608159
chr1	32050000	32100000	0.00754199520054855
chr1	32250000	32300000	0.12793537881385
chr1	32300000	32350000	0.152596846074734
chr1	32600000	32650000	6.42783681864545e-05
chr1	32650000	32700000	0.724717175179979
chr1	32700000	32750000	0.0811835790195407
chr1	32750000	32800000	0.662324305793624
chr1	32800000	32850000	0.475895611930065
chr1	32850000	32900000	0.113965546794652
chr1	32900000	32950000	0.203741001028454
chr1	32950000	33000000	0.705755056564964
chr1	33000000	33050000	0.144690606787796
chr1	33050000	33100000	0.82002056907782
chr1	33100000	33150000	0.326919780596503
chr1	33150000	33200000	0.268683579019541
chr1	33200000	33250000	0.702819677751114
chr1	33250000	33300000	0.757413438464176
chr1	33300000	33350000	0.329190949605759
chr1	33350000	33400000	0.958797565992458
chr1	33400000	33450000	0.41990915323963
chr1	33450000	33500000	0.774082961947206
chr1	33500000	33550000	0.447441720946178
chr1	33550000	33600000	0.407974802879671
chr1	33600000	33650000	0.73093075077134
chr1	33650000	33700000	0.662281453548166
chr1	33700000	33750000	0.791909496057593
chr1	33750000	33800000	0.517205176551251
chr1	33800000	33850000	0.144819163524169
chr1	33850000	33900000	0.351067020911896
chr1	33900000	33950000	0.992158039081248
chr1	33950000	34000000	0.408424751456976
chr1	34000000	34050000	0.225917038052794
chr1	34050000	34100000	0.654846588961262
chr1	34100000	34150000	0.391733801851217
chr1	34150000	34200000	0.0948105930750771
chr1	34200000	34250000	0.37994943435036
chr1	34250000	34300000	0.172416009598903
chr1	34300000	34350000	0.844424922865958
chr1	34350000	34400000	0.648954405210833
chr1	34400000	34450000	0.848924408639013
chr1	34450000	34500000	0.907717689406925
chr1	34500000	34550000	0.350531367843675
chr1	34550000	34600000	0.500878471031882
chr1	34600000	34650000	0.327455433664724
chr1	34650000	34700000	0.401139869729174
chr1	34700000	34750000	0.561600102845389
chr1	34750000	34800000	0.256984916009599
chr1	34800000	34850000	0.00668495029139526
chr1	34850000	34900000	0.663802708261913
chr1	34900000	34950000	0.314964004113816
chr1	34950000	35000000	0.408574734316078
chr1	35000000	35050000	0.65634641755228
chr1	35050000	35100000	0.375621357559136
chr1	35100000	35150000	0.0707919094960576
chr1	35150000	35200000	0.351581247857388
chr1	35200000	35250000	0.0923465889612616
chr1	35250000	35300000	0.0163909838875557
chr1	35300000	35350000	0.0851045594789167
chr1	35350000	35400000	0.131106444977717
chr1	35400000	35450000	0.360237401439835
chr1	35450000	35500000	0.186964346931779
chr1	35500000	35550000	0.0210190263969832
chr1	35550000	35600000	0.0379242372300308
chr1	35600000	35650000	0.0295466232430579
chr1	35650000	35700000	2.14261227288182e-05
chr1	35700000	35750000	0.451534110387384
chr1	35750000	35800000	0.0331676379842304
chr1	35800000	35850000	0.0135413095646212
chr1	35850000	35900000	0.820213404182379
chr1	35900000	35950000	0.178693863558451
chr1	35950000	36000000	0.755377956804937
chr1	36000000	36050000	0.192470860473089
chr1	36050000	36100000	0.277254028111073
chr1	36100000	36150000	0.930857901954062
chr1	36150000	36200000	0.197356016455262
chr1	36200000	36250000	0.217068049365787
chr1	36250000	36300000	0.600102845389098
chr1	36300000	36350000	0.915923894412067
chr1	36350000	36400000	0.0511227288309908
chr1	36400000	36450000	0.807014912581419
chr1	36450000	36500000	0.175565649640041
chr1	36500000	36550000	0.374100102845389
chr1	36550000	36600000	0.611844360644498
chr1	36600000	36650000	0.0942963661295851
chr1	36650000	36700000	0.053115358244772
chr1	36700000	36750000	0.102523997257456
chr1	36750000	36800000	0.821177579705177
chr1	36800000	36850000	0.631749228659582
chr1	36850000	36900000	0.188099931436407
chr1	36900000	36950000	0.344253513884128
chr1	36950000	37000000	0.113537024340075
chr1	37000000	37050000	0.13654868015084
chr1	37050000	37100000	0.245286252999657
chr1	37100000	37150000	0.0364886870071992
chr1	37150000	37200000	0.0231402125471375
chr1	37200000	37250000	0.10008141926637
chr1	37250000	37300000	0.457040623928694
chr1	37300000	37350000	0.248285910181694
chr1	37350000	37400000	0.213832704833733
chr1	37400000	37450000	0.42063764141241
chr1	38300000	38350000	0.160995886184436
chr1	38350000	38400000	0.0380742200891326
chr1	38400000	38450000	0.0195834761741516
chr1	38450000	38500000	0.0215975317106616
chr1	38500000	38550000	0.0156410695920466
chr1	38550000	38600000	0.00717775111415841
chr1	38600000	38650000	0.0333176208433322
chr1	38650000	38700000	0.0341960918752142
chr1	38700000	38750000	0.0292038052793966
chr1	38750000	38800000	0.010391669523483
chr1	38800000	38850000	0.00366386698663013
chr1	38850000	38900000	0.0118272197463147
chr1	38900000	38950000	0.111758656153582
chr1	38950000	39000000	0.626864072677408
chr1	39000000	39050000	0.267697977374014
chr1	39050000	39100000	0.649340075419952
chr1	39150000	39200000	0.57606273568735
chr1	39200000	39250000	0.267676551251286
chr1	39250000	39300000	0.0748628728145355
chr1	39300000	39350000	0.0542723688721289
chr1	39400000	39450000	0.0377528282482003
chr1	39450000	39500000	0.0215975317106616
chr1	39500000	39550000	0.0311750085704491
chr1	39550000	39600000	0.208776139869729
chr1	39600000	39650000	0.439214089818306
chr1	39650000	39700000	0.773847274597189
chr1	39700000	39750000	0.228423894412067
chr1	39750000	39800000	0.445149125814193
chr1	39800000	39850000	0.357323448748714
chr1	39850000	39900000	0.470046280425094
chr1	39900000	39950000	0.604216660953034
chr1	39950000	40000000	0.796323277339733
chr1	40000000	40050000	0.31873500171409
chr1	40050000	40100000	0.497685978745286
chr1	40100000	40150000	0.430729345217689
chr1	40150000	40200000	0.379992286595818
chr1	40200000	40250000	0.860923037367158
chr1	40250000	40300000	0.174215803908125
chr1	40300000	40350000	0.104152382584847
chr1	40350000	40400000	0.381792080905039
chr1	40400000	40450000	0.304315221117587
chr1	40450000	40500000	0.191699520054851
chr1	40500000	40550000	0.654096674665752
chr1	40550000	40600000	0.932829105245115
chr1	40600000	40650000	0.331462118615015
chr1	40650000	40700000	0.210640212547137
chr1	40700000	40750000	0.583840418237916
chr1	40750000	40800000	0.700912752828248
chr1	40800000	40850000	0.505742200891327
chr1	40850000	40900000	0.662410010284539
chr1	40900000	40950000	0.242822248885842
chr1	40950000	41000000	0.367286595817621
chr1	41000000	41050000	0.379778025368529
chr1	41050000	41100000	0.647026054165238
chr1	41100000	41150000	0.433857559136099
chr1	41150000	41200000	0.313399897154611
chr1	41200000	41250000	0.0288181350702776
chr1	41250000	41300000	0.255077991086733
chr1	41300000	41350000	0.0152553993829276
chr1	41350000	41400000	0.449584333219061
chr1	41400000	41450000	0.423423037367158
chr1	41450000	41500000	0.129970860473089
chr1	41500000	41550000	0.0620500514226946
chr1	41550000	41600000	0.00929893726431263
chr1	41600000	41650000	0.0436450119986287
chr1	41650000	41700000	0.000835618786424464
chr1	41700000	41750000	0.621957490572506
chr1	41750000	41800000	0.587954233801851
chr1	41800000	41850000	0.0750342817963662
chr1	41850000	41900000	0.341789509770312
chr1	41900000	41950000	0.443692149468632
chr1	41950000	42000000	0.378642440863901
chr1	42000000	42050000	0.196391840932465
chr1	42050000	42100000	0.212568563592732
chr1	42100000	42150000	0.542423723003085
chr1	42150000	42200000	0.744793452176894
chr1	42200000	42250000	0.1061235858759
chr1	42250000	42300000	0.878149640041138
chr1	42300000	42350000	0.474138669866301
chr1	42350000	42400000	0.812949948577306
chr1	42400000	42450000	0.790773911552965
chr1	42450000	42500000	0.28940263969832
chr1	42500000	42550000	0.343075077134042
chr1	42550000	42600000	0.0118057936235859
chr1	42600000	42650000	0.00542080905039422
chr1	42650000	42700000	0.00269969146383275
chr1	42700000	42750000	0.000964175522797373
chr1	42750000	42800000	0.0404525197120329
chr1	42800000	42850000	0.00143555022283171
chr1	42850000	42900000	0.0192192320877614
chr1	42900000	42950000	0.000235687350017111
chr1	42950000	43000000	0.00454233801851212
chr1	43000000	43050000	0.00201405553651013
chr1	43050000	43100000	0.00707062050051421
chr1	43100000	43150000	0.0424880013712718
chr1	43150000	43200000	0.0265041138155639
chr1	43200000	43250000	0.105502228316764
chr1	43250000	43300000	0.387062907096332
chr1	43300000	43350000	0.21792509427494
chr1	43350000	43400000	0.109251799794309
chr1	43400000	43450000	0.123800137127186
chr1	43450000	43500000	0.00962032910524513
chr1	43500000	43550000	0.00987744257799106
chr1	43550000	43600000	0.0271254713747
chr1	43600000	43650000	0.00269969146383275
chr1	43650000	43700000	0.79728745286253
chr1	43700000	43750000	0.458476174151526
chr1	43750000	43800000	0.133634727459719
chr1	43800000	43850000	0.895569077819678
chr1	43850000	43900000	0.197334590332533
chr1	43900000	43950000	0.0255613644154954
chr1	43950000	44000000	0.106423551594104
chr1	44000000	44050000	0.0998457319163524
chr1	44050000	44100000	0.0430879328076791
chr1	44100000	44150000	0.0577005485087418
chr1	44150000	44200000	0.347831676379842
chr1	44200000	44250000	0.601731230716489
chr1	44250000	44300000	0.113537024340075
chr1	44300000	44350000	0.95528368186493
chr1	44350000	44400000	0.953612444292081
chr1	44400000	44450000	0.26319849160096
chr1	44450000	44500000	0.400775625642784
chr1	44500000	44550000	0.374892869386356
chr1	44550000	44600000	0.622128899554337
chr1	44600000	44650000	0.478702434007542
chr1	44650000	44700000	0.403882413438464
chr1	44700000	44750000	0.757499142955091
chr1	44750000	44800000	0.0053993829276654
chr1	44800000	44850000	0.715311107302023
chr1	44850000	44900000	0.497964518340761
chr1	44900000	44950000	0.511484401782653
chr1	44950000	45000000	0.122535995886184
chr1	45000000	45050000	0.31121443263627
chr1	45050000	45100000	0.978766712375728
chr1	45100000	45150000	0.312392869386356
chr1	45150000	45200000	0.898654439492629
chr1	45200000	45250000	0.0660353102502571
chr1	45250000	45300000	0.346846074734316
chr1	45300000	45350000	0.0433450462804251
chr1	45350000	45400000	0.131085018854988
chr1	45400000	45450000	0.283810421666095
chr1	45450000	45500000	0.160117415152554
chr1	45500000	45550000	0.918645011998629
chr1	45550000	45600000	0.877271169009256
chr1	45600000	45650000	0.388669866300994
chr1	45650000	45700000	0.580347960233116
chr1	45700000	45750000	0.109723174494344
chr1	45750000	45800000	0.724417209461776
chr1	45800000	45850000	0.0896254713747
chr1	45850000	45900000	0.272797394583476
chr1	45900000	45950000	0.458519026396983
chr1	45950000	46000000	0.776632670551937
chr1	46000000	46050000	0.787281453548166
chr1	46050000	46100000	0.48405896468975
chr1	46100000	46150000	0.805322248885842
chr1	46150000	46200000	0.196756085018855
chr1	46200000	46250000	0.412602845389098
chr1	46250000	46300000	0.452691121014741
chr1	46300000	46350000	0.671087589989716
chr1	46350000	46400000	0.583818992115187
chr1	46400000	46450000	0.252485430236544
chr1	46450000	46500000	0.175458519026397
chr1	46500000	46550000	0.279460918752143
chr1	46550000	46600000	0.680600788481316
chr1	46600000	46650000	0.206762084333219
chr1	46650000	46700000	0.354666609530339
chr1	46700000	46750000	0.414124100102845
chr1	46750000	46800000	0.654396640383956
chr1	46800000	46850000	0.468439321220432
chr1	46850000	46900000	0.619472060335962
chr1	46900000	46950000	0.284388926979774
chr1	46950000	47000000	0.105073705862187
chr1	47000000	47050000	0.23864415495372
chr1	47050000	47100000	0.375192835104559
chr1	47100000	47150000	0.00662067192320881
chr1	47150000	47200000	0.53078933836133
chr1	47200000	47250000	0.739501199862873
chr1	47250000	47300000	0.301015598217347
chr1	47300000	47350000	0.100724202948234
chr1	47350000	47400000	0.0169052108330476
chr1	47400000	47450000	0.272647411724374
chr1	47450000	47500000	0.545744772026054
chr1	47500000	47550000	0.0396383270483374
chr1	47550000	47600000	0.823663009941721
chr1	47600000	47650000	0.744514912581419
chr1	47650000	47700000	0.655360815906753
chr1	47700000	47750000	0.0334890298251629
chr1	47750000	47800000	0.0273397326019883
chr1	47800000	47850000	0.251221288995543
chr1	47850000	47900000	0.499657182036339
chr1	47900000	47950000	0.863537024340075
chr1	47950000	48000000	0.378085361672952
chr1	48000000	48050000	0.360237401439835
chr1	48050000	48100000	0.344510627356874
chr1	48100000	48150000	0.682871957490573
chr1	48150000	48200000	0.153903839561193
chr1	48200000	48250000	0.490058279053822
chr1	48250000	48300000	0.0155553651011313
chr1	48300000	48350000	0.174451491258142
chr1	48350000	48400000	0.0354173808707576
chr1	48400000	48450000	0.199070106273569
chr1	48450000	48500000	0.291845217689407
chr1	48500000	48550000	0.050329962290024
chr1	48550000	48600000	0.133377613986973
chr1	48600000	48650000	0.429593760713061
chr1	48650000	48700000	0.462675694206376
chr1	48700000	48750000	0.0291395269112101
chr1	48750000	48800000	0.800758484744601
chr1	48800000	48850000	0.584183236201577
chr1	48850000	48900000	0.472038909838876
chr1	48900000	48950000	0.371571820363387
chr1	48950000	49000000	0.179915152553994
chr1	49000000	49050000	0.13965546794652
chr1	49050000	49100000	0.0360601645526225
chr1	49100000	49150000	0.0964818306479259
chr1	49150000	49200000	0.163588447034625
chr1	49200000	49250000	0.00447805965032566
chr1	49250000	49300000	0.13984830305108
chr1	49300000	49350000	0.0656067877956805
chr1	49350000	49400000	0.0978316763798424
chr1	49400000	49450000	0.332019197805965
chr1	49450000	49500000	0
chr1	49500000	49550000	0.0845903325334247
chr1	49550000	49600000	0.237658553308193
chr1	49600000	49650000	0.603595303393898
chr1	49650000	49700000	0
chr1	49700000	49750000	0.119622043195063
chr1	49750000	49800000	0.469124957147755
chr1	49800000	49850000	0.346846074734316
chr1	49850000	49900000	0.424280082276311
chr1	49900000	49950000	0.490915323962976
chr1	49950000	50000000	0.0856830647925951
chr1	50000000	50050000	0.596717517997943
chr1	50050000	50100000	0.264334076105588
chr1	50100000	50150000	0.0580005142269455
chr1	50150000	50200000	0.566849502913953
chr1	50200000	50250000	0.000985601645526191
chr1	50250000	50300000	0.465075419952006
chr1	50300000	50350000	0.759384641755228
chr1	50350000	50400000	0.181436407267741
chr1	50400000	50450000	0.211432979088104
chr1	50450000	50500000	0.312692835104559
chr1	50500000	50550000	0.06909924580048
chr1	50550000	50600000	0.12133613301337
chr1	50600000	50650000	0.268705005142269
chr1	50650000	50700000	0.405553651011313
chr1	50700000	50750000	0.0897754542338018
chr1	50750000	50800000	0.805772197463147
chr1	50800000	50850000	0.00190692492286593
chr1	50850000	50900000	0.0572505999314364
chr1	50900000	50950000	0.503878128213918
chr1	50950000	51000000	0.0612144326362701
chr1	51000000	51050000	0.2936235858759
chr1	51050000	51100000	0.87555707919095
chr1	51100000	51150000	0.568884984573192
chr1	51150000	51200000	0.494664895440521
chr1	51200000	51250000	0.176379842303737
chr1	51250000	51300000	0.35869472060336
chr1	51300000	51350000	0.412817106616387
chr1	51350000	51400000	0.817599417209462
chr1	51400000	51450000	0.763262769969146
chr1	51450000	51500000	0.124057250599931
chr1	51500000	51550000	0.0448234487487145
chr1	51550000	51600000	0.184736030167981
chr1	51600000	51650000	0.093310764484059
chr1	51650000	51700000	0.113579876585533
chr1	51700000	51750000	0.360430236544395
chr1	51750000	51800000	0.0408810421666095
chr1	51800000	51850000	0.0155982173465889
chr1	51850000	51900000	0.138327048337333
chr1	51900000	51950000	0.461368700719918
chr1	51950000	52000000	0.773847274597189
chr1	52000000	52050000	0.469660610215975
chr1	52050000	52100000	0.197291738087076
chr1	52100000	52150000	0.206226431264998
chr1	52150000	52200000	0.786595817620843
chr1	52200000	52250000	0.452326876928351
chr1	52250000	52300000	0.476238429893726
chr1	52300000	52350000	0.834890298251628
chr1	52350000	52400000	0.899961432979088
chr1	52400000	52450000	0.680750771340418
chr1	52450000	52500000	0.0938035653068221
chr1	52500000	52550000	0.981680665066849
chr1	52550000	52600000	0.627528282482002
chr1	52600000	52650000	0.768919266369558
chr1	52650000	52700000	0.240529653753857
chr1	52700000	52750000	0.503578162495715
chr1	52750000	52800000	0.777446863215632
chr1	52800000	52850000	0.885755913609873
chr1	52850000	52900000	0.984187521426123
chr1	52900000	52950000	0.785053136784368
chr1	52950000	53000000	0.33101217003771
chr1	53000000	53050000	0.656839218375043
chr1	53050000	53100000	0.826298423037367
chr1	53100000	53150000	0.407482002056908
chr1	53150000	53200000	0.484873157353445
chr1	53200000	53250000	0.34731744943435
chr1	53250000	53300000	0.525239972574563
chr1	53300000	53350000	0.301658381899212
chr1	53350000	53400000	0.557357730545081
chr1	53400000	53450000	0.231552108330477
chr1	53450000	53500000	0.286960061707233
chr1	53500000	53550000	0.219189235515941
chr1	53550000	53600000	0.286938635584505
chr1	53600000	53650000	0.380527939664038
chr1	53650000	53700000	0.662110044566335
chr1	53700000	53750000	0.0550437092903668
chr1	53750000	53800000	0.149661467260884
chr1	53800000	53850000	0.0365529653753857
chr1	53850000	53900000	0.0860901611244429
chr1	53900000	53950000	0.23478745286253
chr1	53950000	54000000	0.0176122728830991
chr1	54000000	54050000	0.220517655125129
chr1	54050000	54100000	0.0883399040109701
chr1	54100000	54150000	0.0707276311278711
chr1	54150000	54200000	0.261998628728145
chr1	54200000	54250000	0.804658039081248
chr1	54250000	54300000	0.499035824477203
chr1	54300000	54350000	0.706440692492287
chr1	54350000	54400000	0.636484401782653
chr1	54400000	54450000	0.715996743229345
chr1	54450000	54500000	0.756706376414124
chr1	54500000	54550000	0.848367329448063
chr1	54550000	54600000	0.1816292423723
chr1	54600000	54650000	0.550544223517312
chr1	54650000	54700000	0.329555193692149
chr1	54700000	54750000	0.00102845389098394
chr1	54750000	54800000	0.000514226945491969
chr1	54800000	54850000	0.00529225231402131
chr1	54850000	54900000	0.036638669866301
chr1	54900000	54950000	0.565028282482002
chr1	54950000	55000000	0.591510970174837
chr1	55000000	55050000	0.355887898525883
chr1	55050000	55100000	0.0175051422694549
chr1	55100000	55150000	0.100467089475489
chr1	55150000	55200000	0.617093760713061
chr1	55200000	55250000	0.182229173808708
chr1	55250000	55300000	0.777875385670209
chr1	55300000	55350000	0.602481145011999
chr1	55350000	55400000	0.567299451491258
chr1	55400000	55450000	0.713318477888241
chr1	55450000	55500000	0.331076448405896
chr1	55500000	55550000	0.104988001371272
chr1	55550000	55600000	0.389376928351046
chr1	55600000	55650000	0.169887727116901
chr1	55650000	55700000	0.432122043195063
chr1	55700000	55750000	0.723453033938978
chr1	55750000	55800000	0.0778625299965718
chr1	55800000	55850000	0.552515426808365
chr1	55850000	55900000	0.703033938978402
chr1	55900000	55950000	0.974031539252657
chr1	55950000	56000000	0.499657182036339
chr1	56000000	56050000	0.615851045594789
chr1	56050000	56100000	0.441785224545766
chr1	56150000	56200000	0.731102159753171
chr1	56200000	56250000	0.356273568735002
chr1	56250000	56300000	0.132306307850531
chr1	56300000	56350000	0.325998457319164
chr1	56350000	56400000	0.533510455947892
chr1	56400000	56450000	0.392569420637641
chr1	56450000	56500000	0.372321734658896
chr1	56500000	56550000	0.122343160781625
chr1	56550000	56600000	0.111522968803565
chr1	56600000	56650000	0.0647283167637984
chr1	56650000	56700000	0.380977888241344
chr1	56700000	56750000	0.0661638669866301
chr1	56750000	56800000	0
chr1	56800000	56850000	0.0546151868357901
chr1	56850000	56900000	0.745350531367844
chr1	56900000	56950000	0.0227545423380185
chr1	56950000	57000000	0.013048508741858
chr1	57000000	57050000	0.17008056222146
chr1	57050000	57100000	0.529546623243058
chr1	57100000	57150000	0.633656153582448
chr1	57150000	57200000	0.521061878642441
chr1	57200000	57250000	0.646790366815221
chr1	57250000	57300000	0.435250257113473
chr1	57300000	57350000	0.138305622214604
chr1	57350000	57400000	0.212440006856359
chr1	57400000	57450000	0.332554850874186
chr1	57450000	57500000	0.588018512170038
chr1	57500000	57550000	0.655553651011313
chr1	57550000	57600000	0.452691121014741
chr1	57600000	57650000	0.241686664381214
chr1	57650000	57700000	0.217882242029482
chr1	57700000	57750000	0.109873157353445
chr1	57750000	57800000	0.119922008913267
chr1	57800000	57850000	0.145933321906068
chr1	57850000	57900000	0.499121528968118
chr1	57900000	57950000	0.0656067877956805
chr1	57950000	58000000	0.346117586561536
chr1	58000000	58050000	0.0544652039766884
chr1	58050000	58100000	0.462354302365444
chr1	58100000	58150000	0.35318820706205
chr1	58150000	58200000	0.641069592046623
chr1	58200000	58250000	0.624614329790881
chr1	58250000	58300000	0.45142697977374
chr1	58300000	58350000	0.729430922180322
chr1	58350000	58400000	0.148932979088104
chr1	58400000	58450000	0.00634213232773395
chr1	58450000	58500000	0.0649854302365444
chr1	58500000	58550000	0.00477802536852934
chr1	58550000	58600000	0.261248714432636
chr1	58600000	58650000	0.210854473774426
chr1	58650000	58700000	0.810828762427151
chr1	58700000	58750000	0.760905896468975
chr1	58750000	58800000	0.655446520397669
chr1	58800000	58850000	0.514505485087419
chr1	58850000	58900000	0.647454576619815
chr1	58900000	58950000	0.773975831333562
chr1	58950000	59000000	0.375964175522797
chr1	59000000	59050000	0.234101816935207
chr1	59050000	59100000	0.895869043537881
chr1	59100000	59150000	0.0706633527596846
chr1	59150000	59200000	0.222338875557079
chr1	59200000	59250000	0.507392012341447
chr1	59250000	59300000	0.421151868357902
chr1	59300000	59350000	0.0156839218375043
chr1	59350000	59400000	0.0328248200205691
chr1	59400000	59450000	0.298915838189921
chr1	59450000	59500000	0.0967175179979431
chr1	59500000	59550000	0.910245971888927
chr1	59550000	59600000	0.429122386013027
chr1	59600000	59650000	0.701962632841961
chr1	59650000	59700000	0.0175051422694549
chr1	59700000	59750000	0.0168837847103188
chr1	59750000	59800000	0.280596503256771
chr1	59800000	59850000	0.432272026054165
chr1	59850000	59900000	0.696820363387042
chr1	59900000	59950000	0.583069077819678
chr1	59950000	60000000	0.426658381899212
chr1	60000000	60050000	0.455433664724032
chr1	60050000	60100000	0.205905039424066
chr1	60100000	60150000	0.000107130613644202
chr1	60150000	60200000	0.676187007199177
chr1	60200000	60250000	0.362080047994515
chr1	60250000	60300000	0.954255227973946
chr1	60300000	60350000	0.192256599245801
chr1	60350000	60400000	0.390683921837504
chr1	60400000	60450000	0.122600274254371
chr1	60450000	60500000	0.812371443263627
chr1	60500000	60550000	0.497685978745286
chr1	60550000	60600000	0.0240615358244772
chr1	60600000	60650000	0.00559221803222487
chr1	60650000	60700000	0.754370929036682
chr1	60700000	60750000	0.865615358244772
chr1	60750000	60800000	0.0163909838875557
chr1	60800000	60850000	0.784774597188893
chr1	60850000	60900000	0.0873757284881728
chr1	60900000	60950000	0.0288609873157354
chr1	60950000	61000000	0.138584161810079
chr1	61000000	61050000	0.0233758998971546
chr1	61050000	61100000	0.0302536852931093
chr1	61100000	61150000	0.0206976345560508
chr1	61150000	61200000	0.158189064106959
chr1	61200000	61250000	0.145183407610559
chr1	61250000	61300000	0.0510370243400754
chr1	61300000	61350000	0.0399168666438121
chr1	61350000	61400000	0.188999828591018
chr1	61400000	61450000	0.0514441206719232
chr1	61450000	61500000	0.0149982859101817
chr1	61500000	61550000	0.00257113472745973
chr1	61550000	61600000	0.0722917380870758
chr1	61600000	61650000	0.0050779910867329
chr1	61650000	61700000	0.0369386355845046
chr1	61700000	61750000	0.911445834761742
chr1	61750000	61800000	0.517076619814878
chr1	61800000	61850000	0.169223517312307
chr1	61850000	61900000	0.0475659924580047
chr1	61900000	61950000	0.896768940692492
chr1	61950000	62000000	0.241086732944806
chr1	62000000	62050000	0.595603359616044
chr1	62050000	62100000	0.170294823448749
chr1	62100000	62150000	0.732002056907782
chr1	62150000	62200000	0.291009598902983
chr1	62200000	62250000	0.502592560850189
chr1	62250000	62300000	0.00402811107302026
chr1	62300000	62350000	0.354152382584847
chr1	62350000	62400000	0.110773054508056
chr1	62400000	62450000	0.0675137127185464
chr1	62450000	62500000	0.201255570791909
chr1	62500000	62550000	0.0946820363387042
chr1	62550000	62600000	0.295980459376071
chr1	62600000	62650000	0.702862529996572
chr1	62650000	62700000	0.970431950634213
chr1	62700000	62750000	0.959440349674323
chr1	62750000	62800000	0.442470860473089
chr1	62800000	62850000	0.584226088447035
chr1	62850000	62900000	0.944506342132328
chr1	62900000	62950000	0.485215975317107
chr1	62950000	63000000	0.244814878299623
chr1	63000000	63050000	0.329190949605759
chr1	63050000	63100000	0.00164981145012
chr1	63100000	63150000	0.000278539595474858
chr1	63150000	63200000	0.198555879328077
chr1	63200000	63250000	0.662110044566335
chr1	63250000	63300000	0.732130613644155
chr1	63300000	63350000	0.0454662324305793
chr1	63350000	63400000	0.0610430236544395
chr1	63400000	63450000	0.63489886870072
chr1	63450000	63500000	0.618357901954062
chr1	63500000	63550000	0.176915495371957
chr1	63550000	63600000	0.734273225917038
chr1	63600000	63650000	0.817299451491258
chr1	63650000	63700000	0.941013884127528
chr1	63700000	63750000	0.110258827562564
chr1	63750000	63800000	0.78794566335276
chr1	63800000	63850000	0.433707576276997
chr1	63850000	63900000	0.612851388412753
chr1	63900000	63950000	0.713854130956462
chr1	63950000	64000000	0.204448063078505
chr1	64000000	64050000	0.183129070963318
chr1	64050000	64100000	0.185871614672609
chr1	64100000	64150000	0.691206719232088
chr1	64150000	64200000	0.347231744943435
chr1	64200000	64250000	0.277361158724717
chr1	64250000	64300000	0.38526311278711
chr1	64300000	64350000	0.707833390469661
chr1	64350000	64400000	0.843417895097703
chr1	64400000	64450000	0.914831162152897
chr1	64450000	64500000	0.452326876928351
chr1	64500000	64550000	0.553543880699349
chr1	64550000	64600000	0.373543023654439
chr1	64600000	64650000	0.608823277339733
chr1	64650000	64700000	0.926122728830991
chr1	64700000	64750000	0.0435593075077134
chr1	64750000	64800000	0.249035824477203
chr1	64800000	64850000	0.0344960575934179
chr1	64850000	64900000	0.00171408981830645
chr1	64900000	64950000	0.111715803908125
chr1	64950000	65000000	0.320127699691464
chr1	65000000	65050000	0.992543709290367
chr1	65050000	65100000	0.68327905382242
chr1	65100000	65150000	0.875171408981831
chr1	65150000	65200000	0.729945149125814
chr1	65200000	65250000	0.795466232430579
chr1	65250000	65300000	0.862572848817278
chr1	65300000	65350000	0.844874871443264
chr1	65350000	65400000	0.813035653068221
chr1	65400000	65450000	0.0563721288995543
chr1	65450000	65500000	0.356616386698663
chr1	65500000	65550000	0.0496014741172437
chr1	65550000	65600000	0.125085704490915
chr1	65600000	65650000	0.484894583476174
chr1	65650000	65700000	0.68786424408639
chr1	65700000	65750000	0.66789509770312
chr1	65750000	65800000	0.695684778882413
chr1	65800000	65850000	0.27290452519712
chr1	65850000	65900000	0.867843675008571
chr1	65900000	65950000	0.816185293109359
chr1	65950000	66000000	0.220753342475146
chr1	66000000	66050000	0.621271854645183
chr1	66050000	66100000	0.511034453205348
chr1	66100000	66150000	0.0168837847103188
chr1	66150000	66200000	0.000792766540966716
chr1	66200000	66250000	0.0202905382242029
chr1	66250000	66300000	0.0251114158381899
chr1	66300000	66350000	0.204683750428522
chr1	66350000	66400000	0.0409238944120672
chr1	66400000	66450000	0.00702776825505658
chr1	66450000	66500000	0.0173980116558108
chr1	66500000	66550000	0.000385670209118949
chr1	66550000	66600000	0.00237829962290026
chr1	66600000	66650000	0
chr1	66650000	66700000	0.000449948577305403
chr1	66700000	66750000	0.00445663352759684
chr1	66750000	66800000	0
chr1	66800000	66850000	0
chr1	66850000	66900000	0.00355673637298592
chr1	66900000	66950000	0.051594103531025
chr1	66950000	67000000	0.0190478231059308
chr1	67000000	67050000	0.000985601645526191
chr1	67050000	67100000	0.0767269454919438
chr1	67100000	67150000	0.0322677408296195
chr1	67150000	67200000	0.224374357216318
chr1	67200000	67250000	0.263798423037367
chr1	67250000	67300000	0.840953890983888
chr1	67300000	67350000	0.0919823448748714
chr1	67350000	67400000	0.576169866300994
chr1	67400000	67450000	0.268705005142269
chr1	67450000	67500000	0
chr1	67500000	67550000	0.34513198491601
chr1	67550000	67600000	0.303822420294823
chr1	67600000	67650000	0.670594789166952
chr1	67650000	67700000	0.570834761741515
chr1	67700000	67750000	0.0421237572848817
chr1	67750000	67800000	0.155896468974974
chr1	67800000	67850000	0.419180665066849
chr1	67850000	67900000	0.550608501885499
chr1	67900000	67950000	0.469060678779568
chr1	67950000	68000000	0.468203633870415
chr1	68000000	68050000	0.374100102845389
chr1	68050000	68100000	0.220260541652383
chr1	68100000	68150000	0.507949091532396
chr1	68150000	68200000	0.229495200548509
chr1	68200000	68250000	0.0691420980459376
chr1	68250000	68300000	0.0139698320191978
chr1	68300000	68350000	0.175629928008228
chr1	68350000	68400000	0.856723517312307
chr1	68400000	68450000	0.296044737744258
chr1	68450000	68500000	0
chr1	68500000	68550000	0.721031882070621
chr1	68550000	68600000	0.00355673637298592
chr1	68650000	68700000	0.000449948577305403
chr1	68700000	68750000	0
chr1	68750000	68800000	0.109680322248886
chr1	68850000	68900000	0.0326748371614672
chr1	68900000	68950000	0.0148911552965375
chr1	68950000	69000000	0.0583219060678779
chr1	69050000	69100000	0.605330819334933
chr1	69100000	69150000	0.568456462118615
chr1	69150000	69200000	0.041845217689407
chr1	69200000	69250000	0.581226431264998
chr1	69250000	69300000	0.0872471717517997
chr1	69300000	69350000	0.27273311621529
chr1	69350000	69400000	0.226816935207405
chr1	69400000	69450000	0.209140383956119
chr1	69450000	69500000	0.167380870757628
chr1	69500000	69550000	0.639934007541995
chr1	69550000	69600000	0.574455776482688
chr1	69600000	69650000	0.51135584504628
chr1	69650000	69700000	0.0532653411038738
chr1	69700000	69750000	0.692235173123072
chr1	69750000	69800000	0.554550908467604
chr1	69800000	69850000	0.619000685635927
chr1	69850000	69900000	0.481209290366815
chr1	69900000	69950000	0.00139269797737407
chr1	69950000	70000000	0.00632070620500513
chr1	70000000	70050000	0.0128128213918409
chr1	70050000	70100000	0.580112272883099
chr1	70100000	70150000	0.673315906753514
chr1	70150000	70200000	0.359273225917038
chr1	70200000	70250000	0.0331890641069592
chr1	70250000	70300000	0.587440006856359
chr1	70300000	70350000	0.687221460404525
chr1	70350000	70400000	0.439664038395612
chr1	70400000	70450000	0.565413952691121
chr1	70450000	70500000	0.0783339046966061
chr1	70500000	70550000	0.153732430579362
chr1	70550000	70600000	0.191185293109359
chr1	70600000	70650000	0.391390983887556
chr1	70650000	70700000	0.00814192663695579
chr1	70700000	70750000	0.133677579705177
chr1	70750000	70800000	0.495243400754199
chr1	70800000	70850000	0.019004970860473
chr1	70850000	70900000	0.441956633527597
chr1	70900000	70950000	0.860965889612616
chr1	70950000	71000000	0.191978059650326
chr1	71000000	71050000	0.803672437435722
chr1	71050000	71100000	0.0623928693863558
chr1	71100000	71150000	0.614758313335619
chr1	71150000	71200000	0.522883099074392
chr1	71200000	71250000	0.784796023311622
chr1	71250000	71300000	0.626885498800137
chr1	71300000	71350000	0.198384470346246
chr1	71350000	71400000	0.866343846417552
chr1	71400000	71450000	0.746807507713404
chr1	71450000	71500000	0.132113472745972
chr1	71500000	71550000	0.0703205347960233
chr1	71550000	71600000	0.0598217346588962
chr1	71600000	71650000	0.177943949262941
chr1	71650000	71700000	0.0444163524168666
chr1	71700000	71750000	0.0605073705862187
chr1	71750000	71800000	0.573577305450806
chr1	71800000	71850000	0.45821906067878
chr1	71850000	71900000	0.538759856016455
chr1	71900000	71950000	0.0413738429893726
chr1	71950000	72000000	0.0263969832019197
chr1	72000000	72050000	0.920101988344189
chr1	72050000	72100000	0.574177236887213
chr1	72100000	72150000	0.293280767912239
chr1	72150000	72200000	0.169030682207748
chr1	72200000	72250000	0.304272368872129
chr1	72250000	72300000	0.199498628728145
chr1	72300000	72350000	0.273911552965375
chr1	72350000	72400000	0.694913438464176
chr1	72400000	72450000	0.619429208090504
chr1	72450000	72500000	0.675737058621872
chr1	72500000	72550000	0.404310935893041
chr1	72550000	72600000	0.0607644840589647
chr1	72600000	72650000	0.104688035653068
chr1	72650000	72700000	0.315563935550223
chr1	72700000	72750000	0.462911381556394
chr1	72750000	72800000	0.005956462118615
chr1	72800000	72850000	0.105052279739458
chr1	72850000	72900000	0.715996743229345
chr1	72900000	72950000	0.0610644497771683
chr1	72950000	73000000	0.309136098731574
chr1	73000000	73050000	0.544802022625986
chr1	73050000	73100000	0.297715975317107
chr1	73100000	73150000	0.143212204319506
chr1	73150000	73200000	0.0781410695920466
chr1	73200000	73250000	0.235837332876243
chr1	73250000	73300000	0.127999657182036
chr1	73300000	73350000	0.240208261912924
chr1	73350000	73400000	0.229173808707576
chr1	73400000	73450000	0.0945320534796024
chr1	73450000	73500000	0.0170980459376071
chr1	73500000	73550000	0.219982002056908
chr1	73550000	73600000	0.763712718546452
chr1	73600000	73650000	0.54032396297566
chr1	73650000	73700000	0.356273568735002
chr1	73700000	73750000	0.571370414809736
chr1	73750000	73800000	0.44172094617758
chr1	73800000	73850000	0.0818477888241343
chr1	73850000	73900000	0.464218375042852
chr1	73900000	73950000	0.996636098731574
chr1	73950000	74000000	0.561900068563593
chr1	74000000	74050000	0.23570877613987
chr1	74050000	74100000	0.458669009256085
chr1	74100000	74150000	0.609894583476174
chr1	74150000	74200000	0.824005827905382
chr1	74200000	74250000	0.424044394926294
chr1	74250000	74300000	0.563871271854645
chr1	74300000	74350000	0.205026568392184
chr1	74350000	74400000	0.113879842303737
chr1	74400000	74450000	0.488622728830991
chr1	74450000	74500000	0.734101816935207
chr1	74500000	74550000	0.594146383270483
chr1	74550000	74600000	0.418730716489544
chr1	74600000	74650000	0.690456804936579
chr1	74650000	74700000	0.94446348988687
chr1	74700000	74750000	0.149275797051766
chr1	74750000	74800000	0.813078505313678
chr1	74800000	74850000	0.498585875899897
chr1	74850000	74900000	0.617093760713061
chr1	74900000	74950000	0.793237915666781
chr1	74950000	75000000	0.232944806307851
chr1	75000000	75050000	0.142697977374014
chr1	75100000	75150000	0.0166695234830305
chr1	75150000	75200000	0.192470860473089
chr1	75200000	75250000	0.696520397668838
chr1	75250000	75300000	0.26135584504628
chr1	75300000	75350000	0.234637470003428
chr1	75350000	75400000	0.766883784710319
chr1	75400000	75450000	0.504735173123072
chr1	75450000	75500000	0.286960061707233
chr1	75500000	75550000	0.146361844360644
chr1	75550000	75600000	0.8289981145012
chr1	75600000	75650000	0.370736201576963
chr1	75650000	75700000	0.0207190606787796
chr1	75700000	75750000	0.00807764826876933
chr1	75750000	75800000	0.195470517655125
chr1	75800000	75850000	0.127656839218375
chr1	75850000	75900000	0.106937778539596
chr1	75900000	75950000	0.0842903668152211
chr1	75950000	76000000	0.607794823448749
chr1	76000000	76050000	0.344874871443264
chr1	76050000	76100000	0.382456290709633
chr1	76100000	76150000	0.185335961604388
chr1	76150000	76200000	0.651718375042852
chr1	76200000	76250000	0.558557593417895
chr1	76250000	76300000	0.954748028796709
chr1	76300000	76350000	0.73607302022626
chr1	76350000	76400000	0.50329962290024
chr1	76400000	76450000	0.331333561878642
chr1	76450000	76500000	0.948812992800823
chr1	76500000	76550000	0.376242715118272
chr1	76550000	76600000	0.0993100788481316
chr1	76600000	76650000	0.156110730202263
chr1	76650000	76700000	0.19904868015084
chr1	76700000	76750000	0.0382670551936921
chr1	76750000	76800000	0.515962461432979
chr1	76800000	76850000	0.255592218032225
chr1	76850000	76900000	0.366365272540281
chr1	76900000	76950000	0.592667980802194
chr1	76950000	77000000	0.378106787795681
chr1	77000000	77050000	0.575377099760027
chr1	77050000	77100000	0.277982516283853
chr1	77100000	77150000	0.655960747343161
chr1	77150000	77200000	0.155275111415838
chr1	77200000	77250000	0.289681179293795
chr1	77250000	77300000	0.134148954405211
chr1	77300000	77350000	0.394926294137813
chr1	77350000	77400000	0.114779739458348
chr1	77400000	77450000	0.0845903325334247
chr1	77450000	77500000	0.0655210833047651
chr1	77500000	77550000	0.0846760370243401
chr1	77550000	77600000	0.0030853616729517
chr1	77600000	77650000	0.233416181007885
chr1	77650000	77700000	0.224952862529997
chr1	77700000	77750000	0.0155339389784025
chr1	77750000	77800000	0.246721803222489
chr1	77800000	77850000	0.451684093246486
chr1	77850000	77900000	0.824434350359959
chr1	78000000	78050000	0.550994172094618
chr1	78050000	78100000	0.0943820706205005
chr1	78100000	78150000	0.00428522454576619
chr1	78150000	78200000	0.272068906410696
chr1	78200000	78250000	0.136098731573534
chr1	78250000	78300000	0.761420123414467
chr1	78300000	78350000	0.204405210833048
chr1	78350000	78400000	0.0791052451148441
chr1	78400000	78450000	0.00368529310935894
chr1	78450000	78500000	0.351088447034625
chr1	78500000	78550000	0.149404353788139
chr1	78550000	78600000	0.559307507713404
chr1	78600000	78650000	0.234080390812479
chr1	78650000	78700000	0.196049022968804
chr1	78700000	78750000	0.00437092903668157
chr1	78750000	78800000	0.0779482344874871
chr1	78800000	78850000	0.00394240658210487
chr1	78850000	78900000	0.0883827562564279
chr1	78900000	78950000	0.00158553308193354
chr1	78950000	79000000	0
chr1	79000000	79050000	0.212997086047309
chr1	79050000	79100000	0.697698834418924
chr1	79100000	79150000	0.177022625985602
chr1	79150000	79200000	0.709804593760713
chr1	79200000	79250000	0.327669694892012
chr1	79250000	79300000	0.0617500857044909
chr1	79300000	79350000	0.746807507713404
chr1	79350000	79400000	0.0539509770311964
chr1	79400000	79450000	0.963275625642784
chr1	79450000	79500000	0.181907781967775
chr1	79500000	79550000	0.305793623585876
chr1	79550000	79600000	0.226238429893726
chr1	79600000	79650000	0.419759170380528
chr1	79650000	79700000	0.308193349331505
chr1	79700000	79750000	0.0185978745286253
chr1	79750000	79800000	0.0139912581419266
chr1	79800000	79850000	0.0929465203976688
chr1	79850000	79900000	0.0689064106959205
chr1	79900000	79950000	0.251778368186493
chr1	79950000	80000000	0.249871443263627
chr1	80000000	80050000	0.43034367500857
chr1	80050000	80100000	0.173680150839904
chr1	80100000	80150000	0.072270311964347
chr1	80150000	80200000	0.751521254713747
chr1	80200000	80250000	0.286574391498114
chr1	80250000	80300000	0.423744429208091
chr1	80300000	80350000	0.349845731916352
chr1	80350000	80400000	0.627335447377443
chr1	80400000	80450000	0.555193692149469
chr1	80450000	80500000	0.605845046280425
chr1	80500000	80550000	0.341253856702091
chr1	80550000	80600000	0.0161552965375386
chr1	80600000	80650000	0.34127528282482
chr1	80650000	80700000	0.18492886527254
chr1	80700000	80750000	0.107901954062393
chr1	80750000	80800000	0.821220431950634
chr1	80800000	80850000	0.126735515941035
chr1	80850000	80900000	0.0833904696606103
chr1	80900000	80950000	0.744643469317792
chr1	80950000	81000000	0.190542509427494
chr1	81350000	81400000	0.686728659581762
chr1	81600000	81650000	0.233201919780596
chr1	81650000	81700000	0.49211518683579
chr1	81700000	81750000	0.000449948577305403
chr1	82150000	82200000	0.213211347274597
chr1	82200000	82250000	0.96719660610216
chr1	82250000	82300000	0.752485430236544
chr1	82300000	82350000	0.442792252314021
chr1	82350000	82400000	0.222681693520741
chr1	82400000	82450000	0.277039766883785
chr1	82450000	82500000	0.077841103873843
chr1	82500000	82550000	0.33741858073363
chr1	82550000	82600000	0.224952862529997
chr1	82600000	82650000	0.337140041138156
chr1	82650000	82700000	0.342603702434008
chr1	82700000	82750000	0.306607816249571
chr1	82750000	82800000	0.606873500171409
chr1	82800000	82850000	0.91843075077134
chr1	82850000	82900000	0.436128728145355
chr1	82900000	82950000	0.872600274254371
chr1	82950000	83000000	0.768833561878642
chr1	83000000	83050000	0.442299451491258
chr1	83050000	83100000	0.0796623243057937
chr1	83100000	83150000	0.0146126157010628
chr1	83150000	83200000	0.0135413095646212
chr1	83200000	83250000	0.0920894754885156
chr1	83250000	83300000	0.0368100788481316
chr1	83300000	83350000	0.380206547823106
chr1	83350000	83400000	0.142547994514913
chr1	83400000	83450000	0.705626499828591
chr1	83450000	83500000	0.203291052451148
chr1	83500000	83550000	0.432529139526911
chr1	83550000	83600000	0.822870243400754
chr1	83600000	83650000	0.841146726088447
chr1	83650000	83700000	0.278625299965718
chr1	83700000	83750000	0.454512341446692
chr1	83750000	83800000	0.721417552279739
chr1	83800000	83850000	0.800372814535482
chr1	83850000	83900000	0.860687350017141
chr1	83900000	83950000	0.38470603359616
chr1	83950000	84000000	0.400347103188207
chr1	84000000	84050000	0.621614672608845
chr1	84050000	84100000	0.75
chr1	84100000	84150000	0.0870757627699692
chr1	84150000	84200000	0.57972660267398
chr1	84200000	84250000	0.965246828933836
chr1	84250000	84300000	0.754735173123072
chr1	84300000	84350000	0.371186150154268
chr1	84350000	84400000	0.263348474460062
chr1	84400000	84450000	0.8148782996229
chr1	84450000	84500000	0.148868700719918
chr1	84500000	84550000	0.807036338704148
chr1	84550000	84600000	0.415731059307508
chr1	84600000	84650000	0.442020911895783
chr1	84650000	84700000	0.753192492286596
chr1	84700000	84750000	0.0241258141926637
chr1	84750000	84800000	0.00458519026396986
chr1	84800000	84850000	0.134684607473432
chr1	84850000	84900000	0.0829405210833047
chr1	84900000	84950000	0.00377099760027422
chr1	85600000	85650000	0.260284538909839
chr1	85650000	85700000	0.357066335275968
chr1	85700000	85750000	0.885070277682551
chr1	85750000	85800000	0.614222660267398
chr1	85800000	85850000	0.417252314021255
chr1	85850000	85900000	0.927172608844703
chr1	85900000	85950000	0.503513884127528
chr1	85950000	86000000	0.401118443606445
chr1	86000000	86050000	0.751242715118272
chr1	86050000	86100000	0.609766026739801
chr1	86100000	86150000	0.917530853616729
chr1	86150000	86200000	0.231616386698663
chr1	86200000	86250000	0.631770654782311
chr1	86250000	86300000	0.16789509770312
chr1	86300000	86350000	0.591510970174837
chr1	86350000	86400000	0.105652211175866
chr1	86400000	86450000	0.615979602331162
chr1	86450000	86500000	2.14261227288182e-05
chr1	86500000	86550000	0.00854902296880355
chr1	86550000	86600000	0.372236030167981
chr1	86600000	86650000	0.694442063764141
chr1	86650000	86700000	0.0904825162838533
chr1	86700000	86750000	0.189814021254714
chr1	86750000	86800000	0.527039766883785
chr1	86800000	86850000	0.048423037367158
chr1	86850000	86900000	0.000192835104559475
chr1	86900000	86950000	0.0506513541309564
chr1	86950000	87000000	0.0106702091189579
chr1	87000000	87050000	0.00921323277339736
chr1	87050000	87100000	0.550372814535482
chr1	87100000	87150000	0.636505827905382
chr1	87150000	87200000	0.876906924922866
chr1	87200000	87250000	0.00777768255056566
chr1	87250000	87300000	0.0913609873157354
chr1	87300000	87350000	0.572655982173466
chr1	87350000	87400000	0.0532010627356874
chr1	87400000	87450000	0.726559821734659
chr1	87450000	87500000	0.683236201576963
chr1	87500000	87550000	0.876906924922866
chr1	87550000	87600000	0.0494943435035996
chr1	87600000	87650000	0.0920680493657867
chr1	87650000	87700000	0.390855330819335
chr1	87700000	87750000	0.821391840932465
chr1	87750000	87800000	0.790281110730202
chr1	87800000	87850000	0.755785053136784
chr1	87850000	87900000	0.551079876585533
chr1	87900000	87950000	0.162281453548166
chr1	87950000	88000000	0.715761055879328
chr1	88000000	88050000	0.245864758313336
chr1	88050000	88100000	0.250107130613644
chr1	88100000	88150000	0.870350531367844
chr1	88150000	88200000	0.718567877956805
chr1	88300000	88350000	0.00529225231402131
chr1	88350000	88400000	0.000471374700034333
chr1	88400000	88450000	0.00062135755913606
chr1	88450000	88500000	8.57044909152727e-05
chr1	88500000	88550000	0.016476688378471
chr1	88550000	88600000	0.0360601645526225
chr1	88600000	88650000	0.0206976345560508
chr1	88650000	88700000	0.0322248885841618
chr1	88700000	88750000	0.564964004113816
chr1	88750000	88800000	0.554593760713061
chr1	88800000	88850000	0.866536681522112
chr1	88850000	88900000	0.212290023997257
chr1	88900000	88950000	0.0524297223174495
chr1	88950000	89000000	0.596631813507028
chr1	89000000	89050000	0.319120671923209
chr1	89050000	89100000	0.196391840932465
chr1	89100000	89150000	0.0416095303393897
chr1	89150000	89200000	0.797694549194378
chr1	89200000	89250000	0.104859444634899
chr1	89250000	89300000	0.305922180322249
chr1	89300000	89350000	0.956119300651354
chr1	89350000	89400000	0.533574734316078
chr1	89400000	89450000	0.370800479945149
chr1	89450000	89500000	0.373671580390812
chr1	89500000	89550000	0.134941720946178
chr1	89550000	89600000	0.0244257799108674
chr1	89600000	89650000	0.00289252656839223
chr1	89650000	89700000	0.00207833390469658
chr1	89700000	89750000	0.00807764826876933
chr1	89750000	89800000	0.658146211861502
chr1	89800000	89850000	0.652511141583819
chr1	89850000	89900000	0.59586047308879
chr1	89900000	89950000	0.234508913267055
chr1	89950000	90000000	0.646511827219746
chr1	90000000	90050000	0.2146254713747
chr1	90050000	90100000	0.270826191292424
chr1	90100000	90150000	0.525411381556394
chr1	90150000	90200000	0.506320706205005
chr1	90200000	90250000	0.185057422008913
chr1	90250000	90300000	0.00932036338704145
chr1	90300000	90350000	0.00162838532739118
chr1	90350000	90400000	0.00149982859101816
chr1	90400000	90450000	0.00115701062735685
chr1	90450000	90500000	0
chr1	90500000	90550000	0.01191292423723
chr1	90550000	90600000	0.0053993829276654
chr1	90600000	90650000	0.00102845389098394
chr1	90650000	90700000	0.0149340075419953
chr1	90700000	90750000	0.0693777853959547
chr1	90750000	90800000	0.0290966746657525
chr1	90800000	90850000	0.0262255742200891
chr1	90850000	90900000	0.110815906753514
chr1	90900000	90950000	0.00475659924580052
chr1	90950000	91000000	0.000278539595474858
chr1	91000000	91050000	0.00134984573191632
chr1	91050000	91100000	0.000278539595474858
chr1	91100000	91150000	0.00846331847788828
chr1	91150000	91200000	0.00773483030510802
chr1	91200000	91250000	0.158896126157011
chr1	91250000	91300000	0.00147840246828934
chr1	91300000	91350000	0.0131342132327734
chr1	91350000	91400000	6.42783681864545e-05
chr1	91400000	91450000	0.00542080905039422
chr1	91450000	91500000	0.000792766540966716
chr1	91500000	91550000	0.00574220089132671
chr1	91550000	91600000	0.0231830647925951
chr1	91600000	91650000	0.00289252656839223
chr1	91650000	91700000	0.00908467603702434
chr1	91700000	91750000	0.0627785395954749
chr1	91750000	91800000	0.00942749400068565
chr1	91800000	91850000	0.0359744600617072
chr1	91850000	91900000	0.0532010627356874
chr1	91900000	91950000	0.0768555022283167
chr1	91950000	92000000	0.476859787452863
chr1	92000000	92050000	0.684007541995201
chr1	92050000	92100000	0.944356359273226
chr1	92100000	92150000	0.715846760370243
chr1	92150000	92200000	0.952926808364758
chr1	92200000	92250000	0.542787967089476
chr1	92250000	92300000	0.0537152896811793
chr1	92300000	92350000	0.453183921837504
chr1	92350000	92400000	0.201812649982859
chr1	92400000	92450000	0.484251799794309
chr1	92450000	92500000	0.531282139184093
chr1	92500000	92550000	0.511612958519026
chr1	92550000	92600000	0.595453376756942
chr1	92600000	92650000	0.210897326019883
chr1	92650000	92700000	0.0304893726431265
chr1	92700000	92750000	0.00160695920466236
chr1	92750000	92800000	0.0134556050737059
chr1	92800000	92850000	0.0102416866643812
chr1	92850000	92900000	0.00141412410010289
chr1	92900000	92950000	0.00167123757284882
chr1	92950000	93000000	0.0350531367843675
chr1	93000000	93050000	0.024082961947206
chr1	93050000	93100000	0.0523654439492629
chr1	93100000	93150000	0.0960747343160782
chr1	93150000	93200000	0.142826534110387
chr1	93200000	93250000	0.303243914981145
chr1	93250000	93300000	0.00467089475488514
chr1	93300000	93350000	0.247043195063421
chr1	93350000	93400000	0.711411552965375
chr1	93400000	93450000	0.125899897154611
chr1	93450000	93500000	0.714389784024683
chr1	93500000	93550000	0.461604388069935
chr1	93550000	93600000	0.58302622557422
chr1	93600000	93650000	0.264462632841961
chr1	93650000	93700000	0.0427879670894755
chr1	93700000	93750000	0.584268940692492
chr1	93750000	93800000	0.480116558107645
chr1	93800000	93850000	0.0851259856016455
chr1	93900000	93950000	0.169437778539596
chr1	93950000	94000000	0.147968803565307
chr1	94000000	94050000	0.0772411724374357
chr1	94050000	94100000	0.911617243743572
chr1	94100000	94150000	0.823834418923552
chr1	94150000	94200000	0.28445320534796
chr1	94200000	94250000	0.0716489544052108
chr1	94250000	94300000	0.626778368186493
chr1	94300000	94350000	0.382949091532396
chr1	94350000	94400000	0.740486801508399
chr1	94400000	94450000	0.0998885841618101
chr1	94450000	94500000	0.127913952691121
chr1	94500000	94550000	0.0475017140898183
chr1	94550000	94600000	0.982109187521426
chr1	94600000	94650000	0.0171837504285225
chr1	94650000	94700000	0.704083818992115
chr1	94700000	94750000	0.562842817963661
chr1	94750000	94800000	0.083926122728831
chr1	94800000	94850000	0.0458519026396983
chr1	94850000	94900000	0.211347274597189
chr1	94900000	94950000	0.0775411381556393
chr1	94950000	95000000	0.229688035653068
chr1	95000000	95050000	0.0459804593760713
chr1	95050000	95100000	0.148911552965375
chr1	95100000	95150000	0.608459033253342
chr1	95150000	95200000	0.272411724374357
chr1	95250000	95300000	0.0024211518683579
chr1	95300000	95350000	0.463104216660953
chr1	95350000	95400000	0.116001028453891
chr1	95400000	95450000	0.526118443606445
chr1	95450000	95500000	0.00102845389098394
chr1	95500000	95550000	0.265426808364758
chr1	95550000	95600000	0.6521254713747
chr1	95600000	95650000	0.114608330476517
chr1	95650000	95700000	0.181907781967775
chr1	95700000	95750000	0.364222660267398
chr1	95750000	95800000	0.329619472060336
chr1	95800000	95850000	0.319592046623243
chr1	95850000	95900000	0.682229173808708
chr1	95900000	95950000	0.771254713747
chr1	95950000	96000000	0.728016798080219
chr1	96000000	96050000	0.000149982859101838
chr1	96050000	96100000	0.230652211175866
chr1	96100000	96150000	0.621357559136099
chr1	96150000	96200000	0.284860301679808
chr1	96200000	96250000	0.529546623243058
chr1	96250000	96300000	0.0185335961604388
chr1	96300000	96350000	0.00752056907781973
chr1	96350000	96400000	0.000235687350017111
chr1	96400000	96450000	0.222553136784368
chr1	96450000	96500000	0.290795337675694
chr1	96500000	96550000	0.00983459033253342
chr1	96550000	96600000	0.232002056907782
chr1	96600000	96650000	0.00432807679122382
chr1	96650000	96700000	0.656046451834076
chr1	96700000	96750000	0.457190606787796
chr1	96750000	96800000	0.78995971888927
chr1	96800000	96850000	0.424815735344532
chr1	96850000	96900000	0.429786595817621
chr1	96900000	96950000	0.525904182379157
chr1	96950000	97000000	0.178372471717518
chr1	97000000	97050000	0.89113387041481
chr1	97050000	97100000	0.466468117929379
chr1	97100000	97150000	0.680429379499486
chr1	97300000	97350000	0.163074220089133
chr1	97350000	97400000	0.112915666780939
chr1	97400000	97450000	0.086968632156325
chr1	97450000	97500000	0.0797480287967089
chr1	97500000	97550000	0.397668837847103
chr1	97550000	97600000	0.250449948577305
chr1	97600000	97650000	0.240058279053822
chr1	97650000	97700000	0.103316763798423
chr1	97700000	97750000	0.00542080905039422
chr1	97750000	97800000	0.00162838532739118
chr1	97800000	97850000	0.0132413438464175
chr1	97850000	97900000	0.00100702776825501
chr1	97900000	97950000	0.0259256085018855
chr1	97950000	98000000	0.141755227973946
chr1	98000000	98050000	0.00164981145012
chr1	98050000	98100000	0.000235687350017111
chr1	98100000	98150000	0.0275968460747343
chr1	98150000	98200000	0.15506085018855
chr1	98200000	98250000	0.852631127871101
chr1	98250000	98300000	0.275175694206376
chr1	98300000	98350000	0.596631813507028
chr1	98350000	98400000	0.357644840589647
chr1	98450000	98500000	0.441956633527597
chr1	98500000	98550000	0.781110730202263
chr1	98600000	98650000	0.54032396297566
chr1	98650000	98700000	0.439942577991087
chr1	98700000	98750000	0.805065135413096
chr1	98750000	98800000	0.00709204662324303
chr1	98800000	98850000	0.175887041480974
chr1	98850000	98900000	0.259148954405211
chr1	98900000	98950000	0.659260370243401
chr1	98950000	99000000	0.194634898868701
chr1	99000000	99050000	0.715846760370243
chr1	99050000	99100000	0.728359616043881
chr1	99100000	99150000	0.360558793280768
chr1	99150000	99200000	0.0029782310593075
chr1	99200000	99250000	0.11473688721289
chr1	99250000	99300000	0.235794480630785
chr1	99300000	99350000	0.00542080905039422
chr1	99350000	99400000	0.0493872128899554
chr1	99400000	99450000	0.00372814535481658
chr1	99450000	99500000	0.139676894069249
chr1	99500000	99550000	0.000642783681864878
chr1	99550000	99600000	0.52455433664724
chr1	99600000	99650000	0.0237187178608159
chr1	99650000	99700000	0
chr1	99700000	99750000	0.0024211518683579
chr1	99750000	99800000	0.00130699348645869
chr1	99800000	99850000	0.065413952691121
chr1	99850000	99900000	0.0462375728488172
chr1	99900000	99950000	0.145954748028797
chr1	99950000	100000000	0.0180193692149468
chr1	100000000	100050000	0.000235687350017111
chr1	100050000	100100000	0.10173123071649
chr1	100100000	100150000	0
chr1	100150000	100200000	0
chr1	100200000	100250000	0.00734916009598907
chr1	100250000	100300000	0.0169480630785053
chr1	100300000	100350000	0.145976174151526
chr1	100350000	100400000	0.160181693520741
chr1	100400000	100450000	0.817663695577648
chr1	100450000	100500000	0.00334247514569763
chr1	100500000	100550000	0.393040795337676
chr1	100550000	100600000	0.21554679465204
chr1	100600000	100650000	0.06909924580048
chr1	100700000	100750000	0.0429593760713062
chr1	100750000	100800000	0.639076962632842
chr1	100800000	100850000	0.64113387041481
chr1	100850000	100900000	0.423915838189921
chr1	100900000	100950000	0.312799965718204
chr1	100950000	101000000	0.405210833047652
chr1	101000000	101050000	0.0640426808364758
chr1	101050000	101100000	0.0281324991429551
chr1	101100000	101150000	0.264784024682893
chr1	101150000	101200000	0.7146254713747
chr1	101200000	101250000	0.65321820363387
chr1	101250000	101300000	0.619257799108673
chr1	101300000	101350000	0.42502999657182
chr1	101350000	101400000	0.887234316078162
chr1	101400000	101450000	0.010520226259856
chr1	101450000	101500000	0.194227802536853
chr1	101500000	101550000	0.291031025025711
chr1	101550000	101600000	0.0856830647925951
chr1	101600000	101650000	0.849952862529997
chr1	101650000	101700000	0.324198663009942
chr1	101700000	101750000	0.618507884813164
chr1	101750000	101800000	0.244536338704148
chr1	101800000	101850000	0.527532567706548
chr1	101850000	101900000	0.4398782996229
chr1	101900000	101950000	0.823213061364416
chr1	101950000	102000000	0.613515598217347
chr1	102000000	102050000	0.183450462804251
chr1	102050000	102100000	0.687157182036339
chr1	102100000	102150000	0.0191121014741172
chr1	102150000	102200000	0.0467089475488516
chr1	102200000	102250000	0.274854302365444
chr1	102250000	102300000	0.140962461432979
chr1	102300000	102350000	0.708990401097017
chr1	102350000	102400000	0.287431436407268
chr1	102400000	102450000	0.494707747685979
chr1	102450000	102500000	0.0898397326019883
chr1	102500000	102550000	0.334547480287967
chr1	102550000	102600000	0.0232259170380528
chr1	102600000	102650000	0
chr1	102650000	102700000	0.01026311278711
chr1	102700000	102750000	0.0195834761741516
chr1	102750000	102800000	0.710983030510799
chr1	102800000	102850000	0.0311964346931779
chr1	102850000	102900000	0.331826362701406
chr1	102900000	102950000	0.14443349331505
chr1	102950000	103000000	0.396597531710662
chr1	103000000	103050000	0.0861544394926295
chr1	103050000	103100000	0.23680150839904
chr1	103100000	103150000	0.0447805965032567
chr1	103150000	103200000	0.0326534110387384
chr1	103200000	103250000	0.0184907439149812
chr1	103250000	103300000	0.053372471717518
chr1	103300000	103350000	0.866236715803908
chr1	103350000	103400000	0.825548508741858
chr1	103400000	103450000	0.0269112101474117
chr1	103450000	103500000	0.0227545423380185
chr1	103500000	103550000	0.342946520397669
chr1	103550000	103600000	0.0153196777511142
chr1	103600000	103650000	0.00164981145012
chr1	103650000	103700000	0.0722917380870758
chr1	103700000	103750000	0.081140726774083
chr1	103750000	103800000	0.296173294480631
chr1	103800000	103850000	0.0556650668495029
chr1	103850000	103900000	0.191999485773054
chr1	103900000	103950000	0.0719703462461433
chr1	103950000	104000000	0.0307464861158725
chr1	104000000	104050000	0.61252999657182
chr1	104050000	104100000	0.392505142269455
chr1	104150000	104200000	0.196884641755228
chr1	104200000	104250000	0.0309178950977032
chr1	104250000	104300000	0.806072163181351
chr1	104300000	104350000	0.146618957833391
chr1	104350000	104400000	0.465075419952006
chr1	104400000	104450000	0.222681693520741
chr1	104450000	104500000	0.0627785395954749
chr1	104500000	104550000	0.223517312307165
chr1	104550000	104600000	0.01356273568735
chr1	104600000	104650000	0.102138327048337
chr1	104650000	104700000	0.0564792595131985
chr1	104700000	104750000	0.269347788824134
chr1	104750000	104800000	0.373842989372643
chr1	104800000	104850000	0.0974674322934522
chr1	104850000	104900000	0.317278025368529
chr1	104900000	104950000	0.0264826876928351
chr1	104950000	105000000	4.28522454576363e-05
chr1	105000000	105050000	0.0241686664381213
chr1	105050000	105100000	0.074927151182722
chr1	105100000	105150000	0.0030853616729517
chr1	105150000	105200000	0.0455947891669524
chr1	105200000	105250000	0.124614329790881
chr1	105250000	105300000	0.279718032224889
chr1	105300000	105350000	0.194377785395955
chr1	105350000	105400000	0.0199262941378128
chr1	105400000	105450000	0.134320363387041
chr1	105450000	105500000	0.672437435721632
chr1	105500000	105550000	0.266733801851217
chr1	105550000	105600000	0.709847446006171
chr1	105600000	105650000	0.617072334590333
chr1	105650000	105700000	0.923080219403497
chr1	105700000	105750000	0.756813507027768
chr1	105750000	105800000	0.283339046966061
chr1	105800000	105850000	0.22030339389784
chr1	105850000	105900000	0.773204490915324
chr1	105900000	105950000	0.43914981145012
chr1	105950000	106000000	0.272154610901611
chr1	106000000	106050000	0.169994857730545
chr1	106050000	106100000	0.162431436407268
chr1	106100000	106150000	0.0909753171066164
chr1	106150000	106200000	0.202134041823792
chr1	106200000	106250000	0.067063764141241
chr1	106250000	106300000	0.10428093932122
chr1	106300000	106350000	0.420787624271512
chr1	106350000	106400000	0.214175522797395
chr1	106400000	106450000	0.570127699691464
chr1	106450000	106500000	0.224352931093589
chr1	106500000	106550000	0.132006342132328
chr1	106550000	106600000	0.0446091875214262
chr1	106600000	106650000	0.0307893383613301
chr1	106650000	106700000	0.0311107302022626
chr1	106700000	106750000	0.0608287624271512
chr1	106750000	106800000	0.140833904696606
chr1	106800000	106850000	0.0185764484058965
chr1	106850000	106900000	0.0911252999657182
chr1	106900000	106950000	0.400925608501886
chr1	106950000	107000000	0.678222488858416
chr1	107000000	107050000	0.129349502913953
chr1	107050000	107100000	0.189256942063764
chr1	107100000	107150000	0.409496057593418
chr1	107150000	107200000	0.147283167637984
chr1	107200000	107250000	0.414938292766541
chr1	107250000	107300000	0.706976345560507
chr1	107300000	107350000	0.368593589304079
chr1	107350000	107400000	0.671109016112444
chr1	107400000	107450000	0.00216403839561197
chr1	107450000	107500000	0.485130270826191
chr1	107500000	107550000	0.0297180322248886
chr1	107550000	107600000	0
chr1	107600000	107650000	0.0318392183750429
chr1	107650000	107700000	0.0509298937264313
chr1	107700000	107750000	0.573020226259856
chr1	107750000	107800000	0.00955605073705867
chr1	107800000	107850000	0.429593760713061
chr1	107850000	107900000	0.0203119643469318
chr1	107900000	107950000	0.556543537881385
chr1	107950000	108000000	0.807057764826877
chr1	108000000	108050000	0.913888412752828
chr1	108050000	108100000	0.122386013027083
chr1	108100000	108150000	0.0271040452519712
chr1	108150000	108200000	0.684821734658896
chr1	108200000	108250000	0.0459376071306137
chr1	108250000	108300000	0.113472745971889
chr1	108300000	108350000	0.0688849845731916
chr1	108350000	108400000	0.0171837504285225
chr1	108400000	108450000	0.647797394583476
chr1	108450000	108500000	0.733266198148783
chr1	108500000	108550000	0.933300479945149
chr1	108550000	108600000	0.536424408639013
chr1	108600000	108650000	0.579448063078505
chr1	108650000	108700000	0.0286252999657182
chr1	108700000	108750000	0.168923551594104
chr1	108750000	108800000	0.00464946863215632
chr1	108800000	108850000	0.0451662667123758
chr1	108850000	108900000	0.241151011312993
chr1	108900000	108950000	0.152446863215632
chr1	108950000	109000000	0.710125985601646
chr1	109000000	109050000	0.0193477888241343
chr1	109100000	109150000	0.466575248543024
chr1	109150000	109200000	0.0109701748371615
chr1	109200000	109250000	0.00167123757284882
chr1	109250000	109300000	0.283788995543366
chr1	109300000	109350000	0.269969146383271
chr1	109350000	109400000	0.598860130270826
chr1	109400000	109450000	0.452905382242029
chr1	109450000	109500000	0.0419523483030511
chr1	109500000	109550000	0.0628428179636613
chr1	109550000	109600000	0.00295680493657868
chr1	109650000	109700000	0.426722660267398
chr1	109700000	109750000	0.000149982859101838
chr1	109800000	109850000	2.14261227288182e-05
chr1	109850000	109900000	0.0669566335275968
chr1	109900000	109950000	0.00162838532739118
chr1	109950000	110000000	0.755292252314021
chr1	110000000	110050000	0.058686150154268
chr1	110050000	110100000	0.0047351731230717
chr1	110100000	110150000	0
chr1	110150000	110200000	0.685528796708948
chr1	110200000	110250000	0.100767055193692
chr1	110250000	110300000	0.320963318477888
chr1	110300000	110350000	0.19502056907782
chr1	110350000	110400000	0.0332747685978745
chr1	110400000	110450000	0.0127271169009257
chr1	110600000	110650000	0.0409024682893384
chr1	110650000	110700000	0.858266198148783
chr1	110700000	110750000	0.32771254713747
chr1	110750000	110800000	0.268297908810422
chr1	110800000	110850000	0.244000685635927
chr1	110900000	110950000	0.0454019540623929
chr1	110950000	111000000	0.0761055879328076
chr1	111000000	111050000	0.0369386355845046
chr1	111050000	111100000	0.0197120329105245
chr1	111100000	111150000	0.220517655125129
chr1	111150000	111200000	0.394090675351388
[truncated: 44,672 more rows]
