# Supplementary material for: Transcription elongation can be sufficient, but is not necessary, to advance replication timing
Source: EMBO Rep. 2026 Mar 24;27(8):1964–99. doi: 10.1038/s44319-026-00735-2 (PMC13121604; doi:10.1038/s44319-026-00735-2)
Supplement: Supplementary file 4 — Source data Fig. 3 [file 44319_2026_735_MOESM4_ESM.zip › Fig3/3B/CAG_Ptn_cas_pvalues.bg]

chr1	3000000	3050000	0.312289218739931
chr1	3050000	3100000	0.336004124331407
chr1	3150000	3200000	0.000429617854918019
chr1	3200000	3250000	0.593667432818508
chr1	3250000	3300000	0.394732885098705
chr1	3300000	3350000	0.0370975017721736
chr1	3350000	3400000	0.177152922475458
chr1	3400000	3450000	0.325521448671407
chr1	3450000	3500000	0.206281013038902
chr1	3500000	3550000	0.410070242519279
chr1	3550000	3600000	0.960109982170859
chr1	3600000	3650000	0.591669709793139
chr1	3650000	3700000	0.201533735742057
chr1	3700000	3750000	0.959207784675531
chr1	3750000	3800000	0.00784052585225437
chr1	3800000	3850000	0.0513608145554529
chr1	3850000	3900000	0.633987068502567
chr1	3900000	3950000	0.529847700470432
chr1	3950000	4000000	0.0266363070049191
chr1	4000000	4050000	0.184671234936524
chr1	4050000	4100000	0.104654909458037
chr1	4100000	4150000	0.62060447232187
chr1	4150000	4200000	0.674199299722896
chr1	4200000	4250000	0.851738878267781
chr1	4250000	4300000	0.103580864820742
chr1	4300000	4350000	0.30595235537989
chr1	4350000	4400000	0.275406525895216
chr1	4400000	4450000	0.570188817047236
chr1	4450000	4500000	0.313599553197431
chr1	4500000	4550000	0.00410285051446735
chr1	4550000	4600000	0.413206452860181
chr1	4600000	4650000	0.848795995961592
chr1	4650000	4700000	0.795179687667819
chr1	4700000	4750000	0.445621120013748
chr1	4750000	4800000	0.00818422013618891
chr1	4800000	4850000	0.225399007582755
chr1	4850000	4900000	0.0829162459991837
chr1	4900000	4950000	0.0273451764655339
chr1	4950000	5000000	0.464159130453462
chr1	5000000	5050000	0.758490322857818
chr1	5050000	5100000	0.0677507357205765
chr1	5100000	5150000	0.0686744141086504
chr1	5150000	5200000	0.796060404270401
chr1	5200000	5250000	0.608875904882607
chr1	5250000	5300000	0.240607479646854
chr1	5300000	5350000	0.329495413829399
chr1	5350000	5400000	0.390973728868172
chr1	5600000	5650000	0.205894356969476
chr1	5650000	5700000	0.146155994243121
chr1	5700000	5750000	0.360170128670548
chr1	5750000	5800000	0.129723111292505
chr1	5800000	5850000	0.473739608618134
chr1	5850000	5900000	0.296522243464438
chr1	5900000	5950000	0.0659463407299208
chr1	5950000	6000000	0.926857560200202
chr1	6000000	6050000	0.722337980366464
chr1	6050000	6100000	0.20005155414259
chr1	6100000	6150000	0.377290400189032
chr1	6150000	6200000	0.359289412067965
chr1	6200000	6250000	0.124460292569759
chr1	6250000	6300000	0.565463020643138
chr1	6300000	6350000	0.58228255966318
chr1	6350000	6400000	0.838979227976715
chr1	6400000	6450000	0.285695873520504
chr1	6450000	6500000	0.0076901596030331
chr1	6500000	6550000	0.441346422357313
chr1	6550000	6600000	0.895753227504135
chr1	6600000	6650000	0.5174317444633
chr1	6650000	6700000	0.88550684166434
chr1	6700000	6750000	0.00560651300668058
chr1	6750000	6800000	0.0615642386097566
chr1	6800000	6850000	0.0175713702661483
chr1	6850000	6900000	0.20623805125341
chr1	6900000	6950000	0.0155736472407794
chr1	6950000	7000000	0.481107554829979
chr1	7000000	7050000	0.672480828303224
chr1	7050000	7100000	0.430047472772968
chr1	7100000	7150000	0.489270294073422
chr1	7150000	7200000	0.81530728417073
chr1	7200000	7250000	0.35082594032608
chr1	7250000	7300000	0.5200524133783
chr1	7300000	7350000	0.576761970227483
chr1	7350000	7400000	0.363134491869482
chr1	7400000	7450000	0.0299443644877881
chr1	7450000	7500000	0.218589564582304
chr1	7500000	7550000	0.0428114192425837
chr1	7550000	7600000	0.662084076214208
chr1	7600000	7650000	0.272893261443946
chr1	7650000	7700000	0.64702597039933
chr1	7700000	7750000	0.0274525809292634
chr1	7750000	7800000	0.728954095332202
chr1	7800000	7850000	0.533714261164694
chr1	7850000	7900000	0.402938586127639
chr1	7900000	7950000	0.0390952247975426
chr1	7950000	8000000	0.303847227890791
chr1	8000000	8050000	0.0328013232229931
chr1	8050000	8100000	0.0408566580027065
chr1	8100000	8150000	0.0175284084806565
chr1	8150000	8200000	0.034605718213649
chr1	8200000	8250000	0.330247245075505
chr1	8250000	8300000	0.413184971967435
chr1	8300000	8350000	0.921873993083153
chr1	8350000	8400000	0.492127252808627
chr1	8400000	8450000	0.442656756814813
chr1	8450000	8500000	0.547462032522072
chr1	8500000	8550000	0.55538848194531
chr1	8550000	8600000	0.0204283290013533
chr1	8600000	8650000	0.0289777243142225
chr1	8650000	8700000	0.584001031082852
chr1	8700000	8750000	0.904173737460529
chr1	8750000	8800000	0.285008484952635
chr1	8800000	8850000	0.783687410048762
chr1	8850000	8900000	0.443473030739158
chr1	8900000	8950000	0.0714239683801259
chr1	8950000	9000000	0.0709513887397161
chr1	9000000	9050000	0.0454750499430756
chr1	9050000	9100000	0.519902047129079
chr1	9100000	9150000	0.837067428522329
chr1	9150000	9200000	0.204154404657058
chr1	9200000	9250000	0.252293085300625
chr1	9250000	9300000	0.525551521921251
chr1	9300000	9350000	0.51921465856121
chr1	9350000	9400000	0.855304706463601
chr1	9400000	9450000	0.889609692178807
chr1	9450000	9500000	0.903035250144996
chr1	9500000	9550000	0.741305608661096
chr1	9550000	9600000	0.287414344940176
chr1	9600000	9650000	0.560565377097072
chr1	9650000	9700000	0.0569028848838957
chr1	9700000	9750000	0.466049449015101
chr1	9750000	9800000	0.650677722166133
chr1	9800000	9850000	0.0795222649453311
chr1	9850000	9900000	0.0917663738104956
chr1	9900000	9950000	0.492084291023135
chr1	9950000	10000000	0.607178914355681
chr1	10000000	10050000	0.732541404420768
chr1	10050000	10100000	0.368633600412433
chr1	10100000	10150000	0.0038450798015166
chr1	10150000	10200000	0.0321354155478701
chr1	10200000	10250000	0.505273559169119
chr1	10250000	10300000	0.845681266513436
chr1	10300000	10350000	0.93787725817885
chr1	10350000	10400000	0.440809400038666
chr1	10400000	10450000	0.593474104783795
chr1	10450000	10500000	0.0859880136618478
chr1	10500000	10550000	0.891908147702619
chr1	10550000	10600000	0.137176981075333
chr1	10600000	10650000	0.153674306704187
chr1	10650000	10700000	0.181642429059352
chr1	10700000	10750000	0.0913797177410693
chr1	10750000	10800000	0.658840461409576
chr1	10800000	10850000	0.81483470453032
chr1	10850000	10900000	0.513221489485103
chr1	10900000	10950000	0.913668292054218
chr1	10950000	11000000	0.26584752862329
chr1	11000000	11050000	0.675208901681954
chr1	11050000	11100000	0.122011470796726
chr1	11100000	11150000	0.262195776856486
chr1	11150000	11200000	0.905419629239791
chr1	11200000	11250000	0.549760488045883
chr1	11250000	11300000	0.179795072283204
chr1	11300000	11350000	0.0792644942323802
chr1	11350000	11400000	0.0668485382252486
chr1	11400000	11450000	0.718020320924538
chr1	11450000	11500000	0.812600691684746
chr1	11500000	11550000	0.92717977359139
chr1	11550000	11600000	0.887203832191266
chr1	11600000	11650000	0.964599488754753
chr1	11650000	11700000	0.473847013081864
chr1	11700000	11750000	0.640173565613387
chr1	11750000	11800000	0.770154447618843
chr1	11800000	11850000	0.726161579275235
chr1	11850000	11900000	0.972504457285245
chr1	11900000	11950000	0.532511331170924
chr1	11950000	12000000	0.965415762679097
chr1	12000000	12050000	0.795050802311344
chr1	12050000	12100000	0.770132966726097
chr1	12100000	12150000	0.453612012115224
chr1	12150000	12200000	0.782978540588147
chr1	12200000	12250000	0.634717418855928
chr1	12250000	12300000	0.583184757158507
chr1	12300000	12350000	0.629024982278263
chr1	12350000	12400000	0.253130840117715
chr1	12400000	12450000	0.229287049169764
chr1	12450000	12500000	0.0887805297188151
chr1	12500000	12550000	0.543509548256826
chr1	12550000	12600000	0.087255386333856
chr1	12600000	12650000	0.900650871050201
chr1	12650000	12700000	0.463708031705798
chr1	12700000	12750000	0.700384507980152
chr1	12750000	12800000	0.17242712607136
chr1	12800000	12850000	0.0111915451206153
chr1	12850000	12900000	0.0261637273645092
chr1	12900000	12950000	0.606233755074861
chr1	12950000	13000000	0.12959422593603
chr1	13000000	13050000	0.00152514338495913
chr1	13050000	13100000	2.14808927458954e-05
chr1	13100000	13150000	0.0729705926578309
chr1	13150000	13200000	0.763473889974867
chr1	13200000	13250000	0.0276029471784848
chr1	13250000	13300000	0.107640753549717
chr1	13300000	13350000	0.0184091250832384
chr1	13350000	13400000	0.134040770734432
chr1	13400000	13450000	0.000494060533155705
chr1	13450000	13500000	0.178849913002384
chr1	13500000	13550000	0.389427104590467
chr1	13550000	13600000	0.503361759714734
chr1	13600000	13650000	0.871673146735978
chr1	13650000	13700000	0.0302236160934849
chr1	13700000	13750000	0.745086245784375
chr1	13750000	13800000	0.327282881876571
chr1	13800000	13850000	0.854531394324748
chr1	13850000	13900000	0.575064979700556
chr1	13900000	13950000	0.0237363864842223
chr1	13950000	14000000	0.411616866796984
chr1	14000000	14050000	0.166906536635663
chr1	14050000	14100000	0.039890017829141
chr1	14100000	14150000	0.0392670719395098
chr1	14150000	14200000	0.000343694283934437
chr1	14200000	14250000	0.00356582819581985
chr1	14250000	14300000	0.000687388567868874
chr1	14350000	14400000	0.00023628982020496
chr1	14400000	14450000	0.0238437909479517
chr1	14450000	14500000	0.000494060533155705
chr1	14500000	14550000	0.0118359719029922
chr1	14550000	14600000	0.093656692372135
chr1	14600000	14650000	0.878761841342126
chr1	14650000	14700000	0.826348463042124
chr1	14700000	14750000	0.339612914312719
chr1	14750000	14800000	0.538289691319571
chr1	14800000	14850000	0.467789401327519
chr1	14850000	14900000	0.24288445427792
chr1	14900000	14950000	0.90301376925225
chr1	14950000	15000000	0.960217386634589
chr1	15000000	15050000	0.774214336347819
chr1	15050000	15100000	0.487036281227848
chr1	15100000	15150000	0.121302601336111
chr1	15150000	15200000	0.623396988378837
chr1	15200000	15250000	0.261379502932142
chr1	15250000	15300000	0.281485618542307
chr1	15300000	15350000	0.324533327605095
chr1	15350000	15400000	0.000773312138852456
chr1	15400000	15450000	0.000214808927459065
chr1	15450000	15500000	0.0998861512684467
chr1	15500000	15550000	0.407986595922927
chr1	15550000	15600000	0.00644426782377072
chr1	15600000	15650000	0.0209653513200009
chr1	15650000	15700000	0.00945159280819707
chr1	15700000	15750000	0.183726075655704
chr1	15750000	15800000	0.51863467445707
chr1	15800000	15850000	0.618005284299616
chr1	15850000	15900000	0.299959186303783
chr1	15900000	15950000	0.866066633729298
chr1	15950000	16000000	0.518677636242562
chr1	16000000	16050000	0.502008463471742
chr1	16050000	16100000	0.795802633557451
chr1	16100000	16150000	0.595665155843877
chr1	16150000	16200000	0.719523983416751
chr1	16200000	16250000	0.676777006852405
chr1	16250000	16300000	0.623934010697485
chr1	16300000	16350000	0.828109896247288
chr1	16350000	16400000	0.40686958950014
chr1	16400000	16450000	0.563164565119326
chr1	16450000	16500000	0.743775911326875
chr1	16500000	16550000	0.14102206087685
chr1	16550000	16600000	0.865422206946921
chr1	16600000	16650000	0.684059029493266
chr1	16650000	16700000	0.612720984684124
chr1	16700000	16750000	0.00143921981397543
chr1	16750000	16800000	0.903271539965201
chr1	16800000	16850000	0.823362618950444
chr1	16850000	16900000	0.706334715270767
chr1	16900000	16950000	0.095181835757094
chr1	16950000	17000000	0.00158958606319681
chr1	17000000	17050000	0.0126307649345907
chr1	17050000	17100000	0.0100100960195906
chr1	17100000	17150000	0.00451098747663958
chr1	17150000	17200000	0.401370480957189
chr1	17200000	17250000	0.91837260756557
chr1	17250000	17300000	0.525530041028505
chr1	17300000	17350000	0.269757051103044
chr1	17350000	17400000	0.00257770712950833
chr1	17400000	17450000	0.00947307370094297
chr1	17450000	17500000	0.302408008076816
chr1	17500000	17550000	0.000494060533155705
chr1	17550000	17600000	0.0776749081691835
chr1	17600000	17650000	0.030416944128198
chr1	17650000	17700000	0.180396537280089
chr1	17700000	17750000	0.0174639658024187
chr1	17750000	17800000	0.255815951710953
chr1	17800000	17850000	0.184349021545335
chr1	17850000	17900000	0.654737610895109
chr1	17900000	17950000	0.511889674134857
chr1	17950000	18000000	0.531523210104612
chr1	18000000	18050000	0.836788176916633
chr1	18050000	18100000	0.570725839365884
chr1	18100000	18150000	0.425020943870427
chr1	18150000	18200000	0.844542779197903
chr1	18200000	18250000	0.342706162868129
chr1	18250000	18300000	0.826692157326058
chr1	18300000	18350000	0.27905827766202
chr1	18350000	18400000	0.648357785749576
chr1	18400000	18450000	0.0478379481451249
chr1	18450000	18500000	0.561639421734367
chr1	18500000	18550000	0.665628423517281
chr1	18550000	18600000	0.395527678130303
chr1	18600000	18650000	0.171804180181728
chr1	18650000	18700000	0.650527355916912
chr1	18700000	18750000	0.772302536893433
chr1	18750000	18800000	0.324060747964685
chr1	18800000	18850000	0.226494533112796
chr1	18850000	18900000	0.327927308658948
chr1	18900000	18950000	0.811526647047451
chr1	18950000	19000000	0.318454234958005
chr1	19000000	19050000	0.833265310506305
chr1	19050000	19100000	0.338109251820506
chr1	19100000	19150000	0.640238008291625
chr1	19150000	19200000	0.868300646574872
chr1	19200000	19250000	0.506992030588791
chr1	19250000	19300000	0.0273451764655339
chr1	19300000	19350000	0.149786265117178
chr1	19350000	19400000	0.3129766073078
chr1	19400000	19450000	0.469529353639937
chr1	19450000	19500000	0.117049384572423
chr1	19500000	19550000	0.399329796146328
chr1	19550000	19600000	0.0981891607415204
chr1	19600000	19650000	0.291817927953086
chr1	19650000	19700000	0.0829806886774215
chr1	19700000	19750000	0.371490559147638
chr1	19750000	19800000	0.530513608145555
chr1	19800000	19850000	0.0434343651322149
chr1	19850000	19900000	0.205808433398492
chr1	19900000	19950000	0.353382166562842
chr1	19950000	20000000	0.324919983674521
chr1	20000000	20050000	0.200373767533779
chr1	20050000	20100000	0.00648722960926251
chr1	20100000	20150000	0.913389040448521
chr1	20150000	20200000	0.76912336476704
chr1	20200000	20250000	0.00981676798487741
chr1	20250000	20300000	0.349601529439563
chr1	20300000	20350000	0.329860589006079
chr1	20350000	20400000	0.410070242519279
chr1	20400000	20450000	0.447146263398707
chr1	20450000	20500000	0.0104611947672545
chr1	20500000	20550000	0.00320065301913952
chr1	20550000	20600000	0.00270659248598371
chr1	20600000	20650000	0.113268747449144
chr1	20650000	20700000	0.0893605138229545
chr1	20700000	20750000	0.12256997400812
chr1	20750000	20800000	0.0103967520890168
chr1	20800000	20850000	0.00169699052692629
chr1	20850000	20900000	0.000816273924344246
chr1	20900000	20950000	0.0160677077739351
chr1	20950000	21000000	0.0693188408910275
chr1	21000000	21050000	0.0321783773333619
chr1	21050000	21100000	0.0102463858397955
chr1	21100000	21150000	0.27370953536829
chr1	21150000	21200000	0.520503512125964
chr1	21200000	21250000	0.386076085322106
chr1	21250000	21300000	0.250488690309969
chr1	21300000	21350000	0.462870276888708
chr1	21350000	21400000	0.680192468799003
chr1	21400000	21450000	0.218439198333083
chr1	21450000	21500000	0.463557665456576
chr1	21500000	21550000	0.490773956565635
chr1	21550000	21600000	0.354499172985629
chr1	21600000	21650000	0.0874057525830774
chr1	21650000	21700000	0.0737868665821751
chr1	21700000	21750000	0.509247524327111
chr1	21750000	21800000	0.365196657573089
chr1	21800000	21850000	0.278048675702962
chr1	21850000	21900000	0.0988335875238975
chr1	21900000	21950000	0.196335359697549
chr1	21950000	22000000	0.322084505832062
chr1	22000000	22050000	0.85017077309733
chr1	22050000	22100000	0.098060275385045
chr1	22100000	22150000	0.413399780894894
chr1	22150000	22200000	0.313363263377226
chr1	22200000	22250000	0.574699804523876
chr1	22250000	22300000	0.615835714132279
chr1	22300000	22350000	0.414602710888665
chr1	22350000	22400000	0.224346443838206
chr1	22400000	22450000	0.0543036968616416
chr1	22450000	22500000	0.396386913840139
chr1	22500000	22550000	0.183468304942753
chr1	22550000	22600000	0.149872188688162
chr1	22600000	22650000	0.250144996026035
chr1	22650000	22700000	0.271196270917019
chr1	22700000	22750000	0.108542951045045
chr1	22750000	22800000	0.731274031748759
chr1	22800000	22850000	0.304040555925504
chr1	22850000	22900000	0.00582132193413953
chr1	22900000	22950000	0.468584194359118
chr1	22950000	23000000	8.59235709835815e-05
chr1	23000000	23050000	0.0518548750886086
chr1	23050000	23100000	0.0204498098940992
chr1	23100000	23150000	0.0222756857775009
chr1	23150000	23200000	0.118445642600907
chr1	23200000	23250000	0.0849569308100445
chr1	23250000	23300000	0.00335101926836079
chr1	23300000	23350000	0.552467080531867
chr1	23350000	23400000	0.0512319291989775
chr1	23400000	23450000	0.982664919554057
chr1	23450000	23500000	0.0245311795158206
chr1	23500000	23550000	0.887139389513028
chr1	23550000	23600000	0.0196979786479926
chr1	23600000	23650000	0.626662084076214
chr1	23650000	23700000	0.000558503211393502
chr1	23700000	23750000	0.160548192382875
chr1	23750000	23800000	0.0564303052434859
chr1	23800000	23850000	0.0168625008055335
chr1	23850000	23900000	8.59235709835815e-05
chr1	23900000	23950000	0.003308057482869
chr1	23950000	24000000	0.00094515928081973
chr1	24000000	24050000	4.29617854917907e-05
chr1	24050000	24100000	0.0175713702661483
chr1	24100000	24150000	0.403497089339033
chr1	24150000	24200000	0.558975791033875
chr1	24200000	24250000	0.140313191416235
chr1	24250000	24300000	0.354091036023457
chr1	24300000	24350000	0.106115610164758
chr1	24350000	24400000	0.17494039052263
chr1	24400000	24450000	0.391532232079565
chr1	24450000	24500000	0.177582540330376
chr1	24500000	24550000	0.493931647799283
chr1	24550000	24600000	0.0569028848838957
chr1	24600000	24650000	0.005520589435697
chr1	24650000	24700000	0.130217171825661
chr1	24700000	24750000	0.889029708074668
chr1	24750000	24800000	0.439971645221575
chr1	24800000	24850000	0.356260606190793
chr1	24850000	24900000	0.962365475909179
chr1	24900000	24950000	0.27323695572788
chr1	24950000	25000000	0.78757545163577
chr1	25000000	25050000	0.235452065387837
chr1	25050000	25100000	0.812342920971796
chr1	25100000	25150000	0.353532532812064
chr1	25150000	25200000	0.642106845960518
chr1	25200000	25250000	0.153137284385539
chr1	25250000	25300000	0.647047451292076
chr1	25300000	25350000	0.181986123343286
chr1	25350000	25400000	0.825489227332288
chr1	25400000	25450000	0.931368547676841
chr1	25450000	25500000	0.0802526152986918
chr1	25500000	25550000	0.814276201318927
chr1	25550000	25600000	0.00835606727815608
chr1	25600000	25650000	0.000279251605696751
chr1	25650000	25700000	0.000451098747663914
chr1	25700000	25750000	0.000687388567868874
chr1	25750000	25800000	0.0571176938113548
chr1	25800000	25850000	0.341932850729276
chr1	25850000	25900000	0.205615105363779
chr1	25900000	25950000	0.453010547118338
chr1	25950000	26000000	0.663888471204863
chr1	26000000	26050000	0.308057482868988
chr1	26050000	26100000	0.858312031448027
chr1	26100000	26150000	0.389813760659893
chr1	26150000	26200000	0.203424054303697
chr1	26200000	26250000	0.0168625008055335
chr1	26250000	26300000	0.392305544218418
chr1	26300000	26350000	0.762013189268146
chr1	26350000	26400000	0.445406311086289
chr1	26400000	26450000	0.993254999677787
chr1	26450000	26500000	0.820870835391919
chr1	26500000	26550000	0.667755031899126
chr1	26550000	26600000	0.86636736622774
chr1	26600000	26650000	0.00607909264709039
chr1	26650000	26700000	0.904581874422701
chr1	26700000	26750000	0.0274311000365175
chr1	26750000	26800000	0.000279251605696751
chr1	26800000	26850000	0.726161579275235
chr1	26850000	26900000	0.425106867441411
chr1	26900000	26950000	0.385431658539729
chr1	26950000	27000000	0.360170128670548
chr1	27000000	27050000	0.402917105234894
chr1	27050000	27100000	0.197259038085623
chr1	27100000	27150000	0.480506089833094
chr1	27200000	27250000	0.451786136231822
chr1	27250000	27300000	0.00695980924967243
chr1	27300000	27350000	0.45567417781883
chr1	27700000	27750000	0.0373982342706163
chr1	27750000	27800000	0.0643137928812322
chr1	27950000	28000000	0.586020235000967
chr1	28000000	28050000	0.656004983567117
chr1	28100000	28150000	0.269091143427921
chr1	28850000	28900000	0.463149528494404
chr1	28900000	28950000	0.361458982235302
chr1	28950000	29000000	0.0505875024166005
chr1	29000000	29050000	0.773720275814663
chr1	29100000	29150000	0.668399458681503
chr1	29250000	29300000	0.013232229931476
chr1	29400000	29450000	0.000300732498442646
chr1	29450000	29500000	0.890941507529053
chr1	29500000	29550000	0.534766824909243
chr1	29600000	29650000	0.00305028676991814
chr1	29650000	29700000	0.133310420381071
chr1	30000000	30050000	0.126522458273366
chr1	30050000	30100000	0.153523940454965
chr1	30250000	30300000	0.0387300496208622
chr1	30700000	30750000	0.397074302408008
chr1	30750000	30800000	0.608575172384164
chr1	30900000	30950000	0.0306961957338947
chr1	30950000	31000000	0.285738835305995
chr1	31000000	31050000	0.555238115696088
chr1	31050000	31100000	0.300582132193414
chr1	31100000	31150000	0.0627027259252895
chr1	31200000	31250000	0.406225162717763
chr1	31250000	31300000	0.265654200588576
chr1	31300000	31350000	0.0533155757953301
chr1	31500000	31550000	0.0175069275879105
chr1	31650000	31700000	0.262475028462183
chr1	31700000	31750000	0.192576203467016
chr1	31750000	31800000	0.533177238846047
chr1	31900000	31950000	0.150473653685047
chr1	32000000	32050000	0.602689407771787
chr1	32050000	32100000	0.5667089124224
chr1	32100000	32150000	0.0222112430992633
chr1	32250000	32300000	0.0474942538611904
chr1	32300000	32350000	0.266771207011363
chr1	32550000	32600000	0.0313621034090177
chr1	32600000	32650000	0.000773312138852456
chr1	32650000	32700000	0.000687388567868874
chr1	32700000	32750000	0.140914656413121
chr1	32750000	32800000	0.676454793461216
chr1	32800000	32850000	0.303288724679398
chr1	32850000	32900000	0.265138659162675
chr1	32900000	32950000	0.367473632204154
chr1	32950000	33000000	0.0732068824780358
chr1	33000000	33050000	0.0456683779777888
chr1	33050000	33100000	0.0736579812256998
chr1	33100000	33150000	0.7554400360879
chr1	33150000	33200000	0.434837711855305
chr1	33200000	33250000	0.770949240650441
chr1	33250000	33300000	0.153029879921809
chr1	33300000	33350000	0.802032092453762
chr1	33350000	33400000	0.369600240585999
chr1	33400000	33450000	0.944579296715572
chr1	33450000	33500000	0.0043821021201641
chr1	33500000	33550000	0.00397396515799198
chr1	33550000	33600000	0.175670740875991
chr1	33600000	33650000	0.0828947651064378
chr1	33650000	33700000	0.632354520653878
chr1	33700000	33750000	0.678667325414044
chr1	33750000	33800000	0.155263892767383
chr1	33800000	33850000	0.757394797327777
chr1	33850000	33900000	0.137391790002793
chr1	33900000	33950000	0.909264709041308
chr1	33950000	34000000	0.0205786952505747
chr1	34000000	34050000	0.535669022404571
chr1	34050000	34100000	0.883917255601143
chr1	34100000	34150000	0.198676777006852
chr1	34150000	34200000	0.628874616029042
chr1	34200000	34250000	0.745902519708719
chr1	34250000	34300000	0.00410285051446735
chr1	34300000	34350000	0.559469851567031
chr1	34350000	34400000	0.592314136575516
chr1	34400000	34450000	0.080424462440659
chr1	34450000	34500000	0.694692071402488
chr1	34500000	34550000	0.150946233325457
chr1	34550000	34600000	0.46327841385088
chr1	34600000	34650000	0.939445363349301
chr1	34650000	34700000	0.0793718986961098
chr1	34700000	34750000	0.168496122698859
chr1	34750000	34800000	0.00457543015487727
chr1	34800000	34850000	0.00075183124610656
chr1	34850000	34900000	0.00075183124610656
chr1	34900000	34950000	0.773075849032286
chr1	34950000	35000000	0.16624062896054
chr1	35000000	35050000	0.509011234506906
chr1	35050000	35100000	0.594204455137155
chr1	35100000	35150000	0.121710738298284
chr1	35150000	35200000	0.315726161579275
chr1	35200000	35250000	0.654479840182158
chr1	35250000	35300000	0.52099757265912
chr1	35300000	35350000	0.749532790582777
chr1	35350000	35400000	0.377891865185917
chr1	35400000	35450000	0.372822374497884
chr1	35450000	35500000	0.541060726483793
chr1	35500000	35550000	0.511202285566988
chr1	35550000	35600000	0.0681803535754946
chr1	35600000	35650000	0.487788112473954
chr1	35650000	35700000	0.0897686507851266
chr1	35700000	35750000	0.314695078727472
chr1	35750000	35800000	0.575193865057032
chr1	35800000	35850000	0.360556784739974
chr1	35850000	35900000	0.118660451528366
chr1	35900000	35950000	0.173758941421606
chr1	35950000	36000000	0.663781066741134
chr1	36000000	36050000	0.428264558675059
chr1	36050000	36100000	0.120915945266685
chr1	36100000	36150000	0.987304792387172
chr1	36150000	36200000	0.784782935578803
chr1	36200000	36250000	0.664189203703306
chr1	36250000	36300000	0.380147358924237
chr1	36300000	36350000	0.842093957424871
chr1	36350000	36400000	0.0785771056645114
chr1	36400000	36450000	0.220350997787468
chr1	36450000	36500000	0.309732992503168
chr1	36500000	36550000	0.43554658131592
chr1	36550000	36600000	0.747685433806629
chr1	36600000	36650000	0.437179129164608
chr1	36650000	36700000	0.871415376023028
chr1	36700000	36750000	0.606727815608017
chr1	36750000	36800000	0.903099692823234
chr1	36800000	36850000	0.289412067965545
chr1	36850000	36900000	0.0661611496573797
chr1	36900000	36950000	0.788649496273065
chr1	36950000	37000000	0.970506734259876
chr1	37000000	37050000	0.225441969368247
chr1	37050000	37100000	0.305759027345176
chr1	37100000	37150000	0.9119283397418
chr1	37150000	37200000	0.504478766137521
chr1	37200000	37250000	0.610809185229738
chr1	37250000	37300000	0.283225570854725
chr1	37300000	37350000	0.00981676798487741
chr1	37350000	37400000	0.0487616265331987
chr1	37400000	37450000	0.0137262904646317
chr1	38300000	38350000	0.309088565720791
chr1	38350000	38400000	0.263892767383412
chr1	38400000	38450000	0.0275814662857389
chr1	38450000	38500000	0.119992266878611
chr1	38500000	38550000	0.315640238008292
chr1	38550000	38600000	0.147187077094924
chr1	38600000	38650000	0.136382188043735
chr1	38650000	38700000	0.133353382166563
chr1	38700000	38750000	0.162309625588039
chr1	38750000	38800000	0.00320065301913952
chr1	38800000	38850000	0.563637144759736
chr1	38850000	38900000	0.165488797714433
chr1	38900000	38950000	0.116555324039267
chr1	38950000	39000000	0.651107340021051
chr1	39000000	39050000	0.143599768006358
chr1	39050000	39100000	0.107146693016562
chr1	39150000	39200000	0.346250510171203
chr1	39200000	39250000	0.491912443881168
chr1	39250000	39300000	0.111120658174554
chr1	39300000	39350000	0.0266363070049191
chr1	39400000	39450000	0.300732498442635
chr1	39450000	39500000	0.0792430133396343
chr1	39500000	39550000	0.188172620454106
chr1	39550000	39600000	0.10222756857775
chr1	39600000	39650000	0.802397267630443
chr1	39650000	39700000	0.61085214701523
chr1	39700000	39750000	0.871200567095568
chr1	39750000	39800000	0.893927351620733
chr1	39800000	39850000	0.817240564517861
chr1	39850000	39900000	0.0630679011019698
chr1	39900000	39950000	0.314695078727472
chr1	39950000	40000000	0.138251025712629
chr1	40000000	40050000	0.113075419414431
chr1	40050000	40100000	0.0203209245376238
chr1	40100000	40150000	0.0100960195905742
chr1	40150000	40200000	0.10532081713316
chr1	40200000	40250000	0.00313621034090172
chr1	40250000	40300000	0.0887805297188151
chr1	40300000	40350000	0.00453246836938548
chr1	40350000	40400000	0.0103752711962709
chr1	40400000	40450000	0.0644211973449617
chr1	40450000	40500000	0.562434214765966
chr1	40500000	40550000	0.162545915408244
chr1	40550000	40600000	0.526904818164243
chr1	40600000	40650000	0.382402852662557
chr1	40650000	40700000	0.856486155564625
chr1	40700000	40750000	0.752024574141301
chr1	40750000	40800000	0.719502502524005
chr1	40800000	40850000	0.932335187850407
chr1	40850000	40900000	0.0765149399609047
chr1	40900000	40950000	0.935471398191309
chr1	40950000	41000000	0.321526002620669
chr1	41000000	41050000	0.757502201791507
chr1	41050000	41100000	0.986531480248319
chr1	41100000	41150000	0.292140141344274
chr1	41150000	41200000	0.0314480269800013
chr1	41200000	41250000	0.559362447103302
chr1	41250000	41300000	0.00023628982020496
chr1	41300000	41350000	0.590767512297811
chr1	41350000	41400000	0.471591519343544
chr1	41400000	41450000	0.51659398964621
chr1	41450000	41500000	0.0366893648100015
chr1	41500000	41550000	0.167808734130991
chr1	41550000	41600000	0.0990483964513565
chr1	41600000	41650000	0.0138122140356153
chr1	41650000	41700000	0.10794148604816
chr1	41700000	41750000	0.871307971559298
chr1	41750000	41800000	0.783472601121303
chr1	41800000	41850000	0.347990462483621
chr1	41850000	41900000	0.0180224690138122
chr1	41900000	41950000	0.181857237986811
chr1	41950000	42000000	0.51292075698666
chr1	42000000	42050000	0.117457521534595
chr1	42050000	42100000	0.0838828861727493
chr1	42100000	42150000	0.487465899082766
chr1	42150000	42200000	0.908341030653234
chr1	42200000	42250000	0.782763731660688
chr1	42250000	42300000	0.296887418641119
chr1	42300000	42350000	0.68938629089425
chr1	42350000	42400000	0.857130582347002
chr1	42400000	42450000	0.0115137585118037
chr1	42450000	42500000	0.0167121345563122
chr1	42500000	42550000	0.259317337228535
chr1	42550000	42600000	0.552939660172277
chr1	42600000	42650000	0.73462505101712
chr1	42650000	42700000	0.71213455631216
chr1	42700000	42750000	0.396086181341697
chr1	42750000	42800000	0.429789702060018
chr1	42800000	42850000	0.529912143148669
chr1	42850000	42900000	0.813073271325156
chr1	42900000	42950000	0.70594805920134
chr1	42950000	43000000	0.855906171460486
chr1	43000000	43050000	0.931261143213112
chr1	43050000	43100000	0.38463686550813
chr1	43100000	43150000	0.140721328378407
chr1	43150000	43200000	0.00955899727192666
chr1	43200000	43250000	0.367280304169441
chr1	43250000	43300000	0.104289734281357
chr1	43300000	43350000	0.00683092389319695
chr1	43350000	43400000	0.0731209589070522
chr1	43400000	43450000	0.0477735054668872
chr1	43450000	43500000	0.0292140141344275
chr1	43500000	43550000	0.0425536485296328
chr1	43550000	43600000	0.137499194466522
chr1	43600000	43650000	0.222563529740296
chr1	43650000	43700000	0.814662857388353
chr1	43700000	43750000	0.629175348527485
chr1	43750000	43800000	0.388890082271819
chr1	43800000	43850000	0.0995424569845123
chr1	43850000	43900000	0.843597619917084
chr1	43900000	43950000	0.264515713273044
chr1	43950000	44000000	0.267179343973535
chr1	44000000	44050000	0.412089446437394
chr1	44050000	44100000	0.623160698558632
chr1	44100000	44150000	0.576396795050802
chr1	44150000	44200000	0.537237127575022
chr1	44200000	44250000	0.307821193048783
chr1	44250000	44300000	0.664253646381544
chr1	44300000	44350000	0.142224990870621
chr1	44350000	44400000	0.497518956887848
chr1	44400000	44450000	0.92907009215303
chr1	44450000	44500000	0.831933495156059
chr1	44500000	44550000	0.630120507808305
chr1	44550000	44600000	0.846991600970936
chr1	44600000	44650000	0.481902347861577
chr1	44650000	44700000	0.000494060533155705
chr1	44700000	44750000	0.0946877752239383
chr1	44750000	44800000	0.00122441088651648
chr1	44800000	44850000	0.0875775997250445
chr1	44850000	44900000	0.657573088737568
chr1	44900000	44950000	0.31119369320989
chr1	44950000	45000000	0.0140699847485661
chr1	45000000	45050000	0.00305028676991814
chr1	45050000	45100000	0.0728631881941013
chr1	45100000	45150000	0.680729491117651
chr1	45150000	45200000	0.660859665327691
chr1	45200000	45250000	0.114342792086439
chr1	45250000	45300000	0.566214851889244
chr1	45300000	45350000	0.343286146972268
chr1	45350000	45400000	0.334070843984276
chr1	45400000	45450000	0.191523639722467
chr1	45450000	45500000	0.426610529933624
chr1	45500000	45550000	0.616050523059738
chr1	45550000	45600000	0.513436298412562
chr1	45600000	45650000	0.707709492406504
chr1	45650000	45700000	0.267308229330011
chr1	45700000	45750000	0.159066010783408
chr1	45750000	45800000	0.88539943720061
chr1	45800000	45850000	0.0043821021201641
chr1	45850000	45900000	0.110626597641398
chr1	45900000	45950000	0.275127274289519
chr1	45950000	46000000	0.775632075269048
chr1	46000000	46050000	0.788370244667368
chr1	46050000	46100000	0.468799003286577
chr1	46100000	46150000	0.621120013747771
chr1	46150000	46200000	0.667218009580478
chr1	46200000	46250000	0.0823577427877903
chr1	46250000	46300000	0.802826885485361
chr1	46300000	46350000	0.0995209760917664
chr1	46350000	46400000	0.724378665177325
chr1	46400000	46450000	0.664790668700191
chr1	46450000	46500000	0.835370437995403
chr1	46500000	46550000	0.445492234657272
chr1	46550000	46600000	0.108328142117586
chr1	46600000	46650000	0.940648293343071
chr1	46650000	46700000	0.669946082959208
chr1	46700000	46750000	0.219513242970378
chr1	46750000	46800000	0.00320065301913952
chr1	46800000	46850000	0.000150366249221268
chr1	46850000	46900000	0.00244882177303285
chr1	46900000	46950000	0.0275814662857389
chr1	46950000	47000000	0.0144351599252465
chr1	47000000	47050000	8.59235709835815e-05
chr1	47050000	47100000	0.197645694155049
chr1	47100000	47150000	0.000150366249221268
chr1	47150000	47200000	0.000150366249221268
chr1	47200000	47250000	0.0977810237793483
chr1	47250000	47300000	0.666229888514167
chr1	47300000	47350000	0.0478594290378708
chr1	47350000	47400000	0.219964341718042
chr1	47400000	47450000	0.0309539664468456
chr1	47450000	47500000	0.0193757652568041
chr1	47500000	47550000	0.474899576826413
chr1	47550000	47600000	0.463450260992847
chr1	47600000	47650000	0.0693188408910275
chr1	47650000	47700000	0.574850170773097
chr1	47700000	47750000	0.0703284428500849
chr1	47750000	47800000	8.59235709835815e-05
chr1	47800000	47850000	0.240800807681567
chr1	47850000	47900000	0.187957811526647
chr1	47900000	47950000	0.18196464245054
chr1	47950000	48000000	0.525229308530063
chr1	48000000	48050000	0.343393551435998
chr1	48050000	48100000	0.218847335295255
chr1	48100000	48150000	0.217923656907181
chr1	48150000	48200000	0.58039224110154
chr1	48200000	48250000	0.718600305028677
chr1	48250000	48300000	0.745258092926342
chr1	48300000	48350000	0.38390651515477
chr1	48350000	48400000	0.72796597426589
chr1	48400000	48450000	0.0959551478959465
chr1	48450000	48500000	0.0161321504521728
chr1	48500000	48550000	0.203144802698
chr1	48550000	48600000	0.00143921981397543
chr1	48600000	48650000	0.549588640903916
chr1	48650000	48700000	0.589457177840311
chr1	48700000	48750000	0.455523811569609
chr1	48750000	48800000	0.737202758146629
chr1	48800000	48850000	0.0963632848581187
chr1	48850000	48900000	0.381951753914893
chr1	48900000	48950000	0.5950207290615
chr1	48950000	49000000	0.0928189375550448
chr1	49000000	49050000	0.319936416557472
chr1	49050000	49100000	0.0561510536377892
chr1	49100000	49150000	0.0999076321611926
chr1	49150000	49200000	0.0892745902519708
chr1	49200000	49250000	0.0605546366506992
chr1	49250000	49300000	0.268446716645544
chr1	49300000	49350000	0.288531351362963
chr1	49350000	49400000	0.8757545163577
chr1	49400000	49450000	0.386827916568213
chr1	49450000	49500000	0.0723691276609456
chr1	49500000	49550000	0.35213627478358
chr1	49550000	49600000	0.509290486112603
chr1	49600000	49650000	0.124181040964062
chr1	49650000	49700000	0.0436706549524198
chr1	49700000	49750000	0.291667561703864
chr1	49750000	49800000	0.0181943161557795
chr1	49800000	49850000	0.312589951238374
chr1	49850000	49900000	0.557149915150474
chr1	49900000	49950000	0.120615212768243
chr1	49950000	50000000	0.325736257598866
chr1	50000000	50050000	0.0642278693102485
chr1	50050000	50100000	0.613193564324533
chr1	50100000	50150000	0.887998625222864
chr1	50150000	50200000	0.621957768564862
chr1	50200000	50250000	0.0164114020578695
chr1	50250000	50300000	0.236654995381608
chr1	50300000	50350000	0.0406418490752476
chr1	50350000	50400000	0.133611152879514
chr1	50400000	50450000	0.475006981290142
chr1	50450000	50500000	0.0580628530921745
chr1	50500000	50550000	0.361910080982966
chr1	50550000	50600000	0.00893605138229547
chr1	50600000	50650000	0.00152514338495913
chr1	50650000	50700000	0.131591948961399
chr1	50700000	50750000	0.354499172985629
chr1	50750000	50800000	0.274933946254806
chr1	50800000	50850000	0.0988335875238975
chr1	50850000	50900000	0.170859020900909
chr1	50900000	50950000	0.241853371426117
chr1	50950000	51000000	0.000408136962172123
chr1	51000000	51050000	0.046484651902133
chr1	51050000	51100000	0.100315769123365
chr1	51100000	51150000	0.778446072218761
chr1	51150000	51200000	0.643331256847035
chr1	51200000	51250000	0.116684209395743
chr1	51250000	51300000	0.652009537516379
chr1	51300000	51350000	0.425557966189075
chr1	51350000	51400000	0.203402573410951
chr1	51400000	51450000	0.112302107275578
chr1	51450000	51500000	0.299529568448865
chr1	51500000	51550000	0.00689536657143475
chr1	51550000	51600000	0.0117500483320087
chr1	51600000	51650000	0.000494060533155705
chr1	51650000	51700000	0.012995940111271
chr1	51700000	51750000	0.00152514338495913
chr1	51750000	51800000	0.000257770712950856
chr1	51800000	51850000	0.00139625802848364
chr1	51850000	51900000	0.000279251605696751
chr1	51900000	51950000	0.00075183124610656
chr1	51950000	52000000	0.00023628982020496
chr1	52000000	52050000	0.000150366249221268
chr1	52050000	52100000	8.59235709835815e-05
chr1	52100000	52150000	4.29617854917907e-05
chr1	52150000	52200000	0.000150366249221268
chr1	52200000	52250000	0.000193328034713169
chr1	52250000	52300000	8.59235709835815e-05
chr1	52300000	52350000	0.00176143320516398
chr1	52350000	52400000	0.00399544605073787
chr1	52400000	52450000	0.00479023908233622
chr1	52450000	52500000	0.00736794621184456
chr1	52500000	52550000	0.118338238137177
chr1	52550000	52600000	0.290056494747922
chr1	52600000	52650000	0.0471935213627478
chr1	52650000	52700000	8.59235709835815e-05
chr1	52700000	52750000	0.117414559749103
chr1	52750000	52800000	0.409554701093377
chr1	52800000	52850000	0.612291366829205
chr1	52850000	52900000	0.420660322643009
chr1	52900000	52950000	0.30464202092239
chr1	52950000	53000000	0.0782548922733228
chr1	53000000	53050000	0.235366141816854
chr1	53050000	53100000	0.222456125276566
chr1	53100000	53150000	0.263205378815544
chr1	53150000	53200000	0.0368182501664769
chr1	53200000	53250000	0.322750413507185
chr1	53250000	53300000	0.594848881919533
chr1	53300000	53350000	0.847743432217043
chr1	53350000	53400000	0.894958434472537
chr1	53400000	53450000	0.0560651300668056
chr1	53450000	53500000	0.0364960367752883
chr1	53500000	53550000	0.668850557429167
chr1	53550000	53600000	0.764290163899212
chr1	53600000	53650000	0.640646145253797
chr1	53650000	53700000	0.685090112345069
chr1	53700000	53750000	0.613086159860804
chr1	53750000	53800000	0.0140485038558202
chr1	53800000	53850000	0.108671836401521
chr1	53850000	53900000	0.033273902863403
chr1	53900000	53950000	0.000150366249221268
chr1	53950000	54000000	0.52409082121453
chr1	54000000	54050000	0.0204283290013533
chr1	54050000	54100000	0.443473030739158
chr1	54100000	54150000	0.114729448155865
chr1	54150000	54200000	0.0709299078469702
chr1	54200000	54250000	0.924365776641677
chr1	54250000	54300000	0.852598113977617
chr1	54300000	54350000	0.206882478035787
chr1	54350000	54400000	0.5562262367624
chr1	54400000	54450000	0.535303847227891
chr1	54450000	54500000	0.0577621205937319
chr1	54500000	54550000	0.3648744441819
chr1	54550000	54600000	0.61347281593023
chr1	54600000	54650000	0.981698279380491
chr1	54650000	54700000	0.367817326488089
chr1	54700000	54750000	0.0189891091873778
chr1	54750000	54800000	0.00839902906364787
chr1	54800000	54850000	0.000494060533155705
chr1	54850000	54900000	0.00857087620561514
chr1	54900000	54950000	0.134771121087792
chr1	54950000	55000000	0.199729340751402
chr1	55000000	55050000	0.00799089210147574
chr1	55050000	55100000	0.42390393744764
chr1	55100000	55150000	0.0140699847485661
chr1	55150000	55200000	0.197924945760746
chr1	55200000	55250000	0.405172598973213
chr1	55250000	55300000	0.201018194316156
chr1	55300000	55350000	0.8304083517711
chr1	55350000	55400000	0.0146714497454514
chr1	55400000	55450000	0.00962343995016435
chr1	55450000	55500000	0.347346035701244
chr1	55500000	55550000	0.24954353102915
chr1	55550000	55600000	0.63585590617146
chr1	55600000	55650000	0.0901982686400447
chr1	55650000	55700000	0.293837131871201
chr1	55700000	55750000	0.239984533757223
chr1	55750000	55800000	0.0131463063604923
chr1	55800000	55850000	0.484415612312848
chr1	55850000	55900000	0.696432023714906
chr1	55900000	55950000	0.0272592528945503
chr1	55950000	56000000	0.00837754817090197
chr1	56000000	56050000	0.144544927287178
chr1	56050000	56100000	0.165166584323244
chr1	56100000	56150000	0.248254677464395
chr1	56150000	56200000	0.381801387665671
chr1	56200000	56250000	0.324232595106653
chr1	56250000	56300000	0.061242025218568
chr1	56300000	56350000	0.432238523833051
chr1	56350000	56400000	0.0239511954116813
chr1	56400000	56450000	0.238695680192469
chr1	56450000	56500000	0.0562584581015187
chr1	56500000	56550000	0.01059008012373
chr1	56550000	56600000	0.419178141043542
chr1	56600000	56650000	0.00745386978282814
chr1	56650000	56700000	0.0239082336261895
chr1	56700000	56750000	0.193263592034885
chr1	56750000	56800000	0.000665907675122979
chr1	56800000	56850000	0.0306747148411488
chr1	56850000	56900000	0.676862930423388
chr1	56900000	56950000	0.861534165359912
chr1	56950000	57000000	0.00573539836315595
chr1	57000000	57050000	0.75926363499667
chr1	57050000	57100000	0.568384422056581
chr1	57100000	57150000	0.0645071209159452
chr1	57150000	57200000	0.421175864068911
chr1	57200000	57250000	0.000193328034713169
chr1	57250000	57300000	0.000214808927459065
chr1	57300000	57350000	0.478980946448134
chr1	57350000	57400000	0.00141773892122954
chr1	57400000	57450000	0.0152943956350826
chr1	57450000	57500000	0.022254204884755
chr1	57500000	57550000	0.00453246836938548
chr1	57550000	57600000	0.000107404463729477
chr1	57600000	57650000	6.44426782376861e-05
chr1	57650000	57700000	0.000150366249221268
chr1	57700000	57750000	0.000193328034713169
chr1	57750000	57800000	4.29617854917907e-05
chr1	57800000	57850000	6.44426782376861e-05
chr1	57850000	57900000	0.00637982514553304
chr1	57900000	57950000	8.59235709835815e-05
chr1	57950000	58000000	4.29617854917907e-05
chr1	58000000	58050000	0.0709513887397161
chr1	58050000	58100000	0.0185594913324598
chr1	58100000	58150000	0.987283311494426
chr1	58150000	58200000	0.55349816338367
chr1	58200000	58250000	0.143900500504801
chr1	58250000	58300000	0.238330505015788
chr1	58300000	58350000	0.0237578673769682
chr1	58350000	58400000	0.559426889781539
chr1	58400000	58450000	0.648637037355273
chr1	58450000	58500000	0.264666079522265
chr1	58500000	58550000	0.00831310549266429
chr1	58550000	58600000	0.50458617060125
chr1	58600000	58650000	0.587137241423754
chr1	58650000	58700000	0.747921723626834
chr1	58700000	58750000	0.188000773312139
chr1	58750000	58800000	0.622559233561747
chr1	58800000	58850000	0.380899190170343
chr1	58850000	58900000	0.61824157411982
chr1	58900000	58950000	0.957102657186433
chr1	58950000	59000000	0.0492556870663545
chr1	59000000	59050000	0.264150538096363
chr1	59050000	59100000	0.344682405000752
chr1	59100000	59150000	0.0132751917169678
chr1	59150000	59200000	0.0397826133654114
chr1	59200000	59250000	0.10699632676734
chr1	59250000	59300000	0.903830043176594
chr1	59300000	59350000	0.124009193822095
chr1	59350000	59400000	0.234356539857796
chr1	59400000	59450000	0.374025304491655
chr1	59450000	59500000	0.0335101926836079
chr1	59500000	59550000	0.361652310270015
chr1	59550000	59600000	0.340085493953129
chr1	59600000	59650000	0.112688763345005
chr1	59650000	59700000	0.051575623482912
chr1	59700000	59750000	0.000622945889631188
chr1	59750000	59800000	0.0802955770841837
chr1	59800000	59850000	0.448456597856207
chr1	59850000	59900000	0.0817133160054132
chr1	59900000	59950000	0.238223100552059
chr1	59950000	60000000	0.104676390350783
chr1	60000000	60050000	0.655983502674371
chr1	60050000	60100000	0.186046012072262
chr1	60100000	60150000	0.0206001761433205
chr1	60150000	60200000	0.759714733744334
chr1	60200000	60250000	0.948596223659055
chr1	60250000	60300000	0.252658260477305
chr1	60300000	60350000	0.500096664017357
chr1	60350000	60400000	0.169720533585376
chr1	60400000	60450000	0.497153781711168
chr1	60450000	60500000	0.785620690395893
chr1	60500000	60550000	0.158142332395334
chr1	60550000	60600000	0.42961785491805
chr1	60600000	60650000	0.490967284600348
chr1	60650000	60700000	0.371318712005671
chr1	60700000	60750000	0.847056043649174
chr1	60750000	60800000	0.135565914119391
chr1	60800000	60850000	0.198870105041566
chr1	60850000	60900000	0.352780701565957
chr1	60900000	60950000	0.0644211973449617
chr1	60950000	61000000	0.704616243851094
chr1	61000000	61050000	0.784353317723885
chr1	61050000	61100000	0.304620540029644
chr1	61100000	61150000	0.471806328271003
chr1	61150000	61200000	0.731896977638391
chr1	61200000	61250000	0.141365755160785
chr1	61250000	61300000	0.438038364874444
chr1	61300000	61350000	0.116920499215947
chr1	61350000	61400000	0.475952140570962
chr1	61400000	61450000	0.840933989216592
chr1	61450000	61500000	0.441733078426739
chr1	61500000	61550000	0.0087427233475823
chr1	61550000	61600000	0.588426094988508
chr1	61600000	61650000	0.340493630915301
chr1	61650000	61700000	0.751358666466178
chr1	61700000	61750000	0.221682813137714
chr1	61750000	61800000	0.888879341825446
chr1	61800000	61850000	0.495392348506004
chr1	61850000	61900000	0.321633407084398
chr1	61900000	61950000	0.12744613666144
chr1	61950000	62000000	0.00476875818959033
chr1	62000000	62050000	0.0098812106631152
chr1	62050000	62100000	0.345863854101776
chr1	62100000	62150000	0.0727343028376259
chr1	62150000	62200000	8.59235709835815e-05
chr1	62200000	62250000	0.0121367044014349
chr1	62250000	62300000	4.29617854917907e-05
chr1	62300000	62350000	0.11197989388439
chr1	62350000	62400000	0.0146284879599596
chr1	62400000	62450000	0.0127381693983202
chr1	62450000	62500000	0.356260606190793
chr1	62500000	62550000	0.144716774429145
chr1	62550000	62600000	0.00599316907610681
chr1	62600000	62650000	0.133203015917342
chr1	62650000	62700000	0.720490623590316
chr1	62700000	62750000	0.0686529332159045
chr1	62750000	62800000	0.101540180009881
chr1	62800000	62850000	0.0604257512942238
chr1	62850000	62900000	0.192833974179967
chr1	62900000	62950000	0.017829140979099
chr1	62950000	63000000	0.494146456726742
chr1	63000000	63050000	0.203187764483492
chr1	63050000	63100000	0.163233303976113
chr1	63100000	63150000	0.0375700814125836
chr1	63150000	63200000	0.0824866281442657
chr1	63200000	63250000	0.620282258930681
chr1	63250000	63300000	0.475565484501536
chr1	63300000	63350000	0.488668829076536
chr1	63350000	63400000	0.235452065387837
chr1	63400000	63450000	0.775159495628638
chr1	63450000	63500000	0.111442871565742
chr1	63500000	63550000	0.000494060533155705
chr1	63550000	63600000	8.59235709835815e-05
chr1	63600000	63650000	4.29617854917907e-05
chr1	63650000	63700000	0.158034927931605
chr1	63700000	63750000	0.000193328034713169
chr1	63750000	63800000	0.0745816596137735
chr1	63800000	63850000	0.0306961957338947
chr1	63850000	63900000	0.00339398105385258
chr1	63900000	63950000	0.591261572830967
chr1	63950000	64000000	0.0750757201469293
chr1	64000000	64050000	0.853650677722166
chr1	64050000	64100000	0.0822073765385689
chr1	64100000	64150000	0.191523639722467
chr1	64150000	64200000	0.471655962021782
chr1	64200000	64250000	0.30930337464825
chr1	64250000	64300000	0.637424011341911
chr1	64300000	64350000	0.221167271711812
chr1	64350000	64400000	0.224045711339763
chr1	64400000	64450000	0.0607264837926664
chr1	64450000	64500000	0.0250037591562305
chr1	64500000	64550000	0.588576461237729
chr1	64550000	64600000	0.178162524434516
chr1	64600000	64650000	0.362275256159646
chr1	64650000	64700000	0.647197817541297
chr1	64700000	64750000	0.176465533907589
chr1	64750000	64800000	0.813502889180074
chr1	64800000	64850000	0.135522952333899
chr1	64850000	64900000	0.128369815049514
chr1	64900000	64950000	0.258823276695379
chr1	64950000	65000000	0.0791570897686508
chr1	65000000	65050000	0.471591519343544
chr1	65050000	65100000	0.411251691620304
chr1	65100000	65150000	0.395076579382639
chr1	65150000	65200000	0.416664876592271
chr1	65200000	65250000	0.646574871651666
chr1	65250000	65300000	0.493050931196701
chr1	65300000	65350000	0.42841492492428
chr1	65350000	65400000	0.500118144910102
chr1	65400000	65450000	0.52896698386785
chr1	65450000	65500000	0.758554765536056
chr1	65500000	65550000	0.459819990118789
chr1	65550000	65600000	0.589349773376582
chr1	65600000	65650000	0.250144996026035
chr1	65650000	65700000	0.62537323051146
chr1	65700000	65750000	0.385195368719524
chr1	65750000	65800000	0.429918587416493
chr1	65800000	65850000	0.334844156123128
chr1	65850000	65900000	0.181062444955212
chr1	65900000	65950000	0.59858655725732
chr1	65950000	66000000	0.0459476295834855
chr1	66000000	66050000	0.377268919296286
chr1	66050000	66100000	0.474040341116577
chr1	66100000	66150000	0.279702704444397
chr1	66150000	66200000	0.422486198526411
chr1	66200000	66250000	0.516744355895431
chr1	66250000	66300000	0.260112130260134
chr1	66300000	66350000	0.205464739114558
chr1	66350000	66400000	0.150752905290744
chr1	66400000	66450000	0.42532167636887
chr1	66450000	66500000	0.591476381758426
chr1	66500000	66550000	0.67559555775138
chr1	66550000	66600000	0.266964535046077
chr1	66600000	66650000	0.191802891328164
chr1	66650000	66700000	0.892724421626963
chr1	66700000	66750000	0.0320065301913948
chr1	66750000	66800000	0.778961613644663
chr1	66800000	66850000	0.283504822460421
chr1	66850000	66900000	0.289154297252594
chr1	66900000	66950000	0.53493867205121
chr1	66950000	67000000	0.108220737653857
chr1	67000000	67050000	0.381307327132516
chr1	67050000	67100000	0.519558352845144
chr1	67100000	67150000	0.041200352286641
chr1	67150000	67200000	0.216656284235173
chr1	67200000	67250000	0.728739286404743
chr1	67250000	67300000	0.351019268360793
chr1	67300000	67350000	0.483491933924774
chr1	67350000	67400000	0.499538160805963
chr1	67400000	67450000	0.00277103516422139
chr1	67450000	67500000	0.000279251605696751
chr1	67500000	67550000	0.0338753678602882
chr1	67550000	67600000	0.00947307370094297
chr1	67600000	67650000	0.0245741413013125
chr1	67650000	67700000	0.0825725517152492
chr1	67700000	67750000	0.139196184993448
chr1	67750000	67800000	0.0308680428758619
chr1	67800000	67850000	0.102292011255988
chr1	67850000	67900000	0.0727343028376259
chr1	67900000	67950000	0.379653298391081
chr1	67950000	68000000	0.319914935664726
chr1	68000000	68050000	0.00354434730307396
chr1	68050000	68100000	4.29617854917907e-05
chr1	68100000	68150000	4.29617854917907e-05
chr1	68150000	68200000	0.000687388567868874
chr1	68200000	68250000	0.0140485038558202
chr1	68250000	68300000	0.0430691899555345
chr1	68300000	68350000	0.014327755461517
chr1	68350000	68400000	0.176379610336606
chr1	68400000	68450000	0.000665907675122979
chr1	68450000	68500000	0.00219105106008211
chr1	68500000	68550000	0.700749683156832
chr1	68550000	68600000	0.226365647756321
chr1	68600000	68650000	0.000343694283934437
chr1	68650000	68700000	0.0321998582261078
chr1	68700000	68750000	0.631710093871501
chr1	68750000	68800000	0.25216419994415
chr1	68800000	68850000	0.0711876785599209
chr1	68850000	68900000	0.0140270229630743
chr1	68900000	68950000	0.0269585203961077
chr1	68950000	69000000	0.505230597383627
chr1	69000000	69050000	0.00189031856163946
chr1	69050000	69100000	0.34594977767276
chr1	69100000	69150000	0.31119369320989
chr1	69150000	69200000	0.0508023113440594
chr1	69200000	69250000	0.0117285674392628
chr1	69250000	69300000	0.237342383949477
chr1	69300000	69350000	0.298391081133332
chr1	69350000	69400000	0.463407299207355
chr1	69400000	69450000	0.201641140205787
chr1	69450000	69500000	0.00717461817713139
chr1	69500000	69550000	0.405322965222435
chr1	69550000	69600000	0.15900156810517
chr1	69600000	69650000	0.828109896247288
chr1	69650000	69700000	0.00738942710459045
chr1	69700000	69750000	0.31785276996112
chr1	69750000	69800000	0.684724937168389
chr1	69800000	69850000	0.459519257620347
chr1	69850000	69900000	0.315339505509849
chr1	69900000	69950000	0.0427040147788542
chr1	69950000	70000000	0.176529976585827
chr1	70000000	70050000	0.0204068481086074
chr1	70050000	70100000	0.00199772302536894
chr1	70100000	70150000	0.764827186217859
chr1	70150000	70200000	0.00509097158077887
chr1	70200000	70250000	0.926019805383112
chr1	70250000	70300000	0.268725968251241
chr1	70300000	70350000	0.555538848194531
chr1	70350000	70400000	0.482074195003544
chr1	70400000	70450000	0.031061370910575
chr1	70450000	70500000	0.251519773161773
chr1	70500000	70550000	0.000665907675122979
chr1	70550000	70600000	0.0100530578050824
chr1	70600000	70650000	0.611775825403304
chr1	70650000	70700000	0.015874379739222
chr1	70700000	70750000	0.313943247481365
chr1	70750000	70800000	0.00289992052069687
chr1	70800000	70850000	0.156638669903121
chr1	70850000	70900000	0.00193328034713125
chr1	70900000	70950000	0.113483556376603
chr1	70950000	71000000	0.161922969518613
chr1	71000000	71050000	0.0507163877730759
chr1	71050000	71100000	0.172341202500376
chr1	71100000	71150000	0.487229609262561
chr1	71150000	71200000	0.546044293600842
chr1	71200000	71250000	0.00442506390565589
chr1	71250000	71300000	8.59235709835815e-05
chr1	71300000	71350000	0.000150366249221268
chr1	71350000	71400000	0.000279251605696751
chr1	71400000	71450000	0.000494060533155705
chr1	71450000	71500000	0.132988206989882
chr1	71500000	71550000	0.0703284428500849
chr1	71550000	71600000	0.0152299529568449
chr1	71600000	71650000	0.0553992223916826
chr1	71650000	71700000	0.728395592120809
chr1	71700000	71750000	0.534766824909243
chr1	71750000	71800000	0.0651730285910682
chr1	71800000	71850000	0.00287843962795098
chr1	71850000	71900000	0.00637982514553304
chr1	71900000	71950000	0.255858913496445
chr1	71950000	72000000	0.00453246836938548
chr1	72000000	72050000	0.0137907331428694
chr1	72050000	72100000	0.289154297252594
chr1	72100000	72150000	0.519751680879857
chr1	72150000	72200000	0.0234141730930337
chr1	72200000	72250000	0.0016540287414345
chr1	72250000	72300000	0.00390952247975429
chr1	72300000	72350000	0.233561746826198
chr1	72350000	72400000	0.118445642600907
chr1	72400000	72450000	0.00339398105385258
chr1	72450000	72500000	0.303396129143127
chr1	72500000	72550000	0.049599381350289
chr1	72550000	72600000	0.0961699568234056
chr1	72600000	72650000	0.0834317874250854
chr1	72650000	72700000	0.869288767641183
chr1	72700000	72750000	0.147423366915129
chr1	72750000	72800000	0.000107404463729477
chr1	72800000	72850000	0.0175284084806565
chr1	72850000	72900000	0.0458402251197559
chr1	72900000	72950000	0.410263570553992
chr1	72950000	73000000	0.0237149055914764
chr1	73000000	73050000	0.010353790303525
chr1	73050000	73100000	0.0247245075505338
chr1	73100000	73150000	0.000687388567868874
chr1	73150000	73200000	0.0103752711962709
chr1	73200000	73250000	0.479238717161085
chr1	73250000	73300000	0.0182802397267631
chr1	73300000	73350000	0.576654565763753
chr1	73350000	73400000	0.265611238803085
chr1	73400000	73450000	0.0667840955470109
chr1	73450000	73500000	0.122591454900866
chr1	73500000	73550000	0.631516765836788
chr1	73550000	73600000	0.42390393744764
chr1	73600000	73650000	0.300711017549889
chr1	73650000	73700000	0.54920198483449
chr1	73700000	73750000	0.503662492213176
chr1	73750000	73800000	0.385474620325221
chr1	73800000	73850000	0.684424204669946
chr1	73850000	73900000	0.582776620196335
chr1	73900000	73950000	0.354112516916203
chr1	73950000	74000000	0.380963632848581
chr1	74000000	74050000	0.167593925203531
chr1	74050000	74100000	0.544476188430391
chr1	74100000	74150000	0.656348677851051
chr1	74150000	74200000	0.00979528709213151
chr1	74200000	74250000	0.00143921981397543
chr1	74250000	74300000	0.125942474169226
chr1	74300000	74350000	0.000193328034713169
chr1	74350000	74400000	0.0874272334758233
chr1	74400000	74450000	0.00158958606319681
chr1	74450000	74500000	0.216119261916525
chr1	74500000	74550000	0.0400403840783623
chr1	74550000	74600000	0.807681567245935
chr1	74600000	74650000	0.223401284557386
chr1	74650000	74700000	0.85766760466565
chr1	74700000	74750000	0.283139647283741
chr1	74750000	74800000	0.0187528193671729
chr1	74800000	74850000	0.0973514059244303
chr1	74850000	74900000	0.155156488303654
chr1	74900000	74950000	0.427920864391124
chr1	74950000	75000000	0.038773011406354
chr1	75000000	75050000	0.203660344123902
chr1	75100000	75150000	0.00468283461860675
chr1	75150000	75200000	0.269370395033618
chr1	75200000	75250000	0.812428844542779
chr1	75250000	75300000	0.475415118252315
chr1	75300000	75350000	0.688570016969905
chr1	75350000	75400000	0.106867441410865
chr1	75400000	75450000	0.139948016239555
chr1	75450000	75500000	0.273838420724765
chr1	75500000	75550000	0.128498700405989
chr1	75550000	75600000	0.16078448220308
chr1	75600000	75650000	0.00564947479217237
chr1	75650000	75700000	0.003308057482869
chr1	75700000	75750000	0.02380082916246
chr1	75750000	75800000	0.00992417244860699
chr1	75800000	75850000	0.000794793031598351
chr1	75850000	75900000	0.0419736644254936
chr1	75900000	75950000	0.0266792687904109
chr1	75950000	76000000	0.000494060533155705
chr1	76000000	76050000	0.371189826649196
chr1	76050000	76100000	0.0749897965759457
chr1	76100000	76150000	0.276673898567224
chr1	76150000	76200000	0.36854767684145
chr1	76200000	76250000	0.0175713702661483
chr1	76250000	76300000	0.202758146628574
chr1	76300000	76350000	0.0992846862715614
chr1	76350000	76400000	0.203574420552918
chr1	76400000	76450000	0.536528258114407
chr1	76450000	76500000	0.0274096191437716
chr1	76500000	76550000	0.148776663158121
chr1	76550000	76600000	0.382639142482762
chr1	76600000	76650000	0.677958455953429
chr1	76650000	76700000	0.111185100852791
chr1	76700000	76750000	0.000300732498442646
chr1	76750000	76800000	0.169011664124761
chr1	76800000	76850000	0.872811634051511
chr1	76850000	76900000	0.211801602474599
chr1	76900000	76950000	0.0700491912443881
chr1	76950000	77000000	0.00590724550512323
chr1	77000000	77050000	0.188000773312139
chr1	77050000	77100000	0.0506304642020923
chr1	77100000	77150000	0.654501321074904
chr1	77150000	77200000	0.0464416901166412
chr1	77200000	77250000	0.309861877859644
chr1	77250000	77300000	0.282817433892553
chr1	77300000	77350000	0.979077610465491
chr1	77350000	77400000	0.705131785276996
chr1	77400000	77450000	0.540480742379653
chr1	77450000	77500000	0.681481322363757
chr1	77500000	77550000	0.355830988335875
chr1	77550000	77600000	0.498227826348463
chr1	77600000	77650000	0.423710609412927
chr1	77650000	77700000	0.872833114944257
chr1	77700000	77750000	0.152664704745129
chr1	77750000	77800000	0.0985758168109466
chr1	77800000	77850000	0.699052692629906
chr1	77850000	77900000	0.156187571155457
chr1	77950000	78000000	0.0727343028376259
chr1	78000000	78050000	0.126307649345907
chr1	78050000	78100000	0.0423603204949198
chr1	78100000	78150000	0.000773312138852456
chr1	78200000	78250000	0.00094515928081973
chr1	78300000	78350000	0.00738942710459045
chr1	78350000	78400000	0.00839902906364787
chr1	78400000	78450000	0.000150366249221268
chr1	78450000	78500000	0.663931432990355
chr1	78500000	78550000	0.794664146241918
chr1	78550000	78600000	0.0279681223551651
chr1	78600000	78650000	0.0539814834704531
chr1	78650000	78700000	0.0553777414989367
chr1	78700000	78750000	0.000794793031598351
chr1	78750000	78800000	0.939681653169506
chr1	78800000	78850000	0.640280970077116
chr1	78850000	78900000	0.031061370910575
chr1	78900000	78950000	0.00023628982020496
chr1	78950000	79000000	0.404377805941615
chr1	79000000	79050000	0.393766244925139
chr1	79050000	79100000	0.276351685176036
chr1	79100000	79150000	0.092539685949348
chr1	79150000	79200000	0.175391489270294
chr1	79200000	79250000	0.442527871458338
chr1	79250000	79300000	0.397826133654115
chr1	79300000	79350000	0.771722552789294
chr1	79350000	79400000	0.239275664296608
chr1	79400000	79450000	0.268403754860052
chr1	79450000	79500000	0.249930187098576
chr1	79500000	79550000	0.733228792988637
chr1	79550000	79600000	0.308959680364316
chr1	79600000	79650000	0.092539685949348
chr1	79650000	79700000	0.0543251777543875
chr1	79700000	79750000	0.000687388567868874
chr1	79750000	79800000	0.0434343651322149
chr1	79800000	79850000	0.0366893648100015
chr1	79850000	79900000	0.0715743346293471
chr1	79900000	79950000	0.686873026442979
chr1	79950000	80000000	0.560823147810023
chr1	80000000	80050000	0.743625545077653
chr1	80050000	80100000	0.119970785985866
chr1	80100000	80150000	0.332760509526776
chr1	80150000	80200000	0.918694820956759
chr1	80200000	80250000	0.672888965265396
chr1	80250000	80300000	0.48959250746461
chr1	80300000	80350000	0.659850063368634
chr1	80350000	80400000	0.852018129873478
chr1	80400000	80450000	0.0273881382510257
chr1	80450000	80500000	0.0400403840783623
chr1	80500000	80550000	0.29085128777952
chr1	80550000	80600000	0.292290507593496
chr1	80600000	80650000	0.10699632676734
chr1	80650000	80700000	0.63596331063519
chr1	80700000	80750000	0.158120851502588
chr1	80750000	80800000	0.410671707516164
chr1	80800000	80850000	0.716366292183103
chr1	80850000	80900000	0.0992202435933237
chr1	80900000	80950000	0.0542822159688957
chr1	80950000	81000000	0.946104440100531
chr1	81000000	81050000	0.18018172835263
chr1	81350000	81400000	0.947199965630572
chr1	81450000	81500000	0.0503726934891414
chr1	81600000	81650000	0.244903658196035
chr1	81650000	81700000	0.298283676669602
chr1	81700000	81750000	0.0384293171224196
chr1	82150000	82200000	0.215968895667304
chr1	82200000	82250000	0.698064571563594
chr1	82250000	82300000	0.528988464760595
chr1	82300000	82350000	0.388460464416901
chr1	82350000	82400000	0.60954181255773
chr1	82400000	82450000	0.000816273924344246
chr1	82450000	82500000	0.0294073421691405
chr1	82500000	82550000	0.112130260133611
chr1	82550000	82600000	0.319334951560587
chr1	82600000	82650000	0.218825854402509
chr1	82650000	82700000	0.758662169999785
chr1	82700000	82750000	0.779520116856057
chr1	82750000	82800000	0.534186840805104
chr1	82800000	82850000	0.61965931304105
chr1	82850000	82900000	0.344918694820957
chr1	82900000	82950000	0.150559577256031
chr1	82950000	83000000	0.704573282065603
chr1	83000000	83050000	0.127596502910661
chr1	83050000	83100000	0.218632526367796
chr1	83100000	83150000	0.20267222305759
chr1	83150000	83200000	0.0981247180632827
chr1	83200000	83250000	0.924430219319915
chr1	83250000	83300000	0.585032113934655
chr1	83300000	83350000	0.0139625802848367
chr1	83350000	83400000	0.435890275599854
chr1	83400000	83450000	0.246106588189805
chr1	83450000	83500000	0.329366528472923
chr1	83500000	83550000	0.726419349988185
chr1	83550000	83600000	0.416127854273624
chr1	83600000	83650000	0.915429725259382
chr1	83650000	83700000	0.0243593323738535
chr1	83700000	83750000	0.0115352394045497
chr1	83750000	83800000	0.061714604858978
chr1	83800000	83850000	0.0273881382510257
chr1	83850000	83900000	0.0360664189203703
chr1	83900000	83950000	0.104461581423324
chr1	83950000	84000000	0.0773956565634868
chr1	84000000	84050000	0.0309539664468456
chr1	84050000	84100000	0.0286125491375422
chr1	84100000	84150000	0.00500504800979529
chr1	84150000	84200000	0.934289949090284
chr1	84200000	84250000	0.0590724550512319
chr1	84250000	84300000	0.105664511417095
chr1	84300000	84350000	0.584129916439327
chr1	84350000	84400000	0.223916825983288
chr1	84400000	84450000	0.185208257255172
chr1	84450000	84500000	0.0242089661246322
chr1	84500000	84550000	0.0273881382510257
chr1	84550000	84600000	0.00715313728438549
chr1	84600000	84650000	0.0899834597125857
chr1	84650000	84700000	0.446437393938092
chr1	84700000	84750000	0.0267651923613945
chr1	84750000	84800000	0.00930122655897581
chr1	84800000	84850000	0.945245204390694
chr1	84850000	84900000	0.000150366249221268
chr1	84900000	84950000	0.0259274375443044
chr1	84950000	85000000	0.0911434279208644
chr1	85000000	85050000	0.209052048203123
chr1	85050000	85100000	0.615191287349902
chr1	85100000	85150000	0.116791613859472
chr1	85150000	85200000	0.0378493330182802
chr1	85200000	85250000	0.0145210834962302
chr1	85450000	85500000	0.0882220265074216
chr1	85500000	85550000	0.00178291409790987
chr1	85550000	85600000	0.0049406053315576
chr1	85600000	85650000	0.11139990978025
chr1	85650000	85700000	0.808476360277533
chr1	85700000	85750000	0.135372586084678
chr1	85750000	85800000	0.531286920284407
chr1	85800000	85850000	0.00674500032221337
chr1	85850000	85900000	0.6442978970206
chr1	85900000	85950000	0.0357871673146736
chr1	85950000	86000000	0.818529418082615
chr1	86000000	86050000	0.404657057547312
chr1	86050000	86100000	0.0105685992309841
chr1	86100000	86150000	0.603806414194574
chr1	86150000	86200000	0.423366915128993
chr1	86200000	86250000	0.643352737739781
chr1	86250000	86300000	0.0038450798015166
chr1	86300000	86350000	0.107404463729513
chr1	86350000	86400000	0.117070865465169
chr1	86400000	86450000	0.0605546366506992
chr1	86450000	86500000	0.0949240650441432
chr1	86500000	86550000	0.000773312138852456
chr1	86550000	86600000	0.57253023435654
chr1	86600000	86650000	0.613322449681009
chr1	86650000	86700000	0.891005950207291
chr1	86700000	86750000	0.149549975296973
chr1	86750000	86800000	0.479689815908749
chr1	86800000	86850000	0.651536957875969
chr1	86850000	86900000	0.740704143664211
chr1	86900000	86950000	0.0181728352630335
chr1	86950000	87000000	0.78138895452495
chr1	87000000	87050000	0.300195476123988
chr1	87050000	87100000	0.767490816918351
chr1	87100000	87150000	0.608489248813181
chr1	87150000	87200000	0.729705926578309
chr1	87200000	87250000	0.83947328850987
chr1	87250000	87300000	0.547741284127768
chr1	87300000	87350000	0.1525573002814
chr1	87350000	87400000	0.541211092733014
chr1	87400000	87450000	0.000494060533155705
chr1	87450000	87500000	0.329001353296243
chr1	87500000	87550000	0.123966232036603
chr1	87550000	87600000	0.0771378858505359
chr1	87600000	87650000	0.142762013189268
chr1	87650000	87700000	0.841943591175649
chr1	87700000	87750000	0.170450883938737
chr1	87750000	87800000	0.247674693360256
chr1	87800000	87850000	0.474921057719159
chr1	87850000	87900000	0.0455609735140593
chr1	87900000	87950000	0.0132537108242219
chr1	87950000	88000000	4.29617854917907e-05
chr1	88000000	88050000	0.354112516916203
chr1	88050000	88100000	0.0642278693102485
chr1	88100000	88150000	0.767898953880523
chr1	88150000	88200000	0.458144480484609
chr1	88300000	88350000	0.360921959916654
chr1	88350000	88400000	0.0741950035443473
chr1	88400000	88450000	0.00115996820827868
chr1	88450000	88500000	0.0416944128197968
chr1	88500000	88550000	0.121710738298284
chr1	88550000	88600000	0.954610873627908
chr1	88600000	88650000	0.35355401370481
chr1	88650000	88700000	0.482117156789036
chr1	88700000	88750000	0.183597190299229
chr1	88750000	88800000	0.610637338087771
chr1	88800000	88850000	0.813739179000279
chr1	88850000	88900000	0.165402874143449
chr1	88900000	88950000	0.0054561467574592
chr1	88950000	89000000	0.00367323265954933
chr1	89000000	89050000	0.0648293343071338
chr1	89050000	89100000	0.130711232358817
chr1	89100000	89150000	0.432152600262067
chr1	89150000	89200000	0.731768092281915
chr1	89200000	89250000	0.735290958692243
chr1	89250000	89300000	0.931003372500161
chr1	89300000	89350000	0.757974781431916
chr1	89350000	89400000	0.0221468004210255
chr1	89400000	89450000	0.594741477455803
chr1	89450000	89500000	0.593173372285352
chr1	89500000	89550000	0.59669623869568
chr1	89550000	89600000	0.031061370910575
chr1	89600000	89650000	0.000665907675122979
chr1	89650000	89700000	0.000279251605696751
chr1	89700000	89750000	0.00287843962795098
chr1	89750000	89800000	0.00305028676991814
chr1	89800000	89850000	0.0735076149764784
chr1	89850000	89900000	0.0527355916911907
chr1	89900000	89950000	0.112667282452259
chr1	89950000	90000000	0.896548020535733
chr1	90000000	90050000	0.0117285674392628
chr1	90050000	90100000	0.476081025927438
chr1	90100000	90150000	0.194402079350418
chr1	90150000	90200000	0.117199750821644
chr1	90200000	90250000	0.0777608317401671
chr1	90250000	90300000	0.0234356539857796
chr1	90300000	90350000	0.00354434730307396
chr1	90350000	90400000	0.0123300324361481
chr1	90400000	90450000	0.00023628982020496
chr1	90450000	90500000	8.59235709835815e-05
chr1	90500000	90550000	0.000773312138852456
chr1	90550000	90600000	0.000494060533155705
chr1	90600000	90650000	0.00268511159323781
chr1	90650000	90700000	0.105342298025906
chr1	90700000	90750000	0.224045711339763
chr1	90750000	90800000	0.00947307370094297
chr1	90800000	90850000	0.000902197495327939
chr1	90850000	90900000	0.00375915623053291
chr1	90900000	90950000	0.000279251605696751
chr1	90950000	91000000	0.00352286641032806
chr1	91000000	91050000	0.000859235709836148
chr1	91050000	91100000	0.00212660838184431
chr1	91100000	91150000	0.00412433140721324
chr1	91150000	91200000	0.899748673554873
chr1	91200000	91250000	0.040770734431723
chr1	91250000	91300000	0.0590939359439778
chr1	91300000	91350000	0.469078254892273
chr1	91350000	91400000	0.419908491396902
chr1	91400000	91450000	0.379674779283827
chr1	91450000	91500000	0.692823233733594
chr1	91500000	91550000	0.231907718084764
chr1	91550000	91600000	0.643180890597813
chr1	91600000	91650000	0.771421820290851
chr1	91650000	91700000	0.659978948725109
chr1	91700000	91750000	0.396494318303869
chr1	91750000	91800000	0.515928081971087
chr1	91800000	91850000	0.585139518398385
chr1	91850000	91900000	0.141365755160785
chr1	91900000	91950000	0.374712693059524
chr1	91950000	92000000	0.125341009172341
chr1	92000000	92050000	0.277554615169807
chr1	92050000	92100000	0.54301548772367
chr1	92100000	92150000	0.268446716645544
chr1	92150000	92200000	0.650613279487895
chr1	92200000	92250000	0.746761755418555
chr1	92250000	92300000	0.309732992503168
chr1	92300000	92350000	0.971451893540695
chr1	92350000	92400000	0.389491547268704
chr1	92400000	92450000	0.607458165961377
chr1	92450000	92500000	0.544497669323137
chr1	92500000	92550000	0.353682899061285
chr1	92550000	92600000	0.609563293450476
chr1	92600000	92650000	0.598908770648508
chr1	92650000	92700000	0.268554121109273
chr1	92700000	92750000	0.401585289884648
chr1	92750000	92800000	0.198397525401156
chr1	92800000	92850000	0.0432195562047558
chr1	92850000	92900000	0.0537237127575022
chr1	92900000	92950000	0.00339398105385258
chr1	92950000	93000000	0.827981010890813
chr1	93000000	93050000	0.335230812192555
chr1	93050000	93100000	0.441904925568707
chr1	93100000	93150000	0.52099757265912
chr1	93150000	93200000	0.189289626876893
chr1	93200000	93250000	0.102506820183447
chr1	93250000	93300000	0.00289992052069687
chr1	93300000	93350000	0.850450024703027
chr1	93350000	93400000	0.36712993792022
chr1	93400000	93450000	0.438790196120551
chr1	93450000	93500000	0.468970850428544
chr1	93500000	93550000	0.521856808368956
chr1	93550000	93600000	0.152578781174146
chr1	93600000	93650000	0.424655768693747
chr1	93650000	93700000	0.138981376065989
chr1	93700000	93750000	0.691792150881791
chr1	93750000	93800000	0.504672094172234
chr1	93800000	93850000	0.722337980366464
chr1	93850000	93900000	0.0262496509354929
chr1	93900000	93950000	0.556935106223015
chr1	93950000	94000000	0.210254978196894
chr1	94000000	94050000	0.259596588834232
chr1	94050000	94100000	0.132558589134964
chr1	94100000	94150000	0.230597383627264
chr1	94150000	94200000	0.00573539836315595
chr1	94200000	94250000	0.218074023156402
chr1	94250000	94300000	0.0410714669301656
chr1	94300000	94350000	0.894786587330569
chr1	94350000	94400000	0.00541318497196741
chr1	94400000	94450000	0.000107404463729477
chr1	94450000	94500000	0.704831052778554
chr1	94500000	94550000	0.0703284428500849
chr1	94550000	94600000	0.781324511846712
chr1	94600000	94650000	0.0220179150645501
chr1	94650000	94700000	0.527033703520718
chr1	94700000	94750000	0.128305372371276
chr1	94750000	94800000	0.153803192060662
chr1	94800000	94850000	0.794320451957983
chr1	94850000	94900000	0.289347625287307
chr1	94900000	94950000	0.0479883143943463
chr1	94950000	95000000	0.432281485618542
chr1	95000000	95050000	0.176143320516401
chr1	95050000	95100000	0.86741992997229
chr1	95100000	95150000	0.97787468047172
chr1	95150000	95200000	0.392434429574893
chr1	95200000	95250000	0.185702317788327
chr1	95250000	95300000	0.52885957940412
chr1	95300000	95350000	0.775717998840032
chr1	95350000	95400000	0.373080145210835
chr1	95400000	95450000	0.17530556569931
chr1	95450000	95500000	0.000257770712950856
chr1	95500000	95550000	0.45389126372092
chr1	95550000	95600000	0.256589263849806
chr1	95600000	95650000	0.102463858397955
chr1	95650000	95700000	0.166068781818572
chr1	95700000	95750000	0.33619745236612
chr1	95750000	95800000	0.764913109788843
chr1	95800000	95850000	0.0934848452301678
chr1	95850000	95900000	0.0117285674392628
chr1	95900000	95950000	0.820892316284665
chr1	95950000	96000000	0.590423818013877
chr1	96000000	96050000	0.140807251949391
chr1	96050000	96100000	0.40461409576182
chr1	96100000	96150000	0.0670418662599618
chr1	96150000	96200000	0.373251992352802
chr1	96200000	96250000	0.125512856314308
chr1	96250000	96300000	0.117307155285374
chr1	96300000	96350000	0.541726634158916
chr1	96350000	96400000	0.00075183124610656
chr1	96400000	96450000	0.00358730908856575
chr1	96450000	96500000	0.568899963482482
chr1	96500000	96550000	0.000494060533155705
chr1	96550000	96600000	0.0331235366141817
chr1	96600000	96650000	0.00597168818336091
chr1	96650000	96700000	0.0837754817090198
chr1	96700000	96750000	0.657444203381093
chr1	96750000	96800000	0.628745730672567
chr1	96800000	96850000	0.539277812385883
chr1	96850000	96900000	0.0413936803213542
chr1	96900000	96950000	0.130410499860374
chr1	96950000	97000000	0.348441561231285
chr1	97000000	97050000	0.30358945717784
chr1	97050000	97100000	0.608789981311623
chr1	97100000	97150000	0.54243550361953
chr1	97300000	97350000	0.0182587588340172
chr1	97350000	97400000	0.113268747449144
chr1	97400000	97450000	0.237986810731854
chr1	97450000	97500000	0.0858591283053723
chr1	97500000	97550000	0.344918694820957
chr1	97550000	97600000	0.598887289755762
chr1	97600000	97650000	0.295534122398127
chr1	97650000	97700000	0.146027108886645
chr1	97700000	97750000	0.274933946254806
chr1	97750000	97800000	0.586922432496294
chr1	97800000	97850000	0.795330053917041
chr1	97850000	97900000	0.626898373896419
chr1	97900000	97950000	0.600476875818959
chr1	97950000	98000000	0.679505080231134
chr1	98000000	98050000	0.72046914269757
chr1	98050000	98100000	0.0436491740596739
chr1	98100000	98150000	0.430154877236698
chr1	98150000	98200000	0.164135501471441
chr1	98200000	98250000	0.709363521147939
chr1	98250000	98300000	0.235967606813739
chr1	98300000	98350000	0.865959229265568
chr1	98350000	98400000	0.336562627542801
chr1	98400000	98450000	0.366549953816081
chr1	98450000	98500000	0.812772538826714
chr1	98500000	98550000	0.74033896848753
chr1	98550000	98600000	0.279487895516938
chr1	98600000	98650000	0.2702511116362
chr1	98650000	98700000	0.257491461345133
chr1	98700000	98750000	0.0119433763667218
chr1	98750000	98800000	0.0477090627886495
chr1	98800000	98850000	0.395312869202844
chr1	98850000	98900000	0.291194982063455
chr1	98900000	98950000	0.0243808132665994
chr1	98950000	99000000	0.265117178269929
chr1	99000000	99050000	0.982664919554057
chr1	99050000	99100000	0.558266921573261
chr1	99100000	99150000	0.000494060533155705
chr1	99150000	99200000	0.520546473911456
chr1	99200000	99250000	0.206624707322836
chr1	99250000	99300000	0.217515519945009
chr1	99300000	99350000	8.59235709835815e-05
chr1	99350000	99400000	0.0595020729061499
chr1	99400000	99450000	0.591626748007647
chr1	99450000	99500000	0.0247889502287715
chr1	99500000	99550000	6.44426782376861e-05
chr1	99550000	99600000	0.224776061693124
chr1	99600000	99650000	0.395377311881082
chr1	99650000	99700000	0.000472579640409809
chr1	99700000	99750000	0.0831740167121345
chr1	99750000	99800000	0.194144308637467
chr1	99800000	99850000	0.470925611668421
chr1	99850000	99900000	0.297359998281529
chr1	99900000	99950000	0.0766008635318883
chr1	99950000	100000000	0.055742916675617
chr1	100000000	100050000	0.0684381242884454
chr1	100050000	100100000	0.210362382660623
chr1	100100000	100150000	0.0115137585118037
chr1	100150000	100200000	8.59235709835815e-05
chr1	100200000	100250000	0.623182179451378
chr1	100250000	100300000	0.0314480269800013
chr1	100300000	100350000	0.0950099886151269
chr1	100350000	100400000	0.752454191996219
chr1	100400000	100450000	0.247674693360256
chr1	100450000	100500000	0.663587738706421
chr1	100500000	100550000	0.729254827830645
chr1	100550000	100600000	0.388481945309647
chr1	100600000	100650000	0.781474878095934
chr1	100650000	100700000	0.0486327411767233
chr1	100700000	100750000	0.573389470066376
chr1	100750000	100800000	0.0364745558825424
chr1	100800000	100850000	0.0427254956716001
chr1	100850000	100900000	0.685841943591176
chr1	100900000	100950000	0.302236160934848
chr1	100950000	101000000	0.16838871823513
chr1	101000000	101050000	0.434837711855305
chr1	101050000	101100000	0.541382939874981
chr1	101100000	101150000	0.69452022426052
chr1	101150000	101200000	0.824436663587739
chr1	101200000	101250000	0.362747835800056
chr1	101250000	101300000	0.0626168023543059
chr1	101300000	101350000	0.042081068889223
chr1	101350000	101400000	0.227998195605009
chr1	101400000	101450000	0.564002319936417
chr1	101450000	101500000	0.0407492535389771
chr1	101500000	101550000	0.201125598779885
chr1	101550000	101600000	0.575859772732155
chr1	101600000	101650000	0.00897901316778726
chr1	101650000	101700000	0.144136790325006
chr1	101700000	101750000	0.165789530212876
chr1	101750000	101800000	0.338646274139153
chr1	101800000	101850000	0.215474835134148
chr1	101850000	101900000	0.595665155843877
chr1	101900000	101950000	0.792107920005155
chr1	101950000	102000000	0.557665456576375
chr1	102000000	102050000	0.103301613215045
chr1	102050000	102100000	0.0334672308981161
chr1	102100000	102150000	0.0219534723863124
chr1	102150000	102200000	0.0276459089639766
chr1	102200000	102250000	0.432904431508173
chr1	102250000	102300000	0.207505423925418
chr1	102300000	102350000	0.317895731746611
chr1	102350000	102400000	0.36178119562649
chr1	102400000	102450000	0.0479238717161086
chr1	102450000	102500000	0.663351448886216
chr1	102500000	102550000	0.739007153137284
chr1	102550000	102600000	0.320280110841407
chr1	102600000	102650000	0.000451098747663914
chr1	102650000	102700000	0.193113225785664
chr1	102700000	102750000	0.65095697377183
chr1	102750000	102800000	0.96109810323717
chr1	102800000	102850000	0.519472429274161
chr1	102850000	102900000	0.0267651923613945
chr1	102900000	102950000	0.61394539557064
chr1	102950000	103000000	0.148776663158121
chr1	103000000	103050000	0.677314029171052
chr1	103050000	103100000	0.761347281593023
chr1	103100000	103150000	0.00610057353983628
chr1	103150000	103200000	0.369686164156982
chr1	103200000	103250000	0.315575795330054
chr1	103250000	103300000	0.169398320194187
chr1	103300000	103350000	0.573131699353425
chr1	103350000	103400000	0.485124481773462
chr1	103400000	103450000	0.109488110325865
chr1	103500000	103550000	0.334736751659399
chr1	103550000	103600000	0.396322471161901
chr1	103600000	103650000	0.0311687753743045
chr1	103650000	103700000	0.179966919425171
chr1	103700000	103750000	0.304019075032758
chr1	103750000	103800000	0.0735720576547161
chr1	103800000	103850000	0.221274676175542
chr1	103850000	103900000	0.736794621184456
chr1	103900000	103950000	0.602130904560394
chr1	103950000	104000000	0.416235258737353
chr1	104000000	104050000	0.231671428264559
chr1	104050000	104100000	0.594827401026787
chr1	104100000	104150000	0.179666186926729
chr1	104150000	104200000	0.0102034240543037
chr1	104200000	104250000	0.245247352479969
chr1	104250000	104300000	0.723412025003759
chr1	104300000	104350000	0.432775546151698
chr1	104350000	104400000	0.779412712392327
chr1	104400000	104450000	0.418147058191738
chr1	104450000	104500000	0.025562262367624
chr1	104500000	104550000	0.302493931647799
chr1	104550000	104600000	0.757158507507572
chr1	104600000	104650000	0.416535991235796
chr1	104650000	104700000	0.523424913539407
chr1	104700000	104750000	0.480763860546044
chr1	104750000	104800000	0.14815371726849
chr1	104800000	104850000	0.231542542908083
chr1	104850000	104900000	0.93918759263635
chr1	104900000	104950000	0.374948982879728
chr1	104950000	105000000	0.38783751852727
chr1	105000000	105050000	0.00023628982020496
chr1	105050000	105100000	0.0239082336261895
chr1	105100000	105150000	0.122376645973407
chr1	105150000	105200000	0.0328013232229931
chr1	105200000	105250000	0.64309496702683
chr1	105250000	105300000	0.215302987992181
chr1	105300000	105350000	0.646746718793633
chr1	105350000	105400000	0.178957317466114
chr1	105400000	105450000	0.0928189375550448
chr1	105450000	105500000	0.560286125491375
chr1	105500000	105550000	0.132988206989882
chr1	105550000	105600000	0.370266148261122
chr1	105600000	105650000	0.207097286963246
chr1	105650000	105700000	0.396386913840139
chr1	105700000	105750000	0.523575279788628
chr1	105750000	105800000	0.37451936502481
chr1	105800000	105850000	0.924752432711103
chr1	105850000	105900000	0.759714733744334
chr1	105900000	105950000	0.439047966833502
chr1	105950000	106000000	0.248705776212059
chr1	106000000	106050000	0.348140828732842
chr1	106050000	106100000	0.0281184886043864
chr1	106100000	106150000	0.0299014027022964
chr1	106150000	106200000	2.14808927458954e-05
chr1	106200000	106250000	0.00893605138229547
chr1	106250000	106300000	0.000644426782377083
chr1	106300000	106350000	0.00869976156209051
chr1	106350000	106400000	0.000107404463729477
chr1	106400000	106450000	0.0330161321504522
chr1	106450000	106500000	0.800743238889008
chr1	106500000	106550000	0.12650097738062
chr1	106550000	106600000	0.104762313921767
chr1	106600000	106650000	0.629862737095354
chr1	106650000	106700000	0.817777586836509
chr1	106700000	106750000	0.94584666938758
chr1	106750000	106800000	0.261014327755462
chr1	106800000	106850000	0.00199772302536894
chr1	106850000	106900000	0.127832792730866
chr1	106900000	106950000	0.550297510364531
chr1	106950000	107000000	0.464395420273667
chr1	107000000	107050000	0.958756685927867
chr1	107050000	107100000	0.00322213391188542
chr1	107100000	107150000	0.0298369600240586
chr1	107150000	107200000	0.030416944128198
chr1	107200000	107250000	0.615019440207935
chr1	107250000	107300000	0.528322557085472
chr1	107300000	107350000	0.845939037226387
chr1	107350000	107400000	0.265095697377183
chr1	107400000	107450000	0.00872124245483641
chr1	107450000	107500000	0.229265568277018
chr1	107500000	107550000	0.307821193048783
chr1	107550000	107600000	0.0432195562047558
chr1	107600000	107650000	0.319463836917062
chr1	107650000	107700000	0.910682447962537
chr1	107700000	107750000	0.0220608768500419
chr1	107750000	107800000	0.350589650505875
chr1	107800000	107850000	0.839151075118682
chr1	107850000	107900000	0.3491504306919
chr1	107900000	107950000	0.0239082336261895
chr1	107950000	108000000	0.33404936309153
chr1	108000000	108050000	0.0829162459991837
chr1	108050000	108100000	0.378042231435138
chr1	108100000	108150000	0.340171417524112
chr1	108150000	108200000	0.844843511696346
chr1	108200000	108250000	0.000859235709836148
chr1	108250000	108300000	0.395527678130303
chr1	108300000	108350000	0.0487616265331987
chr1	108350000	108400000	0.291023134921487
chr1	108400000	108450000	0.350761497647842
chr1	108450000	108500000	0.386677550318991
chr1	108500000	108550000	0.469507872747191
chr1	108550000	108600000	0.806285309217451
chr1	108600000	108650000	0.832363113010977
chr1	108650000	108700000	0.00124589177926238
chr1	108700000	108750000	0.0891886666809872
chr1	108750000	108800000	0.214014134427427
chr1	108800000	108850000	0.890490408781389
chr1	108850000	108900000	0.0435417695959444
chr1	108900000	108950000	0.225377526690009
chr1	108950000	109000000	0.0520482031233218
chr1	109000000	109050000	0.169677571799884
chr1	109050000	109100000	0.0337035207183211
[truncated: 44,553 more rows]
