# Supplementary material for: Transcription elongation can be sufficient, but is not necessary, to advance replication timing
Source: EMBO Rep. 2026 Mar 24;27(8):1964–99. doi: 10.1038/s44319-026-00735-2 (PMC13121604; doi:10.1038/s44319-026-00735-2)
Supplement: Supplementary file 4 — Source data Fig. 3 [file 44319_2026_735_MOESM4_ESM.zip › Fig3/3B/hPGK_Ptn_cas_pvalues.bg]

chr1	3000000	3050000	0.341658599548241
chr1	3150000	3200000	0.0136818328493062
chr1	3200000	3250000	0.64622996665591
chr1	3250000	3300000	0.0972571797353985
chr1	3300000	3350000	0.148757663762504
chr1	3350000	3400000	0.408970635688932
chr1	3400000	3450000	0.138173604388512
chr1	3450000	3500000	0.856104119608476
chr1	3500000	3550000	0.726384855329676
chr1	3550000	3600000	0.442465311390771
chr1	3600000	3650000	0.0355383457029149
chr1	3650000	3700000	0.701710229106163
chr1	3700000	3750000	0.418522103904485
chr1	3750000	3800000	0.00929332042594389
chr1	3800000	3850000	0.255501774766054
chr1	3850000	3900000	0.659330966978595
chr1	3900000	3950000	0.265182316876412
chr1	3950000	4000000	0.138991072388943
chr1	4000000	4050000	0.570592664300312
chr1	4050000	4100000	0.51106808647951
chr1	4100000	4150000	0.847907927288373
chr1	4150000	4200000	0.993675379154566
chr1	4200000	4250000	0.892567494890825
chr1	4250000	4300000	0.174529418091858
chr1	4300000	4350000	0.38539313757126
chr1	4350000	4400000	0.0921802732064106
chr1	4400000	4450000	0.449413789394428
chr1	4450000	4500000	0.19242766483812
chr1	4500000	4550000	0.0154888673765731
chr1	4550000	4600000	0.326879638593095
chr1	4600000	4650000	0.576659137356136
chr1	4650000	4700000	0.0855329676239647
chr1	4700000	4750000	0.127998279014736
chr1	4750000	4800000	0.00727116274066908
chr1	4800000	4850000	0.0706464450898139
chr1	4850000	4900000	0.0812089921480047
chr1	4900000	4950000	0.0136818328493062
chr1	4950000	5000000	0.028568355383457
chr1	5000000	5050000	0.18324190599118
chr1	5050000	5100000	0.139916101968377
chr1	5100000	5150000	0.856943099924707
chr1	5150000	5200000	0.396127783155857
chr1	5200000	5250000	0.765214585350113
chr1	5250000	5300000	0.18055286651608
chr1	5300000	5350000	0.799526729052382
chr1	5600000	5650000	0.192642787996128
chr1	5650000	5700000	0.799505216736582
chr1	5700000	5750000	0.622222222222222
chr1	5750000	5800000	0.160417338926535
chr1	5800000	5850000	0.245541572550285
chr1	5850000	5900000	0.669312681510165
chr1	5900000	5950000	0.657007636872109
chr1	5950000	6000000	0.989631063784016
chr1	6000000	6050000	0.584016349360009
chr1	6050000	6100000	0.335699688071421
chr1	6100000	6150000	0.39107238894267
chr1	6150000	6200000	0.931676885016672
chr1	6200000	6250000	0.509024416478434
chr1	6250000	6300000	0.142390018285468
chr1	6300000	6350000	0.881402602990212
chr1	6350000	6400000	0.289534258362913
chr1	6400000	6450000	0.862880499085727
chr1	6450000	6500000	0.230633537700333
chr1	6500000	6550000	0.246703237603528
chr1	6550000	6600000	0.675271592986985
chr1	6600000	6650000	0.671227277616435
chr1	6650000	6700000	0.768011186404216
chr1	6700000	6750000	0.494783263418307
chr1	6750000	6800000	0.159793481768312
chr1	6800000	6850000	0.24541249865548
chr1	6850000	6900000	0.0591588684521889
chr1	6900000	6950000	0.0630956222437346
chr1	6950000	7000000	0.00354953210713138
chr1	7000000	7050000	0.0247391631709154
chr1	7050000	7100000	0.0210175325373777
chr1	7100000	7150000	0.0202646014843498
chr1	7150000	7200000	0.0080671184252985
chr1	7200000	7250000	0.00141981284285253
chr1	7250000	7300000	0.235086587071098
chr1	7300000	7350000	0.292804130364634
chr1	7350000	7400000	0.932386791438098
chr1	7400000	7450000	0.587458319888136
chr1	7450000	7500000	0.826675271592987
chr1	7500000	7550000	0.143594707970313
chr1	7550000	7600000	0.826718296224589
chr1	7600000	7650000	0.739270732494353
chr1	7650000	7700000	0.579520275357642
chr1	7700000	7750000	0.266430031192858
chr1	7750000	7800000	0.595848123050446
chr1	7800000	7850000	0.302398623211789
chr1	7850000	7900000	0.716919436377326
chr1	7900000	7950000	0.159234161557492
chr1	7950000	8000000	0.94568140260299
chr1	8000000	8050000	0.261976981822093
chr1	8050000	8100000	0.024782187802517
chr1	8100000	8150000	0.120985264063676
chr1	8150000	8200000	0.244530493707648
chr1	8200000	8250000	0.767064644508981
chr1	8250000	8300000	0.816048187587394
chr1	8300000	8350000	0.938517801441325
chr1	8350000	8400000	0.266128858771647
chr1	8400000	8450000	0.634914488544692
chr1	8450000	8500000	0.072216844143272
chr1	8500000	8550000	0.548564052920297
chr1	8550000	8600000	0.00245240400129076
chr1	8600000	8650000	0.00456061094976878
chr1	8650000	8700000	0.516274066903302
chr1	8700000	8750000	0.0571151984511132
chr1	8750000	8800000	0.72350220501237
chr1	8800000	8850000	0.285038184360546
chr1	8850000	8900000	0.348327417446488
chr1	8900000	8950000	0.203829192212542
chr1	8950000	9000000	0.0275357642250188
chr1	9000000	9050000	0.943487146391309
chr1	9050000	9100000	0.505991179950522
chr1	9100000	9150000	0.747639023340863
chr1	9150000	9200000	0.871915671722061
chr1	9200000	9250000	0.752328708185436
chr1	9250000	9300000	0.241217597074325
chr1	9300000	9350000	0.464020651823169
chr1	9350000	9400000	0.542863289233086
chr1	9400000	9450000	0.88568355383457
chr1	9450000	9500000	0.147725072604066
chr1	9500000	9550000	0.305560933634506
chr1	9550000	9600000	0.467075400666882
chr1	9600000	9650000	0.427686350435624
chr1	9650000	9700000	0.555878240292567
chr1	9700000	9750000	0.401807034527267
chr1	9750000	9800000	0.469958050984188
chr1	9800000	9850000	0.872819188985694
chr1	9850000	9900000	0.325868559750457
chr1	9900000	9950000	0.52081316553727
chr1	9950000	10000000	0.505582445950307
chr1	10000000	10050000	0.00843282779391197
chr1	10050000	10100000	0.919586963536625
chr1	10100000	10150000	0.564483166612886
chr1	10150000	10200000	0.0206948478003657
chr1	10200000	10250000	0.861094976874261
chr1	10250000	10300000	0.223297838012262
chr1	10300000	10350000	0.031945788964182
chr1	10350000	10400000	0.61675809400882
chr1	10400000	10450000	0.671442400774443
chr1	10450000	10500000	0.0584704743465634
chr1	10500000	10550000	0.451263848553297
chr1	10550000	10600000	0.468043454877918
chr1	10600000	10650000	0.365601807034527
chr1	10650000	10700000	0.736237495966441
chr1	10700000	10750000	0.901021835000538
chr1	10750000	10800000	0.154652038291922
chr1	10800000	10850000	0.342583629127676
chr1	10850000	10900000	0.0301602667527159
chr1	10900000	10950000	0.420458212326557
chr1	10950000	11000000	0.101645692158761
chr1	11000000	11050000	0.186533290308702
chr1	11050000	11100000	0.786016994729483
chr1	11100000	11150000	0.711562869742928
chr1	11150000	11200000	0.0700871248789933
chr1	11200000	11250000	0.28755512530924
chr1	11250000	11300000	0.0572657846617188
chr1	11300000	11350000	0.0522534150801334
chr1	11350000	11400000	0.00539959126599976
chr1	11400000	11450000	0.0441432720232333
chr1	11450000	11500000	0.23620522749274
chr1	11500000	11550000	0.0548779176078305
chr1	11550000	11600000	0.436355813703345
chr1	11600000	11650000	0.3648703882973
chr1	11650000	11700000	0.76730127998279
chr1	11700000	11750000	0.728407013014951
chr1	11750000	11800000	0.823921695170485
chr1	11800000	11850000	0.747208777024847
chr1	11850000	11900000	0.900720662579327
chr1	11900000	11950000	0.460449607400237
chr1	11950000	12000000	0.922770786275143
chr1	12000000	12050000	0.577799290093579
chr1	12050000	12100000	0.864192750349575
chr1	12100000	12150000	0.320081746800043
chr1	12150000	12200000	0.863074109927934
chr1	12200000	12250000	0.956953856082607
chr1	12250000	12300000	0.255932021082069
chr1	12300000	12350000	0.00742174895127456
chr1	12350000	12400000	0.844960740023664
chr1	12400000	12450000	0.483855006991503
chr1	12450000	12500000	0.240314079810692
chr1	12500000	12550000	0.19864472410455
chr1	12550000	12600000	0.437345380230182
chr1	12600000	12650000	0.5891793051522
chr1	12650000	12700000	0.606905453372055
chr1	12700000	12750000	0.58756588146714
chr1	12750000	12800000	0.483725933096698
chr1	12800000	12850000	0.0331935032806282
chr1	12850000	12900000	0.280305474884371
chr1	12900000	12950000	0.953468860922878
chr1	12950000	13000000	0.782445950306551
chr1	13000000	13050000	0.0202000645369474
chr1	13050000	13100000	0.000107561579003934
chr1	13100000	13150000	0.0163493600086049
chr1	13150000	13200000	0.788490911046574
chr1	13200000	13250000	0.35972894482091
chr1	13250000	13300000	0.223943207486286
chr1	13300000	13350000	0.283704420780897
chr1	13350000	13400000	0.67107669140583
chr1	13400000	13450000	0.511756480585135
chr1	13450000	13500000	0.120877702484672
chr1	13500000	13550000	0.329030870173174
chr1	13550000	13600000	0.826546197698182
chr1	13600000	13650000	0.504915564160482
chr1	13650000	13700000	0.0866085834140046
chr1	13700000	13750000	0.0721953318274712
chr1	13750000	13800000	0.0609874152952565
chr1	13800000	13850000	0.458147789609551
chr1	13850000	13900000	0.587329245993331
chr1	13900000	13950000	0.933290308701732
chr1	13950000	14000000	0.729418091857589
chr1	14000000	14050000	0.735204904808003
chr1	14050000	14100000	0.715908357534689
chr1	14100000	14150000	0.138991072388943
chr1	14150000	14200000	0.266473055824459
chr1	14200000	14250000	0.430719586963537
chr1	14250000	14300000	0.0961600516295579
chr1	14350000	14400000	0.21026137463698
chr1	14400000	14450000	0.618328493062278
chr1	14450000	14500000	0.717801441325159
chr1	14500000	14550000	0.263138646875336
chr1	14550000	14600000	0.240228030547488
chr1	14600000	14650000	0.139830052705174
chr1	14650000	14700000	0.0214262665375927
chr1	14700000	14750000	0.0250188232763257
chr1	14750000	14800000	0.0547918683446273
chr1	14800000	14850000	0.266602129719264
chr1	14850000	14900000	0.291771539206196
chr1	14900000	14950000	0.443691513391417
chr1	14950000	15000000	0.76377326019146
chr1	15000000	15050000	0.971195009142734
chr1	15050000	15100000	0.759320210820695
chr1	15100000	15150000	0.381391846832312
chr1	15150000	15200000	0.486178337097989
chr1	15200000	15250000	0.906034204582123
chr1	15250000	15300000	0.421469291169194
chr1	15300000	15350000	0.0567279767666989
chr1	15350000	15400000	0.0570291491879101
chr1	15400000	15450000	0.116854899429924
chr1	15450000	15500000	0.250145208131655
chr1	15500000	15550000	0.237001183177369
chr1	15550000	15600000	0.264214262665376
chr1	15600000	15650000	0.253070883080564
chr1	15650000	15700000	0.0142841776917285
chr1	15700000	15750000	0.151037969237388
chr1	15750000	15800000	0.0111864042164139
chr1	15800000	15850000	0.0355813703345165
chr1	15850000	15900000	0.00415187694955366
chr1	15900000	15950000	0.0160481875873938
chr1	15950000	16000000	0.189609551468216
chr1	16000000	16050000	0.946584919866624
chr1	16050000	16100000	0.15432935355491
chr1	16100000	16150000	0.051758631816715
chr1	16150000	16200000	0.189028718941594
chr1	16200000	16250000	0.62351296117027
chr1	16250000	16300000	0.643196730127998
chr1	16300000	16350000	0.882822415833064
chr1	16350000	16400000	0.424481015381306
chr1	16400000	16450000	0.671915671722061
chr1	16450000	16500000	0.118124126062171
chr1	16500000	16550000	0.446466602129719
chr1	16550000	16600000	0.148886737657309
chr1	16600000	16650000	0.103947509949446
chr1	16650000	16700000	0.354802624502528
chr1	16700000	16750000	0.100096805421104
chr1	16750000	16800000	0.265096267613209
chr1	16800000	16850000	0.77891793051522
chr1	16850000	16900000	0.196644078735076
chr1	16900000	16950000	0.727374421856513
chr1	16950000	17000000	0.495600731418737
chr1	17000000	17050000	0.705582445950307
chr1	17050000	17100000	0.465591050876627
chr1	17100000	17150000	0.985930945466279
chr1	17150000	17200000	0.310723889426697
chr1	17200000	17250000	0.0458427449714962
chr1	17250000	17300000	0.09594492847155
chr1	17300000	17350000	0.484392814886523
chr1	17350000	17400000	0.692481445627622
chr1	17400000	17450000	0.764009895665268
chr1	17450000	17500000	0.937592771861891
chr1	17500000	17550000	0.752070560395827
chr1	17550000	17600000	0.823125739485856
chr1	17600000	17650000	0.910594815531892
chr1	17650000	17700000	0.597891793051522
chr1	17700000	17750000	0.192492201785522
chr1	17750000	17800000	0.414069054533721
chr1	17800000	17850000	0.0598902871894159
chr1	17850000	17900000	0.537764870388297
chr1	17900000	17950000	0.604474561686566
chr1	17950000	18000000	0.349166397762719
chr1	18000000	18050000	0.256254705819081
chr1	18050000	18100000	0.510487253952888
chr1	18100000	18150000	0.545036033128966
chr1	18150000	18200000	0.40703452726686
chr1	18200000	18250000	0.789480477573411
chr1	18250000	18300000	0.145745939550393
chr1	18300000	18350000	0.0603205335054319
chr1	18350000	18400000	0.882413681832849
chr1	18400000	18450000	0.065999784876842
chr1	18450000	18500000	0.808196192320103
chr1	18500000	18550000	0.729525653436592
chr1	18550000	18600000	0.521372485748091
chr1	18600000	18650000	0.628589867699258
chr1	18650000	18700000	0.3000107561579
chr1	18700000	18750000	0.710250618479079
chr1	18750000	18800000	0.915908357534689
chr1	18800000	18850000	0.784446595676024
chr1	18850000	18900000	0.457954178767344
chr1	18900000	18950000	0.0785199526729052
chr1	18950000	19000000	0.103689362159836
chr1	19000000	19050000	0.569065289878455
chr1	19050000	19100000	0.279272883725933
chr1	19100000	19150000	0.376271915671722
chr1	19150000	19200000	0.830095729805314
chr1	19200000	19250000	0.389308379047004
chr1	19250000	19300000	0.360417338926535
chr1	19300000	19350000	0.102398623211789
chr1	19350000	19400000	0.659373991610197
chr1	19400000	19450000	0.610476497794988
chr1	19450000	19500000	0.805829837582016
chr1	19500000	19550000	0.475121006776379
chr1	19550000	19600000	0.399784876841992
chr1	19600000	19650000	0.86352586855975
chr1	19650000	19700000	0.810239862321179
chr1	19700000	19750000	0.535097343228999
chr1	19750000	19800000	0.562568570506615
chr1	19800000	19850000	0.181649994621921
chr1	19850000	19900000	0.328514574593955
chr1	19900000	19950000	0.700656125631924
chr1	19950000	20000000	0.465892223297838
chr1	20000000	20050000	0.105152199634291
chr1	20050000	20100000	0.0446810799182532
chr1	20100000	20150000	0.304829514897279
chr1	20150000	20200000	0.144562762181349
chr1	20200000	20250000	0.00279660105410351
chr1	20250000	20300000	0.333849628912552
chr1	20300000	20350000	0.467957405614714
chr1	20350000	20400000	0.222609443906637
chr1	20400000	20450000	0.422889104012047
chr1	20450000	20500000	0.406862428740454
chr1	20500000	20550000	0.180724965042487
chr1	20550000	20600000	0.747359363235452
chr1	20600000	20650000	0.879036248252124
chr1	20650000	20700000	0.68946972141551
chr1	20700000	20750000	0.68458642572873
chr1	20750000	20800000	0.0798967408841562
chr1	20800000	20850000	0.168183284930623
chr1	20850000	20900000	0.24917715392062
chr1	20900000	20950000	0.280047327094762
chr1	20950000	21000000	0.291040120468968
chr1	21000000	21050000	0.296697859524578
chr1	21050000	21100000	0.0185005915886846
chr1	21100000	21150000	0.446423577498118
chr1	21150000	21200000	0.697967086156825
chr1	21200000	21250000	0.104442293212864
chr1	21250000	21300000	0.0698504894051845
chr1	21300000	21350000	0.231451005700764
chr1	21350000	21400000	0.796321393998064
chr1	21400000	21450000	0.354759599870926
chr1	21450000	21500000	0.316790362482521
chr1	21500000	21550000	0.572270624932774
chr1	21550000	21600000	0.693836721523072
chr1	21600000	21650000	0.649263203183823
chr1	21650000	21700000	0.109239539636442
chr1	21700000	21750000	0.456857050661504
chr1	21750000	21800000	0.562009250295794
chr1	21800000	21850000	0.225040335592126
chr1	21850000	21900000	0.0345702914918791
chr1	21900000	21950000	0.00529202968699582
chr1	21950000	22000000	0.0178767344304614
chr1	22000000	22050000	0.873658169301925
chr1	22050000	22100000	0.0635904055071529
chr1	22100000	22150000	0.818629665483489
chr1	22150000	22200000	0.359212649241691
chr1	22200000	22250000	0.706184790792729
chr1	22250000	22300000	0.269377218457567
chr1	22300000	22350000	0.317156071851135
chr1	22350000	22400000	0.0685812627729375
chr1	22400000	22450000	0.774163708723244
chr1	22450000	22500000	0.145380230181779
chr1	22500000	22550000	0.503065505001613
chr1	22550000	22600000	0.751124018500592
chr1	22600000	22650000	0.470345272668603
chr1	22650000	22700000	0.889835430784124
chr1	22700000	22750000	0.68080025814779
chr1	22750000	22800000	0.402022157685275
chr1	22800000	22850000	0.666107346455846
chr1	22850000	22900000	0.183930300096805
chr1	22900000	22950000	0.752823491448855
chr1	22950000	23000000	0.0103474239001828
chr1	23000000	23050000	0.198601699472948
chr1	23050000	23100000	0.128320963751748
chr1	23100000	23150000	0.00410885231795199
chr1	23150000	23200000	0.613380660428095
chr1	23200000	23250000	0.740841131547811
chr1	23250000	23300000	0.201699472948263
chr1	23300000	23350000	0.681789824674626
chr1	23350000	23400000	0.251565020974508
chr1	23400000	23450000	0.836291276755943
chr1	23450000	23500000	0.25081208992148
chr1	23500000	23550000	0.737076476282672
chr1	23550000	23600000	0.121953318274712
chr1	23600000	23650000	0.860019361084221
chr1	23650000	23700000	0.244121759707433
chr1	23700000	23750000	0.749424545552329
chr1	23750000	23800000	0.485640529202969
chr1	23800000	23850000	0.218393030009681
chr1	23850000	23900000	0.158631816715069
chr1	23900000	23950000	0.305195224265892
chr1	23950000	24000000	0.206087985371625
chr1	24000000	24050000	0.331805958911477
chr1	24050000	24100000	0.166677422824567
chr1	24100000	24150000	0.443368828654405
chr1	24150000	24200000	0.90674411100355
chr1	24200000	24250000	0.236656986124556
chr1	24250000	24300000	0.702398623211789
chr1	24300000	24350000	0.724126062170593
chr1	24350000	24400000	0.422394320748629
chr1	24400000	24450000	0.213703345165107
chr1	24450000	24500000	0.525352264171238
chr1	24500000	24550000	0.340453909863397
chr1	24550000	24600000	0.113563515112402
chr1	24600000	24650000	0.0184145423254813
chr1	24650000	24700000	0.634613316123481
chr1	24700000	24750000	0.243842099602022
chr1	24750000	24800000	0.206797891793052
chr1	24800000	24850000	0.0676777455093041
chr1	24850000	24900000	0.2216198773798
chr1	24900000	24950000	0.858040228030547
chr1	24950000	25000000	0.89947294826288
chr1	25000000	25050000	0.42108206948478
chr1	25050000	25100000	0.574766053565666
chr1	25100000	25150000	0.0925890072066258
chr1	25150000	25200000	0.606389157792836
chr1	25200000	25250000	0.329654727331397
chr1	25250000	25300000	0.719092180273206
chr1	25300000	25350000	0.255910508766269
chr1	25350000	25400000	0.525976121329461
chr1	25400000	25450000	0.42377110895988
chr1	25450000	25500000	0.317134559535334
chr1	25500000	25550000	0.597440034419705
chr1	25550000	25600000	0.0934279875228569
chr1	25600000	25650000	0.162288910401205
chr1	25650000	25700000	0.00430246316015914
chr1	25700000	25750000	0.0257502420135528
chr1	25750000	25800000	0.0285898676992579
chr1	25800000	25850000	0.355598580187157
chr1	25850000	25900000	0.85109175002689
chr1	25900000	25950000	0.320576530063461
chr1	25950000	26000000	0.4270409809616
chr1	26000000	26050000	0.501150908895343
chr1	26050000	26100000	0.947208777024847
chr1	26100000	26150000	0.360374314294934
chr1	26150000	26200000	0.108981391846832
chr1	26200000	26250000	0.430117242121114
chr1	26250000	26300000	0.282220070990642
chr1	26300000	26350000	0.811530601269227
chr1	26350000	26400000	0.708099386899
chr1	26400000	26450000	0.490609874152953
chr1	26450000	26500000	0.871334839195439
chr1	26500000	26550000	0.389050231257395
chr1	26550000	26600000	0.729138431752178
chr1	26600000	26650000	0.00385070452834246
chr1	26650000	26700000	0.112810584059374
chr1	26700000	26750000	0.493298913628052
chr1	26750000	26800000	0.0943960417338926
chr1	26800000	26850000	0.858341400451759
chr1	26850000	26900000	0.144261589760138
chr1	26900000	26950000	0.754264816607508
chr1	26950000	27000000	0.568161772614822
chr1	27000000	27050000	0.77431429493385
chr1	27050000	27100000	0.333376357964935
chr1	27100000	27150000	0.55701839303001
chr1	27200000	27250000	0.623964719802087
chr1	27250000	27300000	0.542390018285468
chr1	27300000	27350000	0.187522856835538
chr1	27350000	27400000	0.0751210067763795
chr1	27700000	27750000	0.165967516403141
chr1	27950000	28000000	0.651651070237711
chr1	28100000	28150000	0.398214477788534
chr1	28850000	28900000	0.0728407013014951
chr1	28900000	28950000	0.388017640098957
chr1	28950000	29000000	0.91298268258578
chr1	29000000	29050000	0.657975691083145
chr1	29100000	29150000	0.639001828546843
chr1	29250000	29300000	0.396923738840486
chr1	29400000	29450000	0.056620415187695
chr1	29450000	29500000	0.459244917715392
chr1	29500000	29550000	0.18621060557169
chr1	29600000	29650000	0.155706141766161
chr1	29650000	29700000	0.2162202861138
chr1	30050000	30100000	0.203979778423147
chr1	30250000	30300000	0.797052812735291
chr1	30700000	30750000	0.179283639883833
chr1	30750000	30800000	0.0467462622351296
chr1	30950000	31000000	0.607679896740884
chr1	31000000	31050000	0.78242443799075
chr1	31050000	31100000	0.308056362267398
chr1	31100000	31150000	0.446660212971926
chr1	31200000	31250000	0.85649134129289
chr1	31250000	31300000	0.0917930515219963
chr1	31300000	31350000	0.514273421533828
chr1	31650000	31700000	0.505173711950091
chr1	31700000	31750000	0.389286866731204
chr1	31750000	31800000	0.237797138861998
chr1	31900000	31950000	0.247219533182747
chr1	32000000	32050000	0.640228030547488
chr1	32050000	32100000	0.120727116274067
chr1	32100000	32150000	0.46270840055932
chr1	32250000	32300000	0.412864364848876
chr1	32300000	32350000	0.0841776917285145
chr1	32500000	32550000	0.0368505969667635
chr1	32550000	32600000	0.561686565558782
chr1	32600000	32650000	0.339851565020974
chr1	32650000	32700000	0.431988813595784
chr1	32700000	32750000	0.739657954178767
chr1	32750000	32800000	0.790706679574056
chr1	32800000	32850000	0.171754329353555
chr1	32850000	32900000	0.467634720877703
chr1	32900000	32950000	0.418780251694095
chr1	32950000	33000000	0.0417123803377434
chr1	33000000	33050000	0.367172206087985
chr1	33050000	33100000	0.717779929009358
chr1	33100000	33150000	0.56054641282134
chr1	33150000	33200000	0.945208131655373
chr1	33200000	33250000	0.384188447886415
chr1	33250000	33300000	0.0133591481122943
chr1	33300000	33350000	0.59161019683769
chr1	33350000	33400000	0.1297192642788
chr1	33400000	33450000	0.0584704743465634
chr1	33450000	33500000	0.00258147789609553
chr1	33500000	33550000	0.00122620200064538
chr1	33550000	33600000	0.954307841239109
chr1	33600000	33650000	0.317478756588147
chr1	33650000	33700000	0.946843067656233
chr1	33700000	33750000	0.689426696783909
chr1	33750000	33800000	0.0915349037323868
chr1	33800000	33850000	0.785500699150264
chr1	33850000	33900000	0.059782725610412
chr1	33900000	33950000	0.722039367537916
chr1	33950000	34000000	0.692287834785415
chr1	34000000	34050000	0.33135420027966
chr1	34050000	34100000	0.785500699150264
chr1	34100000	34150000	0.130751855437238
chr1	34150000	34200000	0.0434118532860063
chr1	34200000	34250000	0.0728837259330967
chr1	34250000	34300000	0.00189308379047004
chr1	34300000	34350000	0.86242874045391
chr1	34350000	34400000	0.731268151016457
chr1	34400000	34450000	0.532236205227493
chr1	34450000	34500000	0.136689254598258
chr1	34500000	34550000	0.314273421533828
chr1	34550000	34600000	0.339077121652146
chr1	34600000	34650000	0.291642465311391
chr1	34650000	34700000	0.326922663224696
chr1	34700000	34750000	0.311197160374314
chr1	34750000	34800000	0.380854038937292
chr1	34800000	34850000	0.148800688394106
chr1	34850000	34900000	0.0319673012799828
chr1	34900000	34950000	0.0884156179412714
chr1	34950000	35000000	0.458018715714747
chr1	35000000	35050000	0.506335377003334
chr1	35050000	35100000	0.2729697751963
chr1	35100000	35150000	0.559793481768312
chr1	35150000	35200000	0.940948693126815
chr1	35200000	35250000	0.715929869850489
chr1	35250000	35300000	0.168032698720017
chr1	35300000	35350000	0.620996020221577
chr1	35350000	35400000	0.827428202646015
chr1	35400000	35450000	0.0281165967516404
chr1	35450000	35500000	0.0601484349790254
chr1	35500000	35550000	0.0896418199419168
chr1	35550000	35600000	0.174099171775842
chr1	35600000	35650000	0.307733677530386
chr1	35650000	35700000	0.3000107561579
chr1	35700000	35750000	0.253027858448962
chr1	35750000	35800000	0.551683338711412
chr1	35800000	35850000	0.503818436054641
chr1	35850000	35900000	0.206604280950844
chr1	35900000	35950000	0.142476067548672
chr1	35950000	36000000	0.843863611917823
chr1	36000000	36050000	0.392277078627514
chr1	36050000	36100000	0.860922878347854
chr1	36100000	36150000	0.591115413574271
chr1	36150000	36200000	0.492567494890825
chr1	36200000	36250000	0.790190383994837
chr1	36250000	36300000	0.417704635904055
chr1	36300000	36350000	0.891534903732387
chr1	36350000	36400000	0.530321609121222
chr1	36400000	36450000	0.582209314832742
chr1	36450000	36500000	0.24433688286544
chr1	36500000	36550000	0.768785629773045
chr1	36550000	36600000	0.946584919866624
chr1	36600000	36650000	0.0462084543401097
chr1	36650000	36700000	0.931096052490051
chr1	36700000	36750000	0.848187587393783
chr1	36750000	36800000	0.924642357749812
chr1	36800000	36850000	0.261568247821878
chr1	36850000	36900000	0.750457136710767
chr1	36900000	36950000	0.564074432612671
chr1	36950000	37000000	0.366914058298376
chr1	37000000	37050000	0.1324298160697
chr1	37050000	37100000	0.780337743358072
chr1	37100000	37150000	0.745186619339572
chr1	37150000	37200000	0.9216306335377
chr1	37200000	37250000	0.6405292029687
chr1	37250000	37300000	0.159535333978703
chr1	37300000	37350000	0.0549639668710337
chr1	37350000	37400000	0.319371840378617
chr1	37400000	37450000	0.697967086156825
chr1	38300000	38350000	0.337678821125094
chr1	38350000	38400000	0.374658491986662
chr1	38400000	38450000	0.166569861245563
chr1	38450000	38500000	0.210777670216199
chr1	38500000	38550000	0.188060664730558
chr1	38550000	38600000	0.555318920081747
chr1	38600000	38650000	0.243885124233624
chr1	38650000	38700000	0.313154781112187
chr1	38700000	38750000	0.180445304937076
chr1	38750000	38800000	0.30377541142304
chr1	38800000	38850000	0.154673550607723
chr1	38850000	38900000	0.293879746154674
chr1	38900000	38950000	0.252490050553942
chr1	38950000	39000000	0.26270840055932
chr1	39000000	39050000	0.0655265139292245
chr1	39050000	39100000	0.378509196515005
chr1	39150000	39200000	0.000731418737227041
chr1	39200000	39250000	0.00133376357964932
chr1	39250000	39300000	0.124276648381198
chr1	39300000	39350000	0.22351296117027
chr1	39400000	39450000	0.00873400021512316
chr1	39450000	39500000	0.152092072711627
chr1	39500000	39550000	0.109175002689039
chr1	39550000	39600000	0.0394535871786598
chr1	39600000	39650000	0.225470581908142
chr1	39650000	39700000	0.0378831881252016
chr1	39700000	39750000	0.00948693126815103
chr1	39750000	39800000	0.286565558782403
chr1	39800000	39850000	0.495794342260944
chr1	39850000	39900000	0.525115628697429
chr1	39900000	39950000	0.530730343121437
chr1	39950000	40000000	0.00632462084543406
chr1	40000000	40050000	0.452210390448532
chr1	40050000	40100000	0.645025276971066
chr1	40100000	40150000	0.543465634075508
chr1	40150000	40200000	0.302334086264386
chr1	40200000	40250000	0.361213294611165
chr1	40250000	40300000	0.663074109927934
chr1	40300000	40350000	0.416542970850812
chr1	40350000	40400000	0.543981929654727
chr1	40400000	40450000	0.602839625685705
chr1	40450000	40500000	0.64810153813058
chr1	40500000	40550000	0.640959449284715
chr1	40550000	40600000	0.702032913843175
chr1	40600000	40650000	0.163450575454448
chr1	40650000	40700000	0.923975475959987
chr1	40700000	40750000	0.900505539421319
chr1	40750000	40800000	0.9081208992148
chr1	40800000	40850000	0.355878240292568
chr1	40850000	40900000	0.0582123265569539
chr1	40900000	40950000	0.856555878240293
chr1	40950000	41000000	0.23568893191352
chr1	41000000	41050000	0.945896525760998
chr1	41050000	41100000	0.352328708185436
chr1	41100000	41150000	0.867591696246101
chr1	41150000	41200000	0.1297192642788
chr1	41200000	41250000	0.786898999677315
chr1	41250000	41300000	0.000365709368613576
chr1	41300000	41350000	0.176164354092718
chr1	41350000	41400000	0.337184037861676
chr1	41400000	41450000	0.4324405722276
chr1	41450000	41500000	0.00481875873937831
chr1	41500000	41550000	0.701860815316769
chr1	41550000	41600000	0.048080025814779
chr1	41600000	41650000	0.0996450467892869
chr1	41650000	41700000	0.0197698182209315
chr1	41700000	41750000	0.254038937291599
chr1	41750000	41800000	0.186124556308487
chr1	41800000	41850000	0.837754114230397
chr1	41850000	41900000	0.0910616327847693
chr1	41900000	41950000	0.0601054103474239
chr1	41950000	42000000	0.745423254813381
chr1	42000000	42050000	0.000731418737227041
chr1	42050000	42100000	0.221856512853609
chr1	42100000	42150000	0.372614821985587
chr1	42150000	42200000	0.360675486716145
chr1	42200000	42250000	0.101366032053351
chr1	42250000	42300000	0.0803700118317737
chr1	42300000	42350000	0.683682908465096
chr1	42350000	42400000	0.331418737227062
chr1	42400000	42450000	0.0969775196299881
chr1	42450000	42500000	0.255630848660858
chr1	42500000	42550000	0.795762073787243
chr1	42550000	42600000	0.0943745294180919
chr1	42600000	42650000	0.586683876519307
chr1	42650000	42700000	0.0359685920189309
chr1	42700000	42750000	0.207486285898677
chr1	42750000	42800000	0.931805958911477
chr1	42800000	42850000	0.932644939227708
chr1	42850000	42900000	0.616865655587824
chr1	42900000	42950000	0.532236205227493
chr1	42950000	43000000	0.705926643003119
chr1	43000000	43050000	0.14350865870711
chr1	43050000	43100000	0.233666774228246
chr1	43100000	43150000	0.531397224911262
chr1	43150000	43200000	0.228224158330644
chr1	43200000	43250000	0.364504678928687
chr1	43250000	43300000	0.599569753683984
chr1	43300000	43350000	0.396665591050877
chr1	43350000	43400000	0.742992363127891
chr1	43400000	43450000	0.639862321178875
chr1	43450000	43500000	0.134903732386791
chr1	43500000	43550000	0.323566741959772
chr1	43550000	43600000	0.920447456168657
chr1	43600000	43650000	0.854081961923201
chr1	43650000	43700000	0.554114230396902
chr1	43700000	43750000	0.817640098956653
chr1	43750000	43800000	0.34404646660213
chr1	43800000	43850000	0.78973862536302
chr1	43850000	43900000	0.294976874260514
chr1	43900000	43950000	0.191975906206303
chr1	43950000	44000000	0.201914596106271
chr1	44000000	44050000	0.00802409379369684
chr1	44050000	44100000	0.0378831881252016
chr1	44100000	44150000	0.36891470366785
chr1	44150000	44200000	0.231816715069377
chr1	44200000	44250000	0.282865440464666
chr1	44250000	44300000	0.0249112616973217
chr1	44300000	44350000	0.149230934710121
chr1	44350000	44400000	0.482757878885662
chr1	44400000	44450000	0.734710121544584
chr1	44450000	44500000	0.876626868882435
chr1	44500000	44550000	0.256512853608691
chr1	44550000	44600000	0.318253199956975
chr1	44600000	44650000	0.582252339464343
chr1	44650000	44700000	0.0119393352694418
chr1	44700000	44750000	0.707518554372378
chr1	44750000	44800000	0.0635688931913521
chr1	44800000	44850000	0.753425836291277
chr1	44850000	44900000	0.575626546197698
chr1	44900000	44950000	0.697364741314403
chr1	44950000	45000000	0.429235237173282
chr1	45000000	45050000	0.728622136172959
chr1	45050000	45100000	0.589975260836829
chr1	45100000	45150000	0.442013552758954
chr1	45150000	45200000	0.831709153490373
chr1	45200000	45250000	0.638184360546413
chr1	45250000	45300000	0.292137248574809
chr1	45300000	45350000	0.0460578681295042
chr1	45350000	45400000	0.514273421533828
chr1	45400000	45450000	0.419059911799505
chr1	45450000	45500000	0.435861030439927
chr1	45500000	45550000	0.283489297622889
chr1	45550000	45600000	0.698246746262235
chr1	45600000	45650000	0.755921264924169
chr1	45650000	45700000	0.450295794342261
chr1	45700000	45750000	0.23162310422717
chr1	45750000	45800000	0.688049908572658
chr1	45800000	45850000	0.658362912767559
chr1	45850000	45900000	0.533763579649349
chr1	45900000	45950000	0.120189308379047
chr1	45950000	46000000	0.616585995482414
chr1	46000000	46050000	0.565150048402711
chr1	46050000	46100000	0.299645046789287
chr1	46100000	46150000	0.236656986124556
chr1	46150000	46200000	0.002323330106486
chr1	46200000	46250000	0.11377863827041
chr1	46250000	46300000	0.00918575884693984
chr1	46300000	46350000	0.996687103366677
chr1	46350000	46400000	0.138281165967516
chr1	46400000	46450000	0.619167473378509
chr1	46450000	46500000	0.367516403140798
chr1	46500000	46550000	0.0899429923631279
chr1	46550000	46600000	0.908615682478219
chr1	46600000	46650000	0.482865440464666
chr1	46650000	46700000	0.0488974938152092
chr1	46700000	46750000	0.456125631924277
chr1	46750000	46800000	0.0855329676239647
chr1	46800000	46850000	0.435925567387329
chr1	46850000	46900000	0.0730988490911046
chr1	46900000	46950000	0.0125847047434656
chr1	46950000	47000000	0.315822308271485
chr1	47000000	47050000	0.708013337635796
chr1	47050000	47100000	0.104485317844466
chr1	47100000	47150000	0.393675379154566
chr1	47150000	47200000	0.675766376250403
chr1	47200000	47250000	0.408497364741314
chr1	47250000	47300000	0.508508120899215
chr1	47300000	47350000	0.446445089813919
chr1	47350000	47400000	0.844960740023664
chr1	47400000	47450000	0.89540712057653
chr1	47450000	47500000	0.215037108744756
chr1	47500000	47550000	0.240055932021082
chr1	47550000	47600000	0.943551683338711
chr1	47600000	47650000	0.544541249865548
chr1	47650000	47700000	0.776250403355921
chr1	47700000	47750000	0.142841776917285
chr1	47750000	47800000	0.0134882220070991
chr1	47800000	47850000	0.0109282564268044
chr1	47850000	47900000	0.142949338496289
chr1	47900000	47950000	0.0592234053995913
chr1	47950000	48000000	0.142024308916855
chr1	48000000	48050000	0.34972571797354
chr1	48050000	48100000	0.543336560180703
chr1	48100000	48150000	0.141744648811445
chr1	48150000	48200000	0.139507367968162
chr1	48200000	48250000	0.884693987307734
chr1	48250000	48300000	0.468688824351941
chr1	48300000	48350000	0.374142196407443
chr1	48400000	48450000	0.79595568462945
chr1	48450000	48500000	0.472023233301065
chr1	48500000	48550000	0.624825212434118
chr1	48550000	48600000	0.325502850381844
chr1	48600000	48650000	0.680886307410993
chr1	48650000	48700000	0.669742927826181
chr1	48700000	48750000	0.722340539959127
chr1	48750000	48800000	0.881230504463806
chr1	48800000	48850000	0.254211035818006
chr1	48850000	48900000	0.930407658384425
chr1	48900000	48950000	0.881768312358825
chr1	48950000	49000000	0.502549209422394
chr1	49000000	49050000	0.443368828654405
chr1	49050000	49100000	0.222803054748844
chr1	49100000	49150000	0.164676777455093
chr1	49150000	49200000	0.291836076153598
chr1	49200000	49250000	0.943573195654512
chr1	49250000	49300000	0.897967086156825
chr1	49300000	49350000	0.123695815854577
chr1	49350000	49400000	0.474497149618156
chr1	49400000	49450000	0.216585995482414
chr1	49450000	49500000	0.00572227600301167
chr1	49500000	49550000	0.458427449714962
chr1	49550000	49600000	0.443992685812628
chr1	49600000	49650000	0.309884909110466
chr1	49650000	49700000	0.22540604496074
chr1	49700000	49750000	0.286544046466602
chr1	49750000	49800000	0.245025276971066
chr1	49800000	49850000	0.779090029041626
chr1	49850000	49900000	0.0849951597289448
chr1	49900000	49950000	0.0829945143594708
chr1	49950000	50000000	0.803312896633323
chr1	50000000	50050000	0.723889426696784
chr1	50050000	50100000	0.696418199419167
chr1	50100000	50150000	0.495708292997741
chr1	50150000	50200000	0.597095837366893
chr1	50200000	50250000	0.227385178014413
chr1	50250000	50300000	0.71377863827041
chr1	50300000	50350000	0.57080778745832
chr1	50350000	50400000	0.172765408196192
chr1	50400000	50450000	0.255781434871464
chr1	50450000	50500000	0.658728622136173
chr1	50500000	50550000	0.720619554695063
chr1	50550000	50600000	0.334408949123373
chr1	50600000	50650000	0.0474561686565559
chr1	50650000	50700000	0.210304399268581
chr1	50700000	50750000	0.00245240400129076
chr1	50750000	50800000	0.526664515435087
chr1	50800000	50850000	0.36000860492632
chr1	50850000	50900000	0.56809723566742
chr1	50900000	50950000	0.50377541142304
chr1	50950000	51000000	0.00363558137033448
chr1	51000000	51050000	0.354673550607723
chr1	51050000	51100000	0.60946541895235
chr1	51100000	51150000	0.590168871679036
chr1	51150000	51200000	0.086673120361407
chr1	51200000	51250000	0.670797031300419
chr1	51250000	51300000	0.769947294826288
chr1	51300000	51350000	0.694804775734108
chr1	51350000	51400000	0.659825750242014
chr1	51400000	51450000	0.148155318920082
chr1	51450000	51500000	0.463762504033559
chr1	51500000	51550000	0.410067763794772
chr1	51550000	51600000	0.0723028934064752
chr1	51600000	51650000	0.17999354630526
chr1	51650000	51700000	0.443347316338604
chr1	51700000	51750000	0.419081424115306
chr1	51750000	51800000	0.218091857588469
chr1	51800000	51850000	0.287791760783048
chr1	51850000	51900000	0.2891900613101
chr1	51900000	51950000	0.153727008712488
chr1	51950000	52000000	0.085081208992148
chr1	52000000	52050000	0.104721953318275
chr1	52050000	52100000	0.00245240400129076
chr1	52100000	52150000	0.0323330106485963
chr1	52150000	52200000	0.0440572227600301
chr1	52200000	52250000	0.10377541142304
chr1	52250000	52300000	0.036162202861138
chr1	52300000	52350000	0.439152414757449
chr1	52350000	52400000	0.413552758954501
chr1	52400000	52450000	0.613294611164892
chr1	52450000	52500000	0.213810906744111
chr1	52500000	52550000	0.585371625255459
chr1	52550000	52600000	0.191674733785092
chr1	52600000	52650000	0.532752500806712
chr1	52650000	52700000	0.128234914488545
chr1	52700000	52750000	0.822824567064645
chr1	52750000	52800000	0.94918791007852
chr1	52800000	52850000	0.734968269334194
chr1	52850000	52900000	0.522362052274927
chr1	52900000	52950000	0.43999139507368
chr1	52950000	53000000	0.2405507152845
chr1	53000000	53050000	0.668860922878348
chr1	53050000	53100000	0.890738948047757
chr1	53100000	53150000	0.708551145530816
chr1	53150000	53200000	0.834828439281489
chr1	53200000	53250000	0.547725072604066
chr1	53250000	53300000	0.486952780466817
chr1	53300000	53350000	0.912401850059159
chr1	53350000	53400000	0.269033021404754
chr1	53400000	53450000	0.286565558782403
chr1	53450000	53500000	0.493836721523072
chr1	53500000	53550000	0.0184145423254813
chr1	53550000	53600000	0.325847047434656
chr1	53600000	53650000	0.145810476497795
chr1	53650000	53700000	0.321006776379477
chr1	53700000	53750000	0.0242228675916962
chr1	53750000	53800000	0.348779176078305
chr1	53800000	53850000	0.605894374529418
chr1	53850000	53900000	0.705259761213295
chr1	53900000	53950000	0.129955899752608
chr1	53950000	54000000	0.608067118425298
chr1	54000000	54050000	0.108336022372808
chr1	54050000	54100000	0.0503173066580618
chr1	54100000	54150000	0.180466817252877
chr1	54150000	54200000	0.378487684199204
chr1	54200000	54250000	0.538689899967732
chr1	54250000	54300000	0.959922555663117
chr1	54300000	54350000	0.751747875658815
chr1	54350000	54400000	0.897278692051199
chr1	54400000	54450000	0.612477143164462
chr1	54450000	54500000	0.705302785844896
chr1	54500000	54550000	0.703173066580617
chr1	54550000	54600000	0.760675486716145
chr1	54600000	54650000	0.958610304399269
chr1	54650000	54700000	0.849284715499623
chr1	54700000	54750000	0.0718081101430569
chr1	54750000	54800000	0.0689039475099494
chr1	54800000	54850000	0.0228675916962461
chr1	54850000	54900000	0.0519307303431215
chr1	54900000	54950000	0.427664838119824
chr1	54950000	55000000	0.0676347208777025
chr1	55000000	55050000	0.00193610842207159
chr1	55050000	55100000	0.109755835215661
chr1	55100000	55150000	0.564655265139292
chr1	55150000	55200000	0.758567279767667
chr1	55200000	55250000	0.316553727008713
chr1	55250000	55300000	0.31541357427127
chr1	55300000	55350000	0.587759492309347
chr1	55350000	55400000	0.723631278907174
chr1	55400000	55450000	0.00221576852748195
chr1	55450000	55500000	0.0485317844465957
chr1	55500000	55550000	0.223039690222652
chr1	55550000	55600000	0.197246423577498
chr1	55600000	55650000	0.124792943960417
chr1	55650000	55700000	0.153339787028074
chr1	55700000	55750000	0.30756157900398
chr1	55750000	55800000	0.016026675271593
chr1	55800000	55850000	0.27783155856728
chr1	55850000	55900000	0.711864042164139
chr1	55900000	55950000	0.276433258040228
chr1	55950000	56000000	0.577433580724965
chr1	56000000	56050000	0.704356243949661
chr1	56050000	56100000	0.336086909755835
chr1	56100000	56150000	0.0471980208669464
chr1	56150000	56200000	0.632397547595999
chr1	56200000	56250000	0.0229321286436485
chr1	56250000	56300000	0.0743895880391524
chr1	56300000	56350000	0.232419059911799
chr1	56350000	56400000	0.0025599655802947
chr1	56400000	56450000	0.353447348607078
chr1	56450000	56500000	0.29702054426159
chr1	56500000	56550000	0.197203398945897
chr1	56550000	56600000	0.0183284930622781
chr1	56600000	56650000	0.126599978487684
chr1	56650000	56700000	0.453415080133376
chr1	56700000	56750000	0.173410777670216
chr1	56750000	56800000	0
chr1	56800000	56850000	0.0399053458104764
chr1	56850000	56900000	0.254254060449607
chr1	56900000	56950000	0.419576207378724
chr1	56950000	57000000	0.0402925674948909
chr1	57000000	57050000	0.326083682908465
chr1	57050000	57100000	0.0506830160266752
chr1	57100000	57150000	0.571861890932559
chr1	57150000	57200000	0.371539206195547
chr1	57200000	57250000	0.344971496181564
chr1	57250000	57300000	0.406690330214048
chr1	57300000	57350000	0.157921910293643
chr1	57350000	57400000	0.123007421748951
chr1	57400000	57450000	0.48026245025277
chr1	57450000	57500000	0.060621705926643
chr1	57500000	57550000	0.256878562977304
chr1	57550000	57600000	0.240787350758309
chr1	57600000	57650000	0.077917607830483
chr1	57650000	57700000	0.499365386683877
chr1	57700000	57750000	0.456039582661073
chr1	57750000	57800000	0.429278261804883
chr1	57800000	57850000	0.132494353017102
chr1	57850000	57900000	0.0263095622243734
chr1	57900000	57950000	0.110250618479079
chr1	57950000	58000000	0.513176293427988
chr1	58000000	58050000	0.701774766053566
chr1	58050000	58100000	0.0513714101323007
chr1	58100000	58150000	0.689319135204905
chr1	58150000	58200000	0.0451758631816715
chr1	58200000	58250000	0.449435301710229
chr1	58250000	58300000	0.0485102721307948
chr1	58300000	58350000	0.469915026352587
chr1	58350000	58400000	0.458556523609767
chr1	58400000	58450000	0.731332687963859
chr1	58450000	58500000	0.124255136065397
chr1	58500000	58550000	0.05513606539744
chr1	58550000	58600000	0.143013875443691
chr1	58600000	58650000	0.912724534796171
chr1	58650000	58700000	0.871313326879639
chr1	58700000	58750000	0.598214477788534
chr1	58750000	58800000	0.521178874905884
chr1	58800000	58850000	0.411702699795633
chr1	58850000	58900000	0.80406582768635
chr1	58900000	58950000	0.508680219425621
chr1	58950000	59000000	0.0426804345487791
chr1	59000000	59050000	0.213574271270302
chr1	59050000	59100000	0.53703345165107
chr1	59100000	59150000	0.27079703130042
chr1	59150000	59200000	0.484113154781112
chr1	59200000	59250000	0.136129934387437
chr1	59250000	59300000	0.576594600408734
chr1	59300000	59350000	0.622566419275035
chr1	59350000	59400000	0.249220178552221
chr1	59400000	59450000	0.462643863611918
chr1	59450000	59500000	0.520146283747445
chr1	59500000	59550000	0.922340539959127
chr1	59550000	59600000	0.894396041733893
chr1	59600000	59650000	0.0141766161127246
chr1	59650000	59700000	0.0147789609551469
chr1	59700000	59750000	0.010756157900398
chr1	59750000	59800000	0.0325051091750027
chr1	59800000	59850000	0.0342476067548672
chr1	59850000	59900000	0.764117457244272
chr1	59900000	59950000	0.186985048940518
chr1	59950000	60000000	0.0939012584704744
chr1	60000000	60050000	0.362504033559213
chr1	60050000	60100000	0.564268043454878
chr1	60100000	60150000	0.0165214585350113
chr1	60150000	60200000	0.488845864257287
chr1	60200000	60250000	0.435108099386899
chr1	60250000	60300000	0.176164354092718
chr1	60300000	60350000	0.274819834355168
chr1	60350000	60400000	0.208949123373131
chr1	60400000	60450000	0.88568355383457
chr1	60450000	60500000	0.0752500806711842
chr1	60500000	60550000	0.35729805313542
chr1	60550000	60600000	0.344283102075938
chr1	60600000	60650000	0.148564052920297
chr1	60650000	60700000	0.204926320318382
chr1	60700000	60750000	0.69325588899645
chr1	60750000	60800000	0.388598472625578
chr1	60800000	60850000	0.0730773367753038
chr1	60850000	60900000	0.104851027213079
chr1	60900000	60950000	0.0249542863289233
chr1	60950000	61000000	0.443347316338604
chr1	61000000	61050000	0.541249865548026
chr1	61050000	61100000	0.000903517263633469
chr1	61100000	61150000	0.0187372270624933
chr1	61150000	61200000	0.116144993008497
chr1	61200000	61250000	0.000107561579003934
chr1	61250000	61300000	0.0621705926643004
chr1	61300000	61350000	0.0310852963321502
chr1	61350000	61400000	0.19109390125847
chr1	61400000	61450000	0.183865763149403
chr1	61450000	61500000	0.153361299343874
chr1	61500000	61550000	0.00141981284285253
chr1	61550000	61600000	0.891104657416371
chr1	61600000	61650000	0.077917607830483
chr1	61650000	61700000	0.57485210282887
chr1	61700000	61750000	0.856426804345488
chr1	61750000	61800000	0.697622889104012
chr1	61800000	61850000	0.116919436377326
chr1	61850000	61900000	0.160137678821125
chr1	61900000	61950000	0.0335161880176401
chr1	61950000	62000000	0.044810153813058
chr1	62000000	62050000	0.291319780574379
chr1	62050000	62100000	0.3972894482091
chr1	62100000	62150000	0.501452081316554
chr1	62150000	62200000	0.197504571367108
chr1	62200000	62250000	0.382725610411961
chr1	62250000	62300000	0.00329138431752174
chr1	62300000	62350000	0.313800150586211
chr1	62350000	62400000	0.189394428310208
chr1	62400000	62450000	0.0639346025599655
chr1	62450000	62500000	0.284737011939335
chr1	62500000	62550000	0.342002796601054
chr1	62550000	62600000	0.196041733892654
chr1	62600000	62650000	0.0121329461116489
chr1	62650000	62700000	0.526664515435087
chr1	62700000	62750000	0.763902334086264
chr1	62750000	62800000	0.0763472087770248
chr1	62800000	62850000	0.0536947402387867
chr1	62850000	62900000	0.343315047864903
chr1	62900000	62950000	0.441110035495321
chr1	62950000	63000000	0.0728622136172959
chr1	63000000	63050000	0.481639238464021
chr1	63050000	63100000	0.637754114230397
chr1	63100000	63150000	0.0225233946434333
chr1	63150000	63200000	0.000344197052812745
chr1	63200000	63250000	0.423835645907282
chr1	63250000	63300000	0.427879961277832
chr1	63300000	63350000	0.201269226632247
chr1	63350000	63400000	0.768462945036033
chr1	63400000	63450000	0.166354738087555
chr1	63450000	63500000	0.528213402172744
chr1	63500000	63550000	0.0189093255888997
chr1	63550000	63600000	0.168183284930623
chr1	63600000	63650000	0.0699365386683877
chr1	63650000	63700000	0.429622458857696
chr1	63700000	63750000	0.00740023663547384
chr1	63750000	63800000	0.131547811121867
chr1	63800000	63850000	0.05081208992148
chr1	63850000	63900000	0.0337097988598473
chr1	63900000	63950000	0.422738517801441
chr1	63950000	64000000	0.733720555017748
chr1	64000000	64050000	0.379563299989244
chr1	64050000	64100000	0.0357104442293212
chr1	64100000	64150000	0.7486501021835
chr1	64150000	64200000	0.023620522749274
chr1	64200000	64250000	0.15594277723997
chr1	64250000	64300000	0.117586318167151
chr1	64300000	64350000	0.900441002473916
chr1	64350000	64400000	0.366892545982575
chr1	64400000	64450000	0.704377756265462
chr1	64450000	64500000	0.371324083037539
chr1	64500000	64550000	0.414004517586318
chr1	64550000	64600000	0.865591050876627
chr1	64600000	64650000	0.359901043347316
chr1	64650000	64700000	0.888802839625686
chr1	64700000	64750000	0.77756265461977
chr1	64750000	64800000	0.147273313972249
chr1	64800000	64850000	0.099838657631494
chr1	64850000	64900000	0.172356674195977
chr1	64900000	64950000	0.648725395288803
chr1	64950000	65000000	0.311240185005916
chr1	65000000	65050000	0.325631924276648
chr1	65050000	65100000	0.585285575992256
chr1	65100000	65150000	0.686651608045606
chr1	65150000	65200000	0.924169086802194
chr1	65200000	65250000	0.945100570076369
chr1	65250000	65300000	0.874540174249758
chr1	65300000	65350000	0.781284285253308
chr1	65350000	65400000	0.855609336345058
chr1	65400000	65450000	0.797762719156717
chr1	65450000	65500000	0.550478649026568
chr1	65500000	65550000	0.381004625147897
chr1	65550000	65600000	0.974744541249866
chr1	65600000	65650000	0.271377863827041
chr1	65650000	65700000	0.728729697751963
chr1	65700000	65750000	0.921221899537485
chr1	65750000	65800000	0.246165429708508
chr1	65800000	65850000	0.670409809616005
chr1	65850000	65900000	0.299515972894482
chr1	65900000	65950000	0.722749273959342
chr1	65950000	66000000	0.104162633107454
chr1	66000000	66050000	0.529912875121007
chr1	66050000	66100000	0.762396471980209
chr1	66100000	66150000	0.934150801333764
chr1	66150000	66200000	0.0515650209745079
chr1	66200000	66250000	0.722792298590943
chr1	66250000	66300000	0.410648596321394
chr1	66300000	66350000	0.189437452941809
chr1	66350000	66400000	0.250145208131655
chr1	66400000	66450000	0.253415080133376
chr1	66450000	66500000	0.0574809078197268
chr1	66500000	66550000	0.401032591158438
chr1	66550000	66600000	0.00709906421426265
chr1	66600000	66650000	0.062514789717113
chr1	66650000	66700000	0.63459180380768
chr1	66700000	66750000	0.0431537054963966
chr1	66750000	66800000	0.0909325588899645
chr1	66800000	66850000	0.00150586210605574
chr1	66850000	66900000	0.022566419275035
chr1	66900000	66950000	0.240959449284715
chr1	66950000	67000000	0.573754974723029
chr1	67000000	67050000	0.506163278476928
chr1	67050000	67100000	0.264085188770571
chr1	67100000	67150000	0.522383564590728
chr1	67150000	67200000	0.669377218457567
chr1	67200000	67250000	0.607765946004087
chr1	67250000	67300000	0.0789717113047219
chr1	67300000	67350000	0.892804130364634
chr1	67350000	67400000	0.41729590190384
chr1	67400000	67450000	0.0507905776056793
chr1	67450000	67500000	0.299064214262665
chr1	67500000	67550000	0.0618048832956868
chr1	67550000	67600000	0.442895557706787
chr1	67600000	67650000	0.0431752178121975
chr1	67650000	67700000	0.0674841346670969
chr1	67700000	67750000	0.0455630848660858
chr1	67750000	67800000	0.060729267505647
chr1	67800000	67850000	0.0843067656233194
chr1	67850000	67900000	0.321049801011079
chr1	67900000	67950000	0.101366032053351
chr1	67950000	68000000	0.309884909110466
chr1	68000000	68050000	0.148499515972894
chr1	68050000	68100000	0.249349252447026
chr1	68100000	68150000	0.64487469076046
chr1	68150000	68200000	0.299709583736689
chr1	68200000	68250000	0.485468430676562
chr1	68250000	68300000	0.748822200709906
chr1	68300000	68350000	0.0718511347746585
chr1	68350000	68400000	0.447133483919544
chr1	68400000	68450000	0.054081961923201
chr1	68450000	68500000	0.128041303646337
chr1	68500000	68550000	0.650855114553082
chr1	68550000	68600000	0.0504463805528665
chr1	68600000	68650000	0.000731418737227041
chr1	68650000	68700000	0.759965580294719
chr1	68700000	68750000	0.542798752285684
chr1	68750000	68800000	0.169904270194686
chr1	68800000	68850000	0.0223943207486286
chr1	68850000	68900000	0.338625363020329
chr1	68900000	68950000	0.11973754974723
chr1	68950000	69000000	0.803850704528343
chr1	69000000	69050000	0.14811229428848
chr1	69050000	69100000	0.236656986124556
chr1	69100000	69150000	0.109347101215446
chr1	69150000	69200000	0.281682263095622
chr1	69200000	69250000	0.304205657739056
chr1	69250000	69300000	0.806453694740239
chr1	69300000	69350000	0.0499946219210498
chr1	69350000	69400000	0.493492524470259
chr1	69400000	69450000	0.436743035387759
chr1	69450000	69500000	0.54271270302248
chr1	69500000	69550000	0.576508551145531
chr1	69550000	69600000	0.269248144562762
chr1	69600000	69650000	0.842917070022588
chr1	69650000	69700000	0.043756050338819
chr1	69700000	69750000	0.109347101215446
chr1	69750000	69800000	0.695643756050339
chr1	69800000	69850000	0.387372270624933
chr1	69850000	69900000	0.282607292675056
chr1	69900000	69950000	0.085511455308164
chr1	69950000	70000000	0.335441540281811
chr1	70000000	70050000	0.711304721953318
chr1	70050000	70100000	0.26350435624395
chr1	70100000	70150000	0.638248897493815
chr1	70150000	70200000	0.0311068086479509
chr1	70200000	70250000	0.968462945036033
chr1	70250000	70300000	0.375346886092288
chr1	70300000	70350000	0.892395396364419
chr1	70350000	70400000	0.297730450683016
chr1	70400000	70450000	0.0486393460255996
chr1	70450000	70500000	0.128815747015166
chr1	70500000	70550000	0.0367215230719588
chr1	70550000	70600000	0.0647305582445951
chr1	70600000	70650000	0.549962353447349
chr1	70650000	70700000	0.155856727976767
chr1	70700000	70750000	0.186253630203291
chr1	70750000	70800000	0.0261589760137679
chr1	70800000	70850000	0.762547058190814
chr1	70850000	70900000	0.325330751855437
chr1	70900000	70950000	0.924728407013015
chr1	70950000	71000000	0.248037001183177
chr1	71000000	71050000	0.692223297838012
chr1	71050000	71100000	0.112530923953964
chr1	71100000	71150000	0.130687318489835
chr1	71150000	71200000	0.697450790577606
chr1	71200000	71250000	0.601204689684845
chr1	71250000	71300000	0.128514574593955
chr1	71300000	71350000	0.0664515435086587
chr1	71350000	71400000	0.561772614821986
chr1	71400000	71450000	0.169861245563085
chr1	71450000	71500000	0.119500914273422
chr1	71500000	71550000	0.797074325051092
chr1	71550000	71600000	0.285705066150371
chr1	71600000	71650000	0.838872754652038
chr1	71650000	71700000	0.122146929116919
chr1	71700000	71750000	0.57459395503926
chr1	71750000	71800000	0.708809293320426
chr1	71800000	71850000	0.235473808755512
chr1	71850000	71900000	0.282564268043455
chr1	71900000	71950000	0.618199419167473
chr1	71950000	72000000	0.173754974723029
chr1	72000000	72050000	0.933118210175325
chr1	72050000	72100000	0.70863719479402
chr1	72100000	72150000	0.045025276971066
chr1	72150000	72200000	0.322813810906744
chr1	72200000	72250000	0.011487576637625
chr1	72250000	72300000	0.112401850059159
chr1	72300000	72350000	0.05513606539744
chr1	72350000	72400000	0.381026137463698
chr1	72400000	72450000	0.0941594062600839
chr1	72450000	72500000	0.180509841884479
chr1	72500000	72550000	0.40729267505647
chr1	72550000	72600000	0.112208239216952
chr1	72600000	72650000	0.223104227170055
chr1	72650000	72700000	0.877551898461869
chr1	72700000	72750000	0.353124663870066
chr1	72750000	72800000	0.00172098526406372
chr1	72800000	72850000	0.0105840593739916
chr1	72850000	72900000	0.269635366247177
chr1	72900000	72950000	0.0490911046574164
chr1	72950000	73000000	0.507475529740777
chr1	73000000	73050000	0.0413251586533291
chr1	73050000	73100000	0.345079057760568
chr1	73100000	73150000	0.490222652468538
chr1	73150000	73200000	0.0413681832849306
chr1	73200000	73250000	0.069269656878563
chr1	73250000	73300000	0.657437883188125
chr1	73300000	73350000	0.0609659029794557
chr1	73350000	73400000	0.3972894482091
chr1	73400000	73450000	0.341658599548241
chr1	73450000	73500000	0.0527697106593524
chr1	73500000	73550000	0.76837689577283
chr1	73550000	73600000	0.0163708723244057
chr1	73600000	73650000	0.656448316661289
chr1	73650000	73700000	0.659782725610412
chr1	73700000	73750000	0.388727546520383
chr1	73750000	73800000	0.183758201570399
chr1	73800000	73850000	0.578014413251587
chr1	73850000	73900000	0.2162202861138
chr1	73900000	73950000	0.575927718618909
chr1	73950000	74000000	0.456684952135097
chr1	74000000	74050000	0.503065505001613
chr1	74050000	74100000	0.8270194686458
chr1	74100000	74150000	0.140238786705389
chr1	74150000	74200000	0.0154028181133699
chr1	74200000	74250000	0.0680649671937184
chr1	74250000	74300000	0.146348284392815
chr1	74300000	74350000	0.00563622673980857
chr1	74350000	74400000	0.789394428310208
chr1	74400000	74450000	0.0481445627621814
chr1	74450000	74500000	0.00854038937291601
chr1	74500000	74550000	0.0873184898354308
chr1	74550000	74600000	0.0716575239324513
chr1	74600000	74650000	0.309282564268043
chr1	74650000	74700000	0.0300957298053135
chr1	74700000	74750000	0.582338388727547
chr1	74750000	74800000	0.824545552328708
chr1	74800000	74850000	0.374529418091858
chr1	74850000	74900000	0.314660643218242
chr1	74900000	74950000	0.471377863827041
chr1	74950000	75000000	0.0457351833924922
chr1	75000000	75050000	0.194966118102614
chr1	75100000	75150000	0.193610842207164
chr1	75150000	75200000	0.586232117887491
chr1	75200000	75250000	0.245821232655695
chr1	75250000	75300000	0.296697859524578
chr1	75300000	75350000	0.168548994299236
chr1	75350000	75400000	0.761923201032591
chr1	75400000	75450000	0.0621705926643004
chr1	75450000	75500000	0.0466817252877272
chr1	75500000	75550000	0.471743573195655
chr1	75550000	75600000	0.956437560503388
chr1	75600000	75650000	0.0147789609551469
chr1	75650000	75700000	0.00314079810691625
chr1	75700000	75750000	0.0709045928794235
chr1	75750000	75800000	0.0341185328600624
chr1	75800000	75850000	0.449779498763042
chr1	75850000	75900000	0.559255673873292
chr1	75900000	75950000	0.287469076046036
chr1	75950000	76000000	0.146692481445628
chr1	76000000	76050000	0.381112186726901
chr1	76050000	76100000	0.532558889964505
chr1	76100000	76150000	0.886931268151016
chr1	76150000	76200000	0.96377326019146
chr1	76200000	76250000	0.0225879315908357
chr1	76250000	76300000	0.705238248897494
chr1	76300000	76350000	0.331547811121867
chr1	76350000	76400000	0.145831988813596
chr1	76400000	76450000	0.324255136065397
chr1	76450000	76500000	0.0435194148650102
chr1	76500000	76550000	0.333914165859955
chr1	76550000	76600000	0.409938689899968
chr1	76600000	76650000	0.329095407120576
chr1	76650000	76700000	0.394449822523395
chr1	76700000	76750000	0.0037216306335377
chr1	76750000	76800000	0.546735506077229
chr1	76800000	76850000	0.620780897063569
chr1	76850000	76900000	0.578595245778208
chr1	76900000	76950000	0.635925567387329
chr1	76950000	77000000	0.210347423900183
chr1	77000000	77050000	0.216736581693019
chr1	77050000	77100000	0.0753146176185866
chr1	77100000	77150000	0.630332365279122
chr1	77150000	77200000	0.464386361191782
chr1	77200000	77250000	0.659330966978595
chr1	77250000	77300000	0.169818220931483
chr1	77300000	77350000	0.403097773475315
chr1	77350000	77400000	0.527460471119716
chr1	77400000	77450000	0.804904808002581
chr1	77450000	77500000	0.0309562224373454
chr1	77500000	77550000	0.520727116274067
chr1	77550000	77600000	0.0575024201355276
chr1	77600000	77650000	0.550112939657954
chr1	77650000	77700000	0.661697321716683
chr1	77700000	77750000	0.190125847047435
chr1	77750000	77800000	0.348155318920082
chr1	77800000	77850000	0.299343874368076
chr1	77850000	77900000	0.607378724319673
chr1	77950000	78000000	0.907410992793374
chr1	78000000	78050000	0.464085188770571
chr1	78050000	78100000	0.443089168548994
chr1	78100000	78150000	0.523394643433366
chr1	78150000	78200000	0.302054426158976
chr1	78200000	78250000	0.148456491341293
chr1	78300000	78350000	0.22729912875121
chr1	78350000	78400000	0.0488329568678069
chr1	78400000	78450000	0.00438851242336236
chr1	78450000	78500000	0.337915456598903
chr1	78500000	78550000	0.818436054641282
chr1	78550000	78600000	0.00486178337097987
chr1	78600000	78650000	0.121437022695493
chr1	78650000	78700000	0.398795310315155
chr1	78700000	78750000	0.037323867914381
chr1	78750000	78800000	0.295815854576745
chr1	78800000	78850000	0.397397009788104
chr1	78850000	78900000	0.397741206840916
chr1	78900000	78950000	0.000903517263633469
chr1	78950000	79000000	0.100591588684522
chr1	79000000	79050000	0.872388942669678
chr1	79050000	79100000	0.689060987415295
chr1	79100000	79150000	0.0486608583414004
chr1	79150000	79200000	0.196579541787673
chr1	79200000	79250000	0.903022480370012
chr1	79250000	79300000	0.0758739378294073
chr1	79300000	79350000	0.827793912014628
chr1	79350000	79400000	0.237582015703991
chr1	79400000	79450000	0.710788426374099
chr1	79450000	79500000	0.51487576637625
chr1	79500000	79550000	0.883209637517479
chr1	79550000	79600000	0.190577605679251
chr1	79600000	79650000	0.296030977734753
chr1	79650000	79700000	0.0329998924384209
chr1	79700000	79750000	0.0635904055071529
chr1	79750000	79800000	0.0534150801333764
chr1	79800000	79850000	0.255501774766054
chr1	79850000	79900000	0.437108744756373
chr1	79900000	79950000	0.795202753576423
chr1	79950000	80000000	0.545466279444982
chr1	80000000	80050000	0.329245993331182
chr1	80050000	80100000	0.937313111756481
chr1	80100000	80150000	0.993116058943745
chr1	80150000	80200000	0.866408518877057
chr1	80200000	80250000	0.570205442615898
chr1	80250000	80300000	0.411186404216414
chr1	80300000	80350000	0.216779606324621
chr1	80350000	80400000	0.856254705819081
chr1	80400000	80450000	0.839389050231257
chr1	80450000	80500000	0.183650639991395
chr1	80500000	80550000	0.339120146283747
chr1	80550000	80600000	0.466085834140045
chr1	80600000	80650000	0.765795417876734
chr1	80650000	80700000	0.969151339141659
chr1	80700000	80750000	0.0396256857050662
chr1	80750000	80800000	0.390749704205658
chr1	80800000	80850000	0.791782295364096
chr1	80850000	80900000	0.67757341077767
chr1	80900000	80950000	0.169796708615683
chr1	80950000	81000000	0.0576960309777348
chr1	81000000	81050000	0.0758954501452082
chr1	81350000	81400000	0.237754114230397
chr1	81450000	81500000	0.119974185221039
chr1	81600000	81650000	0.639001828546843
chr1	81650000	81700000	0.0250618479079273
chr1	81700000	81750000	0.025298483381736
chr1	82150000	82200000	0.257696030977735
chr1	82200000	82250000	0.328062815962138
chr1	82250000	82300000	0.929267505646983
chr1	82300000	82350000	0.625298483381736
chr1	82350000	82400000	0.878261804883296
chr1	82400000	82450000	0.0179412713778638
chr1	82450000	82500000	0.119974185221039
chr1	82500000	82550000	0.146692481445628
chr1	82550000	82600000	0.238464020651823
chr1	82600000	82650000	0.400064536947402
chr1	82650000	82700000	0.203140798106916
chr1	82700000	82750000	0.219210498010111
chr1	82750000	82800000	0.191803807679897
chr1	82800000	82850000	0.263848553296762
chr1	82850000	82900000	0.0330429170700226
chr1	82900000	82950000	0.511971603743143
chr1	82950000	83000000	0.197203398945897
chr1	83000000	83050000	0.813617295901904
chr1	83050000	83100000	0.119371840378617
chr1	83100000	83150000	0.503323652791223
chr1	83150000	83200000	0.198408088630741
chr1	83200000	83250000	0.784080886307411
chr1	83250000	83300000	0.570420565773906
chr1	83300000	83350000	0.152931053027858
chr1	83350000	83400000	0.670797031300419
chr1	83400000	83450000	0.54783263418307
chr1	83450000	83500000	0.188555447993976
chr1	83500000	83550000	0.845197375497472
chr1	83550000	83600000	0.751511240185006
chr1	83600000	83650000	0.758459718188663
chr1	83650000	83700000	0.28460793804453
chr1	83700000	83750000	0.618091857588469
chr1	83750000	83800000	0.311519845111326
chr1	83800000	83850000	0.277594923093471
chr1	83850000	83900000	0.0538238141335915
chr1	83900000	83950000	0.257631494030332
chr1	83950000	84000000	0.151876949553619
chr1	84000000	84050000	0.223685059696676
chr1	84050000	84100000	0.453049370764763
chr1	84100000	84150000	0.208777024846725
chr1	84150000	84200000	0.577347531461762
chr1	84200000	84250000	0.570442078089706
chr1	84250000	84300000	0.255308163923846
chr1	84300000	84350000	0.371840378616758
chr1	84350000	84400000	0.135592126492417
chr1	84400000	84450000	0.141809185758847
chr1	84450000	84500000	0.335204904808003
chr1	84500000	84550000	0.188684521888781
chr1	84550000	84600000	0.0961600516295579
chr1	84600000	84650000	0.584704743465634
chr1	84650000	84700000	0.562719156717221
chr1	84700000	84750000	0.000494783263418341
chr1	84750000	84800000	0.0463160159191137
chr1	84800000	84850000	0.267935893298914
chr1	84850000	84900000	0.000387221684414296
chr1	84900000	84950000	0.169796708615683
chr1	84950000	85000000	0.0956652683661396
chr1	85000000	85050000	0.162848230612025
chr1	85050000	85100000	0.159793481768312
chr1	85100000	85150000	0.00920727116274067
chr1	85150000	85200000	0.0286974292782618
chr1	85200000	85250000	0.961191782295364
chr1	85450000	85500000	0.499128751210068
chr1	85500000	85550000	0.00802409379369684
chr1	85550000	85600000	0.0250188232763257
chr1	85600000	85650000	0.264257287296978
chr1	85650000	85700000	0.566849521350973
chr1	85700000	85750000	0.0202215768527482
chr1	85750000	85800000	0.206926965687856
chr1	85800000	85850000	0.0278584489620307
chr1	85850000	85900000	0.625384532644939
chr1	85900000	85950000	0.192857911154136
chr1	85950000	86000000	0.968462945036033
chr1	86000000	86050000	0.0325051091750027
chr1	86050000	86100000	0.0822415833064429
chr1	86100000	86150000	0.0865440464666021
chr1	86150000	86200000	0.131935032806282
chr1	86200000	86250000	0.451801656448317
chr1	86250000	86300000	0.118059589114768
chr1	86300000	86350000	0.812240507690653
chr1	86350000	86400000	0.0478433903409702
chr1	86400000	86450000	0.0434763902334087
chr1	86450000	86500000	0.0264816607507798
chr1	86500000	86550000	0.0228460793804452
chr1	86550000	86600000	0.446402065182317
chr1	86600000	86650000	0.857717543293536
chr1	86650000	86700000	0.66621490803485
chr1	86700000	86750000	0.0596321393998064
chr1	86750000	86800000	0.116360116166505
chr1	86800000	86850000	0.728729697751963
chr1	86850000	86900000	0.404926320318382
chr1	86900000	86950000	0.0305044638055286
chr1	86950000	87000000	0.0360976659137356
chr1	87000000	87050000	0.102764332580402
chr1	87050000	87100000	0.547725072604066
chr1	87100000	87150000	0.788275787888566
chr1	87150000	87200000	0.681467139937614
chr1	87200000	87250000	0.740626008389803
chr1	87250000	87300000	0.191007851995267
chr1	87300000	87350000	0.0589007206625793
chr1	87350000	87400000	0.0460148434979025
chr1	87400000	87450000	0.18674841346671
chr1	87450000	87500000	0.253113907712165
chr1	87500000	87550000	0.795052167365817
chr1	87550000	87600000	0.38270409809616
chr1	87600000	87650000	0.465591050876627
chr1	87650000	87700000	0.112186726901151
chr1	87700000	87750000	0.44459503065505
chr1	87750000	87800000	0.12784769280413
chr1	87800000	87850000	0.489168548994299
chr1	87850000	87900000	0.475077982144778
chr1	87900000	87950000	0.260191459610627
chr1	87950000	88000000	0.376616112724535
chr1	88000000	88050000	0.192212541680112
chr1	88050000	88100000	0.0668387651930731
chr1	88100000	88150000	0.0488759814994084
chr1	88150000	88200000	0.376379477250726
chr1	88300000	88350000	0.690373238679144
chr1	88350000	88400000	0.279401957620738
chr1	88400000	88450000	0.23190276433258
chr1	88450000	88500000	0.477637947725073
chr1	88500000	88550000	0.678971711304722
chr1	88550000	88600000	0.605829837582016
chr1	88600000	88650000	0.887081854361622
chr1	88650000	88700000	0.253135420027966
chr1	88700000	88750000	0.443132193180596
chr1	88750000	88800000	0.12892330859417
chr1	88800000	88850000	0.0357319565451221
chr1	88850000	88900000	0.821017532537378
chr1	88900000	88950000	0.0714208884586426
chr1	88950000	89000000	0.0710336667742283
chr1	89000000	89050000	0.194557384102399
chr1	89050000	89100000	0.0266322469613854
chr1	89100000	89150000	0.030569000752931
chr1	89150000	89200000	0.231988813595784
chr1	89200000	89250000	0.756459072819189
chr1	89250000	89300000	0.065268366139615
chr1	89300000	89350000	0.0627084005593203
chr1	89350000	89400000	0.272453479617081
chr1	89400000	89450000	0.839432074862859
chr1	89450000	89500000	0.0746692481445628
chr1	89500000	89550000	0.00367860600193615
chr1	89550000	89600000	0.000279660105410362
chr1	89600000	89650000	0.000494783263418341
chr1	89650000	89700000	0.000258147789609531
chr1	89700000	89750000	0.00165644831666134
chr1	89750000	89800000	0.00944390663654937
chr1	89800000	89850000	0.330321609121222
chr1	89850000	89900000	0.75809400882005
chr1	89900000	89950000	0.318188663009573
chr1	89950000	90000000	0.38270409809616
chr1	90000000	90050000	0.203700118317737
chr1	90050000	90100000	0.0763472087770248
chr1	90100000	90150000	0.399978487684199
chr1	90150000	90200000	0.606131010003227
chr1	90200000	90250000	0.67675594277724
chr1	90250000	90300000	0.149661181026137
chr1	90300000	90350000	0.134516510702377
chr1	90350000	90400000	0.070216198773798
chr1	90400000	90450000	0.00684091642465312
chr1	90450000	90500000	0.00329138431752174
chr1	90500000	90550000	0.0279229859094331
chr1	90550000	90600000	0.0580402280305475
chr1	90600000	90650000	0.022566419275035
chr1	90650000	90700000	0.002323330106486
chr1	90700000	90750000	0.0500591588684521
chr1	90750000	90800000	0.0162848230612025
chr1	90800000	90850000	0.0245455523287081
chr1	90850000	90900000	0.00684091642465312
chr1	90900000	90950000	0.00658276863504359
chr1	90950000	91000000	0.0656771001398301
chr1	91000000	91050000	0.00548564052920297
chr1	91050000	91100000	0.0245025276971066
chr1	91100000	91150000	0.219898892115736
chr1	91150000	91200000	0.896138539313757
chr1	91200000	91250000	0.103474239001829
chr1	91250000	91300000	0.391438098311283
chr1	91300000	91350000	0.142002796601054
chr1	91350000	91400000	0.666128858771647
chr1	91400000	91450000	0.394148650102183
chr1	91450000	91500000	0.838937291599441
chr1	91500000	91550000	0.33864687533613
chr1	91550000	91600000	0.549295471657524
chr1	91600000	91650000	0.0360761535979348
chr1	91650000	91700000	0.0340109712810585
chr1	91700000	91750000	0.335549101860815
chr1	91750000	91800000	0.293944283102076
chr1	91800000	91850000	0.106098741529526
chr1	91850000	91900000	0.692933204259438
chr1	91900000	91950000	0.0393460255996558
chr1	91950000	92000000	0.0356028826503173
chr1	92000000	92050000	0.118747983220394
chr1	92050000	92100000	0.0599333118210176
chr1	92100000	92150000	0.303581800580833
chr1	92150000	92200000	0.572485748090782
chr1	92200000	92250000	0.0713563515112402
chr1	92250000	92300000	0.0163923846402065
chr1	92300000	92350000	0.611444552006023
chr1	92350000	92400000	0.177347531461762
chr1	92400000	92450000	0.593481768312359
chr1	92450000	92500000	0.761794127137786
chr1	92500000	92550000	0.451392922448102
chr1	92550000	92600000	0.429063138646875
chr1	92600000	92650000	0.0454340109712811
chr1	92650000	92700000	0.0339894589652576
chr1	92700000	92750000	0.269076046036356
chr1	92750000	92800000	0.124190599117995
chr1	92800000	92850000	0.0262235129611703
chr1	92850000	92900000	0.408497364741314
chr1	92900000	92950000	0.245455523287082
chr1	92950000	93000000	0.325782510487254
chr1	93000000	93050000	0.309411638162848
chr1	93050000	93100000	0.475873937829407
chr1	93100000	93150000	0.245907281918899
chr1	93150000	93200000	0.0272776164354093
chr1	93200000	93250000	0.029945143594708
chr1	93250000	93300000	0.0348929762288911
chr1	93300000	93350000	0.403700118317737
chr1	93350000	93400000	0.714380983112832
chr1	93400000	93450000	0.611444552006023
chr1	93450000	93500000	0.578552221146606
chr1	93500000	93550000	0.767796063246208
chr1	93550000	93600000	0.340217274389588
chr1	93600000	93650000	0.00374314294933853
chr1	93650000	93700000	0.1864902656771
chr1	93700000	93750000	0.75189846186942
chr1	93750000	93800000	0.372055501774766
chr1	93800000	93850000	0.0767989674088415
chr1	93850000	93900000	0.316295579219103
chr1	93900000	93950000	0.358803915241476
chr1	93950000	94000000	0.0826072926750565
chr1	94000000	94050000	0.022566419275035
chr1	94050000	94100000	0.189953748521028
chr1	94100000	94150000	0.582919221254168
chr1	94150000	94200000	0.15998709261052
chr1	94200000	94250000	0.262600838980316
chr1	94250000	94300000	0.252296439711735
chr1	94300000	94350000	0.635516833387114
chr1	94350000	94400000	0.0906959234161557
chr1	94400000	94450000	0.0211681187479832
chr1	94450000	94500000	0.166957082929977
chr1	94500000	94550000	0.272474991932882
chr1	94550000	94600000	0.791481122942885
chr1	94600000	94650000	0.520791653221469
chr1	94650000	94700000	0.600580832526622
chr1	94700000	94750000	0.0879853716252554
chr1	94750000	94800000	0.0277078627514252
chr1	94800000	94850000	0.0706464450898139
chr1	94850000	94900000	0.10487253952888
chr1	94900000	94950000	0.136732279229859
chr1	94950000	95000000	0.483295686780682
chr1	95000000	95050000	0.574809078197268
chr1	95050000	95100000	0.641518769495536
chr1	95100000	95150000	0.713950736796816
chr1	95150000	95200000	0.690308701731741
chr1	95200000	95250000	0.247886414972572
chr1	95250000	95300000	0.661847907927288
chr1	95300000	95350000	0.668968484457352
chr1	95350000	95400000	0.600752931053028
chr1	95400000	95450000	0.794471334839195
chr1	95450000	95500000	0.00219425621168123
chr1	95500000	95550000	0.543637732601915
chr1	95550000	95600000	0.843153705496397
chr1	95600000	95650000	0.837990749704206
chr1	95650000	95700000	0.113262342691191
chr1	95700000	95750000	0.0789501989889212
chr1	95750000	95800000	0.262514789717113
chr1	95800000	95850000	0.392922448101538
chr1	95850000	95900000	0.0976874260514144
chr1	95900000	95950000	0.597267935893299
chr1	95950000	96000000	0.765214585350113
chr1	96000000	96050000	0.856641927503496
chr1	96050000	96100000	0.365063999139507
chr1	96100000	96150000	0.092029686995805
chr1	96150000	96200000	0.415983650639991
chr1	96200000	96250000	0.212025384532645
chr1	96250000	96300000	0.2621705926643
chr1	96300000	96350000	0.103969022265247
chr1	96350000	96400000	0.03594707970313
chr1	96400000	96450000	0.179283639883833
chr1	96450000	96500000	0.653286006238572
chr1	96500000	96550000	0.101129396579542
chr1	96550000	96600000	0.435710444229321
chr1	96600000	96650000	0.0796816177261482
chr1	96650000	96700000	0.00316231042271697
chr1	96700000	96750000	0.316295579219103
chr1	96750000	96800000	0.190620630310853
chr1	96800000	96850000	0.73595783586103
chr1	96850000	96900000	0.66460148434979
chr1	96900000	96950000	0.326513929224481
chr1	96950000	97000000	0.131956545122082
chr1	97000000	97050000	0.63891577928364
chr1	97050000	97100000	0.631515542648166
chr1	97100000	97150000	0.924405722276003
chr1	97300000	97350000	0.00219425621168123
chr1	97350000	97400000	0.213810906744111
chr1	97400000	97450000	0.393008497364741
chr1	97450000	97500000	0.796730127998279
chr1	97500000	97550000	0.493298913628052
chr1	97550000	97600000	0.490222652468538
chr1	97600000	97650000	0.272582553511886
chr1	97650000	97700000	0.395009142734215
chr1	97700000	97750000	0.0934710121544584
chr1	97750000	97800000	0.0780036570936862
chr1	97800000	97850000	0.161105733032161
chr1	97850000	97900000	0.527116274066903
chr1	97900000	97950000	0.652683661396149
chr1	97950000	98000000	0.335549101860815
chr1	98000000	98050000	0.137700333440895
chr1	98050000	98100000	0.0233408626438636
chr1	98100000	98150000	0.937592771861891
chr1	98150000	98200000	0.545509304076584
chr1	98200000	98250000	0.734796170807787
chr1	98250000	98300000	0.631515542648166
chr1	98300000	98350000	0.655243626976444
chr1	98350000	98400000	0.310702377110896
chr1	98450000	98500000	0.349876304184145
chr1	98500000	98550000	0.442013552758954
chr1	98550000	98600000	0.105453372055502
chr1	98600000	98650000	0.366118102613746
chr1	98650000	98700000	0.441260621705927
chr1	98700000	98750000	0.325545875013445
chr1	98750000	98800000	0.00266752715929874
chr1	98800000	98850000	0.565494245455523
chr1	98850000	98900000	0.49136280520598
chr1	98900000	98950000	0.0584704743465634
chr1	98950000	99000000	0.441841454232548
chr1	99000000	99050000	0.987867053888351
chr1	99050000	99100000	0.0638700656125631
chr1	99100000	99150000	0.237904700441002
chr1	99150000	99200000	0.677745509304077
chr1	99200000	99250000	0.468731848983543
chr1	99250000	99300000	0.575820157039905
chr1	99300000	99350000	0.0299666559105087
chr1	99350000	99400000	0.511756480585135
chr1	99400000	99450000	0.783414004517586
chr1	99450000	99500000	0.652941809185759
chr1	99500000	99550000	0.0219210498010111
chr1	99550000	99600000	0.430719586963537
chr1	99600000	99650000	0.262213617295902
chr1	99650000	99700000	0.0580187157147467
chr1	99700000	99750000	0.423168764117457
chr1	99750000	99800000	0.331762934279875
chr1	99800000	99850000	0.514811229428848
chr1	99850000	99900000	0.249757986447241
chr1	99900000	99950000	0.610390448531784
chr1	99950000	100000000	0.600774443368829
chr1	100000000	100050000	0.486113800150586
chr1	100050000	100100000	0.466989351403679
chr1	100100000	100150000	0.399074970420566
chr1	100150000	100200000	0.000968054211035851
chr1	100200000	100250000	0.700032268473701
chr1	100250000	100300000	0.0401419812842853
chr1	100300000	100350000	0.131956545122082
chr1	100350000	100400000	0.149123373131118
chr1	100400000	100450000	0.724556308486609
chr1	100450000	100500000	0.540712057653006
chr1	100500000	100550000	0.90674411100355
chr1	100550000	100600000	0.727525008067119
chr1	100600000	100650000	0.603183822738518
chr1	100650000	100700000	0.612735290954071
chr1	100700000	100750000	0.616241798429601
chr1	100750000	100800000	0.0435624394966118
chr1	100800000	100850000	0.462837474454125
chr1	100850000	100900000	0.0344412175970743
chr1	100900000	100950000	0.176293427987523
chr1	100950000	101000000	0.514961815639454
chr1	101000000	101050000	0.142734215338281
chr1	101050000	101100000	0.898182209314833
chr1	101100000	101150000	0.154652038291922
chr1	101150000	101200000	0.851995267290524
chr1	101200000	101250000	0.813961492954717
chr1	101250000	101300000	0.548004732709476
chr1	101300000	101350000	0.0265892223297838
chr1	101350000	101400000	0.437517478756588
chr1	101400000	101450000	0.0579541787673443
chr1	101450000	101500000	0.177670216198774
chr1	101500000	101550000	0.0698289770893836
chr1	101550000	101600000	0.594213187049586
chr1	101600000	101650000	0.0150371087447564
chr1	101650000	101700000	0.359492309347101
chr1	101700000	101750000	0.598472625578144
chr1	101750000	101800000	0.30351726363343
chr1	101800000	101850000	0.70566849521351
chr1	101850000	101900000	0.484543401097128
chr1	101900000	101950000	0.53486070775519
chr1	101950000	102000000	0.381843605464128
chr1	102000000	102050000	0.860492632031838
chr1	102050000	102100000	0.80864795095192
chr1	102100000	102150000	0.134731633860385
chr1	102150000	102200000	0.628417769172851
chr1	102200000	102250000	0.224545552328708
chr1	102250000	102300000	0.50566849521351
chr1	102300000	102350000	0.308852317952027
chr1	102350000	102400000	0.237409917177584
chr1	102400000	102450000	0.609099709583737
chr1	102450000	102500000	0.157900397977842
chr1	102500000	102550000	0.169861245563085
chr1	102550000	102600000	0.429708508120899
chr1	102600000	102650000	0.00133376357964932
chr1	102650000	102700000	0.029837582015704
chr1	102700000	102750000	0.108357534688609
chr1	102750000	102800000	0.554910186081532
chr1	102800000	102850000	0.115822308271485
chr1	102850000	102900000	0.222630956222437
chr1	102900000	102950000	0.765580294718726
chr1	102950000	103000000	0.118124126062171
chr1	103000000	103050000	0.758309131978057
chr1	103050000	103100000	0.686264386361192
chr1	103100000	103150000	0.186576314940303
chr1	103150000	103200000	0.770054856405292
chr1	103200000	103250000	0.184618694202431
chr1	103250000	103300000	0.487361514467032
chr1	103300000	103350000	0.476325696461224
chr1	103350000	103400000	0.246789286866731
chr1	103400000	103450000	0.0440787350758309
chr1	103500000	103550000	0.76648381198236
chr1	103550000	103600000	0.814262665375928
chr1	103600000	103650000	0.469527804668173
chr1	103650000	103700000	0.578315585672798
chr1	103700000	103750000	0.250898139184683
chr1	103750000	103800000	0.303280628159621
chr1	103800000	103850000	0.728234914488545
chr1	103850000	103900000	0.36351511240185
chr1	103900000	103950000	0.0225879315908357
chr1	103950000	104000000	0.323480692696569
chr1	104000000	104050000	0.513498978164999
chr1	104050000	104100000	0.236872109282564
chr1	104100000	104150000	0.724642357749812
chr1	104150000	104200000	0.0105840593739916
chr1	104200000	104250000	0.0904808002581478
chr1	104250000	104300000	0.644229321286437
chr1	104300000	104350000	0.897106593524793
chr1	104350000	104400000	0.893298913628052
chr1	104400000	104450000	0.410024739163171
chr1	104450000	104500000	0.0561041196084758
chr1	104500000	104550000	0.251672582553512
chr1	104550000	104600000	0.977433580724965
chr1	104600000	104650000	0.0383134344412176
chr1	104650000	104700000	0.186533290308702
chr1	104700000	104750000	0.528794234699365
chr1	104750000	104800000	0.0468538238141336
chr1	104800000	104850000	0.557663762504033
chr1	104850000	104900000	0.289147036678498
chr1	104900000	104950000	0.16540819619232
chr1	104950000	105000000	0.823814133591481
chr1	105000000	105050000	0.305367322792299
chr1	105050000	105100000	0.16648381198236
chr1	105100000	105150000	0.355598580187157
chr1	105150000	105200000	0.245390986339679
chr1	105200000	105250000	0.445907281918899
chr1	105250000	105300000	0.61647843390341
chr1	105300000	105350000	0.578831881252017
chr1	105350000	105400000	0.474346563407551
chr1	105400000	105450000	0.236893621598365
chr1	105450000	105500000	0.628546843067656
chr1	105500000	105550000	0.475121006776379
chr1	105550000	105600000	0.598085403893729
chr1	105600000	105650000	0.753296762396472
chr1	105650000	105700000	0.534839195439389
chr1	105700000	105750000	0.533440894912337
chr1	105750000	105800000	0.131010003226847
chr1	105800000	105850000	0.284952135097343
chr1	105850000	105900000	0.321845756695708
chr1	105900000	105950000	0.469592341615575
chr1	105950000	106000000	0.41568247821878
chr1	106000000	106050000	0.335635151124019
chr1	106050000	106100000	0.407851995267291
chr1	106100000	106150000	0.275357642250188
chr1	106150000	106200000	0.0131870495858879
chr1	106200000	106250000	0.352027535764225
chr1	106250000	106300000	0.275508228460794
chr1	106300000	106350000	0.313907712165215
chr1	106350000	106400000	0.258556523609767
chr1	106400000	106450000	0.59270732494353
chr1	106450000	106500000	0.950242013552759
chr1	106500000	106550000	0.645025276971066
chr1	106550000	106600000	0.18567279767667
chr1	106600000	106650000	0.363988383349468
chr1	106650000	106700000	0.187393782940734
chr1	106700000	106750000	0.298418844788641
chr1	106750000	106800000	0.240486178337098
chr1	106800000	106850000	0.287469076046036
chr1	106850000	106900000	0.219361084220716
chr1	106900000	106950000	0.928493062278154
chr1	106950000	107000000	0.634505754544477
chr1	107000000	107050000	0.409142734215338
chr1	107050000	107100000	0.281596213832419
chr1	107100000	107150000	0.553017102291062
chr1	107150000	107200000	0.072948262880499
chr1	107200000	107250000	0.780918575884694
chr1	107250000	107300000	0.605421103581801
chr1	107300000	107350000	0.91919974185221
chr1	107350000	107400000	0.863611917822954
chr1	107400000	107450000	0.0161987737979994
chr1	107450000	107500000	0.465548026245025
chr1	107500000	107550000	0.733634505754544
chr1	107550000	107600000	0.730601269226632
chr1	107600000	107650000	0.3459395503926
chr1	107650000	107700000	0.992061955469506
chr1	107700000	107750000	0.760826072926751
chr1	107750000	107800000	0.840937936968915
chr1	107800000	107850000	0.190599117995052
chr1	107850000	107900000	0.309067441110035
chr1	107900000	107950000	0.0502957943422609
chr1	107950000	108000000	0.337054963966871
chr1	108000000	108050000	0.0140905668495214
chr1	108050000	108100000	0.749596644078735
chr1	108100000	108150000	0.307647628267183
chr1	108150000	108200000	0.121609121221899
chr1	108200000	108250000	0.0812305044638055
chr1	108250000	108300000	0.128019791330537
chr1	108300000	108350000	0.449521350973432
chr1	108350000	108400000	0.715004840271055
chr1	108400000	108450000	0.122060879853716
chr1	108450000	108500000	0.401720985264064
chr1	108500000	108550000	0.817252877272238
chr1	108550000	108600000	0.159707432505109
chr1	108600000	108650000	0.650338818973863
chr1	108650000	108700000	0.143465634075508
chr1	108700000	108750000	0.137313111756481
chr1	108750000	108800000	0.170614176616113
chr1	108800000	108850000	0.90594815531892
chr1	108850000	108900000	0.267053888351081
chr1	108900000	108950000	0.218005808325266
chr1	108950000	109000000	0.651715607185113
chr1	109000000	109050000	0.625276971065935
chr1	109050000	109100000	0.159148112294288
chr1	109100000	109150000	0.274669248144563
chr1	109150000	109200000	0.0766914058298376
chr1	109200000	109250000	0.550242013552759
chr1	109250000	109300000	0.00374314294933853
chr1	109300000	109350000	0.0291922125416801
chr1	109350000	109400000	0.215854576745187
[truncated: 44,485 more rows]
