# Supplementary material for: Transcription elongation can be sufficient, but is not necessary, to advance replication timing
Source: EMBO Rep. 2026 Mar 24;27(8):1964–99. doi: 10.1038/s44319-026-00735-2 (PMC13121604; doi:10.1038/s44319-026-00735-2)
Supplement: Supplementary file 4 — Source data Fig. 3 [file 44319_2026_735_MOESM4_ESM.zip › Fig3/3B/TRE_Ptn_cas_pvalues.bg]

chr1	3000000	3050000	0.306984815618221
chr1	3150000	3200000	0.19826464208243
chr1	3200000	3250000	0.477006507592191
chr1	3250000	3300000	0.501973969631236
chr1	3300000	3350000	0.159023861171367
chr1	3350000	3400000	0.178937093275488
chr1	3400000	3450000	0.255032537960954
chr1	3450000	3500000	0.0652060737527115
chr1	3500000	3550000	0.210629067245119
chr1	3550000	3600000	0.763188720173536
chr1	3600000	3650000	0.022646420824295
chr1	3650000	3700000	0.335444685466377
chr1	3700000	3750000	0.453449023861171
chr1	3750000	3800000	0.0478524945770065
chr1	3800000	3850000	0.137288503253796
chr1	3850000	3900000	0.301843817787419
chr1	3900000	3950000	0.400845986984816
chr1	3950000	4000000	0.333318872017354
chr1	4000000	4050000	0.587852494577007
chr1	4050000	4100000	0.0932321041214751
chr1	4100000	4150000	0.745075921908894
chr1	4150000	4200000	0.79234273318872
chr1	4200000	4250000	0.398416485900217
chr1	4250000	4300000	0.81648590021692
chr1	4300000	4350000	0.468655097613883
chr1	4350000	4400000	0.210238611713666
chr1	4400000	4450000	0.191973969631236
chr1	4450000	4500000	0.123774403470716
chr1	4500000	4550000	0.265791757049892
chr1	4550000	4600000	0.460824295010846
chr1	4600000	4650000	0.829522776572668
chr1	4650000	4700000	0.668069414316703
chr1	4700000	4750000	0.681605206073753
chr1	4750000	4800000	0.00874186550976142
chr1	4800000	4850000	0.105075921908894
chr1	4850000	4900000	0.152039045553145
chr1	4900000	4950000	0.566030368763558
chr1	4950000	5000000	0.682624728850325
chr1	5000000	5050000	0.591713665943601
chr1	5050000	5100000	0.169501084598699
chr1	5100000	5150000	0.243796095444686
chr1	5150000	5200000	0.83177874186551
chr1	5200000	5250000	0.959088937093275
chr1	5250000	5300000	0.310889370932755
chr1	5300000	5350000	0.560737527114967
chr1	5600000	5650000	0.59409978308026
chr1	5650000	5700000	0.680043383947939
chr1	5700000	5750000	0.145726681127983
chr1	5750000	5800000	0.293405639913232
chr1	5800000	5850000	0.113101952277657
chr1	5850000	5900000	0.589219088937093
chr1	5900000	5950000	0.0866160520607375
chr1	5950000	6000000	0.218091106290672
chr1	6000000	6050000	0.425162689804772
chr1	6050000	6100000	0.647418655097614
chr1	6100000	6150000	0.654338394793926
chr1	6150000	6200000	0.973427331887202
chr1	6200000	6250000	0.0349023861171367
chr1	6250000	6300000	0.816919739696312
chr1	6300000	6350000	0.193882863340564
chr1	6350000	6400000	0.452407809110629
chr1	6400000	6450000	0.33351409978308
chr1	6450000	6500000	0.00147505422993488
chr1	6500000	6550000	0.0886550976138829
chr1	6550000	6600000	0.804598698481562
chr1	6600000	6650000	0.552906724511931
chr1	6650000	6700000	0.857809110629067
chr1	6700000	6750000	0.868568329718004
chr1	6750000	6800000	0.190281995661605
chr1	6800000	6850000	0.318459869848156
chr1	6850000	6900000	0.102798264642082
chr1	6900000	6950000	0.697396963123644
chr1	6950000	7000000	0.0371366594360086
chr1	7000000	7050000	0.427136659436009
chr1	7050000	7100000	0.32
chr1	7100000	7150000	0.0875054229934924
chr1	7150000	7200000	0.0270932754880694
chr1	7200000	7250000	0.0759869848156183
chr1	7250000	7300000	0.92355748373102
chr1	7300000	7350000	0.802169197396963
chr1	7350000	7400000	0.780498915401302
chr1	7400000	7450000	0.459457700650759
chr1	7450000	7500000	0.161366594360087
chr1	7500000	7550000	0.561388286334056
chr1	7550000	7600000	0.809197396963124
chr1	7600000	7650000	0.243622559652928
chr1	7650000	7700000	0.537375271149675
chr1	7700000	7750000	0.392494577006508
chr1	7750000	7800000	0.684229934924078
chr1	7800000	7850000	0.629045553145336
chr1	7850000	7900000	0.218785249457701
chr1	7900000	7950000	0.29531453362256
chr1	7950000	8000000	0.941561822125813
chr1	8000000	8050000	0.140477223427332
chr1	8050000	8100000	0.42939262472885
chr1	8100000	8150000	0.0577223427331888
chr1	8150000	8200000	0.540889370932755
chr1	8200000	8250000	0.72648590021692
chr1	8250000	8300000	0.25177874186551
chr1	8300000	8350000	0.394967462039046
chr1	8350000	8400000	0.607722342733189
chr1	8400000	8450000	0.139718004338395
chr1	8450000	8500000	0.0159652928416486
chr1	8500000	8550000	0.0292841648590022
chr1	8550000	8600000	0.0016052060737527
chr1	8600000	8650000	0.0427114967462039
chr1	8650000	8700000	0.53058568329718
chr1	8700000	8750000	0.110477223427332
chr1	8750000	8800000	0.466876355748373
chr1	8800000	8850000	0.327331887201735
chr1	8850000	8900000	0.619240780911063
chr1	8900000	8950000	0.105010845986985
chr1	8950000	9000000	0.587006507592191
chr1	9000000	9050000	0.22822125813449
chr1	9050000	9100000	0.119609544468547
chr1	9100000	9150000	0.323449023861171
chr1	9150000	9200000	0.844251626898048
chr1	9200000	9250000	0.881409978308026
chr1	9250000	9300000	0.165444685466377
chr1	9300000	9350000	0.508438177874187
chr1	9350000	9400000	0.883774403470716
chr1	9400000	9450000	0.760390455531453
chr1	9450000	9500000	0.689154013015184
chr1	9500000	9550000	0.696572668112798
chr1	9550000	9600000	0.449240780911063
chr1	9600000	9650000	0.173926247288503
chr1	9650000	9700000	0.552277657266811
chr1	9700000	9750000	0.164642082429501
chr1	9750000	9800000	0.31885032537961
chr1	9800000	9850000	0.429652928416486
chr1	9850000	9900000	0.0204772234273319
chr1	9900000	9950000	0.749522776572668
chr1	9950000	10000000	0.447505422993492
chr1	10000000	10050000	0.894815618221258
chr1	10050000	10100000	0.204620390455531
chr1	10100000	10150000	0.0400867678958785
chr1	10150000	10200000	0.631822125813449
chr1	10200000	10250000	0.818741865509761
chr1	10250000	10300000	0.300824295010846
chr1	10300000	10350000	0.359566160520607
chr1	10350000	10400000	0.908481561822126
chr1	10400000	10450000	0.74763557483731
chr1	10450000	10500000	0.138568329718004
chr1	10500000	10550000	0.883297180043384
chr1	10550000	10600000	0.281583514099783
chr1	10600000	10650000	0.170498915401301
chr1	10650000	10700000	0.717006507592191
chr1	10700000	10750000	0.540780911062907
chr1	10750000	10800000	0.370368763557484
chr1	10800000	10850000	0.918459869848156
chr1	10850000	10900000	0.912711496746204
chr1	10900000	10950000	0.733080260303688
chr1	10950000	11000000	0.813579175704989
chr1	11000000	11050000	0.92704989154013
chr1	11050000	11100000	0.136594360086768
chr1	11100000	11150000	0.546377440347072
chr1	11150000	11200000	0.947592190889371
chr1	11200000	11250000	0.673101952277657
chr1	11250000	11300000	0.298958785249458
chr1	11300000	11350000	0.132537960954447
chr1	11350000	11400000	0.167028199566161
chr1	11400000	11450000	0.388373101952278
chr1	11450000	11500000	0.750108459869848
chr1	11500000	11550000	0.892776572668113
chr1	11550000	11600000	0.868394793926247
chr1	11600000	11650000	0.899501084598698
chr1	11650000	11700000	0.37353579175705
chr1	11700000	11750000	0.506746203904555
chr1	11750000	11800000	0.812386117136659
chr1	11800000	11850000	0.866507592190889
chr1	11850000	11900000	0.7470715835141
chr1	11900000	11950000	0.813101952277657
chr1	11950000	12000000	0.105639913232104
chr1	12000000	12050000	0.976247288503254
chr1	12050000	12100000	0.500108459869848
chr1	12100000	12150000	0.313687635574837
chr1	12150000	12200000	0.831344902386117
chr1	12200000	12250000	0.999349240780911
chr1	12250000	12300000	0.120520607375271
chr1	12300000	12350000	0.550889370932755
chr1	12350000	12400000	0.28529284164859
chr1	12400000	12450000	0.411127982646421
chr1	12450000	12500000	0.788958785249458
chr1	12500000	12550000	0.580520607375271
chr1	12550000	12600000	0.286898047722343
chr1	12600000	12650000	0.447114967462039
chr1	12650000	12700000	0.304056399132321
chr1	12700000	12750000	0.44058568329718
chr1	12750000	12800000	0.651084598698482
chr1	12800000	12850000	0.194295010845987
chr1	12850000	12900000	0.464056399132321
chr1	12900000	12950000	0.793058568329718
chr1	12950000	13000000	0.243817787418655
chr1	13000000	13050000	0.0316919739696312
chr1	13050000	13100000	0.00112798264642078
chr1	13100000	13150000	0.0649891540130152
chr1	13150000	13200000	0.805488069414317
chr1	13200000	13250000	0.347613882863341
chr1	13250000	13300000	0.423579175704989
chr1	13300000	13350000	0.0131453362255965
chr1	13350000	13400000	0.465227765726681
chr1	13400000	13450000	6.50759219088526e-05
chr1	13450000	13500000	0.165140997830803
chr1	13500000	13550000	0.628394793926247
chr1	13550000	13600000	0.337939262472885
chr1	13600000	13650000	0.436919739696312
chr1	13650000	13700000	0.14117136659436
chr1	13700000	13750000	0.250086767895878
chr1	13750000	13800000	0.366681127982646
chr1	13800000	13850000	0.826572668112798
chr1	13850000	13900000	0.726659436008677
chr1	13900000	13950000	0.462603036876356
chr1	13950000	14000000	0.17765726681128
chr1	14000000	14050000	0.694902386117137
chr1	14050000	14100000	0.171713665943601
chr1	14100000	14150000	0.137830802603037
chr1	14150000	14200000	0.129544468546638
chr1	14200000	14250000	0.207331887201735
chr1	14250000	14300000	0.110889370932755
chr1	14300000	14350000	0.113449023861171
chr1	14350000	14400000	0.00518438177874192
chr1	14400000	14450000	0.338524945770065
chr1	14450000	14500000	0.0649891540130152
chr1	14500000	14550000	0.628264642082429
chr1	14550000	14600000	0.73822125813449
chr1	14600000	14650000	0.804967462039046
chr1	14650000	14700000	0.545813449023861
chr1	14700000	14750000	0.68822125813449
chr1	14750000	14800000	0.60295010845987
chr1	14800000	14850000	0.812125813449024
chr1	14850000	14900000	0.71353579175705
chr1	14900000	14950000	0.754793926247288
chr1	14950000	15000000	0.641323210412148
chr1	15000000	15050000	0.707982646420824
chr1	15050000	15100000	0.972169197396963
chr1	15100000	15150000	0.105336225596529
chr1	15150000	15200000	0.949501084598699
chr1	15200000	15250000	0.877158351409978
chr1	15250000	15300000	0.260325379609544
chr1	15300000	15350000	0.135921908893709
chr1	15350000	15400000	0.0560954446854663
chr1	15400000	15450000	0.200889370932755
chr1	15450000	15500000	0.18177874186551
chr1	15500000	15550000	0.575618221258134
chr1	15550000	15600000	0.341084598698482
chr1	15600000	15650000	0.911843817787419
chr1	15650000	15700000	0.934316702819957
chr1	15700000	15750000	0.890715835140998
chr1	15750000	15800000	0.983774403470716
chr1	15800000	15850000	0.502472885032538
chr1	15850000	15900000	0.253210412147505
chr1	15900000	15950000	0.262906724511931
chr1	15950000	16000000	0.383492407809111
chr1	16000000	16050000	0.624316702819957
chr1	16050000	16100000	0.421648590021692
chr1	16100000	16150000	0.0555965292841648
chr1	16150000	16200000	0.0912147505422993
chr1	16200000	16250000	0.0493709327548807
chr1	16250000	16300000	0.55236442516269
chr1	16300000	16350000	0.80468546637744
chr1	16350000	16400000	0.322299349240781
chr1	16400000	16450000	0.35646420824295
chr1	16450000	16500000	0.321258134490239
chr1	16500000	16550000	0.463123644251627
chr1	16550000	16600000	0.868069414316703
chr1	16600000	16650000	0.289609544468547
chr1	16650000	16700000	0.520889370932755
chr1	16700000	16750000	0.219783080260304
chr1	16750000	16800000	0.555249457700651
chr1	16800000	16850000	0.823644251626898
chr1	16850000	16900000	0.30114967462039
chr1	16900000	16950000	0.826225596529284
chr1	16950000	17000000	0.334013015184382
chr1	17000000	17050000	0.531409978308026
chr1	17050000	17100000	0.588524945770065
chr1	17100000	17150000	0.291887201735358
chr1	17150000	17200000	0.745835140997831
chr1	17200000	17250000	0.522841648590022
chr1	17250000	17300000	0.549587852494577
chr1	17300000	17350000	0.509739696312364
chr1	17350000	17400000	0.411431670281996
chr1	17400000	17450000	0.521409978308026
chr1	17450000	17500000	0.431930585683297
chr1	17500000	17550000	0.598590021691974
chr1	17550000	17600000	0.702993492407809
chr1	17600000	17650000	0.502776572668113
chr1	17650000	17700000	0.706572668112798
chr1	17700000	17750000	0.926550976138829
chr1	17750000	17800000	0.785140997830803
chr1	17800000	17850000	0.0782863340563992
chr1	17850000	17900000	0.57060737527115
chr1	17900000	17950000	0.398091106290672
chr1	17950000	18000000	0.174078091106291
chr1	18000000	18050000	0.661388286334056
chr1	18050000	18100000	0.63880694143167
chr1	18100000	18150000	0.848069414316703
chr1	18150000	18200000	0.281540130151844
chr1	18200000	18250000	0.71763557483731
chr1	18250000	18300000	0.109154013015184
chr1	18300000	18350000	0.107331887201735
chr1	18350000	18400000	0.920629067245119
chr1	18400000	18450000	0.0106724511930586
chr1	18450000	18500000	0.652169197396963
chr1	18500000	18550000	0.48173535791757
chr1	18550000	18600000	0.779175704989154
chr1	18600000	18650000	0.543036876355748
chr1	18650000	18700000	0.484446854663774
chr1	18700000	18750000	0.381822125813449
chr1	18750000	18800000	0.381843817787419
chr1	18800000	18850000	0.671475054229935
chr1	18850000	18900000	0.172646420824295
chr1	18900000	18950000	0.231995661605206
chr1	18950000	19000000	0.292906724511931
chr1	19000000	19050000	0.184295010845987
chr1	19050000	19100000	0.0116702819956616
chr1	19100000	19150000	0.0188286334056399
chr1	19150000	19200000	0.560108459869848
chr1	19200000	19250000	0.0499566160520607
chr1	19250000	19300000	0.577353579175705
chr1	19300000	19350000	0.586572668112798
chr1	19350000	19400000	0.0744034707158352
chr1	19400000	19450000	0.420845986984816
chr1	19450000	19500000	0.422668112798265
chr1	19500000	19550000	0.368503253796095
chr1	19550000	19600000	0.066529284164859
chr1	19600000	19650000	0.0611279826464208
chr1	19650000	19700000	0.328134490238612
chr1	19700000	19750000	0.0766160520607375
chr1	19750000	19800000	0.662060737527115
chr1	19800000	19850000	0.750347071583514
chr1	19850000	19900000	0.114034707158351
chr1	19900000	19950000	0.0375921908893709
chr1	19950000	20000000	0.0472668112798265
chr1	20000000	20050000	0.135791757049892
chr1	20050000	20100000	0.0498481561822126
chr1	20100000	20150000	0.225422993492408
chr1	20150000	20200000	0.618459869848156
chr1	20200000	20250000	0.0227982646420825
chr1	20250000	20300000	0.118438177874187
chr1	20300000	20350000	0.502472885032538
chr1	20350000	20400000	0.368156182212581
chr1	20400000	20450000	0.261800433839479
chr1	20450000	20500000	0.220694143167028
chr1	20500000	20550000	0.0732321041214751
chr1	20550000	20600000	0.531540130151844
chr1	20600000	20650000	0.910216919739696
chr1	20650000	20700000	0.84939262472885
chr1	20700000	20750000	0.656095444685466
chr1	20750000	20800000	0.376529284164859
chr1	20800000	20850000	0.069175704989154
chr1	20850000	20900000	0.0341431670281995
chr1	20900000	20950000	0.223427331887202
chr1	20950000	21000000	0.742863340563991
chr1	21000000	21050000	0.613991323210412
chr1	21050000	21100000	0.292668112798265
chr1	21100000	21150000	0.132147505422993
chr1	21150000	21200000	0.630477223427332
chr1	21200000	21250000	0.0202169197396963
chr1	21250000	21300000	0.00984815618221258
chr1	21300000	21350000	0.290281995661605
chr1	21350000	21400000	0.905379609544468
chr1	21400000	21450000	0.479891540130152
chr1	21450000	21500000	0.584598698481562
chr1	21500000	21550000	0.249262472885033
chr1	21550000	21600000	0.26468546637744
chr1	21600000	21650000	0.0272017353579176
chr1	21650000	21700000	0.086117136659436
chr1	21700000	21750000	0.897592190889371
chr1	21750000	21800000	0.980303687635575
chr1	21800000	21850000	0.275965292841649
chr1	21850000	21900000	0.623796095444686
chr1	21900000	21950000	0.00028199566160525
chr1	21950000	22000000	0.00140997830802603
chr1	22000000	22050000	0.621865509761388
chr1	22050000	22100000	0.242906724511931
chr1	22100000	22150000	0.00297180043383949
chr1	22150000	22200000	0.629566160520607
chr1	22200000	22250000	0.941648590021692
chr1	22250000	22300000	0.159566160520607
chr1	22300000	22350000	0.368394793926247
chr1	22350000	22400000	0.0381778741865509
chr1	22400000	22450000	0.105444685466377
chr1	22450000	22500000	0.894164859002169
chr1	22500000	22550000	0.429154013015184
chr1	22550000	22600000	0.0362255965292841
chr1	22600000	22650000	0.809652928416486
chr1	22650000	22700000	0.440715835140998
chr1	22700000	22750000	0.031887201735358
chr1	22750000	22800000	0.444338394793926
chr1	22800000	22850000	0.259370932754881
chr1	22850000	22900000	0.00132321041214756
chr1	22900000	22950000	0.0103253796095445
chr1	22950000	23000000	0
chr1	23000000	23050000	0.107830802603037
chr1	23050000	23100000	0.0120824295010846
chr1	23100000	23150000	0.00334056399132321
chr1	23150000	23200000	0.704620390455531
chr1	23200000	23250000	0.117570498915401
chr1	23300000	23350000	0.523015184381779
chr1	23350000	23400000	0.411214750542299
chr1	23400000	23450000	0.576681127982646
chr1	23450000	23500000	0.0182429501084599
chr1	23500000	23550000	0.322581344902386
chr1	23550000	23600000	0.178438177874187
chr1	23600000	23650000	0.444555314533623
chr1	23650000	23700000	0.106290672451193
chr1	23700000	23750000	0.642082429501085
chr1	23750000	23800000	0.147353579175705
chr1	23800000	23850000	0.473232104121475
chr1	23850000	23900000	0.0228850325379609
chr1	23900000	23950000	0.840542299349241
chr1	23950000	24000000	0.178568329718004
chr1	24000000	24050000	0.703340563991323
chr1	24050000	24100000	0.0232104121475054
chr1	24100000	24150000	0.688438177874187
chr1	24150000	24200000	0.220694143167028
chr1	24200000	24250000	0.163188720173536
chr1	24250000	24300000	0.582039045553145
chr1	24300000	24350000	0.223036876355748
chr1	24350000	24400000	0.0999132321041215
chr1	24400000	24450000	0.521475054229935
chr1	24450000	24500000	0.108134490238612
chr1	24500000	24550000	0.576789587852495
chr1	24550000	24600000	0.0181995661605207
chr1	24600000	24650000	0.00776572668112796
chr1	24650000	24700000	0.0870281995661605
chr1	24700000	24750000	0.894229934924078
chr1	24750000	24800000	0.627874186550976
chr1	24800000	24850000	0.0372668112798265
chr1	24850000	24900000	0.275054229934924
chr1	24900000	24950000	0.592559652928417
chr1	24950000	25000000	0.60470715835141
chr1	25000000	25050000	0.819067245119306
chr1	25050000	25100000	0.0132754880694144
chr1	25100000	25150000	0.214924078091106
chr1	25150000	25200000	0.593796095444685
chr1	25200000	25250000	0.388676789587852
chr1	25250000	25300000	0.25002169197397
chr1	25300000	25350000	0.119219088937093
chr1	25350000	25400000	0.303145336225597
chr1	25400000	25450000	0.536941431670282
chr1	25450000	25500000	0.00214750542299347
chr1	25500000	25550000	0.374880694143167
chr1	25550000	25600000	2.16919739696175e-05
chr1	25600000	25650000	0
chr1	25650000	25700000	0.00271149674620386
chr1	25700000	25750000	0.000347071583514102
chr1	25800000	25850000	0.00785249457700654
chr1	25850000	25900000	0.0834056399132321
chr1	25900000	25950000	0.167483731019523
chr1	25950000	26000000	0.369587852494577
chr1	26000000	26050000	0.167353579175705
chr1	26050000	26100000	0.0686334056399133
chr1	26100000	26150000	0.186290672451193
chr1	26150000	26200000	0.288156182212581
chr1	26200000	26250000	8.67678958784701e-05
chr1	26250000	26300000	0.40470715835141
chr1	26300000	26350000	0.1970715835141
chr1	26350000	26400000	0.813318872017354
chr1	26400000	26450000	0.00123644251626898
chr1	26450000	26500000	0.671041214750542
chr1	26500000	26550000	0.487960954446855
chr1	26550000	26600000	0.379175704989154
chr1	26600000	26650000	8.67678958784701e-05
chr1	26650000	26700000	0.869240780911063
chr1	26700000	26750000	0.0865943600867679
chr1	26750000	26800000	0
chr1	26800000	26850000	0.928373101952278
chr1	26850000	26900000	0.000455531453362301
chr1	26900000	26950000	0.395943600867679
chr1	26950000	27000000	0.0440130151843818
chr1	27000000	27050000	0.067592190889371
chr1	27050000	27100000	0.00190889370932756
chr1	27100000	27150000	0.0173969631236442
chr1	27200000	27250000	0.199240780911063
chr1	27250000	27300000	0.00262472885032539
chr1	27300000	27350000	0.876594360086768
chr1	27700000	27750000	0.0218004338394794
chr1	27750000	27800000	0.0885900216919739
chr1	27950000	28000000	0.0455531453362256
chr1	28100000	28150000	0.543687635574837
chr1	28850000	28900000	0.000260303687635521
chr1	28900000	28950000	0.0464859002169198
chr1	28950000	29000000	0.0381344902386117
chr1	29000000	29050000	0.0453796095444685
chr1	29100000	29150000	0.0398915401301518
chr1	29250000	29300000	2.16919739696175e-05
chr1	29450000	29500000	0.656052060737527
chr1	29500000	29550000	0.326746203904555
chr1	29650000	29700000	0.479349240780911
chr1	30050000	30100000	0.0755965292841648
chr1	30250000	30300000	0.15355748373102
chr1	30700000	30750000	0.140542299349241
chr1	30750000	30800000	0.119934924078091
chr1	30900000	30950000	0.0318655097613882
chr1	30950000	31000000	0.525249457700651
chr1	31000000	31050000	0.235553145336226
chr1	31050000	31100000	0.401323210412147
chr1	31100000	31150000	0.191952277657267
chr1	31200000	31250000	0.507895878524946
chr1	31250000	31300000	0.567158351409978
chr1	31300000	31350000	0.304186550976139
chr1	31600000	31650000	0.0680477223427332
chr1	31650000	31700000	0.0186984815618221
chr1	31700000	31750000	0.0245770065075922
chr1	31750000	31800000	0.213080260303688
chr1	31900000	31950000	0.244446854663774
chr1	32000000	32050000	0.607375271149675
chr1	32050000	32100000	0.128850325379609
chr1	32100000	32150000	0.12531453362256
chr1	32250000	32300000	0.0932321041214751
chr1	32300000	32350000	0.15117136659436
chr1	32500000	32550000	0.147917570498915
chr1	32550000	32600000	0.000347071583514102
chr1	32600000	32650000	0.0063123644251627
chr1	32650000	32700000	0.399045553145336
chr1	32700000	32750000	0.724381778741865
chr1	32750000	32800000	0.793600867678959
chr1	32800000	32850000	0.382104121475054
chr1	32850000	32900000	0.124013015184382
chr1	32900000	32950000	0.779631236442516
chr1	32950000	33000000	0.0321258134490239
chr1	33000000	33050000	0.302776572668113
chr1	33050000	33100000	0.193991323210412
chr1	33100000	33150000	0.780780911062907
chr1	33150000	33200000	0.381149674620391
chr1	33200000	33250000	0.412993492407809
chr1	33250000	33300000	0.123904555314534
chr1	33300000	33350000	0.69232104121475
chr1	33350000	33400000	0.16997830802603
chr1	33400000	33450000	0.174577006507592
chr1	33450000	33500000	0.00590021691973974
chr1	33500000	33550000	0.00904555314533617
chr1	33550000	33600000	0.563600867678959
chr1	33600000	33650000	0.0213665943600868
chr1	33650000	33700000	0.499479392624729
chr1	33700000	33750000	0.287548806941432
chr1	33750000	33800000	0.2970715835141
chr1	33800000	33850000	0.496203904555314
chr1	33850000	33900000	0.14353579175705
chr1	33900000	33950000	0.478698481561822
chr1	33950000	34000000	0.552689804772234
chr1	34000000	34050000	0.0988937093275488
chr1	34050000	34100000	0.287592190889371
chr1	34100000	34150000	0.0210412147505423
chr1	34150000	34200000	0.0184815618221258
chr1	34200000	34250000	0.52939262472885
chr1	34250000	34300000	0.0161605206073753
chr1	34300000	34350000	0.790780911062907
chr1	34350000	34400000	0.642885032537961
chr1	34400000	34450000	0.720498915401302
chr1	34450000	34500000	0.329804772234273
chr1	34500000	34550000	0.395726681127983
chr1	34550000	34600000	0.361648590021692
chr1	34600000	34650000	0.804620390455531
chr1	34650000	34700000	0.0964208242950109
chr1	34700000	34750000	0.0924728850325379
chr1	34750000	34800000	0.00488069414316705
chr1	34800000	34850000	0.00101952277657269
chr1	34850000	34900000	0.023470715835141
chr1	34900000	34950000	0.38470715835141
chr1	34950000	35000000	0.00796095444685463
chr1	35000000	35050000	0.549045553145336
chr1	35050000	35100000	0.285010845986985
chr1	35100000	35150000	0.314338394793926
chr1	35150000	35200000	0.48763557483731
chr1	35200000	35250000	0.79644251626898
chr1	35250000	35300000	0.647722342733189
chr1	35300000	35350000	0.838481561822126
chr1	35350000	35400000	0.613058568329718
chr1	35400000	35450000	0.120130151843818
chr1	35450000	35500000	0.112299349240781
chr1	35500000	35550000	0.196746203904555
chr1	35550000	35600000	0.0766594360086768
chr1	35600000	35650000	0.770390455531453
chr1	35650000	35700000	0.11351409978308
chr1	35700000	35750000	0.211409978308026
chr1	35750000	35800000	0.229067245119306
chr1	35800000	35850000	0.0365075921908894
chr1	35850000	35900000	0.552754880694143
chr1	35900000	35950000	0.157917570498915
chr1	35950000	36000000	0.616898047722343
chr1	36000000	36050000	0.102212581344902
chr1	36050000	36100000	0.323101952277657
chr1	36100000	36150000	0.605466377440347
chr1	36150000	36200000	0.396919739696312
chr1	36200000	36250000	0.398156182212581
chr1	36250000	36300000	0.977982646420824
chr1	36300000	36350000	0.605553145336226
chr1	36350000	36400000	0.511561822125813
chr1	36400000	36450000	0.176898047722343
chr1	36450000	36500000	0.683427331887202
chr1	36500000	36550000	0.52117136659436
chr1	36550000	36600000	0.858872017353579
chr1	36600000	36650000	0.306420824295011
chr1	36650000	36700000	0.820845986984816
chr1	36700000	36750000	0.720238611713666
chr1	36750000	36800000	0.33468546637744
chr1	36800000	36850000	0.168134490238612
chr1	36850000	36900000	0.0699566160520607
chr1	36900000	36950000	0.703188720173536
chr1	36950000	37000000	0.45880694143167
chr1	37000000	37050000	0.103796095444685
chr1	37050000	37100000	0.869327548806941
chr1	37100000	37150000	0.820216919739696
chr1	37150000	37200000	0.849609544468547
chr1	37200000	37250000	0.562581344902386
chr1	37250000	37300000	0.218091106290672
chr1	37300000	37350000	0.0462689804772234
chr1	37350000	37400000	0.244164859002169
chr1	37400000	37450000	0.357396963123644
chr1	38300000	38350000	0.033709327548807
chr1	38350000	38400000	0.0016052060737527
chr1	38400000	38450000	0.00548806941431668
chr1	38450000	38500000	0.00535791757049886
chr1	38500000	38550000	0.0286550976138829
chr1	38550000	38600000	0.0222776572668113
chr1	38600000	38650000	0.00101952277657269
chr1	38650000	38700000	0.013882863340564
chr1	38700000	38750000	0.0480911062906725
chr1	38750000	38800000	0.00173535791757051
chr1	38800000	38850000	0.57472885032538
chr1	38850000	38900000	0.0966811279826464
chr1	38900000	38950000	0.0143817787418655
chr1	38950000	39000000	0.332906724511931
chr1	39000000	39050000	0.341431670281996
chr1	39050000	39100000	0.236637744034707
chr1	39100000	39150000	0.742537960954447
chr1	39150000	39200000	0.15056399132321
chr1	39200000	39250000	0.174078091106291
chr1	39250000	39300000	0.170281995661605
chr1	39300000	39350000	0.152494577006508
chr1	39400000	39450000	0.141952277657267
chr1	39450000	39500000	0.0214750542299349
chr1	39500000	39550000	0.066941431670282
chr1	39550000	39600000	0.14648590021692
chr1	39600000	39650000	0.514577006507592
chr1	39650000	39700000	0.221691973969631
chr1	39700000	39750000	0.275986984815618
chr1	39750000	39800000	0.66885032537961
chr1	39800000	39850000	0.527917570498915
chr1	39850000	39900000	0.142646420824295
chr1	39900000	39950000	0.552689804772234
chr1	39950000	40000000	0.35590021691974
chr1	40000000	40050000	0.262885032537961
chr1	40050000	40100000	0.0815401301518438
chr1	40100000	40150000	0.168633405639913
chr1	40150000	40200000	0.138568329718004
chr1	40200000	40250000	0.0131453362255965
chr1	40250000	40300000	0.490238611713666
chr1	40300000	40350000	0.00859002169197398
chr1	40350000	40400000	0.136702819956616
chr1	40400000	40450000	0.0674403470715835
chr1	40450000	40500000	0.0268112798264643
chr1	40500000	40550000	0.0313232104121475
chr1	40550000	40600000	0.333080260303688
chr1	40600000	40650000	0.0083731019522777
chr1	40650000	40700000	0.492885032537961
chr1	40700000	40750000	0.434034707158351
chr1	40750000	40800000	0.806594360086768
chr1	40800000	40850000	0.0450976138828634
chr1	40850000	40900000	0.485986984815618
chr1	40900000	40950000	0.765249457700651
chr1	40950000	41000000	0.671670281995662
chr1	41000000	41050000	0.864295010845987
chr1	41050000	41100000	0.35646420824295
chr1	41100000	41150000	0.500086767895878
chr1	41150000	41200000	0.0184815618221258
chr1	41200000	41250000	0.0848590021691974
chr1	41250000	41300000	6.50759219088526e-05
chr1	41300000	41350000	0.362885032537961
chr1	41350000	41400000	0.0605206073752711
chr1	41400000	41450000	0.685010845986985
chr1	41450000	41500000	0.0178524945770066
chr1	41500000	41550000	0.158763557483731
chr1	41550000	41600000	0.272190889370933
chr1	41600000	41650000	0.0170498915401301
chr1	41650000	41700000	0.0496746203904556
chr1	41700000	41750000	0.218937093275488
chr1	41750000	41800000	0.311041214750542
chr1	41800000	41850000	0.147028199566161
chr1	41850000	41900000	0.00787418655097616
chr1	41900000	41950000	0.145140997830803
chr1	41950000	42000000	0.0725813449023861
chr1	42000000	42050000	0.052407809110629
chr1	42050000	42100000	0.702971800433839
chr1	42100000	42150000	0.800390455531453
chr1	42150000	42200000	0.20058568329718
chr1	42200000	42250000	0.142104121475054
chr1	42250000	42300000	0.6229284164859
chr1	42300000	42350000	0.31177874186551
chr1	42350000	42400000	0.280759219088937
chr1	42400000	42450000	0.00806941431670283
chr1	42450000	42500000	0.0480477223427331
chr1	42500000	42550000	0.274989154013015
chr1	42550000	42600000	0.161019522776573
chr1	42600000	42650000	0.0086117136659436
chr1	42650000	42700000	4.33839479392351e-05
chr1	42700000	42750000	0.0070065075921909
chr1	42750000	42800000	0.00991323210412143
chr1	42800000	42850000	0.113644251626898
chr1	42850000	42900000	0.080412147505423
chr1	42900000	42950000	0.00798264642082425
chr1	42950000	43000000	0.0289587852494577
chr1	43000000	43050000	0.0126030368763558
chr1	43050000	43100000	0.0552494577006507
chr1	43100000	43150000	0.0200650759219089
chr1	43150000	43200000	0.00036876355748372
chr1	43200000	43250000	0.049587852494577
chr1	43250000	43300000	0.197613882863341
chr1	43300000	43350000	0.239718004338395
chr1	43350000	43400000	0.157375271149675
chr1	43400000	43450000	0.125986984815618
chr1	43450000	43500000	0.037114967462039
chr1	43500000	43550000	0.058937093275488
chr1	43550000	43600000	0.0197830802603037
chr1	43600000	43650000	0.207505422993492
chr1	43650000	43700000	0.440130151843818
chr1	43700000	43750000	0.146854663774403
chr1	43750000	43800000	0.0199566160520608
chr1	43800000	43850000	0.806702819956616
chr1	43850000	43900000	0.0878308026030369
chr1	43900000	43950000	0.118177874186551
chr1	43950000	44000000	0.121409978308026
chr1	44000000	44050000	0.0226247288503254
chr1	44050000	44100000	0.11351409978308
chr1	44100000	44150000	0.0694577006507592
chr1	44150000	44200000	0.0688286334056399
chr1	44200000	44250000	0.134902386117137
chr1	44250000	44300000	0.334208242950108
chr1	44300000	44350000	0.489023861171367
chr1	44350000	44400000	0.648459869848156
chr1	44400000	44450000	0.707895878524946
chr1	44450000	44500000	0.456767895878525
chr1	44500000	44550000	0.845379609544469
chr1	44550000	44600000	0.0938611713665943
chr1	44600000	44650000	0.517201735357918
chr1	44650000	44700000	0.0197396963123644
chr1	44700000	44750000	0.792277657266811
chr1	44750000	44800000	0.544577006507592
chr1	44800000	44850000	0.982147505422993
chr1	44850000	44900000	0.476138828633406
chr1	44900000	44950000	0.629674620390456
chr1	44950000	45000000	0.076290672451193
chr1	45000000	45050000	0.310737527114967
chr1	45050000	45100000	0.728091106290673
chr1	45100000	45150000	0.170542299349241
chr1	45150000	45200000	0.156225596529284
chr1	45200000	45250000	0.816334056399132
chr1	45250000	45300000	0.48412147505423
chr1	45300000	45350000	0.365119305856833
chr1	45350000	45400000	0.552472885032538
chr1	45400000	45450000	0.358156182212581
chr1	45450000	45500000	0.209067245119306
chr1	45500000	45550000	0.264208242950108
chr1	45550000	45600000	0.620412147505423
chr1	45600000	45650000	0.984859002169197
chr1	45650000	45700000	0.687722342733189
chr1	45700000	45750000	0.336312364425163
chr1	45750000	45800000	0.235162689804772
chr1	45800000	45850000	0.195531453362256
chr1	45850000	45900000	0.542819956616052
chr1	45900000	45950000	0.906919739696312
chr1	45950000	46000000	0.388481561822126
chr1	46000000	46050000	0.0877223427331887
chr1	46050000	46100000	0.0653362255965293
chr1	46100000	46150000	0.488741865509761
chr1	46150000	46200000	0.0684598698481562
chr1	46200000	46250000	0.114555314533623
chr1	46250000	46300000	0.555704989154013
chr1	46300000	46350000	0.691409978308026
chr1	46350000	46400000	0.261995661605206
chr1	46400000	46450000	0.135466377440347
chr1	46450000	46500000	0.585553145336226
chr1	46500000	46550000	0.406637744034707
chr1	46550000	46600000	0.673839479392625
chr1	46600000	46650000	0.145249457700651
chr1	46650000	46700000	0.279804772234273
chr1	46700000	46750000	0.840130151843818
chr1	46750000	46800000	0.597136659436009
chr1	46800000	46850000	0.772624728850325
chr1	46850000	46900000	0.254793926247288
chr1	46900000	46950000	0.255574837310195
chr1	46950000	47000000	0.768937093275488
chr1	47000000	47050000	0.121214750542299
chr1	47050000	47100000	0.525748373101952
chr1	47100000	47150000	0.206268980477223
chr1	47150000	47200000	0.026355748373102
chr1	47200000	47250000	0.0179609544468546
chr1	47250000	47300000	0.568937093275488
chr1	47300000	47350000	0.205791757049891
chr1	47350000	47400000	0.0619739696312365
chr1	47400000	47450000	0.498438177874187
chr1	47450000	47500000	0.0414099783080261
chr1	47500000	47550000	0.15056399132321
chr1	47550000	47600000	0.443991323210412
chr1	47600000	47650000	0.492885032537961
chr1	47650000	47700000	0.659587852494577
chr1	47700000	47750000	0.00704989154013014
chr1	47750000	47800000	0.305206073752711
chr1	47800000	47850000	0.1829284164859
chr1	47850000	47900000	0.805140997830803
chr1	47900000	47950000	0.00754880694143167
chr1	47950000	48000000	0.572559652928416
chr1	48000000	48050000	0.247093275488069
chr1	48050000	48100000	0.933015184381779
chr1	48100000	48150000	0.481453362255965
chr1	48150000	48200000	0.0201084598698481
chr1	48200000	48250000	0.850650759219089
chr1	48250000	48300000	0.748980477223427
chr1	48300000	48350000	0.415661605206074
chr1	48400000	48450000	0.082646420824295
chr1	48450000	48500000	0.792754880694143
chr1	48550000	48600000	0
chr1	48600000	48650000	0.685010845986985
chr1	48650000	48700000	0.782646420824295
chr1	48700000	48750000	0.292472885032538
chr1	48750000	48800000	0.744642082429501
chr1	48800000	48850000	0.00880694143167027
chr1	48850000	48900000	0.701084598698481
chr1	48900000	48950000	0.765227765726681
chr1	48950000	49000000	0.13470715835141
chr1	49000000	49050000	0.335379609544469
chr1	49050000	49100000	0.0187418655097614
chr1	49100000	49150000	0.409761388286334
chr1	49150000	49200000	0.0172451193058568
chr1	49200000	49250000	0.85644251626898
chr1	49250000	49300000	0.0827548806941432
chr1	49300000	49350000	0.13939262472885
chr1	49350000	49400000	0.018763557483731
chr1	49400000	49450000	0.155986984815618
chr1	49450000	49500000	0.00036876355748372
chr1	49500000	49550000	0.372537960954447
chr1	49550000	49600000	0.401366594360087
chr1	49600000	49650000	0.534208242950108
chr1	49650000	49700000	0.0024078091106291
chr1	49700000	49750000	0.198459869848156
chr1	49750000	49800000	0.000694143167028205
chr1	49800000	49850000	0.0701301518438178
chr1	49850000	49900000	0.321366594360087
chr1	49900000	49950000	0.0210845986984816
chr1	49950000	50000000	0.074880694143167
chr1	50000000	50050000	0.0375921908893709
chr1	50050000	50100000	0.468524945770065
chr1	50100000	50150000	0.127353579175705
chr1	50150000	50200000	0.513297180043384
chr1	50200000	50250000	0.00488069414316705
chr1	50250000	50300000	0.921648590021692
chr1	50300000	50350000	0.078763557483731
chr1	50350000	50400000	0.418134490238612
chr1	50400000	50450000	0.197006507592191
chr1	50450000	50500000	0.208026030368764
chr1	50500000	50550000	0.00744034707158348
chr1	50550000	50600000	0.0524511930585684
chr1	50600000	50650000	0.0192190889370932
chr1	50650000	50700000	0.0696963123644252
chr1	50700000	50750000	0.353101952277657
chr1	50750000	50800000	0.212212581344902
chr1	50800000	50850000	0.015704989154013
chr1	50850000	50900000	0.714533622559653
chr1	50900000	50950000	0.0227114967462039
chr1	50950000	51000000	4.33839479392351e-05
chr1	51000000	51050000	0.0400216919739697
chr1	51100000	51150000	0.917874186550976
chr1	51150000	51200000	0.395336225596529
chr1	51200000	51250000	0.571583514099783
chr1	51250000	51300000	0.755054229934924
chr1	51300000	51350000	0.532212581344902
chr1	51350000	51400000	0.505791757049892
chr1	51400000	51450000	0.492125813449024
chr1	51450000	51500000	0.93002169197397
chr1	51500000	51550000	0.297830802603037
chr1	51550000	51600000	0.174815618221258
chr1	51600000	51650000	0.00611713665943603
chr1	51650000	51700000	0.462733188720174
chr1	51700000	51750000	0.0122776572668113
chr1	51750000	51800000	0.00123644251626898
chr1	51800000	51850000	0.00863340563991322
chr1	51850000	51900000	0.026355748373102
chr1	51900000	51950000	0.00440347071583513
chr1	51950000	52000000	0.00279826464208244
chr1	52000000	52050000	0.00529284164859001
chr1	52050000	52100000	0.00065075921908897
chr1	52100000	52150000	0.000238611713665904
chr1	52150000	52200000	0.0018438177874186
chr1	52200000	52250000	0.0629284164859002
chr1	52250000	52300000	0.00709327548806937
chr1	52300000	52350000	0.188091106290672
chr1	52350000	52400000	0.031822125813449
chr1	52400000	52450000	0.181843817787419
chr1	52450000	52500000	0.178546637744035
chr1	52500000	52550000	0.711605206073753
chr1	52550000	52600000	0.19355748373102
chr1	52600000	52650000	0.391062906724512
chr1	52650000	52700000	0.00407809110629065
chr1	52700000	52750000	0.312190889370933
chr1	52750000	52800000	0.548590021691974
chr1	52800000	52850000	0.555032537960954
chr1	52850000	52900000	0.333991323210412
chr1	52900000	52950000	0.405140997830803
chr1	52950000	53000000	0.719739696312364
chr1	53000000	53050000	0.524663774403471
chr1	53050000	53100000	0.761214750542299
chr1	53100000	53150000	0.566268980477223
chr1	53150000	53200000	0.612255965292842
chr1	53200000	53250000	0.705943600867679
chr1	53250000	53300000	0.535010845986985
chr1	53300000	53350000	0.841973969631236
chr1	53350000	53400000	0.591540130151844
chr1	53400000	53450000	0.886073752711497
chr1	53450000	53500000	0.285618221258135
chr1	53500000	53550000	0.440195227765727
chr1	53550000	53600000	0.342819956616052
chr1	53600000	53650000	0.60355748373102
chr1	53650000	53700000	0.558720173535792
chr1	53700000	53750000	0.507744034707158
chr1	53750000	53800000	0.912190889370933
chr1	53800000	53850000	0.475444685466377
chr1	53850000	53900000	0.25939262472885
chr1	53900000	53950000	0.767852494577006
chr1	53950000	54000000	0.534446854663774
chr1	54000000	54050000	0.223123644251627
chr1	54050000	54100000	0.167028199566161
chr1	54100000	54150000	0.136203904555315
chr1	54150000	54200000	0.249566160520607
chr1	54200000	54250000	0.850715835140998
chr1	54250000	54300000	0.722603036876356
chr1	54300000	54350000	0.139696312364425
chr1	54350000	54400000	0.885986984815618
chr1	54400000	54450000	0.630325379609544
chr1	54450000	54500000	0.174208242950109
chr1	54500000	54550000	0.33997830802603
chr1	54550000	54600000	0.660108459869848
chr1	54600000	54650000	0.739804772234273
chr1	54650000	54700000	0.209869848156182
chr1	54700000	54750000	0.000867678958785256
chr1	54750000	54800000	0.0139913232104122
chr1	54800000	54850000	0.0040130151843818
chr1	54850000	54900000	0.0101084598698482
chr1	54900000	54950000	0.239826464208243
chr1	54950000	55000000	0.0545336225596529
chr1	55000000	55050000	0.231236442516269
chr1	55050000	55100000	0.0542082429501085
chr1	55100000	55150000	0.332711496746204
chr1	55150000	55200000	0.539088937093275
chr1	55200000	55250000	0.404446854663774
chr1	55250000	55300000	0.634815618221258
chr1	55300000	55350000	0.642472885032538
chr1	55350000	55400000	0.133752711496746
chr1	55400000	55450000	0.00440347071583513
chr1	55450000	55500000	0.0530368763557484
chr1	55500000	55550000	0.123167028199566
chr1	55550000	55600000	0.215162689804772
chr1	55600000	55650000	0.0798481561822125
chr1	55650000	55700000	0.319609544468547
chr1	55700000	55750000	0.139262472885033
chr1	55750000	55800000	0.04
chr1	55800000	55850000	0.366160520607375
chr1	55850000	55900000	0.210629067245119
chr1	55900000	55950000	0.0224078091106291
chr1	55950000	56000000	0.490086767895879
chr1	56000000	56050000	0.47234273318872
chr1	56050000	56100000	0.80177874186551
chr1	56100000	56150000	0.424381778741866
chr1	56150000	56200000	0.354360086767896
chr1	56200000	56250000	0.546290672451193
chr1	56250000	56300000	0.161561822125813
chr1	56300000	56350000	0.325401301518438
chr1	56350000	56400000	0.0131453362255965
chr1	56400000	56450000	0.470694143167028
chr1	56450000	56500000	0.479631236442516
chr1	56500000	56550000	0.0686550976138829
chr1	56550000	56600000	0.127028199566161
chr1	56600000	56650000	0.132646420824295
chr1	56650000	56700000	0.0361388286334057
chr1	56700000	56750000	0.114989154013015
chr1	56750000	56800000	2.16919739696175e-05
chr1	56800000	56850000	0.00036876355748372
chr1	56850000	56900000	0.496854663774403
chr1	56900000	56950000	0.0148590021691974
chr1	56950000	57000000	0.000455531453362301
chr1	57000000	57050000	0.241735357917571
chr1	57050000	57100000	0.314511930585683
chr1	57100000	57150000	0.687700650759219
chr1	57150000	57200000	0.145075921908894
chr1	57200000	57250000	0.290412147505423
chr1	57250000	57300000	0.299544468546638
chr1	57300000	57350000	0.491431670281996
chr1	57350000	57400000	0.272082429501085
chr1	57400000	57450000	0.379783080260304
chr1	57450000	57500000	0.520086767895878
chr1	57500000	57550000	0.292537960954447
chr1	57550000	57600000	0.0182429501084599
chr1	57600000	57650000	0.0398915401301518
chr1	57650000	57700000	0.353991323210412
chr1	57700000	57750000	0.0266811279826464
chr1	57750000	57800000	0.0419088937093276
chr1	57800000	57850000	0.12117136659436
chr1	57850000	57900000	0.340065075921909
chr1	57900000	57950000	0.0343167028199566
chr1	57950000	58000000	0.236550976138829
chr1	58000000	58050000	0.410672451193059
chr1	58050000	58100000	0.249154013015184
chr1	58100000	58150000	0.589023861171367
chr1	58150000	58200000	0.107310195227766
chr1	58200000	58250000	0.387982646420824
chr1	58250000	58300000	0.115010845986985
chr1	58300000	58350000	0.0636225596529284
chr1	58350000	58400000	0.496117136659436
chr1	58400000	58450000	0.128937093275488
chr1	58450000	58500000	0.309804772234273
chr1	58500000	58550000	0.0471366594360086
chr1	58550000	58600000	0.681127982646421
chr1	58600000	58650000	0.85409978308026
chr1	58650000	58700000	0.669739696312364
chr1	58700000	58750000	0.714229934924078
chr1	58750000	58800000	0.684316702819957
chr1	58800000	58850000	0.317678958785249
chr1	58850000	58900000	0.849566160520607
chr1	58900000	58950000	0.347266811279827
chr1	58950000	59000000	0.0463774403470716
chr1	59000000	59050000	0.0722559652928416
chr1	59050000	59100000	0.28646420824295
chr1	59100000	59150000	0.0286767895878525
chr1	59150000	59200000	0.568568329718004
chr1	59200000	59250000	0.556312364425163
chr1	59250000	59300000	0.436399132321041
chr1	59300000	59350000	0.351605206073753
chr1	59350000	59400000	0.529457700650759
chr1	59400000	59450000	0.183969631236442
chr1	59450000	59500000	0.0622776572668112
chr1	59500000	59550000	0.276203904555315
chr1	59550000	59600000	0.708156182212581
chr1	59600000	59650000	0.550542299349241
chr1	59650000	59700000	0.0365509761388286
chr1	59700000	59750000	0.0545119305856833
chr1	59750000	59800000	0.593796095444685
chr1	59800000	59850000	0.817483731019523
chr1	59850000	59900000	0.251258134490239
chr1	59900000	59950000	0.192689804772234
chr1	59950000	60000000	0.968286334056399
chr1	60000000	60050000	0.403687635574837
chr1	60050000	60100000	0.379327548806941
chr1	60100000	60150000	0.0936225596529284
chr1	60150000	60200000	0.268026030368764
chr1	60200000	60250000	0.0201735357917571
chr1	60250000	60300000	0.0359869848156182
chr1	60300000	60350000	0.786963123644252
chr1	60350000	60400000	0.561540130151844
chr1	60400000	60450000	0.569349240780911
chr1	60450000	60500000	0.706052060737527
chr1	60500000	60550000	0.471713665943601
chr1	60550000	60600000	0.750867678958785
chr1	60600000	60650000	0.0267028199566161
chr1	60650000	60700000	0.454642082429501
chr1	60700000	60750000	0.431865509761388
chr1	60750000	60800000	0.0211279826464208
chr1	60800000	60850000	0.559913232104121
chr1	60850000	60900000	0.759696312364425
chr1	60900000	60950000	0.0504989154013015
chr1	60950000	61000000	0.289240780911063
chr1	61000000	61050000	0.205553145336226
chr1	61050000	61100000	0.0387852494577007
chr1	61100000	61150000	0.0429284164859002
chr1	61150000	61200000	0.14587852494577
chr1	61200000	61250000	0.173904555314534
chr1	61250000	61300000	0.152407809110629
chr1	61300000	61350000	0.245835140997831
chr1	61350000	61400000	0.390151843817787
chr1	61400000	61450000	0.841344902386117
chr1	61450000	61500000	0.109262472885033
chr1	61500000	61550000	0.00887201735357912
chr1	61550000	61600000	0.058763557483731
chr1	61600000	61650000	0.164425162689805
chr1	61650000	61700000	0.414620390455531
chr1	61700000	61750000	0.741475054229935
chr1	61750000	61800000	0.879522776572668
chr1	61800000	61850000	0.366355748373102
chr1	61850000	61900000	0.411648590021692
chr1	61900000	61950000	0.355206073752712
chr1	61950000	62000000	0.182472885032538
chr1	62000000	62050000	0.0424511930585684
chr1	62050000	62100000	0.0665726681127983
chr1	62100000	62150000	0.0437744034707158
chr1	62150000	62200000	0.271236442516269
chr1	62200000	62250000	0.269718004338395
chr1	62250000	62300000	0.257570498915401
chr1	62300000	62350000	0.79704989154013
chr1	62350000	62400000	0.201084598698482
chr1	62400000	62450000	0.587483731019523
chr1	62450000	62500000	0.470780911062907
chr1	62500000	62550000	0.194251626898048
chr1	62550000	62600000	0.65353579175705
chr1	62600000	62650000	0.823752711496746
chr1	62650000	62700000	0.256594360086768
chr1	62700000	62750000	0.349609544468547
chr1	62750000	62800000	0.379869848156182
chr1	62800000	62850000	0.448741865509761
chr1	62850000	62900000	0.967852494577007
chr1	62900000	62950000	0.0900433839479393
chr1	62950000	63000000	0.0660086767895879
chr1	63000000	63050000	0.177765726681128
chr1	63050000	63100000	0.0280694143167028
chr1	63100000	63150000	0.0116268980477223
chr1	63150000	63200000	0.0676138828633406
chr1	63200000	63250000	0.280976138828633
chr1	63250000	63300000	0.619587852494577
chr1	63300000	63350000	0.477223427331887
chr1	63350000	63400000	0.309023861171367
chr1	63400000	63450000	0.470216919739696
chr1	63450000	63500000	0.239696312364425
chr1	63500000	63550000	0.115097613882863
chr1	63550000	63600000	0.0132754880694144
chr1	63600000	63650000	0.818763557483731
chr1	63650000	63700000	0.774360086767896
chr1	63700000	63750000	0.117765726681128
chr1	63750000	63800000	0.558958785249458
chr1	63800000	63850000	0.430043383947939
chr1	63850000	63900000	0.0943817787418655
chr1	63900000	63950000	0.232147505422993
chr1	63950000	64000000	0.0658568329718004
chr1	64000000	64050000	0.0520607375271149
chr1	64050000	64100000	0.148590021691974
chr1	64100000	64150000	0.146637744034707
chr1	64150000	64200000	0.200911062906725
chr1	64200000	64250000	0.256442516268981
chr1	64250000	64300000	0.599934924078091
chr1	64300000	64350000	0.68704989154013
chr1	64350000	64400000	0.732017353579176
chr1	64400000	64450000	0.702516268980477
chr1	64450000	64500000	0.875748373101952
chr1	64500000	64550000	0.873253796095445
chr1	64550000	64600000	0.274750542299349
chr1	64600000	64650000	0.0798915401301519
chr1	64650000	64700000	0.993275488069414
chr1	64700000	64750000	0.120889370932755
chr1	64750000	64800000	0.337136659436009
chr1	64800000	64850000	0.144533622559653
chr1	64850000	64900000	0.131366594360087
chr1	64900000	64950000	0.732841648590022
chr1	64950000	65000000	0.85763557483731
chr1	65000000	65050000	0.296160520607375
chr1	65050000	65100000	0.72114967462039
chr1	65100000	65150000	0.801106290672451
chr1	65150000	65200000	0.308655097613883
chr1	65200000	65250000	0.529197396963124
chr1	65250000	65300000	0.589240780911063
chr1	65300000	65350000	0.729023861171367
chr1	65350000	65400000	0.668524945770065
chr1	65400000	65450000	0.746919739696312
chr1	65450000	65500000	0.928546637744035
chr1	65500000	65550000	0.728199566160521
chr1	65550000	65600000	0.183253796095445
chr1	65600000	65650000	0.00791757049891539
chr1	65650000	65700000	0.460390455531453
chr1	65700000	65750000	0.406637744034707
chr1	65750000	65800000	0.0250542299349241
chr1	65800000	65850000	0.34232104121475
chr1	65850000	65900000	0.839154013015184
chr1	65900000	65950000	0.61885032537961
chr1	65950000	66000000	0.0216919739696312
chr1	66000000	66050000	0.474945770065076
chr1	66050000	66100000	0.901062906724512
chr1	66100000	66150000	0.0114750542299349
chr1	66150000	66200000	4.33839479392351e-05
chr1	66200000	66250000	0.00811279826464206
chr1	66250000	66300000	0.00149674620390461
chr1	66300000	66350000	0.0564208242950108
chr1	66350000	66400000	0.169891540130152
chr1	66400000	66450000	0.0399132321041215
chr1	66450000	66500000	0.0103687635574837
chr1	66500000	66550000	0.055531453362256
chr1	66550000	66600000	0.0913232104121475
chr1	66600000	66650000	0.000607375271149624
chr1	66650000	66700000	0.891496746203905
chr1	66700000	66750000	0.356052060737527
chr1	66750000	66800000	0.000455531453362301
chr1	66800000	66850000	0.000238611713665904
chr1	66850000	66900000	0.0122342733188721
chr1	66900000	66950000	0.702494577006508
chr1	66950000	67000000	0.120130151843818
chr1	67000000	67050000	0.0201084598698481
chr1	67050000	67100000	0.0236008676789587
chr1	67100000	67150000	0.02
chr1	67150000	67200000	0.0779392624728851
chr1	67200000	67250000	0.203210412147505
chr1	67250000	67300000	0.911106290672451
chr1	67300000	67350000	0.790390455531453
chr1	67350000	67400000	0.649696312364425
chr1	67400000	67450000	0.0188069414316703
chr1	67450000	67500000	0.199674620390456
chr1	67500000	67550000	0.439631236442516
chr1	67550000	67600000	0.256399132321041
chr1	67600000	67650000	0.818438177874186
chr1	67650000	67700000	0.306268980477223
chr1	67700000	67750000	0.464446854663774
chr1	67750000	67800000	0.462798264642082
chr1	67800000	67850000	0.219522776572668
chr1	67850000	67900000	0.20412147505423
chr1	67900000	67950000	0.147288503253796
chr1	67950000	68000000	0.219544468546638
chr1	68000000	68050000	0.461973969631236
chr1	68050000	68100000	0.202841648590022
chr1	68100000	68150000	0.523188720173536
chr1	68150000	68200000	0.282776572668113
chr1	68200000	68250000	0.368047722342733
chr1	68250000	68300000	0.729566160520607
chr1	68300000	68350000	0.164078091106291
chr1	68350000	68400000	0.436117136659436
chr1	68400000	68450000	0.00577006507592193
chr1	68450000	68500000	0.0383947939262473
chr1	68500000	68550000	0.367006507592191
chr1	68550000	68600000	0.0738177874186551
chr1	68600000	68650000	2.16919739696175e-05
chr1	68650000	68700000	0.160238611713666
chr1	68700000	68750000	0.124164859002169
chr1	68750000	68800000	0.363318872017354
chr1	68850000	68900000	0.00811279826464206
chr1	68900000	68950000	0.000911062906724491
chr1	68950000	69000000	0.684381778741866
chr1	69050000	69100000	0.159739696312364
chr1	69100000	69150000	0.349934924078091
chr1	69150000	69200000	0.0319305856832972
chr1	69200000	69250000	0.519132321041215
chr1	69250000	69300000	0.37234273318872
chr1	69300000	69350000	0.494837310195228
chr1	69350000	69400000	0.106399132321041
chr1	69400000	69450000	0.136182212581345
chr1	69450000	69500000	0.397396963123644
chr1	69500000	69550000	0.48763557483731
chr1	69550000	69600000	0.0821041214750542
chr1	69600000	69650000	0.750260303687636
chr1	69650000	69700000	0.0100867678958785
chr1	69700000	69750000	0.484208242950108
chr1	69750000	69800000	0.843687635574837
chr1	69800000	69850000	0.379718004338395
chr1	69850000	69900000	0.376572668112798
chr1	69900000	69950000	0.0152711496746204
chr1	69950000	70000000	0.489631236442516
chr1	70000000	70050000	0.000498915401301536
chr1	70050000	70100000	0.603427331887202
chr1	70100000	70150000	0.618524945770065
chr1	70150000	70200000	0.00101952277657269
chr1	70200000	70250000	0.56822125813449
chr1	70250000	70300000	0.72060737527115
chr1	70300000	70350000	0.861323210412148
chr1	70350000	70400000	0.0421258134490239
chr1	70400000	70450000	0.058763557483731
chr1	70450000	70500000	0.213080260303688
chr1	70500000	70550000	0.348676789587853
chr1	70550000	70600000	0.352754880694143
chr1	70600000	70650000	0.580520607375271
chr1	70650000	70700000	0.176984815618221
chr1	70700000	70750000	0.069761388286334
chr1	70750000	70800000	0.0283080260303687
chr1	70800000	70850000	0.0596095444685466
chr1	70850000	70900000	0.0204338394793926
chr1	70900000	70950000	0.213882863340564
chr1	70950000	71000000	0.0974837310195228
chr1	71000000	71050000	0.604251626898048
chr1	71050000	71100000	0.0398698481561822
chr1	71100000	71150000	0.452624728850325
chr1	71150000	71200000	0.199869848156182
chr1	71200000	71250000	0.042472885032538
chr1	71250000	71300000	0.00947939262472886
chr1	71300000	71350000	0.00555314533622564
chr1	71350000	71400000	0.0464208242950108
chr1	71400000	71450000	0.0263774403470716
chr1	71450000	71500000	0.628394793926247
chr1	71500000	71550000	0.235444685466377
chr1	71550000	71600000	0.524511930585683
chr1	71600000	71650000	0.371409978308026
chr1	71650000	71700000	0.651887201735358
chr1	71700000	71750000	0.337678958785249
chr1	71750000	71800000	0.0128416485900217
chr1	71800000	71850000	0.109132321041215
chr1	71850000	71900000	0.124078091106291
chr1	71900000	71950000	0.28177874186551
chr1	71950000	72000000	0.00303687635574834
chr1	72000000	72050000	0.35
chr1	72050000	72100000	0.45412147505423
chr1	72100000	72150000	0.080173535791757
chr1	72150000	72200000	0.0593275488069415
chr1	72200000	72250000	0.00785249457700654
chr1	72250000	72300000	0.355422993492408
chr1	72300000	72350000	0.848720173535792
chr1	72350000	72400000	0.0705422993492408
chr1	72400000	72450000	0.0183297180043384
chr1	72450000	72500000	0.0137960954446855
chr1	72500000	72550000	0.02
chr1	72550000	72600000	0.010824295010846
chr1	72600000	72650000	0.6929284164859
chr1	72650000	72700000	0.248524945770065
chr1	72700000	72750000	0.477223427331887
chr1	72750000	72800000	0.0131236442516269
chr1	72800000	72850000	0.238481561822126
chr1	72850000	72900000	0.27997830802603
chr1	72900000	72950000	0.0906073752711497
chr1	72950000	73000000	0.745553145336226
chr1	73000000	73050000	0.415618221258135
chr1	73050000	73100000	0.668893709327549
chr1	73100000	73150000	0.242147505422993
chr1	73150000	73200000	0.064945770065076
chr1	73200000	73250000	0.0996746203904555
chr1	73250000	73300000	0.526138828633406
chr1	73300000	73350000	0.253123644251627
chr1	73350000	73400000	0.398026030368764
chr1	73400000	73450000	0.0946203904555315
chr1	73450000	73500000	0.280845986984816
chr1	73500000	73550000	0.381323210412147
chr1	73550000	73600000	0.0612147505422993
chr1	73600000	73650000	0.0717787418655098
chr1	73650000	73700000	0.326377440347072
chr1	73700000	73750000	0.701561822125814
chr1	73750000	73800000	0.0323861171366594
chr1	73800000	73850000	0.0622776572668112
chr1	73850000	73900000	0.801583514099783
chr1	73900000	73950000	0.687809110629067
chr1	73950000	74000000	0.370216919739696
chr1	74000000	74050000	0.718763557483731
chr1	74050000	74100000	0.715249457700651
chr1	74100000	74150000	0.702668112798265
chr1	74150000	74200000	0.0733839479392625
chr1	74200000	74250000	0.0517353579175704
chr1	74250000	74300000	0.0753145336225597
chr1	74300000	74350000	0.0458351409978308
chr1	74350000	74400000	0.33529284164859
chr1	74400000	74450000	0.533622559652928
chr1	74450000	74500000	0.0652928416485901
chr1	74500000	74550000	0.152277657266811
chr1	74550000	74600000	0.693188720173536
chr1	74600000	74650000	0.858633405639913
chr1	74650000	74700000	0.404989154013015
chr1	74700000	74750000	0.483318872017354
chr1	74750000	74800000	0.286355748373102
chr1	74800000	74850000	0.518112798264642
chr1	74850000	74900000	0.0791540130151844
chr1	74900000	74950000	0.519783080260304
chr1	74950000	75000000	0.0401735357917571
chr1	75000000	75050000	0.0082646420824295
chr1	75100000	75150000	0.271626898047722
chr1	75150000	75200000	0.247483731019523
chr1	75200000	75250000	0.547028199566161
chr1	75250000	75300000	0.570065075921909
chr1	75300000	75350000	0.388741865509761
chr1	75350000	75400000	0.318156182212581
chr1	75400000	75450000	0.105726681127983
chr1	75450000	75500000	0.0773318872017353
chr1	75500000	75550000	0.47527114967462
chr1	75550000	75600000	0.680911062906725
chr1	75600000	75650000	0.11351409978308
chr1	75650000	75700000	0.478937093275488
chr1	75700000	75750000	0.468264642082429
chr1	75750000	75800000	0.389739696312364
chr1	75800000	75850000	0.197440347071584
chr1	75850000	75900000	0.214663774403471
chr1	75900000	75950000	0.353731019522777
chr1	75950000	76000000	0.148676789587852
chr1	76000000	76050000	0.141626898047722
chr1	76050000	76100000	0.305509761388286
chr1	76100000	76150000	0.632537960954447
chr1	76150000	76200000	0.504295010845987
chr1	76200000	76250000	0.124229934924078
chr1	76250000	76300000	0.814381778741865
chr1	76300000	76350000	0.0204338394793926
chr1	76350000	76400000	0.0496529284164859
chr1	76400000	76450000	0.398872017353579
chr1	76450000	76500000	0.614989154013015
chr1	76500000	76550000	0.624295010845987
chr1	76550000	76600000	0.433752711496746
chr1	76600000	76650000	0.0479175704989154
chr1	76650000	76700000	0.1529284164859
chr1	76700000	76750000	0.20822125813449
chr1	76750000	76800000	0.242039045553145
chr1	76800000	76850000	0.328720173535792
chr1	76850000	76900000	0.68882863340564
chr1	76900000	76950000	0.467310195227766
chr1	76950000	77000000	0.600086767895879
chr1	77000000	77050000	0.411127982646421
chr1	77050000	77100000	0.253167028199566
chr1	77100000	77150000	0.471366594360087
chr1	77150000	77200000	0.986182212581345
chr1	77200000	77250000	0.256746203904555
chr1	77250000	77300000	0.206789587852495
chr1	77300000	77350000	0.100086767895879
chr1	77350000	77400000	0.086182212581345
chr1	77400000	77450000	0.324403470715835
chr1	77450000	77500000	0.0706724511930585
chr1	77500000	77550000	0.173644251626898
chr1	77550000	77600000	0.0399132321041215
chr1	77600000	77650000	0.611214750542299
chr1	77650000	77700000	0.0255748373101953
chr1	77700000	77750000	0.409522776572668
chr1	77750000	77800000	0.138655097613883
chr1	77800000	77850000	0.234511930585683
chr1	77850000	77900000	0.256963123644252
chr1	77950000	78000000	0.157700650759219
chr1	78000000	78050000	0.16002169197397
chr1	78050000	78100000	0.29295010845987
chr1	78100000	78150000	0.87527114967462
chr1	78150000	78200000	0.174078091106291
chr1	78200000	78250000	0.628069414316703
chr1	78250000	78300000	0.135813449023861
chr1	78300000	78350000	0.186941431670282
chr1	78350000	78400000	0.012472885032538
chr1	78400000	78450000	0.00765726681127987
chr1	78450000	78500000	0.201453362255965
chr1	78500000	78550000	0.990368763557484
chr1	78550000	78600000	0.0272017353579176
chr1	78600000	78650000	0.291062906724512
chr1	78650000	78700000	0.0844251626898048
chr1	78700000	78750000	0.00334056399132321
chr1	78750000	78800000	0.126442516268981
chr1	78800000	78850000	0.060997830802603
chr1	78850000	78900000	0.0143600867678959
chr1	78900000	78950000	0
chr1	78950000	79000000	0.0355748373101952
chr1	79000000	79050000	0.410976138828633
chr1	79050000	79100000	0.475618221258134
chr1	79100000	79150000	0.767787418655098
chr1	79150000	79200000	0.207266811279826
chr1	79200000	79250000	0.200932754880694
chr1	79250000	79300000	0.728351409978308
chr1	79300000	79350000	0.770694143167028
chr1	79350000	79400000	0.110065075921909
chr1	79400000	79450000	0.31056399132321
chr1	79450000	79500000	0.475531453362256
chr1	79500000	79550000	0.826290672451193
chr1	79550000	79600000	0.661648590021692
chr1	79600000	79650000	0.134360086767896
chr1	79650000	79700000	0.0819088937093275
chr1	79700000	79750000	0.00104121475054231
chr1	79750000	79800000	0.00498915401301514
chr1	79800000	79850000	0.0699132321041215
chr1	79850000	79900000	0.0287418655097614
chr1	79900000	79950000	0.386616052060738
chr1	79950000	80000000	0.16997830802603
chr1	80000000	80050000	0.463600867678959
chr1	80050000	80100000	0.25117136659436
chr1	80100000	80150000	0.929457700650759
chr1	80150000	80200000	0.906073752711497
chr1	80200000	80250000	0.787201735357918
chr1	80250000	80300000	0.772646420824295
chr1	80300000	80350000	0.651930585683297
chr1	80350000	80400000	0.609305856832972
chr1	80400000	80450000	0.807201735357918
chr1	80450000	80500000	0.616941431670282
chr1	80500000	80550000	0.242841648590022
chr1	80550000	80600000	0.228329718004338
chr1	80600000	80650000	0.464078091106291
chr1	80650000	80700000	0.0779609544468547
chr1	80700000	80750000	0.325835140997831
chr1	80750000	80800000	0.66173535791757
chr1	80800000	80850000	0.558937093275488
chr1	80850000	80900000	0.355553145336226
chr1	80900000	80950000	0.485206073752712
chr1	80950000	81000000	0.286420824295011
chr1	81000000	81050000	0.0393709327548807
chr1	81350000	81400000	0.250997830802603
chr1	81450000	81500000	0.0245986984815618
chr1	81600000	81650000	0.755227765726681
chr1	81650000	81700000	0.415184381778742
chr1	81700000	81750000	0.671062906724512
chr1	82150000	82200000	0.461062906724512
chr1	82200000	82250000	0.458177874186551
chr1	82250000	82300000	0.334880694143167
chr1	82300000	82350000	0.0333622559652929
chr1	82350000	82400000	0.622603036876356
chr1	82400000	82450000	0.00887201735357912
chr1	82450000	82500000	0.0913232104121475
chr1	82500000	82550000	0.222581344902386
chr1	82550000	82600000	0.29117136659436
chr1	82600000	82650000	0.203947939262473
chr1	82650000	82700000	0.426963123644252
chr1	82700000	82750000	0.77648590021692
chr1	82750000	82800000	0.84882863340564
chr1	82800000	82850000	0.879609544468547
chr1	82850000	82900000	0.867700650759219
chr1	82900000	82950000	0.973123644251627
chr1	82950000	83000000	0.431475054229935
chr1	83000000	83050000	0.342646420824295
chr1	83050000	83100000	0.15297180043384
chr1	83100000	83150000	0.56704989154013
chr1	83150000	83200000	0.306984815618221
chr1	83200000	83250000	0.830043383947939
chr1	83250000	83300000	0.59529284164859
chr1	83300000	83350000	0.552668112798265
chr1	83350000	83400000	0.467939262472885
chr1	83400000	83450000	0.0954880694143168
chr1	83450000	83500000	0.577158351409978
chr1	83500000	83550000	0.833882863340564
chr1	83550000	83600000	0.631062906724512
chr1	83600000	83650000	0.854880694143167
chr1	83650000	83700000	0.502147505422993
chr1	83700000	83750000	0.298069414316703
chr1	83750000	83800000	0.27297180043384
chr1	83800000	83850000	0.214490238611714
chr1	83850000	83900000	0.0942299349240781
chr1	83900000	83950000	0.128785249457701
chr1	83950000	84000000	0.0980043383947939
chr1	84000000	84050000	0.0797830802603037
chr1	84050000	84100000	0.132754880694143
chr1	84100000	84150000	0.000715835140997823
chr1	84150000	84200000	0.154295010845987
chr1	84200000	84250000	0.00787418655097616
chr1	84250000	84300000	0.011995661605206
chr1	84300000	84350000	0.502060737527115
chr1	84350000	84400000	0.329240780911063
chr1	84400000	84450000	0.119587852494577
chr1	84450000	84500000	0.0735791757049892
chr1	84500000	84550000	0.117678958785249
chr1	84550000	84600000	0.0110629067245119
chr1	84600000	84650000	0.762039045553145
chr1	84650000	84700000	0.783600867678959
chr1	84700000	84750000	0.0415618221258135
chr1	84750000	84800000	0.675140997830803
chr1	84800000	84850000	0.109522776572668
chr1	84850000	84900000	0.000932754880694109
chr1	84900000	84950000	0.201713665943601
chr1	84950000	85000000	0.000911062906724491
chr1	85000000	85050000	0.46234273318872
chr1	85050000	85100000	0.0766160520607375
chr1	85100000	85150000	0.592255965292842
chr1	85150000	85200000	0.372559652928417
chr1	85200000	85250000	0.355726681127983
chr1	85450000	85500000	0.278568329718004
chr1	85500000	85550000	0.26175704989154
chr1	85550000	85600000	0.29177874186551
chr1	85600000	85650000	0.16826464208243
chr1	85650000	85700000	0.835683297180043
chr1	85700000	85750000	0.562819956616052
chr1	85750000	85800000	0.346811279826464
chr1	85800000	85850000	0.510151843817787
chr1	85850000	85900000	0.704750542299349
chr1	85900000	85950000	0.469284164859002
chr1	85950000	86000000	0.595249457700651
chr1	86000000	86050000	0.52763557483731
chr1	86050000	86100000	0.204273318872017
chr1	86100000	86150000	0.292906724511931
chr1	86150000	86200000	0.0786550976138829
chr1	86200000	86250000	0.571583514099783
chr1	86250000	86300000	0.459349240780911
chr1	86300000	86350000	0.317375271149675
chr1	86350000	86400000	0.0671800433839479
chr1	86400000	86450000	0.022646420824295
chr1	86450000	86500000	0.23882863340564
chr1	86500000	86550000	0.0559652928416486
chr1	86550000	86600000	0.498720173535792
chr1	86600000	86650000	0.289240780911063
chr1	86650000	86700000	0.272603036876356
chr1	86700000	86750000	0.34648590021692
chr1	86750000	86800000	0.197830802603037
chr1	86800000	86850000	0.662429501084599
chr1	86850000	86900000	0.00175704989154013
chr1	86900000	86950000	0.0114316702819957
chr1	86950000	87000000	0.0671800433839479
chr1	87000000	87050000	0.0932321041214751
chr1	87050000	87100000	0.796832971800434
chr1	87100000	87150000	0.889783080260304
chr1	87150000	87200000	0.691279826464208
chr1	87200000	87250000	0.237180043383948
chr1	87250000	87300000	0.558156182212581
chr1	87300000	87350000	0.0170281995661605
chr1	87350000	87400000	0.481605206073753
chr1	87400000	87450000	0.0517570498915402
chr1	87450000	87500000	0.393167028199566
chr1	87500000	87550000	0.145401301518438
chr1	87550000	87600000	0.0635357917570499
chr1	87600000	87650000	0.317678958785249
chr1	87650000	87700000	0.725965292841649
chr1	87700000	87750000	0.61765726681128
chr1	87750000	87800000	0.751605206073753
chr1	87800000	87850000	0.584425162689805
chr1	87850000	87900000	0.362017353579176
chr1	87900000	87950000	0.0426247288503254
chr1	87950000	88000000	0.00800433839479398
chr1	88000000	88050000	0.608633405639913
chr1	88050000	88100000	0.213383947939263
chr1	88100000	88150000	0.738503253796095
chr1	88150000	88200000	0.595010845986985
chr1	88300000	88350000	0.224295010845987
chr1	88350000	88400000	0.688264642082429
chr1	88400000	88450000	0.244251626898048
chr1	88450000	88500000	0.098112798264642
chr1	88500000	88550000	0.563752711496746
chr1	88550000	88600000	0.388286334056399
chr1	88600000	88650000	0.855249457700651
chr1	88650000	88700000	0.465227765726681
chr1	88700000	88750000	0.253340563991323
chr1	88750000	88800000	0.912407809110629
chr1	88800000	88850000	0.690780911062907
chr1	88850000	88900000	0.359305856832972
chr1	88900000	88950000	0.0309761388286334
chr1	88950000	89000000	0.0114750542299349
chr1	89000000	89050000	0.112255965292842
chr1	89050000	89100000	0.54765726681128
chr1	89100000	89150000	0.0596095444685466
chr1	89150000	89200000	0.576572668112798
chr1	89200000	89250000	0.271019522776573
chr1	89250000	89300000	0.623275488069414
chr1	89300000	89350000	0.391084598698482
chr1	89350000	89400000	0.227266811279827
chr1	89400000	89450000	0.0868980477223428
chr1	89450000	89500000	0.250672451193059
chr1	89500000	89550000	0.0722559652928416
chr1	89550000	89600000	0.0810845986984816
chr1	89600000	89650000	0.00312364425162692
chr1	89650000	89700000	0.000867678958785256
chr1	89700000	89750000	0.0119088937093276
chr1	89750000	89800000	0.0935140997830802
chr1	89800000	89850000	0.95173535791757
chr1	89850000	89900000	0.912581344902386
chr1	89900000	89950000	0.123058568329718
chr1	89950000	90000000	0.952798264642082
chr1	90000000	90050000	0.0756616052060738
chr1	90050000	90100000	0.0148156182212581
chr1	90100000	90150000	0.236767895878525
chr1	90150000	90200000	0.20351409978308
chr1	90200000	90250000	0.109349240780911
chr1	90250000	90300000	0.266052060737527
chr1	90300000	90350000	0.425162689804772
chr1	90350000	90400000	0.433861171366594
chr1	90400000	90450000	0.0857483731019523
chr1	90450000	90500000	0.189696312364425
chr1	90500000	90550000	0.0219305856832972
chr1	90550000	90600000	0.0427982646420825
chr1	90600000	90650000	0.0721258134490239
chr1	90650000	90700000	0.473080260303688
chr1	90700000	90750000	0.40704989154013
chr1	90750000	90800000	0.0186550976138828
chr1	90800000	90850000	0.000694143167028205
chr1	90850000	90900000	0.0231236442516269
chr1	90900000	90950000	0.00106290672451193
chr1	90950000	91000000	0.00518438177874192
chr1	91000000	91050000	0.0136225596529285
chr1	91050000	91100000	0.02470715835141
chr1	91100000	91150000	0.0750759219088937
chr1	91150000	91200000	0.66295010845987
chr1	91200000	91250000	0.0683297180043384
chr1	91250000	91300000	0.0158351409978308
chr1	91300000	91350000	0.0484381778741866
chr1	91350000	91400000	0.0909544468546638
chr1	91400000	91450000	0.314078091106291
chr1	91450000	91500000	0.053882863340564
chr1	91500000	91550000	0.154620390455531
chr1	91550000	91600000	0.14470715835141
chr1	91600000	91650000	0.00893709327548808
chr1	91650000	91700000	0.297114967462039
chr1	91700000	91750000	0.249023861171367
chr1	91750000	91800000	0.333318872017354
chr1	91800000	91850000	0.474642082429501
chr1	91850000	91900000	0.261258134490239
chr1	91900000	91950000	0.231973969631236
chr1	91950000	92000000	0.213145336225597
chr1	92000000	92050000	0.0529934924078092
chr1	92050000	92100000	0.0366377440347072
chr1	92100000	92150000	0.178286334056399
chr1	92150000	92200000	0.0298047722342734
chr1	92200000	92250000	0.104511930585683
chr1	92250000	92300000	0.25939262472885
chr1	92300000	92350000	0.235726681127983
chr1	92350000	92400000	0.445010845986985
chr1	92400000	92450000	0.59529284164859
chr1	92450000	92500000	0.468264642082429
chr1	92500000	92550000	0.0459219088937093
chr1	92550000	92600000	0.337678958785249
chr1	92600000	92650000	0.349718004338395
chr1	92650000	92700000	0.192993492407809
chr1	92700000	92750000	0.0809327548806942
chr1	92750000	92800000	0.00164859002169193
chr1	92800000	92850000	0.00609544468546641
chr1	92850000	92900000	0.00418655097613885
chr1	92900000	92950000	0.00104121475054231
chr1	92950000	93000000	0.0986984815618221
chr1	93000000	93050000	0.00147505422993488
chr1	93050000	93100000	0.00164859002169193
chr1	93100000	93150000	0.018763557483731
chr1	93150000	93200000	0.0434924078091107
chr1	93200000	93250000	0.234620390455531
chr1	93250000	93300000	0.726659436008677
chr1	93300000	93350000	0.168741865509761
chr1	93350000	93400000	0.380238611713666
chr1	93400000	93450000	0.655509761388286
chr1	93450000	93500000	0.509804772234273
chr1	93500000	93550000	0.585986984815618
chr1	93550000	93600000	0.5970715835141
chr1	93600000	93650000	0.147028199566161
chr1	93650000	93700000	0.270954446854664
chr1	93700000	93750000	0.237483731019523
chr1	93750000	93800000	0.457245119305857
chr1	93800000	93850000	0.0114533622559653
chr1	93850000	93900000	0.313926247288503
chr1	93900000	93950000	0.0158351409978308
chr1	93950000	94000000	0.0206290672451193
chr1	94000000	94050000	0.000303687635574867
chr1	94050000	94100000	0.143188720173536
chr1	94100000	94150000	0.624316702819957
chr1	94150000	94200000	0.529305856832972
chr1	94200000	94250000	0.141106290672451
chr1	94250000	94300000	0.491518438177874
chr1	94300000	94350000	0.654663774403471
chr1	94350000	94400000	0.564164859002169
chr1	94400000	94450000	0.00555314533622564
chr1	94450000	94500000	0.504815618221258
chr1	94500000	94550000	0.0158351409978308
chr1	94550000	94600000	0.784381778741866
chr1	94600000	94650000	0.134360086767896
chr1	94650000	94700000	0.658590021691974
chr1	94700000	94750000	0.0083731019522777
chr1	94750000	94800000	0.00125813449023859
chr1	94800000	94850000	0.600130151843818
chr1	94850000	94900000	0.0116919739696313
chr1	94900000	94950000	0.0135791757049891
chr1	94950000	95000000	0.0668763557483731
chr1	95000000	95050000	0.734446854663774
chr1	95050000	95100000	0.675596529284165
chr1	95100000	95150000	0.0210412147505423
chr1	95150000	95200000	0.365553145336226
chr1	95250000	95300000	0.584425162689805
chr1	95300000	95350000	0.412668112798265
chr1	95350000	95400000	0.599327548806941
chr1	95400000	95450000	0.554403470715835
chr1	95450000	95500000	0
chr1	95500000	95550000	0.687505422993492
chr1	95550000	95600000	0.0300650759219089
chr1	95600000	95650000	0.699522776572668
chr1	95650000	95700000	0.456529284164859
chr1	95700000	95750000	0.620780911062907
chr1	95750000	95800000	0.435835140997831
chr1	95800000	95850000	0.733449023861171
chr1	95850000	95900000	0.200108459869848
chr1	95900000	95950000	0.781366594360087
chr1	95950000	96000000	0.130672451193059
chr1	96000000	96050000	0.117895878524946
chr1	96050000	96100000	0.0296312364425163
chr1	96100000	96150000	0.719934924078091
chr1	96150000	96200000	0.93236442516269
chr1	96200000	96250000	0.847006507592191
chr1	96250000	96300000	0.00416485900216923
chr1	96300000	96350000	0.0755965292841648
chr1	96350000	96400000	8.67678958784701e-05
chr1	96400000	96450000	0.725162689804772
chr1	96450000	96500000	0.12941431670282
chr1	96500000	96550000	0.0112798264642082
chr1	96550000	96600000	0.00147505422993488
chr1	96600000	96650000	0.000260303687635521
chr1	96650000	96700000	0.0703253796095444
chr1	96700000	96750000	0.141800433839479
chr1	96750000	96800000	0.303297180043384
chr1	96800000	96850000	0.0645553145336225
chr1	96850000	96900000	0.000911062906724491
chr1	96900000	96950000	0.115661605206074
chr1	97000000	97050000	0.0343167028199566
chr1	97050000	97100000	0.0529934924078092
chr1	97100000	97150000	0.849566160520607
chr1	97300000	97350000	0.235661605206074
chr1	97350000	97400000	0.503145336225597
chr1	97400000	97450000	0.371127982646421
chr1	97450000	97500000	0.764663774403471
chr1	97500000	97550000	0.423036876355748
chr1	97550000	97600000	0.371735357917571
chr1	97600000	97650000	0.497006507592191
chr1	97650000	97700000	0.0018438177874186
chr1	97700000	97750000	0.0779392624728851
chr1	97750000	97800000	0.249262472885033
chr1	97800000	97850000	0.0264208242950108
chr1	97850000	97900000	0.294013015184382
chr1	97900000	97950000	0.81177874186551
chr1	97950000	98000000	0.143665943600868
chr1	98000000	98050000	0.0268112798264643
chr1	98050000	98100000	0.0655965292841648
chr1	98100000	98150000	0.4041431670282
chr1	98150000	98200000	0.830932754880694
chr1	98200000	98250000	0.619848156182213
chr1	98250000	98300000	0.532819956616052
chr1	98300000	98350000	0.61470715835141
chr1	98350000	98400000	0.0113882863340564
chr1	98450000	98500000	0.243731019522777
chr1	98500000	98550000	0.801019522776573
chr1	98550000	98600000	0.0207375271149675
chr1	98600000	98650000	0.124902386117137
chr1	98650000	98700000	0.117787418655098
chr1	98700000	98750000	0.0112147505422994
chr1	98750000	98800000	8.67678958784701e-05
chr1	98800000	98850000	0.226073752711497
chr1	98850000	98900000	0.425531453362256
chr1	98900000	98950000	0.00472885032537962
chr1	98950000	99000000	0.0990455531453363
chr1	99000000	99050000	0.104338394793926
chr1	99050000	99100000	0.086182212581345
chr1	99100000	99150000	0.000477223427331919
chr1	99150000	99200000	0.0829501084598698
chr1	99200000	99250000	0.02058568329718
chr1	99250000	99300000	0.487765726681128
chr1	99300000	99350000	0
chr1	99350000	99400000	0.143665943600868
chr1	99400000	99450000	0.909305856832972
chr1	99450000	99500000	0.0349023861171367
chr1	99500000	99550000	0
chr1	99550000	99600000	0.437809110629067
chr1	99600000	99650000	0.243796095444686
chr1	99650000	99700000	0.000347071583514102
chr1	99700000	99750000	2.16919739696175e-05
chr1	99750000	99800000	0.00347071583514102
chr1	99800000	99850000	0.00336225596529283
chr1	99900000	99950000	0.0453796095444685
chr1	99950000	100000000	0.0021908893709327
chr1	100000000	100050000	0.00147505422993488
chr1	100050000	100100000	0.000238611713665904
chr1	100100000	100150000	0.0027548806941432
chr1	100150000	100200000	0
chr1	100200000	100250000	0.000260303687635521
chr1	100250000	100300000	0.058937093275488
chr1	100300000	100350000	0.0373318872017353
chr1	100350000	100400000	0.00201735357917565
chr1	100400000	100450000	0.122863340563991
chr1	100450000	100500000	0.205336225596529
chr1	100500000	100550000	0.104295010845987
chr1	100550000	100600000	0.549587852494577
chr1	100650000	100700000	0.0421041214750543
chr1	100700000	100750000	0.0190455531453362
chr1	100750000	100800000	0.372060737527115
chr1	100800000	100850000	0.0209761388286334
chr1	100850000	100900000	0.613731019522777
chr1	100900000	100950000	0.49943600867679
chr1	100950000	101000000	0
chr1	101000000	101050000	0.002646420824295
chr1	101050000	101100000	0.154511930585683
chr1	101100000	101150000	0.527483731019523
chr1	101150000	101200000	0.83060737527115
chr1	101200000	101250000	0.10704989154013
chr1	101250000	101300000	0.0109327548806941
chr1	101300000	101350000	0.00147505422993488
chr1	101350000	101400000	0.240954446854664
chr1	101400000	101450000	0.0365726681127982
chr1	101450000	101500000	0.271496746203905
chr1	101500000	101550000	0.152603036876356
chr1	101550000	101600000	0.101344902386117
chr1	101600000	101650000	0.00791757049891539
chr1	101650000	101700000	0.0190889370932755
chr1	101700000	101750000	0.815336225596529
chr1	101750000	101800000	0.620802603036876
chr1	101800000	101850000	0.343405639913232
chr1	101850000	101900000	0.664577006507592
chr1	101900000	101950000	0.784446854663774
chr1	101950000	102000000	0.568416485900217
chr1	102000000	102050000	0.824403470715835
chr1	102050000	102100000	0.555704989154013
chr1	102100000	102150000	0.495683297180043
chr1	102150000	102200000	0.258481561822126
chr1	102200000	102250000	0.067114967462039
chr1	102250000	102300000	0.419587852494577
chr1	102300000	102350000	0.638112798264642
chr1	102350000	102400000	0.103969631236443
chr1	102400000	102450000	0.657613882863341
chr1	102450000	102500000	0.5429284164859
chr1	102500000	102550000	0.75353579175705
chr1	102550000	102600000	0.127223427331887
chr1	102600000	102650000	0
chr1	102650000	102700000	0.0233405639913232
chr1	102700000	102750000	0.240130151843818
chr1	102750000	102800000	0.110759219088937
chr1	102800000	102850000	0.478633405639913
chr1	102850000	102900000	0.00984815618221258
chr1	102950000	103000000	0.202841648590022
chr1	103000000	103050000	0.176182212581345
chr1	103050000	103100000	0.565249457700651
chr1	103100000	103150000	0.0146854663774404
chr1	103150000	103200000	0.605943600867679
chr1	103200000	103250000	0.620542299349241
chr1	103250000	103300000	0.110824295010846
chr1	103300000	103350000	0.546811279826464
chr1	103350000	103400000	0.819544468546638
chr1	103400000	103450000	0.00950108459869847
chr1	103500000	103550000	0.289132321041215
chr1	103550000	103600000	0.0980477223427332
chr1	103650000	103700000	0.0713449023861171
chr1	103700000	103750000	0.00180043383947937
chr1	103750000	103800000	0.0059652928416486
chr1	103800000	103850000	0.0216052060737527
chr1	103850000	103900000	0.265379609544469
chr1	103900000	103950000	0.225119305856833
chr1	103950000	104000000	0.240911062906724
chr1	104000000	104050000	0.198394793926247
chr1	104050000	104100000	0.368459869848156
chr1	104100000	104150000	0.0719305856832971
chr1	104150000	104200000	0.234772234273319
chr1	104200000	104250000	0.57470715835141
chr1	104300000	104350000	0.0679175704989154
chr1	104350000	104400000	0.268308026030369
chr1	104400000	104450000	0.163904555314534
chr1	104450000	104500000	0.0238177874186551
chr1	104500000	104550000	0.166702819956616
chr1	104550000	104600000	0.638004338394794
chr1	104600000	104650000	0.261540130151844
chr1	104650000	104700000	0.14939262472885
chr1	104700000	104750000	0.151431670281996
chr1	104750000	104800000	0.515683297180043
chr1	104800000	104850000	0.368850325379609
chr1	104850000	104900000	0.743752711496746
chr1	104900000	104950000	0.0775704989154014
chr1	104950000	105000000	0.35468546637744
chr1	105000000	105050000	0.225596529284165
chr1	105050000	105100000	0.159219088937093
chr1	105100000	105150000	0.264078091106291
chr1	105150000	105200000	0.0360303687635575
chr1	105200000	105250000	0.80060737527115
chr1	105250000	105300000	0.713882863340564
chr1	105300000	105350000	0.298741865509761
chr1	105350000	105400000	0.0341431670281995
chr1	105400000	105450000	0.0332537960954447
chr1	105450000	105500000	0.865010845986985
chr1	105500000	105550000	0.634815618221258
chr1	105550000	105600000	0.515054229934924
chr1	105600000	105650000	0.86234273318872
chr1	105650000	105700000	0.387917570498915
chr1	105700000	105750000	0.483752711496746
chr1	105750000	105800000	0.456268980477223
chr1	105800000	105850000	0.740498915401302
chr1	105850000	105900000	0.678026030368764
chr1	105900000	105950000	0.535813449023861
chr1	105950000	106000000	0.835553145336226
chr1	106000000	106050000	0.374989154013015
chr1	106050000	106100000	0.483882863340564
chr1	106100000	106150000	0.498047722342733
chr1	106150000	106200000	0.115379609544469
chr1	106200000	106250000	0.553774403470716
chr1	106250000	106300000	0.0446203904555315
chr1	106300000	106350000	0.0893709327548807
chr1	106350000	106400000	0.00416485900216923
chr1	106400000	106450000	0.122494577006508
chr1	106450000	106500000	0.49175704989154
chr1	106500000	106550000	0.17353579175705
chr1	106550000	106600000	0.0431887201735358
chr1	106600000	106650000	0.070997830802603
chr1	106650000	106700000	0.190455531453362
chr1	106700000	106750000	0.0135140997830803
chr1	106750000	106800000	0.173709327548807
chr1	106800000	106850000	0.0308459869848157
chr1	106850000	106900000	0.157939262472885
chr1	106900000	106950000	0.536637744034707
chr1	106950000	107000000	0.425488069414317
chr1	107000000	107050000	0.338481561822126
chr1	107050000	107100000	0.218004338394794
chr1	107100000	107150000	0.0106941431670282
chr1	107150000	107200000	0.023232104121475
chr1	107200000	107250000	0.966659436008677
chr1	107250000	107300000	0.65472885032538
chr1	107300000	107350000	0.432885032537961
chr1	107350000	107400000	0.0359652928416486
chr1	107400000	107450000	0.0192190889370932
chr1	107450000	107500000	0.31882863340564
chr1	107500000	107550000	0.0887418655097614
chr1	107550000	107600000	0.0106724511930586
chr1	107600000	107650000	0.488459869848156
chr1	107650000	107700000	0.280498915401302
chr1	107700000	107750000	0.0372668112798265
chr1	107750000	107800000	0.160889370932755
chr1	107800000	107850000	0.176746203904555
chr1	107850000	107900000	0.442234273318872
chr1	107950000	108000000	0.553340563991323
chr1	108000000	108050000	0.248958785249458
chr1	108050000	108100000	0.846138828633406
chr1	108100000	108150000	0.00156182212581346
chr1	108150000	108200000	0.0626247288503253
chr1	108200000	108250000	0.00674620390455527
chr1	108250000	108300000	0.358893709327549
chr1	108300000	108350000	0.0414099783080261
chr1	108350000	108400000	0.571388286334056
chr1	108400000	108450000	0.788893709327549
chr1	108450000	108500000	0.206268980477223
chr1	108500000	108550000	0.1141431670282
chr1	108550000	108600000	0.531670281995662
chr1	108600000	108650000	0.0998047722342733
chr1	108650000	108700000	0.0135357917570499
chr1	108700000	108750000	0.00785249457700654
chr1	108750000	108800000	0.137874186550976
chr1	108800000	108850000	0.534945770065076
chr1	108850000	108900000	0.174577006507592
chr1	108900000	108950000	0.0040130151843818
chr1	108950000	109000000	0.335010845986985
chr1	109000000	109050000	0.104967462039046
chr1	109050000	109100000	0.192776572668113
chr1	109100000	109150000	0.766399132321041
chr1	109150000	109200000	0.722017353579176
chr1	109200000	109250000	0.0650759219088937
chr1	109250000	109300000	0.396854663774403
chr1	109300000	109350000	0.236616052060738
chr1	109350000	109400000	0.336312364425163
chr1	109400000	109450000	0.849566160520607
chr1	109450000	109500000	0.931366594360087
chr1	109500000	109550000	0.0715401301518438
chr1	109550000	109600000	0.23704989154013
chr1	109600000	109650000	0.0125596529284164
chr1	109650000	109700000	0.813947939262473
chr1	109700000	109750000	2.16919739696175e-05
chr1	109800000	109850000	0.000412147505422955
chr1	109850000	109900000	0.249219088937093
chr1	109900000	109950000	0.0360520607375271
chr1	109950000	110000000	0.213492407809111
[truncated: 44,100 more rows]
