# Supplementary material for: Transcription elongation can be sufficient, but is not necessary, to advance replication timing
Source: EMBO Rep. 2026 Mar 24;27(8):1964–99. doi: 10.1038/s44319-026-00735-2 (PMC13121604; doi:10.1038/s44319-026-00735-2)
Supplement: Supplementary file 4 — Source data Fig. 3 [file 44319_2026_735_MOESM4_ESM.zip › Fig3/3B/TRE_Ptn_Dox_129_pvalues.bg]

chr1	3000000	3050000	0.194731648719379
chr1	3050000	3100000	0.00630657685872404
chr1	3150000	3200000	0.609957527135441
chr1	3200000	3250000	0.669076322450556
chr1	3250000	3300000	0.403663820841735
chr1	3300000	3350000	0.511133038740401
chr1	3350000	3400000	0.744390578746407
chr1	3400000	3450000	0.585267493242953
chr1	3450000	3500000	0.797052640610923
chr1	3500000	3550000	0.205993393109958
chr1	3550000	3600000	0.0402205156806383
chr1	3600000	3650000	0.0707237547728345
chr1	3650000	3700000	0.378437513406839
chr1	3700000	3750000	0.259406237933845
chr1	3750000	3800000	0.163756488909863
chr1	3800000	3850000	0.460766227637393
chr1	3850000	3900000	0.950641383156721
chr1	3900000	3950000	0.664206958685486
chr1	3950000	4000000	0.230747779827534
chr1	4000000	4050000	0.490411429061736
chr1	4050000	4100000	0.0598695782744862
chr1	4100000	4150000	0.152837959586426
chr1	4150000	4200000	0.715796473465185
chr1	4200000	4250000	0.0741773563859454
chr1	4250000	4300000	0.543867175769016
chr1	4300000	4350000	0.0118194688746835
chr1	4350000	4400000	0.457334076965979
chr1	4400000	4450000	0.294392723840577
chr1	4450000	4500000	0.76676391093569
chr1	4500000	4550000	0.744798146638637
chr1	4550000	4600000	0.655690934832039
chr1	4600000	4650000	0.616843279419967
chr1	4650000	4700000	0.775837659273242
chr1	4700000	4750000	0.00637092968381314
chr1	4750000	4800000	0.142991977347806
chr1	4800000	4850000	0.000343215067141411
chr1	4850000	4900000	0.0773306448153074
chr1	4900000	4950000	0.412844823887769
chr1	4950000	5000000	0.804195804195804
chr1	5000000	5050000	0.498863100090094
chr1	5050000	5100000	0.0474709339740015
chr1	5100000	5150000	0.477905530052769
chr1	5150000	5200000	0.685786606032005
chr1	5200000	5250000	0.795701231284053
chr1	5250000	5300000	0.853382813505513
chr1	5300000	5350000	0.824295336565275
chr1	5600000	5650000	0.0695654039212321
chr1	5650000	5700000	0.676412544510704
chr1	5700000	5750000	0.583551417907246
chr1	5750000	5800000	0.974966751040371
chr1	5800000	5850000	0.00873053327041062
chr1	5850000	5900000	0.960122699386503
chr1	5950000	6000000	0.154811446222489
chr1	6000000	6050000	0.569093483203913
chr1	6050000	6100000	0.78388176240937
chr1	6100000	6150000	0.722446265391051
chr1	6150000	6200000	0.0360161311081556
chr1	6200000	6250000	0.372688661032219
chr1	6250000	6300000	0.2121927152602
chr1	6300000	6350000	0.516860440173324
chr1	6350000	6400000	0.0416791797159896
chr1	6400000	6450000	0.241816465742846
chr1	6450000	6500000	0.000128705650178085
chr1	6500000	6550000	0.00913810116264102
chr1	6550000	6600000	0.00130850744347677
chr1	6600000	6650000	0.631751683898923
chr1	6650000	6700000	0.0524046505641598
chr1	6700000	6750000	0.113368226865159
chr1	6750000	6800000	0.0436312154103565
chr1	6800000	6850000	0.0175897721909992
chr1	6850000	6900000	0.471641855077438
chr1	6900000	6950000	0.441610536702561
chr1	6950000	7000000	0.0253550130850745
chr1	7000000	7050000	0.23083358359432
chr1	7050000	7100000	0.0759148826633489
chr1	7100000	7150000	0.00334634690462909
chr1	7150000	7200000	0.00978162941353122
chr1	7200000	7250000	0.0128062121927153
chr1	7250000	7300000	0.372559955382041
chr1	7300000	7350000	0.368248316101077
chr1	7350000	7400000	0.857415590544425
chr1	7400000	7450000	0.13505512892016
chr1	7450000	7500000	0.00978162941353122
chr1	7500000	7550000	0.0226736453730318
chr1	7550000	7600000	0.019842121069115
chr1	7600000	7650000	0.118001630271569
chr1	7650000	7700000	0.169934360118409
chr1	7700000	7750000	0.0999399373632502
chr1	7750000	7800000	0.67010596765198
chr1	7800000	7850000	0.0149298554206529
chr1	7850000	7900000	0.344030202925908
chr1	7900000	7950000	0.140439315285941
chr1	7950000	8000000	0.0168818911150199
chr1	8000000	8050000	0.113389677806856
chr1	8050000	8100000	0.0145008365867262
chr1	8100000	8150000	0.317152172980394
chr1	8150000	8200000	0.124758676905916
chr1	8200000	8250000	0.111180230812133
chr1	8250000	8300000	0.185143077781115
chr1	8300000	8350000	0.485649320005148
chr1	8350000	8400000	0.246128105023811
chr1	8400000	8450000	0.193358788450813
chr1	8450000	8500000	0.00617787120854607
chr1	8500000	8550000	0.00435454116435707
chr1	8550000	8600000	0.00291732807070233
chr1	8600000	8650000	0.0232313698571367
chr1	8650000	8700000	0.23523102664207
chr1	8700000	8750000	0.0587755802479729
chr1	8750000	8800000	0.738212707537861
chr1	8800000	8850000	0.029301986357201
chr1	8850000	8900000	0.337080097816294
chr1	8900000	8950000	0.149920631515724
chr1	8950000	9000000	0.233064481530739
chr1	9000000	9050000	0.271118452100047
chr1	9050000	9100000	0.0955210433738041
chr1	9100000	9150000	0.0353082500321764
chr1	9150000	9200000	0.155755287657128
chr1	9200000	9250000	0.0353940537989618
chr1	9250000	9300000	0.00986743318031658
chr1	9300000	9350000	0.0596550688575228
chr1	9350000	9400000	0.546805954781415
chr1	9400000	9450000	0.460294306920074
chr1	9450000	9500000	0.449397228538333
chr1	9500000	9550000	0.637028615556223
chr1	9550000	9600000	0.366768201124029
chr1	9600000	9650000	0.507829593719164
chr1	9650000	9700000	0.543395255051697
chr1	9700000	9750000	0.178214423613197
chr1	9750000	9800000	0.548264618816766
chr1	9800000	9850000	0.496224634261444
chr1	9850000	9900000	0.100240250546999
chr1	9900000	9950000	0.539812947788408
chr1	9950000	10000000	0.448002917328071
chr1	10000000	10050000	0.888047535286799
chr1	10050000	10100000	0.312390063923806
chr1	10100000	10150000	0.005984812733279
chr1	10150000	10200000	0.225621004762109
chr1	10200000	10250000	0.667596207473508
chr1	10250000	10300000	0.371637564889099
chr1	10300000	10350000	0.0595692650907375
chr1	10350000	10400000	0.618623707580763
chr1	10400000	10450000	0.678986657514265
chr1	10450000	10500000	0.601184091981638
chr1	10500000	10550000	0.507143163584881
chr1	10550000	10600000	0.428010639667081
chr1	10600000	10650000	0.282508902140804
chr1	10650000	10700000	0.0576386803380668
chr1	10700000	10750000	0.0483718735252477
chr1	10750000	10800000	0.0133210347934274
chr1	10800000	10850000	0.282852117207945
chr1	10850000	10900000	0.871058389463297
chr1	10900000	10950000	0.855420652966665
chr1	10950000	11000000	0.660624651422197
chr1	11000000	11050000	0.528379595864258
chr1	11050000	11100000	0.0215581964048221
chr1	11100000	11150000	0.0117551160495946
chr1	11150000	11200000	0.0645458835642885
chr1	11200000	11250000	0.186408683341199
chr1	11250000	11300000	0.560598910292162
chr1	11300000	11350000	0.156548972499893
chr1	11350000	11400000	0.0519541807885366
chr1	11400000	11450000	0.0900939551246299
chr1	11450000	11500000	0.904757818868248
chr1	11500000	11550000	0.295572525633875
chr1	11550000	11600000	0.0291303788236303
chr1	11600000	11650000	0.218370586468746
chr1	11650000	11700000	0.0574456218627998
chr1	11700000	11750000	0.062121927152602
chr1	11750000	11800000	0.304968038096872
chr1	11800000	11850000	0.0482217169333734
chr1	11850000	11900000	0.700652108627569
chr1	11900000	11950000	0.325689647775537
chr1	11950000	12000000	0.178085717963019
chr1	12000000	12050000	0.545411643571153
chr1	12050000	12100000	0.21659015830795
chr1	12100000	12150000	0.291754258011927
chr1	12150000	12200000	0.63018576515509
chr1	12200000	12250000	0.672551375005363
chr1	12250000	12300000	0.480157878930885
chr1	12300000	12350000	0.049144107426316
chr1	12350000	12400000	0.347312197005449
chr1	12400000	12450000	0.442876142262645
chr1	12450000	12500000	0.815436097644687
chr1	12500000	12550000	0.370135998970355
chr1	12550000	12600000	0.769745591831481
chr1	12600000	12650000	0.77596636492342
chr1	12650000	12700000	0.760693294435626
chr1	12700000	12750000	0.782701960616071
chr1	12750000	12800000	0.10234244283324
chr1	12800000	12850000	0.358874254579776
chr1	12850000	12900000	0.710476639924493
chr1	12900000	12950000	0.986035436955682
chr1	12950000	13000000	0.667960873482346
chr1	13000000	13050000	0.924835900296023
chr1	13050000	13100000	0.211892402076451
chr1	13100000	13150000	0.246085203140418
chr1	13150000	13200000	0.00394697327212667
chr1	13200000	13250000	0.0896649362907032
chr1	13250000	13300000	0.0108327255566519
chr1	13300000	13350000	0.00137286026856576
chr1	13350000	13400000	0.234673302157965
chr1	13400000	13450000	0.00978162941353122
chr1	13450000	13500000	0.349049723282852
chr1	13500000	13550000	0.63898065125059
chr1	13550000	13600000	0.0764940580891501
chr1	13600000	13650000	0.580269423827706
chr1	13650000	13700000	0.0223733321892831
chr1	13700000	13750000	0.340190484362264
chr1	13750000	13800000	0.935132352310266
chr1	13800000	13850000	0.90902655626582
chr1	13850000	13900000	0.766699558110601
chr1	13900000	13950000	0.25955639452572
chr1	13950000	14000000	0.759234630400275
chr1	14000000	14050000	0.879038139774336
chr1	14050000	14100000	0.319490325625295
chr1	14100000	14150000	0.00630657685872404
chr1	14150000	14200000	0.293448882405938
chr1	14200000	14250000	0.0223733321892831
chr1	14250000	14300000	0.0487794414174783
chr1	14300000	14350000	0.0496589300270281
chr1	14350000	14400000	0.0125058990089665
chr1	14400000	14450000	0.0632588270625081
chr1	14450000	14500000	0.0012870565017804
chr1	14500000	14550000	0.0294092410656828
chr1	14550000	14600000	0.451520871766271
chr1	14600000	14650000	0.720837444763825
chr1	14650000	14700000	0.635870264704621
chr1	14700000	14750000	0.298897421596808
chr1	14750000	14800000	0.545347290746064
chr1	14800000	14850000	0.504719207173195
chr1	14850000	14900000	0.196790939122227
chr1	14900000	14950000	0.775880561156635
chr1	14950000	15000000	0.0629156119953665
chr1	15000000	15050000	0.701317087820155
chr1	15050000	15100000	0.107469217898666
chr1	15100000	15150000	0.40462911321807
chr1	15150000	15200000	0.387318203269123
chr1	15200000	15250000	0.202925908447381
chr1	15250000	15300000	0.0132566819683384
chr1	15300000	15350000	0.0611351838345703
chr1	15350000	15400000	0.0274786563130122
chr1	15400000	15450000	0.139452571967909
chr1	15450000	15500000	0.361169505341284
chr1	15500000	15550000	0.261057960444463
chr1	15550000	15600000	0.132245055557939
chr1	15600000	15650000	0.266184735509889
chr1	15650000	15700000	0.714530867905101
chr1	15700000	15750000	0.917950148011498
chr1	15750000	15800000	0.180938693208632
chr1	15800000	15850000	0.670170320477069
chr1	15850000	15900000	0.827470075936334
chr1	15900000	15950000	0.867197219957956
chr1	15950000	16000000	0.955725256338753
chr1	16000000	16050000	0.917778540477927
chr1	16050000	16100000	0.504440344931143
chr1	16100000	16150000	0.0157878930885066
chr1	16150000	16200000	0.0105538633145995
chr1	16200000	16250000	0.145930756360204
chr1	16250000	16300000	0.0478999528079282
chr1	16300000	16350000	0.186880604058518
chr1	16350000	16400000	0.237612081170363
chr1	16400000	16450000	0.493564717491098
chr1	16450000	16500000	0.913788665322408
chr1	16500000	16550000	0.958985799476597
chr1	16550000	16600000	0.807027328499721
chr1	16600000	16650000	0.0259770903942683
chr1	16650000	16700000	0.725084731219701
chr1	16700000	16750000	0.926037153031018
chr1	16750000	16800000	0.969303702432537
chr1	16800000	16850000	0.734930713458321
chr1	16850000	16900000	0.537732206443863
chr1	16900000	16950000	0.0736839847269295
chr1	16950000	17000000	0.447273585310395
chr1	17000000	17050000	0.337251705349865
chr1	17050000	17100000	0.208824917413874
chr1	17100000	17150000	0.222167403148998
chr1	17150000	17200000	0.861598524175211
chr1	17200000	17250000	0.890728902998842
chr1	17250000	17300000	0.671714788279205
chr1	17300000	17350000	0.851731090994895
chr1	17350000	17400000	0.200523402977391
chr1	17400000	17450000	0.0787893088506585
chr1	17450000	17500000	0.180166459307564
chr1	17500000	17550000	0.385880990175469
chr1	17550000	17600000	0.329336307863915
chr1	17600000	17650000	0.749345746278262
chr1	17650000	17700000	0.5955424943155
chr1	17700000	17750000	0.946844566476468
chr1	17750000	17800000	0.0790896220344073
chr1	17800000	17850000	0.0575743275129779
chr1	17850000	17900000	0.0226736453730318
chr1	17900000	17950000	0.481487837316058
chr1	17950000	18000000	0.00652108627568748
chr1	18000000	18050000	0.11570637951006
chr1	18050000	18100000	0.131558625423656
chr1	18100000	18150000	0.968338410056201
chr1	18150000	18200000	0.644193230082801
chr1	18200000	18250000	0.595885709382642
chr1	18250000	18300000	0.617379552962375
chr1	18300000	18350000	0.595649749023982
chr1	18350000	18400000	0.000128705650178085
chr1	18400000	18450000	0.00433309022266082
chr1	18450000	18500000	0.00450469775623152
chr1	18500000	18550000	0.0211291775708954
chr1	18550000	18600000	0.0968080998755846
chr1	18600000	18650000	0.638208417349522
chr1	18650000	18700000	0.014114719636192
chr1	18700000	18750000	0.602320991891544
chr1	18750000	18800000	0.00045046977562313
chr1	18800000	18850000	0.585911021493844
chr1	18850000	18900000	0.320112402934489
chr1	18900000	18950000	0.619782058432365
chr1	18950000	19000000	0.0399845553219786
chr1	19000000	19050000	0.020099532369471
chr1	19050000	19100000	0.0867476082200008
chr1	19100000	19150000	0.00130850744347677
chr1	19150000	19200000	0.91494701617401
chr1	19200000	19250000	0.655519327298468
chr1	19250000	19300000	0.787978892273371
chr1	19300000	19350000	0.614869792783903
chr1	19350000	19400000	0.14138315672058
chr1	19400000	19450000	0.00122270367669142
chr1	19450000	19500000	0.274657857479943
chr1	19500000	19550000	0.225363593461753
chr1	19550000	19600000	0.00145866403535111
chr1	19600000	19650000	8.58037667853528e-05
chr1	19650000	19700000	0.165536917070659
chr1	19700000	19750000	0.00167317345231455
chr1	19750000	19800000	0.548865245184264
chr1	19800000	19850000	0.653374233128834
chr1	19850000	19900000	0.00716461452657768
chr1	19900000	19950000	0.951606675533056
chr1	19950000	20000000	0.0492942640181904
chr1	20000000	20050000	0.736003260543138
chr1	20050000	20100000	0.0219228624136599
chr1	20100000	20150000	0.749688961345403
chr1	20150000	20200000	0.201939165129349
chr1	20200000	20250000	0.107984040499378
chr1	20250000	20300000	0.0799905615856537
chr1	20300000	20350000	0.308893560427303
chr1	20350000	20400000	0.0390192629456433
chr1	20400000	20450000	0.0866189025698229
chr1	20450000	20500000	0.646831695911451
chr1	20500000	20550000	0.0746707280449612
chr1	20550000	20600000	0.193573297867776
chr1	20600000	20650000	0.305697370114548
chr1	20650000	20700000	0.587348234587498
chr1	20700000	20750000	0.576386803380668
chr1	20750000	20800000	0.546098073705436
chr1	20800000	20850000	0.369213608477412
chr1	20850000	20900000	0.298597108413059
chr1	20900000	20950000	0.524411171650435
chr1	20950000	21000000	0.227658844223261
chr1	21000000	21050000	0.242588699643914
chr1	21050000	21100000	0.103286284267879
chr1	21100000	21150000	0.523402977390707
chr1	21150000	21200000	0.66834699043288
chr1	21200000	21250000	0.0692650907374833
chr1	21250000	21300000	0.115127204084259
chr1	21300000	21350000	0.457376978849371
chr1	21350000	21400000	0.148226007121713
chr1	21400000	21450000	0.613711441932301
chr1	21450000	21500000	0.18739542665923
chr1	21500000	21550000	0.486957827448625
chr1	21550000	21600000	0.177828306662662
chr1	21600000	21650000	0.0123557424170921
chr1	21650000	21700000	0.0442961946029431
chr1	21700000	21750000	0.80252263074349
chr1	21750000	21800000	0.197520271139903
chr1	21800000	21850000	0.0203783946115235
chr1	21850000	21900000	0.589879445707667
chr1	21900000	21950000	0.0481359131665881
chr1	21950000	22000000	0.0626152988116179
chr1	22000000	22050000	0.334505984812733
chr1	22050000	22100000	0.431979063880904
chr1	22100000	22150000	0.445450255266206
chr1	22150000	22200000	0.267815007078811
chr1	22200000	22250000	0.00154446780213646
chr1	22250000	22300000	0.0207001587369685
chr1	22300000	22350000	0.0156806383800249
chr1	22350000	22400000	0.0267707752370329
chr1	22400000	22450000	0.00167317345231455
chr1	22450000	22500000	0.0344502123643228
chr1	22500000	22550000	0.00982453129692396
chr1	22550000	22600000	0.723025440816852
chr1	22600000	22650000	0.0456261529881162
chr1	22650000	22700000	0.317323780513965
chr1	22700000	22750000	0.0167531854648419
chr1	22750000	22800000	0.103436440859754
chr1	22800000	22850000	0.190355656613325
chr1	22850000	22900000	0.000364666008837777
chr1	22900000	22950000	0.000364666008837777
chr1	22950000	23000000	0.0526620618645158
chr1	23000000	23050000	0.00163027156892193
chr1	23050000	23100000	0.17626238791883
chr1	23100000	23150000	0.000664979192586568
chr1	23150000	23200000	0.0456476039298125
chr1	23200000	23250000	0.348792311982496
chr1	23300000	23350000	0.0328628426787936
chr1	23350000	23400000	0.713200909519928
chr1	23400000	23450000	0.00855892573683981
chr1	23450000	23500000	4.29018833927319e-05
chr1	23500000	23550000	0.0184478098588527
chr1	23550000	23600000	0.672401218413488
chr1	23600000	23650000	0.0164099703977004
chr1	23650000	23700000	0.80052769316573
chr1	23700000	23750000	0.629821099146253
chr1	23750000	23800000	0.661268179673088
chr1	23800000	23850000	0.0724612810502381
chr1	23850000	23900000	0.0629585138787593
chr1	23900000	23950000	0.235917456776352
chr1	23950000	24000000	0.439873010425158
chr1	24000000	24050000	0.0225449397228539
chr1	24050000	24100000	0.0818353425715389
chr1	24100000	24150000	0.0833583594319791
chr1	24150000	24200000	0.266249088334978
chr1	24200000	24250000	0.0161740100390407
chr1	24250000	24300000	0.0121841348835214
chr1	24300000	24350000	0.390428589815093
chr1	24350000	24400000	0.245699086189884
chr1	24400000	24450000	0.251941310223519
chr1	24450000	24500000	0.00459050152301688
chr1	24500000	24550000	0.0788965635591402
chr1	24550000	24600000	0.012913466901197
chr1	24600000	24650000	0.000193058475267072
chr1	24650000	24700000	0.000429018833926764
chr1	24700000	24750000	0.503839718563645
chr1	24750000	24800000	0.000600626367497581
chr1	24800000	24850000	0.0454974473379381
chr1	24850000	24900000	0.0791110729761036
chr1	24900000	24950000	0.385022952507615
chr1	24950000	25000000	0.565832940066069
chr1	25000000	25050000	0.0331631558625424
chr1	25050000	25100000	0.0433738041100005
chr1	25100000	25150000	0.299390793255824
chr1	25150000	25200000	0.53992020249689
chr1	25250000	25300000	0.44654425329272
chr1	25300000	25350000	0.398751555193273
chr1	25350000	25400000	0.0838946329743876
chr1	25400000	25450000	0.000193058475267072
chr1	25450000	25500000	0.00132995838517314
chr1	25500000	25550000	0.0468917585482003
chr1	25550000	25600000	0.0149942082457419
chr1	25600000	25650000	0.00109399802651333
chr1	25750000	25800000	0.0409283967566176
chr1	25800000	25850000	0.0194131022351881
chr1	25850000	25900000	0.00122270367669142
chr1	25900000	25950000	0.000986743318031613
chr1	25950000	26000000	0.724805868977648
chr1	26000000	26050000	0.0939122227465786
chr1	26050000	26100000	0.838495859968253
chr1	26100000	26150000	0.120554292333433
chr1	26150000	26200000	0.403427860483075
chr1	26200000	26250000	0
chr1	26250000	26300000	0.554742803209061
chr1	26300000	26350000	0.1688189111502
chr1	26350000	26400000	0.0885709382641898
chr1	26400000	26450000	0.00120125273499505
chr1	26450000	26500000	0.614376421124887
chr1	26500000	26550000	0.0191771418765284
chr1	26550000	26600000	0.236603886910635
chr1	26600000	26650000	0.000364666008837777
chr1	26650000	26700000	0.00725041829336304
chr1	26700000	26750000	0.0113904500407568
chr1	26750000	26800000	0.00828006349478738
chr1	26850000	26900000	0
chr1	26900000	26950000	0.000235960358659693
chr1	26950000	27000000	0.0212793341627697
chr1	27000000	27050000	0.672358316530096
chr1	27050000	27100000	0.000514822600712117
chr1	27100000	27150000	0.0013514093268695
chr1	27150000	27200000	0.0053412844823888
chr1	27200000	27250000	0.0332489596293277
chr1	27250000	27300000	0
chr1	27300000	27350000	0.201424342528637
chr1	27700000	27750000	0.0409283967566176
chr1	28100000	28150000	0.240164743232228
chr1	28850000	28900000	0.000858037667853639
chr1	29000000	29050000	0.702689948088721
chr1	29100000	29150000	0.00546999013256677
chr1	29400000	29450000	0.131773134840619
chr1	29450000	29500000	0.062121927152602
chr1	29500000	29550000	0.302544081685186
chr1	29650000	29700000	0.208567506113518
chr1	30050000	30100000	0.034965034965035
chr1	30250000	30300000	0.182847827019606
chr1	30700000	30750000	0.198507014457935
chr1	30750000	30800000	0.00716461452657768
chr1	30900000	30950000	0.0136427989188725
chr1	30950000	31000000	0.15609850272427
chr1	31000000	31050000	0.551353554421039
chr1	31050000	31100000	0.733085932472435
chr1	31100000	31150000	0.821549616028144
chr1	31200000	31250000	0.0450255266206186
chr1	31250000	31300000	0.020850315328843
chr1	31300000	31350000	0.0046977562314986
chr1	31650000	31700000	0.230576172293964
chr1	31750000	31800000	0.0740057488523747
chr1	32000000	32050000	0.0584538161225278
chr1	32050000	32100000	0.588935604273028
chr1	32250000	32300000	0.000171607533570706
chr1	32300000	32350000	0.13593461752971
chr1	32550000	32600000	8.58037667853528e-05
chr1	32600000	32650000	8.58037667853528e-05
chr1	32650000	32700000	0.0782744862499464
chr1	32700000	32750000	0.00203783946115232
chr1	32750000	32800000	0.261744390578746
chr1	32800000	32850000	0.0238963490497233
chr1	32850000	32900000	0.0787464069672659
chr1	32900000	32950000	0.350808700501952
chr1	32950000	33000000	0.644944013042173
chr1	33000000	33050000	0.121433780942983
chr1	33050000	33100000	0.432880003432151
chr1	33100000	33150000	0.505105324123729
chr1	33150000	33200000	0.479535801621691
chr1	33200000	33250000	0.383242524346819
chr1	33250000	33300000	0.201445793470333
chr1	33300000	33350000	0.0235745849242782
chr1	33350000	33400000	0.498155219014115
chr1	33400000	33450000	0.118108884980051
chr1	33450000	33500000	0.783667252992406
chr1	33500000	33550000	0.442318417778541
chr1	33550000	33600000	0.481466386374362
chr1	33600000	33650000	0.205028100733622
chr1	33650000	33700000	0.627482946501351
chr1	33700000	33750000	0.687588485134497
chr1	33750000	33800000	0.635484147754086
chr1	33800000	33850000	0.0283152430391694
chr1	33850000	33900000	0.126474752241623
chr1	33900000	33950000	0.620039469732721
chr1	33950000	34000000	0.713436869878588
chr1	34000000	34050000	0.141490411429062
chr1	34050000	34100000	0.835900296022995
chr1	34100000	34150000	0.270067355956927
chr1	34150000	34200000	0.0185550645673345
chr1	34200000	34250000	0.242331288343558
chr1	34250000	34300000	0.275859110214938
chr1	34300000	34350000	0.444055944055944
chr1	34350000	34400000	0.576129392080312
chr1	34400000	34450000	0.853404264447209
chr1	34450000	34500000	0.803337766527951
chr1	34500000	34550000	0.152837959586426
chr1	34550000	34600000	0.955081728087863
chr1	34600000	34650000	0.115213007851045
chr1	34650000	34700000	0.611287485520614
chr1	34700000	34750000	0.662555236174868
chr1	34750000	34800000	0.31524303916942
chr1	34800000	34850000	0.0197992191857222
chr1	34850000	34900000	0.244712342871852
chr1	34900000	34950000	0.715217298039384
chr1	34950000	35000000	0.696962546655798
chr1	35000000	35050000	0.619245784889957
chr1	35050000	35100000	0.275837659273242
chr1	35100000	35150000	0.424363979578704
chr1	35150000	35200000	0.0888712514479386
chr1	35200000	35250000	0.101913423999314
chr1	35250000	35300000	0.0444249002531211
chr1	35300000	35350000	0.112038268479986
chr1	35350000	35400000	0.133768072418379
chr1	35400000	35450000	0.285083015144365
chr1	35450000	35500000	0.533506370929684
chr1	35500000	35550000	0.0153159723711871
chr1	35550000	35600000	0.0392766742459995
chr1	35600000	35650000	0.0265133639366768
chr1	35650000	35700000	0.0144364837616371
chr1	35700000	35750000	0.508022652194431
chr1	35750000	35800000	0.000128705650178085
chr1	35800000	35850000	0.0212793341627697
chr1	35850000	35900000	0.448646445578961
chr1	35900000	35950000	0.645694796001544
chr1	35950000	36000000	0.959114505126775
chr1	36000000	36050000	0.0160882062722554
chr1	36050000	36100000	0.456711999656785
chr1	36100000	36150000	0.314663863743618
chr1	36150000	36200000	0.119567549015402
chr1	36200000	36250000	0.355914024625681
chr1	36250000	36300000	0.725470848170235
chr1	36300000	36350000	0.154575485863829
chr1	36350000	36400000	0.00843022008666183
chr1	36400000	36450000	0.616285554935862
chr1	36450000	36500000	0.694560041185808
chr1	36500000	36550000	0.251962761165215
chr1	36550000	36600000	0.683298296795229
chr1	36600000	36650000	0.507121712643185
chr1	36650000	36700000	0.0452400360375821
chr1	36700000	36750000	0.887468359860998
chr1	36750000	36800000	0.852353168304089
chr1	36800000	36850000	0.171478827920546
chr1	36850000	36900000	0.307477798275344
chr1	36900000	36950000	0.876764339954524
chr1	36950000	37000000	0.300677849757604
chr1	37000000	37050000	0.327641683469904
chr1	37050000	37100000	0.411643571152774
chr1	37100000	37150000	0.00538418636578142
chr1	37150000	37200000	0.0323694710197777
chr1	37200000	37250000	0.0427517268008065
chr1	37250000	37300000	0.91014200523403
chr1	37300000	37350000	0.00847312197005445
chr1	37350000	37400000	0.292762452271655
chr1	37400000	37450000	0.588763996739457
chr1	38300000	38350000	0.219614741087134
chr1	38350000	38400000	0.0291303788236303
chr1	38400000	38450000	0.000429018833926764
chr1	38450000	38500000	0.000128705650178085
chr1	38500000	38550000	0.00197348663606334
chr1	38550000	38600000	0.00193058475267061
chr1	38600000	38650000	0.024883092367755
chr1	38650000	38700000	0.0488223433008709
chr1	38700000	38750000	0.0155519327298469
chr1	38750000	38800000	8.58037667853528e-05
chr1	38800000	38850000	0.00130850744347677
chr1	38850000	38900000	0.000858037667853639
chr1	38900000	38950000	0.021794156763482
chr1	38950000	39000000	0.584752670642241
chr1	39000000	39050000	0.184692608005491
chr1	39050000	39100000	0.489188725385044
chr1	39100000	39150000	0.481981208975074
chr1	39150000	39200000	0.329121798446952
chr1	39200000	39250000	0.0226521944313355
chr1	39250000	39300000	0.139838688918444
chr1	39300000	39350000	0.0556437427603071
chr1	39400000	39450000	0.170427731777425
chr1	39450000	39500000	0.0228023510232099
chr1	39500000	39550000	0.128727101119739
chr1	39550000	39600000	0.251254880089236
chr1	39600000	39650000	0.908576086490197
chr1	39650000	39700000	0.8364580205071
chr1	39700000	39750000	0.418507872495603
chr1	39750000	39800000	0.275365738555923
chr1	39800000	39850000	0.6131322665065
chr1	39850000	39900000	0.512784761251019
chr1	39900000	39950000	0.828285211720795
chr1	39950000	40000000	0.0593976575571667
chr1	40000000	40050000	0.39694967609078
chr1	40050000	40100000	0.924728645587541
chr1	40100000	40150000	0.752220172465571
chr1	40150000	40200000	0.423527392852546
chr1	40200000	40250000	0.934982195718392
chr1	40250000	40300000	0.266892616585868
chr1	40300000	40350000	0.326290274143035
chr1	40350000	40400000	0.469496760907804
chr1	40400000	40450000	0.414753957698743
chr1	40450000	40500000	0.274936719721996
chr1	40500000	40550000	0.331159637908104
chr1	40550000	40600000	0.0487150885923892
chr1	40600000	40650000	0.0322407653695997
chr1	40650000	40700000	0.521107726629199
chr1	40700000	40750000	0.505319833540692
chr1	40750000	40800000	0.521708352996697
chr1	40800000	40850000	0.0552361748680767
chr1	40850000	40900000	0.542451413617058
chr1	40900000	40950000	0.0418507872495603
chr1	40950000	41000000	0.454309494186795
chr1	41000000	41050000	0.0739413960272856
chr1	41050000	41100000	0.00675704663434729
chr1	41100000	41150000	0.0426230211506285
chr1	41150000	41200000	0.56688403620919
chr1	41200000	41250000	0.116006692693809
chr1	41250000	41300000	0.0282079883306877
chr1	41300000	41350000	0.077931271182805
chr1	41350000	41400000	0.0139645630443176
chr1	41400000	41450000	0.0693937963876614
chr1	41450000	41500000	0.314063237376121
chr1	41500000	41550000	0.000107254708481719
chr1	41550000	41600000	0.00553434295765587
chr1	41600000	41650000	0.000128705650178085
chr1	41650000	41700000	0.0024025054699901
chr1	41700000	41750000	0.00132995838517314
chr1	41750000	41800000	0.731584366553692
chr1	41800000	41850000	0.0468917585482003
chr1	41850000	41900000	0.00890214080398133
chr1	41900000	41950000	0.0892573683984726
chr1	41950000	42000000	0.0586683255394912
chr1	42000000	42050000	0.220236818396328
chr1	42050000	42100000	0.160946415547643
chr1	42100000	42150000	0.161225277789695
chr1	42150000	42200000	0.653352782187138
chr1	42200000	42250000	0.173345059848127
chr1	42250000	42300000	0.794864644557896
chr1	42300000	42350000	0.578531897550302
chr1	42350000	42400000	0.600969582564675
chr1	42400000	42450000	0.958492427817581
chr1	42450000	42500000	0.320562872710112
chr1	42500000	42550000	0.218842507186065
chr1	42550000	42600000	0.00446179587283879
chr1	42600000	42650000	0.00188768286927798
chr1	42650000	42700000	0.000514822600712117
chr1	42700000	42750000	0.000407567892230509
chr1	42750000	42800000	0.066025998541336
chr1	42800000	42850000	6.43528250889869e-05
chr1	42850000	42900000	0.000858037667853639
chr1	42900000	42950000	0.000278862242052424
chr1	42950000	43000000	0.00124415461838778
chr1	43000000	43050000	0.0418507872495603
chr1	43050000	43100000	0.0954352396070187
chr1	43100000	43150000	0.181625123342915
chr1	43150000	43200000	0.0507100261701489
chr1	43200000	43250000	0.0140932686944957
chr1	43250000	43300000	0.880003432150671
chr1	43300000	43350000	0.0388691063537689
chr1	43350000	43400000	0.0127633103093225
chr1	43400000	43450000	0.522652194431336
chr1	43450000	43500000	0.00160882062722556
chr1	43500000	43550000	4.29018833927319e-05
chr1	43550000	43600000	0.000514822600712117
chr1	43600000	43650000	0.000364666008837777
chr1	43650000	43700000	0.520206787077953
chr1	43700000	43750000	0.0557295465270925
chr1	43750000	43800000	0.00669269380925819
chr1	43800000	43850000	0.369235059419109
chr1	43850000	43900000	0.146745892144665
chr1	43900000	43950000	0.00540563730747778
chr1	43950000	44000000	0.0645458835642885
chr1	44000000	44050000	0.00437599210605344
chr1	44050000	44100000	0.0126560556008409
chr1	44100000	44150000	0.0140074649277103
chr1	44150000	44200000	0.224055086018276
chr1	44200000	44250000	0.291882963662105
chr1	44250000	44300000	0.0329700973872753
chr1	44300000	44350000	0.0128920159595006
chr1	44350000	44400000	0.920588613840148
chr1	44400000	44450000	0.112038268479986
chr1	44450000	44500000	0.666673816980565
chr1	44500000	44550000	0.00484791282337294
chr1	44550000	44600000	0.00701445793470334
chr1	44600000	44650000	0.975095456690549
chr1	44650000	44700000	0.723347204942297
chr1	44700000	44750000	0.561285340426445
chr1	44750000	44800000	0.00855892573683981
chr1	44800000	44850000	0.0407567892230469
chr1	44850000	44900000	0.180938693208632
chr1	44900000	44950000	0.833969711270325
chr1	44950000	45000000	0.016946243940109
chr1	45000000	45050000	0.457848899566691
chr1	45050000	45100000	0.782294392723841
chr1	45100000	45150000	0.111652151529452
chr1	45150000	45200000	0.592989832253636
chr1	45200000	45250000	0.00109399802651333
chr1	45250000	45300000	0.135484147754086
chr1	45300000	45350000	0.0128920159595006
chr1	45350000	45400000	0.0689647775537346
chr1	45400000	45450000	0.0217512548800892
chr1	45450000	45500000	0.005984812733279
chr1	45500000	45550000	0.742653052469003
chr1	45550000	45600000	0.251769702689948
chr1	45600000	45650000	0.132631172508473
chr1	45650000	45700000	0.759127375691793
chr1	45700000	45750000	0.0259770903942683
chr1	45750000	45800000	0.451671028358145
chr1	45800000	45850000	0.175318546484191
chr1	45850000	45900000	0.0480501093998027
chr1	45900000	45950000	0.0933330473207774
chr1	45950000	46000000	0.358681196104509
chr1	46000000	46050000	0.118988373589601
chr1	46050000	46100000	0.45287228109314
chr1	46100000	46150000	0.0590544424900253
chr1	46150000	46200000	0.297739070745206
chr1	46200000	46250000	0.133768072418379
chr1	46250000	46300000	0.620253979149685
chr1	46300000	46350000	0.883006563988159
chr1	46350000	46400000	0.841520442747437
chr1	46400000	46450000	0.376206615470419
chr1	46450000	46500000	0.16043159294693
chr1	46500000	46550000	0.247844180359518
chr1	46550000	46600000	0.521150628512592
chr1	46600000	46650000	0.403427860483075
chr1	46650000	46700000	0.366017418164657
chr1	46700000	46750000	0.406838560212793
chr1	46750000	46800000	0.128448238877687
chr1	46800000	46850000	0.543137843751341
chr1	46850000	46900000	0.0843880046334035
chr1	46900000	46950000	0.278561928868677
chr1	46950000	47000000	0.0344502123643228
chr1	47000000	47050000	0.965442532927196
chr1	47050000	47100000	0.449783345488867
chr1	47100000	47150000	0.000815135784460908
chr1	47150000	47200000	0.548607833883908
chr1	47200000	47250000	0.0659401947745506
chr1	47250000	47300000	0.157771676176584
chr1	47300000	47350000	0.0237676433995453
chr1	47350000	47400000	0.00208074134454506
chr1	47400000	47450000	0.346175297095543
chr1	47450000	47500000	0.263653524389721
chr1	47500000	47550000	0.0309108069844266
chr1	47550000	47600000	0.637028615556223
chr1	47600000	47650000	0.0112617443905787
chr1	47650000	47700000	0.843322321849929
chr1	47700000	47750000	0.000815135784460908
chr1	47750000	47800000	0.0162812647475225
chr1	47800000	47850000	0.659187438328543
chr1	47850000	47900000	0.00424728645587547
chr1	47900000	47950000	0.126946672958943
chr1	48000000	48050000	0.116564417177914
chr1	48050000	48100000	0.153202625595264
chr1	48100000	48150000	0.000879488609550005
chr1	48150000	48200000	0.762623879188296
chr1	48200000	48250000	0.783474194517139
chr1	48250000	48300000	0.348256038440088
chr1	48300000	48350000	0.0253979149684671
chr1	48350000	48400000	0.0284439486893474
chr1	48400000	48450000	0.378180102106482
chr1	48450000	48500000	0.791153631644429
chr1	48500000	48550000	0.0817495388047536
chr1	48550000	48600000	0.189862284954309
chr1	48600000	48650000	0.561285340426445
chr1	48650000	48700000	0.0545282937920974
chr1	48700000	48750000	0.225964219829251
chr1	48750000	48800000	0.482774893817839
chr1	48800000	48850000	0.149041142906174
chr1	48850000	48900000	0.0537346089493329
chr1	48900000	48950000	0.140846883178172
chr1	48950000	49000000	0.685250332489596
chr1	49000000	49050000	0.0178686344330516
chr1	49050000	49100000	0.00195203569436697
chr1	49100000	49150000	0.0799476597022609
chr1	49150000	49200000	0.413767214380711
chr1	49200000	49250000	0.00570595049122657
chr1	49250000	49300000	0.156055600840877
chr1	49300000	49350000	0.00937406152130082
chr1	49350000	49400000	0.00272426959543526
chr1	49400000	49450000	0.0147796988287786
chr1	49450000	49500000	0
chr1	49500000	49550000	0.00656398815908021
chr1	49550000	49600000	0.0816637350379682
chr1	49600000	49650000	0.436805525762581
chr1	49650000	49700000	0
chr1	49700000	49750000	0.0473851302072161
chr1	49750000	49800000	0.0223733321892831
chr1	49800000	49850000	0.00268136771204253
chr1	49850000	49900000	0.310416577287743
chr1	49900000	49950000	0.2139516924793
chr1	49950000	50000000	0.0134711913853018
chr1	50000000	50050000	0.0533699429404951
chr1	50050000	50100000	0.0384400875198421
chr1	50100000	50150000	0.00171607533570728
chr1	50150000	50200000	0.241344545025527
chr1	50200000	50250000	0.0013514093268695
chr1	50250000	50300000	0.114848341842207
chr1	50300000	50350000	0.436119095628298
chr1	50350000	50400000	0.723239950233815
chr1	50450000	50500000	0.191707065940195
chr1	50500000	50550000	0.0559440559440559
chr1	50550000	50600000	0.00444034493114243
chr1	50600000	50650000	0.00504097129864001
chr1	50650000	50700000	0.285104466086061
chr1	50700000	50750000	0.236646788794028
chr1	50750000	50800000	0.887039341027071
chr1	50800000	50850000	0.238770432021966
chr1	50850000	50900000	0.0638594534300055
chr1	50900000	50950000	0.430885065854391
chr1	50950000	51000000	0.754300913810116
chr1	51000000	51050000	0.0171822042987687
chr1	51050000	51100000	0.317431035222446
chr1	51100000	51150000	0.228688489424686
chr1	51150000	51200000	0.655969797074092
chr1	51200000	51250000	0.00778669183577163
chr1	51250000	51300000	0.0126560556008409
chr1	51300000	51350000	0.376485477712472
chr1	51350000	51400000	0.762752584838474
chr1	51400000	51450000	0.803831138186966
chr1	51450000	51500000	0.588785447681153
chr1	51500000	51550000	0.0577030331631558
chr1	51550000	51600000	0.134025483718735
chr1	51600000	51650000	0.0687717190784676
chr1	51650000	51700000	0.125831223990733
chr1	51700000	51750000	0.0892573683984726
chr1	51750000	51800000	0.026835128062122
chr1	51800000	51850000	0.080140718177528
chr1	51850000	51900000	0.295551074692179
chr1	51900000	51950000	0.683641511862371
chr1	51950000	52000000	0.489253078210133
chr1	52000000	52050000	0.70539276674246
chr1	52050000	52100000	0.460637521987215
chr1	52100000	52150000	0.854090694581492
chr1	52150000	52200000	0.466665236603887
chr1	52200000	52250000	0.495388047535287
chr1	52250000	52300000	0.651036080483933
chr1	52300000	52350000	0.419151400746493
chr1	52350000	52400000	0.944999785490583
chr1	52400000	52450000	0.770839589857995
chr1	52450000	52500000	0.1998798747265
chr1	52500000	52550000	0.714745377322064
chr1	52550000	52600000	0.836586726157278
chr1	52600000	52650000	0.443584023338625
chr1	52650000	52700000	0.265712814792569
chr1	52700000	52750000	0.0259770903942683
chr1	52750000	52800000	0.826762194860354
chr1	52800000	52850000	0.874447638251319
chr1	52850000	52900000	0.981487837316058
chr1	52900000	52950000	0.862821227851903
chr1	52950000	53000000	0.526513363936677
chr1	53000000	53050000	0.823673259256081
chr1	53050000	53100000	0.94982624737226
chr1	53100000	53150000	0.966300570595049
chr1	53150000	53200000	0.630443176455446
chr1	53200000	53250000	0.111330387404007
chr1	53250000	53300000	0.155540778240165
chr1	53300000	53350000	0.242717405294092
chr1	53350000	53400000	0.306362349307135
chr1	53400000	53450000	0.0144579347033335
chr1	53450000	53500000	0.904672015101463
chr1	53500000	53550000	0.577781114590931
chr1	53550000	53600000	0.407889656355914
chr1	53600000	53650000	0.722446265391051
chr1	53650000	53700000	0.244068814620962
chr1	53700000	53750000	0.188081856793513
chr1	53750000	53800000	0.65802908747694
chr1	53800000	53850000	0.030052769316573
chr1	53850000	53900000	0.0232099189154404
chr1	53900000	53950000	0.14794714487966
chr1	53950000	54000000	0.0198635720108112
chr1	54000000	54050000	0.183491355270496
chr1	54050000	54100000	0.0140932686944957
chr1	54100000	54150000	0.00381826762194859
chr1	54150000	54200000	0.311939594148183
chr1	54200000	54250000	0.412587412587413
chr1	54250000	54300000	0.427002445407353
chr1	54300000	54350000	0.576665665622721
chr1	54350000	54400000	0.651722510618216
chr1	54400000	54450000	0.556823544553606
chr1	54450000	54500000	0.66442146810245
chr1	54500000	54550000	0.562272083744476
chr1	54550000	54600000	0.72051568063838
chr1	54600000	54650000	0.668518597966451
chr1	54650000	54700000	0.329743875756146
chr1	54700000	54750000	0.00235960358659748
chr1	54750000	54800000	0.0278862242052426
chr1	54800000	54850000	0.00332489596293273
chr1	54850000	54900000	0.00102964520142435
chr1	54900000	54950000	0.0490368527178343
chr1	54950000	55000000	0.838345703376378
chr1	55000000	55050000	0.0149942082457419
chr1	55050000	55100000	0.766227637393282
chr1	55100000	55150000	0.110429447852761
chr1	55150000	55200000	0.043223647518126
chr1	55200000	55250000	0.423076923076923
chr1	55250000	55300000	0.702067870779527
chr1	55300000	55350000	0.498498434081256
chr1	55350000	55400000	0.175811918143207
chr1	55400000	55450000	0.761915998112317
chr1	55450000	55500000	0.878008494572912
chr1	55500000	55550000	0.550795829936934
chr1	55550000	55600000	0.143120682997984
chr1	55600000	55650000	0.23692565103608
chr1	55650000	55700000	0.0526406109228195
chr1	55700000	55750000	0.690398558496718
chr1	55750000	55800000	0.00424728645587547
chr1	55800000	55850000	0.421811317516839
chr1	55850000	55900000	0.696297567463212
chr1	55900000	55950000	0.52145094169634
chr1	55950000	56000000	0.358209275387189
chr1	56000000	56050000	0.452121498133768
chr1	56050000	56100000	0.0283152430391694
chr1	56100000	56150000	0.668025226307435
chr1	56150000	56200000	0.512656055600841
chr1	56200000	56250000	0.376764339954524
chr1	56250000	56300000	0.170964005319834
chr1	56300000	56350000	0.0598481273327899
chr1	56350000	56400000	0.585117336651079
chr1	56400000	56450000	0.242653052469003
chr1	56450000	56500000	0.0385902441117165
chr1	56500000	56550000	0.0454116435711528
chr1	56550000	56600000	0.83206057745935
chr1	56600000	56650000	0.0202711399030417
chr1	56650000	56700000	0.260371530310181
chr1	56700000	56750000	0.0515895147796989
chr1	56750000	56800000	0
chr1	56800000	56850000	0.0194989060019735
chr1	56850000	56900000	0.632652623450169
chr1	56900000	56950000	0.000493371659015862
chr1	56950000	57000000	4.29018833927319e-05
chr1	57000000	57050000	0.00915955210433739
chr1	57050000	57100000	0.344845338710369
chr1	57100000	57150000	0.422733708009782
chr1	57150000	57200000	0.184821313655669
chr1	57200000	57250000	0.552962375048265
chr1	57250000	57300000	0.29765326697842
chr1	57300000	57350000	0.131322665064996
chr1	57350000	57400000	0.119267235831653
chr1	57400000	57450000	0.368248316101077
chr1	57450000	57500000	0.321013342485735
chr1	57500000	57550000	0.562465142219743
chr1	57550000	57600000	0.338367154318075
chr1	57600000	57650000	0.222810931399889
chr1	57650000	57700000	0.0736839847269295
chr1	57700000	57750000	0.0911879531511434
chr1	57750000	57800000	0.00568449954953021
chr1	57800000	57850000	0.0249259942511476
chr1	57850000	57900000	0.520850315328843
chr1	57900000	57950000	0.0607490668840363
chr1	57950000	58000000	0.854090694581492
chr1	58000000	58050000	0.340126131537175
chr1	58050000	58100000	0.525934188510876
chr1	58100000	58150000	0.616736024711485
chr1	58150000	58200000	0.770839589857995
chr1	58200000	58250000	0.602535501308507
chr1	58250000	58300000	0.143034879231198
chr1	58300000	58350000	0.626067184349393
chr1	58350000	58400000	0.440323480200781
chr1	58400000	58450000	0.0286799090480072
chr1	58450000	58500000	0.343965850100819
chr1	58500000	58550000	0.00701445793470334
chr1	58550000	58600000	0.489875155519327
chr1	58600000	58650000	0.894868934746235
chr1	58650000	58700000	0.932965807198936
chr1	58700000	58750000	0.669162126217341
chr1	58750000	58800000	0.611308936462311
chr1	58800000	58850000	0.651357844609378
chr1	58850000	58900000	0.927152601999228
chr1	58900000	58950000	0.576536959972543
chr1	58950000	59000000	0.597473079068171
chr1	59000000	59050000	0.137779398515595
chr1	59050000	59100000	0.740615213007851
chr1	59100000	59150000	0.0773306448153074
chr1	59150000	59200000	0.51752541936591
chr1	59200000	59250000	0.75884851344974
chr1	59250000	59300000	0.961517010596765
chr1	59300000	59350000	0.000986743318031613
chr1	59350000	59400000	0.0326697842035265
chr1	59400000	59450000	0.851538032519628
chr1	59450000	59500000	0.065339568407053
chr1	59500000	59550000	0.132952936633918
chr1	59550000	59600000	0.176777210519542
chr1	59600000	59650000	0.609035136642499
chr1	59650000	59700000	0.0178900853747479
chr1	59700000	59750000	0.000643528250890202
chr1	59750000	59800000	0.0963790810416577
chr1	59800000	59850000	0.43886481616543
chr1	59850000	59900000	0.114569479600154
chr1	59900000	59950000	0.283774507700888
chr1	59950000	60000000	0.219550388262045
chr1	60000000	60050000	0.873932815650607
chr1	60050000	60100000	0.0770732335149513
chr1	60100000	60150000	0.00030031318374879
chr1	60150000	60200000	0.5738555922605
chr1	60200000	60250000	0.302544081685186
chr1	60250000	60300000	0.567248702218027
chr1	60300000	60350000	0.676991719936505
chr1	60350000	60400000	0.368548629284826
chr1	60400000	60450000	0.00853747479514355
chr1	60450000	60500000	0.0559655068857523
chr1	60500000	60550000	0.140846883178172
chr1	60550000	60600000	0.165965935904586
chr1	60600000	60650000	0.184242138229868
chr1	60650000	60700000	0.840791110729761
chr1	60700000	60750000	0.655497876356772
chr1	60750000	60800000	0.387361105152516
chr1	60800000	60850000	0.769466729589429
chr1	60850000	60900000	0.225299240636664
chr1	60900000	60950000	0.0551074692178987
chr1	60950000	61000000	0.260586039727144
chr1	61000000	61050000	0.128727101119739
chr1	61050000	61100000	0.111330387404007
chr1	61100000	61150000	0.163284568192544
chr1	61150000	61200000	0.121133467759235
chr1	61200000	61250000	0.697520271139903
chr1	61250000	61300000	0.559075893431722
chr1	61300000	61350000	0.44823887768673
chr1	61350000	61400000	0.00632802780042041
chr1	61400000	61450000	0.0212149813376807
chr1	61450000	61500000	0.0305032390921961
chr1	61500000	61550000	4.29018833927319e-05
chr1	61550000	61600000	0.0964648848084431
chr1	61600000	61650000	0.0161740100390407
chr1	61650000	61700000	0.274100132995838
chr1	61700000	61750000	0.938264189797932
chr1	61750000	61800000	0.422969668368441
chr1	61800000	61850000	0.135484147754086
chr1	61850000	61900000	0.0259770903942683
chr1	61900000	61950000	0.882920760221374
chr1	61950000	62000000	0.678536187738642
chr1	62000000	62050000	0.461152344587927
chr1	62050000	62100000	0.197584623964992
chr1	62100000	62150000	0.629456433137415
chr1	62150000	62200000	0.255738126903771
chr1	62200000	62250000	0.00362520914668152
chr1	62250000	62300000	0.0689647775537346
chr1	62300000	62350000	0.130700587755803
chr1	62350000	62400000	0.372667210090523
chr1	62400000	62450000	0.297310051911279
chr1	62450000	62500000	0.610751211978206
chr1	62500000	62550000	0.118151786863443
chr1	62550000	62600000	0.504654854348106
chr1	62600000	62650000	0.618130335921747
chr1	62650000	62700000	0.900424728645588
chr1	62700000	62750000	0.310759792354884
chr1	62750000	62800000	0.391779999141962
chr1	62800000	62850000	0.820026599167703
chr1	62850000	62900000	0.724398301085418
chr1	62900000	62950000	0.539898751555193
chr1	62950000	63000000	0.463705006649792
chr1	63000000	63050000	0.0935690076794371
chr1	63050000	63100000	0.00122270367669142
chr1	63100000	63150000	0.000986743318031613
chr1	63150000	63200000	0.0290660259985414
chr1	63200000	63250000	0.22995409498477
chr1	63250000	63300000	0.124758676905916
chr1	63300000	63350000	0.268951906988717
chr1	63350000	63400000	0.00122270367669142
chr1	63400000	63450000	0.0530267278733536
chr1	63450000	63500000	0.397485949633189
chr1	63500000	63550000	0.00212364322793768
chr1	63550000	63600000	0.0831009481316229
chr1	63600000	63650000	0.664164056802094
chr1	63650000	63700000	0.815478999528079
chr1	63700000	63750000	0.830516109657214
chr1	63750000	63800000	0.785512033978292
chr1	63800000	63850000	0.0476210905658758
chr1	63850000	63900000	0.417757089536231
chr1	63900000	63950000	0.182933630786392
chr1	63950000	64000000	0.00562014672444122
chr1	64000000	64050000	0.00197348663606334
chr1	64050000	64100000	0.118516452872281
chr1	64100000	64150000	0.823008280063495
chr1	64150000	64200000	0.0341928010639667
chr1	64200000	64250000	0.18387747222103
chr1	64250000	64300000	0.750847312197005
chr1	64300000	64350000	0.43382384486679
chr1	64350000	64400000	0.670899652494745
chr1	64400000	64450000	0.394010897078382
chr1	64450000	64500000	0.908468831781715
chr1	64500000	64550000	0.501136899909906
chr1	64550000	64600000	0.858252177270582
chr1	64600000	64650000	0.514372130936548
chr1	64650000	64700000	0.561285340426445
chr1	64700000	64750000	0.0199493757775966
chr1	64750000	64800000	0.392101763267407
chr1	64800000	64850000	0.0258698356857866
chr1	64850000	64900000	0.0223733321892831
chr1	64900000	64950000	0.909863142991977
chr1	64950000	65000000	0.850165172251062
chr1	65000000	65050000	0.491955896863872
chr1	65050000	65100000	0.951971341541894
chr1	65100000	65150000	0.750332489596293
chr1	65150000	65200000	0.593290145437385
chr1	65200000	65250000	0.824574198807328
chr1	65250000	65300000	0.889634904972328
chr1	65300000	65350000	0.817731348406195
chr1	65350000	65400000	0.757346947530997
chr1	65400000	65450000	0.245763439014973
chr1	65450000	65500000	0.561263889484748
chr1	65500000	65550000	0.0104895104895105
chr1	65550000	65600000	0.0634304345960788
chr1	65600000	65650000	0.492020249688961
chr1	65650000	65700000	0.172336865588399
chr1	65700000	65750000	0.855377751083273
chr1	65750000	65800000	0.695503882620447
chr1	65800000	65850000	0.0398987515551933
chr1	65850000	65900000	0.827663134411601
chr1	65900000	65950000	0.465185121626839
chr1	65950000	66000000	0.0012870565017804
chr1	66000000	66050000	0.1799519498906
chr1	66050000	66100000	0.743382384486679
chr1	66100000	66150000	0.00180187910249263
chr1	66150000	66200000	0
chr1	66200000	66250000	0.000257411300356059
chr1	66250000	66300000	0.000514822600712117
chr1	66300000	66350000	0.00424728645587547
chr1	66350000	66400000	0.000429018833926764
chr1	66400000	66450000	0.000171607533570706
chr1	66450000	66500000	0.00030031318374879
chr1	66500000	66550000	8.58037667853528e-05
chr1	66550000	66600000	0
chr1	66600000	66650000	4.29018833927319e-05
chr1	66650000	66700000	0.00259556394525717
chr1	66700000	66750000	0.000879488609550005
chr1	66750000	66800000	0
chr1	66800000	66850000	0
chr1	66850000	66900000	0.00420438457248273
chr1	66900000	66950000	0.00248830923677545
chr1	66950000	67000000	0.000171607533570706
chr1	67000000	67050000	0
chr1	67050000	67100000	0.0024025054699901
chr1	67100000	67150000	0.000128705650178085
chr1	67150000	67200000	0.00126560556008404
chr1	67200000	67250000	0.0455188982796345
chr1	67250000	67300000	0.0785747994336952
chr1	67300000	67350000	0.00124415461838778
chr1	67350000	67400000	0.295551074692179
chr1	67400000	67450000	0.00115835085160243
chr1	67450000	67500000	0.00122270367669142
chr1	67500000	67550000	0.509352610579604
chr1	67550000	67600000	0.429490754644129
chr1	67600000	67650000	0.312861984641126
chr1	67650000	67700000	0.463018576515509
chr1	67700000	67750000	0.382470290445751
chr1	67750000	67800000	0.272577116135398
chr1	67800000	67850000	0.0519112789051439
chr1	67850000	67900000	0.0145651894118152
chr1	67900000	67950000	0.530782101334249
chr1	67950000	68000000	0.354820026599168
chr1	68000000	68050000	0.826418979793213
chr1	68050000	68100000	0.0487579904757819
chr1	68100000	68150000	0.310802694238277
chr1	68200000	68250000	0.148912437255996
chr1	68250000	68300000	0
chr1	68300000	68350000	0.00132995838517314
chr1	68350000	68400000	0.780621219271526
chr1	68400000	68450000	0.00731477111845213
chr1	68450000	68500000	0
chr1	68500000	68550000	0.402655626582007
chr1	68550000	68600000	0.0183620060920674
chr1	68650000	68700000	0
chr1	68700000	68750000	0
chr1	68750000	68800000	0
chr1	68800000	68850000	0.26940237676434
chr1	68850000	68900000	0
chr1	68900000	68950000	0.649749023982153
chr1	68950000	69000000	0.0013514093268695
chr1	69000000	69050000	0
chr1	69050000	69100000	0.000772233901068287
chr1	69100000	69150000	0.39102921618259
chr1	69150000	69200000	0.0223733321892831
chr1	69200000	69250000	0.0822000085803767
chr1	69250000	69300000	0.0262559526363207
chr1	69300000	69350000	0.153202625595264
chr1	69350000	69400000	0.00976017847183497
chr1	69400000	69450000	0.117980179329873
chr1	69450000	69500000	0.491398172379767
chr1	69500000	69550000	0.0943841434638981
chr1	69550000	69600000	0.0127633103093225
chr1	69600000	69650000	0.113003560856322
chr1	69650000	69700000	0.00102964520142435
chr1	69700000	69750000	0.850637092968381
chr1	69750000	69800000	0.0249259942511476
chr1	69800000	69850000	0.144064524432623
chr1	69850000	69900000	0.185915311682183
chr1	69900000	69950000	0.000128705650178085
chr1	69950000	70000000	0.0214294907546442
chr1	70000000	70050000	0.0217512548800892
chr1	70050000	70100000	0.211806598309666
chr1	70100000	70150000	0.699858423784804
chr1	70150000	70200000	0.9044575056845
chr1	70200000	70250000	0.226929512205586
chr1	70250000	70300000	0.030052769316573
chr1	70300000	70350000	0.229246213908791
chr1	70350000	70400000	0.131193959414818
chr1	70400000	70450000	0.429705264061092
chr1	70450000	70500000	0.0306319447423742
chr1	70500000	70550000	0.360032605431378
chr1	70550000	70600000	0.197498820198207
chr1	70600000	70650000	0.437213093654811
chr1	70650000	70700000	0.000858037667853639
chr1	70700000	70750000	0.519842121069115
chr1	70750000	70800000	0.402526920931829
chr1	70800000	70850000	0.163756488909863
chr1	70850000	70900000	0.235295379467159
chr1	70900000	70950000	0.70275430091381
chr1	70950000	71000000	0.104852203011712
chr1	71000000	71050000	0.7444334806298
chr1	71050000	71100000	0.355935475567377
chr1	71100000	71150000	0.486957827448625
chr1	71150000	71200000	0.568535758719808
chr1	71200000	71250000	0.531661589943799
chr1	71250000	71300000	0.873460894933288
chr1	71300000	71350000	0.898687202368184
chr1	71350000	71400000	0.29396370500665
chr1	71400000	71450000	0.42854691320949
chr1	71450000	71500000	0.287785833798104
chr1	71500000	71550000	0.0250546999013257
chr1	71550000	71600000	0.00961002187996052
chr1	71600000	71650000	0.10673988588099
chr1	71650000	71700000	0.0294735938907718
chr1	71700000	71750000	0.0163456175726114
chr1	71750000	71800000	0.046119524647132
chr1	71800000	71850000	0.822772319704835
chr1	71850000	71900000	0.599618173237805
chr1	71900000	71950000	0.442361319661933
chr1	71950000	72000000	0.00216654511133041
chr1	72000000	72050000	0.0729975545926466
chr1	72050000	72100000	0.0866189025698229
chr1	72100000	72150000	0.587562744004462
chr1	72150000	72200000	0.0120768801750397
chr1	72200000	72250000	0.0167102835814492
chr1	72250000	72300000	0.166373503796817
chr1	72300000	72350000	0.28739971684757
chr1	72350000	72400000	0.6060963576301
chr1	72400000	72450000	0.404414603801107
chr1	72450000	72500000	0.441610536702561
chr1	72500000	72550000	0.271118452100047
chr1	72550000	72600000	0.0489081470676562
chr1	72600000	72650000	0.262709682955082
chr1	72650000	72700000	0.156077051782573
chr1	72700000	72750000	0.617422454845768
chr1	72750000	72800000	0.0653824702904457
chr1	72800000	72850000	0.0307391994508559
chr1	72850000	72900000	0.791582650478356
chr1	72900000	72950000	0.0933330473207774
chr1	72950000	73000000	0.364236990003861
chr1	73000000	73050000	0.9660002574113
chr1	73050000	73100000	0.43159294693037
chr1	73100000	73150000	0.828349564545884
chr1	73150000	73200000	0.480157878930885
chr1	73200000	73250000	0.406516796087348
chr1	73250000	73300000	0.345403063194474
chr1	73300000	73350000	0.570852460423013
chr1	73350000	73400000	0.389313140846883
chr1	73400000	73450000	0.534493114247715
chr1	73450000	73500000	0.0675919172851688
chr1	73500000	73550000	0.205950491226565
chr1	73550000	73600000	0.310352224462654
chr1	73600000	73650000	0.240615213007851
chr1	73650000	73700000	0.761401175511605
chr1	73700000	73750000	0.880475352867991
chr1	73750000	73800000	0.253228366725299
chr1	73800000	73850000	0.2678793599039
chr1	73850000	73900000	0.228945900725042
chr1	73900000	73950000	0.363121541035651
chr1	73950000	74000000	0.503732463855163
chr1	74000000	74050000	0.419494615813634
chr1	74050000	74100000	0.779398515594835
chr1	74100000	74150000	0.645415933759492
chr1	74150000	74200000	0.830966579432837
chr1	74200000	74250000	0.484362263503368
chr1	74250000	74300000	0.455167531854648
chr1	74300000	74350000	0.251254880089236
chr1	74350000	74400000	0.0930112831953323
chr1	74400000	74450000	0.438264189797932
chr1	74450000	74500000	0.665022094469947
chr1	74500000	74550000	0.815285941052812
chr1	74550000	74600000	0.0653824702904457
chr1	74600000	74650000	0.824166630915097
chr1	74650000	74700000	0.984555321978635
chr1	74700000	74750000	0.256252949504483
chr1	74750000	74800000	0.664056802093612
chr1	74800000	74850000	0.364923420138144
chr1	74850000	74900000	0.289888026084345
chr1	74900000	74950000	0.447616800377537
chr1	74950000	75000000	0.0351151915569093
chr1	75000000	75050000	0.159573555279077
chr1	75100000	75150000	0.157814578059977
chr1	75150000	75200000	0.694345531768845
chr1	75200000	75250000	0.169419537517697
chr1	75250000	75300000	0.425758290788966
chr1	75300000	75350000	0.153953408554636
chr1	75350000	75400000	0.882491741387447
chr1	75400000	75450000	0.728774293191471
chr1	75450000	75500000	0.496932515337423
chr1	75500000	75550000	0.116221202110773
chr1	75550000	75600000	0.653202625595264
chr1	75600000	75650000	0.428010639667081
chr1	75650000	75700000	0.0145437384701188
chr1	75700000	75750000	0.312647475224162
chr1	75750000	75800000	0.59953236947102
chr1	75800000	75850000	0.0469132094898966
chr1	75850000	75900000	0.0372817366682398
chr1	75900000	75950000	0.136406538247029
chr1	75950000	76000000	0.0737054356686259
chr1	76000000	76050000	0.154296623621777
chr1	76050000	76100000	0.0638380024883093
chr1	76100000	76150000	0.63065768587241
chr1	76150000	76200000	0.564867647689734
chr1	76200000	76250000	0.883607190355657
chr1	76250000	76300000	0.00519112789051435
chr1	76300000	76350000	0.353232656913638
chr1	76350000	76400000	0.657299755459265
chr1	76400000	76450000	0.242095327984899
chr1	76450000	76500000	0.428010639667081
chr1	76500000	76550000	0.326890900510532
chr1	76550000	76600000	0.0787464069672659
chr1	76600000	76650000	0.0910377965592689
chr1	76650000	76700000	0.429533656527522
chr1	76700000	76750000	0.00937406152130082
chr1	76750000	76800000	0.0373460894933287
chr1	76800000	76850000	0.0167960873482346
chr1	76850000	76900000	0.0838088292076022
chr1	76900000	76950000	0.889270238963491
chr1	76950000	77000000	0.265777167617658
chr1	77000000	77050000	0.47327212664636
chr1	77050000	77100000	0.813913080784246
chr1	77100000	77150000	0.0155948346132395
chr1	77150000	77200000	0.152215882277232
chr1	77200000	77250000	0.437320348363293
chr1	77250000	77300000	0.410764082543224
chr1	77300000	77350000	0.264189797932129
chr1	77350000	77400000	0.142112488738256
chr1	77400000	77450000	0.113904500407568
chr1	77450000	77500000	0.176391093569008
chr1	77500000	77550000	0.151786863443305
chr1	77550000	77600000	0.511261744390579
chr1	77600000	77650000	0.567162898451242
chr1	77650000	77700000	0.0805482860697585
chr1	77700000	77750000	0.0682139945943627
chr1	77750000	77800000	0.00184478098588525
chr1	77800000	77850000	0.0838517310909949
chr1	77850000	77900000	0.00216654511133041
chr1	77950000	78000000	0.000622077309193836
chr1	78000000	78050000	0.0243468188253464
chr1	78050000	78100000	0.0397056930799262
chr1	78100000	78150000	0.00045046977562313
chr1	78150000	78200000	0.0799262087605646
chr1	78200000	78250000	0.00130850744347677
chr1	78250000	78300000	0.436569565403921
chr1	78300000	78350000	0.400210219228624
chr1	78350000	78400000	0.236024711484834
chr1	78400000	78450000	0.0590758934317217
chr1	78450000	78500000	0.289523360075507
chr1	78500000	78550000	0.54584066240508
chr1	78550000	78600000	0.712643185035823
chr1	78600000	78650000	0.43382384486679
chr1	78650000	78700000	0.0103179029559398
chr1	78700000	78750000	0.00731477111845213
chr1	78750000	78800000	0.0324767257282594
chr1	78800000	78850000	0.0692221888540907
chr1	78850000	78900000	0.0169247929984127
chr1	78900000	78950000	0.0181045947917113
chr1	78950000	79000000	0.000772233901068287
chr1	79000000	79050000	0.224827319919344
chr1	79050000	79100000	0.521558196404822
chr1	79100000	79150000	0.138594534300056
chr1	79150000	79200000	0.973465185121627
chr1	79200000	79250000	0.21811317516839
chr1	79250000	79300000	0.058024797288601
chr1	79300000	79350000	0.413595606847141
chr1	79350000	79400000	0.202196576429705
chr1	79400000	79450000	0.770646531382728
chr1	79450000	79500000	0.0683641511862371
chr1	79500000	79550000	0.68259041571925
chr1	79550000	79600000	0.0581964048221717
chr1	79600000	79650000	0.445257196790939
chr1	79650000	79700000	0.238834784847055
chr1	79700000	79750000	0.046999013256682
chr1	79750000	79800000	0.423377236260672
chr1	79800000	79850000	0.00420438457248273
chr1	79850000	79900000	0.0273499506628341
chr1	79900000	79950000	0.223325754000601
chr1	79950000	80000000	0.225749710412287
chr1	80000000	80050000	0.463168733107383
chr1	80050000	80100000	0.0141361705778884
chr1	80100000	80150000	0.00731477111845213
chr1	80150000	80200000	0.366081770989746
chr1	80200000	80250000	0.087005019520357
chr1	80250000	80300000	0.588056115663478
chr1	80300000	80350000	0.000858037667853639
chr1	80350000	80400000	0.778283066626625
chr1	80400000	80450000	0.039062164829036
chr1	80450000	80500000	0.527585911021494
chr1	80500000	80550000	0.00450469775623152
chr1	80550000	80600000	0.000193058475267072
chr1	80600000	80650000	0.127826161568493
chr1	80650000	80700000	0.00180187910249263
chr1	80700000	80750000	0.639345317259428
chr1	80750000	80800000	0.342507186065468
chr1	80800000	80850000	0.379081041657729
chr1	80850000	80900000	0.118087434038354
chr1	80900000	80950000	0.100476210905659
chr1	81350000	81400000	0.113368226865159
chr1	81600000	81650000	0.0158522459135956
chr1	81700000	81750000	0.00045046977562313
chr1	82150000	82200000	0.0519327298468403
chr1	82200000	82250000	0.208717662705393
chr1	82250000	82300000	0.198335406924364
chr1	82300000	82350000	0.742073877043202
chr1	82350000	82400000	0.4044575056845
chr1	82400000	82450000	0.107447766956969
chr1	82450000	82500000	0.12098331116736
chr1	82500000	82550000	0.49367197219958
chr1	82550000	82600000	0.917285168818911
chr1	82600000	82650000	0.440580891501137
chr1	82650000	82700000	0.469797074091553
chr1	82700000	82750000	0.0950491226564846
chr1	82750000	82800000	0.70955424943155
chr1	82800000	82850000	0.761808743403835
chr1	82850000	82900000	0.428825775451542
chr1	82900000	82950000	0.967716332747008
chr1	82950000	83000000	0.73980007722339
chr1	83000000	83050000	0.595521043373804
chr1	83050000	83100000	0.0621004762109056
chr1	83100000	83150000	0.0959071603243382
chr1	83150000	83200000	0.114912694667296
chr1	83200000	83250000	0.333948260328628
chr1	83250000	83300000	0.161976060749067
chr1	83300000	83350000	0.171822042987687
chr1	83350000	83400000	0.083229653781801
chr1	83400000	83450000	0.211163070058776
chr1	83450000	83500000	0.100991033506371
chr1	83500000	83550000	0.627954867218671
chr1	83550000	83600000	0.556029859710841
chr1	83600000	83650000	0.0880346647217813
chr1	83650000	83700000	0.731112445836372
chr1	83700000	83750000	0.0824359689390364
chr1	83750000	83800000	0.608155648032949
chr1	83800000	83850000	0.257389849414389
chr1	83850000	83900000	0.329872581406324
chr1	83900000	83950000	0.526341756403106
chr1	83950000	84000000	0.15210862756875
chr1	84000000	84050000	0.495109185293234
chr1	84050000	84100000	0.563001415762152
chr1	84100000	84150000	0.13329615170106
chr1	84150000	84200000	0.612274228838646
chr1	84200000	84250000	0.671328671328671
chr1	84250000	84300000	0.711098717233687
chr1	84300000	84350000	0.53071774850916
chr1	84350000	84400000	0.204191514007465
chr1	84400000	84450000	0.937663563430435
chr1	84450000	84500000	0.498498434081256
chr1	84500000	84550000	0.534578918014501
chr1	84550000	84600000	0.320777382127075
chr1	84600000	84650000	0.476983139559827
chr1	84650000	84700000	0.44454931571496
chr1	84700000	84750000	0.0686430134282895
chr1	84750000	84800000	0.0277575185550646
chr1	84800000	84850000	0.208696211763696
chr1	84850000	84900000	0.00109399802651333
chr1	84900000	84950000	0.0175254193659101
chr1	85600000	85650000	0.12825518040242
chr1	85650000	85700000	0.22491312368613
chr1	85700000	85750000	0.331116736024711
chr1	85750000	85800000	0.513256681968338
chr1	85800000	85850000	0.122699386503067
chr1	85850000	85900000	0.535179544381998
chr1	85900000	85950000	0.578767857908962
chr1	85950000	86000000	0.216654511133039
chr1	86000000	86050000	0.51776137972457
chr1	86050000	86100000	0.526599167703462
chr1	86100000	86150000	0.246235359732292
chr1	86150000	86200000	0.273907074520572
chr1	86200000	86250000	0.58809901754687
chr1	86250000	86300000	0.128448238877687
chr1	86300000	86350000	0.0828435368312669
chr1	86350000	86400000	0.120940409283968
chr1	86400000	86450000	0.625080441031361
chr1	86450000	86500000	0.00045046977562313
chr1	86500000	86550000	0.0195418078853662
chr1	86550000	86600000	0.358252177270582
chr1	86600000	86650000	0.194602943069201
chr1	86650000	86700000	0.634433051610966
chr1	86700000	86750000	0.828542623021151
chr1	86750000	86800000	0.0402205156806383
chr1	86800000	86850000	0.50832296537818
chr1	86850000	86900000	0.000772233901068287
chr1	86900000	86950000	0.0525977090394268
chr1	86950000	87000000	0.00274572053713162
chr1	87000000	87050000	0.0888283495645459
chr1	87050000	87100000	0.439422540649535
chr1	87100000	87150000	0.643463898065125
chr1	87150000	87200000	0.946866017418165
chr1	87200000	87250000	0.0115620575743275
chr1	87250000	87300000	0.900424728645588
chr1	87300000	87350000	0.916856149984984
chr1	87350000	87400000	0.101012484448067
chr1	87400000	87450000	0.289888026084345
chr1	87450000	87500000	0.103307735209576
chr1	87500000	87550000	0.772598567077095
chr1	87550000	87600000	0.0194131022351881
chr1	87600000	87650000	0.0511390450040757
chr1	87650000	87700000	0.663906645501738
chr1	87700000	87750000	0.425822643614055
chr1	87750000	87800000	0.649856278690635
chr1	87800000	87850000	0.575121197820584
chr1	87850000	87900000	0.289158694066669
chr1	87900000	87950000	0.0758290788965635
chr1	87950000	88000000	0.618259041571925
chr1	88000000	88050000	0.738984941438929
chr1	88050000	88100000	0.538869106353769
chr1	88100000	88150000	0.754215110043331
chr1	88150000	88200000	0.134239993135699
chr1	88300000	88350000	0.00566304860783384
chr1	88350000	88400000	0.00446179587283879
chr1	88400000	88450000	0.00100819425972798
chr1	88450000	88500000	0.00122270367669142
chr1	88500000	88550000	0.00381826762194859
chr1	88550000	88600000	0.0437599210605346
chr1	88600000	88650000	0.0242395641168647
chr1	88650000	88700000	0.102621305075293
chr1	88700000	88750000	0.965978806469604
chr1	88750000	88800000	0.970333347633961
chr1	88800000	88850000	0.799905615856536
chr1	88850000	88900000	0.0392337723626067
chr1	88900000	88950000	0.00353940537989617
chr1	88950000	89000000	0.158758419494616
chr1	89000000	89050000	0.316229782487451
chr1	89050000	89100000	0.446630057059505
chr1	89100000	89150000	0.0557080955853962
chr1	89150000	89200000	0.390278433223219
chr1	89200000	89250000	0.376485477712472
chr1	89250000	89300000	0.501694624394011
chr1	89300000	89350000	0.415933759492042
chr1	89350000	89400000	0.746449869149256
chr1	89400000	89450000	0.541314513707152
chr1	89450000	89500000	0.473229224762967
chr1	89500000	89550000	0.452035694366983
chr1	89550000	89600000	0.0398987515551933
chr1	89600000	89650000	0.00193058475267061
chr1	89650000	89700000	0.00493371659015829
chr1	89700000	89750000	0.00671414475095455
chr1	89750000	89800000	0.00371101291346687
chr1	89800000	89850000	0.799219185722253
chr1	89850000	89900000	0.576901625981381
chr1	89900000	89950000	0.142434252863701
chr1	89950000	90000000	0.503496503496504
chr1	90000000	90050000	0.0369599725427946
chr1	90050000	90100000	0.0090951992792484
chr1	90100000	90150000	0.866038869106354
chr1	90150000	90200000	0.462160538847655
chr1	90200000	90250000	0.0253335621433781
chr1	90250000	90300000	0.0314470805268351
chr1	90300000	90350000	0.00596336179158263
chr1	90350000	90400000	0.0029387790123987
chr1	90400000	90450000	0.0134282895019091
chr1	90450000	90500000	0.0101248444806727
chr1	90500000	90550000	0.0144364837616371
chr1	90550000	90600000	0.035908876399674
chr1	90600000	90650000	0.278304517568321
chr1	90650000	90700000	0.0633231798875971
chr1	90700000	90750000	0.429490754644129
chr1	90750000	90800000	0.00248830923677545
chr1	90800000	90850000	0.000471920717319496
chr1	90850000	90900000	0.0666909777339225
chr1	90900000	90950000	0.00124415461838778
chr1	90950000	91000000	8.58037667853528e-05
chr1	91000000	91050000	0.0184478098588527
chr1	91050000	91100000	0.00341069972971808
chr1	91100000	91150000	0.0343858595392338
chr1	91150000	91200000	0.118194688746836
chr1	91200000	91250000	0.248316101076837
chr1	91250000	91300000	0.0388905572954653
chr1	91300000	91350000	0.105173967137157
chr1	91350000	91400000	0.176755759577846
chr1	91400000	91450000	0.0828864387146596
chr1	91450000	91500000	0.0291303788236303
chr1	91500000	91550000	0.0668196833841006
chr1	91550000	91600000	0.0278218713801536
chr1	91600000	91650000	0.00664979192586557
chr1	91650000	91700000	0.0031103865459694
chr1	91700000	91750000	0.0490368527178343
chr1	91750000	91800000	0.205221159208889
chr1	91800000	91850000	0.0130636234930713
chr1	91850000	91900000	0.0237032905744562
chr1	91900000	91950000	0.0101033935389764
chr1	91950000	92000000	0.319704835042258
chr1	92000000	92050000	0.665858681196104
chr1	92050000	92100000	0.702883006563988
chr1	92100000	92150000	0.887318203269123
chr1	92150000	92200000	0.355806769917199
chr1	92200000	92250000	0.185336136256382
chr1	92250000	92300000	0.945257196790939
chr1	92300000	92350000	0.936741172937492
chr1	92350000	92400000	0.198507014457935
chr1	92400000	92450000	0.731777425028959
chr1	92450000	92500000	0.981316229782487
chr1	92500000	92550000	0.681625123342915
chr1	92550000	92600000	0.319340169033421
chr1	92600000	92650000	0.724720065210863
chr1	92650000	92700000	0.374040070359089
chr1	92700000	92750000	0.0485005791754258
chr1	92750000	92800000	0.101184091981638
chr1	92800000	92850000	0.0538847655412072
chr1	92850000	92900000	0.0319833540692437
chr1	92900000	92950000	0.00729332017675577
chr1	92950000	93000000	0.0790681710927109
chr1	93000000	93050000	0.0354155047406581
chr1	93050000	93100000	0.279741730661976
chr1	93100000	93150000	0.0475138358573941
chr1	93150000	93200000	0.0689647775537346
chr1	93200000	93250000	0.407975460122699
chr1	93250000	93300000	0.0198850229525076
chr1	93300000	93350000	0.383843150714316
chr1	93350000	93400000	0.748530610493801
chr1	93400000	93450000	0.133896778068557
chr1	93450000	93500000	0.495302243768501
chr1	93500000	93550000	0.481873954266592
chr1	93550000	93600000	0.680960144150328
chr1	93600000	93650000	0.967887940280578
chr1	93650000	93700000	0.065082157106697
chr1	93700000	93750000	0.764232699815522
chr1	93750000	93800000	0.42854691320949
chr1	93800000	93850000	0.0654039212321421
chr1	93900000	93950000	0.303187609936076
chr1	93950000	94000000	0.0850100819425973
chr1	94000000	94050000	0.107748080140718
chr1	94050000	94100000	0.251726800806555
chr1	94100000	94150000	0.637135870264705
chr1	94150000	94200000	0.389763610622506
chr1	94200000	94250000	0.0274786563130122
chr1	94250000	94300000	0.103414989918057
chr1	94300000	94350000	0.214638122613583
chr1	94350000	94400000	0.220086661804453
chr1	94400000	94450000	0.26811532026256
chr1	94450000	94500000	0.0237247415161526
chr1	94500000	94550000	0.0244755244755245
chr1	94550000	94600000	0.748015787893088
chr1	94600000	94650000	0.00203783946115232
chr1	94650000	94700000	0.620232528207988
chr1	94700000	94750000	0.034965034965035
chr1	94750000	94800000	0.0539062164829036
chr1	94800000	94850000	0.108691921575357
chr1	94850000	94900000	0.303316315586254
chr1	94900000	94950000	0.0878416062465143
chr1	95000000	95050000	0.513256681968338
chr1	95050000	95100000	0.366489338881977
chr1	95100000	95150000	0.0143721309365481
chr1	95150000	95200000	0.427045347290746
chr1	95250000	95300000	0.0267707752370329
chr1	95300000	95350000	0.396413402548372
chr1	95350000	95400000	0.179866146123815
chr1	95400000	95450000	0.269616886181303
chr1	95450000	95500000	0
chr1	95500000	95550000	0.144750954566905
chr1	95550000	95600000	0.087069372345446
chr1	95600000	95650000	0.0660903513664249
chr1	95650000	95700000	0.298918872538504
chr1	95700000	95750000	0.0274786563130122
chr1	95750000	95800000	0.260371530310181
chr1	95800000	95850000	0.239521214981338
chr1	95850000	95900000	0.11154489682097
chr1	95900000	95950000	0.071946458449526
chr1	95950000	96000000	0.0226950963147282
chr1	96000000	96050000	0
chr1	96050000	96100000	0.0979235488437943
chr1	96100000	96150000	0.18939036423699
chr1	96150000	96200000	0.106396670813849
chr1	96200000	96250000	0.0195418078853662
chr1	96250000	96300000	0.0285512033978291
chr1	96300000	96350000	8.58037667853528e-05
chr1	96350000	96400000	0.000171607533570706
chr1	96400000	96450000	0.000536273542408483
chr1	96450000	96500000	0.0751855506456733
chr1	96500000	96550000	0.0668196833841006
chr1	96550000	96600000	0.00446179587283879
chr1	96600000	96650000	0.103951263460466
chr1	96650000	96700000	0.523424428332404
chr1	96700000	96750000	0.60017589772191
chr1	96750000	96800000	0.508065554077824
chr1	96800000	96850000	0.251169076322451
chr1	96850000	96900000	0.691320948989661
chr1	96900000	96950000	0.176391093569008
chr1	96950000	97000000	0.583229653781801
chr1	97000000	97050000	0.235016517225106
chr1	97050000	97100000	0.295186408683341
chr1	97100000	97150000	0.617508258612553
chr1	97300000	97350000	0.0361448367583337
chr1	97350000	97400000	0.145179973400832
chr1	97400000	97450000	0.0152516195460981
chr1	97450000	97500000	0.00855892573683981
chr1	97500000	97550000	0.459393367368828
chr1	97550000	97600000	0.0764940580891501
chr1	97600000	97650000	0.0245398773006135
chr1	97650000	97700000	0.0455618001630271
chr1	97700000	97750000	0
chr1	97750000	97800000	6.43528250889869e-05
chr1	97800000	97850000	0.00100819425972798
chr1	97850000	97900000	8.58037667853528e-05
chr1	97900000	97950000	0.00132995838517314
chr1	97950000	98000000	0.000514822600712117
chr1	98000000	98050000	0.00158736968552919
chr1	98050000	98100000	0.000171607533570706
chr1	98100000	98150000	0.0766871165644172
chr1	98150000	98200000	0.222167403148998
chr1	98200000	98250000	0.133210347934274
chr1	98250000	98300000	0.778926594877515
chr1	98300000	98350000	0.87333218928311
chr1	98350000	98400000	0.801063966708139
chr1	98450000	98500000	0.34613239521215
chr1	98500000	98550000	0.708867819297267
chr1	98550000	98600000	0.00388262044703758
chr1	98600000	98650000	0.0331202539791496
chr1	98650000	98700000	0.206229353468617
chr1	98700000	98750000	0.0386116950534129
chr1	98750000	98800000	0.000858037667853639
chr1	98800000	98850000	0.0419151400746492
chr1	98850000	98900000	0.948667896520657
chr1	98900000	98950000	0.104659144536445
chr1	98950000	99000000	0.0205929040284869
chr1	99000000	99050000	0.0337423312883436
chr1	99050000	99100000	0.184242138229868
chr1	99100000	99150000	0.132245055557939
chr1	99150000	99200000	4.29018833927319e-05
chr1	99200000	99250000	0.0778669183577159
chr1	99250000	99300000	0.749560255695225
chr1	99300000	99350000	0.00836586726157273
chr1	99350000	99400000	0.35158093440302
chr1	99400000	99450000	0.000407567892230509
chr1	99450000	99500000	0.0194131022351881
chr1	99500000	99550000	0.00180187910249263
chr1	99550000	99600000	0.0648676476897336
chr1	99600000	99650000	0.00958857093826415
chr1	99650000	99700000	0
chr1	99700000	99750000	0.000407567892230509
chr1	99750000	99800000	0
chr1	99800000	99850000	0.0197348663606333
chr1	99850000	99900000	0.0079153974859496
chr1	99900000	99950000	0.190334205671629
chr1	99950000	100000000	0.0035823072632889
chr1	100000000	100050000	0
chr1	100050000	100100000	0.0912094040928397
chr1	100100000	100150000	0
chr1	100150000	100200000	0
chr1	100200000	100250000	0.00132995838517314
chr1	100250000	100300000	0.0513964563044318
chr1	100300000	100350000	0.00341069972971808
chr1	100350000	100400000	0.0238963490497233
chr1	100400000	100450000	0.555515037110129
chr1	100450000	100500000	0.0270710884207817
chr1	100500000	100550000	0.0701874812304261
chr1	100550000	100600000	0.00178042816079627
chr1	100600000	100650000	0.180767085675061
chr1	100650000	100700000	0.00045046977562313
chr1	100700000	100750000	0.0152516195460981
chr1	100750000	100800000	0.10498090866189
chr1	100800000	100850000	0.62274228838646
chr1	100850000	100900000	0.348663606332318
chr1	100900000	100950000	0.273006134969325
chr1	100950000	101000000	0.0175254193659101
chr1	101000000	101050000	0
chr1	101050000	101100000	0.0061564202668497
chr1	101100000	101150000	0.212557381269038
chr1	101150000	101200000	0.293405980522545
chr1	101200000	101250000	0.753614483675833
chr1	101250000	101300000	0.044231841777854
chr1	101300000	101350000	0.214380711313227
chr1	101350000	101400000	0.252391779999142
chr1	101400000	101450000	0.247200652108628
chr1	101450000	101500000	0.0824145179973401
chr1	101500000	101550000	0.129928353854734
chr1	101550000	101600000	0.0264275601698915
chr1	101600000	101650000	0.3417349521644
chr1	101650000	101700000	0.328885838088292
chr1	101700000	101750000	0.44038783302587
chr1	101750000	101800000	0.268887554163628
chr1	101800000	101850000	0.63745763439015
chr1	101850000	101900000	0.186022566390665
chr1	101900000	101950000	0.216289845124201
chr1	101950000	102000000	0.438650306748466
chr1	102000000	102050000	0.256295851387876
chr1	102050000	102100000	0.237912394354112
chr1	102100000	102150000	0.0143935818782445
chr1	102150000	102200000	0.0086232785619289
chr1	102200000	102250000	0.165386760478785
chr1	102250000	102300000	0.156334463082929
chr1	102300000	102350000	0.625681067398859
chr1	102350000	102400000	0.71963619202883
chr1	102400000	102450000	0.765541207258999
chr1	102450000	102500000	0.856922218885409
chr1	102500000	102550000	0.122999699686816
chr1	102550000	102600000	0.000128705650178085
chr1	102600000	102650000	0
chr1	102650000	102700000	0.000128705650178085
chr1	102700000	102750000	0.0237676433995453
chr1	102750000	102800000	0.838731820326912
chr1	102800000	102850000	0.1113732892874
chr1	102850000	102900000	0.000815135784460908
chr1	102900000	102950000	0.0105109614312068
chr1	102950000	103000000	0.235016517225106
chr1	103000000	103050000	0.141082843536831
chr1	103050000	103100000	0.139173709725857
chr1	103100000	103150000	0.000257411300356059
chr1	103150000	103200000	0.00664979192586557
chr1	103200000	103250000	0.0274357544296194
chr1	103250000	103300000	0.00997468788879829
chr1	103300000	103350000	0.388712514479386
chr1	103350000	103400000	0.140761079411386
chr1	103400000	103450000	0.241816465742846
chr1	103450000	103500000	0.0693508945042688
chr1	103500000	103550000	0.340834012613154
chr1	103550000	103600000	0.0237890943412415
chr1	103600000	103650000	4.29018833927319e-05
chr1	103650000	103700000	0.00184478098588525
chr1	103700000	103750000	0.191771418765284
chr1	103750000	103800000	0.241365995967223
chr1	103800000	103850000	0.00109399802651333
chr1	103850000	103900000	0.00812990690291304
chr1	103900000	103950000	0.0510532412372903
chr1	103950000	104000000	0.0336565275215582
chr1	104000000	104050000	0.00296022995409495
chr1	104050000	104100000	0.22690806126389
chr1	104100000	104150000	0.522673645373032
chr1	104150000	104200000	0.525548071560342
chr1	104200000	104250000	0.0237247415161526
chr1	104250000	104300000	0.606718434939294
chr1	104300000	104350000	0.00188768286927798
chr1	104350000	104400000	0.43358788450813
chr1	104400000	104450000	0.0161954609807371
chr1	104450000	104500000	0.0147153460036895
chr1	104500000	104550000	0.00171607533570728
chr1	104550000	104600000	0.000858037667853639
chr1	104600000	104650000	0.00250976017847182
chr1	104650000	104700000	0.000193058475267072
chr1	104700000	104750000	0.479042429962675
chr1	104750000	104800000	0.403663820841735
chr1	104800000	104850000	0.0125702518340555
chr1	104850000	104900000	0.0868763138701789
chr1	104900000	104950000	0.0146509931786005
chr1	104950000	105000000	0.000321764125445156
chr1	105000000	105050000	0.000986743318031613
chr1	105050000	105100000	0.111051525161955
chr1	105100000	105150000	0.000686430134282934
chr1	105150000	105200000	0.0403277703891201
chr1	105200000	105250000	0.00244540735338283
chr1	105250000	105300000	0.0388691063537689
chr1	105300000	105350000	0.106525376464027
chr1	105350000	105400000	0.00132995838517314
chr1	105400000	105450000	0.00193058475267061
chr1	105450000	105500000	0.765133639366768
chr1	105500000	105550000	0.932772748723669
chr1	105550000	105600000	0.659101634561757
chr1	105600000	105650000	0.273821270753786
chr1	105650000	105700000	0.357951864086833
chr1	105700000	105750000	0.816894761680038
chr1	105750000	105800000	0.62145523188468
chr1	105800000	105850000	0.578682054142177
chr1	105850000	105900000	0.813698571367283
chr1	105900000	105950000	0.747093397400146
chr1	105950000	106000000	0.455939765755717
chr1	106000000	106050000	0.14354970183191
chr1	106050000	106100000	0.0363593461752971
chr1	106100000	106150000	0.019906473894204
chr1	106150000	106200000	0.00875198421210688
chr1	106200000	106250000	0.0884636835557081
chr1	106250000	106300000	0.0293663391822901
chr1	106300000	106350000	0.120768801750397
chr1	106350000	106400000	0.198142348449097
chr1	106400000	106450000	0.416920502810073
chr1	106450000	106500000	0.00283152430391698
chr1	106500000	106550000	0.0613067913681411
chr1	106550000	106600000	0.00132995838517314
chr1	106600000	106650000	0.00122270367669142
chr1	106650000	106700000	0.0238748981080269
chr1	106700000	106750000	0.0110472349736154
chr1	106750000	106800000	0.0228667038482989
chr1	106800000	106850000	0.00935261057960446
chr1	106850000	106900000	0.144793856450298
chr1	106900000	106950000	0.289609163842293
chr1	106950000	107000000	0.271332961517011
chr1	107000000	107050000	0.398279634475953
chr1	107050000	107100000	0.145051267750654
chr1	107100000	107150000	0.514415032819941
chr1	107150000	107200000	0.101312797631816
chr1	107200000	107250000	0.900274572053713
chr1	107250000	107300000	0.323523102664207
chr1	107300000	107350000	0.0298811617830023
chr1	107350000	107400000	0.165965935904586
chr1	107400000	107450000	4.29018833927319e-05
chr1	107450000	107500000	0.0136642498605689
chr1	107500000	107550000	0.0834227122570681
chr1	107550000	107600000	0
chr1	107600000	107650000	0.000278862242052424
chr1	107650000	107700000	0.00201638851945596
chr1	107700000	107750000	0.174653567291604
chr1	107750000	107800000	0.000278862242052424
chr1	107800000	107850000	0.282723411557767
chr1	107850000	107900000	0.166609464155476
chr1	107900000	107950000	0.107233257540006
chr1	107950000	108000000	0.142691664164057
chr1	108000000	108050000	0.429640911236003
chr1	108050000	108100000	0.0193487494100991
chr1	108100000	108150000	0.0211291775708954
chr1	108150000	108200000	0.63065768587241
chr1	108200000	108250000	0.00272426959543526
chr1	108250000	108300000	0.237783688703934
chr1	108300000	108350000	0.00853747479514355
chr1	108350000	108400000	0.108134197091252
chr1	108400000	108450000	0.280256553262688
chr1	108450000	108500000	0.536874168776009
chr1	108500000	108550000	0.75715388905573
chr1	108550000	108600000	0.0587755802479729
chr1	108600000	108650000	0.189905186837702
chr1	108650000	108700000	0.0427517268008065
chr1	108700000	108750000	0.000815135784460908
chr1	108750000	108800000	0.0125702518340555
chr1	108800000	108850000	0.00154446780213646
chr1	108850000	108900000	0.0578102878716376
chr1	108900000	108950000	0.0935475567377407
chr1	108950000	109000000	0.104594791711356
chr1	109000000	109050000	0.152559097344373
chr1	109050000	109100000	0.000193058475267072
chr1	109100000	109150000	0.032197863486207
chr1	109150000	109200000	8.58037667853528e-05
chr1	109200000	109250000	8.58037667853528e-05
chr1	109250000	109300000	0.40638809043717
chr1	109300000	109350000	0.0166888326397528
chr1	109350000	109400000	0.189111501994938
chr1	109400000	109450000	0.00847312197005445
chr1	109450000	109500000	0.0251190527264147
chr1	109500000	109550000	0.00193058475267061
chr1	109550000	109600000	0
chr1	109650000	109700000	0.121347977176198
chr1	109700000	109750000	0
chr1	109800000	109850000	8.58037667853528e-05
chr1	109850000	109900000	0.019842121069115
chr1	109900000	109950000	0
chr1	110000000	110050000	2.1450941696366e-05
chr1	110100000	110150000	0
chr1	110150000	110200000	0.75492299111931
chr1	110200000	110250000	0.000922390492942626
chr1	110250000	110300000	0.0185550645673345
chr1	110300000	110350000	0.168926165858681
chr1	110350000	110400000	4.29018833927319e-05
chr1	110400000	110450000	0.00100819425972798
chr1	110600000	110650000	0.0211506285125918
chr1	110650000	110700000	0.418529323437299
chr1	110700000	110750000	0.233836715431808
chr1	110750000	110800000	0.198464112574542
chr1	110800000	110850000	0.444055944055944
chr1	110900000	110950000	0.31717362392209
chr1	110950000	111000000	0.103951263460466
chr1	111000000	111050000	0.0184478098588527
chr1	111050000	111100000	0.000536273542408483
chr1	111100000	111150000	0.186086919215754
chr1	111150000	111200000	0.405894718778154
[truncated: 44,618 more rows]
