# Supplementary material for: Transcription elongation can be sufficient, but is not necessary, to advance replication timing
Source: EMBO Rep. 2026 Mar 24;27(8):1964–99. doi: 10.1038/s44319-026-00735-2 (PMC13121604; doi:10.1038/s44319-026-00735-2)
Supplement: Supplementary file 4 — Source data Fig. 3 [file 44319_2026_735_MOESM4_ESM.zip › Fig3/3B/TRE_Ptn_Dox_cas_pvalues.bg]

chr1	3000000	3050000	0.194778941877147
chr1	3150000	3200000	0.0944442029300526
chr1	3200000	3250000	0.775507542494457
chr1	3250000	3300000	0.216776072686171
chr1	3300000	3350000	0.24929357040386
chr1	3350000	3400000	0.0280615571881928
chr1	3400000	3450000	0.565165413206973
chr1	3450000	3500000	0.31437203842977
chr1	3500000	3550000	0.741055514498109
chr1	3550000	3600000	0.42203190888145
chr1	3600000	3650000	0.0299091422857888
chr1	3650000	3700000	0.910294309437899
chr1	3700000	3750000	0.811981045950528
chr1	3750000	3800000	0.00158674955440596
chr1	3800000	3850000	0.54503760379081
chr1	3850000	3900000	0.744642003216972
chr1	3900000	3950000	0.597748119810459
chr1	3950000	4000000	0.0793157414250315
chr1	4000000	4050000	0.607790288223275
chr1	4050000	4100000	0.000347780724253344
chr1	4100000	4150000	0.978828848411077
chr1	4150000	4200000	0.712863539538321
chr1	4200000	4250000	0.152675737947224
chr1	4250000	4300000	0.77752901795418
chr1	4300000	4350000	0.253684302047559
chr1	4350000	4400000	0.446724340303439
chr1	4400000	4450000	0.63615615354519
chr1	4450000	4500000	0.582445767943312
chr1	4500000	4550000	0.82569664826327
chr1	4550000	4600000	0.248032865278442
chr1	4600000	4650000	0.262248402382298
chr1	4650000	4700000	0.744098595835326
chr1	4700000	4750000	0.823849063165674
chr1	4750000	4800000	0.00384732426205281
chr1	4800000	4850000	0.0199104464635047
chr1	4850000	4900000	0.783463026561753
chr1	4900000	4950000	0.59816110942051
chr1	4950000	5000000	0.596683041342434
chr1	5000000	5050000	0.487718993174803
chr1	5050000	5100000	0.0364735034560709
chr1	5100000	5150000	0.718015041516324
chr1	5150000	5200000	0.711863669956093
chr1	5200000	5250000	0.502543146546103
chr1	5250000	5300000	0.493153066991262
chr1	5300000	5350000	0.77413815589271
chr1	5600000	5650000	0.100812937442942
chr1	5650000	5700000	0.0558622788331957
chr1	5700000	5750000	0.00919445289744814
chr1	5750000	5800000	0.206951267226014
chr1	5800000	5850000	0.0404512454897187
chr1	5850000	5900000	0.264443768204147
chr1	5900000	5950000	0.0139112289701343
chr1	5950000	6000000	0.464656783897752
chr1	6000000	6050000	0.71386340912055
chr1	6050000	6100000	0.215232795722297
chr1	6100000	6150000	0.667978089814372
chr1	6150000	6200000	0.164195974438117
chr1	6200000	6250000	0.0361257227318176
chr1	6250000	6300000	0.8789288353693
chr1	6300000	6350000	0.41785854019041
chr1	6350000	6400000	0.0752075816197887
chr1	6400000	6450000	0.328544102943094
chr1	6450000	6500000	4.34725905317235e-05
chr1	6500000	6550000	0.115550145633178
chr1	6550000	6600000	0.151523714298135
chr1	6600000	6650000	0.400099986958223
chr1	6650000	6700000	0.220536451767161
chr1	6700000	6750000	0.786897361213755
chr1	6750000	6800000	0.515889231839325
chr1	6800000	6850000	0.060948571925401
chr1	6850000	6900000	0.20190844672434
chr1	6900000	6950000	0.912424466373951
chr1	6950000	7000000	0.0690562100595574
chr1	7000000	7050000	0.493544320306047
chr1	7050000	7100000	0.796135286701735
chr1	7100000	7150000	0.0461461548493675
chr1	7150000	7200000	0.00928139807851147
chr1	7200000	7250000	0.335304090770769
chr1	7250000	7300000	0.672173194800678
chr1	7300000	7350000	0.744728948398035
chr1	7350000	7400000	0.482480546015737
chr1	7400000	7450000	0.903838629743946
chr1	7450000	7500000	0.207451202017128
chr1	7500000	7550000	0.32334912837456
chr1	7550000	7600000	0.870690779463548
chr1	7600000	7650000	0.555427552927879
chr1	7650000	7700000	0.335695344085554
chr1	7700000	7750000	0.00928139807851147
chr1	7750000	7800000	0.971960179107073
chr1	7800000	7850000	0.266356562187541
chr1	7850000	7900000	0.72534017302091
chr1	7900000	7950000	0.19006216580446
chr1	7950000	8000000	0.42307525105421
chr1	8000000	8050000	0.05870973351302
chr1	8050000	8100000	0.892187975481459
chr1	8100000	8150000	0.0144546363517802
chr1	8150000	8200000	0.0141503282180585
chr1	8200000	8250000	0.180476459592227
chr1	8250000	8300000	0.293526931269834
chr1	8300000	8350000	0.429270095204973
chr1	8350000	8400000	0.30565578402817
chr1	8400000	8450000	0.00526018345433199
chr1	8450000	8500000	0.00306481763248267
chr1	8500000	8550000	0.00219536582184932
chr1	8550000	8600000	0.000260835543190008
chr1	8600000	8650000	0.000673825153240881
chr1	8650000	8700000	0.138047211233317
chr1	8700000	8750000	0.130439507890275
chr1	8750000	8800000	0.278094161631092
chr1	8800000	8850000	0.0410381254618962
chr1	8850000	8900000	0.250032604442899
chr1	8900000	8950000	0.020019127939834
chr1	8950000	9000000	0.246576533495631
chr1	9000000	9050000	0.446572186236578
chr1	9050000	9100000	0.168804069034474
chr1	9100000	9150000	0.021192887884189
chr1	9150000	9200000	0.728426726948659
chr1	9200000	9250000	0.276898665391471
chr1	9250000	9300000	0.194061644133374
chr1	9300000	9350000	0.00962917880276482
chr1	9350000	9400000	0.869582228404991
chr1	9400000	9450000	0.809264009042299
chr1	9450000	9500000	0.191605442768335
chr1	9500000	9550000	0.565143676911707
chr1	9550000	9600000	0.37866799982611
chr1	9600000	9650000	0.302960483415207
chr1	9650000	9700000	0.246880841629353
chr1	9700000	9750000	0.909772638351519
chr1	9750000	9800000	0.657305568838847
chr1	9800000	9850000	0.181237229926531
chr1	9850000	9900000	0.420901621527627
chr1	9900000	9950000	0.72507933747772
chr1	9950000	10000000	0.923553449550059
chr1	10000000	10050000	0.366799982610964
chr1	10050000	10100000	0.235078033300004
chr1	10100000	10150000	0.289940442550972
chr1	10150000	10200000	0.316806503499544
chr1	10200000	10250000	0.869756118767117
chr1	10250000	10300000	0.653827761596314
chr1	10300000	10350000	0.900208668434552
chr1	10350000	10400000	0.184215102377951
chr1	10400000	10450000	0.119114898056775
chr1	10450000	10500000	0.908729296178759
chr1	10500000	10550000	0.599660913793853
chr1	10550000	10600000	0.558557579446159
chr1	10600000	10650000	0.395144111637613
chr1	10650000	10700000	0.773529539625266
chr1	10700000	10750000	0.318762770073469
chr1	10750000	10800000	0.266573925140199
chr1	10800000	10850000	0.428096335260618
chr1	10850000	10900000	0.629896100508629
chr1	10900000	10950000	0.651110724688084
chr1	10950000	11000000	0.125527105160196
chr1	11000000	11050000	0.72831804547233
chr1	11050000	11100000	0.534212928748424
chr1	11100000	11150000	0.58683649958701
chr1	11150000	11200000	0.546754771116811
chr1	11200000	11250000	0.761161587619006
chr1	11250000	11300000	0.10687736382211
chr1	11300000	11350000	0.269225753162631
chr1	11350000	11400000	0.100052167108638
chr1	11400000	11450000	0.78520193018302
chr1	11450000	11500000	0.758140242577055
chr1	11500000	11550000	0.70201712820067
chr1	11550000	11600000	0.951962787462505
chr1	11600000	11650000	0.340846846063557
chr1	11650000	11700000	0.269660479067948
chr1	11700000	11750000	0.42631395904882
chr1	11750000	11800000	0.192192322740512
chr1	11800000	11850000	0.303286527844194
chr1	11850000	11900000	0.412750510802939
chr1	11900000	11950000	0.17925922705734
chr1	11950000	12000000	0.0216928226753033
chr1	12000000	12050000	0.427161674564187
chr1	12050000	12100000	0.105355823153502
chr1	12100000	12150000	0.0614919793070469
chr1	12150000	12200000	0.712907012128853
chr1	12200000	12250000	0.584075990088249
chr1	12250000	12300000	0.0650567317306439
chr1	12300000	12350000	0.81750206494805
chr1	12350000	12400000	0.187627700734687
chr1	12400000	12450000	0.0280615571881928
chr1	12450000	12500000	0.553471286353954
chr1	12500000	12550000	0.539407903316959
chr1	12550000	12600000	0.259661783245664
chr1	12600000	12650000	0.166543494326827
chr1	12650000	12700000	0.422271008129374
chr1	12700000	12750000	0.699995652740947
chr1	12750000	12800000	0.283745598400209
chr1	12800000	12850000	0.0907707690301265
chr1	12850000	12900000	0.00632526192235794
chr1	12900000	12950000	0.922097117767248
chr1	12950000	13000000	0.121462417945485
chr1	13000000	13050000	0.137025605355823
chr1	13050000	13100000	0.000130417771595059
chr1	13100000	13150000	0.0170195191931487
chr1	13150000	13200000	0.841781506759988
chr1	13200000	13250000	0.204386384384646
chr1	13250000	13300000	0.430139547015607
chr1	13300000	13350000	0.0174759813937313
chr1	13350000	13400000	0.416902143198713
chr1	13400000	13450000	0.0273007868538886
chr1	13450000	13500000	0.452071468938834
chr1	13500000	13550000	0.60583402164935
chr1	13550000	13600000	0.146480893796461
chr1	13600000	13650000	0.391514150328218
chr1	13650000	13700000	0.151567186888667
chr1	13700000	13750000	0.872125374951093
chr1	13750000	13800000	0.20853801678042
chr1	13800000	13850000	0.705842716167456
chr1	13850000	13900000	0.526213972090597
chr1	13900000	13950000	0.46237447289484
chr1	13950000	14000000	0.443246533060905
chr1	14000000	14050000	0.224796765639264
chr1	14050000	14100000	0.253966873886015
chr1	14100000	14150000	0.386840846846064
chr1	14150000	14200000	0.101899752206234
chr1	14200000	14250000	0.205125418423684
chr1	14250000	14300000	0.0693387818980133
chr1	14300000	14350000	0.0779246185280181
chr1	14350000	14400000	0.00108681476329175
chr1	14400000	14450000	0.258727122549233
chr1	14450000	14500000	0.0125418423683867
chr1	14500000	14550000	0.74668521497196
chr1	14550000	14600000	0.66610876842151
chr1	14600000	14650000	0.362952658348911
chr1	14650000	14700000	0.68171542842238
chr1	14700000	14750000	0.719297482937008
chr1	14750000	14800000	0.769269225753163
chr1	14800000	14850000	0.75774898926227
chr1	14850000	14900000	0.430922053645177
chr1	14900000	14950000	0.332956570882059
chr1	14950000	15000000	0.893253053949485
chr1	15000000	15050000	0.309546580880755
chr1	15050000	15100000	0.0720775551015085
chr1	15100000	15150000	0.0130417771595009
chr1	15150000	15200000	0.295591879320089
chr1	15200000	15250000	0.404360300830326
chr1	15250000	15300000	0.0843585619267052
chr1	15300000	15350000	0.0481893666043559
chr1	15350000	15400000	0.00139112289701349
chr1	15400000	15450000	0.310068251967135
chr1	15450000	15500000	0.322675303221319
chr1	15500000	15550000	0.452527931139417
chr1	15550000	15600000	0.53632134938921
chr1	15600000	15650000	0.894122505760118
chr1	15650000	15700000	0.947267747685085
chr1	15700000	15750000	0.929052732252315
chr1	15750000	15800000	0.855692735730122
chr1	15800000	15850000	0.611550667304265
chr1	15850000	15900000	0.438725383645611
chr1	15900000	15950000	0.461700647741599
chr1	15950000	16000000	0.711863669956093
chr1	16000000	16050000	0.801069425727079
chr1	16050000	16100000	0.261618049819589
chr1	16100000	16150000	0.00873799069686565
chr1	16150000	16200000	0.0398861018128071
chr1	16200000	16250000	0.0410598617571621
chr1	16250000	16300000	0.102138851454158
chr1	16300000	16350000	0.0726426987784202
chr1	16350000	16400000	0.479220101725862
chr1	16400000	16450000	0.787092987871147
chr1	16450000	16500000	0.784462896143981
chr1	16500000	16550000	0.516410902925705
chr1	16550000	16600000	0.820306047037343
chr1	16600000	16650000	0.90862061470243
chr1	16650000	16700000	0.10933356518715
chr1	16700000	16750000	0.107898969699604
chr1	16750000	16800000	0.70462548363257
chr1	16800000	16850000	0.567360779028822
chr1	16850000	16900000	0.217536843020476
chr1	16900000	16950000	0.536625657522932
chr1	16950000	17000000	0.544624614180759
chr1	17000000	17050000	0.377342085814894
chr1	17050000	17100000	0.787375559709603
chr1	17100000	17150000	0.946746076598704
chr1	17150000	17200000	0.326109637873321
chr1	17200000	17250000	0.7517497717689
chr1	17250000	17300000	0.614441594574621
chr1	17300000	17350000	0.0588401512846151
chr1	17350000	17400000	0.0959874798939269
chr1	17400000	17450000	0.690909881319828
chr1	17450000	17500000	0.901512846150502
chr1	17500000	17550000	0.250815111072469
chr1	17550000	17600000	0.692974829370082
chr1	17600000	17650000	0.488697126461766
chr1	17650000	17700000	0.644676781289397
chr1	17700000	17750000	0.881080728600617
chr1	17750000	17800000	0.723144807199061
chr1	17800000	17850000	0.425401034647655
chr1	17850000	17900000	0.404925444507238
chr1	17900000	17950000	0.56131808894492
chr1	17950000	18000000	0.199734817197757
chr1	18000000	18050000	0.39260096509151
chr1	18050000	18100000	0.547537277746381
chr1	18100000	18150000	0.620245185410599
chr1	18150000	18200000	0.927161674564187
chr1	18200000	18250000	0.782419684388993
chr1	18250000	18300000	0.226992131461114
chr1	18300000	18350000	0.127005173238273
chr1	18350000	18400000	0.399426161804982
chr1	18400000	18450000	0.00204321175498845
chr1	18450000	18500000	0.225644481154632
chr1	18500000	18550000	0.587858105464505
chr1	18550000	18600000	0.0498630613398252
chr1	18600000	18650000	0.386993000912924
chr1	18650000	18700000	0.00786853888623218
chr1	18700000	18750000	0.135873581706734
chr1	18750000	18800000	0.0199321827587706
chr1	18800000	18850000	0.562296222231883
chr1	18850000	18900000	0.1977350780333
chr1	18900000	18950000	0.492001043342173
chr1	18950000	19000000	0.260900752075816
chr1	19000000	19050000	0.156066600008695
chr1	19050000	19100000	0.322436203973395
chr1	19100000	19150000	0.000478198495848403
chr1	19150000	19200000	0.0285832282745729
chr1	19250000	19300000	0.026192235795331
chr1	19300000	19350000	0.385840977263835
chr1	19350000	19400000	0.191779333130461
chr1	19400000	19450000	0.373386080076512
chr1	19450000	19500000	0.0190409946528713
chr1	19500000	19550000	0.0962700517323827
chr1	19550000	19600000	0.0174542450984654
chr1	19600000	19650000	0.00371690649045775
chr1	19650000	19700000	0.51836716949963
chr1	19700000	19750000	0.00915098030691652
chr1	19800000	19850000	0.0751423727339913
chr1	19850000	19900000	0.0593618223709951
chr1	19900000	19950000	0.773116550015215
chr1	19950000	20000000	0.000695561448506687
chr1	20000000	20050000	0.00515150197800285
chr1	20050000	20100000	0.0185627961570229
chr1	20100000	20150000	0.26203103942964
chr1	20150000	20200000	0.622310133460853
chr1	20200000	20250000	0.000456462200582486
chr1	20250000	20300000	0.00991175064122074
chr1	20300000	20350000	0.661870190844672
chr1	20350000	20400000	0.180367778115898
chr1	20400000	20450000	0.729970003912533
chr1	20450000	20500000	0.0118680172151459
chr1	20500000	20550000	0.0229752640959875
chr1	20550000	20600000	0.654697213406947
chr1	20600000	20650000	0.843455201495457
chr1	20650000	20700000	0.804568969264879
chr1	20700000	20750000	0.567838977524671
chr1	20750000	20800000	0.35393209581359
chr1	20800000	20850000	0.0650567317306439
chr1	20850000	20900000	0.0392122766595662
chr1	20900000	20950000	0.145198452375777
chr1	20950000	21000000	0.671738468895361
chr1	21000000	21050000	0.708255444941964
chr1	21050000	21100000	0.195800547754641
chr1	21100000	21150000	0.172064513324349
chr1	21150000	21200000	0.538647132982654
chr1	21200000	21250000	0.0549276181367647
chr1	21250000	21300000	0.11350693387819
chr1	21300000	21350000	0.503738642785724
chr1	21350000	21400000	0.642307525105421
chr1	21400000	21450000	0.386319175759684
chr1	21450000	21500000	0.333065252358388
chr1	21500000	21550000	0.398882754423336
chr1	21550000	21600000	0.0572751380254749
chr1	21600000	21650000	0.00180411250706425
chr1	21650000	21700000	0.0554275529278789
chr1	21700000	21750000	0.359627005173238
chr1	21750000	21800000	0.280006955614485
chr1	21800000	21850000	0.0483849932617485
chr1	21850000	21900000	0.596769986523497
chr1	21900000	21950000	0.00873799069686565
chr1	21950000	22000000	0.000478198495848403
chr1	22000000	22050000	0.20425596661305
chr1	22050000	22100000	0.291418510629048
chr1	22100000	22150000	0.0537973307829414
chr1	22150000	22200000	0.341890188236317
chr1	22200000	22250000	0.55208016345694
chr1	22250000	22300000	0.375364082945703
chr1	22300000	22350000	0.182215363213494
chr1	22350000	22400000	0.111898448028518
chr1	22400000	22450000	0.502543146546103
chr1	22450000	22500000	0.274768508455419
chr1	22500000	22550000	0.487262530974221
chr1	22550000	22600000	0.193409555275399
chr1	22600000	22650000	0.0711646307003434
chr1	22650000	22700000	0.494239881754554
chr1	22700000	22750000	0.00149980437334263
chr1	22750000	22800000	0.210689910011738
chr1	22800000	22850000	2.17362952658062e-05
chr1	22850000	22900000	2.17362952658062e-05
chr1	22900000	22950000	0.0323001347650307
chr1	22950000	23000000	0
chr1	23000000	23050000	2.17362952658062e-05
chr1	23050000	23100000	0.0263226535669261
chr1	23100000	23150000	6.52088857975297e-05
chr1	23150000	23200000	0.0946615658827109
chr1	23200000	23250000	0.0447767682476199
chr1	23300000	23350000	0.486436551754119
chr1	23350000	23400000	0.123418684519411
chr1	23400000	23450000	0.0930530800330391
chr1	23450000	23500000	0.000217362952658395
chr1	23500000	23550000	0.127374690257792
chr1	23550000	23600000	0.363756901273747
chr1	23600000	23650000	0.792287962439682
chr1	23650000	23700000	0.0687519019258358
chr1	23700000	23750000	0.062274485936617
chr1	23750000	23800000	0.31891492414033
chr1	23800000	23850000	0.37099508759727
chr1	23850000	23900000	0.00739034039038389
chr1	23900000	23950000	0.773268704082076
chr1	23950000	24000000	0.213341738034169
chr1	24000000	24050000	0.233317393383472
chr1	24050000	24100000	0.00584706342650954
chr1	24100000	24150000	0.1097465547972
chr1	24150000	24200000	0.622310133460853
chr1	24200000	24250000	0.0868364995870103
chr1	24250000	24300000	0.22273181758901
chr1	24300000	24350000	0.573338260226927
chr1	24350000	24400000	0.36775637960266
chr1	24400000	24450000	0.338347172107986
chr1	24450000	24500000	0.427031256792592
chr1	24500000	24550000	0.480111289831761
chr1	24550000	24600000	0.118180237360344
chr1	24600000	24650000	4.34725905317235e-05
chr1	24650000	24700000	0.0456244837629874
chr1	24700000	24750000	0.86175716210929
chr1	24750000	24800000	0.319762639655697
chr1	24800000	24850000	0.150110855105856
chr1	24850000	24900000	0.161652827892014
chr1	24900000	24950000	0.769269225753163
chr1	24950000	25000000	0.0215624049037082
chr1	25000000	25050000	0.411468069382254
chr1	25050000	25100000	0.135938790592531
chr1	25100000	25150000	0.00880319958266318
chr1	25150000	25200000	0.869299656566535
chr1	25200000	25250000	0.0336043124809807
chr1	25250000	25300000	0.380341694561579
chr1	25300000	25350000	0.578294135547537
chr1	25350000	25400000	0.124288136330044
chr1	25400000	25450000	0.132787027778985
chr1	25450000	25500000	0.0141720645133243
chr1	25500000	25550000	0.369538755814459
chr1	25550000	25600000	0
chr1	25600000	25650000	2.17362952658062e-05
chr1	25650000	25700000	0
chr1	25700000	25750000	0
chr1	25800000	25850000	0.0011954962396209
chr1	25850000	25900000	0.0959874798939269
chr1	25900000	25950000	0.00206494805025437
chr1	25950000	26000000	0.00986827805068902
chr1	26000000	26050000	0.350041298961005
chr1	26050000	26100000	0.0740555579706995
chr1	26100000	26150000	0.138329783071773
chr1	26150000	26200000	0.368995348432813
chr1	26200000	26250000	4.34725905317235e-05
chr1	26250000	26300000	0.0117375994435508
chr1	26300000	26350000	0.278137634221623
chr1	26350000	26400000	0.930139547015607
chr1	26400000	26450000	0.000978133286962612
chr1	26450000	26500000	0.00723818632352302
chr1	26500000	26550000	0.0909229230969874
chr1	26550000	26600000	0.0219101856279615
chr1	26600000	26650000	0
chr1	26650000	26700000	0.640133895578838
chr1	26700000	26750000	0.199843498674086
chr1	26750000	26800000	0
chr1	26800000	26850000	0.272812241881494
chr1	26850000	26900000	0
chr1	26900000	26950000	0.18797548145894
chr1	26950000	27000000	0.0339086206147025
chr1	27000000	27050000	0.020932052340999
chr1	27050000	27100000	0.000195626657392478
chr1	27100000	27150000	2.17362952658062e-05
chr1	27200000	27250000	0.019214885014998
chr1	27250000	27300000	0.000347780724253344
chr1	27300000	27350000	0.123353475633613
chr1	27950000	28000000	0.217036908229361
chr1	28100000	28150000	0.140394731122028
chr1	28850000	28900000	8.69451810633359e-05
chr1	28900000	28950000	0.518258488023301
chr1	28950000	29000000	0.00715124114245969
chr1	29000000	29050000	0.0231926270486458
chr1	29100000	29150000	0.0299308785810547
chr1	29250000	29300000	0
chr1	29450000	29500000	0.0105203669086641
chr1	29500000	29550000	0.0964656783897753
chr1	29600000	29650000	0.00458635830109111
chr1	29650000	29700000	0.438116767378168
chr1	30050000	30100000	0.112485328000696
chr1	30250000	30300000	0.0153023518671478
chr1	30700000	30750000	0.486545233230448
chr1	30750000	30800000	0.616984741120723
chr1	30900000	30950000	0.705060209537886
chr1	30950000	31000000	0.338564535060644
chr1	31000000	31050000	0.852388818849715
chr1	31050000	31100000	0.675477111681085
chr1	31100000	31150000	0.508672781811068
chr1	31200000	31250000	0.235404077728992
chr1	31250000	31300000	0.551971481980611
chr1	31300000	31350000	0.0280615571881928
chr1	31650000	31700000	0.0399295744033387
chr1	31750000	31800000	0.100725992261879
chr1	31900000	31950000	0.323675172803547
chr1	32000000	32050000	0.0185627961570229
chr1	32050000	32100000	0.000108681476329142
chr1	32250000	32300000	0.0165413206973003
chr1	32300000	32350000	0.264682867452071
chr1	32500000	32550000	0.0321479806981698
chr1	32550000	32600000	8.69451810633359e-05
chr1	32600000	32650000	0.0045646220058253
chr1	32650000	32700000	0.197104725470591
chr1	32700000	32750000	0.256053558231535
chr1	32750000	32800000	0.771116810850759
chr1	32800000	32850000	0.108594531148111
chr1	32850000	32900000	0.642046689562231
chr1	32900000	32950000	0.446050515150198
chr1	32950000	33000000	0.0154762422292745
chr1	33000000	33050000	0.12404903708212
chr1	33050000	33100000	0.153110463852541
chr1	33100000	33150000	0.718254140764248
chr1	33150000	33200000	0.497804634178151
chr1	33200000	33250000	0.214624179454854
chr1	33250000	33300000	0.646024431595879
chr1	33300000	33350000	0.629548319784376
chr1	33350000	33400000	0.996130939442681
chr1	33400000	33450000	0.0487545102812676
chr1	33450000	33500000	0.0272355779680912
chr1	33500000	33550000	0.000978133286962612
chr1	33550000	33600000	0.451854105986176
chr1	33600000	33650000	0.0174542450984654
chr1	33650000	33700000	0.772225361909316
chr1	33700000	33750000	0.274116419597444
chr1	33750000	33800000	0.123201321566752
chr1	33800000	33850000	0.837847237316872
chr1	33850000	33900000	0.547537277746381
chr1	33900000	33950000	0.301808459766117
chr1	33950000	34000000	0.650915098030692
chr1	34000000	34050000	0.305525366256575
chr1	34050000	34100000	0.304721123331739
chr1	34100000	34150000	0.0809894361605008
chr1	34150000	34200000	0.129439638308047
chr1	34200000	34250000	0.328804938486284
chr1	34250000	34300000	0.00217362952658351
chr1	34300000	34350000	0.959592227100813
chr1	34350000	34400000	0.788788418901882
chr1	34400000	34450000	0.282963091770639
chr1	34450000	34500000	0.438725383645611
chr1	34500000	34550000	0.158305438421075
chr1	34550000	34600000	0.828696257009955
chr1	34600000	34650000	0.726883449984785
chr1	34650000	34700000	0.0893796461331131
chr1	34700000	34750000	0.0698169803938616
chr1	34750000	34800000	0.00147806807807682
chr1	34800000	34850000	0.00117375994435509
chr1	34850000	34900000	0.00660783376081375
chr1	34900000	34950000	0.29146198321958
chr1	34950000	35000000	0.198430639481807
chr1	35000000	35050000	0.448463243924705
chr1	35050000	35100000	0.614115550145633
chr1	35100000	35150000	0.490196930835109
chr1	35150000	35200000	0.900078250662957
chr1	35200000	35250000	0.885058470634265
chr1	35250000	35300000	0.534343346520019
chr1	35300000	35350000	0.513215667521628
chr1	35350000	35400000	0.274898926227014
chr1	35400000	35450000	0.225296700430379
chr1	35450000	35500000	0.328131113333044
chr1	35500000	35550000	0.915619701778029
chr1	35550000	35600000	0.473025257575099
chr1	35600000	35650000	0.628657131678477
chr1	35650000	35700000	0.374885884449854
chr1	35700000	35750000	0.401817154284224
chr1	35750000	35800000	0.372212320132157
chr1	35800000	35850000	0.0258879276616093
chr1	35850000	35900000	0.203190888145025
chr1	35900000	35950000	0.730752510542103
chr1	35950000	36000000	0.813002651828022
chr1	36000000	36050000	0.0789679607007782
chr1	36050000	36100000	0.586401773681694
chr1	36100000	36150000	0.278811459374864
chr1	36150000	36200000	0.431921923227405
chr1	36200000	36250000	0.66908664087293
chr1	36250000	36300000	0.785832282745729
chr1	36300000	36350000	0.210037821153763
chr1	36350000	36400000	0.768877972438378
chr1	36400000	36450000	0.23014389427466
chr1	36450000	36500000	0.0294744163804721
chr1	36500000	36550000	0.960787723340434
chr1	36550000	36600000	0.233947745946181
chr1	36600000	36650000	0.919923488240664
chr1	36650000	36700000	0.805177585532322
chr1	36700000	36750000	0.669847411207234
chr1	36750000	36800000	0.624614180759031
chr1	36800000	36850000	0.903816893448681
chr1	36850000	36900000	0.158827109507456
chr1	36900000	36950000	0.509433552145372
chr1	36950000	37000000	0.186388731904534
chr1	37000000	37050000	0.18875798808851
chr1	37050000	37100000	0.771225492327088
chr1	37100000	37150000	0.495761422423162
chr1	37150000	37200000	0.465591444594183
chr1	37200000	37250000	0.488436290918576
chr1	37250000	37300000	0.200104334217276
chr1	37300000	37350000	0.00249967395557105
chr1	37350000	37400000	0.176868234578099
chr1	37400000	37450000	0.897100378211538
chr1	38300000	38350000	4.34725905317235e-05
chr1	38350000	38400000	2.17362952658062e-05
chr1	38400000	38450000	8.69451810633359e-05
chr1	38450000	38500000	0
chr1	38500000	38550000	0.000912924401165083
chr1	38550000	38600000	0
chr1	38600000	38650000	0.000326044428987537
chr1	38650000	38700000	0.0178237621179846
chr1	38700000	38750000	0.00376037908098947
chr1	38750000	38800000	0.000891188105899277
chr1	38800000	38850000	0.477850715124114
chr1	38850000	38900000	0.190649045776638
chr1	38900000	38950000	0.0904012520106073
chr1	38950000	39000000	0.64513324348998
chr1	39000000	39050000	0.214167717254271
chr1	39050000	39100000	0.0156501325914011
chr1	39150000	39200000	0.26035734469417
chr1	39200000	39250000	0.137482067556406
chr1	39250000	39300000	0.460874668521497
chr1	39300000	39350000	0.672716602182324
chr1	39400000	39450000	0.0358648871886276
chr1	39450000	39500000	0.0345824457679433
chr1	39500000	39550000	0.146980828587576
chr1	39550000	39600000	0.380102595313655
chr1	39600000	39650000	0.494044255097161
chr1	39650000	39700000	0.399578315871843
chr1	39700000	39750000	0.546559144459418
chr1	39750000	39800000	0.811894100769465
chr1	39800000	39850000	0.494870234317263
chr1	39850000	39900000	0.111485458418467
chr1	39900000	39950000	0.778528887536408
chr1	39950000	40000000	0.97552493153067
chr1	40000000	40050000	0.93763856888232
chr1	40050000	40100000	0.60583402164935
chr1	40100000	40150000	0.0234099900013042
chr1	40150000	40200000	0.0223666478285441
chr1	40200000	40250000	0.00241272877450771
chr1	40250000	40300000	0.0019127939833935
chr1	40300000	40350000	4.34725905317235e-05
chr1	40350000	40400000	0.0702082337086467
chr1	40400000	40450000	0.0609268356301352
chr1	40450000	40500000	0.209233578228927
chr1	40500000	40550000	0.0219101856279615
chr1	40550000	40600000	0.553166978220232
chr1	40600000	40650000	0.0353432161022476
chr1	40650000	40700000	0.571577620310394
chr1	40700000	40750000	0.748467591183759
chr1	40750000	40800000	0.0455592748771899
chr1	40800000	40850000	0.00147806807807682
chr1	40850000	40900000	0.320914663304786
chr1	40900000	40950000	0.0369951745424509
chr1	40950000	41000000	0.0106290483849932
chr1	41000000	41050000	0.104768943181324
chr1	41050000	41100000	0.0193235664913273
chr1	41100000	41150000	0.110159544407251
chr1	41150000	41200000	0
chr1	41200000	41250000	0.000630352562709158
chr1	41250000	41300000	0
chr1	41300000	41350000	0.51262878754945
chr1	41350000	41400000	0.0136503934269443
chr1	41400000	41450000	0.602095378863627
chr1	41450000	41500000	0.637873320871191
chr1	41500000	41550000	0.0265834891101161
chr1	41550000	41600000	0.00130417771595004
chr1	41600000	41650000	0.000195626657392478
chr1	41700000	41750000	0.130439507890275
chr1	41750000	41800000	0.356627396426553
chr1	41800000	41850000	0.130439507890275
chr1	41850000	41900000	8.69451810633359e-05
chr1	41900000	41950000	0.216602182324045
chr1	41950000	42000000	0.360779028822327
chr1	42000000	42050000	0.0145415815328436
chr1	42050000	42100000	0.268225883580403
chr1	42100000	42150000	0.349693518236752
chr1	42150000	42200000	0.535582315350172
chr1	42200000	42250000	0.950745554927618
chr1	42250000	42300000	0.529778724514194
chr1	42300000	42350000	0.029626570447333
chr1	42350000	42400000	0.597748119810459
chr1	42400000	42450000	0.000978133286962612
chr1	42450000	42500000	0.00345607094726774
chr1	42500000	42550000	0.0728817980263444
chr1	42550000	42600000	0.0972264487240795
chr1	42600000	42650000	0.0136503934269443
chr1	42650000	42700000	0.000304308133721731
chr1	42700000	42750000	0.00723818632352302
chr1	42750000	42800000	0.0187149502238838
chr1	42800000	42850000	0.0307568578011563
chr1	42850000	42900000	0.000695561448506687
chr1	42900000	42950000	0
chr1	42950000	43000000	0.00132591401121596
chr1	43000000	43050000	0.0031082902230144
chr1	43050000	43100000	0.0199756553493022
chr1	43100000	43150000	0.0519062730948138
chr1	43150000	43200000	2.17362952658062e-05
chr1	43200000	43250000	0.0251923662131026
chr1	43250000	43300000	0.132178411511542
chr1	43300000	43350000	0.00465156718688864
chr1	43350000	43400000	0.00584706342650954
chr1	43400000	43450000	0.101247663348259
chr1	43450000	43500000	0.000260835543190008
chr1	43500000	43550000	0.000260835543190008
chr1	43550000	43600000	0.0436247445985306
chr1	43600000	43650000	0.341629352693127
chr1	43650000	43700000	0.170086510455158
chr1	43700000	43750000	0.00210842064078598
chr1	43750000	43800000	0.0180411250706429
chr1	43800000	43850000	0.423205668825805
chr1	43850000	43900000	0.0868147632917445
chr1	43900000	43950000	0.00715124114245969
chr1	43950000	44000000	0.0769247489457897
chr1	44000000	44050000	0.0178237621179846
chr1	44050000	44100000	0.0471677607268617
chr1	44100000	44150000	0.00834673738208058
chr1	44150000	44200000	0.0175629265747946
chr1	44200000	44250000	0.0912924401165065
chr1	44250000	44300000	0.0239316610876842
chr1	44300000	44350000	0.0439073164369865
chr1	44350000	44400000	0.599813067860714
chr1	44400000	44450000	0.365082815284963
chr1	44450000	44500000	0.295852714863279
chr1	44500000	44550000	0.0262139720905968
chr1	44550000	44600000	0.0513628657131678
chr1	44600000	44650000	0.692561839760031
chr1	44650000	44700000	0.000760770334304217
chr1	44700000	44750000	0.461309394426814
chr1	44750000	44800000	0.843955136286571
chr1	44800000	44850000	0.180585141068556
chr1	44850000	44900000	0.316763030909012
chr1	44900000	44950000	0.0345389731774116
chr1	44950000	45000000	0.00528191974959791
chr1	45000000	45050000	0.357192540103465
chr1	45050000	45100000	0.908077207320784
chr1	45100000	45150000	0.0182802243185671
chr1	45150000	45200000	0.243620397339477
chr1	45200000	45250000	0.662739642655306
chr1	45250000	45300000	0.303612572273182
chr1	45300000	45350000	0.000260835543190008
chr1	45350000	45400000	0.0304960222579663
chr1	45400000	45450000	0.0299960874668521
chr1	45450000	45500000	0.00223883841238104
chr1	45500000	45550000	0.0790983784723732
chr1	45550000	45600000	0.521149415293657
chr1	45600000	45650000	0.557427292092336
chr1	45650000	45700000	0.54205973133939
chr1	45700000	45750000	0.297482937008216
chr1	45750000	45800000	0.0486675651002043
chr1	45800000	45850000	0.147393818197626
chr1	45850000	45900000	0.918793200886841
chr1	45900000	45950000	0.369538755814459
chr1	45950000	46000000	0.152675737947224
chr1	46000000	46050000	0.119006216580446
chr1	46050000	46100000	0.401512846150502
chr1	46100000	46150000	0.400099986958223
chr1	46150000	46200000	0.025409729165761
chr1	46200000	46250000	0.227992001043342
chr1	46250000	46300000	0.331869756118767
chr1	46300000	46350000	0.617810720340825
chr1	46350000	46400000	0.494283354345085
chr1	46400000	46450000	0.112680954658088
chr1	46450000	46500000	0.53501717167326
chr1	46500000	46550000	0.619701778028953
chr1	46550000	46600000	0.798113289570926
chr1	46600000	46650000	0.409424857627266
chr1	46650000	46700000	0.115397991566317
chr1	46700000	46750000	0.789788288484111
chr1	46750000	46800000	0.451462852671391
chr1	46800000	46850000	0.787440768595401
chr1	46850000	46900000	0.643090031734991
chr1	46900000	46950000	0.512846150502108
chr1	46950000	47000000	0.777355127592053
chr1	47000000	47050000	0.1106377429031
chr1	47050000	47100000	0.42527061687606
chr1	47100000	47150000	0.0456027474677216
chr1	47150000	47200000	0.0200843368256315
chr1	47200000	47250000	0.00308655392774859
chr1	47250000	47300000	0.444572447072121
chr1	47300000	47350000	0.00699908707559882
chr1	47350000	47400000	0.748945789679607
chr1	47400000	47450000	0.365713167847672
chr1	47450000	47500000	0.0118245446246141
chr1	47500000	47550000	0.388471068991001
chr1	47550000	47600000	0.85173672999174
chr1	47600000	47650000	0.130287353823414
chr1	47650000	47700000	0.150849889144894
chr1	47700000	47750000	4.34725905317235e-05
chr1	47750000	47800000	0.0199539190540364
chr1	47800000	47850000	0.0306916489153589
chr1	47850000	47900000	0.113419988697126
chr1	47900000	47950000	0.000478198495848403
chr1	47950000	48000000	0.437682041472851
chr1	48050000	48100000	0.526974742424901
chr1	48100000	48150000	0.433465200191279
chr1	48150000	48200000	0.0199321827587706
chr1	48200000	48250000	0.227665956614355
chr1	48250000	48300000	0.469590922923097
chr1	48300000	48350000	0.398926227013868
chr1	48400000	48450000	0.0732295787505978
chr1	48450000	48500000	0.541516323957745
chr1	48500000	48550000	0.496956918662783
chr1	48550000	48600000	0
chr1	48600000	48650000	0.271203756031822
chr1	48650000	48700000	0.0509716123983828
chr1	48700000	48750000	0.403708211972351
chr1	48750000	48800000	0.406751293309568
chr1	48800000	48850000	0.0205625353214798
chr1	48850000	48900000	0.0635569273573012
chr1	48900000	48950000	0.0193235664913273
chr1	48950000	49000000	0.10635569273573
chr1	49000000	49050000	0.0540364300308656
chr1	49050000	49100000	8.69451810633359e-05
chr1	49100000	49150000	0.122071034212929
chr1	49150000	49200000	6.52088857975297e-05
chr1	49200000	49250000	0.000326044428987537
chr1	49250000	49300000	0.0258879276616093
chr1	49300000	49350000	0.138807981567622
chr1	49350000	49400000	0.0228231100291266
chr1	49400000	49450000	0.239773073077425
chr1	49450000	49500000	6.52088857975297e-05
chr1	49500000	49550000	0.262878754945007
chr1	49550000	49600000	0.383232621831935
chr1	49600000	49650000	0.132439247054732
chr1	49650000	49700000	0
chr1	49700000	49750000	0.170043037864626
chr1	49750000	49800000	0
chr1	49800000	49850000	0.000347780724253344
chr1	49850000	49900000	0.47056905621006
chr1	49900000	49950000	0.192105377559449
chr1	49950000	50000000	0.438877537712472
chr1	50000000	50050000	0.000978133286962612
chr1	50050000	50100000	0.173129591792375
chr1	50100000	50150000	0.00243446506977352
chr1	50150000	50200000	0.00660783376081375
chr1	50200000	50250000	0.000152154066860866
chr1	50250000	50300000	0.177976785636656
chr1	50300000	50350000	0.000478198495848403
chr1	50350000	50400000	0.177585532321871
chr1	50400000	50450000	0.751097682910925
chr1	50450000	50500000	0.261748467591184
chr1	50500000	50550000	0.000130417771595059
chr1	50550000	50600000	0.000543407381645822
chr1	50600000	50650000	0
chr1	50650000	50700000	0.31645872277529
chr1	50700000	50750000	0.505368864930661
chr1	50750000	50800000	0.0953788636264835
chr1	50800000	50850000	0.0426248750163022
chr1	50850000	50900000	0.0181280702517063
chr1	50900000	50950000	0.00556449158805372
chr1	50950000	51000000	2.17362952658062e-05
chr1	51000000	51050000	0.048841455462331
chr1	51050000	51100000	0.230882928313698
chr1	51100000	51150000	0.0779246185280181
chr1	51150000	51200000	0.677911576750859
chr1	51200000	51250000	0.469503977742034
chr1	51250000	51300000	0.594422466634787
chr1	51300000	51350000	0.585575794461592
chr1	51350000	51400000	0.155175411902795
chr1	51400000	51450000	0.32621831934965
chr1	51450000	51500000	0.975198887101682
chr1	51500000	51550000	0.159457462070165
chr1	51550000	51600000	0.162413598226318
chr1	51600000	51650000	0.110855105855758
chr1	51650000	51700000	0.525322783984698
chr1	51700000	51750000	0.0824022953527801
chr1	51750000	51800000	0.0160413859061862
chr1	51800000	51850000	0.0158674955440594
chr1	51850000	51900000	0.00326044428987526
chr1	51900000	51950000	0.00530365604486371
chr1	51950000	52000000	0.00406468721471109
chr1	52000000	52050000	0.000717297743772605
chr1	52050000	52100000	0.00223883841238104
chr1	52100000	52150000	8.69451810633359e-05
chr1	52150000	52200000	0.000673825153240881
chr1	52200000	52250000	0.0442768334565057
chr1	52250000	52300000	0.00210842064078598
chr1	52300000	52350000	0.204190757727253
chr1	52350000	52400000	0.000608616267443352
chr1	52400000	52450000	0.0430378646263531
chr1	52450000	52500000	0.00397774203364776
chr1	52500000	52550000	0.193757335999652
chr1	52550000	52600000	0.0403425640133895
chr1	52600000	52650000	0.185606225274964
chr1	52650000	52700000	0
chr1	52700000	52750000	0.0154979785245403
chr1	52750000	52800000	0.621788462374473
chr1	52800000	52850000	0.249902186671304
chr1	52850000	52900000	0.2909403121332
chr1	52900000	52950000	0.0537973307829414
chr1	52950000	53000000	0.11872364474199
chr1	53000000	53050000	0.0781637177759422
chr1	53050000	53100000	0.52134504195105
chr1	53100000	53150000	0.377081250271704
chr1	53150000	53200000	0.965743598661044
chr1	53200000	53250000	0.698626266139199
chr1	53250000	53300000	0.431335043255228
chr1	53300000	53350000	0.852106247011259
chr1	53350000	53400000	0.959961744120332
chr1	53400000	53450000	0.924314219884363
chr1	53450000	53500000	0.589770899447898
chr1	53500000	53550000	0.1951267226014
chr1	53550000	53600000	0.702038864495935
chr1	53600000	53650000	0.385341042472721
chr1	53650000	53700000	0.762052775724905
chr1	53700000	53750000	0.535560579054906
chr1	53750000	53800000	0.742990044776768
chr1	53800000	53850000	0.433856453506064
chr1	53850000	53900000	0.547819849584837
chr1	53900000	53950000	0.701604138590619
chr1	53950000	54000000	0.417010824675042
chr1	54000000	54050000	0.158305438421075
chr1	54050000	54100000	0.0824675042385776
chr1	54100000	54150000	0.171977568143286
chr1	54150000	54200000	0.209472677476851
chr1	54200000	54250000	0.68354127722471
chr1	54250000	54300000	0.042255357996783
chr1	54300000	54350000	0.1271790636004
chr1	54350000	54400000	0.399165326261792
chr1	54400000	54450000	0.0851628048515412
chr1	54450000	54500000	0.254988479763509
chr1	54500000	54550000	0.122701386775638
chr1	54550000	54600000	0.856192670521236
chr1	54600000	54650000	0.662391861931052
chr1	54650000	54700000	0.0532104508107638
chr1	54700000	54750000	0.000326044428987537
chr1	54750000	54800000	0.00252141025083685
chr1	54800000	54850000	0.00189105768812758
chr1	54850000	54900000	0.000260835543190008
chr1	54900000	54950000	0.368517149936965
chr1	54950000	55000000	0.285658392383602
chr1	55000000	55050000	0.137655957918532
chr1	55050000	55100000	0.00628178933182633
chr1	55100000	55150000	0.189692648784941
chr1	55150000	55200000	0.521736295265835
chr1	55200000	55250000	0.81072034082511
chr1	55250000	55300000	0.752814850236926
chr1	55300000	55350000	0.3109811763683
chr1	55350000	55400000	0.00434725905316702
chr1	55400000	55450000	0.201560666000087
chr1	55450000	55500000	0.456201365039343
chr1	55500000	55550000	0.143024822849194
chr1	55550000	55600000	0.379863496065731
chr1	55600000	55650000	0.569360518193279
chr1	55650000	55700000	0.214298135025866
chr1	55700000	55750000	0.0604703734295526
chr1	55750000	55800000	0.117506412207103
chr1	55800000	55850000	0.758444550710777
chr1	55850000	55900000	0.0353649523975134
chr1	55900000	55950000	0.624635917054297
chr1	55950000	56000000	0.0188888405860105
chr1	56000000	56050000	0.362583141329392
chr1	56050000	56100000	0.141590227361649
chr1	56100000	56150000	0.446680867712907
chr1	56150000	56200000	0.850802069295309
chr1	56200000	56250000	0.753619093161761
chr1	56250000	56300000	0.0605355823153502
chr1	56300000	56350000	0.571403729948268
chr1	56350000	56400000	0.0416684780246055
chr1	56400000	56450000	0.484871538494979
chr1	56450000	56500000	0.119745250619484
chr1	56500000	56550000	0.0180845976611747
chr1	56550000	56600000	0.900969438768856
chr1	56600000	56650000	0.00808590183889057
chr1	56650000	56700000	0.000478198495848403
chr1	56700000	56750000	0.00945528844063814
chr1	56750000	56800000	0
chr1	56800000	56850000	0.00775985740990304
chr1	56850000	56900000	0.579772203625614
chr1	56900000	56950000	0.251901925835761
chr1	56950000	57000000	0.000260835543190008
chr1	57000000	57050000	0.0320392992218407
chr1	57050000	57100000	0.0989436160500804
chr1	57100000	57150000	0.330478633221754
chr1	57150000	57200000	0.261378950571665
chr1	57200000	57250000	0.244750684693301
chr1	57250000	57300000	0.104312480980742
chr1	57300000	57350000	0.171738468895361
chr1	57350000	57400000	0.0528844063817763
chr1	57400000	57450000	0.346433073946877
chr1	57450000	57500000	0.418597574229448
chr1	57500000	57550000	0.358061991914098
chr1	57550000	57600000	0.0057601182454462
chr1	57600000	57650000	0.000478198495848403
chr1	57650000	57700000	0.00267356431769772
chr1	57700000	57750000	0.000499934791114209
chr1	57750000	57800000	0.00210842064078598
chr1	57800000	57850000	0.0512976568273703
chr1	57850000	57900000	0.155936182237099
chr1	57900000	57950000	0.0173020910316046
chr1	57950000	58000000	0.166434812850498
chr1	58000000	58050000	0.500217362952658
chr1	58050000	58100000	0.0566447854627657
chr1	58100000	58150000	0.564904577663783
chr1	58150000	58200000	0.671586314828501
chr1	58200000	58250000	0.503412598356736
chr1	58250000	58300000	0.103399556579577
chr1	58300000	58350000	0.0439290527322523
chr1	58350000	58400000	0.0429074468547581
chr1	58400000	58450000	0.66793461722384
chr1	58450000	58500000	0.402273616484806
chr1	58500000	58550000	0.0166717384688954
chr1	58550000	58600000	0.17665087162544
chr1	58600000	58650000	0.705212363604747
chr1	58650000	58700000	0.572968743207408
chr1	58700000	58750000	0.0727296439594836
chr1	58750000	58800000	0.55740555579707
chr1	58800000	58850000	0.0530148241533713
chr1	58850000	58900000	0.610050862930922
chr1	58900000	58950000	0.696822153632135
chr1	58950000	59000000	0.602138851454158
chr1	59000000	59050000	0.0157588140677303
chr1	59050000	59100000	0.0523192627048645
chr1	59100000	59150000	0.049623962091901
chr1	59150000	59200000	0.00919445289744814
chr1	59200000	59250000	0.0399295744033387
chr1	59250000	59300000	0.404577663782985
chr1	59300000	59350000	0.503825587966787
chr1	59350000	59400000	0.434704169021432
chr1	59400000	59450000	0.292570534278138
chr1	59450000	59500000	0.02291005521019
chr1	59500000	59550000	0.317458592357519
chr1	59550000	59600000	0.115376255271052
chr1	59600000	59650000	0.0407338173281746
chr1	59650000	59700000	0.183736903882102
chr1	59700000	59750000	0.0641872799200104
chr1	59750000	59800000	0.246207016476112
chr1	59800000	59850000	0.228296309177064
chr1	59850000	59900000	0.947441638047211
chr1	59900000	59950000	0.853910359518324
chr1	59950000	60000000	0.304460287788549
chr1	60000000	60050000	0.730122157979394
chr1	60050000	60100000	0.00878146328739726
chr1	60100000	60150000	0.00178237621179844
chr1	60150000	60200000	0.753662565752293
chr1	60200000	60250000	0.143372603573447
chr1	60250000	60300000	0.0586010520366909
chr1	60300000	60350000	0.414358996652611
chr1	60350000	60400000	0.726079207059949
chr1	60400000	60450000	0.464743729078816
chr1	60450000	60500000	0.508346737382081
chr1	60500000	60550000	0.33415206712168
chr1	60550000	60600000	0.827978959266183
chr1	60600000	60650000	0.00732513150458636
chr1	60650000	60700000	0.199082728339782
chr1	60700000	60750000	0.215189323131765
chr1	60750000	60800000	0.22612267965048
chr1	60800000	60850000	0.125983567360779
chr1	60850000	60900000	0.776094422466635
chr1	60900000	60950000	0.000195626657392478
chr1	60950000	61000000	0.314306829543972
chr1	61000000	61050000	0.116137025605356
chr1	61050000	61100000	0.153023518671478
chr1	61100000	61150000	0.318067208624962
chr1	61150000	61200000	0.657588140677303
chr1	61200000	61250000	0.368256314393775
chr1	61250000	61300000	0.344911533278268
chr1	61300000	61350000	0.499978263704734
chr1	61350000	61400000	0.447637264704604
chr1	61400000	61450000	0.675368430204756
chr1	61450000	61500000	0.104616789114463
chr1	61500000	61550000	0.0115419727861583
chr1	61550000	61600000	0.365365387123419
chr1	61600000	61650000	0.252423596922141
chr1	61650000	61700000	0.371016823892536
chr1	61700000	61750000	0.615354518975786
chr1	61750000	61800000	0.239773073077425
chr1	61800000	61850000	0.157435986610442
chr1	61850000	61900000	0.0513193931226362
chr1	61900000	61950000	0.233121766726079
chr1	61950000	62000000	0.0138894926748685
chr1	62000000	62050000	0.0591879320088684
chr1	62050000	62100000	0.0111072468808416
chr1	62100000	62150000	0.017106464374212
chr1	62150000	62200000	0.404642872668782
chr1	62200000	62250000	0.00762943963830809
chr1	62250000	62300000	0.219971308090249
chr1	62300000	62350000	0.177085597530757
chr1	62350000	62400000	0.373146980828588
chr1	62400000	62450000	0.586597400339086
chr1	62450000	62500000	0.817262965700126
chr1	62500000	62550000	0.251945398426292
chr1	62550000	62600000	0.541407642481415
chr1	62600000	62650000	0.526235708385863
chr1	62650000	62700000	0.492001043342173
chr1	62700000	62750000	0.258292396643916
chr1	62750000	62800000	0.752510542103204
chr1	62800000	62850000	0.560839890449072
chr1	62850000	62900000	0.859453114811112
chr1	62900000	62950000	0.205755770986393
chr1	62950000	63000000	0.0944007303395209
chr1	63000000	63050000	0.669912620093031
chr1	63050000	63100000	0.043842107551189
chr1	63100000	63150000	0.00656436117028214
chr1	63150000	63200000	0.000739034039038411
chr1	63200000	63250000	0.399447898100248
chr1	63250000	63300000	0.270725557535974
chr1	63300000	63350000	0.509542233621701
chr1	63350000	63400000	0.352410555144981
chr1	63400000	63450000	0.432421858018519
chr1	63450000	63500000	0.610398643655175
chr1	63500000	63550000	0.314654610268226
chr1	63550000	63600000	0.589162283180455
chr1	63600000	63650000	0.672651393296527
chr1	63650000	63700000	0.735273659957397
chr1	63700000	63750000	0.650328218058514
chr1	63750000	63800000	0.519693083510846
chr1	63800000	63850000	0.0216493500847715
chr1	63850000	63900000	0.386884319436595
chr1	63900000	63950000	0.0925966178324567
chr1	63950000	64000000	0.000999869582228419
chr1	64000000	64050000	0.00199973916445684
chr1	64050000	64100000	0.00267356431769772
chr1	64100000	64150000	0.00515150197800285
chr1	64150000	64200000	0.0071947137329913
chr1	64200000	64250000	0.500412989610051
chr1	64250000	64300000	0.811720210407338
chr1	64300000	64350000	0.910989870886406
chr1	64350000	64400000	0.388014606790419
chr1	64400000	64450000	0.579076642177107
chr1	64450000	64500000	0.635699691344607
chr1	64500000	64550000	0.265791418510629
chr1	64550000	64600000	0.211581098117637
chr1	64600000	64650000	0.776507412076686
chr1	64650000	64700000	0.452267095596227
chr1	64700000	64750000	0.201973655610138
chr1	64750000	64800000	0.982219710472547
chr1	64800000	64850000	0.41175064122071
chr1	64850000	64900000	0.522344911533278
chr1	64900000	64950000	0.800308655392775
chr1	64950000	65000000	0.590031734991088
chr1	65000000	65050000	0.119745250619484
chr1	65050000	65100000	0.881254618962744
chr1	65100000	65150000	0.858605399295744
chr1	65150000	65200000	0.922357953310438
chr1	65200000	65250000	0.783897752467069
chr1	65250000	65300000	0.665869669173586
chr1	65300000	65350000	0.655436247445985
chr1	65350000	65400000	0.310220406033996
chr1	65400000	65450000	0.218493240012172
chr1	65450000	65500000	0.570773377385558
chr1	65500000	65550000	0.200386906055732
chr1	65550000	65600000	0.158609746554797
chr1	65600000	65650000	0.00782506629570057
chr1	65650000	65700000	0.178672347085163
chr1	65700000	65750000	0.198474112072338
chr1	65750000	65800000	0.604464635047603
chr1	65800000	65850000	0.549537016910838
chr1	65850000	65900000	0.966156588271095
chr1	65900000	65950000	0.277181237229926
chr1	65950000	66000000	2.17362952658062e-05
chr1	66000000	66050000	0.661957136025736
chr1	66050000	66100000	0.870669043168282
chr1	66100000	66150000	0.00947702473590406
chr1	66150000	66200000	0
chr1	66200000	66250000	2.17362952658062e-05
chr1	66250000	66300000	0.00534712863539544
chr1	66300000	66350000	0.026713906881711
chr1	66350000	66400000	0.0112376646524366
chr1	66400000	66450000	0.000217362952658395
chr1	66450000	66500000	6.52088857975297e-05
chr1	66500000	66550000	0.00189105768812758
chr1	66550000	66600000	0.0319088814502456
chr1	66600000	66650000	2.17362952658062e-05
chr1	66650000	66700000	0.858561926705212
chr1	66700000	66750000	0.0762291874972829
chr1	66750000	66800000	0
chr1	66800000	66850000	0.000260835543190008
chr1	66850000	66900000	0.00452114941529369
chr1	66900000	66950000	0.0382776159631353
chr1	66950000	67000000	0.4938921010303
chr1	67000000	67050000	2.17362952658062e-05
chr1	67050000	67100000	0
chr1	67100000	67150000	0.00915098030691652
chr1	67150000	67200000	0.000108681476329142
chr1	67200000	67250000	0.006455679693953
chr1	67250000	67300000	0.5644481154632
chr1	67300000	67350000	0.515302351867148
chr1	67350000	67400000	0.0742294483328262
chr1	67400000	67450000	0.038429770029996
chr1	67450000	67500000	0.146024431595879
chr1	67500000	67550000	0.989023170890753
chr1	67550000	67600000	0.263204799373995
chr1	67600000	67650000	0.474959787853758
chr1	67650000	67700000	0.202582271877581
chr1	67700000	67750000	0.0332347954614616
chr1	67750000	67800000	0.110094335521454
chr1	67800000	67850000	0.272290570795114
chr1	67850000	67900000	0.242685736643047
chr1	67900000	67950000	0.0212146241794549
chr1	67950000	68000000	0.0852062774420728
chr1	68000000	68050000	0.0416684780246055
chr1	68050000	68100000	0.00326044428987526
chr1	68100000	68150000	0.135873581706734
chr1	68150000	68200000	0.00269530061296352
chr1	68200000	68250000	0.241446767812894
chr1	68250000	68300000	0.204668956223101
chr1	68300000	68350000	0.22883971655871
chr1	68350000	68400000	0.151567186888667
chr1	68400000	68450000	0.00147806807807682
chr1	68450000	68500000	0.00254314654610266
chr1	68500000	68550000	0.504347259053167
chr1	68550000	68600000	0.311176803025692
chr1	68600000	68650000	0.000260835543190008
chr1	68650000	68700000	0.24903273486067
chr1	68700000	68750000	0.0669477894187714
chr1	68750000	68800000	0.0314524192496631
chr1	68800000	68850000	0.727731165500152
chr1	68850000	68900000	0.0332347954614616
chr1	68900000	68950000	4.34725905317235e-05
chr1	68950000	69000000	0.00706429596139635
chr1	69000000	69050000	0.0679911315915316
chr1	69050000	69100000	0.649415293657349
chr1	69100000	69150000	0.545450593400861
chr1	69150000	69200000	0.000391253314785067
chr1	69200000	69250000	0.619419206190497
chr1	69250000	69300000	0.547798113289571
chr1	69300000	69350000	0.696300482545755
chr1	69350000	69400000	0.2822240577316
chr1	69400000	69450000	0.0225840107812024
chr1	69450000	69500000	4.34725905317235e-05
chr1	69500000	69550000	0.301938877537712
chr1	69550000	69600000	0.0257792461852802
chr1	69600000	69650000	0.699126200930313
chr1	69650000	69700000	0.00771638481937142
chr1	69700000	69750000	0.0560144329000565
chr1	69750000	69800000	0.118658435856193
chr1	69800000	69850000	0.177194279007086
chr1	69850000	69900000	0.30915532756597
chr1	69900000	69950000	0.0011954962396209
chr1	69950000	70000000	0.456744772420989
chr1	70000000	70050000	0.103573446941703
chr1	70050000	70100000	0.979828717993305
chr1	70100000	70150000	0.247228622353606
chr1	70150000	70200000	0.00347780724253355
chr1	70200000	70250000	0.13876450897709
chr1	70250000	70300000	0.364713298265444
chr1	70300000	70350000	0.270812502717037
chr1	70350000	70400000	0.0289527452940921
chr1	70400000	70450000	0.0433639090553406
chr1	70450000	70500000	0.724362039733948
chr1	70500000	70550000	0.00489066643481284
chr1	70550000	70600000	0.7770073468678
chr1	70600000	70650000	0.51836716949963
chr1	70650000	70700000	0.144546363517802
chr1	70700000	70750000	0.900665130635135
chr1	70750000	70800000	0.00139112289701349
chr1	70800000	70850000	0.202495326696518
chr1	70850000	70900000	0.0204538538451506
chr1	70900000	70950000	0.10933356518715
chr1	70950000	71000000	0.111224622875277
chr1	71000000	71050000	0.255075424944572
chr1	71050000	71100000	0.00397774203364776
chr1	71100000	71150000	0.269986523496935
chr1	71150000	71200000	0.03501717167326
chr1	71200000	71250000	0.030539494848498
chr1	71250000	71300000	0.0353866886927792
chr1	71300000	71350000	0.155740555579707
chr1	71350000	71400000	0.166434812850498
chr1	71400000	71450000	0.343976872581837
chr1	71450000	71500000	0.294309437899404
chr1	71500000	71550000	0.929226622614442
chr1	71550000	71600000	0.18875798808851
chr1	71600000	71650000	0.833499978263705
chr1	71650000	71700000	0.138155892709647
chr1	71700000	71750000	0.37866799982611
chr1	71750000	71800000	0.015802286658262
chr1	71800000	71850000	0.164174238142851
chr1	71850000	71900000	0.180585141068556
chr1	71900000	71950000	0.333456505673173
chr1	71950000	72000000	0.0808155457983741
chr1	72000000	72050000	0.138199365300178
chr1	72050000	72100000	0.109116202234491
chr1	72100000	72150000	0.307829413554754
chr1	72150000	72200000	0.0276268312828761
chr1	72200000	72250000	0.00219536582184932
chr1	72250000	72300000	0.0777507281658915
chr1	72300000	72350000	0.640655566665218
chr1	72350000	72400000	0.151762813546059
chr1	72400000	72450000	0.0290614267704212
chr1	72450000	72500000	0.205190627309481
chr1	72500000	72550000	0.0199756553493022
chr1	72550000	72600000	0.435856192670521
chr1	72600000	72650000	0.884862843976873
chr1	72650000	72700000	0.226883449984785
chr1	72700000	72750000	0.950745554927618
chr1	72750000	72800000	0.000108681476329142
chr1	72800000	72850000	0.647437290788158
chr1	72850000	72900000	0.465721862365778
chr1	72900000	72950000	0.0960309524844586
chr1	72950000	73000000	0.771834108594531
chr1	73000000	73050000	0.586727818110681
chr1	73050000	73100000	0.916967352084511
chr1	73100000	73150000	0.0904881971916707
chr1	73150000	73200000	0.143090031734991
chr1	73200000	73250000	0.35512759205321
chr1	73250000	73300000	0.0050210842064079
chr1	73300000	73350000	0.403056123114376
chr1	73350000	73400000	0.453440855540582
chr1	73400000	73450000	0.312198408903187
chr1	73450000	73500000	0.448028518019389
chr1	73500000	73550000	0.382624005564492
chr1	73550000	73600000	0.83091335912707
chr1	73600000	73650000	0.530104768943181
chr1	73650000	73700000	0.918315002390993
chr1	73700000	73750000	0.203603877755075
chr1	73750000	73800000	0.143350867278181
chr1	73800000	73850000	0.478502803982089
chr1	73850000	73900000	0.709081424162066
chr1	73900000	73950000	0.566708690170847
chr1	73950000	74000000	0.130265617528148
chr1	74000000	74050000	0.115311046385254
chr1	74050000	74100000	0.723383906446985
chr1	74100000	74150000	0.301112898317611
chr1	74150000	74200000	0.00667304264661128
chr1	74200000	74250000	0.00178237621179844
chr1	74250000	74300000	0.138394991957571
chr1	74300000	74350000	0.0282571838455854
chr1	74350000	74400000	0.804786332217537
chr1	74400000	74450000	0.286158327174716
chr1	74450000	74500000	0.0406903447376429
chr1	74500000	74550000	0.0247359040125201
chr1	74550000	74600000	0.135308438029822
chr1	74600000	74650000	0.494652871364605
chr1	74650000	74700000	0.44818067208625
chr1	74700000	74750000	0.219036647393818
chr1	74750000	74800000	0.366930400382559
chr1	74800000	74850000	0.287679867843325
chr1	74850000	74900000	0.0787940703386515
chr1	74900000	74950000	0.0487545102812676
chr1	74950000	75000000	0.0498847976350911
chr1	75000000	75050000	0.0221058122853541
chr1	75100000	75150000	0.0492109724818502
chr1	75150000	75200000	0.526735643176977
chr1	75200000	75250000	0.215645785332348
chr1	75250000	75300000	0.655088466721732
chr1	75300000	75350000	0.393361735425814
chr1	75350000	75400000	0.627396426553058
chr1	75400000	75450000	0.22612267965048
chr1	75450000	75500000	0.206777376863887
chr1	75500000	75550000	0.875885754032083
chr1	75550000	75600000	0.706386123549102
chr1	75600000	75650000	0.0338434117289049
chr1	75650000	75700000	0.705951397643786
chr1	75700000	75750000	0.37971134199887
chr1	75750000	75800000	0.732274051210712
chr1	75800000	75850000	0.681432856583924
chr1	75850000	75900000	0.661631091596748
chr1	75900000	75950000	0.20436464808938
chr1	75950000	76000000	0.328957092553145
chr1	76000000	76050000	0.0199104464635047
chr1	76050000	76100000	0.225274964135113
chr1	76100000	76150000	0.0144329000565143
chr1	76150000	76200000	0.939355736208321
chr1	76200000	76250000	0.108942311872364
chr1	76250000	76300000	0.76061818023736
chr1	76300000	76350000	0.274225101073773
chr1	76350000	76400000	0.00906403512585319
chr1	76400000	76450000	0.1019214885015
chr1	76450000	76500000	0.612941790201278
chr1	76500000	76550000	0.816784767204278
chr1	76550000	76600000	0.571099421814546
chr1	76600000	76650000	0.0701864974133809
chr1	76650000	76700000	0.113419988697126
chr1	76700000	76750000	0.020019127939834
chr1	76750000	76800000	0.130439507890275
chr1	76800000	76850000	0.025670564708951
chr1	76850000	76900000	0.429487458157632
chr1	76900000	76950000	0.746228752771378
chr1	76950000	77000000	0.198821892796592
chr1	77000000	77050000	0.0609268356301352
chr1	77050000	77100000	0.137177759422684
chr1	77100000	77150000	0.0144546363517802
chr1	77150000	77200000	0.495717949832631
chr1	77200000	77250000	0.192974829370082
chr1	77250000	77300000	0.0274964135112812
chr1	77300000	77350000	0.286723470851628
chr1	77350000	77400000	0.0706864322044951
chr1	77400000	77450000	0.1463287397296
chr1	77450000	77500000	0.142590096943877
chr1	77500000	77550000	0.0517541190279529
chr1	77550000	77600000	0.0581663261313742
chr1	77600000	77650000	0.622918749728296
chr1	77650000	77700000	0.0138894926748685
chr1	77700000	77750000	0.0530582967439029
chr1	77750000	77800000	0.021323305655784
chr1	77800000	77850000	0.0517541190279529
chr1	77850000	77900000	0.168608442377081
chr1	77950000	78000000	0.0205625353214798
chr1	78000000	78050000	0.0507107768551928
chr1	78050000	78100000	0.0088684084684606
chr1	78100000	78150000	0.000978133286962612
chr1	78150000	78200000	0.00434725905316702
chr1	78200000	78250000	0.232578359344433
chr1	78250000	78300000	0.600160848584967
chr1	78300000	78350000	0.454288571055949
chr1	78350000	78400000	0.0477329044037734
chr1	78400000	78450000	6.52088857975297e-05
chr1	78450000	78500000	0.0641003347389471
chr1	78500000	78550000	0.805742729209234
chr1	78550000	78600000	0.0138894926748685
chr1	78600000	78650000	0.600530365604486
chr1	78650000	78700000	0.0374081641525018
chr1	78700000	78750000	0.0113898187192975
chr1	78750000	78800000	0.961613702560536
chr1	78800000	78850000	0.147502499673956
chr1	78850000	78900000	0.0489284006433943
chr1	78900000	78950000	0.00854236403947306
chr1	78950000	79000000	0.449658740164326
chr1	79000000	79050000	0.471286353953832
chr1	79050000	79100000	0.826392209711777
chr1	79100000	79150000	0.150936834325958
chr1	79150000	79200000	0.550710776855193
chr1	79200000	79250000	0.00906403512585319
chr1	79250000	79300000	0.0140633830369952
chr1	79300000	79350000	0.163891666304395
chr1	79350000	79400000	0.228731035082381
chr1	79400000	79450000	0.0730122157979394
chr1	79450000	79500000	0.019475720558188
chr1	79500000	79550000	0.0486675651002043
chr1	79550000	79600000	0.598574099030561
chr1	79600000	79650000	0.164848063296092
chr1	79650000	79700000	0.0117810720340825
chr1	79700000	79750000	0.00428205016736949
chr1	79750000	79800000	0.153892970482111
chr1	79800000	79850000	0.0144981089423118
chr1	79850000	79900000	0.140286049645698
chr1	79900000	79950000	0.227339912185367
chr1	79950000	80000000	0.297482937008216
chr1	80000000	80050000	0.0263226535669261
chr1	80050000	80100000	0.107551188975351
chr1	80100000	80150000	0.325805329739599
chr1	80150000	80200000	0.732643568230231
chr1	80200000	80250000	0.764095987479894
chr1	80250000	80300000	0.0700126070512542
chr1	80300000	80350000	0.511237664652437
chr1	80350000	80400000	0.738164587227753
chr1	80400000	80450000	0.568708429335304
chr1	80450000	80500000	0.16297874190323
chr1	80500000	80550000	0.0293874711994088
chr1	80550000	80600000	0.0813806894752859
chr1	80600000	80650000	0.294092074946746
chr1	80650000	80700000	0.011455027605095
chr1	80700000	80750000	0.021584141198974
chr1	80750000	80800000	0.430922053645177
chr1	80800000	80850000	0.758748858844499
chr1	80850000	80900000	0.550862930922054
chr1	80900000	80950000	0.538821023344781
chr1	80950000	81000000	0.862757031691519
chr1	81350000	81400000	0.655023257835935
chr1	81600000	81650000	0.686345259314002
chr1	81650000	81700000	0.17962874407686
chr1	81700000	81750000	0.402686606094857
chr1	82150000	82200000	0.030278659305308
chr1	82200000	82250000	0.402577924618528
chr1	82250000	82300000	0.327892014085119
chr1	82300000	82350000	0.0184758509759596
chr1	82350000	82400000	0.837521192887884
chr1	82400000	82450000	0.000173890362126672
chr1	82450000	82500000	0.0346911272442725
chr1	82500000	82550000	0.418271529800461
chr1	82550000	82600000	0.21479806981698
chr1	82600000	82650000	0.109268356301352
chr1	82650000	82700000	0.31932791375038
chr1	82700000	82750000	0.226861713689519
chr1	82750000	82800000	0.966243533452158
chr1	82800000	82850000	0.843629091857584
chr1	82850000	82900000	0.664043820371256
chr1	82900000	82950000	0.557101247663348
chr1	82950000	83000000	0.556840412120158
chr1	83000000	83050000	0.277333391296787
chr1	83050000	83100000	0.106529583097857
chr1	83100000	83150000	0.286853888623223
chr1	83150000	83200000	0.23509976959527
chr1	83200000	83250000	0.463265661000739
chr1	83250000	83300000	0.498826240055645
chr1	83300000	83350000	0.0846193974698952
chr1	83350000	83400000	0.116767378168065
chr1	83400000	83450000	0.33143503021345
chr1	83450000	83500000	0.023562144068165
chr1	83500000	83550000	0.465721862365778
chr1	83550000	83600000	0.859692214059036
chr1	83600000	83650000	0.475872712254923
chr1	83650000	83700000	0.00199973916445684
chr1	83700000	83750000	0.468960570360388
chr1	83750000	83800000	0.181498065469721
chr1	83800000	83850000	0.039364430726427
chr1	83850000	83900000	0.00849889144894145
chr1	83900000	83950000	0.181650219536582
chr1	83950000	84000000	0.0425596661305048
chr1	84000000	84050000	0.0035864887188628
chr1	84050000	84100000	0.051080293874712
chr1	84100000	84150000	0
chr1	84150000	84200000	0.144285527974612
chr1	84200000	84250000	2.17362952658062e-05
chr1	84250000	84300000	0.000260835543190008
chr1	84300000	84350000	0.301873668651915
chr1	84350000	84400000	0.0349736990827283
chr1	84400000	84450000	0.177802895274529
chr1	84450000	84500000	0.0720775551015085
chr1	84500000	84550000	0.119745250619484
chr1	84550000	84600000	0.221884102073643
chr1	84600000	84650000	0.407642481415468
chr1	84650000	84700000	0.155544928922315
chr1	84700000	84750000	0.0630352562709212
chr1	84750000	84800000	0.36749554405947
chr1	84800000	84850000	0.961135504064687
chr1	84850000	84900000	0.000130417771595059
chr1	84900000	84950000	0.0334521584141199
chr1	85000000	85050000	0.00447767682476197
chr1	85050000	85100000	0.76776942137982
chr1	85100000	85150000	0.224644611572404
chr1	85150000	85200000	0.898404555927488
chr1	85200000	85250000	0.971329826544364
chr1	85450000	85500000	0.169325740120854
chr1	85500000	85550000	0.501108551058558
chr1	85550000	85600000	0.730709037951571
chr1	85600000	85650000	0.458592357518585
chr1	85650000	85700000	0.67560752945268
chr1	85700000	85750000	0.795570143024823
chr1	85750000	85800000	0.388536277876799
chr1	85800000	85850000	0.711994087727688
chr1	85850000	85900000	0.174955440594705
chr1	85900000	85950000	0.907903316958658
chr1	85950000	86000000	0.882710950745555
chr1	86000000	86050000	0.826392209711777
chr1	86050000	86100000	0.10531235056297
chr1	86100000	86150000	0.697691605442768
chr1	86150000	86200000	0.0231926270486458
chr1	86200000	86250000	0.561883232621832
chr1	86250000	86300000	0.10959440073034
chr1	86300000	86350000	0.421358083728209
chr1	86350000	86400000	0.140981611094205
chr1	86400000	86450000	0.41707603356084
chr1	86450000	86500000	0.375016302221449
chr1	86500000	86550000	0.240664261183324
chr1	86550000	86600000	0.387427726818241
chr1	86600000	86650000	0.655631874103378
chr1	86650000	86700000	0.4834586793027
chr1	86700000	86750000	0.881863235230187
chr1	86750000	86800000	0.00136938660174757
chr1	86800000	86850000	0.177933313046124
chr1	86850000	86900000	0.00817284701995391
chr1	86900000	86950000	0.00217362952658351
chr1	86950000	87000000	0.324935877928966
chr1	87000000	87050000	0.0478198495848368
chr1	87050000	87100000	0.755749250097813
chr1	87100000	87150000	0.793135677955049
chr1	87150000	87200000	0.34625918358475
chr1	87200000	87250000	0.405990522975264
chr1	87250000	87300000	0.101617180367778
chr1	87300000	87350000	0.0281050297787245
chr1	87350000	87400000	0.191496761292005
chr1	87400000	87450000	0.0219753945137591
chr1	87450000	87500000	0.0739468764943703
chr1	87500000	87550000	0.234012954831978
chr1	87550000	87600000	0.370299526148763
chr1	87600000	87650000	0.197756814328566
chr1	87650000	87700000	0.419314871973221
chr1	87700000	87750000	0.130352562709212
chr1	87750000	87800000	0.728731035082381
chr1	87800000	87850000	0.576968221536321
chr1	87850000	87900000	0.124070773377386
chr1	87900000	87950000	0.0274746772160153
chr1	87950000	88000000	0.11000739034039
chr1	88000000	88050000	0.724970656001391
chr1	88050000	88100000	0.288897100378212
chr1	88100000	88150000	0.445333217406425
chr1	88150000	88200000	0.769138807981568
chr1	88300000	88350000	0.65880537321219
chr1	88350000	88400000	0.605638394991958
chr1	88400000	88450000	0.112115810981176
chr1	88450000	88500000	0.140264313350433
chr1	88500000	88550000	0.221927574664174
chr1	88550000	88600000	0.778854931965396
chr1	88600000	88650000	0.812437508151111
chr1	88650000	88700000	0.501956266573925
chr1	88700000	88750000	0.00530365604486371
chr1	88750000	88800000	0.7743989914359
chr1	88800000	88850000	0.759531365474069
chr1	88850000	88900000	0.0149328348476285
chr1	88900000	88950000	0.0420814676346564
chr1	88950000	89000000	0.081228535408425
chr1	89000000	89050000	0.0258879276616093
chr1	89050000	89100000	0.296743902969178
chr1	89100000	89150000	0.0324305525366256
chr1	89150000	89200000	0.0895318001999739
chr1	89200000	89250000	0.204668956223101
chr1	89250000	89300000	0.86969090988132
chr1	89300000	89350000	0.193018301960614
chr1	89350000	89400000	0.357975046733035
chr1	89400000	89450000	0.845889666565231
chr1	89450000	89500000	0.840716428291962
chr1	89500000	89550000	0.0149763074381603
chr1	89550000	89600000	0.0180411250706429
chr1	89600000	89650000	0.00171716732600091
chr1	89650000	89700000	0.00199973916445684
chr1	89700000	89750000	0.0821849324001217
chr1	89750000	89800000	0.0980524279441812
chr1	89800000	89850000	0.352497500326044
chr1	89850000	89900000	0.467178194148589
chr1	89900000	89950000	0.00213015693605179
chr1	89950000	90000000	0.305503629961309
chr1	90000000	90050000	0.00180411250706425
chr1	90050000	90100000	0.00639047080815547
chr1	90100000	90150000	0.263922097117767
chr1	90150000	90200000	0.0710559492240143
chr1	90200000	90250000	0.557427292092336
chr1	90250000	90300000	0.216776072686171
chr1	90300000	90350000	0.58903186540886
chr1	90350000	90400000	0.402577924618528
chr1	90400000	90450000	0.0187584228144155
chr1	90450000	90500000	0.228122418814937
chr1	90500000	90550000	0.0412989610050863
chr1	90550000	90600000	0.0472764422031909
chr1	90600000	90650000	0.132113202625744
chr1	90650000	90700000	0.864800243446507
chr1	90700000	90750000	0.440116506542625
chr1	90750000	90800000	0.0138894926748685
chr1	90800000	90850000	0.000152154066860866
chr1	90850000	90900000	0.00193453027865931
chr1	90900000	90950000	0.000326044428987537
chr1	90950000	91000000	0.00680346041820634
chr1	91000000	91050000	0.011715863148285
chr1	91050000	91100000	0.0137808111985394
chr1	91100000	91150000	0.158196756944746
chr1	91150000	91200000	0.674585923575186
chr1	91200000	91250000	0.0568838847106899
chr1	91250000	91300000	0.00658609746554795
chr1	91300000	91350000	0.0941181585010651
chr1	91350000	91400000	0.0506238316741294
chr1	91400000	91450000	0.448571925401035
chr1	91450000	91500000	0.0315611007259923
chr1	91500000	91550000	0.15906620875538
chr1	91550000	91600000	0.0588184149893493
chr1	91600000	91650000	0.106399165326262
chr1	91650000	91700000	0.410837716819545
chr1	91700000	91750000	0.698626266139199
chr1	91750000	91800000	0.63980785114985
chr1	91800000	91850000	0.721840629483111
chr1	91850000	91900000	0.138938399339217
chr1	91900000	91950000	0.672260139981742
chr1	91950000	92000000	0.866647828544103
chr1	92000000	92050000	0.291114202495327
chr1	92050000	92100000	0.328674520714689
chr1	92100000	92150000	0.00365169760466022
chr1	92150000	92200000	0.501260705125418
chr1	92200000	92250000	0.0679911315915316
chr1	92250000	92300000	0.0241490240403426
chr1	92300000	92350000	0.242033647785072
chr1	92350000	92400000	0.276768247619876
chr1	92400000	92450000	0.746228752771378
chr1	92450000	92500000	0.46785201930183
chr1	92500000	92550000	0.0511672390557754
chr1	92550000	92600000	0.423357822892666
chr1	92600000	92650000	0.547254705907925
chr1	92650000	92700000	0.325674911968004
chr1	92700000	92750000	0.132221884102074
chr1	92750000	92800000	0.00391253314785023
chr1	92800000	92850000	0.00921618919271394
chr1	92850000	92900000	0.00349954353779947
chr1	92900000	92950000	0.000130417771595059
chr1	92950000	93000000	0.308481502412729
chr1	93000000	93050000	0.0347998087206016
chr1	93050000	93100000	0.066752162761379
chr1	93100000	93150000	0.00176063991653264
chr1	93150000	93200000	0.0200843368256315
chr1	93200000	93250000	0.160174759813937
chr1	93250000	93300000	0.353236534365083
chr1	93300000	93350000	0.124353345215841
chr1	93350000	93400000	0.633265226274834
chr1	93400000	93450000	0.56716515237143
chr1	93450000	93500000	0.199539190540364
chr1	93500000	93550000	0.0305829674390297
chr1	93550000	93600000	0.103834282484893
chr1	93600000	93650000	0.507216450028257
chr1	93650000	93700000	0.219036647393818
chr1	93700000	93750000	0.0541668478024605
chr1	93750000	93800000	0.347106899100117
chr1	93800000	93850000	0.0575794461591966
chr1	93850000	93900000	0.000717297743772605
chr1	93900000	93950000	0.0168021562404904
chr1	93950000	94000000	0.00854236403947306
chr1	94000000	94050000	0.00113028735382337
chr1	94050000	94100000	0.410207364256836
chr1	94100000	94150000	0.190279528757119
chr1	94150000	94200000	0.2142763987306
chr1	94200000	94250000	0.162000608616267
chr1	94250000	94300000	0.768877972438378
chr1	94300000	94350000	0.416728252836587
chr1	94350000	94400000	0.00202147545972264
chr1	94400000	94450000	0.000195626657392478
chr1	94450000	94500000	0.177129070121289
chr1	94500000	94550000	0.111137677694214
chr1	94550000	94600000	0.722231882797896
chr1	94600000	94650000	0.266160935530148
chr1	94650000	94700000	0.152849628309351
chr1	94700000	94750000	0
chr1	94750000	94800000	0
chr1	94800000	94850000	0.43842107551189
chr1	94850000	94900000	0.00184758509759597
chr1	94900000	94950000	0.000108681476329142
chr1	94950000	95000000	0.00365169760466022
chr1	95000000	95050000	0.000673825153240881
chr1	95050000	95100000	0.0940746859105334
chr1	95100000	95150000	0.036082250141286
chr1	95150000	95200000	0.000608616267443352
chr1	95250000	95300000	0.0232360996391775
chr1	95300000	95350000	0.000760770334304217
chr1	95350000	95400000	0.0536451767160805
chr1	95400000	95450000	0.61168108507586
chr1	95450000	95500000	0
chr1	95500000	95550000	0.0243446506977351
chr1	95550000	95600000	0.341651088988393
chr1	95600000	95650000	0.83206538277616
chr1	95650000	95700000	0.0731426335695344
chr1	95700000	95750000	0.330782941355475
chr1	95750000	95800000	0.243098726253097
chr1	95800000	95850000	0.501804112507064
chr1	95850000	95900000	0.303243055253663
chr1	95900000	95950000	0.129722210146503
chr1	95950000	96000000	0.700973786027909
chr1	96000000	96050000	0.000673825153240881
chr1	96050000	96100000	0.0163022214493762
chr1	96100000	96150000	0.223536060513846
chr1	96150000	96200000	0.579772203625614
chr1	96200000	96250000	0.0646220058253272
chr1	96250000	96300000	0.000999869582228419
chr1	96300000	96350000	0.379472242750945
chr1	96350000	96400000	0
chr1	96450000	96500000	0.224970656001391
chr1	96500000	96550000	0
chr1	96550000	96600000	0.00171716732600091
chr1	96600000	96650000	4.34725905317235e-05
chr1	96650000	96700000	0.575403208277181
chr1	96700000	96750000	0.00984654175542321
chr1	96750000	96800000	0.480393861670217
chr1	96800000	96850000	0.000326044428987537
chr1	96850000	96900000	4.34725905317235e-05
chr1	96900000	96950000	0.289962178846237
chr1	97050000	97100000	0.64137286440899
chr1	97100000	97150000	0.477394252923532
chr1	97350000	97400000	0.109833499978264
chr1	97400000	97450000	0.782376211798461
chr1	97450000	97500000	0.707059948702343
chr1	97500000	97550000	0.499956527409468
chr1	97550000	97600000	0.0827066034865017
chr1	97600000	97650000	0.123896883015259
chr1	97650000	97700000	0.000347780724253344
chr1	97700000	97750000	0.00717297743772549
chr1	97750000	97800000	0.218384558535843
chr1	97800000	97850000	0.0597965482763118
chr1	97850000	97900000	0.544755031952354
chr1	97900000	97950000	0.735382341433726
chr1	97950000	98000000	0.0195844020345173
chr1	98000000	98050000	0.00680346041820634
chr1	98050000	98100000	0.00249967395557105
chr1	98100000	98150000	0.145611441985828
chr1	98150000	98200000	0.128526713906882
chr1	98200000	98250000	0.414489414424206
chr1	98250000	98300000	0.067273833847759
chr1	98300000	98350000	0.66663043950789
chr1	98350000	98400000	0.150567317306438
chr1	98450000	98500000	0.062796157022997
chr1	98500000	98550000	0.208711907142547
chr1	98550000	98600000	0
chr1	98600000	98650000	0.118115028474547
chr1	98650000	98700000	0.00489066643481284
chr1	98700000	98750000	0.000717297743772605
chr1	98750000	98800000	4.34725905317235e-05
chr1	98800000	98850000	0.00295613615615353
chr1	98850000	98900000	0.100378211537625
chr1	98900000	98950000	0
chr1	98950000	99000000	0.00171716732600091
chr1	99000000	99050000	0.00730339520932055
chr1	99050000	99100000	0.000499934791114209
chr1	99100000	99150000	0
chr1	99150000	99200000	0.00136938660174757
chr1	99200000	99250000	0
chr1	99250000	99300000	0.304112507064296
chr1	99300000	99350000	0
chr1	99350000	99400000	0.0141503282180585
chr1	99400000	99450000	0.0409946528713646
chr1	99450000	99500000	0.00675998782767462
chr1	99500000	99550000	0
chr1	99550000	99600000	0.112680954658088
chr1	99600000	99650000	0.30330826413946
chr1	99650000	99700000	0
chr1	99700000	99750000	0
chr1	99750000	99800000	0.00173890362126683
chr1	99800000	99850000	0.00180411250706425
chr1	99900000	99950000	0.00584706342650954
chr1	99950000	100000000	0
chr1	100000000	100050000	0
chr1	100050000	100100000	0
chr1	100100000	100150000	4.34725905317235e-05
chr1	100150000	100200000	0
chr1	100250000	100300000	0.00517323827326865
chr1	100300000	100350000	0.00799895665782724
chr1	100350000	100400000	0.000130417771595059
chr1	100400000	100450000	0.619897404686345
chr1	100450000	100500000	0.141764117723775
chr1	100500000	100550000	0
chr1	100550000	100600000	0.157914185106291
chr1	100650000	100700000	0.0600791201147677
chr1	100700000	100750000	6.52088857975297e-05
chr1	100750000	100800000	0.162435334521584
chr1	100800000	100850000	0.000195626657392478
chr1	100850000	100900000	0.729491805416685
chr1	100900000	100950000	0.000239099247924202
chr1	100950000	101000000	6.52088857975297e-05
chr1	101000000	101050000	0.000326044428987537
chr1	101050000	101100000	0.0130200408642351
chr1	101100000	101150000	0.100899882624006
chr1	101150000	101200000	0.00176063991653264
chr1	101200000	101250000	0.780985088901448
chr1	101250000	101300000	2.17362952658062e-05
chr1	101300000	101350000	2.17362952658062e-05
chr1	101350000	101400000	0.663739512237534
chr1	101400000	101450000	0.00113028735382337
chr1	101450000	101500000	0.0675998782767465
chr1	101500000	101550000	0.0208668434552015
chr1	101550000	101600000	0.0323218710602965
chr1	101600000	101650000	0.00180411250706425
chr1	101650000	101700000	0.0370821197235143
chr1	101700000	101750000	0.880189540494718
chr1	101750000	101800000	0.396969960439943
chr1	101800000	101850000	0.16219623527366
chr1	101850000	101900000	0.144307264269878
chr1	101900000	101950000	0.191757596835195
chr1	101950000	102000000	0.120179976524801
chr1	102000000	102050000	0.406251358518454
chr1	102050000	102100000	0.113963396078772
chr1	102100000	102150000	0.168891014215537
chr1	102150000	102200000	0.461526757379472
chr1	102200000	102250000	0.0909229230969874
chr1	102250000	102300000	0.196735208451072
chr1	102300000	102350000	0.577620310394296
chr1	102350000	102400000	0.370516889101422
chr1	102400000	102450000	0.135982263183063
chr1	102450000	102500000	0.294048602356214
chr1	102500000	102550000	0.883189149241403
chr1	102550000	102600000	0.0951397643785593
chr1	102600000	102650000	0
chr1	102650000	102700000	0.765204538538451
chr1	102700000	102750000	0.0167586836499587
chr1	102750000	102800000	0.191605442768335
chr1	102800000	102850000	0.1698691475025
chr1	102850000	102900000	0.000717297743772605
chr1	102900000	102950000	0.0316480459070556
chr1	102950000	103000000	0.345346259183585
chr1	103000000	103050000	0.622157979393992
chr1	103050000	103100000	0.00113028735382337
chr1	103100000	103150000	0
chr1	103150000	103200000	0.0108681476329174
chr1	103200000	103250000	0.0145198452375777
chr1	103250000	103300000	0.000608616267443352
chr1	103300000	103350000	0.0389949137069078
chr1	103350000	103400000	0.0144111637612485
chr1	103400000	103450000	0.0390818588879711
chr1	103500000	103550000	0.0944442029300526
chr1	103550000	103600000	0.0830978568012868
chr1	103600000	103650000	0
chr1	103650000	103700000	0.175651002043212
chr1	103700000	103750000	0.0275616223970786
chr1	103750000	103800000	0.0149545711428944
chr1	103800000	103850000	0.0925096726513933
chr1	103850000	103900000	0.071099421814546
chr1	103900000	103950000	0.00945528844063814
chr1	103950000	104000000	0.173607790288223
chr1	104000000	104050000	0.032778333260879
chr1	104050000	104100000	0.0321479806981698
chr1	104100000	104150000	0.207538147198192
chr1	104150000	104200000	0.438225448854497
chr1	104250000	104300000	0.570164761118115
chr1	104300000	104350000	2.17362952658062e-05
chr1	104350000	104400000	0.0497543798634961
chr1	104400000	104450000	0.000195626657392478
chr1	104450000	104500000	0.000195626657392478
chr1	104500000	104550000	0.660935530148242
chr1	104600000	104650000	0.109290092596618
chr1	104650000	104700000	0.411142024953267
chr1	104700000	104750000	0.0960309524844586
chr1	104750000	104800000	0.524192496630874
chr1	104800000	104850000	0.498717558579316
chr1	104850000	104900000	0.757662044081207
chr1	104900000	104950000	0.315350171716733
chr1	104950000	105000000	0.952440985958353
chr1	105000000	105050000	0.0821414598095901
chr1	105050000	105100000	0.113854714602443
chr1	105100000	105150000	0.0194322479676564
chr1	105150000	105200000	0.0438855801417206
chr1	105200000	105250000	0.06977350780333
chr1	105250000	105300000	0.323501282441421
chr1	105300000	105350000	0.241620658175021
chr1	105350000	105400000	0.000478198495848403
chr1	105400000	105450000	0.00176063991653264
chr1	105450000	105500000	0.917097769856106
chr1	105500000	105550000	0.829217928096335
chr1	105550000	105600000	0.142916141372864
chr1	105600000	105650000	0.303373473025258
chr1	105650000	105700000	0.223536060513846
chr1	105700000	105750000	0.59398774072947
chr1	105750000	105800000	0.95678824501152
chr1	105800000	105850000	0.811437638568882
chr1	105850000	105900000	0.816523931661088
chr1	105900000	105950000	0.16845628831022
chr1	105950000	106000000	0.481067686823458
chr1	106000000	106050000	0.218275877059514
chr1	106050000	106100000	0.292287962439682
chr1	106100000	106150000	0.568969264878494
chr1	106150000	106200000	0.0019127939833935
chr1	106200000	106250000	0.245620136503934
chr1	106250000	106300000	0.3553884275964
chr1	106300000	106350000	2.17362952658062e-05
chr1	106350000	106400000	0.000130417771595059
chr1	106400000	106450000	0.405881841498935
chr1	106450000	106500000	0.114615484936747
chr1	106500000	106550000	0.00784680259096637
chr1	106550000	106600000	0.000326044428987537
chr1	106600000	106650000	0.00434725905316702
chr1	106650000	106700000	0.0019127939833935
chr1	106700000	106750000	0.00134765030648176
chr1	106750000	106800000	0.0364735034560709
chr1	106800000	106850000	0.0685997478589749
chr1	106850000	106900000	0.0524931530669913
chr1	106900000	106950000	0.289657870712516
chr1	106950000	107000000	0.0769464852410555
chr1	107000000	107050000	0.0769247489457897
chr1	107050000	107100000	0.0125635786636525
chr1	107100000	107150000	0.0666217449897839
chr1	107150000	107200000	0.242968308481502
chr1	107200000	107250000	0.7656827370343
chr1	107250000	107300000	0.398013302612703
chr1	107300000	107350000	0.386993000912924
chr1	107350000	107400000	0.191040299091423
chr1	107400000	107450000	0
chr1	107450000	107500000	0.0281485023692561
chr1	107500000	107550000	0.00441246793896444
chr1	107550000	107600000	0.00176063991653264
chr1	107600000	107650000	0.0674911968004174
chr1	107650000	107700000	0.29146198321958
chr1	107700000	107750000	0.000630352562709158
chr1	107750000	107800000	0.00428205016736949
chr1	107800000	107850000	0.114245967917228
chr1	107850000	107900000	0.283658653219145
chr1	107900000	107950000	4.34725905317235e-05
chr1	107950000	108000000	0.158827109507456
chr1	108000000	108050000	0.27298613224362
chr1	108050000	108100000	0.366930400382559
chr1	108100000	108150000	0.091618484545494
chr1	108150000	108200000	0.00115202364908928
chr1	108200000	108250000	0.00489066643481284
chr1	108250000	108300000	0.103834282484893
chr1	108300000	108350000	0.00147806807807682
chr1	108350000	108400000	0.18484545494066
chr1	108400000	108450000	0.121201582402295
chr1	108450000	108500000	0.236621310263879
chr1	108500000	108550000	0.00243446506977352
chr1	108550000	108600000	0.802743120462548
chr1	108600000	108650000	0.0269747424249011
chr1	108650000	108700000	2.17362952658062e-05
chr1	108700000	108750000	0.00147806807807682
chr1	108750000	108800000	0.0169977828978829
chr1	108800000	108850000	0.0355823153501718
chr1	108850000	108900000	0.0586879972177542
chr1	108900000	108950000	0.00873799069686565
chr1	108950000	109000000	0.737382080598183
chr1	109000000	109050000	0.575403208277181
chr1	109050000	109100000	2.17362952658062e-05
chr1	109100000	109150000	0.181650219536582
chr1	109150000	109200000	0.00517323827326865
chr1	109200000	109250000	0.0348215450158675
chr1	109250000	109300000	0.0460592096683041
chr1	109300000	109350000	0.28065904447246
chr1	109350000	109400000	0.324827196452637
chr1	109400000	109450000	0.557470764682867
chr1	109450000	109500000	0.0488849280528627
chr1	109500000	109550000	0.0262791809763944
chr1	109550000	109600000	0.0434725905316697
chr1	109650000	109700000	0.799765248011129
chr1	109700000	109750000	0
chr1	109800000	109850000	2.17362952658062e-05
chr1	109850000	109900000	0.118658435856193
chr1	109900000	109950000	0.0166282658783637
chr1	109950000	110000000	0.0992696604790679
chr1	110000000	110050000	0
chr1	110050000	110100000	0
chr1	110100000	110150000	0.00269530061296352
chr1	110150000	110200000	0.180259096639569
chr1	110200000	110250000	0.00349954353779947
chr1	110250000	110300000	0.0527757249054471
chr1	110300000	110350000	0.805221058122854
chr1	110350000	110400000	0.152349693518237
chr1	110400000	110450000	0.680367778115898
chr1	110450000	110500000	0.150523844715907
chr1	110600000	110650000	0.884623744728948
[truncated: 44,006 more rows]
