# Supplementary material for: Transcription elongation can be sufficient, but is not necessary, to advance replication timing
Source: EMBO Rep. 2026 Mar 24;27(8):1964–99. doi: 10.1038/s44319-026-00735-2 (PMC13121604; doi:10.1038/s44319-026-00735-2)
Supplement: Supplementary file 4 — Source data Fig. 3 [file 44319_2026_735_MOESM4_ESM.zip › Fig3/3D/R26vTRE_Ptn_129_DESeq.txt]

baseMean	log2FoldChange	lfcSE	stat	pvalue	padj
Zc3h14	556.817457435371	-0.23625513936966	0.26936452000121	-0.877083364091895	0.380441359892586	0.999979593165392
Troap	90.3574316435024	-0.187123468770954	0.412025014495869	-0.454155602663851	0.649716835509637	0.999979593165392
Clca2	2.10261727096255	-1.5863398359282	1.96058855400983	-0.809114096215544	0.418449520789934	0.999979593165392
1810013L24Rik	999.229228477908	-0.273027755167204	0.262729891059841	-1.03919563193142	0.298713761561259	0.999979593165392
Srsf7	704.292992917477	-0.302162647523663	0.358881035419031	-0.841957689881429	0.399811636765576	0.999979593165392
Fignl2	4.8371031168238	0.837871850238431	1.4635177606661	0.572505419993731	0.5669796149963	0.999979593165392
Sema6a	65.3289720678109	0.753989238193212	0.425868487212163	1.77047436200083	0.0766481516489938	0.999979593165392
Anapc15	30.0324329649365	0.361429348548454	0.628005379017871	0.575519510857835	0.564939999137915	0.999979593165392
Misp3	3.08724477959261	-0.867751219378093	1.63581014413443	-0.530471841423414	0.595784827321778	0.999979593165392
Nmb	14.7396210729287	0.0322081985230401	0.864148996821237	0.0372715800649166	0.970268465564782	0.999979593165392
Tcerg1	1540.81795816645	-0.0785813668850755	0.282549534561467	-0.278115364822802	0.780923801427346	0.999979593165392
Zfp712	51.0592613856309	-0.155131670059393	0.493807269007928	-0.314154286086263	0.753403860664984	0.999979593165392
Fam129c	31.0029033705634	0.451025756970825	0.619340511100361	0.728235516468159	0.466469428028641	0.999979593165392
Atp5g3	223.786965160172	-0.236368395034294	0.447344185947725	-0.528381506811212	0.597234570423318	0.999979593165392
Pifo	2.02271569210465	0.703636041890997	2.19359595812914	0.320768297955431	0.748385985443339	0.999979593165392
Vsx1	5.89656090923775	0.506764155637878	1.16525257798143	0.434896403761447	0.663637625066917	0.999979593165392
Fyco1	236.735648012173	-0.101665763978111	0.306305313158867	-0.331909893856075	0.739957299291722	0.999979593165392
Tlr3	5.43707945765774	-0.712433718375445	1.29924443949999	-0.54834463532484	0.583455284361206	0.999979593165392
Trafd1	19.975365804539	-0.40959063469235	0.660995351308627	-0.619657360496485	0.535483393754031	0.999979593165392
Erfl	5.44907378472823	1.02567962690149	1.2387726015423	0.827980555611661	0.407681511868593	0.999979593165392
Krt80	5.72432386821541	1.74039221528119	1.33697866144045	1.30173522246504	0.193006914491034	0.999979593165392
Armc8	337.232819959444	0.0678656954609234	0.296613975358005	0.22880140889859	0.819023271693422	0.999979593165392
Ppil4	409.226142200203	-0.0394183447851179	0.280679475644908	-0.140438999661617	0.888313145896865	0.999979593165392
C530005A16Rik	29.8520069260589	-0.382751380415443	0.572388073641326	-0.66869209552274	0.503691910828737	0.999979593165392
Katnbl1	487.868756886843	-0.185318203961346	0.297012111102007	-0.62394157353974	0.532665956290336	0.999979593165392
Spag9	465.102900631946	-0.378429268947463	0.269060500660289	-1.40648392468897	0.159580474780698	0.999979593165392
Taz	60.6179338051761	0.298763472199856	0.476164998762638	0.627436861122136	0.530372911595602	0.999979593165392
Gfpt1	198.909791058025	-0.318778269149877	0.324330843782317	-0.982879905692328	0.325666548679285	0.999979593165392
Abcc5	1784.1250810893	-0.256049869159459	0.290796836747673	-0.88051119132921	0.378582445216081	0.999979593165392
Kcnmb4	22.6415281703791	0.401223322447242	0.691031892155731	0.580614769016801	0.561500116161136	0.999979593165392
Gm4013	4.64046564096795	-0.760610470537148	1.3396788947913	-0.567755805883347	0.570200792347856	0.999979593165392
Hpcal1	239.360586549573	-0.440043938457128	0.340654034565162	-1.29176200428342	0.1964395773621	0.999979593165392
Tbc1d31	497.249987729715	-0.288928826708049	0.268491383581676	-1.07611954936407	0.281873793621424	0.999979593165392
Cyp3a13	5.39365282352576	-0.470552822811234	1.21356088980196	-0.387745540224209	0.698204350991209	0.999979593165392
Akap7	647.94237891042	0.244719755949458	0.312198123416336	0.783860432188148	0.433122009238419	0.999979593165392
Ablim1	208.159067395946	0.473389773030544	0.358024450851518	1.32222749564909	0.186092407814418	0.999979593165392
Ulk1	1180.67837030764	0.133971944208777	0.265812196795516	0.504009770145495	0.614254511341247	0.999979593165392
Golga3	207.968230348489	-0.120422641603826	0.338639133027411	-0.355607577090267	0.722134468416736	0.999979593165392
Mir1193	14.095726876998	0.183119917052243	0.800702335888552	0.228699116818527	0.819102781276542	0.999979593165392
Wdyhv1	240.426655619487	-0.125464306008831	0.305291697867518	-0.410965338675131	0.681097950724326	0.999979593165392
Traf1	19.8402265646259	-0.0190813571471969	0.714068375415279	-0.0267220308364725	0.978681441338766	0.999979593165392
Rxra	145.24357322771	-0.169292353025277	0.406766335170686	-0.416190668665437	0.677270487372207	0.999979593165392
Dapk3	88.0221066104244	-0.288651683916779	0.386295052775099	-0.747231117362594	0.454924063783778	0.999979593165392
Ap3m2	27.5638714195136	0.764889111271474	0.587639771075929	1.30162924451321	0.193043157677355	0.999979593165392
Sirt2	22.1131804306751	-0.662327366616603	0.66421778508647	-0.997153917717483	0.318689805051628	0.999979593165392
Inhbc	41.8425943422167	0.0368639097389291	0.50419452859969	0.0731144581066994	0.94171503654655	0.999979593165392
Slit3	276.045271175407	-0.603099432349565	0.362048261967628	-1.6657984465162	0.0957535656745076	0.999979593165392
Dcakd	355.155600087741	-0.318888891463818	0.326214749046682	-0.977542837642159	0.328300480930685	0.999979593165392
Vps35l	571.236205598491	0.0991555456268193	0.274421983126593	0.361325082258727	0.717856445547455	0.999979593165392
Cyhr1	20.1335422381877	-0.00679128282797424	0.660005472505194	-0.0102897371474761	0.991790122470745	0.999979593165392
Taf10	21.3020640342017	0.266748925230659	0.780086535798018	0.341947864742696	0.732390127564719	0.999979593165392
Hagh	34.9513283241831	-0.154862358916791	0.55567501746474	-0.278692318440639	0.780480958047446	0.999979593165392
Ogfod3	93.5120925011748	0.107736079009986	0.422882030210821	0.254766273601826	0.798903625649963	0.999979593165392
Syn1	365.33797078415	-0.0356478317891719	0.320876390855122	-0.111095215494577	0.91154084273936	0.999979593165392
Fundc2	131.201416885298	0.144327700989467	0.441387718447367	0.326986218595198	0.743678308752451	0.999979593165392
Rab5if	175.932101945511	-0.0445508998693508	0.337561298760541	-0.131978695522659	0.895001142838212	0.999979593165392
H1f5	150.612516557743	0.996208369839108	1.75779159175531	0.566738613673936	0.57089178230805	0.999979593165392
Pop4	74.1144330445355	0.093183609255098	0.411568323601676	0.226411032898836	0.820881747701459	0.999979593165392
Carnmt1	808.417612243937	-0.286650216073268	0.266511405213628	-1.07556453669777	0.282122054850353	0.999979593165392
Iqcm	65.7152213239058	0.666771333628559	1.23529799621278	0.539765575329005	0.58935871035613	0.999979593165392
Clcc1	197.387967938773	-0.164219195053157	0.311718008778126	-0.526819723046687	0.598318785156139	0.999979593165392
Ilf3	875.080026774044	0.0977668595846891	0.295120569496286	0.331277686782586	0.740434744019584	0.999979593165392
Tpd52l2	497.380437754567	-0.187928124523247	0.264578100147554	-0.710293574632368	0.477522103486248	0.999979593165392
Arhgap25	5.95128580589883	0.168755270860632	1.17010446196664	0.144222397525943	0.885324855169359	0.999979593165392
Banf1	62.7449069519777	0.139125428019696	0.498372768766108	0.279159369730711	0.780122522841838	0.999979593165392
Tbc1d23	459.033464060282	-0.403711210516281	0.265556845202715	-1.52024403742297	0.128449653264309	0.999979593165392
4930473A02Rik	24.3123949050736	-0.242311875459731	0.665740473031737	-0.363973478067601	0.715877814441666	0.999979593165392
Pard3	7053.06408886875	0.174180568556909	0.295426328602147	0.589590539817726	0.555465195576075	0.999979593165392
Rorc	7.56580656366104	0.923292213602258	1.08414363818281	0.851632736737572	0.394417963986041	0.999979593165392
1700123J17Rik	158.622667881999	0.0955972388394146	0.384255222222828	0.24878578952397	0.803526483891018	0.999979593165392
Evi5l	48.6465590755552	0.387134873857059	0.462175307538356	0.837636428304709	0.402234927100133	0.999979593165392
Pex5l	27.5891223715817	0.51678840478796	0.687364485778537	0.751840421610705	0.452147030349738	0.999979593165392
Mtmr1	112.163275938932	0.0330202150718411	0.391035205078787	0.084443074799846	0.932704160824779	0.999979593165392
Mtor	471.503293548685	-0.0296881594122438	0.296497300530904	-0.100129611160319	0.920241427152529	0.999979593165392
Zfp758	30.1280924252	-0.131392092689782	0.620476085642075	-0.211760123766601	0.832294179592576	0.999979593165392
Plekhh2	147.426262284246	-0.417573164629827	0.326855462568593	-1.27754684394236	0.201409253392186	0.999979593165392
Adgrl3	249.949874312046	0.0617443206482633	0.304053777642697	0.203070394740568	0.839080011177529	0.999979593165392
Golga5	159.047534395926	-0.0695618635602526	0.349930643864891	-0.198787573423008	0.84242891697341	0.999979593165392
Plekhb1	61.8781120947013	-0.100157026842143	0.446568665656764	-0.224281358153159	0.822538380786365	0.999979593165392
Nufip1	809.656099379294	0.0214499126527867	0.267872106849485	0.0800752004569076	0.936177446565686	0.999979593165392
Smap1	326.915191643265	-0.0435771420459494	0.302519745391195	-0.144047265376344	0.885463146430752	0.999979593165392
Tepp	2.99940577135913	1.25926699588832	1.63558808605306	0.769916953190293	0.441349156756703	0.999979593165392
Acox2	8.25510210953068	0.515891201654669	1.04788923202387	0.49231463201343	0.622496937889083	0.999979593165392
Hars2	127.69219805635	-0.0533968923974577	0.352047190228747	-0.151675382958638	0.879442974056857	0.999979593165392
Gpa33	588.023575706362	-0.144260040488598	0.284788242793716	-0.506551952683986	0.612469228152932	0.999979593165392
Sdhb	200.519655678541	0.0319760645623617	0.323188100838124	0.0989394859508695	0.921186317441419	0.999979593165392
Gmpr	25.5994768719018	-0.395606412246191	0.642019786616491	-0.616190373712743	0.537768881002981	0.999979593165392
Me1	360.74370475491	-0.0969416432212576	0.28057475639617	-0.345510923599899	0.729710299498257	0.999979593165392
Klk11	7.08664744776638	0.787579654435476	1.11409251453695	0.706924823709834	0.479613196584739	0.999979593165392
Magt1	700.936680610415	-0.0533093806924592	0.27375405267011	-0.194734580812581	0.845600738551234	0.999979593165392
Mcam	62.124119269631	-0.0377918881958722	0.538990597844742	-0.0701160434838573	0.944101297276284	0.999979593165392
Pbld1	3.9311304208176	-1.30332590790589	1.40199540052034	-0.929622099631836	0.35256678098019	0.999979593165392
Tab2	806.256782347042	0.0683674797622233	0.279778057686602	0.244363265395195	0.806949489458746	0.999979593165392
Mettl27	196.7883178766	0.191857082772531	0.329347170466364	0.582537516569086	0.56020467886261	0.999979593165392
Trmt1	359.370543628193	0.235957903618397	0.363164676436624	0.649727021729146	0.51586856612655	0.999979593165392
Vps37c	249.740685019351	-0.178044471687331	0.297369091298709	-0.59873227210586	0.549351432925354	0.999979593165392
Sec23a	484.626611398648	-0.167052315466717	0.268391361085378	-0.622420612910768	0.533665329865525	0.999979593165392
Rara	227.250464134367	0.169019342094543	0.379840527048133	0.444974482865346	0.656338194674329	0.999979593165392
Med1	886.467700059724	-0.439585706334192	0.257029711024247	-1.7102525018702	0.0872191909192493	0.999979593165392
Ap5b1	12.4771179681102	-0.49025748157517	0.90186557904595	-0.543603717633614	0.586714200971537	0.999979593165392
Bag5	19.5449262149906	0.337309345012937	0.684166152901431	0.493022555387264	0.621996650196198	0.999979593165392
Pdcd2l	204.416781722264	0.0321372774951529	0.312185752039593	0.102942806598929	0.918008363396537	0.999979593165392
Ctcf	916.48056412979	0.161115127749289	0.274601462504727	0.586723487485126	0.557389430654961	0.999979593165392
Mnd1	249.942577383104	-0.0862377322696084	0.373667977081756	-0.23078705577904	0.817480237794626	0.999979593165392
Tktl1	5.85973384439437	1.2214875146409	1.19030089888385	1.02620061514386	0.304797031484633	0.999979593165392
Lix1	10.6384340224512	0.333510453096976	0.938642406605513	0.355311512403404	0.722356231776721	0.999979593165392
Ctnnbl1	21.2073315135575	0.849742068089584	0.688073030667416	1.23495912529133	0.216845716874353	0.999979593165392
Snph	1.79882558427827	0.500669822389426	2.06288415240174	0.242703799826333	0.808234863620889	0.999979593165392
Ppm1m	35.2890496879785	-0.265952194766456	0.612687232207382	-0.434074974613535	0.664233997526484	0.999979593165392
Prkar1a	402.406035105116	-0.0891170339696295	0.307933557442055	-0.289403450243967	0.772272655001628	0.999979593165392
Slc27a3	19.303933179322	0.140966127693297	0.716660827536595	0.196698524988236	0.844063464434458	0.999979593165392
Impdh2	124.54896151153	-0.237165748221752	0.401967673375297	-0.590011993328434	0.555182608891384	0.999979593165392
Tiprl	314.601064234885	-0.140426902135909	0.30122714901713	-0.46618275475536	0.64108469221651	0.999979593165392
Uaca	379.038162831091	-0.0308118041551596	0.289734857386861	-0.106344830004417	0.915308764028177	0.999979593165392
Smim31	22.790758778812	0.43026812025115	0.661759334574868	0.65018821461365	0.515570652813143	0.999979593165392
Calca	82.0015894822534	-0.193568698772057	0.483953564257418	-0.399973702165146	0.689175886295887	0.999979593165392
Phf3	28.4819069509905	0.0775195192673844	0.60381171746218	0.128383595457867	0.897845412649656	0.999979593165392
9330020H09Rik	23.1297114475664	0.668435625737304	0.702005737833528	0.952179718359817	0.341005845046187	0.999979593165392
Ube2q2	520.535524947921	-0.29999413757785	0.303706110501985	-0.987777746987049	0.323261508220537	0.999979593165392
Rfx3	730.354686360382	-0.296445987289127	0.310578377522644	-0.954496541754629	0.339832358991265	0.999979593165392
Bri3	195.500456270358	0.357448463634313	0.327382717286548	1.0918366937539	0.274904887437116	0.999979593165392
Fbxo27	32.1875066027501	-0.201256929444317	0.540974624986125	-0.372026561226377	0.709873073446406	0.999979593165392
Eps15l1	1888.8599857878	0.0961996709976295	0.250764102927009	0.383626164489863	0.70125554468241	0.999979593165392
Tmprss15	4.93157981149165	0.276840394281083	1.54087314188118	0.179664624398023	0.857415867105439	0.999979593165392
Max	642.110960074322	-0.123422269600715	0.264475264002707	-0.46666848057084	0.64073708383338	0.999979593165392
Ttc8	51.1883785016654	-0.338703495731939	0.483334636661311	-0.700763963599985	0.483450330762514	0.999979593165392
Vti1b	178.897949006979	0.0315813756179748	0.322663500308919	0.0978771245825408	0.922029864693036	0.999979593165392
Cpsf3	280.368763300615	0.144295281199981	0.302783635851715	0.476562350518335	0.633673798457894	0.999979593165392
Nlgn1	28.6110462223654	1.12634246388375	0.841683235875245	1.33820232585777	0.180830491144401	0.999979593165392
Casq2	60.4085739161121	-0.358978752515733	0.459405533847359	-0.781398407436264	0.434568207502447	0.999979593165392
Pidd1	78.7087480420993	-0.324112105282214	0.417265873534281	-0.77675200834651	0.437305096120495	0.999979593165392
Asb4	4.43684561185694	2.33712869102923	1.73014782186148	1.35082601700165	0.176751171870449	0.999979593165392
Orc4	1220.63596112452	-0.347866764749148	0.302237815892689	-1.15097035002615	0.249744433717666	0.999979593165392
Mapkbp1	68.1665791545703	-0.219749780049496	0.418781571786008	-0.524736031512353	0.599766705708236	0.999979593165392
Mospd1	117.608568703545	-0.0876654104460561	0.403165083719379	-0.217442963158673	0.827863152292798	0.999979593165392
Banf2	1.25239308671347	1.35325124612477	2.61045910883095	0.518395879692901	0.604182088882639	0.999979593165392
Dclk1	37.8949883812946	-0.265507006223416	0.642295628424652	-0.41337196529676	0.679334111213707	0.999979593165392
Gpcpd1	452.593503328421	-0.137963277558082	0.316060347841334	-0.4365092884962	0.662467261535804	0.999979593165392
Sinhcaf	696.606051141008	0.00457514218737989	0.279814794128696	0.0163506086289191	0.986954683078906	0.999979593165392
Acbd5	223.337647441863	-0.33444078185165	0.329634865908281	-1.01457951339621	0.31030630903905	0.999979593165392
Myo7a	6.52771169631858	0.815132032130049	1.10825908365421	0.735506745807446	0.462030933171198	0.999979593165392
4930548K13Rik	3.52287279976658	1.17596042345496	1.70630152791772	0.689186761082046	0.490705746926834	0.999979593165392
Luc7l2	1790.69203240851	0.0634812328077198	0.298708321528827	0.212519130644954	0.831702054537973	0.999979593165392
Dnah8	404.961383237539	0.00624411839736463	0.341299353594769	0.0182951368984378	0.985403407011392	0.999979593165392
Evc	71.1782682055682	-0.254854985682971	0.537202186682429	-0.474411668457393	0.63520637384458	0.999979593165392
Shroom2	437.553793596403	-0.027064042685297	0.321696084819367	-0.0841292261933916	0.932953687865831	0.999979593165392
1500009C09Rik	3.81279620689694	0.112371239547576	1.44512324458638	0.0777589316126035	0.938019815315717	0.999979593165392
Kmt2e	464.466847004382	0.234695955592619	0.315108183989858	0.744810726972969	0.456386149188727	0.999979593165392
Setd5	1420.08989277153	0.206991547000476	0.343622728581267	0.602380255389661	0.546921049896926	0.999979593165392
Pcyox1	68.3093433127129	-0.455505350301903	0.447661152723292	-1.01752262292784	0.308904875794983	0.999979593165392
Arpp21	16.4421341488427	0.742951271518626	1.01603284408457	0.731227613205762	0.464640136431932	0.999979593165392
Smim4	81.3970350698636	0.136758945059646	0.415502197037616	0.32914132833638	0.742048867442923	0.999979593165392
Smc6	633.869533951481	-0.149857393866321	0.262565488468349	-0.570742921091801	0.568173919602764	0.999979593165392
Nsmf	1.33309259568036	-1.99829563597504	2.49308101777575	-0.801536581333347	0.422821075216309	0.999979593165392
Hmbs	125.293765056447	0.0688578197589809	0.357670728497221	0.19251734702555	0.847336981094418	0.999979593165392
Slc35b1	86.1708927863597	-0.61913857821826	0.429930714848045	-1.44008919771431	0.149842164878193	0.999979593165392
Synj2	117.321732430918	0.403576912235416	0.356026041707952	1.13356009099601	0.256979121543086	0.999979593165392
Suds3	252.510042658717	-0.188960072275592	0.344915627792579	-0.547844333656075	0.583798794323004	0.999979593165392
Ptk2b	127.614425487786	-0.338428351803178	0.363257655128106	-0.931648231016159	0.351518348710613	0.999979593165392
Gfm2	553.283900412672	-0.0660035331150796	0.28389415461061	-0.232493455899471	0.816154769420041	0.999979593165392
Rlim	1417.26512200525	-0.40739611758311	0.373857978122875	-1.08970823527327	0.275841687310561	0.999979593165392
Ddt	84.265280703716	-0.363733333856369	0.583726860294872	-0.623122488611587	0.533204032556743	0.999979593165392
Epha3	20.8639999781774	1.00503270779615	0.820477398234387	1.22493649423971	0.22059914889664	0.999979593165392
Gatad2a	2354.14463842566	0.192415406885948	0.252641034804587	0.761615812074145	0.44628933480472	0.999979593165392
Shc1	163.476661646474	0.123041794398283	0.32076257715562	0.383591488412904	0.701281249561091	0.999979593165392
Anks1b	104.726173046466	0.295427786765799	0.497049076617877	0.594363415331156	0.552269072245863	0.999979593165392
Cdk6	2209.05482560217	-0.106117126715261	0.27786096985932	-0.381907278193796	0.702530141541445	0.999979593165392
Kdm1a	1316.45732681373	-0.0403163897433659	0.256610489470798	-0.157111230435317	0.875157186895273	0.999979593165392
Scaf4	1026.51877652775	-0.326262489632722	0.252866106444525	-1.29025789268559	0.196961131493826	0.999979593165392
Plcxd2	54.0827215436629	-0.615848673259061	0.447409952641824	-1.37647513119155	0.168674581498422	0.999979593165392
Morc2a	818.891349820765	-0.379344869679303	0.262161445168692	-1.44698954278043	0.147899852402926	0.999979593165392
Atp6v1c2	12.3965444641613	-1.12926422187751	0.90822344784992	-1.24337708363605	0.213728910888484	0.999979593165392
Map1a	22.4141573652365	1.1414985393338	0.762445516741429	1.49715424154159	0.134353128683887	0.999979593165392
Runx2	10.7289196715826	1.41801425925953	1.06510221371736	1.3313410121555	0.18307682929443	0.999979593165392
Gja3	1.97016754907163	-1.21002050372243	1.98659550448816	-0.609092540977125	0.542463101391339	0.999979593165392
Ackr3	21.5740965436475	-0.453922602547721	0.706544851518304	-0.642454051674541	0.520578414035408	0.999979593165392
Socs1	2.71627123520355	-2.04626451684447	1.98600198625495	-1.03034364064417	0.302848719747052	0.999979593165392
Sort1	85.7457161393274	-0.46109377897804	0.388752096325038	-1.18608692618475	0.235587972998021	0.999979593165392
Rangrf	13.9234036819483	-0.293013877385871	0.872894403762594	-0.335680783520711	0.737111598344824	0.999979593165392
Phyhd1	120.672926528658	0.753568021659908	0.382585375427634	1.96967283659917	0.0488758780504155	0.999979593165392
Slc4a9	15.1297118699384	0.0384307661795369	0.789180218889647	0.0486970723032159	0.961160709073113	0.999979593165392
Specc1	266.644883884836	-0.358742205212322	0.361203384781924	-0.993186166926182	0.320619238321621	0.999979593165392
Gtf2a2	270.937302766726	0.109816917353935	0.327656278630074	0.335158898260938	0.737505225107437	0.999979593165392
Deaf1	630.801633814959	-0.0172265597446645	0.262220891554538	-0.0656948408745747	0.947620779927572	0.999979593165392
Mtarc1	5.28360407125139	1.59185820465941	1.30487054644326	1.21993573155468	0.222489239138992	0.999979593165392
Set	985.493767908022	0.095235094537418	0.335776605367123	0.283626354591596	0.776696738112248	0.999979593165392
Glra3	20.8614299611526	1.19521331057199	0.892530431860826	1.33912891696041	0.180528708142157	0.999979593165392
Dnhd1	22.4882281484944	-0.564980195794155	0.67123517861092	-0.841702303153042	0.399954608757908	0.999979593165392
Pgpep1l	19.7264629351911	-0.737594756621231	0.724008471638223	-1.01876536741658	0.308314371114154	0.999979593165392
Notch3	68.3094044048929	0.220451549019123	0.463004599445886	0.476132524996413	0.633979966639494	0.999979593165392
Gtsf1l	77.2821936028353	-0.0864984299854063	0.44161199052154	-0.195869749558322	0.844712114975588	0.999979593165392
Rnf212	4.71637617428942	0.391715405321923	1.3114738911892	0.298683342423789	0.765181668022058	0.999979593165392
Tceal8	81.9150385310956	0.318988572395049	0.416679380237583	0.765549214873958	0.443944572217268	0.999979593165392
Gm5087	8.37627120432222	1.03995061566874	1.0565109123478	0.984325484492859	0.324955503061363	0.999979593165392
Slco6b1	17.6974073475531	1.50316816284521	0.896131733660278	1.67739642106576	0.0934649887634575	0.999979593165392
Ranbp3	551.596035842599	-0.146544465026244	0.284362764623901	-0.515343368601946	0.606313098399557	0.999979593165392
Parp6	100.090961745752	0.1229980604342	0.385245357194994	0.319272012334582	0.74952025388477	0.999979593165392
Gng10	9.20815174676208	-0.0290285657619975	0.983734249252973	-0.029508544389952	0.976459004472484	0.999979593165392
Mrps18b	75.0915027691858	0.323420210381326	0.406751642556374	0.795129451349422	0.42653820443438	0.999979593165392
D16Ertd472e	178.592828799871	0.0525757914036519	0.389617730923583	0.134941988597443	0.892657741044355	0.999979593165392
2310039H08Rik	25.7496654231195	-0.29046697098922	0.777837754042898	-0.373428738164849	0.708829373947875	0.999979593165392
Rps10	677.997871158851	-0.08365599480291	0.333799252376406	-0.250617681757346	0.802109709860277	0.999979593165392
Arih1	1714.95554110828	-0.199943321593052	0.266718246189851	-0.749642457721966	0.453470072350979	0.999979593165392
Dancr	22.4089209465061	-0.824961148495777	0.897311540360165	-0.919369819053761	0.357902169985494	0.999979593165392
9530026P05Rik	48.6871456285281	-0.143772110671989	0.494838294283143	-0.290543622700558	0.771400383195622	0.999979593165392
Itgal	20.6235964417248	-0.303681966839145	0.702996657065503	-0.431982092357018	0.665754428499733	0.999979593165392
Sirt6	95.4564865128341	0.553050004836427	0.435834918447755	1.26894377074269	0.204461119508053	0.999979593165392
Rgs12	113.857812353931	-0.381567921890846	0.363610717661111	-1.04938579463566	0.294000593500319	0.999979593165392
Hfe	3.88379590957382	0.363288074677475	1.55465335714491	0.23367786330494	0.815235074525714	0.999979593165392
Tdrd7	10.672809759819	-0.68565533880779	0.913467361963154	-0.750607375105589	0.452888981322486	0.999979593165392
Ak2	384.758442653024	0.106822753609313	0.339113944577371	0.315005488029823	0.752757486997376	0.999979593165392
Znhit1	34.4151273466619	0.435031474791976	0.587187239630554	0.74087351602819	0.458770134862213	0.999979593165392
Prx	134.698943253127	0.175415867734361	0.351862267952806	0.498535602453084	0.618106581872159	0.999979593165392
Zxdb	4.71910665574365	-1.85596994372212	1.4306667508949	-1.29727621234028	0.194536166081875	0.999979593165392
Alas2	400.789951517973	0.0406136233922292	0.339028417590723	0.119794156728355	0.904646210864856	0.999979593165392
Fiz1	179.731322790876	0.350825516426011	0.356368442814709	0.984446079610984	0.324896230898492	0.999979593165392
Serpinh1	61.4557892354172	0.410676652335101	0.550341884232504	0.746220965732642	0.455533945155224	0.999979593165392
Vmn2r65	1.90530069386338	2.43692562435911	2.41752891835358	1.00802336048941	0.313443247693947	0.999979593165392
Myh3	6.56535717298699	-0.0414512209265662	1.12442712865085	-0.036864301714511	0.970593203493431	0.999979593165392
Grm5	47.3148950037024	0.441203910728465	0.562654116674328	0.784147663108346	0.432953470779785	0.999979593165392
Vill	19.2381531823426	0.525747925383709	0.772852681939882	0.680269264336467	0.496333982158536	0.999979593165392
1700123O12Rik	33.4377913840151	0.958645420810598	0.565478418170129	1.69528206560517	0.0900219253226596	0.999979593165392
Wnk1	1105.89576537593	0.138298655925408	0.280904344284429	0.492333631499034	0.622483508721492	0.999979593165392
Tex14	641.637561332237	-0.076184329149735	0.326640438589385	-0.233236060662731	0.815578105530018	0.999979593165392
Zbtb37	132.854814271703	-0.0409950753127036	0.36802137755213	-0.1113931902146	0.911304559876645	0.999979593165392
Egfem1	39.1109822247585	1.44315153150158	1.51709893302609	0.951257363699402	0.341473744938238	0.999979593165392
Eya1	985.122858092574	0.415523347771931	0.369137121483326	1.12566123423786	0.260308938302259	0.999979593165392
Adgrg2	24.7626917309316	0.139780712495012	0.612363175084556	0.228264399595405	0.819440698998907	0.999979593165392
Nkain3	78.8530546772329	0.0156742769122037	0.606072582790596	0.0258620458296153	0.97936737295374	0.999979593165392
Cd2bp2	258.869828382935	0.304085470018931	0.354716707243015	0.85726289123056	0.391299612038739	0.999979593165392
Sapcd2	34.8180179854746	-0.00505733723444046	0.554440112390973	-0.00912152119122685	0.992722179992334	0.999979593165392
Kcng2	7.63880207382052	2.11381626060937	1.20464204372609	1.75472562295029	0.0793062510428323	0.999979593165392
Tecr	1163.29196579376	0.0296410146615369	0.247152104827847	0.119930253809424	0.904538398361868	0.999979593165392
Tfg	290.472820792483	-0.0857986122271704	0.312735558932546	-0.274348758164965	0.783816617741581	0.999979593165392
Gm12530	11.8067982003221	0.936290717542779	0.858705268219035	1.09035166336484	0.275558265501206	0.999979593165392
Trpm3	88.1091365957048	0.742779690380935	0.457257963502797	1.62442155122005	0.104285870632189	0.999979593165392
Trpc4	13.8193376543154	2.25624722127921	0.990346461611654	2.27824030148749	0.0227122643256389	0.999979593165392
Mtarc2	263.43254514526	0.377705300594862	0.335723308556476	1.1250493813459	0.260568109346996	0.999979593165392
Itih5	9.31119728421804	0.202469773947558	1.1199539979009	0.180784009278096	0.856537115039738	0.999979593165392
Adcy4	1.41951057540223	-0.352727953867758	2.48962169270822	-0.141679338230725	0.887333295992728	0.999979593165392
Mical1	107.840664698582	0.183619788634004	0.446952077690219	0.410826569109878	0.681199709560011	0.999979593165392
Zc3hav1l	103.928834344917	-0.221662157805549	0.364299445400178	-0.608461419868637	0.542881486242764	0.999979593165392
Wnk2	81.531148300148	-0.201949338341855	0.427587696533818	-0.472299226518747	0.636713222381832	0.999979593165392
Sec22a	416.674978306932	-0.388111359256968	0.29420859259006	-1.3191707143569	0.1871120465372	0.999979593165392
Ahsa2	76.8039537411994	-0.826088840051978	0.413743293484807	-1.99662170495656	0.0458662931928952	0.999979593165392
Tfeb	648.546200648925	0.366957134404685	0.347697461167771	1.05539204448669	0.291246059837452	0.999979593165392
Tgm1	46.3798332386743	0.659189178983877	0.53106794668909	1.24125205276189	0.214512651111051	0.999979593165392
D7Ertd443e	9.00957826331506	0.733544180496766	1.16845644762069	0.627789064787543	0.530142130590321	0.999979593165392
Tlcd2	5.9287732607133	-0.170016042437446	1.14391692840235	-0.14862621420849	0.881848586800279	0.999979593165392
Cbwd1	376.477309858151	0.0400098616496114	0.32618859165807	0.122658678668787	0.90237738634984	0.999979593165392
Lrch2	331.816606099873	-0.0906061302801483	0.3500729464099	-0.258820714966239	0.795773574107442	0.999979593165392
Zdhhc6	225.207565521408	-0.350830244045899	0.334658484180338	-1.04832317311533	0.294489736585409	0.999979593165392
Cbx3	580.942926343335	-0.0401330334797845	0.266744802588783	-0.150454790834872	0.880405816341921	0.999979593165392
Fndc4	2.16144838429135	-0.517263858937479	1.97259468952271	-0.262225109742457	0.793147895758019	0.999979593165392
Slc25a28	224.608450811905	0.0768018448238939	0.306087260282047	0.25091486902501	0.801879928269504	0.999979593165392
Gbp4	4.91810845306884	1.50223375844151	1.35504343862383	1.10862406002805	0.267592394300486	0.999979593165392
Cdkl3	92.6643176346753	-0.00118109146079961	0.395996341878483	-0.00298258174607594	0.997620247601772	0.999979593165392
Etfrf1	92.8344432771687	0.193415664945394	0.445659695584127	0.43399855733394	0.66428948867564	0.999979593165392
Gm10549	3.53959750362067	0.482832763690752	1.83251439609336	0.263481020787655	0.792179850113254	0.999979593165392
Atn1	19.1384169931586	0.238707375580256	0.67895553810556	0.35158027614931	0.725153059317845	0.999979593165392
Zfp111	322.163391962161	-0.296788396973268	0.34154053077179	-0.868969771472236	0.384863664910495	0.999979593165392
Sema3b	33.4641603214309	0.698991451235459	0.562504733848802	1.24264101113031	0.214000150211203	0.999979593165392
Rbm43	15.5326606369696	0.451291619661203	0.805569493143882	0.560214386843219	0.575333215016816	0.999979593165392
Kif18b	380.044290347309	-0.359514689594353	0.325423996029844	-1.1047577744125	0.269264561736998	0.999979593165392
Hsh2d	6.42206168242638	0.265406501534156	1.15022446704565	0.230743223725585	0.81751429180267	0.999979593165392
Sgsm2	102.278520414886	-0.21678574282053	0.420582974804352	-0.515441080137337	0.606244832272763	0.999979593165392
Sem1	610.459190755133	-0.0834704210558215	0.31621492096943	-0.263967370040362	0.791805062161014	0.999979593165392
Shd	2.23787044044646	1.43566942674414	1.88360427588964	0.762192698923483	0.445945003000422	0.999979593165392
Gjb5	37.1398923350884	0.239216333609735	0.627388916068599	0.381288746872887	0.702989002821745	0.999979593165392
Rnps1	405.513830156876	0.0274505182588585	0.297745065061619	0.0921947043964526	0.926543345406442	0.999979593165392
Gpr83	1.15592058456301	-0.409528463926693	2.64639402673873	-0.154749617702007	0.877018711848737	0.999979593165392
Rab23	222.558345462798	-0.304979944800043	0.355077900421433	-0.85890995873883	0.390390194634701	0.999979593165392
Ext2	480.503391599251	0.248199300126805	0.296545722066044	0.836968068187234	0.402610517144346	0.999979593165392
Scin	6.17020239637203	0.164759507192804	1.37429544783834	0.119886526184714	0.904573038036231	0.999979593165392
Clec11a	6.23157209344776	-0.0878013440366716	1.16809083044769	-0.0751665382074958	0.940082207652861	0.999979593165392
Map7d2	92.2037942184019	-0.882459818051059	0.387318375978571	-2.27838355415361	0.022703735377867	0.999979593165392
Ola1	568.476460370297	-0.298286263782605	0.279276552968847	-1.06806769351625	0.285489977487968	0.999979593165392
Lrrc46	5.76707144163489	0.563812798124595	1.30785112938677	0.431098605533918	0.666396674534321	0.999979593165392
Tmigd3	3.19656554176325	1.86344609741378	1.88017708818823	0.991101375035598	0.321636081648474	0.999979593165392
Dpep2	2.18777771273574	0.558475781870332	1.9394240294925	0.287959607273954	0.773377658325769	0.999979593165392
Slc25a51	120.992818286486	0.674225203660659	0.364051164734286	1.8520067204091	0.0640248578827876	0.999979593165392
6720489N17Rik	91.4912915368925	-0.216437583561239	0.398743786523898	-0.542798636307446	0.587268452256901	0.999979593165392
Zfp703	3.41515092394744	-0.372284231111429	1.54029730100292	-0.241696347107165	0.809015460247815	0.999979593165392
Slc35g2	6.64058135176847	-0.136287285472326	1.1338897275992	-0.120194479370484	0.904329090896964	0.999979593165392
Clasp2	1693.5077542062	0.0182774771646184	0.270247027641215	0.0676324817488241	0.946078197892403	0.999979593165392
Pak6	11.1505099099035	0.692769917056433	0.954491796611145	0.725799760161442	0.467961533982859	0.999979593165392
Smim19	157.415193467468	0.01116730943714	0.437178081896388	0.0255440743705597	0.979620993679866	0.999979593165392
Heph	10.9661616368345	1.21874270871368	0.952797541211508	1.27912033354328	0.2008546842797	0.999979593165392
Sh3d19	797.264878445764	-0.133706458631163	0.286761110733653	-0.466264265363899	0.64102635386868	0.999979593165392
Dab2	12.3410899057236	0.640200491355413	0.931128248167568	0.687553505776791	0.491733995573106	0.999979593165392
Arhgap44	1406.53823137132	-0.207982048576768	0.259308634527185	-0.802063722081588	0.422516098788141	0.999979593165392
Ppp1r32	1.96640268080672	-1.39237465465316	2.1315900374021	-0.653209402475032	0.513621289436665	0.999979593165392
Tead3	36.4432697303568	0.0307474728014937	0.603681583630297	0.0509332628909944	0.959378699944432	0.999979593165392
Gps1	69.4047644864883	-0.234894383809726	0.461728012292128	-0.508728900037176	0.610942262247298	0.999979593165392
Cdh16	23.1690385488985	0.394313549372623	0.726618391616841	0.542669376280461	0.587357462783103	0.999979593165392
Shmt2	277.960958584965	0.158954514463259	0.339825129987077	0.467753854664322	0.639960623572086	0.999979593165392
Ncor1	3024.1016171255	-0.240639471100415	0.240713863552213	-0.999690950696813	0.317460092741502	0.999979593165392
Dhrs3	16.3195517900102	0.0514419565303725	0.844363128427699	0.0609239731087777	0.951419757125918	0.999979593165392
Rs1	10.5189893672755	0.0926278018938684	0.882158168492098	0.105001353727983	0.916374734539783	0.999979593165392
Rps7	633.58152543663	0.143174974945218	0.372608616756242	0.384250305834668	0.700792936144429	0.999979593165392
Klk5	1.34766771149031	-0.197486203227758	2.57416120840928	-0.0767186618237465	0.93884735830569	0.999979593165392
D030068K23Rik	178.875738217372	0.0362770859634212	0.44992924098172	0.0806284247813426	0.935737460086626	0.999979593165392
4930547E08Rik	3.80481657252883	1.07238100936273	1.53460319028519	0.698800195484697	0.484676906362142	0.999979593165392
Mpig6b	5.0208639255151	1.53382768746587	1.30438840172481	1.17589798056904	0.239635645952329	0.999979593165392
Lgi1	19.7709515011019	-1.94195241915741	0.929839867610276	-2.08848048658991	0.0367545138207678	0.999979593165392
Cep131	73.8577218439105	-0.0366602615926544	0.4855531721302	-0.0755020535275672	0.939815263723649	0.999979593165392
Masp1	11.4366154720618	1.08512426708323	0.908411307502871	1.19452967848465	0.232270838473007	0.999979593165392
Mapkapk2	149.428120291975	0.199628012161375	0.33797590913759	0.590657519557425	0.554749916563284	0.999979593165392
Ppp2r5c	1998.29894040623	0.0678098816648128	0.25391332003059	0.267059174590146	0.789423600254875	0.999979593165392
Tbc1d21	0.836710620833739	2.07736637899312	3.38539656789824	0.613625711886043	0.539462688844196	0.999979593165392
Commd4	35.969222622703	0.135983562655965	0.529917340911046	0.256612781197496	0.797477707365655	0.999979593165392
Utp23	100.349666040163	-0.0974776810887587	0.391142763615776	-0.249212538633368	0.803196380925302	0.999979593165392
Ppcs	25.879789873281	-0.0972755747056276	0.682842558229097	-0.142456813116489	0.886719189535713	0.999979593165392
Mrpl19	144.25305951286	0.23705589814267	0.335821172450112	0.705899203475285	0.480250822948064	0.999979593165392
Hormad1	43.7915164358469	-0.421170005998589	0.583682422073	-0.721573907438854	0.470556486048251	0.999979593165392
Tctn2	49.6587045722863	-0.0637500461948297	0.460824770619659	-0.13833901790719	0.889972490116025	0.999979593165392
Tppp3	4.01372084556597	0.462962211160346	1.55129574161868	0.298435816420971	0.765370556234626	0.999979593165392
Ooep	82.9231000369173	0.148346905043688	0.405185426737974	0.366121028186983	0.714274767037459	0.999979593165392
U2surp	1672.23238570965	-0.0365540218003693	0.2703770902298	-0.135196446449294	0.892456556622586	0.999979593165392
Plekhj1	27.274653986463	-0.16467684705254	0.590003382776151	-0.279111699796844	0.780159104654891	0.999979593165392
Cux1	1972.2836766549	-0.0290265755362026	0.263429463441706	-0.110187278055273	0.912260851476941	0.999979593165392
Gm45927	11.378627519968	0.720479191439403	0.896187909985014	0.803937637868213	0.421432991753876	0.999979593165392
Mpv17	270.359107904112	0.127504992029381	0.294380247637791	0.433130256029489	0.664920143292211	0.999979593165392
Ankrd23	21.4776718686442	-0.356325089612739	0.691534666243582	-0.515267139893793	0.606366357944369	0.999979593165392
Hsf3	8.7534798918599	0.415027964391509	1.00707582992082	0.41211193046321	0.680257384504096	0.999979593165392
Radil	51.0568267889266	-1.22616107634829	0.548162910941131	-2.23685523386307	0.0252958031927444	0.999979593165392
Gm10653	4.9374236556638	-0.0427785864512135	1.31701575150115	-0.0324814539252504	0.97408810584912	0.999979593165392
Nanog	647.920778731451	0.00708827710059046	0.384742879110046	0.0184234133637157	0.985301074448016	0.999979593165392
Nit1	31.1700040352705	0.443606250359849	0.550541422792504	0.805763621036452	0.420379157804041	0.999979593165392
Rnf25	62.4667976277912	0.121652702555165	0.443817563918117	0.274105200977602	0.784003777054997	0.999979593165392
Tmem33	411.636745332807	-0.133000759353696	0.281440183010223	-0.472572032647042	0.63651853943473	0.999979593165392
Osgin1	7.50325990104014	-0.344397794776214	1.06618565320425	-0.323018597878504	0.746681157370181	0.999979593165392
Nfix	76.4586545350797	0.565160739625376	0.441242824064242	1.28083837017391	0.200250443609445	0.999979593165392
Stk35	461.952751687433	-0.183022584780212	0.286909312662643	-0.637910924123316	0.523531666205674	0.999979593165392
Pex26	76.0291517628505	-0.200795437622882	0.478647569225287	-0.419505812905054	0.67484650734855	0.999979593165392
Stard7	289.235695097043	-0.193979165984901	0.28542280531905	-0.679620417044351	0.496744838466023	0.999979593165392
Stat5b	134.751035948536	0.317418613810042	0.351642752751202	0.902673555267682	0.366699175525444	0.999979593165392
Ubac1	323.240290826943	-0.212711646469022	0.313414422829977	-0.678691314038266	0.49733347087432	0.999979593165392
Stat5a	37.4766348930473	-0.159363287007815	0.511419486480985	-0.311609727866207	0.755337140344199	0.999979593165392
Eva1c	24.5259981216165	-0.80399506499631	0.686979688944357	-1.17033309417308	0.2418669488441	0.999979593165392
Dab1	1028.48004352031	-0.656481926087084	0.372973355907764	-1.76013089323579	0.0783856158266908	0.999979593165392
Clba1	19.7078614325673	0.164245629849848	0.72100333915225	0.227801482920963	0.819800573800217	0.999979593165392
Mical3	775.161730663984	0.0399996182837377	0.270974625051751	0.147613889219695	0.882647493177693	0.999979593165392
Gm10516	1.3317409377452	1.06481286913171	2.76962549269029	0.384460957606726	0.700636827778312	0.999979593165392
Cilk1	289.602085769813	-0.166456157013958	0.292570401764365	-0.568943939681297	0.56939418504465	0.999979593165392
Slc38a10	643.145039595441	-0.280997906880602	0.310121824773889	-0.906088783288563	0.364888861779838	0.999979593165392
Zfp451	651.900744012052	-0.161033972816032	0.260382206314101	-0.618452294016493	0.536277235544441	0.999979593165392
Bloc1s4	23.2689370945628	-0.2213710613105	0.68002574612889	-0.325533353068873	0.744777443938578	0.999979593165392
Abhd17c	513.792011739133	0.0148316699993433	0.288457941430509	0.0514170971538889	0.958993161233996	0.999979593165392
Acad10	56.5838733521123	-0.114123879831517	0.450265022332858	-0.253459349874064	0.799913269854902	0.999979593165392
Snx10	883.832505630289	-0.270430689188718	0.258435524487719	-1.0464145350171	0.29536968486537	0.999979593165392
Sh2d4a	316.816903925941	0.460436194071245	0.302940346355167	1.51989063065053	0.128538465641895	0.999979593165392
Metrn	12.266479725303	0.0484795481979739	0.881126805881966	0.0550199447733838	0.956122574227485	0.999979593165392
Rab43	69.289854945402	-0.163251070763556	0.415894032903215	-0.392530447296768	0.694666319078648	0.999979593165392
Abcb8	129.547264505481	-0.0788899240871458	0.358805817638747	-0.21986801832342	0.825973944517481	0.999979593165392
D14Ertd670e	1.87032041591949	-2.73194925245608	2.33346558837968	-1.17076903386139	0.24169162800568	0.999979593165392
Optn	216.267646599976	-0.0706698651516787	0.3293431822473	-0.214578193692844	0.830096196829875	0.999979593165392
Sidt2	82.6713092159807	-0.0996448866673503	0.433444789795121	-0.229890608938799	0.818176773893673	0.999979593165392
Pum1	4965.35961138168	0.0214058142345737	0.240466963991985	0.0890176924065426	0.92906784943199	0.999979593165392
Oxr1	1143.43031981865	-0.0605902533505915	0.267813162960757	-0.226240759344118	0.821014170951119	0.999979593165392
Gm11545	3.50193439152253	0.564075078441404	1.65908417445637	0.339991838344329	0.733862674269796	0.999979593165392
Cyp3a59	2.7571129927493	2.21930332585762	1.85057563774314	1.19925026602218	0.23043064720491	0.999979593165392
Zfat	608.510336771854	-0.0424663694416871	0.267731156624403	-0.158615717263205	0.873971644984038	0.999979593165392
Mecp2	1025.7881796926	-0.0190884016924128	0.298312997869316	-0.0639878309988188	0.948979916406704	0.999979593165392
Efcab12	154.1873439983	-0.324936396649222	0.370844526558768	-0.876206532328931	0.380917765972153	0.999979593165392
Gnb1l	438.644139955175	-0.31706068028525	0.287091932775979	-1.10438728535314	0.269425173866792	0.999979593165392
Ap1b1	440.015823328631	-0.437118057970979	0.267947277237656	-1.63135846155017	0.102814704317955	0.999979593165392
Tbc1d4	188.236208686864	-0.152591825469296	0.382220300961992	-0.399224805917543	0.689727566919543	0.999979593165392
B4galnt1	5.93239512013132	0.695232122418582	1.28827580779617	0.539660931464593	0.589430887704823	0.999979593165392
Prickle2	412.6882326432	0.123776513651035	0.32113685288264	0.385432293241875	0.699917160688739	0.999979593165392
Gm2381	1317.30162398758	0.00232290548680083	0.308008266778757	0.00754169851054478	0.993982652237926	0.999979593165392
Gpr161	46.9943444040178	0.205303829038988	0.487897871451806	0.420792631105521	0.673906513016602	0.999979593165392
Carmil1	938.700920879199	-0.0828343508097068	0.283863455927368	-0.291810548628357	0.770431479468168	0.999979593165392
Myo1b	1308.47084706849	0.137567604452669	0.266365623453876	0.516461556370806	0.605532082487164	0.999979593165392
Rngtt	2192.35365609616	-0.138186414521703	0.274853389381701	-0.502764091185347	0.615130142900383	0.999979593165392
Larp4b	1736.15775908654	0.0490030508545522	0.264966425963301	0.18494060398935	0.853275622907374	0.999979593165392
Sh2b3	177.293451800319	0.157161375678237	0.324740228708162	0.483960291287086	0.628414050484758	0.999979593165392
Ap4s1	116.200030320499	0.192664461383279	0.385919361072521	0.499235023730965	0.617613823665132	0.999979593165392
Ntng2	11.9437654894609	1.03952880510942	0.861849880271966	1.20615994607018	0.227755824543141	0.999979593165392
Stk26	29.6458655889362	-0.319190391597527	0.592515813486858	-0.53870358281097	0.590091401170943	0.999979593165392
LOC666331	53.460067251437	-0.719749822318023	0.593427533508138	-1.2128689379529	0.225179933213913	0.999979593165392
Ubap2l	1031.52800698152	-0.173543828281926	0.278790038753033	-0.622489343802057	0.533620148609992	0.999979593165392
Tsen34	133.169401740727	0.366538611984969	0.371367396858124	0.986997283784176	0.323643970176663	0.999979593165392
Nup98	1784.07619350071	-0.177116931962654	0.264381596109467	-0.66992912732594	0.502902970769919	0.999979593165392
Nbr1	548.826353314142	-0.288852954052156	0.265303959961276	-1.08876231660589	0.276258713281878	0.999979593165392
Fen1	114.411820306719	0.420677441525001	0.367236819479715	1.14552087157545	0.251993454597597	0.999979593165392
Xpo6	1786.77594486557	-0.155885738510909	0.247919415698088	-0.628775838600491	0.529495820082732	0.999979593165392
Mybl2	3218.74133915084	0.155176617550471	0.299732211079718	0.517717521888895	0.604655371232218	0.999979593165392
Vamp2	67.7888501565944	-0.596525787970458	0.435432463031261	-1.36996167859821	0.170698864343401	0.999979593165392
Vamp1	40.288562454903	-0.416047278370622	0.557260059185615	-0.746594469696317	0.455308387676502	0.999979593165392
Ahi1	84.7532340891478	0.27258700872085	0.404814289883676	0.67336310879534	0.500716312465778	0.999979593165392
Arpc4	215.703414618016	0.106246262115156	0.369542333724662	0.287507688345979	0.773723615887773	0.999979593165392
Vps8	961.698516380514	-0.0648515260346777	0.251321350275593	-0.258042247360056	0.796374302308903	0.999979593165392
Mapk10	24.8139799414833	0.216271320448556	0.769022481526565	0.281228866052448	0.778534865807912	0.999979593165392
Pccb	255.200051980957	0.0460089082879457	0.293605444040124	0.156703185250401	0.875478776630918	0.999979593165392
Bpgm	88.4625494680952	-0.114336988659835	0.384019166072333	-0.297737714055395	0.765903356446353	0.999979593165392
2310057M21Rik	275.822781463521	0.0112810329937651	0.323232044347611	0.0349007259367923	0.972158901753395	0.999979593165392
Ubr7	567.29111260193	-0.0828174801338961	0.274819601141695	-0.301352158979359	0.763145971180701	0.999979593165392
Lbh	4.16286686416661	-0.209577402406034	1.54004914001377	-0.136084879995556	0.891754180342506	0.999979593165392
Hspa13	94.1643965523176	-0.625782410454492	0.389635331800955	-1.60607203551595	0.108258083355931	0.999979593165392
Tspyl4	20.0749747471445	0.365928366138787	0.692399268315835	0.528493288314497	0.59715700422778	0.999979593165392
Atp12a	4.43279842416344	-0.318534989028857	1.37277896576293	-0.232036618401878	0.816509572473986	0.999979593165392
Cutc	20.3163754756589	0.43884664506362	0.722532570712152	0.607372820066891	0.543603521931268	0.999979593165392
Sprtn	291.998106571076	0.0900362391740713	0.304141216010776	0.296034323644189	0.767203869063362	0.999979593165392
Prkd2	37.786549085598	-0.0903542464065645	0.520838761222193	-0.173478345187943	0.862275447846464	0.999979593165392
Proz	32.8383141206759	0.0424176262683345	0.55741320960332	0.0760972749435212	0.939341708136467	0.999979593165392
Ube2d2a	856.049174266103	-0.0576593291373799	0.294770995708934	-0.195607200086655	0.844917624297929	0.999979593165392
Sult1b1	3.49156995396902	0.149154388224633	1.76284178545968	0.0846101955688209	0.932571293245364	0.999979593165392
Polr3k	33.2745555292511	-0.120000724665163	0.554212251808244	-0.216524849953484	0.828578657091855	0.999979593165392
Tsc22d4	82.9671857659947	0.129279188746194	0.498776743895426	0.25919249509616	0.795486721344735	0.999979593165392
Asb3	475.771766361502	-0.406967454164952	0.305171166224143	-1.33357112075929	0.182344452748984	0.999979593165392
Wdr72	7.36748034916119	0.391955713231801	1.16264389277819	0.337124476089755	0.736023067083246	0.999979593165392
Eefsec	944.699602490096	-0.203495245397659	0.251694011857295	-0.808502530100066	0.418801350143728	0.999979593165392
Ccdc57	433.446180478189	-0.212420942481476	0.329624080664357	-0.644433932294456	0.519294086816544	0.999979593165392
Arhgap4	97.5520151330358	0.215215283665879	0.396399172552879	0.542925663239546	0.587180985559673	0.999979593165392
Mtf2	3104.01707712166	-0.205791304998857	0.252427185609121	-0.815250166111349	0.414929127683258	0.999979593165392
Cxxc5	391.820898757538	0.212631958326492	0.334218685922101	0.636206074893286	0.524642114150919	0.999979593165392
Nmnat3	35.9986630322329	0.403111325822638	0.602605858718372	0.668946907817955	0.503529346131422	0.999979593165392
St3gal6	36.6589123543663	-0.603060618127833	0.588022560736382	-1.02557394629998	0.305092453393244	0.999979593165392
Rock1	1141.09731402988	-0.123200867376928	0.289653353270085	-0.425338999138223	0.670589567687011	0.999979593165392
Atpif1	313.695980641404	-0.507738202662119	0.972316097630476	-0.522194586615887	0.601534854755209	0.999979593165392
Hyal1	25.7219017707971	0.629962538908174	0.66046160744142	0.953821587523615	0.340173960120628	0.999979593165392
Kitl	53.3147487795639	-0.892908020097721	0.47962189761332	-1.86169152105228	0.0626465844254981	0.999979593165392
Krba1	178.705018083076	-0.18920570012378	0.336630180602864	-0.562058041809961	0.574076474319832	0.999979593165392
Pik3cd	79.7306614910602	0.678299104530175	0.411346693081972	1.64897181851175	0.0991534083174446	0.999979593165392
Nfe2l1	423.99213868713	0.0637233322323773	0.334856672100651	0.190300321127313	0.849073802026145	0.999979593165392
Lpp	2039.23883403133	0.0028081069771512	0.322639688289268	0.00870353858832625	0.99305566861015	0.999979593165392
Gucy2d	2.98061286331245	1.20809382979978	1.8727586573653	0.645087836090634	0.518870266078566	0.999979593165392
Wac	1992.47576457785	-0.303976305578093	0.297071618819552	-1.02324249884919	0.306193203489966	0.999979593165392
Setdb1	442.976004657935	-0.240943870168418	0.277968511434996	-0.866802750155258	0.386050095005065	0.999979593165392
Chn2	870.825820684823	-0.143303073016158	0.299000389432448	-0.479273867462752	0.631743810452834	0.999979593165392
Rnpep	99.551866686784	0.207489821123096	0.411269189515662	0.504510978241405	0.613902349532822	0.999979593165392
Pcdh15	51.4933571019982	1.35550814557574	1.33820593510902	1.01292940795791	0.311093880463327	0.999979593165392
Kcnt1	6.64774560044508	-0.146742646655845	1.10468603642312	-0.132836518085252	0.894322673013568	0.999979593165392
2810459M11Rik	0.995890680146913	0.561796149729436	3.08620655630314	0.182034526685211	0.855555630174632	0.999979593165392
Gm10548	3.69742893113222	2.17139327715144	1.61493678397936	1.34456859159584	0.178764591914492	0.999979593165392
Yars2	252.684607947521	-0.418439362266209	0.299468779609151	-1.39727207227522	0.162331770743014	0.999979593165392
Nudt12os	3.1017505248261	1.86531198888818	1.74095535167489	1.07143011283641	0.283976078993637	0.999979593165392
Fam49b	1780.16704840917	-0.225080708573768	0.25663180944405	-0.877056936399924	0.38045571340991	0.999979593165392
Cacna1g	4.06838608165199	2.13048631185234	1.60734494305708	1.32546925975968	0.185015558610413	0.999979593165392
Bcar1	208.118520635061	0.336987488968877	0.393028419420213	0.857412523669391	0.39121694040395	0.999979593165392
Crhr2	3.60307049590124	1.03180851790436	1.58229304451427	0.652096981328195	0.514338611309236	0.999979593165392
Elavl4	85.6864663410602	-0.330527055195151	0.387077514066883	-0.853904045529341	0.393158157848718	0.999979593165392
Gm19466	15.8377552725758	0.552957174705693	0.746385683944263	0.740846437171196	0.458786555273203	0.999979593165392
Gm4262	19.2830906351066	0.784072470500383	0.783034958106825	1.00132498860085	0.316669715761879	0.999979593165392
4930556M19Rik	96.1122411844273	0.013847664367773	0.453485814572962	0.0305360474854391	0.975639545040746	0.999979593165392
1700026F02Rik	4.15583485262225	-0.360941119097546	1.49963993840944	-0.240685187059214	0.809799120541233	0.999979593165392
Kdm6a	2678.0036892784	0.0154778254001055	0.314693377976318	0.0491838293504552	0.960772797978435	0.999979593165392
Mettl1	55.6395282510472	-0.0095566426072009	0.444712959107542	-0.0214894628354868	0.982855208962655	0.999979593165392
Aanat	2.70079329758349	-0.373126215662182	1.74275380250919	-0.214101507123359	0.8304679005332	0.999979593165392
Dnajc2	532.711357443822	-0.26297627156342	0.285683839086421	-0.920515043498376	0.357303675375679	0.999979593165392
Mid1	43.6747873722305	0.801433125977038	0.692647359935067	1.15705793789811	0.24724869001876	0.999979593165392
Bcl11a	34.6125893468305	-1.11208054143817	0.565061455968943	-1.96807007395545	0.0490599755715077	0.999979593165392
Tpx2	916.121637249945	-0.0689989976699102	0.252370892745638	-0.273403152476279	0.784543329745607	0.999979593165392
1700001G11Rik	5.06259755330911	1.00958545601929	1.3655171731302	0.739342921411231	0.459698792453299	0.999979593165392
Mad2l1bp	20.4433515390372	0.463360983596981	0.694005839168872	0.667661505776225	0.504349687186147	0.999979593165392
Tars2	112.660626787284	-0.200656841598462	0.357697559669886	-0.560967879634533	0.574819434135878	0.999979593165392
Mrps34	21.8150658212013	0.321785926036739	0.887350527986489	0.362636766292247	0.716876241655851	0.999979593165392
Pycard	57.6906959360757	-0.268917485596606	0.476704458870857	-0.564117831483214	0.572673943417874	0.999979593165392
Ints12	58.8648930167543	0.476326901627454	0.475563053578396	1.00160619720836	0.316533826711074	0.999979593165392
Mybphl	6.60796130744717	0.745738820027545	1.14879530403971	0.649148562328877	0.516242355430246	0.999979593165392
Trnau1ap	157.001239553516	-0.0564419776034989	0.334671207165795	-0.168649039400446	0.866072705130072	0.999979593165392
Rreb1	1139.08569472668	0.279928782237711	0.258631684997036	1.0823452750614	0.279099135258762	0.999979593165392
Gnpda1	292.034242903537	0.0494552727679581	0.287578419295222	0.17197143265882	0.863459987814808	0.999979593165392
Ksr1	274.198829455878	-0.392705294667964	0.434223566759737	-0.904385032803284	0.365791271780986	0.999979593165392
Thbs3	6.19855210186183	0.0769757439971269	1.18219366077586	0.065112634715541	0.948084320733118	0.999979593165392
Sart1	94.2094768002768	0.210620989206558	0.473715830030604	0.444614631503767	0.656598271899204	0.999979593165392
Cuta	49.5342951366338	0.0518457802016774	0.612584619482241	0.0846344791442815	0.932551987004737	0.999979593165392
Syt17	14.4269064183877	0.624104858877851	0.774482682354371	0.8058344919742	0.42033828712009	0.999979593165392
Amdhd2	195.13288173844	0.233253901418581	0.315328642616247	0.73971682205365	0.459471838640425	0.999979593165392
Dgkk	7.91088322186148	0.966597484480964	1.21728019979749	0.794063260572026	0.427158604476887	0.999979593165392
Gprasp1	622.610473862997	0.0950546220278644	0.327804604829184	0.289973419004887	0.771836572916487	0.999979593165392
Zfp7	376.905913638418	-0.163940565070349	0.323960991930533	-0.506050324433824	0.612821321920739	0.999979593165392
Fam178b	932.668859599152	0.140247109836736	0.270591101200225	0.518299046844708	0.604249637856824	0.999979593165392
Syce2	240.314641552168	-0.152884366563332	0.323631354141719	-0.472402826879324	0.636639286983893	0.999979593165392
Vezt	327.299425626641	-0.147148187599026	0.292470836180816	-0.503120890686186	0.614879279876018	0.999979593165392
Stil	533.724037493067	-0.345134408384228	0.282472585891465	-1.22183328798087	0.221770677511833	0.999979593165392
Tbl2	196.404707590756	-0.504006803603239	0.388053960598385	-1.29880597746265	0.194010522774459	0.999979593165392
Rrm2	413.712273586931	-0.267633417121367	0.327328114807268	-0.817630399023164	0.413568264018034	0.999979593165392
St6galnac2	252.600229479099	-0.104513232994861	0.421834185046285	-0.247759040636769	0.804320847799378	0.999979593165392
St3gal1	34.8196826063094	-0.2264956503426	0.545273957133359	-0.415379548902984	0.677864075512355	0.999979593165392
Zfp317	579.474371209108	-0.101706097900052	0.29140619985364	-0.349018304864943	0.727075567361004	0.999979593165392
Pdia6	288.202245834205	-0.288745307953035	0.383759350678368	-0.752412436185914	0.451803070122876	0.999979593165392
Mrpl1	626.261057750828	-0.210888913248987	0.324885708084654	-0.649117237234814	0.516262601109288	0.999979593165392
Dcaf7	372.189293950196	-0.270008891415063	0.299526746105531	-0.901451689793112	0.367348208936159	0.999979593165392
Pdilt	1.89740546948033	0.737312408967649	1.97350817645259	0.373604942591614	0.708698256159393	0.999979593165392
Fendrr	2.61089579515883	2.35189965988874	1.92183222228626	1.22377990784797	0.221035265808053	0.999979593165392
Ccdc163	62.545901317071	-0.222149248395193	0.448119731473418	-0.49573636863694	0.620080424173877	0.999979593165392
2410004B18Rik	94.2169408699178	0.152074698123929	0.41285081492832	0.368352665478769	0.712610287399833	0.999979593165392
Disp3	3.55960574462349	0.880543682240896	1.64485633059319	0.535331667491801	0.59242053225391	0.999979593165392
Ccdc34	30.911005742234	-0.43278317997049	0.567461574702559	-0.762665172875076	0.445663105841761	0.999979593165392
Rabggtb	1312.83718596117	-0.0595012349976019	0.356683543187341	-0.166817999131376	0.867513255876458	0.999979593165392
Pex11b	1.38022809523655	0.311470909857117	2.51381266665394	0.123903787258621	0.90139145425945	0.999979593165392
Dand5	176.912098630159	0.480288010496285	0.368247070441017	1.3042548034967	0.192146719807861	0.999979593165392
Mir22hg	27.9230588859265	-0.45910851248702	0.633765516181396	-0.724413841973085	0.468811704403086	0.999979593165392
AU019990	30.2478271453854	-0.0190371841814126	0.562857412922512	-0.033822392215759	0.973018779753115	0.999979593165392
Mrps12	52.921699791472	0.0603745016069284	0.565035210896463	0.106850866003803	0.914907293190227	0.999979593165392
Exoc1	533.335226185835	-0.353253858962622	0.291604810102601	-1.21141300391557	0.22573715801203	0.999979593165392
Gm10649	14.3418329826207	0.332654465634312	0.984022158387101	0.338055868761697	0.735321086309518	0.999979593165392
Nkx6-2	4.1867407772887	-0.252331600866724	1.40899616267272	-0.179086080964249	0.857870111105658	0.999979593165392
Lrrc75a	432.336232987667	-0.451946100111907	0.818767864485585	-0.551983192935711	0.580959868385953	0.999979593165392
Slc23a2	1684.52258574771	0.0252690707779031	0.256212079384439	0.0986256028155004	0.921435541016136	0.999979593165392
Atg13	516.718019612228	-0.0131630057910002	0.26698804426558	-0.0493018547973129	0.960678741402715	0.999979593165392
Setd2	1047.66421138672	-0.0209685791241023	0.252015282140401	-0.083203601567386	0.93368964903531	0.999979593165392
Nhsl1	681.756996754626	0.521120246406315	0.331422595507936	1.57237392220542	0.115863858445161	0.999979593165392
Cops7a	162.490923064988	0.0840136046579488	0.327141616593399	0.256811119089041	0.797324586094044	0.999979593165392
Cops6	46.8983195633789	0.321958919020389	0.538899919248414	0.597437311680088	0.55021544894315	0.999979593165392
Rpl21	1879.65888190521	-0.218187606489153	0.815063206729916	-0.267694093767937	0.788934796440572	0.999979593165392
Derl3	15.8160996864735	0.169543028826973	0.83339528390897	0.203436510981615	0.838793864785411	0.999979593165392
Kctd18	170.591258145672	0.0693051610067653	0.336993472263966	0.205657280365594	0.837058630499484	0.999979593165392
D330050G23Rik	5.09733895837737	0.633366547771319	1.3262841376088	0.477549666629682	0.632970762765965	0.999979593165392
Inppl1	75.9426336108751	-0.241923851732389	0.484640740078677	-0.499181830427864	0.617651293515796	0.999979593165392
Trp63	9.15030676298437	0.982630508120725	1.05512042520198	0.931297020368666	0.351699942851033	0.999979593165392
Mocs2	68.6145207373595	-0.114761034843487	0.442017528260686	-0.259630054253878	0.795149151157962	0.999979593165392
Rnf34	130.54455474308	0.0516248236201887	0.351898355815271	0.146703793203539	0.88336582445922	0.999979593165392
Ttc39a	55.0702978627347	-0.188440391330905	0.449711315014029	-0.419025239169326	0.6751976868601	0.999979593165392
Tmc7	101.165617078295	-0.12991738888117	0.436174078165985	-0.297856739738968	0.765812506759243	0.999979593165392
Nkd2	34.5653065510436	0.133033874625717	0.571045918241974	0.232965284184635	0.815788363322099	0.999979593165392
Matn2	368.569180295067	0.0204859448809628	0.34625169823412	0.0591648935887996	0.952820771495728	0.999979593165392
Tmub1	3.02161551540002	-0.113373487651896	1.56288400756168	-0.0725412040198521	0.942171215757245	0.999979593165392
Folh1	6.46718089278392	0.442382656223079	1.2397692671578	0.356826603096276	0.721221619169618	0.999979593165392
Stk32b	15.2613118860427	2.19923823600293	0.904132771939889	2.43242840460731	0.0149979562796187	0.999979593165392
Sdf2l1	6.88078847060318	-0.129123016967089	1.17822409761019	-0.109591220574245	0.912733573684184	0.999979593165392
Ulk2	64.5782167561123	-0.259299666909994	0.47469479998837	-0.546245012408702	0.584897528703676	0.999979593165392
Rhbg	9.83290798797811	1.08545151102371	0.952385963345285	1.13971808993386	0.254403768124391	0.999979593165392
Ralgps2	908.000149857426	-0.193604548787908	0.255391919694305	-0.758068418999495	0.448410024564247	0.999979593165392
Tiam1	878.753782671616	-0.0722145275453009	0.259399239793354	-0.278391438628846	0.780711890843834	0.999979593165392
Ypel1	121.222057829723	-0.606772275743444	0.404728080585509	-1.49920972833326	0.133819232068045	0.999979593165392
Klhl22	776.428746171932	-0.389849508700129	0.427643304079194	-0.911623086299824	0.361967165093324	0.999979593165392
Ndrg2	53.7737070141988	-0.0143003419195939	0.596252028763403	-0.0239837203560584	0.980865594246658	0.999979593165392
Man2c1	200.039043563713	-0.145042813579437	0.324787153252601	-0.44657805004569	0.655179746930668	0.999979593165392
Setd6	108.489571232982	0.313451067434632	0.379711827671989	0.825497244466676	0.409089346456125	0.999979593165392
Porcn	37.0184854798626	0.430863225683349	0.512689634892014	0.840397769644983	0.400685399265609	0.999979593165392
Gm12250	6.33059413090699	0.227378405578155	1.11177899560068	0.204517630282541	0.837949016175707	0.999979593165392
Satb2	477.683301665157	0.119683007606123	0.316062585059751	0.378668698110843	0.704933900594938	0.999979593165392
Mark3	1052.23222302237	-0.188363917126333	0.258901362078298	-0.727550892796647	0.466888550713968	0.999979593165392
Itgb3	26.5226705029705	-1.19370834243722	0.635408710613788	-1.87864648768213	0.0602927790741484	0.999979593165392
Zkscan3	426.355207774407	0.0860585378074487	0.333891545191928	0.257743986173655	0.796604496619542	0.999979593165392
Ripk4	31.2619929569898	-0.0334552522127938	0.653682372759778	-0.0511796762570624	0.959182346614728	0.999979593165392
Pde1a	44.2683168572017	0.298442496878997	0.603185684635614	0.494777154831331	0.620757432102903	0.999979593165392
Enpp4	45.5264578354704	-0.0207330682196195	0.55237484390352	-0.0375344178838833	0.970058897969808	0.999979593165392
Igsf1	3.43233523564122	-1.61668248114714	1.52117674474795	-1.06278411547437	0.287879864652195	0.999979593165392
Fbf1	117.854649429029	-0.410735628231563	0.425339806304434	-0.965664680670827	0.334211998335872	0.999979593165392
Atraid	55.0850614707342	0.222743044243156	0.49777692312326	0.447475633955816	0.654531676920481	0.999979593165392
Dock9	891.509408183728	-0.15963891743492	0.259950603326707	-0.614112509807429	0.53914098219926	0.999979593165392
Wdr76	655.659019452848	-0.129221062271346	0.283307321255735	-0.456116212241127	0.64830641258362	0.999979593165392
Crtac1	90.16648053619	-0.585278789746622	0.441447633478363	-1.32581702870383	0.18490031109955	0.999979593165392
Paqr7	31.7392553354114	0.547427722392272	0.598372771062155	0.914860683617918	0.360264772463527	0.999979593165392
Phf23	64.5791618093311	-0.0352635107590196	0.525798233257673	-0.0670666208605124	0.946528666738531	0.999979593165392
Tpm1	207.045076665245	-0.106087139898839	0.303816036807729	-0.349182159748785	0.726952558752377	0.999979593165392
Gramd4	70.9608616541176	0.247123032529492	0.470121216024231	0.525658115622577	0.599125770044117	0.999979593165392
Polk	431.100963488543	-0.298995882865933	0.305385857660179	-0.979075734406284	0.327542560317801	0.999979593165392
Syne1	317.323560082741	-0.101333259963293	0.31355227473436	-0.323178200665716	0.746560289192968	0.999979593165392
Dbi	220.445440940138	-0.297621788038742	0.327182668206804	-0.909650225881228	0.363007001644765	0.999979593165392
Daxx	46.8467685014588	0.639652482305724	0.642260198228656	0.995939782770093	0.319279404237057	0.999979593165392
Cyp1a1	4.25767110938911	0.850434614801135	1.39763890264168	0.608479495808056	0.542869501046561	0.999979593165392
Cyp46a1	4.55598078202011	0.529110096877165	1.35213071515066	0.39131578844299	0.695563829980974	0.999979593165392
Eif4ebp3	26.7937850402487	-0.123150440216929	0.642680095002563	-0.19162012512063	0.848039777071712	0.999979593165392
Mprip	475.557050711399	-0.180897142062201	0.279048793795597	-0.648263479664807	0.516814550476944	0.999979593165392
Grin3a	47.022074459105	0.299990185733535	0.5017613456502	0.597874245065246	0.549923845976348	0.999979593165392
Epc1	758.865659717494	0.188756372578484	0.294266507764021	0.641447013500605	0.521232296213854	0.999979593165392
Dnm1l	1462.6075426847	-0.297671371541315	0.26565219264683	-1.12053045215046	0.262487783256233	0.999979593165392
Klk1	7.64111149469323	0.114939191965004	1.03446800563026	0.111109470123221	0.911529539171076	0.999979593165392
Rfc1	1301.40178956206	-0.0957655480371827	0.254907005677416	-0.375688176096556	0.707148729154854	0.999979593165392
Rbp4	0.999655548411827	1.00839713140123	2.86429976044587	0.352057122416635	0.724795423718642	0.999979593165392
Rbp1	8.07057889185505	-0.345786798585373	1.01752082807162	-0.339832649166209	0.733982559128836	0.999979593165392
Zfp850	314.267727218602	-0.321402964081887	0.312713968813172	-1.02778575994444	0.304050616154248	0.999979593165392
Tnip1	807.780521122306	-0.136532862131952	0.33389369244463	-0.40891117508784	0.682604847718105	0.999979593165392
Smarcd1	154.375580197614	0.119225821357938	0.360814845788409	0.330434910729409	0.741071366574119	0.999979593165392
Kis2	64.0755497139596	0.436561887117441	0.500458985317686	0.872323007329593	0.383032189690043	0.999979593165392
Lpcat1	643.948768776569	-0.224365361739209	0.287211287340659	-0.781185738961197	0.434693260107962	0.999979593165392
Dnm1	2.94885343580872	1.41342084416587	1.73442665276188	0.814921081796774	0.41511748491938	0.999979593165392
Secisbp2l	250.456513475992	-0.0133582933774437	0.313970703094897	-0.0425463052627753	0.966063198885918	0.999979593165392
Rragd	280.672358124583	0.371262143168296	0.303343965831405	1.22389823100895	0.220990621038943	0.999979593165392
Lrp8	182.517782797275	-0.0510303644554982	0.327081127223672	-0.156017453188613	0.876019264030601	0.999979593165392
Hsf4	3.9912776709569	-0.987440480081407	1.38950536404516	-0.7106417187241	0.477306283868204	0.999979593165392
Ampd3	114.028934738238	0.475553897637814	0.463430399848823	1.02616034207714	0.304816011154247	0.999979593165392
Mgst2	3.31565850693388	0.877434787661794	1.52731330392302	0.574495609648681	0.565632470647936	0.999979593165392
Sh3bp1	109.82597979863	0.50396236857723	0.420425832216628	1.198695060958	0.230646539243108	0.999979593165392
Usf1	194.490486342444	0.27757552273716	0.384388322204509	0.722122673095879	0.470219059564585	0.999979593165392
Wdr44	5.91204855685921	0.156574524601094	1.23376540918834	0.126907857389275	0.899013327631783	0.999979593165392
Adamts10	21.7799128857057	0.0973014314012063	0.651639752829637	0.149317826266263	0.881302849631097	0.999979593165392
Col26a1	59.8508398276447	0.981014761486832	0.446110110678352	2.19904175674276	0.0278749533082058	0.999979593165392
C2cd6	6.61424125160944	0.187510816651799	1.10912398754752	0.169062087518655	0.865747805392502	0.999979593165392
Itpa	279.991061951816	0.116171485373637	0.314843433271214	0.368981763940951	0.712141317466854	0.999979593165392
Rint1	299.189208150915	-0.178385684894394	0.290282247933487	-0.614524953435208	0.538868488790046	0.999979593165392
Vasp	517.146432518612	0.513046001712081	0.297381519505414	1.72521144745426	0.08448937342975	0.999979593165392
Pla2g4a	15.8120942331293	0.849948213566249	0.774765334680245	1.09703954929402	0.272624103794719	0.999979593165392
Igfbp7	40.5568790943734	-0.186669169379319	0.526150902573845	-0.354782569917041	0.72275248725126	0.999979593165392
Rgl2	49.8534081828671	-0.0827612735364291	0.536500158347543	-0.154261414929195	0.877403619522831	0.999979593165392
Ptpra	386.167728218647	-0.225027801934886	0.288778864578398	-0.77923916718564	0.435838841886128	0.999979593165392
Rabggta	146.180417120967	0.534020515634764	0.338381539376638	1.57816090268556	0.114528649685725	0.999979593165392
Ccdc186	313.529282402911	0.00660389781300567	0.287720480081904	0.0229524773875178	0.981688180501687	0.999979593165392
Slc16a11	1.91539073741662	-0.405794933707872	2.07507894233017	-0.195556383629527	0.844957401852191	0.999979593165392
Timm10b	24.622988400356	-0.655978223373115	0.624872047614422	-1.04978007238033	0.29381923929081	0.999979593165392
Arvcf	149.563790677085	-0.106391157691753	0.410284137974562	-0.259310921004577	0.795395353789276	0.999979593165392
Kcnj15	2.59673505606251	0.386938626537828	2.07259402467906	0.186692918116343	0.851901409002401	0.999979593165392
Palld	641.560755572069	0.610794460597095	0.310010525193248	1.97023781762361	0.0488111212425532	0.999979593165392
Csde1	1387.50003243425	0.0625459142681967	0.268455313461338	0.232984452651574	0.815773478581241	0.999979593165392
Dctn6	325.519737065988	0.0572554628668077	0.289627600331888	0.197686487065452	0.843290362831548	0.999979593165392
Fgd4	637.206057673416	-0.271944081433896	0.268293118823853	-1.01360811125551	0.310769785710294	0.999979593165392
Tpk1	1802.72709575213	0.0958667030686918	0.313320930432868	0.305969674404602	0.759627735494624	0.999979593165392
Mgme1	333.331403407611	-0.0179625279963672	0.294176728323075	-0.061060329614653	0.951311162551385	0.999979593165392
St7	611.475825714466	0.0409180139454041	0.339422784576245	0.120551759648335	0.904046080293804	0.999979593165392
Azin2	117.597240615287	-0.221837149573512	0.377907767335683	-0.58701399851478	0.55719430519664	0.999979593165392
Ddit3	132.006630766368	-0.100480624983908	0.388963109761958	-0.258329446834693	0.796152662033572	0.999979593165392
Ltbp1	231.124782425531	-0.409265716190028	0.391443650292268	-1.04552907138602	0.29577851163846	0.999979593165392
Cc2d2a	234.523685347305	0.0173496369827274	0.299575111359392	0.0579141468194718	0.953817014504027	0.999979593165392
Gpr135	4.24693023242054	-0.643559333186209	1.34570676662848	-0.478231475939275	0.63248546194533	0.999979593165392
Ffar4	1.23028823437369	-1.1827433799654	2.79911568130757	-0.42254180056356	0.67262959675325	0.999979593165392
Aida	303.173013466236	-0.110828346828103	0.30325891703413	-0.365457833563488	0.714769677159518	0.999979593165392
A730020M07Rik	1.67220590871133	1.84361549363107	2.35886277134765	0.781569625848893	0.434467543322985	0.999979593165392
Homer3	168.887928303342	-0.179186304302258	0.404046889224376	-0.443478984942147	0.657419316346352	0.999979593165392
Hint3	49.6326190565432	-0.249236398131931	0.471167808794283	-0.52897586269683	0.596822194101516	0.999979593165392
Etfdh	119.269567621476	-0.336063718181082	0.354203449885551	-0.948787252890026	0.342728826350966	0.999979593165392
Alg6	453.86090011753	-0.19652641105238	0.283674867690099	-0.692787530501557	0.488442898699217	0.999979593165392
Slc44a5	18.288457062796	1.05350814964111	0.769986491309905	1.3682164057825	0.171244347822711	0.999979593165392
Tspan2	48.6901056407969	0.162512857273805	0.493368638822173	0.329394380765212	0.741857614534353	0.999979593165392
Rufy3	630.291208838377	-0.223497941675897	0.278913824263453	-0.801315396488874	0.42294907973826	0.999979593165392
Als2	614.454933182435	0.018110626760991	0.265605078623974	0.068186296944385	0.945637335037207	0.999979593165392
Nus1	497.931553379276	0.152273789706851	0.299584615628445	0.50828307517535	0.611254837628493	0.999979593165392
Cttnbp2nl	136.961159679564	0.0731484204513386	0.348640272747359	0.209810587500158	0.833815509353574	0.999979593165392
Adamts18	12.7404837677394	0.644981461212954	1.07226167204014	0.601514982798722	0.547497035548958	0.999979593165392
Asb18	16.2235197279133	1.3345513114024	0.756578577588949	1.7639295519777	0.0777438406945429	0.999979593165392
Mettl18	3.72335831231197	1.55541126581151	1.52082164639335	1.02274403412142	0.306428885590747	0.999979593165392
Zfp819	269.898402451166	-0.154916080143482	0.36424457257021	-0.425307861282192	0.670612263556609	0.999979593165392
Ubap1	12.7757545813362	-0.406243284733375	0.831542152436419	-0.488542022245153	0.625165968216336	0.999979593165392
1700049E22Rik	2.94465612528804	1.53470019528788	1.83518334668883	0.836265323602078	0.403005656458899	0.999979593165392
Iqch	15.6493550011067	0.24397723976283	0.777116591373897	0.31395191206958	0.753557562028901	0.999979593165392
Slc2a4rg-ps	20.631226982109	-0.370887785155753	0.65630994680683	-0.565110717825089	0.57199845894031	0.999979593165392
Retreg1	304.084398874444	0.31823978608943	0.347221500719123	0.916532488426927	0.35938767549428	0.999979593165392
Fhl1	393.362347234281	-0.00659432035730854	0.36551813928949	-0.0180410208098752	0.985606128854681	0.999979593165392
Hnrnpf	2223.77638424661	0.241486545018548	0.282122220517148	0.855964285889599	0.39201753434994	0.999979593165392
Sfxn4	85.320949660289	-0.0144716178300099	0.457859906735032	-0.0316070868340624	0.974785391738665	0.999979593165392
Sfxn3	32.8008637775827	0.167082589889954	0.614246480991483	0.272012286696798	0.785612572015641	0.999979593165392
Camsap2	339.114645648696	-0.181790197639281	0.299068391548833	-0.607854934778683	0.5432836907154	0.999979593165392
Psmc5	180.540344680996	-0.0935255853490713	0.372863273402401	-0.250830779056474	0.801944943875923	0.999979593165392
Fli1	6.10198139187814	1.24779262488955	1.31003622694462	0.952487113886735	0.340849998092604	0.999979593165392
Mlip	21.2263725236407	0.383947969296663	0.974009940293867	0.394193070740964	0.693438501145028	0.999979593165392
Cldn10	12.6358132400612	-0.225396995918829	0.886079283889428	-0.254375652401502	0.799205359020104	0.999979593165392
Rad18	1020.05120466493	-0.194120813944513	0.2878938378919	-0.674279155698367	0.500133853500737	0.999979593165392
Mrpl53	28.9604507545945	-0.387720767906499	0.625785230526607	-0.619574814158249	0.535537752548411	0.999979593165392
Tspan11	1.89947064753939	1.1714626669322	2.14170798480625	0.546975906726226	0.58439528472681	0.999979593165392
Nadsyn1	93.999012111002	-0.345018037901955	0.389211455689797	-0.886453964440695	0.375372950646065	0.999979593165392
Lrrc40	480.427535416103	-0.274290395531391	0.304905790793703	-0.899590640169159	0.368338140048562	0.999979593165392
Spag16	80.9475800661267	0.35138121013677	0.555451863795838	0.632604250772527	0.526992110527774	0.999979593165392
4933439C10Rik	15.7822864842262	-0.268542633384008	0.769665898189256	-0.348908057399699	0.727158335940865	0.999979593165392
Pdcd4	35.2121600985554	-0.361816595829435	0.556333074580016	-0.650359671861277	0.515459920632751	0.999979593165392
Pik3c2g	16.4726498362459	0.574945670592356	0.888962933620958	0.646760004098782	0.517787281512159	0.999979593165392
Zeb2	8.95536595120085	-0.237547172389335	1.07449137543546	-0.221078714841304	0.825031143317208	0.999979593165392
BC031181	42.6233759974323	-0.605873373579896	0.553969344311763	-1.09369476813309	0.274088869648623	0.999979593165392
Cyp39a1	135.916854760007	0.0838656837779468	0.39182092209705	0.214040851440736	0.830515200459562	0.999979593165392
Rpap3	177.549104921014	0.0565991170323622	0.328557017095311	0.1722657380224	0.863228618749686	0.999979593165392
Pmfbp1	11.7407099598907	1.26686532621811	0.96004423906871	1.31959057162515	0.186971752451962	0.999979593165392
Armcx3	5.54106121462198	0.0736552484975939	1.23707939894014	0.059539629033268	0.952522302043009	0.999979593165392
Lama1	937.398992593462	0.0897517239765281	0.330204984768384	0.271806084452307	0.785771126581737	0.999979593165392
Fanca	639.36199103885	0.156473509557193	0.290959099723283	0.537785240970322	0.590725322459172	0.999979593165392
Naa30	226.867856084121	-0.440835641926745	0.344936769863725	-1.27801869919785	0.201242833090877	0.999979593165392
Rap1gap	67.4803086129031	0.477594267490554	0.438337839573086	1.08955747000008	0.275908126223024	0.999979593165392
Chchd6	368.670271692241	-0.0169052326711854	0.350094435751942	-0.0482876359770642	0.961487008121002	0.999979593165392
Zfp57	50.3621211353806	0.0870283094620299	0.495118886085708	0.175772550609117	0.86047263529672	0.999979593165392
Rapgef4	26.3724663496418	0.59583925450831	0.709847747032849	0.839390217126007	0.40125037178703	0.999979593165392
Zbed4	25.69939398559	-0.350360454171553	0.611061034962288	-0.573364089878805	0.566398199258414	0.999979593165392
Gtf2h3	203.101499543124	0.213144220351162	0.305066975851594	0.698680084123068	0.484751982973848	0.999979593165392
Fcgrt	22.6308354377699	0.046190346750013	0.766269524457982	0.0602795038504051	0.951933025814558	0.999979593165392
Mapk1	1798.59206255024	-0.248817941171327	0.245111176188509	-1.01512279056573	0.310047298993156	0.999979593165392
Ahcyl1	70.6531912506592	-0.336430911632685	0.425917938474345	-0.789896083827307	0.429588458648641	0.999979593165392
Cox7b2	149.017328067992	-0.0578011187249682	0.374117526696239	-0.154499895354807	0.877215593723151	0.999979593165392
Rgs17	13.9227136291431	0.477574695014833	0.812528841179608	0.587763376277822	0.556691129649297	0.999979593165392
Mzf1	26.5227979801243	-0.335622237988787	0.617208836822651	-0.543774194349756	0.586596868853265	0.999979593165392
Cdk2ap1	83.6146984976875	-0.353114597567825	0.419817664211294	-0.841114197115113	0.400283962372418	0.999979593165392
Srcin1	197.166756616692	0.16149658064919	0.405799371229017	0.397971490591709	0.690651200957467	0.999979593165392
Nphs1	228.032237002193	-0.233934136438244	0.330448402874123	-0.707929390499599	0.478989107112544	0.999979593165392
Tsnaxip1	26.6173330938068	-0.640597098321316	0.635458083834986	-1.00808710222918	0.313412648900572	0.999979593165392
Phyh	208.744880240432	0.196353640903813	0.328548300100554	0.597640106017039	0.550080097491793	0.999979593165392
Vdac1	1303.119212988	-0.17930170800304	0.305423255339669	-0.587059776452301	0.557163560892213	0.999979593165392
Grb2	40.9331852103662	-0.362380928228856	0.517633961211832	-0.700071779255919	0.483882478862346	0.999979593165392
Pax7	9.25097230796155	0.797867603361861	1.03316623850882	0.772254815946594	0.43996352109712	0.999979593165392
Smarcd3	12.8716408606694	0.60663016031255	0.828161418006996	0.732502320347681	0.463862026986448	0.999979593165392
Khdc3	44.0168654033095	1.06201608369135	1.42201172656239	0.746840594809083	0.455159788126374	0.999979593165392
Rab5a	524.893889869127	0.154185211666213	0.334051910014011	0.461560634871827	0.644396429541241	0.999979593165392
Slc25a23	31.4660800892565	-0.264298822652459	0.587607819521285	-0.449787790209768	0.652863462583102	0.999979593165392
Cd68	10.5713884897254	-0.958551801722041	0.907130067065047	-1.05668617602255	0.290654836126872	0.999979593165392
Sh3kbp1	130.273406656624	0.176242633009874	0.37109265654214	0.474928915737949	0.634837640494346	0.999979593165392
Pan3	1469.93530030072	-0.18049322943907	0.250668181879863	-0.720048424516736	0.47149518098124	0.999979593165392
4930550C14Rik	23.7191178756694	0.30545981057294	0.67660513741568	0.451459490449121	0.651658415140221	0.999979593165392
Cobll1	57.9944325017853	-0.506117928495734	0.504608673727547	-1.00299094099401	0.315865232145351	0.999979593165392
Dguok	184.050023397582	-0.148352731052463	0.356644948318749	-0.415967565927427	0.677433736937227	0.999979593165392
Rpl3	2077.90023501721	0.0229050711964653	0.394075853557511	0.0581235084303955	0.953650249025362	0.999979593165392
Cntn6	16.3250822222807	1.23524890279425	0.952625789839352	1.29667799882109	0.194742002465108	0.999979593165392
Ap1ar	396.307074007261	-0.179504775739179	0.309648018303189	-0.579705876119701	0.562112980060153	0.999979593165392
Barhl1	23.8682264087251	-0.0204678310970227	0.629999199018602	-0.0324886620949789	0.974082357595587	0.999979593165392
Fmn2	863.337593824712	0.314436768156539	0.282928591954094	1.11136441172251	0.266411524381975	0.999979593165392
Srfbp1	855.006966098178	0.135234692722952	0.324721673234475	0.416463401952545	0.677070942548373	0.999979593165392
Ccdc30	102.579632713464	-0.595654721869965	0.4370866477067	-1.36278407266668	0.172950572215366	0.999979593165392
Myl12a	195.124992155902	0.0218399580496532	0.314984817227997	0.0693365421287741	0.94472173930348	0.999979593165392
Stard3nl	382.679404570521	-0.0842181526457102	0.277105885068486	-0.303920476553199	0.761188477205107	0.999979593165392
Xaf1	12.2752312988096	-0.35910024620026	0.888416175235716	-0.404202733144726	0.686063644070453	0.999979593165392
Kansl2	986.032549733838	-0.113341808473502	0.268043677051738	-0.422848282489516	0.672405958036179	0.999979593165392
Otub1	139.286319958907	-0.0925585090707928	0.357334064436864	-0.259025148404643	0.795615836878372	0.999979593165392
C2cd5	31.8841335604734	-0.0145983281298355	0.562062475426798	-0.0259727855319826	0.979279045125431	0.999979593165392
Capza1	644.090891029144	-0.0663988192372139	0.285706814404764	-0.232401944544262	0.816225838740525	0.999979593165392
Asap1	1618.29430684682	-0.116801219356016	0.267685881767824	-0.436336868364702	0.662592336118146	0.999979593165392
Alyref	75.6551197582915	0.386777713478053	0.43968433561814	0.879671350889251	0.379037373704984	0.999979593165392
Prkacb	647.977042765057	-0.121462501947817	0.285446748392698	-0.425517202881978	0.670459683701191	0.999979593165392
Scyl2	338.308309966338	-0.133532942359685	0.286249914713332	-0.466490767319226	0.640864254711477	0.999979593165392
Gm12505	4.12187392208044	1.20619226599227	1.41945652837224	0.849756397524533	0.395460535879612	0.999979593165392
Rgs19	15.6888231252242	-0.564260021530106	0.775524869138376	-0.727584690039677	0.466867855335068	0.999979593165392
Ctbp1	57.8981904331564	0.153025464583464	0.453674595885816	0.337302255782421	0.735889059375179	0.999979593165392
Txndc16	134.025709890253	-0.234357496339058	0.374762466242895	-0.625349434505973	0.531741741612096	0.999979593165392
Mfap2	6.39746347746574	0.136920290044404	1.12487939775067	0.121719973108399	0.903120794601974	0.999979593165392
Ncor2	882.683697807476	0.404485113494519	0.342744746982126	1.18013512112445	0.23794647797806	0.999979593165392
Avpr1b	2.9985559262562	1.29153333252297	1.66436952832885	0.77598953269696	0.437755166254528	0.999979593165392
Ncan	3.6231209418966	0.466254224297226	1.48608569559248	0.313746525977655	0.753713561023553	0.999979593165392
A830082K12Rik	6.37521152843231	1.3517306553044	1.15097355397162	1.17442373079731	0.240225344619917	0.999979593165392
Ablim2	585.263746439259	1.01481525465037	0.319977335130772	3.17152230246442	0.0015164222357624	0.999979593165392
Fgf1	16.2594075876457	-0.32730709225411	0.741383785177423	-0.441481320198797	0.658864581845251	0.999979593165392
Armt1	324.677321267814	-0.12978512908161	0.280430636948849	-0.462806526753647	0.64350305251941	0.999979593165392
Ncbp3	13.3163286254327	-0.459782410253558	0.827066411155399	-0.555919577983162	0.578265833755353	0.999979593165392
Slc15a3	2.96353344331978	-0.259026965132067	1.59636191107304	-0.16226080272609	0.871100480468111	0.999979593165392
Ccnc	324.236957573734	-0.175439550910985	0.297410308118166	-0.589890619531856	0.555263983426417	0.999979593165392
Atp2a3	65.2857239014784	1.09730949693401	0.479047388257004	2.29060740927224	0.0219861300251589	0.999979593165392
2810004N23Rik	850.572785824664	0.26028074843709	0.256164327620465	1.01606945375597	0.309596313904075	0.999979593165392
Rwdd1	274.489370858884	-0.199395743264638	0.319154876156992	-0.624761700856969	0.532127470698604	0.999979593165392
Grtp1	755.67205515831	0.391048581842851	0.26250668166016	1.48967096521033	0.136310772517291	0.999979593165392
Podxl	81.0017416812148	0.0884541026292639	0.511640526330872	0.172883300045825	0.862743158623064	0.999979593165392
A330076C08Rik	15.7732429536589	0.697054269899429	0.800360014216281	0.870925905240269	0.383794611123852	0.999979593165392
Zfp617	95.5052504135526	0.444385256245291	0.406009639831715	1.09451897848899	0.273727428398506	0.999979593165392
C1ql1	17.6000068421187	-0.656632780709218	0.758647876334194	-0.865530374753153	0.386747751742312	0.999979593165392
Bpnt1	8.0313241872329	0.1291159505521	1.06558542742148	0.121169028056752	0.90355715536133	0.999979593165392
Ube3a	692.251530921527	-0.204236173669903	0.368774364599133	-0.553824216853882	0.57969915317209	0.999979593165392
Ubb	324.810726819941	-0.116373325706174	0.47549787003502	-0.244739951616614	0.806657791629781	0.999979593165392
Tyr	3.37947650535162	3.25379993220797	1.8190151738737	1.78877008776063	0.0736518501127776	0.999979593165392
Med21	75.5562966636215	-0.375586078540401	0.447513054132444	-0.839274016863079	0.401315560383509	0.999979593165392
Ftsj3	429.195921455378	-0.277147745361891	0.365456392721084	-0.758360644065706	0.448235111637615	0.999979593165392
Gdpd3	11.9758004132089	-0.552746820421559	0.872586010665101	-0.63345826504856	0.526434426662182	0.999979593165392
Tjap1	596.086531812091	0.0298585763185887	0.276833167032292	0.107857655347727	0.914108607239122	0.999979593165392
Stau2	449.277016654436	-0.184976193467791	0.326512328286396	-0.566521314642495	0.571039447621581	0.999979593165392
Paqr5	24.1034317423786	1.12662675048983	0.692111114266041	1.62781196150069	0.103564763436957	0.999979593165392
Clasp1	1170.79430658131	0.0393056572848604	0.24957764596473	0.157488693079568	0.87485971831385	0.999979593165392
Rbm10	409.287759998068	0.145185433837258	0.286954700899109	0.50595244957602	0.612890030883066	0.999979593165392
Slc41a3	37.4255006023736	0.204477874761552	0.528030754250618	0.387246146394914	0.698573990099174	0.999979593165392
Flot2	231.817083895078	0.268258199021906	0.302463287622523	0.886911602166721	0.375126494678665	0.999979593165392
Ccnyl1	353.722204769223	-0.114145480495419	0.315005447817634	-0.362360337848829	0.717082774208059	0.999979593165392
Ecm1	22.2985702769045	0.291063359496996	0.685669520272556	0.424495111553591	0.671204769683368	0.999979593165392
Cd82	9.38641069128488	0.703461059417468	1.08993649896881	0.645414719190532	0.518658467302712	0.999979593165392
Anks1	681.580148885064	0.120083577764828	0.287094826001993	0.418271479974335	0.675748639223334	0.999979593165392
Syt6	5.54974359739937	1.60585874104466	1.34482656433662	1.19410099683508	0.232438463358015	0.999979593165392
Dnmt3a	186.715801753204	0.0518741673556382	0.359930692712551	0.144122655849931	0.885403614707688	0.999979593165392
Mpv17l	258.565011396029	-0.301583645111884	0.311871076448404	-0.967013833236243	0.333537118396418	0.999979593165392
Pde4dip	391.525802619899	0.0541916570664481	0.301061298274367	0.180002070598465	0.857150942648329	0.999979593165392
Pomgnt2	65.149396114104	-0.469989497995907	0.464686280544411	-1.01141246831149	0.311819056068411	0.999979593165392
Ankrd10	2857.50447620463	-0.0389301451867857	0.249761351124795	-0.155869372949276	0.876135987048173	0.999979593165392
4930504C09Rik	2.32692478163608	-1.06530750496664	2.30552828084162	-0.462066552737213	0.644033594943798	0.999979593165392
Nsg1	11.7239616088706	-0.802797319061561	0.847716975285835	-0.947011021916686	0.343633162569426	0.999979593165392
Prkar1b	70.7898046453048	0.255272148864322	0.418496187237802	0.609974849589892	0.541878468063891	0.999979593165392
Tmem159	29.397781741373	-0.473972971921352	0.630956693898075	-0.751197311170642	0.452533918178771	0.999979593165392
Thumpd1	172.828859427514	-0.00816961061810381	0.351155706681788	-0.0232649234019341	0.98143895120632	0.999979593165392
Brdt	8.7803737198451	-0.363562333300508	0.973423218008153	-0.373488454533106	0.708784936650685	0.999979593165392
Adgrv1	259.581639450489	-0.119766763566022	0.319165329180132	-0.375249917883241	0.70747460888998	0.999979593165392
Ctu1	41.2176446689854	-0.324242907675046	0.546432473384343	-0.593381476153567	0.5529258828805	0.999979593165392
Ube2m	60.2353495087531	-0.00933706845126019	0.447184661757737	-0.0208796706366431	0.983341643571139	0.999979593165392
Ccdc136	30.702155685513	-1.79924762096013	0.703485667325885	-2.55761802198401	0.0105391787948806	0.999979593165392
Mrps35	400.248353590771	0.0194850118551509	0.270446337158647	0.072047608630472	0.942564020059186	0.999979593165392
Eva1a	64.0810805176414	0.497541944429112	0.509126427268308	0.977246353324552	0.328447204872571	0.999979593165392
Rsph6a	4.75325515412674	-0.354484592016695	1.31912028971938	-0.268728026381966	0.788138982908347	0.999979593165392
Thy1	15.4798434293435	-0.403645742556479	0.862012204110642	-0.468259893110132	0.639598745959355	0.999979593165392
Thrb	75.3367378089109	0.541133370538431	0.439913844706257	1.23008943012412	0.218663617719864	0.999979593165392
Thpo	17.2207179371134	-0.390733468685579	0.717312621195097	-0.544718519011401	0.585947126047545	0.999979593165392
Adam17	362.24097473937	-0.228247115847533	0.288170966153549	-0.792054518517711	0.428328888022765	0.999979593165392
Prap1	8.8730052992863	0.164228294262868	1.00488586437893	0.163429798432252	0.870180042522749	0.999979593165392
Patl2	88.7035469005768	-0.219369491210283	0.453158484698234	-0.484090000778348	0.62832199737016	0.999979593165392
Tmem86a	4.61253742617207	-1.63626384978699	1.42937317102734	-1.14474224293083	0.252315947051728	0.999979593165392
Plce1	542.402909470668	0.521784318180244	0.278720748735399	1.87206844322737	0.061197135137736	0.999979593165392
Aknad1	3.78721851572225	2.72747010679094	1.83487167144362	1.48646368530234	0.137156515458804	0.999979593165392
Pde2a	27.1310998236398	0.523046698827219	0.587348844081662	0.890521372601012	0.373185997506646	0.999979593165392
Rhbdf2	157.142776378448	0.0971689410565186	0.431219549200338	0.225335194651334	0.821718522244999	0.999979593165392
Rps27l	197.978858019651	-0.256944797056127	0.480374224583914	-0.53488464598342	0.592729626113147	0.999979593165392
Ppa1	297.441807632138	-0.105026959867757	0.362992307851446	-0.28933659914011	0.772323807378371	0.999979593165392
Mfap3l	29.6087821956347	-0.39404145531615	0.59824273966299	-0.658664834843005	0.510111019056098	0.999979593165392
Ifi30	34.8605111759666	0.251533873518028	0.560418784785179	0.448831981273515	0.653552866245053	0.999979593165392
Cpvl	12.7192358744828	-0.0118991161018884	0.857503051239355	-0.013876470858839	0.988928533458145	0.999979593165392
Nipbl	1284.35555105295	-0.0570310460474822	0.298887982758149	-0.190810769711106	0.848673850704374	0.999979593165392
Rbm12b1	41.8883297872617	-0.356906809112272	0.565440300412047	-0.631201576633619	0.527908731218204	0.999979593165392
1700029P11Rik	23.628814373713	0.235489748542684	0.634886845479988	0.370916093504267	0.710700027972033	0.999979593165392
1810012K16Rik	1.42408308377753	2.06295254053808	2.5118533597404	0.821287012053638	0.411482803929726	0.999979593165392
Nox4	205.122344777499	0.0166193762687205	0.358763016566055	0.0463241067259242	0.963051925542387	0.999979593165392
Eral1	117.368176234378	-0.283708435447524	0.37597782466684	-0.75458821460793	0.450496097238978	0.999979593165392
4930526I15Rik	5.22854191403425	-0.0665960290652744	1.33194900291887	-0.0499989330817726	0.960123238537427	0.999979593165392
1110038B12Rik	871.021064349648	-0.132395096471425	0.290334326125193	-0.456009105910321	0.648383430198423	0.999979593165392
1110020A21Rik	12.199195392071	-0.118777968081871	0.83921990068443	-0.141533783916469	0.887448272951321	0.999979593165392
Angel2	177.800627500168	-0.0849023020682138	0.344366327563539	-0.246546468898149	0.80525923732439	0.999979593165392
Cpeb3	222.489532919028	-0.0514003097668501	0.329795306095704	-0.155855189012102	0.876147167560158	0.999979593165392
Armh3	2114.35611273588	-0.065271682900501	0.272880889301941	-0.239194774934489	0.810954554087616	0.999979593165392
Dhx30	388.558982294487	0.00566449233336959	0.277428340853668	0.020417857512104	0.98371003858498	0.999979593165392
Marchf1	216.987981195364	0.369540262675813	0.487881809658145	0.757438083077429	0.448787447548437	0.999979593165392
Efemp2	23.6515537061297	-0.000298742727026656	0.655208592040863	-0.000455950563920603	0.999636204097163	0.999979593165392
Mmaa	101.364852241193	0.402351582008978	0.403138191807161	0.998048783731809	0.318255703532358	0.999979593165392
Npy4r	0.819220481861796	-1.21879871656328	3.30651142902751	-0.368605626420517	0.712421701180197	0.999979593165392
Cstf2	32.5496030203682	0.0914739464785071	0.547418448491012	0.167100591386096	0.867290900698603	0.999979593165392
Hap1	270.145975553611	0.228928908043791	0.398051939326771	0.575123207365804	0.565207973582943	0.999979593165392
Ormdl2	26.0544202745179	-0.112095570721173	0.588589495938883	-0.190447793402029	0.848958249211427	0.999979593165392
Tec	81.2267657117296	-0.132509970411931	0.397221533935843	-0.333592111935536	0.738687371381145	0.999979593165392
Tom1	629.918379018227	0.224102836892254	0.279215719986138	0.802615400391425	0.422197064251761	0.999979593165392
Sgpl1	569.793405122543	-0.146414498484613	0.291023239747732	-0.503102427873217	0.61489225983532	0.999979593165392
Hvcn1	297.576386863838	0.24952318520679	0.353028041869855	0.706808399370092	0.47968555415356	0.999979593165392
1700109H08Rik	265.372684615854	-0.308758113521485	0.314801402871451	-0.980802851274352	0.32668997193332	0.999979593165392
Pi4k2b	108.014859960733	-0.530522684699329	0.402055140350064	-1.31952717788264	0.186992930305547	0.999979593165392
Rtn4ip1	530.178542452635	-0.170456400337948	0.2869101566984	-0.594110721974656	0.552438060045824	0.999979593165392
Sdr42e1	13.0434249777199	0.449450908663073	0.827595092776741	0.5430806835201	0.587074251707374	0.999979593165392
Ahctf1	1299.50037092301	-0.0501715476001957	0.245118837420065	-0.204682545528787	0.837820158342161	0.999979593165392
Stk31	40.4474025974184	0.739729771497894	0.539416485230137	1.37135180654016	0.170265313172048	0.999979593165392
Ctrb1	2.55446818215838	3.41927636455133	2.1113469578564	1.6194763024751	0.105344821228741	0.999979593165392
C330018D20Rik	50.08734258442	-0.0385067706497621	0.529588300261866	-0.0727107653826976	0.942036281690678	0.999979593165392
Ankrd55	15.2829576228273	0.181775199786538	0.854615899616396	0.212698125401283	0.831562429023385	0.999979593165392
Sema3d	22.6957869551798	0.83670038407976	0.682638798564861	1.22568536367811	0.220317100161252	0.999979593165392
Wdr82	1100.50632172894	-0.0272079240487516	0.258427994906435	-0.105282417481908	0.916151714247983	0.999979593165392
4933430I17Rik	7.31663598418079	-0.874160808663869	1.04971568228274	-0.832759597115761	0.404980325359572	0.999979593165392
Dao	2.03568523769522	0.932092387021669	2.12467166855427	0.438699494522798	0.660879293396049	0.999979593165392
E2f3	2483.73009615609	0.0228001113579511	0.252687035915906	0.0902306336188095	0.928103941499556	0.999979593165392
Zbtb39	97.954314706486	-0.179408894634129	0.406591447471067	-0.441251029135076	0.659031274312089	0.999979593165392
1810058I24Rik	261.623098741419	0.274978022253946	0.300601064112125	0.914760641537113	0.36031730119461	0.999979593165392
Klkb1	3.47023053674709	0.601922749844463	1.76918961322764	0.340225120780773	0.733687001737592	0.999979593165392
Hspb1	207.546580502952	-0.0227215569488324	1.1182832409385	-0.0203182486484942	0.983789498475362	0.999979593165392
Neb	240.878455382982	0.167411825462249	0.324247104286655	0.51630939258673	0.605638337197039	0.999979593165392
Ptger3	20.4345505288826	-0.495548087095248	0.778909331218107	-0.636207665300759	0.524641077682366	0.999979593165392
Ptcra	2.93006052776204	1.37489403751519	1.75479695848811	0.783506052289815	0.433330000991465	0.999979593165392
Pstpip1	46.6812797716755	-0.0882290085442864	0.491339734581679	-0.179568234226779	0.857491544678402	0.999979593165392
Scn1b	13.8314860527434	-0.491210126915988	0.844081271342646	-0.581946482635067	0.560602729488693	0.999979593165392
Slc20a1	1415.87666511649	-0.549257435688983	0.294371480258333	-1.86586497851955	0.0620602584773191	0.999979593165392
Csnk1g2	268.947586700368	0.093199002432928	0.374751679721206	0.248695356088231	0.803596441311219	0.999979593165392
Gm12348	5.00589857244191	0.368369537092079	1.2366213539805	0.297883855803033	0.76579181011419	0.999979593165392
Zc2hc1c	19.2777985948712	-0.612470471104716	0.675923220175388	-0.906124324218056	0.364870051959727	0.999979593165392
Aplf	149.544696974796	0.0267739035737776	0.353588073191121	0.075720607123832	0.939641380945214	0.999979593165392
Fam13c	413.833722834663	0.712228705763511	0.403471691142801	1.76525075091683	0.0775216325589522	0.999979593165392
Phospho2	91.4092419125443	0.0476144535079398	0.422274017371196	0.112757241860052	0.91022301813069	0.999979593165392
Col20a1	40.0050115579237	0.317788348302933	0.505932305974522	0.628124246169282	0.529922550797504	0.999979593165392
Fgd6	115.040884682797	-0.150711651921646	0.376998651264493	-0.39976708515042	0.689328075938079	0.999979593165392
Ccdc60	74.4051083195109	0.633974480959961	0.416760885999158	1.52119477200949	0.128210967026335	0.999979593165392
Trerf1	861.958224344419	-0.0477401123491042	0.277622551197909	-0.171960498681073	0.863468583820715	0.999979593165392
Ctnnd1	313.22294350301	-0.00780386856844578	0.308405608151765	-0.0253039126467685	0.979812553090876	0.999979593165392
Stxbp1	43.2910063865146	-0.284142601011789	0.483104604894256	-0.58815957896734	0.556425185794047	0.999979593165392
Zfp275	214.359764227534	0.0976414992673545	0.324048856849726	0.301317215609357	0.763172614437798	0.999979593165392
Acer2	50.1919394230996	-0.341860687137932	0.461464644088456	-0.740816640055315	0.458804624396192	0.999979593165392
Pdzd4	304.44370034704	-0.221302027295009	0.354506977422339	-0.624252952379447	0.5324614762736	0.999979593165392
Scn1a	10.0369255698211	-0.0566054414099457	1.03810469204739	-0.0545276809204147	0.956514755205267	0.999979593165392
Adh5	331.153920717865	-0.325192673290076	0.292522641764216	-1.11168377028467	0.266274140339098	0.999979593165392
Tmcc2	55.9207556357579	0.165567915754895	0.514962040813688	0.321514796495063	0.747820301034837	0.999979593165392
Hnrnph3	159.841008022367	0.0353106934531178	0.335619469388065	0.105210503781261	0.916208776170401	0.999979593165392
Il1r1	19.9779974060283	0.401378794167632	0.686022033379758	0.585081491027625	0.558492923611349	0.999979593165392
Odf2	408.447365061131	-0.0902297889151592	0.313565733347866	-0.287753983676078	0.773535063810478	0.999979593165392
Stx8	1292.88034331599	-0.261143002243297	0.258643621154477	-1.00966341670312	0.312656575248782	0.999979593165392
S100pbp	463.427853147484	-0.0845698149842513	0.278801056718927	-0.303333911210783	0.761635405411924	0.999979593165392
BC051537	1.93419032933117	0.341331252062502	2.02175500892969	0.168829185808819	0.865931000885327	0.999979593165392
Nt5c3b	117.497506097776	-0.263891139901889	0.42920190461541	-0.61484149316241	0.538659404041262	0.999979593165392
Gpr179	19.2952301349813	-0.478441863210588	0.694764521632785	-0.688638881683521	0.491050546530764	0.999979593165392
Gm16157	2.74958325621948	1.40317308382465	1.74145107873514	0.805749355212327	0.420387385069083	0.999979593165392
Gtf2ird1	1285.35585365923	0.218494491220625	0.298896433464786	0.73100400927456	0.464776704042047	0.999979593165392
Zfp37	72.025990562734	0.541560692091227	0.430077105075409	1.25921767445926	0.207951719290486	0.999979593165392
Pbx1	360.142250569828	0.138345672019293	0.325813210964516	0.424616520643051	0.671116247730684	0.999979593165392
Lats1	404.557933237868	0.0703642533589479	0.305234811373471	0.230524994977894	0.81768384325143	0.999979593165392
Lat	10.7796998560774	-0.284526321724813	0.927649197766482	-0.306717585063268	0.759058343595872	0.999979593165392
Lasp1	952.724794190809	0.0415336453796967	0.355345028842226	0.116882584554568	0.906953099061363	0.999979593165392
Laptm5	283.227887825346	0.163632917655601	0.290916164950387	0.562474476739743	0.573792788548214	0.999979593165392
Ing1	119.657887337837	0.463805898691266	0.440456103336655	1.05301276376403	0.292335142277733	0.999979593165392
Actn3	6.34938401282015	0.0150504654705641	1.16308481479039	0.0129401272195927	0.98967556041002	0.999979593165392
Slc9b1	482.300838637973	-0.356587460047862	0.295776645550675	-1.20559707945828	0.227972885850457	0.999979593165392
Nalcn	14.0889102304797	0.911062645334559	0.909198069163837	1.00205079204847	0.316319062254487	0.999979593165392
Cnga1	3.37032071688637	3.31869252977227	2.07778144642484	1.59722887865931	0.110214697648221	0.999979593165392
Ccr7	0.900268023099378	-1.40154693491092	3.18295322489748	-0.440329101900661	0.659698766026197	0.999979593165392
Clk4	402.862188097249	-0.464234209149152	0.321822881700028	-1.44251461144353	0.149157252633472	0.999979593165392
Lta4h	254.081842881922	-0.17454891572702	0.334166797302332	-0.522340690745225	0.601433142633618	0.999979593165392
Tmem116	85.1412903401256	0.697670866104892	0.462717225710478	1.5077693834148	0.131613560633141	0.999979593165392
Mast2	941.439100756107	-0.102524139643503	0.262897464990684	-0.389977665426086	0.69655306242054	0.999979593165392
Pigv	123.552801130415	-0.536242636124886	0.359427490863713	-1.49193550787193	0.135716053017391	0.999979593165392
Cabyr	63.9638871468739	-0.0513321762798117	0.476587881742729	-0.107707682562357	0.914227575166784	0.999979593165392
Mtif2	451.409677403714	-0.179276890344098	0.287776418325909	-0.622972832127843	0.533302375128434	0.999979593165392
Blcap	15.7612703498649	0.0558243890168593	0.782562954006141	0.0713353331269771	0.943130875078122	0.999979593165392
Sgk1	248.784548048506	-0.179992467966217	0.343327471776424	-0.524258857104882	0.600098508872412	0.999979593165392
Sertad1	12.6319615456373	0.411915951220938	0.934781022409152	0.440655021172053	0.659462763683282	0.999979593165392
Bace1	74.3470068577613	-0.2241948222537	0.421292586151807	-0.532159429392176	0.594615579468059	0.999979593165392
Ash2l	2950.95720331175	0.0750866456114929	0.248410041131713	0.302268963321334	0.762447036081348	0.999979593165392
Smarcal1	358.145689480189	0.0439448646563627	0.293892011371332	0.149527251357773	0.881137607606484	0.999979593165392
Dusp14	49.9569710080987	-0.00925338686821378	0.594395976740954	-0.0155677145039737	0.987579262654333	0.999979593165392
Npy1r	1.72410990219689	-1.17752209627309	2.11664319182051	-0.55631582159122	0.577994973130592	0.999979593165392
Cbx5	1469.55170108466	-0.0548210299653234	0.269728134321035	-0.203245501635638	0.838943149784141	0.999979593165392
Bclaf3	2311.33056627683	-0.056578932259835	0.283525894077629	-0.199554726540581	0.841828838483286	0.999979593165392
Zbtb3	8.91853220248959	0.0779012767959296	1.03796878322341	0.0750516567116857	0.94017361163853	0.999979593165392
Abcc8	23.494961078893	0.508547261795475	0.672671176752342	0.756011673119017	0.449642197001452	0.999979593165392
Nr6a1	738.60208324547	-0.216845465623037	0.299833689080927	-0.723219149548298	0.469545255682259	0.999979593165392
Fut10	286.761029730206	0.287167995016168	0.304697821266541	0.942468160167651	0.345953004992242	0.999979593165392
Tmem200a	62.6058701765551	0.328496220151789	0.445813956135267	0.736845977186318	0.461216019709181	0.999979593165392
Rgs7bp	17.2001271310276	0.0191186012644197	0.773522467725492	0.0247162843512964	0.980281266014512	0.999979593165392
Ak7	45.5015849756007	0.395432964539468	0.51089156360163	0.774005665217459	0.438927441078011	0.999979593165392
Pold3	743.92809598185	-0.163469821689164	0.257865276801194	-0.633934990073106	0.526123249379667	0.999979593165392
Cds2	1026.91814122803	0.190395759670382	0.303100884820646	0.628159696013575	0.529899330046004	0.999979593165392
Armc9	275.551492772243	-0.196066768041135	0.305536324041555	-0.641713448167519	0.521059255810855	0.999979593165392
Asb10	4.28199794648301	0.101037417961131	1.42896587230191	0.0707066697109922	0.943631212464393	0.999979593165392
Ppp1r3c	2.15181126470992	-0.0110391784104474	2.08809605379759	-0.00528671963647009	0.99578182767401	0.999979593165392
Slc22a5	96.4299979297172	-0.702710808153614	0.384628229592174	-1.82698708542196	0.0677017111896732	0.999979593165392
1600023N17Rik	1.53940815454972	-0.389029329997729	2.3800234879131	-0.163456088552658	0.870159344357355	0.999979593165392
Slc7a7	499.298607418532	-0.531738981720276	0.282416217203796	-1.88282028201151	0.059724727469002	0.999979593165392
Tcf7l2	589.351559131027	0.151166468126425	0.266182365706196	0.567905645159373	0.570099038564471	0.999979593165392
Bcl2l2	10.7992377175258	0.469339396010693	0.928326732174165	0.505575655363805	0.613154575305733	0.999979593165392
Anxa4	489.528992248829	0.491962517096994	0.311990925213373	1.57684880340842	0.114830319053406	0.999979593165392
Rgl1	79.0069985782783	-0.169569131842314	0.417085133260861	-0.406557602560864	0.684332941925453	0.999979593165392
Psme3	210.153605166234	-0.303725757325499	0.331249356394789	-0.91690972816114	0.359189945835838	0.999979593165392
Tmem19	310.458250708305	-0.110178810275059	0.282362323767998	-0.390203653252219	0.696385960418695	0.999979593165392
Mrpl42	461.365250555784	-0.119753597893788	0.269092112945855	-0.445028271482205	0.65629932332739	0.999979593165392
Herc4	1088.22487302852	-0.0847969519753174	0.253519417412646	-0.334479121326222	0.738018043336347	0.999979593165392
Aup1	47.5196095103115	0.207369615927762	0.475203175112488	0.436380956164012	0.662560353672405	0.999979593165392
Hadhb	313.815353857308	0.11564433597537	0.357535429831357	0.323448604883487	0.746355524637592	0.999979593165392
Agbl5	268.275879751416	0.0437778921802456	0.350702606677237	0.124829104052072	0.900658845897674	0.999979593165392
Pvr	160.650863422695	-0.289932880574743	0.34839919657841	-0.832185847218196	0.40530405114281	0.999979593165392
Zmym2	789.128959573335	-0.12302249429373	0.272121806960167	-0.452086128884695	0.651206936070272	0.999979593165392
Nol8	321.897008341994	0.0421159688513958	0.285613232723529	0.1474580447474	0.882770493103609	0.999979593165392
Anxa6	302.023441252799	0.0492241769912804	0.324853221418301	0.151527439920001	0.87955966681454	0.999979593165392
Sh3gl1	319.501796837872	0.127018305695295	0.323990787775829	0.392042954576782	0.695026475905982	0.999979593165392
Cpt1c	90.6672934807494	-0.567107590692069	0.411005507305701	-1.37980533256033	0.167646590318851	0.999979593165392
Map2k7	348.111636603921	0.146500252456747	0.312762071144062	0.468407987966251	0.639492856756127	0.999979593165392
Lrrc73	4.72812370305598	0.093110514463024	1.37026311338592	0.0679508289710492	0.945824776554747	0.999979593165392
Zfp936	452.790743397371	-0.196197989906868	0.317092374452255	-0.618740801464495	0.536087126333265	0.999979593165392
Cmip	2631.22438174621	0.460020052216815	0.270360918156075	1.70150351372624	0.0888484785831998	0.999979593165392
Dpy30	388.619898738935	0.133295769897068	0.298919106680437	0.44592589405658	0.655650777032429	0.999979593165392
Gm4710	1.9880479253068	1.69839413135684	2.03555076289024	0.834365893653925	0.404074830400135	0.999979593165392
Ect2	450.061668525619	-0.0896384719760121	0.285589764060842	-0.313871445185674	0.753618678664399	0.999979593165392
Rpl31	125.63796972165	0.118205066581882	0.452558261135737	0.261193036859465	0.793943647577845	0.999979593165392
Insig2	122.172543576518	-0.172764391847058	0.394910076103205	-0.43747780140689	0.661764871574706	0.999979593165392
4921509O07Rik	6.95916412924836	2.13615900008178	1.21346868511085	1.76037422826996	0.0783443760456844	0.999979593165392
Cers3	15.7990233142556	-0.338173570381752	0.803471776926105	-0.420890415934116	0.673835103989508	0.999979593165392
Ldb2	14.8759467680103	1.11885668310962	1.07915537268134	1.03678924410082	0.299834089352245	0.999979593165392
Ncoa7	323.750739818302	-0.202834523991496	0.302917053424108	-0.669604176122471	0.503110151186	0.999979593165392
Cmah	79.8905444636575	-0.0663071213651616	0.46297157884242	-0.143220716768297	0.886115868870693	0.999979593165392
Vps13d	773.85270048274	0.139010677960028	0.251796950959653	0.552074508568223	0.580897306095016	0.999979593165392
Zfp59	686.983405575074	-0.0913173521235023	0.287531143786114	-0.317591169154985	0.750795073592242	0.999979593165392
Commd6	141.150725673675	0.0478828057590582	0.381686124370448	0.125450737403766	0.900166722701522	0.999979593165392
Tmem42	2.1924098816861	-0.920315992180292	1.96431996621981	-0.468516335427457	0.639415391963473	0.999979593165392
Traf7	116.209848230843	-0.0908790410456389	0.387035198683846	-0.234808206991722	0.814357597555399	0.999979593165392
Mynn	299.721810587528	-0.0145984013478351	0.321784230657511	-0.0453670502063006	0.96381474406026	0.999979593165392
Rab27b	9.7080091159339	0.862353680493839	1.06843438230725	0.807118990902943	0.419597931796001	0.999979593165392
E230029C05Rik	1.42408308377753	2.06295254053808	2.5118533597404	0.821287012053638	0.411482803929726	0.999979593165392
Il6ra	176.744084888676	0.318604108073756	0.37731532806337	0.844397469111687	0.398447336165824	0.999979593165392
Meis2	461.646817713421	0.773300019555954	0.332408884740525	2.32635183671334	0.0199997887735516	0.999979593165392
Kcnd1	31.6608363593322	-0.328658167657759	0.586195890992058	-0.560662694345313	0.575027503363498	0.999979593165392
Kcnc3	52.7226387015121	0.298581251661559	0.59922271140923	0.498280932909513	0.618286045048626	0.999979593165392
Tnfrsf18	21.0556327941982	-0.243902250950648	0.702447926146711	-0.347217554315489	0.728427883839665	0.999979593165392
Foxa3	8.25171002294647	1.23478085666943	1.01806381156541	1.2128717695709	0.225178850436216	0.999979593165392
Jpt1	278.866826428218	-0.465486270842526	0.340975462722852	-1.36516061045975	0.172202575509293	0.999979593165392
Hmgcs2	4.48537800047434	1.1306660237319	1.46174181124011	0.773505974199831	0.439222994484039	0.999979593165392
Ankdd1a	11.5087297443712	-0.109151143775153	0.883218240775095	-0.123583434689216	0.901645109131397	0.999979593165392
St3gal2	285.349843389661	0.275240946260588	0.332295727462145	0.828301189313195	0.407499949477261	0.999979593165392
Tbca	691.568370622505	-0.127792867002562	0.304188161903813	-0.420111243655073	0.674404189285584	0.999979593165392
Gm11351	4.55176298978338	1.39053976083831	1.50401367629675	0.924552603977747	0.355198676598816	0.999979593165392
Pacsin3	14.2047280140423	0.369727984420049	0.888367881093253	0.416187924269673	0.677272495419613	0.999979593165392
Ush1c	9.07786906849782	-0.858308466444343	0.947931800120547	-0.905453816756853	0.365225016023082	0.999979593165392
Hp	3.32320569904623	0.0417904045847629	1.54001028707059	0.0271364450845693	0.978350906481799	0.999979593165392
Slc25a4	82.1438645923394	0.783591957859625	0.468912230520223	1.67108449483241	0.0947049895100637	0.999979593165392
Ctnnb1	1088.63289095479	0.0685372285158065	0.266961829206793	0.256730442398626	0.797386869356002	0.999979593165392
Ctsl	205.928915320525	-0.200073323447701	0.337345289211464	-0.593081717297335	0.553126465277537	0.999979593165392
Ctsd	258.62892991076	0.224451597837935	0.370954564683022	0.605064930336487	0.54513585493804	0.999979593165392
Sec61g	339.874480428732	-0.00362540544170517	0.278877195266662	-0.0130000068246475	0.989627787416066	0.999979593165392
Myh6	2.58955335180338	2.95839914293746	2.20129283443797	1.34393711579622	0.178968722601724	0.999979593165392
Pik3c2a	288.990368456913	0.0444035894009726	0.298444351060421	0.148783480884123	0.881724485891416	0.999979593165392
Lpar5	79.1239876835902	-0.102960581043719	0.436464699721416	-0.235896697051183	0.813512831306395	0.999979593165392
Rnf20	241.895608080139	-0.0315289705593821	0.315181505365648	-0.10003432949787	0.920317071129462	0.999979593165392
Gm38509	139.950329895007	-0.461545759991457	0.35398449813446	-1.30385867862536	0.192281771303274	0.999979593165392
Prxl2a	90.523628107474	-0.00873692065774884	0.419709538348282	-0.0208165882818198	0.983391965070933	0.999979593165392
4921525O09Rik	3.95992593629892	-1.12262432239347	1.41655544660858	-0.792502916198006	0.428067492054058	0.999979593165392
Rorb	9.64488415592403	1.36912825815191	1.10852573774064	1.23508928258393	0.216797277649431	0.999979593165392
Tbx2	2.09582580396665	0.904225107022073	1.97145768539764	0.458658135916163	0.646479681515925	0.999979593165392
Trpc5	870.619403434077	0.0981556557780156	0.31854867809611	0.308133929058092	0.757980424765034	0.999979593165392
Fam149b	384.547135004743	-0.305003077045119	0.342867917445731	-0.889564352702653	0.373699854330797	0.999979593165392
Pus1	20.7792095422166	0.212685623152392	0.736849016372816	0.288642066999492	0.772855300178588	0.999979593165392
Aldh18a1	1031.78852833744	0.0612211095426029	0.263213860696963	0.232590751036042	0.816079209972118	0.999979593165392
Gdi2	632.26822829624	0.130825108076787	0.300524986622192	0.435321899677032	0.663328791039913	0.999979593165392
Drd3	6.43243404540822	0.950538021428492	1.258169478544	0.755492831163326	0.449953332103337	0.999979593165392
Dpep1	2.57457054314767	1.71455024538493	1.79698063496091	0.954128392942992	0.340018655537752	0.999979593165392
Pkib	21.8720144466588	0.664468424288323	0.690767425697746	0.961927849474289	0.336085848010602	0.999979593165392
Dmbt1	2.32304833780217	2.0598678061203	1.97291191416413	1.04407489829215	0.296450738422168	0.999979593165392
Epha6	57.8601520960681	0.24562063756131	0.685919669632502	0.358089508780098	0.72027632997969	0.999979593165392
Inka2	29.3489887566035	-0.669196574130281	0.62221723260838	-1.07550311862138	0.282149536715438	0.999979593165392
Rhot1	609.413041180588	-0.332156553828162	0.281364946517343	-1.18051860382575	0.237794015669122	0.999979593165392
Ncmap	36.1228274703733	-0.532161342417467	0.555575384061309	-0.957856229207487	0.338135260680572	0.999979593165392
Cacfd1	99.7344091667191	-0.36063759924927	0.386262907720686	-0.933658376304807	0.350480142386934	0.999979593165392
Jarid2	5001.30934536188	-0.00265635776723754	0.253718297453201	-0.0104697130396262	0.991646530220705	0.999979593165392
St7l	386.374884636629	-0.0384698883873985	0.32833208810343	-0.11716761712087	0.906727227923915	0.999979593165392
Arhgap15	32.6305932766738	0.752792862677561	0.587877082102526	1.28052765721912	0.200359624239831	0.999979593165392
Zfp467	17.9196363124318	1.29457595492181	0.754026771153213	1.71688327848344	0.0860005007246126	0.999979593165392
Ranbp17	3327.40354108527	-0.36676618091858	0.259251179727666	-1.41471364297688	0.157152472626909	0.999979593165392
Pecam1	706.936068313248	-0.0755898315253819	0.314877870856593	-0.240060793474459	0.81028312782667	0.999979593165392
Aldh1l1	248.510516747926	-0.0692639002437812	0.295489480375628	-0.234403946142964	0.814671395399567	0.999979593165392
Stk32c	11.1366580242189	1.24379699223397	0.885106285694203	1.40525156395025	0.159946485843994	0.999979593165392
Itch	638.590310880878	0.0152377027171766	0.277110721486224	0.0549877775766035	0.956148201141673	0.999979593165392
Slc30a6	243.317027320452	-0.109037252984776	0.299865462325627	-0.363620578839355	0.716141357574797	0.999979593165392
Prmt1	313.26265365221	0.0978961726178532	0.336950628881596	0.290535657828535	0.771406475600429	0.999979593165392
Mpl	1.99352993936009	-0.471118226761819	2.10482190043877	-0.223828071469424	0.822891086191748	0.999979593165392
Rhbdl3	13.312104149328	-0.362309160690112	0.83099335289658	-0.435995257275184	0.662840170609818	0.999979593165392
Lin54	524.213095503497	-0.0190932227176944	0.28512306952076	-0.0669648469686673	0.946609688412495	0.999979593165392
Rpain	128.92607304698	-0.613693331941059	0.41105667332954	-1.492965257005	0.135446281566864	0.999979593165392
Arih2	761.062389462945	0.297677936452059	0.315406636057541	0.943790974638063	0.345276473587362	0.999979593165392
Osbpl3	197.686808244555	0.0223107086210291	0.369911399795302	0.0603136551979073	0.951905826470646	0.999979593165392
Cmtm7	544.592805918437	0.384252662665254	0.35255354810442	1.08991290750376	0.2757515102632	0.999979593165392
Cbfa2t3	18.2552186800505	0.422729846176913	0.716953500537325	0.589619613908148	0.555445698997586	0.999979593165392
Senp6	1200.66375475378	0.0553929814951886	0.281088608453804	0.197065906725609	0.843775962726114	0.999979593165392
Thap3	60.8819028613386	0.39573411136124	0.463564339162062	0.853676777805145	0.393284104490272	0.999979593165392
Mtpap	816.112841511547	-0.0711273091777238	0.277100289000761	-0.256684355812882	0.797422449268711	0.999979593165392
Peli3	16.0045113612581	-0.00310681081461179	0.784216643015622	-0.00396167416527259	0.996839049617046	0.999979593165392
Gm5741	3.91023012971932	-0.928136906445296	1.40476345940726	-0.66070689711485	0.508800299791965	0.999979593165392
Zfp169	181.351235467522	-0.17716173725276	0.380429821008047	-0.465688354249739	0.64143858945978	0.999979593165392
Tmem241	137.533117045027	-0.0447479935601548	0.36140983537314	-0.123815096271396	0.901461678695398	0.999979593165392
Tcf20	1074.03637776844	-0.0666505365454966	0.302270495093367	-0.220499643952709	0.825482049639165	0.999979593165392
Cacnb1	105.403852141075	-0.46524647382051	0.449191642777406	-1.03574160673123	0.300322706091759	0.999979593165392
Podn	1.7169704029303	-0.892623428559994	2.15363020745222	-0.41447386160876	0.678527105772439	0.999979593165392
Asgr2	3.82954139246708	-0.744381358095509	1.55657906685143	-0.478216220394898	0.632496318864906	0.999979593165392
Tet3	114.101424053466	-0.252140365596521	0.355313240366119	-0.709628398133187	0.477934604537748	0.999979593165392
Arhgap33	7.64848139839448	1.34148802610762	1.28652067875051	1.04272558402287	0.297075405240025	0.999979593165392
Nrap	4.74883166633455	3.66401103793748	1.65085390802234	2.2194641331569	0.0264551647171574	0.999979593165392
1700012B07Rik	5.40402394494716	-0.00494844679113881	1.31520066579883	-0.00376250325887206	0.996997963822797	0.999979593165392
Pianp	33.004874855405	0.0736501724326069	0.570581390950004	0.129079170125021	0.897295003942494	0.999979593165392
Rae1	434.178389475631	-0.0899791315862443	0.27903761519322	-0.322462373124634	0.747102438497408	0.999979593165392
4931406C07Rik	45.2974233853696	0.368150283560026	0.485247474249879	0.75868562557514	0.448040637680187	0.999979593165392
Cnep1r1	506.066536049305	0.0596371216180134	0.295067915929938	0.202113203091094	0.839828226293136	0.999979593165392
Snx16	316.961951101986	-0.0563061643280037	0.330349698807893	-0.170444121884147	0.864660875506985	0.999979593165392
Spata17	19.8698919768138	0.0888278462347768	0.729482637961785	0.121768280164922	0.903082535730059	0.999979593165392
Tbc1d30	19.4195218723798	0.489962629517875	0.672999940367096	0.7280277458132	0.466596601956642	0.999979593165392
Asnsd1	64.0376740831217	0.169698153767953	0.431276119358797	0.393479133554284	0.693965632715313	0.999979593165392
Kptn	26.6401629872611	0.578643241551535	0.677764901626568	0.85375214939996	0.393242332545684	0.999979593165392
F9	1.34475268832832	-0.536318523148616	2.52377181888806	-0.212506740559815	0.831711719665823	0.999979593165392
Ankra2	86.3521692098819	-0.101697583768054	0.38731121463232	-0.262573300038824	0.792879481606216	0.999979593165392
Capzb	147.319066918694	-0.0356501452483389	0.351928077876826	-0.101299519672927	0.919312697479476	0.999979593165392
Nf2	1383.08399097512	-0.392042086934794	0.280930528604275	-1.3955125805748	0.162861323737993	0.999979593165392
Pex3	164.038435058132	0.0830119779504024	0.353964723041555	0.234520483389123	0.814580933088364	0.999979593165392
Trim24	1820.54784069462	0.191466118598046	0.283135426263817	0.676235118736586	0.498891378778173	0.999979593165392
Kmt5a	295.367671274369	-0.147275613959469	0.313552297399041	-0.469700318515093	0.638569140272996	0.999979593165392
Cep57	474.388673382547	-0.14539136128146	0.297525282550269	-0.488668929360297	0.625076104304666	0.999979593165392
Tsc2	255.565683313512	0.136239588064238	0.368301260221359	0.369913445265853	0.711446983072994	0.999979593165392
Mapk7	47.7931832985422	0.250502350944696	0.591824540271484	0.423271314213812	0.672097320977456	0.999979593165392
Egflam	24.2551094105931	1.51833763079699	0.733583110121465	2.06975543717955	0.0384752524043232	0.999979593165392
Txk	4.70837605820526	2.28288244151327	1.44891575032888	1.57557983685048	0.115122665941394	0.999979593165392
Zfp862-ps	93.1953612922141	-0.460488872385905	0.391864248903981	-1.17512346092776	0.239945325779777	0.999979593165392
D6Ertd474e	3.23089498629179	0.264477804384654	1.79697926800989	0.14717910723453	0.88299065101134	0.999979593165392
Dnajb6	1258.71016744204	-0.130495350283125	0.260007711774607	-0.501890306993076	0.615744683958134	0.999979593165392
Hspa14	708.319403981097	-0.10232557825322	0.261222757063675	-0.391717702559418	0.695266808522865	0.999979593165392
Fkbp11	18.7310464721801	-0.91564300227181	0.738670070472502	-1.23958318994311	0.215129601429064	0.999979593165392
Nubp2	77.6419887941637	-0.0663425445842219	0.421823207646523	-0.157275710253987	0.875027562418184	0.999979593165392
Ndrg3	231.56722509934	-0.0338007979807351	0.314259887962938	-0.107556832021532	0.914347241324387	0.999979593165392
Fgfr1	698.992813912262	0.322919569366862	0.279371299227978	1.15587954188289	0.247730431766472	0.999979593165392
Lct	18.0467787748315	-0.859157946761432	0.719665891436919	-1.19382891003212	0.232544900398116	0.999979593165392
Fmo5	4.31251060775271	-0.642066501596954	1.39760601947972	-0.459404505023506	0.645943713754723	0.999979593165392
Fbxw7	1236.89564665363	-0.157778917743476	0.278472060285489	-0.56658796427089	0.570994154008154	0.999979593165392
Septin7	1113.91077282596	-0.137384055634932	0.301426438237128	-0.455779713413372	0.64854839354151	0.999979593165392
Brd2	729.111544218398	-0.0793101233375658	0.303589836765411	-0.261241035545106	0.793906634729485	0.999979593165392
Frk	18.5799408495505	0.107957798842836	0.713772317670607	0.15124962984717	0.879778801619656	0.999979593165392
Tmpo	1518.12368945051	-0.0787913154902222	0.260981887344982	-0.301903386061696	0.7627257144319	0.999979593165392
Triml2	1631.20575843244	0.235666355814697	0.280210317818026	0.84103382648366	0.400328984528665	0.999979593165392
Abr	1153.81433886126	0.138518779276606	0.271032386772899	0.511078328778002	0.609296210008176	0.999979593165392
Gins4	436.20250026186	0.185050012336193	0.280430593001176	0.659878119415512	0.509332046624271	0.999979593165392
Med27	687.675107221277	0.0243517922900704	0.266057392513099	0.0915283430392617	0.927072786262457	0.999979593165392
2510003B16Rik	111.085991787062	-0.0504780849508215	0.362920815933419	-0.139088425724476	0.889380274257806	0.999979593165392
4930586N03Rik	2.96599554250996	1.04507588540224	1.68600262278007	0.619854246536698	0.535353750678238	0.999979593165392
Lin7a	9.43365776641007	0.297325030674481	1.14612276906363	0.259418134513976	0.79531263920575	0.999979593165392
Gxylt1	262.89052990382	0.0824451952604494	0.297262420183294	0.277348193591417	0.781512757251148	0.999979593165392
Zdbf2	1453.98903494827	-0.0923242454868842	0.262961682020508	-0.351093911392322	0.725517895571633	0.999979593165392
Magoh	57.8841225724861	0.00568965494497279	0.482258403290367	0.0117979384208823	0.990586825457262	0.999979593165392
Tmem175	89.6902252707172	-0.130390854203053	0.398676339864898	-0.32705942431206	0.743622940287808	0.999979593165392
Alkbh4	50.4254521805276	0.0856580550591548	0.511567286363984	0.167442401698471	0.867021964356038	0.999979593165392
Stra8	6.16623485868517	2.58478851650792	1.32192838236441	1.95531660488653	0.0505457124883198	0.999979593165392
Adad1	3.52789520598017	0.60066549473067	1.61167598750188	0.37269618669551	0.709374574891933	0.999979593165392
Golt1a	4.45198156947334	0.162847513060359	1.43773859181115	0.113266426864995	0.909819333394515	0.999979593165392
Myl4	7.92888228764594	0.142092192317529	1.032896487083	0.137566730155904	0.890582850966641	0.999979593165392
E030030I06Rik	49.6745449499848	-0.0268956105180034	0.488210195937639	-0.0550902270001729	0.956066582046078	0.999979593165392
Srrm1	928.285284369859	-0.00327066662630993	0.272243328278208	-0.0120137622728723	0.990414635142599	0.999979593165392
Lrrc56	18.852907363819	-0.36347275116854	0.683520001506634	-0.531766079072102	0.594888019104325	0.999979593165392
Klhdc3	119.046992630135	0.577646279773464	0.468825708497228	1.23211306313608	0.217906852324787	0.999979593165392
Slc38a4	367.314128453917	0.239066361920881	0.935758131693807	0.255478797163268	0.798353317797253	0.999979593165392
Dars2	141.857765838725	-0.365311638448967	0.368274262656549	-0.991955386221641	0.321219289074232	0.999979593165392
Tmem218	58.9072009832095	0.0459677350287682	0.437732148472876	0.105013385900799	0.916365187038222	0.999979593165392
Parp11	43.058171745761	0.148187857353562	0.516565998226373	0.286871102361294	0.774211017893421	0.999979593165392
Zfp773	9.18638112884483	0.358855421226044	0.984991861690897	0.364323234721972	0.715616651562799	0.999979593165392
G3bp1	1967.15067978843	-0.322998148908236	0.254297255866118	-1.27015978921254	0.204027717780363	0.999979593165392
Stx3	504.821303853174	-0.0972769801216247	0.279866484535751	-0.34758352820628	0.728152978431377	0.999979593165392
Extl3	313.847300650517	0.262946498673626	0.284305588369655	0.924872775739259	0.35503208930256	0.999979593165392
Dhx16	5.55304459013063	1.26249443448806	1.24729265509439	1.01218782082263	0.31144825835735	0.999979593165392
Tbc1d7	31.3911491145185	-0.0358278751298053	0.591504342862754	-0.0605707727459887	0.951701050740734	0.999979593165392
Map3k4	492.31683900674	-0.0369696183530848	0.263834401821198	-0.140124328358586	0.88856175897436	0.999979593165392
Svop	108.701457016411	0.204843368654125	0.378520142029794	0.541169005051259	0.588391099048707	0.999979593165392
Slc27a1	95.0734726223931	0.716702722214941	0.396854029729466	1.80596055104572	0.0709245017668691	0.999979593165392
Aqr	890.747147480552	0.0494570162539892	0.258740816526872	0.191145011126811	0.848411983924953	0.999979593165392
Colgalt1	278.32514389778	0.409061797547431	0.316099850910845	1.2940904475871	0.195634180703635	0.999979593165392
Acap1	38.6113133458248	0.492983508705959	0.525808775612325	0.937571854200913	0.348464481325037	0.999979593165392
Zfp687	59.8758260937625	0.0871855216733428	0.455616390778068	0.191357298459903	0.848245672706137	0.999979593165392
Zmym5	260.788734922795	0.0548505376595902	0.301285758091776	0.182054863817632	0.855539670153594	0.999979593165392
Zbbx	173.715979828757	0.181760698271207	0.338047572202635	0.537677869084813	0.590799460547185	0.999979593165392
Tfdp1	3022.31792417138	-0.0690892980160992	0.272988272328247	-0.253085223870074	0.800202356908416	0.999979593165392
Cct2	581.569438413437	-0.0747869454851138	0.30241749812793	-0.247297018023333	0.804678366408072	0.999979593165392
Ccng2	43.7919905691695	0.293546232915064	0.494781233282267	0.593284896776996	0.552990504675475	0.999979593165392
Ccnf	900.145973767942	-0.024388851509957	0.27508761137714	-0.0886584873374042	0.929353324868183	0.999979593165392
Kcnc1	5.1955286063162	0.331525345256017	1.39094117637774	0.238346057249788	0.811612701914764	0.999979593165392
4933433G15Rik	36.4277539176102	-0.33642784715952	0.517939865391866	-0.649550014662384	0.515982929767141	0.999979593165392
Mitf	1036.17640239781	-0.15267345773717	0.276099297151597	-0.55296576018932	0.580286856232104	0.999979593165392
Pkd1	186.807277942815	-0.130285385719908	0.329098915673748	-0.395885186838678	0.692189729399665	0.999979593165392
Mmp20	2.23617075024061	1.50538700724645	1.910178415825	0.78808712043596	0.430645748289545	0.999979593165392
Tcl1b2	9.05339816084379	0.766371348905681	0.984186859380852	0.778684801164488	0.436165411426212	0.999979593165392
Nfatc1	5.92913874856652	-0.00714680226192906	1.18160947624812	-0.00604836234440318	0.995174134491132	0.999979593165392
Tnk2	666.570376631303	-0.171176378877837	0.341591950479256	-0.5011136200302	0.616291161880652	0.999979593165392
Pdlim5	1161.78479448948	-0.10487974349657	0.306766217093373	-0.341888179507874	0.732435045598044	0.999979593165392
Ints13	578.521284615172	-0.301112652560397	0.297874455973504	-1.01087101133365	0.312078170154601	0.999979593165392
Aak1	697.51140053057	-0.173888612138845	0.25778095095423	-0.674559588267325	0.499955615239573	0.999979593165392
Cryz	31.8693853569994	0.133969532959611	0.580664703174163	0.230717541857247	0.817534244725159	0.999979593165392
Hus1	332.421158004671	-0.420562427238132	0.29716796183073	-1.41523475359598	0.1569996779548	0.999979593165392
Slc6a17	1.92202842385099	1.59722572461086	2.18749583210759	0.730161722444052	0.465291336813757	0.999979593165392
Wbp1	35.2669528117952	0.429739125847088	0.557881582774333	0.770305274660627	0.441118828243235	0.999979593165392
Cdk2	211.544301069012	-0.263536952697351	0.364115826323211	-0.723772309922668	0.469205531665292	0.999979593165392
Mylpf	93.3024861113292	-0.00733994230091125	0.408464704249305	-0.0179695876401388	0.985663115039978	0.999979593165392
A330093E20Rik	30.9840068340173	0.548762170449725	0.69553953025739	0.788973374736373	0.430127568332422	0.999979593165392
Nup88	543.776919230277	-0.249960524154023	0.267275610413237	-0.935216362493969	0.349676807720088	0.999979593165392
Ggps1	143.661541716562	0.0550828702788028	0.355105528049995	0.155116904491129	0.876729155630544	0.999979593165392
Mkrn2os	3.72340354343802	0.978516173193616	1.56345464367507	0.625867963072793	0.531401549450266	0.999979593165392
Usp17le	2.78597119493921	-0.0332404561911785	1.72595964309205	-0.0192591155443405	0.984634398943216	0.999979593165392
Tmem250-ps	50.4462163886661	-0.141296985088192	0.526139441995717	-0.268554253511642	0.788272719712276	0.999979593165392
Ate1	1351.80437501178	-0.16402512696275	0.280874009961866	-0.583981148647465	0.559232995143988	0.999979593165392
Papss1	124.806744896948	-0.30957929666065	0.367063370976332	-0.843394686419451	0.399007742684713	0.999979593165392
Pi4kb	249.003092383019	-0.117006443153921	0.320553312383802	-0.365013988730299	0.715100964147003	0.999979593165392
Gid8	187.810389239596	-0.0219812840594789	0.326225094157386	-0.0673807271517687	0.94627861181999	0.999979593165392
Tll2	9.44447104008863	0.791070776111831	1.10640821823266	0.714989967604779	0.474615242472637	0.999979593165392
Cacna1c	121.964285069183	0.796102543333629	0.480160133455846	1.65799383968814	0.0973187097834228	0.999979593165392
Zdhhc23	67.7534548900259	-1.23579060746504	0.518726929448835	-2.38235290536796	0.0172024029634126	0.999979593165392
Vdr	5.03388644781285	-0.115138808683757	1.30984412003378	-0.087902680114935	0.929954026428852	0.999979593165392
Vcp	870.480356481345	-0.0243559652400924	0.269813289386388	-0.0902697020427831	0.928072896098893	0.999979593165392
Hsd3b7	2.12643258522282	-1.94501826315361	1.92561991332636	-1.01007382074365	0.312459923680645	0.999979593165392
Ppp1r11	1.65049797750267	1.33250383133741	2.31337902984457	0.575998923715902	0.564615909076137	0.999979593165392
Brk1	447.367404473385	-0.155421046289247	0.284457301991965	-0.546377418336187	0.584806529287864	0.999979593165392
C9orf72	77.3836564868514	-0.26663119633728	0.399607041207518	-0.667233478998727	0.504623009387348	0.999979593165392
Zfp202	1041.25371430246	0.00773633703620038	0.269782213301913	0.0286762308808797	0.977122813579454	0.999979593165392
Ube2w	605.507803546157	-0.0165137021700179	0.314447735356043	-0.0525165244116634	0.958117128926593	0.999979593165392
Kif20a	109.739250042066	-0.0120755274475195	0.394918909265363	-0.0305772328551768	0.975606699207896	0.999979593165392
Gm45871	150.926303635314	0.178328065734736	0.409757709844308	0.435203686106341	0.663414587239108	0.999979593165392
Dph3	65.3482713471798	0.254670586607644	0.461554389633714	0.551767229014437	0.581107842430597	0.999979593165392
Ankrd31	110.032333239295	-0.0737740046500162	0.353766993185449	-0.208538405422529	0.834808598539194	0.999979593165392
Gm4961	4.9530023971382	-1.27516217817202	1.33702510796481	-0.953730913934031	0.340219867698997	0.999979593165392
Stard8	28.443359142845	-1.72848804194872	0.628136258629033	-2.75177243504668	0.00592736942275956	0.999979593165392
Tjp2	2305.79995955237	0.150495898742032	0.252819654066512	0.595269775594421	0.551663155797428	0.999979593165392
Fchsd2	421.977880474247	-0.300963252655292	0.281609061982423	-1.06872715862417	0.285192630078578	0.999979593165392
Mphosph6	258.737508382972	0.437954680842405	0.409531027393686	1.06940537235875	0.284887047578627	0.999979593165392
Hcrtr2	82.4194086378382	0.603022351063691	0.467718246306773	1.28928549575587	0.19729885152662	0.999979593165392
Gabra4	11.1079643743051	0.245964905883982	0.950027719700956	0.258902872814495	0.795710181559859	0.999979593165392
Fubp1	1550.06597870269	-0.11326618123892	0.256506296048097	-0.441572713746106	0.658798432799077	0.999979593165392
Bdnf	24.2461061611289	0.747355302786542	0.71840225767266	1.04030199627668	0.298199617034085	0.999979593165392
Hnrnpab	234.835682501506	-0.0438713804112632	0.477488747090406	-0.0918794017211817	0.926793857271534	0.999979593165392
Rad1	274.487661124598	-0.0449281434207886	0.305517112619759	-0.147056061886475	0.883087770282785	0.999979593165392
Ovol3	5.26824179704709	-0.0827916740556008	1.25053635051436	-0.0662049320050136	0.947214670219636	0.999979593165392
Obsl1	22.3042977753319	-0.282062014096409	0.710569976793286	-0.396951775769248	0.691403022524048	0.999979593165392
Bmf	31.6799628296698	0.561006182048692	0.597737298027599	0.938549733971576	0.347961970920901	0.999979593165392
Mcts1	11.9274002617238	-0.486686721719562	0.87926475139564	-0.553515560526057	0.579910428450889	0.999979593165392
Ccpg1	183.294206953422	0.105600758192451	0.329072900744047	0.320903842138576	0.748283262199714	0.999979593165392
Dnajb2	43.6524101958371	-0.308897195962686	0.508963811068438	-0.60691386940505	0.543908073319332	0.999979593165392
Nthl1	12.9429661900114	-0.816725332847263	0.847090018203299	-0.964154122108014	0.334968661607462	0.999979593165392
Kcnip4	200.947803711645	-0.234279798254784	0.39125916587574	-0.598784178590181	0.54931681413314	0.999979593165392
Pkm	2992.91390579517	-0.115806764896285	0.370016430656693	-0.312977358034493	0.754297864271981	0.999979593165392
Apbb1	20.5486143417997	0.616205372811328	0.722013511846685	0.853454073505172	0.393407545891724	0.999979593165392
Mphosph9	553.250919046289	-0.0331326078406196	0.261180815076265	-0.126856973897355	0.899053601290313	0.999979593165392
Immt	900.012459899032	-0.19736259286408	0.268261344681304	-0.73571014526356	0.461907114203167	0.999979593165392
Prlr	77.5942714036077	0.254412485549311	0.558528732574029	0.455504740779993	0.648746157719978	0.999979593165392
Enpp1	4.60237801204237	-0.0993588805971311	1.36220569448094	-0.0729397043337067	0.941854098583211	0.999979593165392
Pmepa1	286.730240960334	0.407527083691419	0.380793592711589	1.07020467647437	0.284527189851929	0.999979593165392
Mtrr	641.860869467561	-0.146983763162857	0.275319843540822	-0.53386548994266	0.593434599753519	0.999979593165392
Csf3r	6.14714217562738	1.22309271727793	1.29901223259504	0.941555965823777	0.346420023245804	0.999979593165392
Sumo3	171.091081622909	0.00257265200445829	0.323350526260784	0.00795623261915902	0.99365191180515	0.999979593165392
Hipk1	372.034937484779	0.0901192885943848	0.294194024300931	0.306326033672941	0.759356419332442	0.999979593165392
Brd8	963.311314302831	-0.111682478258475	0.271169095254456	-0.411855481369204	0.680445352843103	0.999979593165392
Tmem63c	60.6636559041266	-0.12668024391016	0.425077831310948	-0.298016585620274	0.765690504980061	0.999979593165392
Apool	5.86060114507982	0.44096766106414	1.19852600534175	0.367924983770711	0.7129291705674	0.999979593165392
Ppt2	11.914211652842	0.175508864873109	0.967025856902873	0.181493456064574	0.855980269163007	0.999979593165392
Pbx3	333.016130038351	-0.302192770061127	0.326456808489819	-0.925674582984083	0.354615120590268	0.999979593165392
Plpp2	21.3324149894816	0.411510341453455	0.648380465498557	0.634674181827847	0.525640935624874	0.999979593165392
Kmt2b	104.296871397907	-0.00550061129195141	0.42167480138518	-0.0130446763095214	0.989592149345654	0.999979593165392
Kctd9	271.30209573378	-0.0902973974769088	0.298256093678621	-0.302751224168472	0.762079457322882	0.999979593165392
Dusp28	6.88289887978831	-0.150972955669168	1.07410790332399	-0.140556600693431	0.888220235399093	0.999979593165392
Lax1	26.6706135048349	0.481655067514446	0.772247415727454	0.623705638510592	0.532820919412506	0.999979593165392
Ikzf5	57.0660958396204	0.493109712365191	0.452568509173259	1.08958025662455	0.275898083962797	0.999979593165392
Actn1	1635.71394317459	0.283128707942531	0.254843215040434	1.11099174407138	0.266571902985976	0.999979593165392
Rps19bp1	60.8021910060334	0.17545611404631	0.486340826587305	0.360767808200477	0.71827302971028	0.999979593165392
Slc16a13	8.16367007913594	0.0543244161886618	1.11284995497603	0.0488155801649217	0.961066265801016	0.999979593165392
Zranb1	582.740765477321	-0.271185354808387	0.295996299003462	-0.916178194529437	0.35957344039102	0.999979593165392
Tom1l2	350.158075882823	-0.378728424865755	0.27782421359206	-1.36319444575791	0.17282123726968	0.999979593165392
Pex10	61.7926342019564	-0.0467124075773618	0.456761754471316	-0.102268649071614	0.918543439220871	0.999979593165392
Rad52	129.210556931057	0.0998020362717518	0.341691038091003	0.292082686245846	0.770223404151024	0.999979593165392
Traf3	260.765026167934	-0.234076100182389	0.297650205852432	-0.786413365688846	0.431625355674296	0.999979593165392
Hsp90b1	386.399701793005	-0.146883776540587	0.347348504009849	-0.422871481652969	0.67238903087288	0.999979593165392
Nrg1	110.766091351859	-0.345905041428921	0.400956036591048	-0.862700670053071	0.388302063898942	0.999979593165392
Ralbp1	622.168509155144	0.0826129317034753	0.283632048073593	0.291267972940914	0.770846379937093	0.999979593165392
Arhgef2	385.73486548393	0.614687211352764	0.309341321020437	1.98708407051819	0.0469130811884932	0.999979593165392
Fip1l1	1364.0423245133	-0.187453828453529	0.275605088616696	-0.680153727909701	0.49640712766312	0.999979593165392
Tada2b	58.1850047452628	0.00550704591585698	0.447288641544702	0.0123120629596998	0.990176643235474	0.999979593165392
Wbp2	242.100880476894	0.0963611996243593	0.369104498230623	0.261067529890007	0.794040430971349	0.999979593165392
Matn3	11.1875112370244	-0.736606839904583	0.921804005237763	-0.799092687511797	0.424236669450858	0.999979593165392
Gpr158	29.6926865932363	0.955967929072735	0.683395380259932	1.39885044102746	0.161857836651224	0.999979593165392
Apaf1	693.445076431194	-0.14193731031765	0.259605568365068	-0.546742164320807	0.584555882176396	0.999979593165392
Grb7	73.1290051172531	-0.101317306680713	0.508782178057869	-0.199136901900658	0.84215565571373	0.999979593165392
Mon1b	103.534149936412	0.196901914960679	0.367811219703116	0.535334172567143	0.592418800323223	0.999979593165392
Dipk2b	4.70261538245774	0.587237577520978	1.43168352409848	0.410172756504099	0.681679224197706	0.999979593165392
Enox2	1190.98401615633	0.0415227434176251	0.333710141174172	0.124427574395928	0.900976741782608	0.999979593165392
Kcnma1	130.658837811379	-0.40949932884061	0.421917037905288	-0.970568363092591	0.331763266623673	0.999979593165392
Haghl	7.3190847156352	-0.649264629238407	1.12132784696539	-0.579014095650518	0.562579662161968	0.999979593165392
Orc6	429.016326712949	-0.0969879120706794	0.321142495666894	-0.302008962934885	0.762645230366083	0.999979593165392
Camsap1	635.029391101756	-0.0716277492082228	0.273763480142181	-0.261640994522069	0.793598235567857	0.999979593165392
Dst	6454.12800563518	0.223564934317935	0.243239889230929	0.919112958918039	0.358036491729828	0.999979593165392
Usp29	25.7017724862432	0.178617421262389	0.677757810685525	0.263541664066881	0.792133114879503	0.999979593165392
Slc30a4	8.60822411494134	-0.271930000222819	0.97201806500779	-0.279758175297534	0.779663042122903	0.999979593165392
Slc2a12	2.93674041918894	2.22868830694625	1.87061392702659	1.19142078156599	0.233488438636982	0.999979593165392
Cdk10	82.4290379205795	0.578452441555129	0.419788708024115	1.37796093724822	0.168215348971665	0.999979593165392
Hnrnpr	687.618476738906	-0.166842423627481	0.286126875043731	-0.583106440462752	0.559821648378202	0.999979593165392
Wdr37	715.896538839221	-0.241610228696044	0.287926962124613	-0.839137213525272	0.401392315497719	0.999979593165392
Tfpt	70.6483268305291	-0.0787961225146737	0.442825082154875	-0.177939610220894	0.858770402749965	0.999979593165392
Polg	211.318961462911	0.140678733562783	0.324491548642249	0.433535893774172	0.664625495602131	0.999979593165392
Cyba	107.440352136764	0.24432377315544	0.408599287774061	0.597954476343927	0.549870309067389	0.999979593165392
Slc26a2	140.315301459885	0.23537558899518	0.399508249736567	0.589163275477754	0.555751750137017	0.999979593165392
Epyc	1.84891831198898	1.39664036600151	2.12965533023919	0.655805822740646	0.511949069487202	0.999979593165392
Dsg2	439.950953847231	0.458999274661415	0.336792884387717	1.36285324286428	0.172928767169607	0.999979593165392
Htr7	6.76246094055041	1.0971686582621	1.40225366026494	0.782432372510122	0.433960514959389	0.999979593165392
Vldlr	163.291759693483	0.325944970229264	0.447796866437454	0.727885777366847	0.466683510205186	0.999979593165392
Smarca2	42.4564671493709	-0.016520300839834	0.523399866242242	-0.0315634410807969	0.974820198644818	0.999979593165392
Ptprk	3163.1801530604	-0.0798842449039274	0.298523807426781	-0.2675975681555	0.789009103048873	0.999979593165392
Cpne9	39.0025736130637	0.596448407941454	0.522230215126331	1.14211776849635	0.253405070620179	0.999979593165392
Gnas	98.6004993868788	-0.117028001231555	0.371111377255379	-0.315344687347116	0.752499958890695	0.999979593165392
Rpusd4	142.851476340836	-0.0736489159811612	0.339672741244215	-0.216823156640084	0.828346164830744	0.999979593165392
Ppp6r2	140.724350364237	0.285908164869631	0.335775510118846	0.851486056170195	0.394499405826832	0.999979593165392
Irak2	128.378532936262	0.305645273530098	0.405857219693924	0.753085712656779	0.451398409355944	0.999979593165392
Msrb2	306.445014737889	-0.011720931335718	0.295671612919902	-0.0396417201501629	0.968378765694315	0.999979593165392
Knl1	528.319138340881	-0.0699303887818422	0.293674745256665	-0.238121901564007	0.81178654824808	0.999979593165392
6030458C11Rik	623.48563187056	-0.327756073392084	0.270499166084227	-1.21167128955225	0.225638233450647	0.999979593165392
Smim10l1	30.4251934082119	0.369638462514767	0.556814204453461	0.663845245969586	0.506789363483578	0.999979593165392
Rerg	277.526452282137	-0.239558641058651	0.337983258104357	-0.70878848379136	0.478455745329534	0.999979593165392
Rit1	60.063551034623	0.42340263023033	0.449200247984424	0.942569894229023	0.345900944843533	0.999979593165392
Pcgf2	192.563577747207	-0.427809114346405	0.437833427042032	-0.977104734183155	0.32851730425451	0.999979593165392
Pum2	132.876039718823	-0.0271140342373177	0.35408096696454	-0.0765758026187076	0.938961009131043	0.999979593165392
Pcdh11x	8.45435849127176	1.06753535360299	1.22416300379386	0.872053272558098	0.383179316036791	0.999979593165392
Gm7616	1.58743570420137	0.0415283324311751	2.37524651173818	0.0174837989345305	0.98605065744958	0.999979593165392
Scoc	127.299989386678	0.163563727909954	0.356888435244032	0.45830492601452	0.646733385580728	0.999979593165392
Ptger4	6.47848626929331	-0.0427350139948401	1.1513561644865	-0.0371171105110638	0.970391629213835	0.999979593165392
Ptpn21	237.111153792081	0.0427037232991063	0.322031676690963	0.132607213482563	0.894504027274453	0.999979593165392
Snrpa	40.4267818904112	0.173758858959124	0.581200087204983	0.298965645023795	0.764966258676536	0.999979593165392
Hspbp1	285.580197653125	0.176961707636237	0.288509133298063	0.613366050541686	0.539634328680733	0.999979593165392
Lrrn4cl	5.19014071224939	0.446976653960589	1.26443267795277	0.353499764561832	0.723713805238875	0.999979593165392
Ptprc	6.54896367742191	1.43253602983364	1.41700524859883	1.01096028490379	0.312035438545747	0.999979593165392
Opn1sw	28.0810998465751	-0.394274723309822	0.581098427201669	-0.678499037088238	0.497455334149512	0.999979593165392
Bckdha	173.640178385485	0.158607017450994	0.380527046796499	0.416808788721436	0.676818273459466	0.999979593165392
Bcat1	3473.6015601122	0.112281259667745	0.26039379804855	0.431197902980817	0.666324478573634	0.999979593165392
Mmp23	9.43320829868418	0.281843843120743	0.994593373045313	0.283375951176684	0.776888661346422	0.999979593165392
Fhod3	1536.1352937253	-0.269148338243166	0.288253821299981	-0.933719931376271	0.350448380940613	0.999979593165392
Abi1	969.291478097415	-0.164708175929854	0.271547299468678	-0.606554277108001	0.54414675156861	0.999979593165392
Slc25a32	112.129315105224	0.120393667335299	0.365923678978876	0.329013054501591	0.74214582080513	0.999979593165392
Mbnl3	7.09093826831393	-0.233305812213022	1.16262098739596	-0.200672286791916	0.840954830831219	0.999979593165392
Mcoln3	2.32938019695838	0.0537387031331727	1.98688472660325	0.0270467140914832	0.978422475186907	0.999979593165392
Cyp4f15	1.00257057157382	1.55658957212169	2.8791003164961	0.540651384463073	0.588747893282151	0.999979593165392
Zfp809	660.085659341943	-0.0524554138366551	0.282744254801912	-0.185522474624302	0.852819254032575	0.999979593165392
4933406I18Rik	9.59073346880517	0.584788067578946	1.01017303881552	0.578898906532526	0.562657388068083	0.999979593165392
Tmem108	227.417890247139	-0.330011479904994	0.366921870465402	-0.899405313415658	0.368436810038236	0.999979593165392
Zfp87	27.0390730350398	0.477084043226165	0.724694688436613	0.658324189260142	0.510329837797823	0.999979593165392
Dlg1	1144.97759191341	-0.230357855992137	0.27039125315838	-0.851942706361165	0.394245892193325	0.999979593165392
Tmem38a	66.8040085150063	0.559334366863034	0.479306192317545	1.16696670276371	0.243223816568628	0.999979593165392
Ubxn4	198.929690244287	-0.31925646642761	0.326567354156616	-0.977612925370672	0.328265802180527	0.999979593165392
Dsg1c	3.14401739873023	-0.0313270800446058	1.70073564209086	-0.0184197233651743	0.985304018141361	0.999979593165392
Rnf181	54.4476112471189	-0.167494878839724	0.475240830075975	-0.352442105643464	0.724506729369414	0.999979593165392
Ccdc59	209.973262587282	0.013158312703486	0.324097965085524	0.0405998004338401	0.9676149432577	0.999979593165392
Speer5-ps1	3.42006843845992	1.52863462254512	1.54794583211516	0.987524621876685	0.323385518578007	0.999979593165392
Aldh9a1	169.880024732131	-0.128666727052034	0.361556085811062	-0.355869343931528	0.721938414852773	0.999979593165392
Atxn7l2	34.3065812975467	-0.593060509837555	0.544068083033574	-1.09004833830871	0.275691851525914	0.999979593165392
Atp9a	175.620753176865	-0.0603630339404168	0.355312066193257	-0.169887374181053	0.865098710724767	0.999979593165392
E130008D07Rik	9.78648966628019	1.37978574908226	1.01897317048885	1.35409428731112	0.175706298530367	0.999979593165392
Acsm2	2.95550857782561	1.45520020791255	1.88382053249597	0.77247284590559	0.439834423564846	0.999979593165392
Mep1b	79.0163362589504	-0.380580499226889	0.518503972831529	-0.733997267462687	0.462950403478332	0.999979593165392
Smurf2	475.697831667498	-0.367805146791462	0.274375253305636	-1.34051865961014	0.180076782036043	0.999979593165392
Dzip3	647.764880408251	-0.101838574026326	0.291571286390487	-0.349275044490968	0.726882831744377	0.999979593165392
Bin3	11.9800182054457	-0.711512896453346	0.931871504369726	-0.763531123247062	0.445146708329104	0.999979593165392
Aggf1	351.749114453339	0.212967553739033	0.301919866360365	0.705377742466406	0.480575191481672	0.999979593165392
0610030E20Rik	64.3741422470804	-0.125717705181504	0.445125546325929	-0.282432015459861	0.777612269013028	0.999979593165392
Slc11a1	13.5573078632531	-0.0245053616374544	0.805195869381361	-0.0304340379394669	0.975720899071023	0.999979593165392
D230017M19Rik	217.437709755036	0.0516418772953565	0.441288044105706	0.117025326167654	0.906839983990473	0.999979593165392
4930563J15Rik	1.98267748682252	-0.230746500116616	2.04919377336434	-0.112603553219752	0.910344867907689	0.999979593165392
Adcy10	40.9201310045254	0.035184173209797	0.509511563121611	0.0690547099544417	0.944946071145687	0.999979593165392
Elovl4	22.0741770639573	-0.72810236094507	0.721021154235987	-1.00982108037674	0.312581018572083	0.999979593165392
Vash2	17.3183833666144	-1.58990437960373	0.750954584951275	-2.11717780470957	0.0342447603662974	0.999979593165392
Cahm	9.04708375727011	0.734062621980034	1.02010991595824	0.71959169349951	0.471776427849492	0.999979593165392
Gm11532	5.34970674113183	-0.00307969449361268	1.31387851275352	-0.00234397203677416	0.998129782613464	0.999979593165392
Apobec3	19.0219403378521	-0.218924568753544	0.697393428837418	-0.313918313108427	0.753583081102792	0.999979593165392
Smox	63.8002902411542	-0.172068236321674	0.487667601929665	-0.352839179065437	0.72420900975991	0.999979593165392
Uimc1	300.027501210679	-0.240995750033208	0.298469843419203	-0.807437519557805	0.419414457974658	0.999979593165392
4930546K05Rik	36.3487065022774	0.593869343007884	0.577712546349522	1.02796684399613	0.303965424361598	0.999979593165392
Ica1l	42.5084218162899	-0.19642477257354	0.588019157652635	-0.334044852139963	0.73834571356073	0.999979593165392
Irf8	6.25859748643354	2.04434742663309	1.24128769610388	1.64695697302876	0.0995668900768385	0.999979593165392
Dnase1l1	72.2831320748144	0.184107406534249	0.499273015740152	0.368750965363743	0.712313356746015	0.999979593165392
Tspan4	79.2915198012092	0.180918066444421	0.402288777898087	0.449721882349533	0.652910990946187	0.999979593165392
Zfp410	265.157433593766	-0.0479197896117406	0.315197631081924	-0.152030931981483	0.879162539023073	0.999979593165392
Ldhb	62.5331079690913	-0.817481109764388	0.517915715030477	-1.57840568656289	0.114472439652961	0.999979593165392
Nkiras1	92.3920872968476	-0.319230258118168	0.409919610301406	-0.778763079627843	0.436119290089801	0.999979593165392
Mus81	24.6841773311335	-0.000258400108745387	0.622658648341124	-0.000414994812059244	0.999668882056149	0.999979593165392
Ldah	459.873429283972	0.445651369113775	0.312910077870032	1.42421545559449	0.154384112192354	0.999979593165392
Bspry	14.0894479945489	-0.0443757050840422	0.88721111976993	-0.0500170749613121	0.960108781500228	0.999979593165392
Tatdn1	300.503877841537	-0.209005113494367	0.312739551577466	-0.668304064644654	0.503939519292021	0.999979593165392
Drd2	16.0370820866066	0.0240225984615175	0.793476224143025	0.0302751333065619	0.975847628226497	0.999979593165392
Chaf1a	608.102635825997	0.109780724055752	0.285665040538412	0.384298771207148	0.700757018640178	0.999979593165392
Vsig2	6.07659237078879	0.32428176562058	1.31645296255557	0.24632992962473	0.805426843106172	0.999979593165392
Slc16a8	14.1419087419942	-0.573493527657402	0.901216328157581	-0.636355012375147	0.524545056143463	0.999979593165392
Sgk2	15.1055172699767	0.22215763895009	0.760876880188499	0.291975804147253	0.770305123798123	0.999979593165392
Prkg1	189.736637982792	0.623860009453781	0.370377855601452	1.68438798383533	0.0921067115111477	0.999979593165392
Glrx3	65.0142720953982	0.393145237548186	0.518432063016178	0.758335113883412	0.44825039132411	0.999979593165392
Bloc1s2	66.5757423361123	0.153844788612929	0.433817937051926	0.354629846931651	0.722866912999621	0.999979593165392
Ebf1	1312.3141717831	0.257870646623351	0.290152009921341	0.888743271822444	0.37414106965042	0.999979593165392
Gm6938	60.0193510399448	0.328798263200602	0.465925198829137	0.705688947553958	0.480381595748497	0.999979593165392
Zfp229	577.670938301194	-0.294717928699249	0.341202024278023	-0.863763716885523	0.387717703356415	0.999979593165392
Cox7a2l	374.940857164547	-0.0295941619393227	0.318713932276563	-0.0928549364878171	0.926018806483374	0.999979593165392
Shcbp1	394.98262265223	0.00882000489237709	0.345038427478367	0.0255623843316121	0.979606389213533	0.999979593165392
Srpx	7.90213815237551	0.658118038010359	1.17793241314451	0.558706111374848	0.576362307800222	0.999979593165392
Pigp	572.558325856877	-0.172869864572541	1.13501468900481	-0.152306279599002	0.878945372300551	0.999979593165392
Pcdh9	51.8778621360284	0.588592691565015	0.627895858861323	0.937404958574526	0.348550291279272	0.999979593165392
Pik3r3	61.6592987242563	-0.177775239067193	0.4535639831837	-0.39195184286754	0.695093796351992	0.999979593165392
Cblif	3.32772629242759	1.06049025789325	1.68971178054391	0.627616064528995	0.530255482415702	0.999979593165392
Rp9	204.855202940935	-0.295575464243234	0.3078754386923	-0.960048860989656	0.337030624327325	0.999979593165392
Nemf	747.743442379168	-0.12932628852505	0.270022122634004	-0.478947010946737	0.631976325867648	0.999979593165392
Gm2762	2.29847061455757	0.433615529279134	1.86072051431182	0.233036356585506	0.815733174355985	0.999979593165392
Kmt5b	183.33446273364	-0.0440355011158754	0.343641662614576	-0.128143662153285	0.898035283451944	0.999979593165392
Suv39h1	429.782199573966	-0.107308237581458	0.300970983317522	-0.356540143500309	0.721436094480272	0.999979593165392
Stag2	189.285278374869	-0.0636863060601546	0.393393872371225	-0.161889420585731	0.871392934070934	0.999979593165392
Mgat4e	11.4068975754511	-0.888014079887811	0.889722709478234	-0.998079593144896	0.318240764717523	0.999979593165392
Nol4l	151.215021984296	0.05407500855082	0.421616144912885	0.128256493977462	0.897945993456784	0.999979593165392
Tor1aip2	1083.86889027452	0.0325185336581874	0.289709095048815	0.112245470418208	0.910628776763253	0.999979593165392
Ktn1	1177.75872464003	-0.0197197077439808	0.25347252348713	-0.0777982065775349	0.937988573070709	0.999979593165392
Unc5d	119.551830217394	0.262781783798837	0.416328271317659	0.631188900449026	0.527917018565562	0.999979593165392
Miga1	691.583457854329	-0.279994257611889	0.298573534455402	-0.937773195881538	0.3483609786836	0.999979593165392
Setd3	672.970901914017	-0.0582741929927887	0.261155281526462	-0.223140013298502	0.823426537230675	0.999979593165392
Capn12	28.5954974203918	0.233873355179247	0.601679879557009	0.388700641529575	0.697497607741962	0.999979593165392
Mrpl52	41.9598180743515	0.0901584588694306	0.491182671802528	0.183553826397356	0.854363488743475	0.999979593165392
Gpr180	98.6630742551556	-0.0370713163986934	0.385006656941458	-0.0962874686198744	0.923292263434332	0.999979593165392
Dr1	132.029092777436	0.130855449414207	0.3356425102171	0.389865542745368	0.69663597467336	0.999979593165392
Zfand2b	35.1817410866289	0.224665120013863	0.570565784174991	0.393758487180785	0.693759355861217	0.999979593165392
Lman2	403.739159829625	0.108983008510802	0.320256058061312	0.340299600171615	0.733630918225665	0.999979593165392
Cmc2	360.447367443284	-0.0484175998768895	0.282543139090323	-0.171363566047914	0.863937901066968	0.999979593165392
Carhsp1	152.066860038002	-0.123980868407964	0.35313047402078	-0.351090822030466	0.725520213190418	0.999979593165392
Pdgfrl	53.9417582392749	-0.0850293329882816	0.48683371159908	-0.17465785742115	0.861348483587239	0.999979593165392
Zfp385a	75.3043116511819	0.436009234632579	0.455257721069699	0.957719582675298	0.338204179366554	0.999979593165392
Nde1	450.550825994443	-0.357535928677975	0.304442970248805	-1.17439377360489	0.240237338063499	0.999979593165392
1700111N16Rik	15.5255454570006	1.01079151520077	0.840983643668457	1.20191578375007	0.229396158513866	0.999979593165392
Cd46	14.1611089127742	-0.423318318100705	0.787212344512684	-0.537743495832444	0.590754146113355	0.999979593165392
Eif3k	405.940049692829	0.136223027192835	0.327669287111261	0.415733279105221	0.677605186470932	0.999979593165392
Fez2	215.89430786592	0.00102202122597662	0.317639295267413	0.00321755286957238	0.997432768671408	0.999979593165392
Tdrd3	578.151457772875	-0.102643084305193	0.341726515387649	-0.300366169095062	0.763897866106186	0.999979593165392
Septin4	12.2296905977581	-0.108554009913105	0.831592768212652	-0.130537462641024	0.896141216796193	0.999979593165392
Sh3bp5l	260.036714876154	-0.184511768753187	0.299480892428364	-0.616105312285734	0.537825016212209	0.999979593165392
Apba2	42.2446400568624	-0.452612694167422	0.536008887061795	-0.844412667574374	0.39843884613211	0.999979593165392
Cpsf4	270.740989557206	0.192421035629262	0.323159395373434	0.595436921791817	0.551551451552905	0.999979593165392
Nlrp5	2.87470893713603	-3.16535883553022	1.96604271327267	-1.61001529323906	0.107394517677483	0.999979593165392
Abhd12	422.268279508477	-0.163777719004428	0.27416456892188	-0.597370111128746	0.550260304366449	0.999979593165392
Tbx6	23.5140404347459	-0.0832352032136177	0.649549097459028	-0.128143051139976	0.898035766983718	0.999979593165392
Gm10451	91.2457693807006	-0.319041756709168	0.446816455560103	-0.714033139870006	0.475206687427157	0.999979593165392
Slc24a3	26.2371504934493	0.536179129356467	0.759289376713394	0.70615913484439	0.480089180354841	0.999979593165392
Cdc123	609.962660938905	-0.335289514010955	0.279726141155129	-1.19863489563891	0.230669943217969	0.999979593165392
Scml4	20.2582283006961	0.81073527825347	0.683864352311601	1.18552060143656	0.235811674155643	0.999979593165392
Chrdl1	4.61477637422426	2.69725204068026	1.48528192501128	1.81598657821125	0.069372431031432	0.999979593165392
Ppfia2	18.6059879978827	1.37736261162204	0.900635516225618	1.52932300226654	0.126184389988359	0.999979593165392
Cpsf7	710.232736026305	-0.151677614483281	0.273931587829132	-0.553706185129303	0.579779941632509	0.999979593165392
Rps21	181.097180198855	-0.461594056682395	0.98410360850992	-0.469050263296278	0.63903370893341	0.999979593165392
Cdk11b	469.569140730442	0.116325679591538	0.271315171262316	0.4287474196534	0.668107047391868	0.999979593165392
Hnrnpc	1976.68135279035	-0.0625309138744188	0.263780570006224	-0.237056557550631	0.812612913876478	0.999979593165392
Stard13	29.5196435066321	-0.820702188674907	0.617852537373493	-1.3283140216009	0.184074389513602	0.999979593165392
Lysmd4	33.1536392850305	0.213077456466672	0.559910781186783	0.380556087909282	0.703532670414142	0.999979593165392
Zkscan8	257.202744930888	-0.119747794227017	0.384961412388663	-0.311064408985795	0.755751657339766	0.999979593165392
Prom1	269.318073746285	-0.138554228288682	0.29744480453297	-0.465814921548997	0.641347983451321	0.999979593165392
Fyb2	46.2016974528832	0.408909416796998	0.507659907101679	0.805479044290763	0.420543294362343	0.999979593165392
Nsfl1c	360.543461640658	0.0948825558578875	0.326969089956824	0.290188151639706	0.77167230004267	0.999979593165392
Atp6v0e	242.48144843084	0.14297404573478	0.313355836212908	0.456267377888046	0.648197719365143	0.999979593165392
6330403K07Rik	7.89255703563478	-0.0162225960104516	1.03516219921092	-0.0156715498525908	0.987496424138636	0.999979593165392
Abcc2	12.4238304532992	0.505524948763206	0.834394126466054	0.605858709605589	0.544608580036682	0.999979593165392
Adat1	746.471845994343	0.0405846948715501	0.257493644118646	0.15761435592115	0.874760690588472	0.999979593165392
Slc25a13	3780.18598152127	0.0191526943682594	0.252041640942292	0.0759901986697694	0.939426895979926	0.999979593165392
Sema4a	37.4480133274063	0.53011190243332	0.58857604756147	0.90066849412175	0.367764604866072	0.999979593165392
Chek2	747.028507897831	-0.266979298687442	0.291385081627282	-0.916242167225782	0.3595398934906	0.999979593165392
Keap1	125.132507246568	0.246975499557266	0.361977596489528	0.682294987182751	0.495052442150169	0.999979593165392
Klf13	1649.51629093473	0.249083235736121	0.260243058733994	0.957117692006227	0.338507854727297	0.999979593165392
Reck	121.674273370499	-0.189219385440734	0.353061893064448	-0.5359382849233	0.592001203782635	0.999979593165392
Pld5	22.3401813071497	1.67926109256399	0.836047162111289	2.00857220581111	0.0445825213873151	0.999979593165392
1700027A15Rik	5.80296122525675	0.667183726591291	1.19099140509455	0.560191890333856	0.575348557950579	0.999979593165392
Myo18a	479.025586452518	0.0788115280796741	0.289353069364586	0.272371494979275	0.785336388149954	0.999979593165392
Prrg1	445.59577289811	0.080320110779018	0.337130573997497	0.238246296758639	0.811690071081422	0.999979593165392
Arhgap24	35.6507474722617	0.51673243388907	0.613376767421466	0.842438874985969	0.39954234061652	0.999979593165392
Cd72	7.37208837866115	0.308448684608257	1.07796290500005	0.286140351562693	0.774770626911556	0.999979593165392
Catsperg1	28.6342285889052	0.295463718277235	0.596773683608883	0.495101788822977	0.620528271181156	0.999979593165392
Fh1	445.568915205552	-0.0465889788652449	0.268298605884732	-0.173645996823632	0.862143680879315	0.999979593165392
Fkbp7	20.0838602294562	-0.073284489147979	0.678624128410327	-0.107989807730013	0.914003777180598	0.999979593165392
Cd300a	4.72435883479106	-0.00966332748139732	1.34022469633213	-0.00721022938007597	0.99424711914406	0.999979593165392
Hivep2	322.56499512104	0.291834388163014	0.346064027122562	0.843295937429688	0.399062954344728	0.999979593165392
Cgrrf1	27.352441068289	-0.152738172665351	0.590702371729755	-0.258570440843309	0.795966692561606	0.999979593165392
2210408F21Rik	18.6026241385956	1.13013957821571	0.744354988099591	1.51828038541269	0.128943730233458	0.999979593165392
Akt1	128.001332513006	0.281503763449403	0.415328981531349	0.677785023360223	0.497908008284751	0.999979593165392
Efna3	4.46826714720378	-0.184916798327576	1.55311894386843	-0.119061581894684	0.905226567391042	0.999979593165392
Plpp1	1225.27736993733	-0.148491815435026	0.26449858503605	-0.561408732734005	0.574518932199896	0.999979593165392
Dgcr2	838.620693771014	-0.342835700069105	0.252001481321585	-1.36045113017254	0.173687207730355	0.999979593165392
Ptn	4.65423311666752	-0.750956699492429	1.29414166373679	-0.580273953412538	0.561729889283361	0.999979593165392
Twf1	386.665950701784	0.294562796164467	0.283626252007457	1.0385597034111	0.299009555012854	0.999979593165392
Ptgs1	13.3390782994515	-0.89970562590332	0.813493088181227	-1.10597820556145	0.268735952783291	0.999979593165392
Ptgis	23.2512617417514	-0.0376003413866756	0.635618280809976	-0.0591555380357548	0.952828223095601	0.999979593165392
Cst7	16.6102262244507	0.119957781110587	0.738828367368145	0.162362175586058	0.871020655084891	0.999979593165392
Plxna2	50.2449412346055	-0.31173316063134	0.50346002957977	-0.619181548317825	0.535796765948877	0.999979593165392
Gm14023	2.4254383223952	1.5703253873406	2.00783330371426	0.782099482280566	0.434156110987194	0.999979593165392
Etaa1os	5.76871921684679	0.588452363310714	1.3779736346833	0.427041815967659	0.669348870765699	0.999979593165392
Trip10	240.449277117157	-0.151383602095592	0.361595141808595	-0.418654966818456	0.67546831181849	0.999979593165392
Gusb	79.789327682221	0.108718428058111	0.414403646607602	0.262349110458133	0.793052302841735	0.999979593165392
BC055324	564.833157724771	-0.22438935809789	0.301546067711846	-0.744129611109086	0.456798066715668	0.999979593165392
Sowahb	6.50554415727022	1.00747393273714	1.17104614645579	0.860319583294214	0.389612900738527	0.999979593165392
Dmrt2	2.07703289591997	0.735339296556447	2.05887941640526	0.357155106169515	0.720975692450563	0.999979593165392
Nlrp3	3.98619666588149	-0.738518921264438	1.58021055101208	-0.467354759017042	0.640246084804906	0.999979593165392
Sgms1	22.3239593385247	-0.218467241873651	0.690838611057427	-0.316234846137589	0.751824260443615	0.999979593165392
Ctnna2	49.4427722240719	1.13693001875817	0.67892457173968	1.67460431700814	0.0940118917053547	0.999979593165392
Map3k13	57.1439530798783	-0.0344750720986038	0.498379491708318	-0.0691743393782759	0.944850848378155	0.999979593165392
Dip2b	501.143567592537	-0.0107437662595303	0.297326130632702	-0.0361346183622268	0.971175018882181	0.999979593165392
1700128A07Rik	6.06230625827531	1.5765571091966	1.30948948080394	1.20394789901535	0.228609716691953	0.999979593165392
Fbxo44	29.3358187074997	-0.0236203685176903	0.55985569729722	-0.0421901011845031	0.966347153645985	0.999979593165392
Clec9a	1.30294542226388	1.04676993760257	2.47174375480219	0.423494521051734	0.671934495169901	0.999979593165392
Ap5z1	101.810158431017	0.0384068567136116	0.413318867809895	0.0929230666800256	0.925964680468872	0.999979593165392
Fbxw8	461.023384596019	0.11654544646531	0.293121215599703	0.397601539100016	0.690923925826255	0.999979593165392
Pax2	3.50911609578166	-0.379193904092553	1.49618167064345	-0.253441083748525	0.799927383448561	0.999979593165392
Dna2	247.962712669941	-0.110481483681312	0.308926815313375	-0.35762995701503	0.7206202566394	0.999979593165392
Kdm5b	1605.21059256484	-0.201424408795204	0.273049835402557	-0.737683685098157	0.460706688554179	0.999979593165392
Supt3	422.431423001138	-0.202137201016647	0.321203978542512	-0.629311012690006	0.529145462982965	0.999979593165392
Esrrb	5829.18619264935	0.312751924248601	0.27887699951818	1.121469051908	0.262088257761496	0.999979593165392
Chchd7	117.828457222744	0.0198520480656508	0.364484054603838	0.0544661633750431	0.956563766271527	0.999979593165392
Rxrb	38.6122583726274	0.228997887505949	0.561393007272838	0.407910117403111	0.683339664645151	0.999979593165392
Cadps2	423.496314269747	-0.050608466739608	0.335495289783728	-0.150847026115425	0.88009638920014	0.999979593165392
Gabpb1	482.798678562035	0.121967692565515	0.300468617267229	0.405924897165019	0.684797783924701	0.999979593165392
Dll3	2.64191026926075	-1.33140307166002	1.78171968166759	-0.747257318510339	0.454908250902106	0.999979593165392
Fam57a	30.4314949363342	-0.54037211019262	0.567449649884118	-0.952282040006497	0.340953963763968	0.999979593165392
Mettl7a1	8.29232243777082	0.515848254103301	1.02167926233007	0.504902343742244	0.61362742788395	0.999979593165392
Ckmt1	2.76009070261987	0.0483148813959554	1.68914197593509	0.0286032092531527	0.977181052519144	0.999979593165392
Gm4788	9.80000625582906	0.614748836594843	0.959016008953643	0.64102041139603	0.521509421595554	0.999979593165392
Spag7	100.922564247454	0.0643435010197119	0.442368682489979	0.145452206647042	0.884353847939697	0.999979593165392
Gal3st1	5.2186508821686	-1.17575578237905	1.23242882360945	-0.954015160839539	0.340075968217973	0.999979593165392
Gpr68	24.8298040382127	0.255597679827333	0.636178264173515	0.401770532288446	0.687852910781794	0.999979593165392
Golph3l	142.44217875135	-0.257936644930539	0.351175821638813	-0.734494316057522	0.462647523081124	0.999979593165392
Sptan1	522.981972709495	0.0889331341315825	0.276612025055639	0.321508561002343	0.747825025627595	0.999979593165392
Slx1b	97.6516869564645	-0.14354864260295	0.466913981354303	-0.307441302542667	0.758507494537932	0.999979593165392
Sh2d1b2	1.56945043626508	2.01358378161902	2.56286860790325	0.785675775734123	0.432057458532847	0.999979593165392
Rprd2	800.215777712076	-0.00605009519216978	0.257518358089285	-0.0234938403501009	0.981256351818892	0.999979593165392
Edem3	344.842251064471	-0.499072744259522	0.300254179601695	-1.66216751727344	0.0964791910146679	0.999979593165392
Pcsk1n	1.94006258064769	-0.592283159450147	1.95706914614185	-0.302637829949835	0.762165881465607	0.999979593165392
Gpr162	8.46531217777609	0.0691154368151887	0.974853850808591	0.0708982549105807	0.943478732261939	0.999979593165392
Syk	282.189627802436	-0.106396446368204	0.306412325705935	-0.347232919312499	0.728416341546385	0.999979593165392
Frmd4b	161.420589726881	-0.0500051649372429	0.387026734949785	-0.129203386798927	0.897196716396747	0.999979593165392
Pomt1	129.033646524325	-0.069340308291879	0.375508005198383	-0.184657337079262	0.853497810694601	0.999979593165392
Mpp4	14.8195715001162	0.674092290667619	0.780506246926921	0.863660340095567	0.387774506398465	0.999979593165392
Chst10	23.99904555877	-1.29864824846134	0.659785944886216	-1.96828722789071	0.0490349986681246	0.999979593165392
Abcc10	89.8385000699892	0.163758392064508	0.385976514004081	0.424270353565545	0.671368657558932	0.999979593165392
Chd6	1619.40731989752	0.00207191514448649	0.270936945491088	0.00764722264337568	0.993898458589591	0.999979593165392
Tyms	691.762895554003	0.0468240373882828	0.286422511028368	0.163478901222415	0.870141384054794	0.999979593165392
4930447J18Rik	3.04995810690954	1.11671521509691	1.66998073166969	0.66869946096946	0.503687211445247	0.999979593165392
Fam131b	9.64497035048218	0.534271072646205	0.975269504384393	0.547818905691556	0.583816255822688	0.999979593165392
Vmn2r56	1.94504278186875	0.156183772607038	2.0737763881805	0.075313699923101	0.939965121478468	0.999979593165392
Ahrr	16.3667657196539	0.935454334724375	0.837066745509717	1.11753852335246	0.263764137684458	0.999979593165392
Zbtb17	254.526309277003	0.0161202129444321	0.340376056945379	0.0473600084832612	0.962226301840449	0.999979593165392
Gm21992	2456.00446593657	-0.0576318907674561	0.28661444183029	-0.201078111763751	0.840637496725305	0.999979593165392
Sergef	604.546941480735	0.174938849030681	0.272357660391686	0.64231293799152	0.520670015402645	0.999979593165392
Armc3	5.81663458096984	1.30050427884152	1.24281799476342	1.04641571358087	0.295369140963865	0.999979593165392
Gm10790	4.50704070055695	2.08874450333258	1.52690641507454	1.36795843066165	0.171325088314567	0.999979593165392
A730082K24Rik	343.184343716536	0.56307985551351	0.868726822663928	0.648166766379839	0.516877094332567	0.999979593165392
Mettl26	3.71206370751723	0.909396850541777	1.60478100523944	0.566679719894923	0.570931801713512	0.999979593165392
Acbd6	554.029407809042	-0.0838001867456895	0.272404397144369	-0.307631549358864	0.758362710739978	0.999979593165392
Ccdc88c	1319.43333374826	0.208977182817606	0.301935034404335	0.692126315284616	0.48885800711238	0.999979593165392
Nudcd2	278.438538925901	-0.437595503619656	0.31809683030081	-1.37566760160999	0.168924566808604	0.999979593165392
Zmynd19	338.357766794942	0.0162833797161304	0.305810582964218	0.0532466193886943	0.957535411373433	0.999979593165392
Tmprss13	3.36877783337558	-0.45594349561154	1.52785917382425	-0.298419843545075	0.765382745687871	0.999979593165392
Odr4	126.987890767287	0.367570719250095	0.391683179610457	0.938438866881281	0.34801891985484	0.999979593165392
Elovl1	18.5288087228341	-0.736764622552035	0.71874114566318	-1.02507645067714	0.305327116177928	0.999979593165392
Nfatc4	69.6492257592194	0.275589362701247	0.507755129589035	0.542760371370944	0.587294801454773	0.999979593165392
Camta2	50.811255223654	-0.0593132981501131	0.487474452502104	-0.121674680274362	0.903156666433794	0.999979593165392
Ephx2	385.041592474252	-0.186136038632599	0.330224896347886	-0.563664462283631	0.572982507280608	0.999979593165392
Hdac9	56.4683518771175	-0.676515159540183	0.567769910771402	-1.19153048921003	0.233445394733808	0.999979593165392
Styxl1	8.35081220269681	0.362752584206322	0.987653734441967	0.367287209632513	0.7134047936593	0.999979593165392
Pex5	220.260876944371	-0.241777299814794	0.385374455087702	-0.627382787371755	0.53040834786894	0.999979593165392
Coq3	182.0689254007	0.0107225396121624	0.352426895645222	0.0304248618498074	0.975728217142417	0.999979593165392
Chrd	6.44801581301614	0.069360561647242	1.11399991733181	0.0622626272840045	0.950353689814062	0.999979593165392
Dync1i2	405.815036248477	-0.302489046878061	0.317802773979198	-0.951813739982837	0.341191452506097	0.999979593165392
Dennd2d	6.37712768590827	-1.04208300136465	1.13064121607779	-0.921674344209435	0.356698466777869	0.999979593165392
Gm15290	29.9120632818822	-1.44860402974071	0.595727985141102	-2.43165348258332	0.0150300788723104	0.999979593165392
Sh2d3c	10.2650190404352	0.32430086181913	0.934222627201572	0.347134454225928	0.728490310275555	0.999979593165392
Pard6a	8.74990326356793	-0.308684947989969	0.976293720272036	-0.31618040921533	0.751865576766825	0.999979593165392
Srgap2	1545.63447224156	-0.420948567185182	0.254840458936443	-1.6518121531486	0.0985728504234376	0.999979593165392
Nrip1	609.099121050228	0.363512367526703	0.360429314902	1.00855383426717	0.313188657230786	0.999979593165392
Tes	38.0979284355422	0.319494108071034	0.532163951960675	0.60036781314087	0.548261133776549	0.999979593165392
Dnph1	51.607175773312	-0.124499693819465	0.512217959350194	-0.243059993400871	0.807958922595625	0.999979593165392
Fbh1	271.256018940332	-0.0402672210301153	0.297745148269718	-0.135240561480581	0.892421678241113	0.999979593165392
Rpl15	364.988617607836	0.109028808890066	0.349437653653988	0.31201219373464	0.755031256358622	0.999979593165392
Sh3tc1	424.641348148523	0.199487219865302	0.293311013347318	0.680121818777681	0.496427330179927	0.999979593165392
Ghitm	845.201233473178	0.19646650433312	0.295024948758838	0.665931831052423	0.505454673610815	0.999979593165392
Atp2b1	1389.85292477116	0.0513243953262527	0.284416491424477	0.180455061059218	0.856795331256573	0.999979593165392
Lrriq1	16.3914532744252	-0.368724502550309	0.827322524527192	-0.44568410942399	0.655825444674072	0.999979593165392
Sgtb	124.870746795275	-0.481989549618794	0.381582152077562	-1.26313441809202	0.206540876686132	0.999979593165392
Zfp532	1181.88851686635	0.0225375947215559	0.28195787267338	0.0799324895874196	0.936290949538717	0.999979593165392
Tnks2	1195.75858741951	-0.0562154198424047	0.25739126406556	-0.218404536946857	0.827113930891942	0.999979593165392
Mbtps1	1883.5494957222	0.123675393473749	0.242167960568143	0.510700891990823	0.609560516041645	0.999979593165392
Cyp4f16	168.006045101087	-0.439288873063631	0.332632314752607	-1.32064400715351	0.186620092069738	0.999979593165392
Toporsl	8.26060887299398	0.20383843097344	0.994729838373634	0.204918383977214	0.837635891661449	0.999979593165392
Prpf38b	729.960650580704	-0.0680376176688292	0.299499444802562	-0.227171097808483	0.820290700803443	0.999979593165392
B4gat1	2.24415341074225	0.415331678795442	2.01300543031934	0.206324172076155	0.836537698132373	0.999979593165392
Rcor3	8.46646482402365	0.757473723476578	1.00500573836497	0.753700893995794	0.451028844964984	0.999979593165392
Man2a2	51.6334953803111	0.87274774291753	0.475015855192961	1.83730234133554	0.0661652744551726	0.999979593165392
Gm1715	19.9196486855289	-0.210546137456131	0.85886660980088	-0.245144164476185	0.806344807666285	0.999979593165392
St6gal1	99.6462735902554	-0.588175480828777	0.442490008325618	-1.32924014048234	0.18376875590799	0.999979593165392
Fam227a	12.0367877984498	-0.71445741453755	0.8469054941229	-0.843609374948594	0.398887723802161	0.999979593165392
Arap2	161.848296131922	-0.369040305662962	0.368743190263584	-1.00080575155616	0.316920728383247	0.999979593165392
Diaph1	781.767197975867	0.022690056406918	0.261211907294473	0.0868645562215462	0.930779173029933	0.999979593165392
Pkp1	2.33851550370758	2.75515578361257	2.1404917131197	1.28716021964739	0.198038449465157	0.999979593165392
Gfra2	50.583447269757	1.45851082368477	0.631876324413423	2.30822198479856	0.0209867929932267	0.999979593165392
Crim1	145.727328981233	-0.45094652853123	0.37243928661386	-1.21079205319917	0.225975111613922	0.999979593165392
Pde4b	58.3606769400381	0.333974694501023	0.443039488586086	0.75382602026485	0.450953697502298	0.999979593165392
4933405L10Rik	2.2583804942815	-0.251015564416349	1.84172432926353	-0.136293776667828	0.891589043477053	0.999979593165392
Fbrsl1	1817.41031409003	0.149477094799032	0.269333580968893	0.554988703084508	0.57890238750905	0.999979593165392
Phka2	477.486549198616	-0.0262058205051885	0.287027488919901	-0.0913007343087673	0.927253634533237	0.999979593165392
Eif2ak4	136.480428232942	0.00366772938368729	0.336651243864959	0.0108947447856706	0.991307423303537	0.999979593165392
Cpq	248.263537901262	0.101413291869892	0.292647518583891	0.346537337342297	0.728938929261653	0.999979593165392
Cdadc1	71.9751373397311	0.23070535389436	0.405312714518026	0.569203347515759	0.569218149186599	0.999979593165392
2310016D03Rik	2.3326854573836	1.38741648398522	1.89539582900898	0.73199300259653	0.464172838732512	0.999979593165392
Axin1	365.334259818166	-0.0894299493727603	0.303415928919969	-0.294743752218589	0.768189637629395	0.999979593165392
Arrdc1	45.0031738766349	-0.513913499285775	0.488606614484249	-1.05179398733322	0.29289407825204	0.999979593165392
Septin2	714.49997260952	-0.0713356096230736	0.284017365347183	-0.251166366309584	0.801685487003811	0.999979593165392
Mettl14	338.55412068252	0.0253916198685629	0.353222380701259	0.0718856484069679	0.942692911411533	0.999979593165392
Pcnp	648.993041659363	-0.277533257849234	0.284107257292158	-0.976860853518559	0.328638044316119	0.999979593165392
Kcnc4	4.17889444176607	-1.28452792006132	1.44396698113483	-0.88958261292914	0.373690045692706	0.999979593165392
Paip2	359.119520578076	-0.254113510347764	0.296594329816571	-0.856771302758622	0.391571288375599	0.999979593165392
Trim30a	1.96553538012127	0.31399460848006	2.01237159724544	0.156032120961088	0.876007702427633	0.999979593165392
Plcb4	1428.32739202604	0.21909418207062	0.276890916229573	0.791265329516865	0.428789175735753	0.999979593165392
Pak1	578.363964367876	-0.152831397053696	0.279587422340922	-0.546631875547453	0.584631665437338	0.999979593165392
Zfp948	295.835339465411	-0.0229457039799174	0.343402964138336	-0.06681859615712	0.946726118901077	0.999979593165392
Kcnj9	4.40233873960091	-1.11852279918819	1.35736740625421	-0.824038351027492	0.409917767198151	0.999979593165392
Kcnj4	19.4461447842519	-0.617061312926395	0.696522460190029	-0.885917322404859	0.375662080936877	0.999979593165392
Kcnj3	11.0840863733363	0.918658858922569	1.03280721911853	0.889477573275111	0.373746470826297	0.999979593165392
Ppfibp2	280.323266303051	-0.176286886118429	0.291994240521741	-0.603734120931415	0.546020425086072	0.999979593165392
Uspl1	801.094089703954	0.0486323876421446	0.252630600286588	0.192503946817904	0.847347476616267	0.999979593165392
Ptpre	29.9244138593992	-0.577726428460248	0.598582488454985	-0.965157584130853	0.334465888238533	0.999979593165392
Amer1	195.550461407662	-0.13543783983786	0.320323427095119	-0.422815905368177	0.672429582131972	0.999979593165392
Nr2f6	43.0118948986021	-0.229152223091355	0.531318745128621	-0.431289551126004	0.666257846915825	0.999979593165392
Epn2	1050.52194582172	-0.25526574390441	0.266498431932851	-0.957850828813614	0.338137984237843	0.999979593165392
Nmur2	1.60577568827624	2.89345492745017	2.37251830212218	1.21957117248032	0.222627480066729	0.999979593165392
Ehbp1	1180.71234004558	-0.200118958535971	0.265973125734473	-0.752402927864801	0.451808786397531	0.999979593165392
Ppp3cc	2.1100528875059	0.098516848409075	1.98570198778774	0.0496131086210132	0.960430700328381	0.999979593165392
Apoe	223.981260927132	0.646700940531205	0.460009936004519	1.40584124366577	0.159771271885111	0.999979593165392
Tnfrsf8	28.0608508190045	-0.120349685181665	0.630479339070464	-0.190886009617857	0.848614901339185	0.999979593165392
Kif2a	545.097906264474	-0.0215664594628903	0.267942975347049	-0.0804889899985497	0.935848352532886	0.999979593165392
Tctex1d2	30.0986645935991	-0.782943946746288	0.578880519533166	-1.3525138959205	0.176210976510417	0.999979593165392
Srsf5	357.645003401391	-0.163666581013946	0.347636561622161	-0.470797951315119	0.637785027679853	0.999979593165392
Sytl3	29.3786224636071	-0.0557413410662198	0.649632210648017	-0.0858044600507371	0.931621860949596	0.999979593165392
Zfr2	40.3643641987211	1.41290331565918	0.557181226203105	2.53580567544848	0.0112188969368702	0.999979593165392
Gm6936	2.30640804393315	0.0214014613278196	1.77993787366821	0.0120237125376259	0.990406696553361	0.999979593165392
Gm12866	40.6727740448218	0.0579419597904959	0.503207020486984	0.115145372444172	0.908329897035614	0.999979593165392
Gm10778	325.521221515066	0.0381338163166724	0.322528369473346	0.118233990947652	0.905882257955802	0.999979593165392
Ercc6	362.353058174428	0.213305696538851	0.288525954622176	0.739294656587045	0.459728093274092	0.999979593165392
Eif5	336.316703161142	-0.158841465538501	0.3332709465501	-0.47661359978351	0.633637297376838	0.999979593165392
Rin1	15.7962615793707	0.772695401734629	0.749255379515804	1.03128442298802	0.302407460892344	0.999979593165392
Palb2	368.472605257701	-0.380081779889392	0.31104116484651	-1.22196616668714	0.221720421714755	0.999979593165392
Rars2	242.690917760272	-0.189902873120201	0.346926185985913	-0.547386968154408	0.584112906460131	0.999979593165392
Tmcc3	36.7478397897823	0.183221204691703	0.543455257260697	0.337141286690711	0.736010395156501	0.999979593165392
Ano2	17.7425547852078	0.882226230362141	0.90854004190164	0.971037257219371	0.331529725869205	0.999979593165392
Dpysl3	44.0006740565144	-0.092024313043814	0.569468675656893	-0.161596795359573	0.871623381076693	0.999979593165392
Eif2ak1	174.762861157178	-0.0719063439538611	0.324838739331046	-0.221360125032935	0.824812037895872	0.999979593165392
Mmp28	2.5687090635458	0.193069080089823	1.96616887545663	0.0981955733812457	0.921776997408308	0.999979593165392
Rab3d	11.0207279827582	0.166690159502814	0.994834970318602	0.167555589093767	0.866932911907934	0.999979593165392
Tnrc6a	1046.5024938711	-0.199026265923033	0.263799751682026	-0.754459640898115	0.45057327086952	0.999979593165392
Capn5	317.128300482075	0.416201617282748	0.347419762407554	1.19797910861072	0.230925150198326	0.999979593165392
Nptn	643.948471181683	-0.400603266927434	0.282596272559574	-1.41758156715596	0.156312964852881	0.999979593165392
Slc25a44	132.021889707644	0.000201164534334885	0.353617582047925	0.000568875939849681	0.999546102695063	0.999979593165392
Slc25a45	3.04206288252649	0.317943003378778	1.6029268634779	0.198351534697553	0.842770033713534	0.999979593165392
Slc10a1	218.379799307024	0.251869913602115	0.344895437629887	0.730279053074632	0.465219629439466	0.999979593165392
Lpxn	18.3908892523816	0.858537698503005	0.708652568694817	1.21150721302576	0.225701071912437	0.999979593165392
Poc1b	411.823385551735	0.387154441249946	0.306543761637189	1.26296630269764	0.20660129009954	0.999979593165392
Acd	57.987813430632	0.684493171342404	0.52738064259289	1.29791106472369	0.194317897454852	0.999979593165392
Tesc	20.5606653033117	0.739317409091748	0.687616753056113	1.07518818557845	0.282290483804683	0.999979593165392
Alkbh2	86.9687116734991	0.353280308667187	0.399150158954331	0.885081217536501	0.376112828839209	0.999979593165392
Dhx32	383.906052835487	0.161837513510872	0.281154064145031	0.575618616800037	0.564872994745567	0.999979593165392
Wsb1	522.700650655352	-0.157385576784564	0.311371601236273	-0.505458995488601	0.613236491558312	0.999979593165392
Mtmr14	254.908330117875	-0.204829482314568	0.32400916592838	-0.632171876149466	0.527274572436957	0.999979593165392
Ap5s1	12.2912672319498	-0.931840030538167	0.871429764556808	-1.06932316112944	0.284924077659624	0.999979593165392
Glis2	176.623897278476	-0.21121472569187	0.446600547615274	-0.472938796917514	0.63625684458513	0.999979593165392
Gm13483	22.7075616495303	0.683211837327347	0.666639609164072	1.02485935119285	0.30542955694506	0.999979593165392
Cyp4f37	7.8474270535626	0.42845205224167	1.01817245226847	0.420804993581476	0.673897484946905	0.999979593165392
Tmem9	172.902769423262	0.112728349622716	0.336154840682804	0.335346501016436	0.737363719664211	0.999979593165392
Bmp1	5.35636615084269	0.578381697850509	1.22219937552812	0.473230235124761	0.636048928997988	0.999979593165392
Nsmce4a	398.513044686099	0.206167454144868	0.275771661074075	0.747602031847244	0.454700238802412	0.999979593165392
Satb1	91.9094521679759	0.0182870532531498	0.446848654659609	0.0409244898970997	0.967356093684473	0.999979593165392
Dbn1	12.2856273494882	0.565129102933563	0.847882298066184	0.666518341310447	0.505079844257403	0.999979593165392
Psma2	287.19039231948	0.185273309531764	0.289274212453934	0.640476411499239	0.521862919809853	0.999979593165392
Syt14	635.114206976088	-0.509427923577004	0.341478761019666	-1.49182901465332	0.135743975539726	0.999979593165392
Cd79a	2.12351756206083	-2.27937505650432	1.94460268769899	-1.17215463648333	0.241134977440449	0.999979593165392
Utrn	4300.82384626659	-0.0895544356891974	0.268960403599889	-0.332965129775833	0.739160605106334	0.999979593165392
Usp24	1555.24731928427	0.0881044965201446	0.265352852525022	0.332027697014626	0.739868345050855	0.999979593165392
Foxred2	82.1965966872566	-0.297998431085204	0.38784266155385	-0.768348767748511	0.442280008841921	0.999979593165392
Homez	13.2902913264183	0.0570720289669442	0.822173876987209	0.0694160086624013	0.944658486586325	0.999979593165392
Hdac7	79.8320014375229	-0.0362736676572801	0.424151644963742	-0.0855205162775709	0.93184758558971	0.999979593165392
Xylb	58.2638899623214	0.00985448673201039	0.454225904941487	0.0216951226797156	0.982691154396257	0.999979593165392
Pmm1	474.536443780659	-0.332988205609245	0.322482022100959	-1.03257912934135	0.30180089931588	0.999979593165392
Sh3glb1	198.219614326985	-0.0987077199484684	0.325485633459768	-0.303262908716581	0.761689510524864	0.999979593165392
Foxp1	574.761072910014	0.446609091410167	0.306621948814416	1.45654638598778	0.145241636418183	0.999979593165392
Eps8	502.062095228421	0.125198143052914	0.269637294716296	0.464320572510727	0.642418086826242	0.999979593165392
Cast	428.719559698301	-0.0188266638032629	0.29364165329023	-0.0641144183473692	0.948879121286312	0.999979593165392
Kcnq2	54.6997269907504	-0.381560277451631	0.558312747965773	-0.683416738811456	0.494343545851692	0.999979593165392
Ube2h	465.682527001296	-0.0280740296075784	0.285629709500803	-0.0982881985793551	0.921703448975765	0.999979593165392
Spx	10.1274323106281	1.19301314063567	0.998780716463645	1.19446953767763	0.232294349806637	0.999979593165392
Stk40	336.67208623846	-0.0683391285914447	0.305797056231521	-0.223478700003262	0.823162958894774	0.999979593165392
Ppp1r36	3.01660388090107	-0.875884939665556	1.71801991829018	-0.509822342768447	0.610175931203858	0.999979593165392
R3hdm2	836.52678021511	-0.0611578564907809	0.265554247348216	-0.23030268617992	0.817856573440043	0.999979593165392
Trim43c	7.44021099547461	-0.394071968532608	1.11220339301444	-0.354316459568192	0.723101733887404	0.999979593165392
Tro	10.6743666210252	0.499230996211002	0.971365632823895	0.513947559334242	0.607288655074917	0.999979593165392
Pola2	532.265124731968	-0.246995745597389	0.289672415734425	-0.852672647380542	0.393840863388032	0.999979593165392
4930432K21Rik	123.813213358377	0.278575593187494	0.386039142668867	0.721625250904797	0.470524910174069	0.999979593165392
Mmp19	3.86802594252377	-0.917604109253326	1.45512283274115	-0.630602509016198	0.528300457925005	0.999979593165392
Grwd1	75.1893960476312	-0.120050276970006	0.448400495851864	-0.26773002724258	0.788907134898491	0.999979593165392
Igf2bp2	1149.48526092034	-0.799562241052061	0.288055489494846	-2.77572297772984	0.00550791164578069	0.999979593165392
Gm18905	3.63069590955248	0.439406875210426	1.59788431035022	0.274992921805533	0.783321676332393	0.999979593165392
Smtn	65.408767008974	-0.0915947037726926	0.475912871420013	-0.192461076960149	0.847381054003828	0.999979593165392
Mapkap1	834.654596089077	-0.0337939938321551	0.275799188468506	-0.122531157614389	0.902478371691397	0.999979593165392
Rce1	15.9373428712891	-0.390883882583395	0.757470596000709	-0.516038357986676	0.605827619089531	0.999979593165392
Zfp831	2.8791179549484	0.688723306096328	1.67426900313496	0.411357616253266	0.680810327475933	0.999979593165392
Large2	22.4602722758301	0.497523769176407	0.660553567653816	0.753192161149828	0.451334449172707	0.999979593165392
Plekha7	2477.95185413311	0.220760950183812	0.278041782316964	0.793984804528938	0.427204277602888	0.999979593165392
Elf2	383.589193162699	0.0191782177281962	0.30848308915526	0.0621694297107604	0.950427906938647	0.999979593165392
Coasy	31.5818787455637	-0.253965043588799	0.628126965719365	-0.404321192130232	0.685976543662599	0.999979593165392
Csrp1	205.32672107214	-0.0841792410254686	0.325274259625619	-0.258794658766902	0.795793679210297	0.999979593165392
Pcx	139.608177929439	-0.331017882396135	0.344251456904619	-0.961558406673206	0.33627147322272	0.999979593165392
Rfx8	3.15111878085105	-0.920421415175768	1.78703168045229	-0.51505601453177	0.606513878128876	0.999979593165392
Lrrc57	5.88330601808506	-1.04393659822652	1.15701347578015	-0.902268314137498	0.366914353188179	0.999979593165392
Mindy3	753.895067365565	-0.245097971339391	0.300817180273321	-0.814773847413556	0.415201773484643	0.999979593165392
Tcea2	3.49121826396396	-0.779546737378914	1.5668186579371	-0.497534755174079	0.618812000408727	0.999979593165392
Stam	689.568642039563	-0.380775214499554	0.288134214446202	-1.32152030341627	0.186327937247776	0.999979593165392
Fgf13	224.979219937335	0.0639465932221416	0.358886570428491	0.178180512984347	0.858581213216871	0.999979593165392
1600002D24Rik	16.9883486853603	-0.323630013266826	0.761942078781581	-0.424743589150951	0.67102360426294	0.999979593165392
Pde1c	24.6315098885916	0.0748401741797321	0.696084633097521	0.107515912033138	0.914379702515918	0.999979593165392
Eda2r	841.873255329758	-0.173580397088155	0.283777924671664	-0.611676885328519	0.54075155794487	0.999979593165392
Nxt2	73.8390947457666	-0.237059301413891	0.452965818128564	-0.523349206333727	0.600731264345078	0.999979593165392
Phyhipl	40.0130081961207	0.418488861542281	0.50885118689453	0.82241895532617	0.410838494809345	0.999979593165392
Rab26	41.7764567910583	0.28304776756665	0.638766089068297	0.44311645907738	0.657681500735242	0.999979593165392
Tmeff1	1092.3943250945	-0.191936682616257	0.265389011223548	-0.723227694060704	0.469540007027321	0.999979593165392
A230028O05Rik	3.15442404127628	-0.293781385848234	1.70689155849542	-0.172114850756656	0.86334723777283	0.999979593165392
Arntl2	7.21228763711927	1.63387552776484	1.16028834123271	1.40816335879837	0.159082703337489	0.999979593165392
Erg	14.5972212496671	1.20062318855205	0.888076892823861	1.35193607474053	0.176395765928665	0.999979593165392
Adra1b	14.3082947843333	0.57884920110976	0.902620499846447	0.641298531562526	0.521328743099778	0.999979593165392
Chfr	267.960472149469	0.0111637987935296	0.300272008474904	0.0371789526777106	0.970342320338148	0.999979593165392
Mlst8	61.2174283422992	-0.093052194274733	0.515200596327281	-0.180613522069026	0.856670941367522	0.999979593165392
Psma4	198.241869461158	-0.216924190856353	0.309763176190923	-0.700290439695941	0.483745941010693	0.999979593165392
Dnajc14	73.9623194967089	-0.0517193163314678	0.420599267954402	-0.122965778288218	0.902134197230395	0.999979593165392
Becn1	212.319382337012	0.0266736806898777	0.359626136813076	0.0741705842802576	0.940874651706084	0.999979593165392
Mier2	152.289560634193	0.117867294490031	0.37614616615725	0.313355033481203	0.754010943153601	0.999979593165392
Zfp653	139.147514300582	-0.20769687365304	0.343531594987958	-0.604593221360965	0.545449311801541	0.999979593165392
Ndufa11b	4.63005231455403	-0.839338346696833	1.36467934340869	-0.615044369764064	0.538525418865874	0.999979593165392
Itgav	200.581554017131	0.232510233194647	0.316753888111987	0.734040660338931	0.462923957290689	0.999979593165392
Sec23b	234.151179659282	-0.182348855575494	0.304110627715972	-0.599613558214089	0.548763809175054	0.999979593165392
Cd180	32.4327906490108	1.37271626906159	0.596906242062982	2.29971840186713	0.0214641788925379	0.999979593165392
Gna13	1079.54173361924	-0.0934544054813226	0.266437551781365	-0.350755382852377	0.725771872388575	0.999979593165392
Actr6	147.955749823833	-0.20784533588854	0.380900457280014	-0.545668381111303	0.585293910287661	0.999979593165392
Rnf146	399.535378175907	0.187742747066786	0.345072530536797	0.544067494374972	0.586395027953058	0.999979593165392
Cdc42ep3	126.33037352396	0.138169882324103	0.364798768309659	0.378756438691749	0.70486873826379	0.999979593165392
Sox13	247.170342392488	-0.173011470955264	0.360042331233319	-0.48053091524715	0.630849925868476	0.999979593165392
Stpg1	26.7700963916942	0.589927023507576	0.627291373750174	0.940435415173622	0.346994263397741	0.999979593165392
Ttc30a1	14.2780220981833	-0.227534747564253	0.766055037146038	-0.297021410383177	0.76645016323834	0.999979593165392
9430065F17Rik	11.5380639077393	1.08697581796361	0.932234237079026	1.16599002131636	0.243618479998014	0.999979593165392
5033417F24Rik	3.65955108560886	-1.10706839923287	1.47859719509748	-0.748728864699271	0.454020642434183	0.999979593165392
Slc35a1	120.418806642939	-0.334530474340591	0.367585121955746	-0.910076209180375	0.362782320278099	0.999979593165392
Lpin2	232.403960078851	-0.377676166532116	0.2997609124069	-1.25992466295757	0.207696540792468	0.999979593165392
Cdc40	353.500436798109	0.120588492640597	0.289246037947617	0.41690629021662	0.676746952427955	0.999979593165392
Lrmda	80.6295677377518	0.662099433613954	0.467399015427737	1.41656146410158	0.156611181965105	0.999979593165392
Nt5c1b	2.07457748059767	-0.612250072253181	2.02719421073646	-0.302018459312173	0.76263799115022	0.999979593165392
Aldh1b1	27.3457587606882	-0.104853405380335	0.651923441899707	-0.160836991955361	0.872221789140196	0.999979593165392
Shisa5	103.247415833544	0.272470465105761	0.388810525170766	0.700779550620683	0.483440601805662	0.999979593165392
Slc22a22	15.646200002825	1.48492808561248	0.958242627870595	1.54963684814594	0.121228703520402	0.999979593165392
Gria2	4.25138813909332	1.64987256813364	1.51531105060121	1.08880125138601	0.276241539675329	0.999979593165392
Mtdh	1042.46277044201	0.122567946830309	0.258907344027605	0.473404674134083	0.635924495788284	0.999979593165392
Tfap2b	2.0348353925923	0.928816538964473	2.27217649355138	0.408778341647548	0.682702335557229	0.999979593165392
Usp15	1041.42527093525	-0.0651891641531407	0.264667023346799	-0.246306333629339	0.805445107424661	0.999979593165392
Itga7	4.88721632625056	0.6230691751526	1.29408940915427	0.481473050273857	0.630180329048532	0.999979593165392
Plekha1	565.373050067959	-0.0248328427749343	0.273511540045562	-0.0907926691897447	0.927657335132448	0.999979593165392
Lag3	9.39973538312644	0.724715959265525	0.970019392825872	0.747114918140218	0.454994195914192	0.999979593165392
L1cam	8.17733934700227	1.3349134306567	1.09877307396899	1.21491276250038	0.224399365618518	0.999979593165392
Plek2	41.9958754769138	-0.543509092506404	0.516466993812284	-1.05235978100848	0.292634513747513	0.999979593165392
Abl2	829.850537693886	-0.0677597294771719	0.284523569766176	-0.238151551145156	0.811763552666415	0.999979593165392
Clmn	184.450444419081	0.230193658267282	0.333275973504516	0.690699830073897	0.489754196165618	0.999979593165392
Slc37a3	291.727223188308	0.00937754177955421	0.296953534867581	0.0315791552497797	0.974807666799097	0.999979593165392
Klc1	554.347199285966	0.380340083930032	0.286076932034375	1.32950280620435	0.183682140597343	0.999979593165392
Higd1a	121.240711148541	0.147060532286942	0.345503030787879	0.425641801033084	0.670368876057999	0.999979593165392
Ythdc1	503.421040017848	-0.0711451949709849	0.303664950477495	-0.234288464503768	0.814761040731087	0.999979593165392
Adck1	260.623659827975	-0.0497956169235049	0.290491580163093	-0.171418451769059	0.863894747096253	0.999979593165392
Slc4a2	23.1701792893488	0.323186789448662	0.680744246458772	0.474755080384268	0.634961553505051	0.999979593165392
A530072M11Rik	61.1970714610175	0.370012319209791	0.443043311542928	0.835160602969488	0.403627288481614	0.999979593165392
Slc10a7	5580.8800337598	0.236832089250605	0.256620127496202	0.922889765356032	0.35606465472602	0.999979593165392
Cyb5r2	121.210834941966	0.510304922833293	0.398587918548253	1.28028196311604	0.200445988824212	0.999979593165392
B130034C11Rik	50.6683433588582	0.351533677712448	0.513571728212904	0.684487985613409	0.493667073423934	0.999979593165392
9630028I04Rik	3.07884105850945	-0.155839146577799	1.72095090589311	-0.0905540919523929	0.927846911306619	0.999979593165392
Ypel5	99.5251905412132	-0.079957050713621	0.426375205666725	-0.187527439801739	0.851247111438485	0.999979593165392
Zfp574	89.8267662667014	-0.0471870112252428	0.409083543984041	-0.115348104119983	0.908169211212224	0.999979593165392
Shoc2	704.199908164867	-0.0861409978266087	0.270623096508998	-0.31830615693123	0.750252714454141	0.999979593165392
E030044B06Rik	7.57056837372253	-0.531505260065843	1.06613733325087	-0.498533578638668	0.618108007944903	0.999979593165392
Clip3	22.4251901323187	0.602460941211969	0.65615138332909	0.91817369667848	0.358527936997346	0.999979593165392
Cdh1	2786.1906697288	0.424378078957865	0.257978989696379	1.64501023690853	0.0999677000241338	0.999979593165392
Islr2	2.1196478020948	1.03574027006483	2.09607743284367	0.494132637390059	0.621212509585491	0.999979593165392
Slc24a2	16.49013329135	0.770944276817786	0.828000500634585	0.931091558793659	0.351806204695418	0.999979593165392
Kif21a	104.242639232854	-0.0295804272255362	0.423324320568541	-0.0698765126128555	0.944291947643373	0.999979593165392
Abhd14a	61.6324268190847	-0.669067652841922	0.463328839215393	-1.44404491197856	0.148726342336409	0.999979593165392
Zfp78	123.188863707763	0.370000051165612	0.377274094415794	0.980719473301115	0.326731098182476	0.999979593165392
Ipo7	2019.94527835454	-0.293627621098203	0.247713745572977	-1.18535053603515	0.235878880186019	0.999979593165392
Wdr70	1514.531339113	-0.0718503140169344	0.263833725525945	-0.272331802439975	0.785366905158338	0.999979593165392
Cacna1d	35.4081023936873	0.28328881509802	0.619519268299142	0.457272000394394	0.647475552321892	0.999979593165392
Cyp26c1	4.11402090268993	-0.0228595030275007	1.36712751685897	-0.0167208272422322	0.986659331746621	0.999979593165392
Pls3	257.026209855905	-0.0990140190015438	0.298190950455987	-0.332049040556509	0.739852228719718	0.999979593165392
Ddah2	47.0184159039488	0.399559767199859	0.647747295102873	0.616845134237731	0.53733687861158	0.999979593165392
Men1	40.1887132652713	0.0186860899136632	0.58316221558592	0.0320426965503736	0.97443800144135	0.999979593165392
Taf1a	215.588685711884	-0.166996497761776	0.316968922060413	-0.526854483639084	0.598294644091357	0.999979593165392
Tk1	474.737649092901	-0.143567570325363	0.301925667840191	-0.475506343506223	0.634426112891349	0.999979593165392
Trim2	382.737433967674	0.291066079672714	0.292961018390922	0.993531771808361	0.320450875081354	0.999979593165392
Ank1	21.2597543453455	0.396605555572136	0.773448299334408	0.512775780764449	0.608108173205377	0.999979593165392
Ildr1	367.691933729065	-0.195916747085772	0.293913049922291	-0.666580633754001	0.505040042754826	0.999979593165392
Pars2	70.5567580450429	0.00550223573333359	0.433446459173384	0.012694153145989	0.989871803205257	0.999979593165392
Mc2r	4.86081353938295	4.35939153212671	1.82713406388898	2.38591771577392	0.0170365624295314	0.999979593165392
Clip1	165.165249238963	0.112046131787123	0.321684475749668	0.348310659151348	0.727606889622401	0.999979593165392
Arhgdib	4.6900360741304	0.980159483971432	1.38551387322364	0.707433900817549	0.479296875809425	0.999979593165392
Bub3	253.760456230208	-0.353905181466841	0.333345210836418	-1.06167771415955	0.288382019917063	0.999979593165392
Mtch2	471.178788472855	-0.163536187478617	0.277826426295433	-0.588627185898857	0.556111392864526	0.999979593165392
Atf3	81.5747309822066	0.36737927347504	0.465137437540742	0.789829508064184	0.429627343611746	0.999979593165392
Mns1	43.8244523751907	-0.792311339395584	0.485454269909312	-1.63210293637668	0.102657803293712	0.999979593165392
Cdr2	127.440531810331	0.00235469674281467	0.370360124930772	0.0063578570810095	0.994927198171053	0.999979593165392
Lmna	93.1562104966756	0.541340952092064	0.420792826930633	1.28647856485753	0.19827609493543	0.999979593165392
Ap2b1	838.838701975883	-0.0657084061191043	0.273770134109966	-0.240013054501814	0.810320136336652	0.999979593165392
Blzf1	88.4988930378651	0.201142068554149	0.391858621930459	0.51330264870335	0.607739631475514	0.999979593165392
Stoml2	81.3790268336194	0.530101524239009	0.463140222421951	1.14458105466826	0.252382743941368	0.999979593165392
Cic	232.81126042734	0.734804957620451	0.383298913867778	1.91705463030331	0.0552309916579172	0.999979593165392
Aven	284.021134940379	-0.119591500338812	0.291115065001595	-0.410804917767332	0.681215586874419	0.999979593165392
Tspan17	34.0414300046865	0.737445048999616	0.603397670593089	1.22215428553904	0.221649287602237	0.999979593165392
Lrrc2	351.096577320268	-0.0220194266913548	0.29006111076992	-0.0759130606405933	0.939488265955959	0.999979593165392
Ctbs	26.8866441514221	-0.174780831904952	0.626497966695786	-0.278980685008069	0.780259647651825	0.999979593165392
Zbtb14	75.3784965438579	0.232368553825379	0.408235120553095	0.569202751371699	0.569218553704076	0.999979593165392
Rsrc1	2142.9504482679	-0.288329980996446	0.333213998344129	-0.865299724589216	0.38687430195447	0.999979593165392
Zfp638	916.060575669269	-0.261577593206991	0.296301547387643	-0.882808731554736	0.377339622050667	0.999979593165392
Glp1r	8.72980801655892	-0.460519272010039	1.0385070538495	-0.443443566707616	0.657444929511502	0.999979593165392
Yeats4	245.293413679729	0.109061911522582	0.315014310669946	0.346212561869455	0.7291829748222	0.999979593165392
Slc25a39	230.936583709853	0.545386780471859	0.407503751670844	1.33836014573036	0.180779064076285	0.999979593165392
Tcirg1	3.81571123005893	0.264836050302532	1.4431782598402	0.183508896767789	0.854398738698216	0.999979593165392
Crb2	8.494195129376	-0.277465470309376	1.05820461242596	-0.262203988766671	0.793164178358332	0.999979593165392
Mgat1	123.273376469422	-0.0930883985606756	0.378615796632274	-0.245865067936102	0.805786685653403	0.999979593165392
Ubr5	2854.79520894269	-0.0671139281676422	0.265821213957091	-0.252477697955573	0.800671850303884	0.999979593165392
Tax1bp1	478.648323110248	-0.161610008957958	0.276096748985407	-0.585338326336104	0.558320249100293	0.999979593165392
AA465934	124.574096289728	-0.14769045414012	0.404286776710615	-0.36531111737507	0.714879180578098	0.999979593165392
Cbln1	3.62653777789081	-0.738870290735437	1.57038702737494	-0.470502034119916	0.637996381289515	0.999979593165392
Adar	700.828959829724	0.106070521796199	0.254516757844319	0.41675260479736	0.676859372560153	0.999979593165392
Trpv4	25.5392785689448	0.799295017479753	0.636853556253143	1.25506878250365	0.209453791781428	0.999979593165392
Rsrc2	978.531255320817	-0.07929350395171	0.283091514606631	-0.280098483565966	0.77940194809913	0.999979593165392
Il12rb2	408.232493328236	-0.179660719973049	0.332168361765917	-0.540872463042275	0.588595492295527	0.999979593165392
Pdcd6ip	641.178777438521	0.0502733229368822	0.267845233594831	0.187695417469816	0.851115422756843	0.999979593165392
Endov	116.434568307241	-0.288075380546394	0.380610029999128	-0.756878058486936	0.449122921785594	0.999979593165392
Ppp1r8	332.902539190696	0.186892195565179	0.292944905805129	0.637977284675848	0.523488466870802	0.999979593165392
Rbm20	183.557461226259	0.138295053402038	0.342390796421881	0.40390996150386	0.686278930807632	0.999979593165392
Hdac5	158.730587430464	0.188736463758452	0.384209346565216	0.491233400347319	0.623261378142276	0.999979593165392
A930001C03Rik	28.5737389266985	-0.932131712359019	0.649345194586346	-1.43549489567382	0.151146121829359	0.999979593165392
Btf3l4	314.547626631756	0.0179373666872198	0.381674581945168	0.0469964926556119	0.962516022897135	0.999979593165392
Plec	236.365496385202	1.06846207175014	0.468963741053771	2.27834687037698	0.0227059191838776	0.999979593165392
Ctf1	8.57759987810265	0.954157301132271	1.00793649686626	0.94664426191413	0.343820081509097	0.999979593165392
Rprd1b	370.906623695115	-0.00791543291239643	0.275646439563592	-0.0287158902720757	0.977091182989535	0.999979593165392
Srpr	165.111379014331	0.0324700737416655	0.35723794811968	0.0908920060496695	0.927578402149005	0.999979593165392
Gm7271	2.05996015979519	-0.552280441841377	1.97325886090785	-0.279882408123223	0.779567724341135	0.999979593165392
Fbln5	18.7024676140134	1.19492321296508	0.698401903232592	1.71093922773451	0.0870923321063719	0.999979593165392
Slc22a27	7.27461893471412	1.80157003014083	1.18269980389766	1.52326906980422	0.127691402071444	0.999979593165392
Thra	120.16490466787	-0.0333619559567636	0.460010270223498	-0.072524371989683	0.942184610492972	0.999979593165392
Cux2	267.679365917292	0.329973779191921	0.303997320608577	1.08544963005378	0.277722561214819	0.999979593165392
Mx1	1.47634588124843	-1.23227554355711	2.61077324558891	-0.471996388671108	0.636929366278517	0.999979593165392
Aamp	71.0871820434869	0.203220605066136	0.535736730063335	0.379329237034227	0.704443391129924	0.999979593165392
Mroh1	211.011014852497	0.379025631914196	0.309544402545395	1.22446288415314	0.220777659565446	0.999979593165392
Triobp	53.0391761726894	0.356262966802234	0.535427800842876	0.665380031147806	0.505807453817801	0.999979593165392
Nod2	246.258709792137	0.509960296386935	0.332304098017606	1.53461934243109	0.124877358623128	0.999979593165392
Tmem255a	5.54765669606382	1.41422548458617	1.24405219280935	1.1367895115337	0.255626288993643	0.999979593165392
Col6a6	10.1409211246335	0.22223163142441	0.943223381447486	0.235608696514043	0.813736324580984	0.999979593165392
Cep55	1548.61953113761	-0.199073597095357	0.282947615603612	-0.703570506048172	0.481700284281112	0.999979593165392
Zfp119a	164.958238753553	-0.403214787254023	0.408903392935805	-0.986088142627188	0.32408986172366	0.999979593165392
Sh3d21	28.9337958400157	-0.364250033597256	0.582026046350377	-0.625831156322477	0.531425693695823	0.999979593165392
Fam174b	31.6553003367457	0.0875755659287185	0.673079448401988	0.130111781211919	0.896477989298113	0.999979593165392
Rangap1	935.987299434247	0.0581544672372658	0.276753827357356	0.210130670251488	0.833565688426113	0.999979593165392
Brinp3	28.1050462957235	0.402508830554785	0.613497914753535	0.656088343375197	0.511767284073084	0.999979593165392
Syvn1	94.7388467423615	-0.0362831316634997	0.458603436095498	-0.0791165717649447	0.936939902468286	0.999979593165392
Aurkaip1	20.2927157934802	0.326619783678396	0.74534606440264	0.43821226042183	0.661232421739079	0.999979593165392
Ndfip1	526.164432299634	0.130584752388983	0.295306308077923	0.442201025907395	0.658343743763803	0.999979593165392
Grk6	137.385011650926	0.134647475370598	0.400117920898801	0.336519481727121	0.736479163054718	0.999979593165392
Cenpa	396.795965149946	-0.548216718181329	0.311634080115936	-1.75916805369098	0.0785489686417817	0.999979593165392
Rassf5	57.5819282079583	-0.0108681021966907	0.47352361871189	-0.0229515525038748	0.981688918257718	0.999979593165392
Ppp1r14a	13.5983496941997	-0.574656434216808	0.803845736495657	-0.71488397353702	0.474680740782533	0.999979593165392
Klrg1	2.19557881713231	4.74423850608107	2.51151880569374	1.88899183049143	0.0588929233885746	0.999979593165392
Myadm	176.880794587401	-0.169664832994093	0.346695193751601	-0.48937751676954	0.624574450525475	0.999979593165392
Phgdh	865.076584347017	0.00476914731084676	0.2721093263446	0.0175265852696541	0.986016524123543	0.999979593165392
Nckap1	388.932818779792	0.0509759373064369	0.288196211374325	0.17687927632132	0.859603217046352	0.999979593165392
Zfp518a	500.06719353418	-0.367927363270074	0.383246654784064	-0.960027592354011	0.33704132819811	0.999979593165392
Utp3	109.927134305827	-0.36773164250404	0.547088787396867	-0.672160810046509	0.501481327062784	0.999979593165392
Katnal2	1030.72646186178	-0.267718986551227	0.271557540321769	-0.985864676171415	0.324199522881033	0.999979593165392
Rfx4	9.42121354150129	-0.247888742228297	0.948664025193115	-0.261302985720192	0.793858864265046	0.999979593165392
2810006K23Rik	113.444005793512	0.00573692539031879	0.389754720230529	0.0147193224162252	0.988256103969202	0.999979593165392
Hspa12b	19.9521879559583	0.0556803563346197	0.694582827600307	0.0801637387537898	0.936107029596487	0.999979593165392
Ankle2	518.278191642804	-0.185877226852749	0.278076208195267	-0.668439878618542	0.50385284700322	0.999979593165392
Dgke	641.66195152879	-0.0666692635453355	0.311152436640896	-0.214265600054674	0.830339942253536	0.999979593165392
Fis1	395.840923091318	-0.0688667959578586	0.289692831836808	-0.237723507071977	0.812095550243606	0.999979593165392
4930524B15Rik	34.6530706267667	-1.81478685017618	0.626757451993317	-2.89551698891572	0.00378534539425387	0.999979593165392
Nkain1	233.255380779344	-0.0404980052715496	0.347809345266848	-0.11643736956084	0.907305920172637	0.999979593165392
Slc12a5	14.567771243036	0.351855933804887	0.794585610687369	0.442816896093184	0.657898181166023	0.999979593165392
Sfswap	740.669137252129	0.270669780891953	0.26173014323421	1.03415593460988	0.301063270658687	0.999979593165392
AW551984	6.92334069006943	0.78005497769673	1.22165068449707	0.638525388309233	0.52313173278849	0.999979593165392
Pheta1	11.9790567847737	-0.222694715191372	0.925205963499027	-0.240697448975755	0.809789616275379	0.999979593165392
Dpy19l1	822.16082665897	-0.339359793511395	0.253592059173811	-1.33821143539356	0.180827522422353	0.999979593165392
Ctps	581.920409177148	-0.0379923192973779	0.266532053235513	-0.142543153201191	0.886650996019127	0.999979593165392
Maco1	354.710447028866	-0.081581559090219	0.318264046342539	-0.256332941240918	0.797693763301443	0.999979593165392
Exosc10	296.677131989031	0.0608788850126043	0.314320642987149	0.193684017804371	0.846423306815183	0.999979593165392
Zfp637	14.0199201331336	0.910202902328192	0.819647722363856	1.1104806095272	0.266791979235288	0.999979593165392
Syt11	27.809784133652	-0.0163613621234206	0.585129306499175	-0.0279619597611859	0.977692490987748	0.999979593165392
Gsn	10.0491947210042	1.05905678740108	1.08408579907015	0.976912333239174	0.328612555420412	0.999979593165392
Gm5134	138.895420975951	-0.0488204022731814	0.349058092681941	-0.139863258571307	0.888768031300903	0.999979593165392
1810024B03Rik	83.7485131078844	-0.253746081301579	0.401571250011885	-0.631883087482157	0.527463275454226	0.999979593165392
Rere	3807.95867150972	0.0521123842321203	0.242392061668127	0.214992124220101	0.829773458955445	0.999979593165392
Selplg	5.49504692803546	0.112583407250154	1.41198734859373	0.0797340056639185	0.936448812935058	0.999979593165392
Selenbp1	3.60267357477013	0.104219345010603	1.45259673989372	0.0717469220110104	0.942803313988546	0.999979593165392
Apob	4.54969781172431	1.14495399288719	1.47838408141464	0.774463150192744	0.438656951592194	0.999979593165392
Ankzf1	98.9556979221356	-0.131584017758476	0.410645208453495	-0.320432370936522	0.74864058966987	0.999979593165392
Slc47a1	9.93970445653444	-0.836374329191959	0.907020880095048	-0.922111439269528	0.356470450711159	0.999979593165392
Wdr77	699.332625845389	-0.411118386290529	0.313477542365326	-1.31147636027915	0.189696875311635	0.999979593165392
Galnt13	60.3195466295575	0.317595909643441	0.615773518211364	0.515767405142659	0.606016870349867	0.999979593165392
Tut4	761.975713910259	-0.178517175174196	0.275190482268054	-0.648704031123824	0.516529698316534	0.999979593165392
Lurap1	13.0877858669399	-0.147019921509571	0.809161032004753	-0.181694268130187	0.855822664470135	0.999979593165392
Psmd8	57.7952637245661	0.367200701587354	0.466227448458859	0.787599921028153	0.430930760903254	0.999979593165392
Scamp1	182.136660573857	-0.399403151618516	0.316699133231292	-1.26114381035209	0.207257038717021	0.999979593165392
Ankrd7	2.29379321448115	4.67221649551545	2.28597625849693	2.04386046361983	0.0409673339073675	0.999979593165392
Uhrf1bp1l	624.690731555432	-0.167447289446943	0.281507699969041	-0.594823123720446	0.551961708951963	0.999979593165392
Fam161b	34.0485945658004	-0.371999771678009	0.549960139639211	-0.676412243116477	0.498778946172327	0.999979593165392
Gask1b	18.9369162210579	-0.751858992969335	0.689627938687013	-1.09023859213245	0.275608057530152	0.999979593165392
Cars	1477.53691951378	-0.0290870936897344	0.258727501376956	-0.112423664028493	0.9104874930844	0.999979593165392
Nelfcd	125.515268425755	0.233133584047943	0.364822672041901	0.639032609303314	0.522801718441008	0.999979593165392
Rmnd5a	438.962640452397	-0.184347152414928	0.27745400821057	-0.664424181881056	0.506418859956834	0.999979593165392
Pcsk7	76.8598773774103	-0.405458407879542	0.404732254545115	-1.00179415731332	0.316443019676362	0.999979593165392
Tgfb2	60.4670373559891	0.269715927427026	0.45503158810745	0.59274110737854	0.553354426277635	0.999979593165392
Tsc22d1	2026.57685802932	0.180046090658116	0.264483390022603	0.680746305628983	0.49603203069919	0.999979593165392
H2ac6	31.5432268591166	-0.274703373393453	1.53967495555981	-0.178416471867319	0.858395914161757	0.999979593165392
Zfp286	80.1362377331691	-0.306106431637663	0.470508079853875	-0.650586981912679	0.51531313608907	0.999979593165392
Eci2	85.8384600943418	0.152371493488706	0.393999941091969	0.386729736726378	0.698956299100727	0.999979593165392
Uqcc2	34.4282429976509	-0.261758104810117	0.596688005743166	-0.43868504526767	0.660889764569107	0.999979593165392
Snhg18	1.49895254642043	-2.04823934544907	2.25251029868987	-0.909314086883595	0.363184356845946	0.999979593165392
C430049B03Rik	11.6058922587961	0.622331959551462	0.900217268060016	0.691313065891969	0.489368822570537	0.999979593165392
3110009E18Rik	190.631388393641	0.327239147924374	0.351681485342095	0.930498651659344	0.3521129619291	0.999979593165392
Fn1	3995.3349421941	0.202191506116543	0.266772534471629	0.757917251552917	0.448500521882522	0.999979593165392
Kctd17	4.50212318604448	0.0588062911787083	1.30852365589943	0.0449409461675243	0.964154379476452	0.999979593165392
Whrn	331.450151507506	-0.0466512100117702	0.324892701359791	-0.143589590706465	0.88582456088504	0.999979593165392
Hrh1	8.55975199685861	-0.297032782487982	1.24163048883088	-0.239228003145821	0.810928789606126	0.999979593165392
Igsf9b	456.800642227258	-0.168386516140654	0.326834352010863	-0.515204460928442	0.606410152109518	0.999979593165392
Marchf2	100.260127301193	0.125145226169666	0.385489810243025	0.324639517944119	0.745453914787908	0.999979593165392
Lmf1	299.525640302264	-0.252931825993545	0.291762358716524	-0.866910409917865	0.385991099315078	0.999979593165392
2310039L15Rik	86.2822769541651	0.359760101099728	0.412295367618534	0.872578567102862	0.382892827003981	0.999979593165392
Gm4489	1.33892264200434	-1.21695722437194	2.4842694206048	-0.489865235339761	0.624229264790985	0.999979593165392
AA543186	11.0688651942868	1.26469621660116	0.98227058351299	1.28752325258291	0.197911970268694	0.999979593165392
A230072C01Rik	411.846273117868	-0.18850424070586	0.302002899675389	-0.624180234390053	0.532509226044566	0.999979593165392
Emp3	2.95976857505487	-0.385762325734559	1.62505680761514	-0.237383901859213	0.812358977316273	0.999979593165392
Emp1	30.6904583398469	0.335525678521019	0.559195648914805	0.600014823384539	0.548496356511227	0.999979593165392
Eif4ebp2	426.485407889138	0.175604129745163	0.301092763916198	0.583222683471855	0.559743402895419	0.999979593165392
Eif3a	1174.72824616737	-0.0819719611435932	0.271012440266847	-0.302465676715361	0.762297094844269	0.999979593165392
Rfxank	105.471829468114	0.69812293261806	0.408874555620846	1.70742572023836	0.0877429531607998	0.999979593165392
Capn3	13.3329701608621	-0.18463589986535	0.889777723862762	-0.207507892042741	0.835613229850273	0.999979593165392
Efna4	33.391642304806	0.195257669761648	0.577977900240053	0.33782895449904	0.735492088840466	0.999979593165392
Ikzf1	17.2975801811053	-0.625364669407561	0.743029545071908	-0.841641726840135	0.399988525430062	0.999979593165392
Hira	1772.40192354165	-0.202173302634319	0.248141860528013	-0.814748878742672	0.415216068522618	0.999979593165392
Uhmk1	351.001148345501	-0.0549030258289133	0.303387609080571	-0.180966605707132	0.856393787984365	0.999979593165392
Chrne	1.62592025425807	-0.455280324686649	2.21382952944415	-0.205652837597194	0.837062101140617	0.999979593165392
Nr1h4	2.45795347501539	3.48325667315784	2.10012636332208	1.65859385129943	0.0971976616284044	0.999979593165392
Gpn2	68.9091527574662	-0.0698377084001007	0.413543698622616	-0.168876248465902	0.865893981826979	0.999979593165392
B4galt7	56.14270880687	-0.24335792488544	0.455896907065935	-0.533800341949335	0.593479677169123	0.999979593165392
Spin1	1095.89577569263	0.126619716654105	0.268302961772515	0.471928136080218	0.636978084340978	0.999979593165392
Rnf144b	109.830482941851	0.637276813190897	0.40146875853225	1.58736339913658	0.112430363843591	0.999979593165392
Bag6	96.4588254093258	0.0925119589457679	0.425077783451284	0.21763536591973	0.827713226884775	0.999979593165392
Cdca7l	145.093275833883	-0.288432067164799	0.372082052265445	-0.775184036447506	0.43823091970213	0.999979593165392
Dhrs7b	604.30201831401	-0.464463992741699	0.282734705162712	-1.64275550281103	0.100433530084916	0.999979593165392
Ankmy2	293.241696595426	-0.126473526019364	0.29645975562561	-0.426612798598821	0.669661374141247	0.999979593165392
Plekhh3	21.2434836055352	0.338339056782544	0.774266842646435	0.436979912023748	0.662125916368287	0.999979593165392
Fdft1	568.751758458453	-0.243353578689021	0.263120923175385	-0.924873536289669	0.35503169364232	0.999979593165392
Cldn3	3.00236299951365	0.364065238223554	1.76586707617812	0.206167974438656	0.836659703133589	0.999979593165392
Stk32a	18.6696610635641	0.30155584342773	0.707280440564547	0.4263596533039	0.669845796214455	0.999979593165392
Rgs13	3.81741760413266	0.526400860281968	1.5449230658486	0.340729497745459	0.733307230079167	0.999979593165392
Cdnf	11.7448638238584	1.23531107187342	0.879535463712582	1.40450399425519	0.160168823104684	0.999979593165392
Dgkd	538.809091173134	-0.0769040883087118	0.260816016567099	-0.294859530948043	0.768101187798591	0.999979593165392
Tfap2a	43.6322447687551	0.494292495932584	0.53224839372939	0.92868762359083	0.353050996575417	0.999979593165392
Zkscan17	357.61027370463	-0.388275060915885	0.298775062663549	-1.29955645378986	0.193753032781806	0.999979593165392
Ccdc85a	232.872767764975	-1.22392175350182	0.350727543192712	-3.48966534638348	0.000483625768299596	0.999979593165392
Fyb	68.6512382142005	1.46547687712119	0.559360616580849	2.61991429800524	0.00879518670619594	0.999979593165392
Klk7	3.63854590280947	1.52039457364831	1.54751893004095	0.982472358905543	0.325867193883847	0.999979593165392
Cib1	49.4801375236278	0.224095783550767	0.498347853879739	0.449677432753319	0.652943045832607	0.999979593165392
Med24	223.836010527966	0.0175556081598582	0.365146740623287	0.0480782277554818	0.961653897869925	0.999979593165392
Mthfsl	10.5440514477698	0.255376174371637	0.897271578879099	0.284614135099054	0.775939780719246	0.999979593165392
Uhrf1	1699.35782745397	0.236867854245237	0.284980707847461	0.83117154152071	0.405876729097108	0.999979593165392
Firre	3311.35047019694	-0.0135750224975053	0.254620893375987	-0.0533146448334059	0.957481211907411	0.999979593165392
Igf1	3.67406351471023	0.909536677012574	1.52982682687278	0.594535708902308	0.552153866072333	0.999979593165392
Pwwp2a	754.154108184292	-0.45935723824681	0.267373703172928	-1.71803446934239	0.0857903282548341	0.999979593165392
Nrf1	1436.03872249141	0.0897473563547936	0.245964815362702	0.364878839367538	0.715201850661049	0.999979593165392
Etl4	4904.75095725033	0.246094471915819	0.235613096068882	1.04448554015806	0.296260805774758	0.999979593165392
Klf10	323.398011925515	-0.21162514396253	0.358829982516916	-0.589764385010813	0.55534862299413	0.999979593165392
Gmeb1	511.372706032902	0.0239901168525383	0.285393961285051	0.0840596512432054	0.933009004701312	0.999979593165392
Atp13a2	52.2777519872333	0.285395680402494	0.508565459478279	0.561177868224224	0.574676288799048	0.999979593165392
Magix	33.7585186703971	0.794545724761031	0.574965903765822	1.38190059542147	0.167002225113558	0.999979593165392
Mpp2	8.29410653796173	-0.160628686986018	1.05401018146942	-0.152397661626078	0.878873301289012	0.999979593165392
Pex7	357.056918097052	-0.458272099029026	0.299221473295693	-1.53154816725389	0.125633971581814	0.999979593165392
Slc66a2	115.413916291265	-0.100757183802798	0.35569688488814	-0.283266984006578	0.776972184156161	0.999979593165392
Ano7	10.1748891691556	-0.722812450042064	0.925564145640115	-0.780942578044843	0.434836268235982	0.999979593165392
Ank	364.548182180327	-0.0814258301385347	0.303790464786076	-0.268032869944991	0.788674017555375	0.999979593165392
Meaf6	391.68986105575	0.0802106600306811	0.272655567524883	0.294183099794435	0.768617993973769	0.999979593165392
Golm1	527.090949417866	-0.163145704071384	0.303109213068403	-0.538240663884297	0.590410909857552	0.999979593165392
Zfp933	65.3156754423089	0.289064420474329	0.449474095489663	0.643116974648825	0.520148200863473	0.999979593165392
Tspyl3	4.75618094900338	-1.08240535607627	1.28184093111191	-0.844414724015214	0.398437697389291	0.999979593165392
Lad1	18.7016882012002	0.493514421561904	0.732660898894287	0.673591865359136	0.500570826288394	0.999979593165392
Ginm1	48.4552407953214	-0.088944792834589	0.468545516465506	-0.18983170195619	0.84944101299536	0.999979593165392
Plekhs1	6.65683870220175	0.891846111106654	1.11966185935457	0.796531652530133	0.425723085498302	0.999979593165392
Gm5141	61.0313246182029	-0.181216694387327	0.432395549230342	-0.41909935176227	0.675143524429456	0.999979593165392
Ccdc149	5.35220436144666	-0.0377570438063998	1.24475241909779	-0.030332974836688	0.975801498548771	0.999979593165392
Sspn	1.81927295140474	1.53438199965908	2.11386327726473	0.725866245069793	0.467920771307085	0.999979593165392
Bcl2l1	307.482098075334	0.160452150817843	0.291014835173805	0.551353853565628	0.581391127976215	0.999979593165392
Map3k10	95.938317842648	-0.0680965661041009	0.42738288031378	-0.159333864880374	0.873405841239389	0.999979593165392
Clgn	33.9719803616728	0.0726991083090735	0.583469163678801	0.124598029912502	0.90084178814558	0.999979593165392
Rbm46os	4.67376795198248	0.561220753157475	1.52112030346182	0.368952246498997	0.712163319209539	0.999979593165392
AI987944	213.155729580844	-0.441838315593921	0.312710308141981	-1.41293172655284	0.15767579946294	0.999979593165392
Cgnl1	49.2488145948162	-0.520107208876904	0.55468657931586	-0.937659623058475	0.348419360055175	0.999979593165392
Col17a1	27.1707792249366	0.604486062246412	0.587509837478559	1.02889521789237	0.303528915789301	0.999979593165392
Pde7a	1014.7570261404	-0.23830481424764	0.282690151274122	-0.842989446832757	0.399234345932017	0.999979593165392
Klhl12	330.105428961965	0.00160204283231438	0.297135075296167	0.0053916315019947	0.99569812130941	0.999979593165392
Stard6	28.2501692660811	-0.109486105161143	0.595985694111906	-0.183705928250998	0.854244157991418	0.999979593165392
Ogdh	1273.25150727215	-0.474220320350378	0.280545489247909	-1.69035090038936	0.0909608425318736	0.999979593165392
Bpifb5	7.73914736207053	1.24014525656757	1.04582517068691	1.18580551637806	0.235699112526194	0.999979593165392
Ptp4a2	804.253919964372	-0.0736262240863697	0.285333810293256	-0.258035400749386	0.796379586240108	0.999979593165392
Sez6l	12.8541369238493	0.589165384824726	0.868936489870954	0.678030433400516	0.497752397231222	0.999979593165392
Slc19a2	530.437154471292	-0.555909682822651	0.315427084185325	-1.76240313750621	0.0780012089227264	0.999979593165392
Uros	69.7973239779678	-0.165756201244317	0.446366744788185	-0.371345319022306	0.710380347457799	0.999979593165392
Urod	22.022279302586	0.0129358468693986	0.649721080524744	0.0199098463281367	0.984115290468809	0.999979593165392
Akap1	601.524832368951	0.141206335062458	0.296193757643799	0.476736364013019	0.633549865074152	0.999979593165392
Ak4	301.436956705552	0.285259292536822	0.354299070863934	0.805137004286339	0.420740624043988	0.999979593165392
Sypl	245.752583983316	-0.0857560140858908	0.333988371108149	-0.256763472935775	0.797361369274485	0.999979593165392
Eny2	97.6225509499817	-0.212218174742583	0.393071411949045	-0.539897250960833	0.589267893833778	0.999979593165392
Man1c1	184.927168057652	-0.445970451337341	0.388161405317558	-1.14893043261859	0.250584667656379	0.999979593165392
Gpatch3	49.810149177873	0.21960997603533	0.529200533981	0.414984418823763	0.678153309390359	0.999979593165392
Azi2	264.526892909995	0.131762177261117	0.304536188068385	0.432665090138744	0.665258094841059	0.999979593165392
Dmrt1	213.299664370678	1.22230959556267	0.375265284044384	3.25718804145523	0.00112521865011773	0.999979593165392
Gtf2ird2	98.8414353579935	0.0312274970718274	0.380442256145211	0.0820820941086737	0.934581431901819	0.999979593165392
Noc3l	466.796324950141	-0.181437813712991	0.265913847850277	-0.682318033377298	0.495037872534806	0.999979593165392
Rcn3	14.8598371242303	0.110355985778943	0.916338366776871	0.120431480095185	0.904141355363145	0.999979593165392
Yif1a	9.83262264241599	0.0817986059317163	0.921452359002526	0.0887713891364535	0.929263596059673	0.999979593165392
Trabd2b	13.6893890711573	-0.307251245901966	0.810457248530751	-0.379108517394312	0.704607281620713	0.999979593165392
Arhgef33	19.3787483831664	1.05575333662289	0.706323175782508	1.49471711083707	0.134988286733914	0.999979593165392
C8b	5.83007877380872	0.629010502397714	1.25751821415427	0.500199913860292	0.616934319010823	0.999979593165392
Bloc1s5	1.90866864099718	0.414127362108294	2.18910504917197	0.189176559738391	0.849954438559389	0.999979593165392
Myl6b	17.694158520081	0.467677168033134	0.783454704908845	0.596942190917786	0.550545977327386	0.999979593165392
R74862	32.7490467901033	0.339294783515087	0.559027636029622	0.60693740639525	0.543892452532491	0.999979593165392
Nkx6-3	34.4647340238089	0.816147576134799	0.557641940478606	1.46356921330976	0.143311689549512	0.999979593165392
Ddx28	9.78079897106874	0.656609040558194	0.942818829411536	0.696431827701213	0.486158436597596	0.999979593165392
Hsf2bp	1044.03595210641	-0.0413153942238169	0.266499471714272	-0.155029929170416	0.876797722479954	0.999979593165392
Zfp661	48.8396957253468	-0.209354400780547	0.522554465578145	-0.400636516518753	0.688687756432947	0.999979593165392
Scaf11	698.728996607634	0.0123770145989347	0.260005579750145	0.0476028807182851	0.962032736153096	0.999979593165392
Mon2	694.379720005519	-0.126755842918064	0.264762366409854	-0.478753248193308	0.632114179765495	0.999979593165392
Polr3e	531.787782663268	0.047429383292661	0.295238635527822	0.160647617165239	0.872370948858933	0.999979593165392
Erlin1	216.963810338171	0.197286057250651	0.304582286351445	0.64772662788082	0.517161778570618	0.999979593165392
Zfand1	258.944697728996	-0.184715810719516	0.323674939537453	-0.570683077854234	0.56821449169388	0.999979593165392
B9d1	100.98787134992	-0.298187985965784	0.424606641158802	-0.702268775523609	0.482511561997035	0.999979593165392
Smim8	15.8185189707115	0.264199745272769	0.842275585158995	0.313673754680776	0.753768836161639	0.999979593165392
Pax6	6.96436382387305	-0.0476431036082831	1.08265380466491	-0.0440058524738006	0.964899738788997	0.999979593165392
Fstl4	73.3343705410909	-0.5227185260625	0.478046086956595	-1.09344797567595	0.274197159041163	0.999979593165392
Kank3	211.357237709243	-0.196905462343689	0.372790460682947	-0.528193403830561	0.597365107123001	0.999979593165392
Fgfr3	3.0868478584615	-1.49541276364509	1.64348705842596	-0.909902366421621	0.362874001685173	0.999979593165392
Gabra1	5.65514620302802	-0.773177206068405	1.30460538179372	-0.592652166592595	0.553413959517945	0.999979593165392
Gk5	534.738473593066	-0.048068139674041	0.273365447229461	-0.175838388359641	0.860420909932989	0.999979593165392
Rpp40	169.09837716927	-0.238731323669959	0.342253022905378	-0.697528751224384	0.485471952814085	0.999979593165392
Slc6a15	156.255260032772	-0.818497573248183	0.384396015901938	-2.12930815978329	0.0332287731467473	0.999979593165392
Slfn9	14.3858658290016	1.50077781120964	0.843062201140177	1.78015075184246	0.0750512926309782	0.999979593165392
Ranbp3l	7.21162300585576	0.384979452415671	1.2479052690702	0.308500542435016	0.757701487553772	0.999979593165392
Nol11	384.554553669412	-0.293125040898461	0.321660430081774	-0.911287225550067	0.362144055440788	0.999979593165392
Cep152	744.510482992029	-0.140784468531249	0.264413794889195	-0.532439953029858	0.594421319917261	0.999979593165392
5830411N06Rik	4.42318971172638	-0.178435836912992	1.54084620466691	-0.115803794286896	0.907808043344118	0.999979593165392
F8	196.639754134684	0.23441703175065	0.420104153832133	0.557997414718065	0.576846149543097	0.999979593165392
Fmnl1	9.89894903286321	0.078120102121206	1.06223461564803	0.0735431711322532	0.941373891467284	0.999979593165392
Car12	11.5596378577735	-0.30700787512799	0.864144938868726	-0.355273590481131	0.722384638379708	0.999979593165392
Jakmip1	1084.8692799418	0.49411664620506	0.30460023503393	1.62218077786453	0.10476464622053	0.999979593165392
Nasp	3086.23849528926	-0.295817022426368	0.27679163120363	-1.06873542794631	0.285188902839008	0.999979593165392
Smad2	853.73563571101	-0.180391620629334	0.269588726610934	-0.669136365222245	0.503408494390751	0.999979593165392
Dcstamp	70.3709314990611	0.242600494199592	0.447835468107007	0.54171791087709	0.58801284917509	0.999979593165392
Des	15.1934998564858	1.04081700092303	0.944379631044001	1.10211716423026	0.270410738220848	0.999979593165392
Ddx4	52.3834245094339	-0.00059565475992294	0.510545324303822	-0.0011667029969086	0.999069105902912	0.999979593165392
S1pr4	19.0369673159206	0.133824660741229	0.733327377267951	0.182489655902116	0.855198471454966	0.999979593165392
Asb1	132.645246074196	-0.0147131548824802	0.349417638237482	-0.0421076479043692	0.966412883433843	0.999979593165392
Rtn2	34.8773339078067	-0.265610550658312	0.56848242728359	-0.467227372229416	0.64033721199343	0.999979593165392
Ccdc115	44.8499321730133	0.547309400316675	0.509674511467192	1.07384102599352	0.282893938811339	0.999979593165392
Gm17801	1.67768792276462	-0.254149290897297	2.30482041090382	-0.110268587389693	0.912196368944453	0.999979593165392
Fam216a	45.6983437775577	0.10161469694212	0.474000113542798	0.214376946415953	0.830253117864861	0.999979593165392
Tacr3	9.60520475462724	0.998574167377989	1.03861135284372	0.961451234519913	0.336325333828689	0.999979593165392
Ngly1	151.506224867383	-0.00496524831147903	0.431683676576962	-0.0115020525002265	0.990822892243933	0.999979593165392
Cand2	145.165108157528	-0.308652556518527	0.38480245304466	-0.802106520050445	0.422491343750201	0.999979593165392
Fastkd3	236.392096015759	-0.00959102961802323	0.302635329318244	-0.0316917051278489	0.974717909914717	0.999979593165392
Mfsd3	6.76250617167647	0.830155540471669	1.11508990756425	0.744474086654611	0.456589712596823	0.999979593165392
Aldh3b1	31.6165717642534	0.217709993225489	0.571720341123953	0.38079805381332	0.703353103493939	0.999979593165392
Pole3	3.83174957937303	-2.09323809649686	1.57107158192265	-1.33236328667799	0.182740840115192	0.999979593165392
Slx4ip	610.070577800665	-0.378544897861108	0.311636604501224	-1.21469972523597	0.224480637382022	0.999979593165392
Cyfip1	1034.78367493742	0.047605608919403	0.253248650423265	0.187979714165654	0.850892553442569	0.999979593165392
Egfl7	48.5828364386844	0.273105146369259	0.49473743663846	0.552020377161869	0.58093439229748	0.999979593165392
Exosc1	250.71959165125	-0.0296338463608099	0.302623107646868	-0.0979232768813866	0.921993216534048	0.999979593165392
[truncated: 14,226 more rows]
