# Supplementary material for: Transcription elongation can be sufficient, but is not necessary, to advance replication timing
Source: EMBO Rep. 2026 Mar 24;27(8):1964–99. doi: 10.1038/s44319-026-00735-2 (PMC13121604; doi:10.1038/s44319-026-00735-2)
Supplement: Supplementary file 4 — Source data Fig. 3 [file 44319_2026_735_MOESM4_ESM.zip › Fig3/3D/R26vCAG_Ptn_cas_DESeq.txt]

baseMean	log2FoldChange	lfcSE	stat	pvalue	padj
Zc3h14	526.980691385971	-0.662159885723931	0.381770800492853	-1.73444350607512	0.0828394213707201	0.279810236921772
Troap	185.82333969937	0.738667859131462	0.426510956946301	1.73188483695734	0.0832940690090531	0.280525858998188
1810013L24Rik	957.046371350185	-0.743531851844102	0.343824741432022	-2.1625315524046	0.030577227747278	0.152742695916621
Srsf7	956.879952623887	0.346383649703406	0.318346611936905	1.0880707905007	0.276563857422128	0.552263317727762
Fignl2	3.36533818337316	-0.12680317959482	1.99484059934372	-0.0635655699189883	0.9493161475001	NA
Sema6a	32.8355511967526	0.322687048675851	0.778595695828045	0.414447511596722	0.678546399664047	0.849712455400548
Anapc15	56.6982137470523	0.905892347372381	0.59791686477504	1.515080775842	0.12975194941206	0.362696608334439
Misp3	4.94055983792882	0.076734981394729	1.77424024584029	0.0432494875339653	0.965502656620408	NA
Nmb	16.1749666187031	-0.438090238920741	1.01925162001946	-0.429815592456332	0.667329789572036	0.844187709251705
Tcerg1	1372.70019683924	-0.423082213717667	0.327070234597379	-1.29355156466157	0.195820361941808	0.457857746549391
Zfp712	51.6869387781222	-0.8978593299011	0.637335353945859	-1.40877063282664	0.158903001474776	0.406541951494032
Fam129c	15.7965971693295	-0.811889911660542	1.06755953361522	-0.760510197413654	0.446949676149554	0.697903600024329
Atp5g3	362.803039078498	0.531321589667465	0.419368194886987	1.26695728513854	0.205170563678568	0.469917451637343
Fyco1	305.686867049797	-0.414324680449497	0.357753916752065	-1.15812758728408	0.246811973468319	0.519942325869172
Tlr3	3.75986756014875	-1.34326938319157	2.04523885899344	-0.656778731386251	0.511323201768493	NA
Trafd1	19.78730432664	0.0613591047440154	0.877774886848433	0.0699030077794996	0.944270859126177	0.979851635367411
Erfl	3.72353106127319	1.16256273559823	2.05894581126416	0.564639792479257	0.572318793578637	NA
Krt80	1.35795596082245	-1.5068874670515	3.47768001235758	-0.433302506756495	0.66479501725083	NA
Armc8	337.042478026036	-0.700570143424987	0.372874228434962	-1.87883766160359	0.0602666628599013	0.230769937930455
Ppil4	440.169746187075	-0.492927393932516	0.349450961596024	-1.4105767277938	0.158369457680549	0.405784024512144
C530005A16Rik	26.3416605704316	1.24545451916504	0.798421737313262	1.55989555514366	0.118784565043822	0.344335111644727
Katnbl1	450.810912791829	-0.753332063652815	0.378326306340952	-1.99122305540631	0.0464563702596221	0.19796355468103
Spag9	578.321489090061	-0.733052037545337	0.340047747526238	-2.15573266659787	0.0311045458583898	0.154771762842097
Taz	10.5975065069915	-6.7410972226022	1.89246038668135	-3.56208101899744	0.000367926795742764	0.00766944306036057
Gfpt1	211.065962253544	-1.10877667566569	0.378815692526373	-2.92695550247961	0.0034229785098541	0.0371706498361554
Abcc5	1378.21374670952	0.157968839968237	0.29684955041111	0.532151184832398	0.594621289174288	0.802754446177396
Kcnmb4	12.0096036433579	-0.437109194891874	1.10987491042124	-0.393836450204983	0.693701791416982	0.85730867984934
Gm4013	7.57902013214412	1.67340690411242	1.4139575518174	1.18349161328184	0.236614368387451	NA
Hpcal1	298.041938316147	-0.549842626199431	0.377987181423696	-1.45465945201749	0.145763563264696	0.386463038333857
Tbc1d31	773.10227664046	0.24020993215197	0.320391649231267	0.749738430225378	0.453412257106053	0.70414460638079
Akap7	356.031661031732	-1.05856023485358	0.389195598985113	-2.71986691939461	0.00653081942559531	0.0574255654433505
Ablim1	344.63527487467	-0.401660041933544	0.410968116200705	-0.977350860321691	0.328395481674241	0.601352459850023
Ulk1	1151.66610779928	0.592849380831492	0.30066475886821	1.97179537456651	0.0486329705929603	0.203946134765328
Golga3	207.926689329401	0.0958074723921224	0.376772683233686	0.2542845504877	0.799275734545954	0.913243916860864
Mir1193	37.7881260639192	0.333885814955874	0.720038509437907	0.463705497108091	0.642858758217413	0.830626444746049
Wdyhv1	204.882796608793	0.400537597719191	0.415075646521	0.96497494149883	0.33455736304677	0.607413183434446
Traf1	40.5180499716585	0.224957571966291	0.659643118301173	0.341029210682348	0.733081591521537	0.877829310885783
Rxra	122.928175615177	-0.0636955388248227	0.484637954273831	-0.131429117887109	0.895435855699142	0.95812086452216
Dapk3	135.271739872491	0.430741434052434	0.427448093623534	1.00770465578869	0.313596269232901	0.587728531572017
Ap3m2	14.9834811279874	0.422505288317826	1.02373559577845	0.412709385177284	0.679819547874828	0.850057166331789
Sirt2	38.8863468191123	0.695742130043901	0.685935382067311	1.01429689768595	0.310441103926604	0.584558860296809
Inhbc	4.52210142745489	-2.00201496476057	1.90464434294085	-1.05112273174811	0.293202225046451	NA
Slit3	46.1928306973724	-2.12025514489223	0.641664869218646	-3.30430298837158	0.00095212869750807	0.0148116230651577
Dcakd	400.086889182918	0.164370817931548	0.334353892289069	0.491607311062616	0.622996974019793	0.81909142535048
Vps35l	676.033411033337	0.260177308674405	0.323551711348472	0.804128983246788	0.421322487510207	0.678812097516761
Cyhr1	25.5394659961177	0.287772423522829	0.800686131280741	0.359407278682998	0.719290430404564	0.870137161648611
Taf10	32.4997187470357	0.988992296036346	0.74103528452382	1.33460891362529	0.182004379141046	0.439502016756678
Hagh	38.4833417284844	-0.0178164846737352	0.713265197144097	-0.0249787663060978	0.980071900356992	0.993720704074269
Ogfod3	101.129087722545	0.0351408963243265	0.463510657577803	0.0758146457903782	0.939566564005635	0.978499551643469
Syn1	32.7269101327513	-5.99602782689316	1.34476140571624	-4.45880421716862	8.24181587138756e-06	0.000406617464110387
Glyatl3	7.32325690618897	-0.16045910684526	1.37305939619881	-0.116862465884198	0.906969042180146	NA
Fundc2	9.02819400496359	-5.16584143340189	1.7960836166791	-2.87616978710231	0.00402533124906522	0.0412806442219545
Rab5if	212.132714138024	0.546750069089759	0.400955420433569	1.36361810123065	0.172687792073092	0.42631464588678
H1f5	222.985059703752	1.63432766959248	0.574407501296699	2.84524081928432	0.00443778580078471	0.0441450920348455
Pop4	122.813364559031	0.463987784242368	0.456326265321636	1.01678956374631	0.309253547855732	0.58382407052645
Carnmt1	1102.87184034928	-0.367447794786232	0.31903920658004	-1.15173241159013	0.249431049177519	0.523287273248617
Iqcm	16.0680779899823	-2.30616635829658	1.14864060922357	-2.00773535236182	0.0446714218102855	0.19321213219256
Clcc1	151.065018412223	-0.120997110707331	0.41115260290642	-0.29428759504867	0.768538150903745	0.898972948759434
Ilf3	821.065411723965	-0.00295618393808129	0.303796058891498	-0.00973081727547066	0.992236053658568	0.997469009415853
Tpd52l2	476.425658077535	-0.326861972739872	0.321050891737287	-1.01810018645686	0.308630346750673	0.58382407052645
Arhgap25	17.1156077839398	1.02514523239941	0.952511698562973	1.07625474201106	0.28181334341226	0.558061761957047
Banf1	85.3530757343677	1.36700145109964	0.513491690881427	2.66216859079674	0.00776389812870929	0.0649261062098477
Tbc1d23	551.667946707339	-0.285486513997831	0.334782729408843	-0.852751617450343	0.393797059675521	0.657597860498407
4930473A02Rik	16.1902189014196	-0.377813600452928	0.966161191162852	-0.391046135891879	0.695763134052227	0.858401209512345
Pard3	2642.63034670841	-0.817267436912864	0.324304986042671	-2.52005819239958	0.0117335434265777	0.0845232054972551
Rorc	3.6006878853232	-0.921169639551984	1.98456253217323	-0.464167606018059	0.642527668073105	NA
1700123J17Rik	39.7242485038308	1.36564343562606	0.690690056177149	1.97721600797999	0.0480172188994462	0.202496377259777
Evi5l	34.1048123108437	-0.671956209151978	0.702211269577157	-0.956914590044392	0.33861036641599	0.610779681262496
Pex5l	4.37461287892612	-4.03295210858547	2.20443554321741	-1.8294715493016	0.0673289976240618	NA
Mtmr1	14.5128469264674	-5.05975642386513	1.55907821193229	-3.24535124995055	0.00117305832189795	0.0170333400422864
Mtor	790.773697019621	0.823253940854315	0.304306922442385	2.70534082579138	0.00682343406883594	0.0589639297894066
Zfp758	55.4820155820067	0.0920683784608231	0.613623689542292	0.150040456439186	0.880732696898249	0.951632200318436
Plekhh2	48.2783385072163	-1.25437829416692	0.614160198078737	-2.04242850333018	0.0411090447759112	0.183795109635841
Adgrl3	146.227388285284	0.197726331338674	0.429026642365745	0.46087191753027	0.644890500598498	0.832364728954303
Golga5	120.365939806717	-0.43884066119752	0.447274289013799	-0.981144393891107	0.326521540879968	0.599910859913606
Plekhb1	97.8896017021561	0.48431420768716	0.496847811858795	0.97477375592187	0.329672497873792	0.602395992825871
Nufip1	581.203759101244	0.00779097794078727	0.312521850639544	0.0249293862968104	0.980111287638755	0.993720704074269
Smap1	242.884414519315	-1.2162498747771	0.406220562193442	-2.9940628022614	0.00275289273788109	0.0316335102559753
Acox2	19.7728227785259	-0.178594647649271	0.875480734114449	-0.20399609116461	0.838356553485376	0.932878411407819
Hars2	135.627909795467	-0.121139518450207	0.420707426686278	-0.287942429265793	0.773390807786166	0.900445352336368
Gpa33	76.397489513163	0.198219859050667	0.608343805524325	0.325835255082154	0.744549003385159	0.884535719935601
Sdhb	396.947035424333	1.60683437714893	0.383814546563292	4.18648639437109	2.83305907238691e-05	0.00106473025961647
Gmpr	38.0022426229218	-1.15136333733696	0.701070746043604	-1.64229265567637	0.100529368425897	0.311796441100585
Me1	231.360079739509	-0.310178386061334	0.37432477529959	-0.828634401271151	0.407311315596064	0.66817203055349
Klk11	2.83435042353597	-1.18916515390355	2.30339723118552	-0.51626577378992	0.605668797381094	NA
Magt1	108.423722694108	-7.22308843559768	0.999243861838758	-7.22855422129501	4.8816292851875e-13	3.28302415821715e-10
Mcam	179.707277099503	0.271144816331419	0.457874693957017	0.592181266861786	0.553729212376954	0.776168481324344
Pbld1	10.2668668709219	1.27756249765162	1.23850267761204	1.03153793749958	0.302288627172665	0.578153581501618
Tab2	746.453573527639	-0.621037666399466	0.328104370942674	-1.89280522114097	0.0583837769890538	0.226589005223489
Mettl27	223.638920100914	0.37633341183454	0.41604291127361	0.90455431792478	0.365701545801536	0.632607068542955
Trmt1	305.139428882428	0.224392116719203	0.357357636751804	0.627920306275841	0.530056147819048	0.759019861453985
Vps37c	174.439126922281	-0.0451498198543301	0.417855390091109	-0.108051304171249	0.913954995554187	0.965311083535709
Sec23a	465.502862319288	-0.281349662199686	0.32653861623874	-0.861612220448636	0.388900943961171	0.653462688100542
Rara	185.65916066737	0.203242586409388	0.458709233992176	0.44307498377688	0.657711499008426	0.839715076540928
Med1	762.288891789469	-0.272183243958725	0.303567243387019	-0.896615988345346	0.369923863584378	0.63687511841568
Ap5b1	27.7326288262414	1.01138410139241	0.767362958794346	1.31799963733128	0.187503769317173	0.446750543415036
Bag5	25.1906563837508	1.33012113680749	0.857288047497193	1.55154517864877	0.120771089228651	0.34757049057741
Pdcd2l	374.027992787785	0.259045206866268	0.346246607284701	0.748152332517349	0.454368279192788	0.704908050646018
Ctcf	565.933545263107	-0.470950350830182	0.330635326479953	-1.42438001360613	0.154336496623121	0.399455489943335
Mnd1	356.011168023769	-0.177545294491423	0.386548071920073	-0.459309740207769	0.646011754203438	0.833267161455846
Lix1	9.53370153057338	-0.292120986258428	1.26379438892	-0.231145975025309	0.817201399144636	0.923108157555707
Ctnnbl1	18.9915656859588	0.366218135202488	0.897576374012321	0.408007770486905	0.683267970102293	0.852297373725205
Snph	24.1618987252463	0.433886809531409	0.819411343025297	0.529510377449113	0.596451447494629	0.804120763461317
Ppm1m	21.6494231610547	0.352916343652724	0.843770425856248	0.418261096665706	0.675756230007341	0.848797120518411
Prkar1a	412.503612473957	-0.081197526098034	0.332687593579544	-0.244065386461789	0.807180179608164	0.917797497129212
Slc27a3	40.7942267216187	0.930541821753658	0.675107425293078	1.37836111245509	0.168091823520576	0.419187575264374
Impdh2	185.242906942215	0.459143174161377	0.386628099716381	1.18755769303419	0.235007714148114	0.507670007902058
Tiprl	251.843074929934	-0.820976059029021	0.411997557791581	-1.99267214939252	0.0462973589889081	0.197657084250006
Uaca	333.21637485854	-0.319346677244076	0.379205049165337	-0.842147745519173	0.399705258730669	0.662423825070371
Smim31	7.70106109413791	0.343262132389095	1.38393594374934	0.248033251784136	0.804108679289849	NA
Calca	28.5601905933004	-1.20905217498553	0.919060107429088	-1.31553112273325	0.188331464683865	0.447804141371497
Phf3	25.5382670031787	-0.384127440004186	0.801019219904987	-0.479548343483879	0.63154858500308	0.824387355109752
9330020H09Rik	52.4358279695731	2.33095681141771	0.700169902388219	3.32913026319329	0.000871176485666182	0.0140261953600452
Ube2q2	463.947756739993	-0.818227284583643	0.374344574132904	-2.18575970141655	0.028833190491261	0.146725575514654
Rfx3	615.888465995257	-1.48890876522635	0.400637407236759	-3.71634984235625	0.000202121671214368	0.00482749666313494
Bri3	222.272794064966	0.465277668342878	0.391399735883872	1.18875314847153	0.234536819434614	0.507263283469109
Fbxo27	53.1907080828903	0.939160435831577	0.584499783412998	1.60677636242678	0.108103435298675	0.326096717716354
Eps15l1	1100.0484759626	-0.494071316658626	0.294957368273978	-1.67506009275109	0.0939224418580881	0.300377836886934
Max	666.054360402943	-0.247668344845943	0.311664046809902	-0.794664470865345	0.426808704810738	0.683086376511976
Ttc8	74.0280305216901	-0.793735437194622	0.541037100877984	-1.4670628611357	0.142358955900279	0.381086646030592
Vti1b	236.680232942485	0.316943762711981	0.364841342007229	0.868716689200481	0.385002110720826	0.649571094615222
Cpsf3	390.846237535591	0.473825469403169	0.330498623858643	1.4336685093304	0.151666882766032	0.395128342265051
Nlgn1	10.1731879213345	-1.94898757582977	1.43324894726452	-1.35983883298821	0.173880930717074	0.428349823154573
Casq2	35.4319158416865	1.39197537779224	0.725003993460045	1.9199554627956	0.0548635252815787	0.219008474241804
Pidd1	159.684927418201	0.769168494156055	0.447418747426177	1.71912441885991	0.0855917193177228	0.284889551821272
Asb4	10.8608247100746	-0.540008510038883	1.22850605517184	-0.439565200159595	0.660252049814588	0.840832430661011
Orc4	1187.27691683542	-1.17127566593719	0.394916437264935	-2.96588228651376	0.00301815984725125	0.033682136705831
Mapkbp1	85.7575667814364	-0.37823308814683	0.50559218031344	-0.74809916544268	0.454400345372613	0.704908050646018
Mospd1	13.7414754021503	-5.57503235225376	1.69312356451295	-3.29274984360489	0.000992127050967499	0.0153108689097376
Dclk1	16.0671387729381	-2.0651050114799	1.04871805445313	-1.96917083930321	0.0489334763025774	0.20437624005962
Gpcpd1	212.415871142482	-0.596821507291851	0.446770756630574	-1.33585624939492	0.181596263386573	0.438977876192514
Sinhcaf	688.961566719832	-0.56173273520857	0.31822637180056	-1.76519856613461	0.0775303995225815	0.268259801001772
Acbd5	231.183616171052	-0.737375536381712	0.392094205041266	-1.88060809596538	0.0600252496268012	0.22998579901987
Myo7a	2.62936394088741	-1.95326434364386	2.42187420844942	-0.806509411937798	0.419949183320878	NA
Luc7l2	1723.09213497476	-1.1578646031411	0.367089333910492	-3.15417664361618	0.00160951632224417	0.0213123311560994
Dnah8	221.322431585083	-0.867444812701293	0.386875744866223	-2.24217936692114	0.0249497821148664	0.13463189014517
Evc	28.7954359398549	-1.91068195840787	0.783199079076672	-2.43958657441274	0.0147040789157579	0.0980630064642769
Shroom2	52.7250481181889	-9.04762620949177	1.602569110043	-5.64570111378785	1.64509433430582e-08	2.50250183378093e-06
Kmt2e	428.783423318642	-1.00380030444425	0.351398697848223	-2.85658515694846	0.00428225116443151	0.0431194683838501
Setd5	1527.91525629919	-1.34439613697764	0.374917003182303	-3.58585000297767	0.000335982045786469	0.00717922839642058
Pcyox1	87.2049025415216	-0.596062064709399	0.485898210536023	-1.22672208249511	0.219927064994709	0.488650328030323
Arpp21	3.63323061829093	-2.96978812748692	2.32590311702067	-1.27683225743772	0.201661474508083	NA
Smim4	106.51137838686	0.474405386420579	0.463618565993889	1.02326658425244	0.306181818569638	0.5816817243061
Smc6	662.853735240851	-0.523921275077585	0.332648002053301	-1.57500201968337	0.115255978363561	0.337888560259583
Nsmf	3.98570564946827	-0.932222191548445	1.98500785836477	-0.469631486656381	0.63861832495913	NA
Hmbs	204.701699925435	0.953878510163102	0.393503221957053	2.42406785240302	0.0153477376061901	0.100317718223998
Slc35b1	159.957225695516	0.437447438233072	0.420217843839446	1.04100157726812	0.297874816208356	0.573661962382343
Synj2	66.4634603653014	-1.16494345107209	0.553598032666165	-2.1043128449385	0.0353511663177187	0.167237875876856
Suds3	276.908415888654	-0.166801166556084	0.359860316170916	-0.463516423069172	0.642994245768702	0.830653245899994
Ptk2b	101.349978699745	0.00771114730773427	0.458745670751903	0.0168091990821306	0.986588831128328	0.996189050919449
Gfm2	286.23522444676	-0.194699643592413	0.353013598519526	-0.551535817342299	0.581266420527858	0.794291767886319
Rlim	182.340892379685	-10.8260207960776	1.51648863119486	-7.13887369373004	9.40987479845965e-13	5.72568477022464e-10
Ddt	75.439792669443	0.784317716040444	0.593111957882035	1.32237717621002	0.186042585132341	0.444512369637445
Epha3	15.245555766739	-3.14592910153673	1.29838231015955	-2.42296053860295	0.0153945988384736	0.100517212037821
Gatad2a	1477.47830000027	-0.171486500401007	0.291303156546842	-0.588687408793773	0.556070985884837	0.777914939526653
Shc1	160.675414909992	-0.218560530103133	0.411090792083288	-0.53165999898838	0.594961501332596	0.803044054508072
Anks1b	80.1163758360497	-1.78271249625454	0.584295245751506	-3.0510474100498	0.00228044563139981	0.0279052777601154
Cdk6	1461.73780473854	-0.841500525811566	0.30717117085693	-2.73951661369781	0.00615296049755114	0.0556427408262219
Kdm1a	1735.46745337441	0.687018418798025	0.303213432036467	2.2657915059495	0.0234641516980917	0.130029676465719
Scaf4	699.212428008517	-0.446273012554749	0.320804445366262	-1.39110607412325	0.16419326324475	0.41414558186763
Plcxd2	26.0306843547522	-0.397186692362736	0.775529395403494	-0.512149113517595	0.608546653752457	0.810423047592381
Morc2a	716.94998840093	-0.726410260819675	0.337934389693798	-2.14956004175211	0.0315900319794368	0.156160040814852
Atp6v1c2	37.2042592661942	0.477271338695393	0.691540204131203	0.690157037644687	0.490095437485521	0.731374905855089
C5ar1	2.04175333692835	2.35546445971152	3.05393307609475	0.771288826906318	0.440535753523194	NA
Map1a	24.7959770048532	0.604149342867195	0.82231960291872	0.734689214172741	0.462528790582517	0.711199527343832
Runx2	5.68290413897143	-0.0514498680309582	1.64717971589426	-0.0312351272508392	0.975082026078043	NA
Ackr3	48.4935452164177	1.6907360251835	0.739335304172094	2.2868325313868	0.0222055998883144	0.125716949655685
Socs1	5.55296581658869	1.76447527793139	1.66069703851259	1.06249077165318	0.288012945237839	NA
Sort1	95.8484483949163	-1.15781089983322	0.475720534543162	-2.43380475670463	0.0149410518743935	0.0987822751380629
Rangrf	23.1494368288932	0.496600857497868	0.816556690361266	0.6081645810509	0.5430783231654	0.768914660765372
Phyhd1	96.1962111158373	-0.0754549583896956	0.470954961675768	-0.160216930555757	0.8727101930189	0.949339415894574
Slc4a9	10.4358135912294	0.077787706140105	1.19873994059958	0.0648912274510493	0.948260605353685	0.980804552062953
Specc1	278.86692401251	-0.788220714828056	0.404881071637928	-1.94679566431531	0.0515592369762152	0.210419651894627
Gtf2a2	317.740048090547	-0.550725100558403	0.378129323709228	-1.45644642197043	0.145269250560799	0.385830067827633
Deaf1	692.013069714226	-0.422614155726245	0.326052740864084	-1.29615274696437	0.194922865516055	0.457013646892505
Mtarc1	4.98322509167816	0.46664951543777	1.64604591127004	0.283497265928455	0.776795677208953	NA
Set	1124.27890372939	0.405110966844759	0.293809548345576	1.3788216520733	0.167949749180721	0.419187575264374
Glra3	6.41615208668615	-5.94262375413647	2.17341538276165	-2.73423285823324	0.00625258089360919	NA
Dnhd1	26.8230444888283	-1.29368238942251	0.790692483074419	-1.63613846990467	0.101810610454825	0.314387622134304
Pgpep1l	217.337775824652	0.311041550972664	0.469377895354125	0.662667658727297	0.507543427275021	0.744591264491414
Notch3	64.5379974959518	-0.873342805661635	0.564135644619286	-1.54810782476087	0.121596338494062	0.348688961686967
Gtsf1l	97.1789467620167	0.439185884250679	0.510784121450569	0.859826814904584	0.389884515557666	0.654422248323895
Tceal8	9.51023340290411	-5.24851926943437	1.793263993051	-2.92679677380056	0.00342472586450262	0.0371706498361554
Gm5087	3.46357729042743	-1.4915490678761	2.17410486586031	-0.686052035160632	0.492680295808761	NA
Slco6b1	4.39860603967075	-3.26715066392062	2.26735879307951	-1.44095000486588	0.149598807557909	NA
Ranbp3	679.278654195049	0.172464623403449	0.335738884198904	0.513686771238788	0.60747100231618	0.809750100938468
Parp6	83.4779516699601	-0.67628433498272	0.495541884621749	-1.36473697979926	0.172335732396889	0.425794245395458
Gng10	29.3833269924043	1.93780192482391	0.760106500694828	2.54938212349523	0.0107913985322383	0.0806388833011348
Mrps18b	93.3221032147989	0.622013622489509	0.486034251956463	1.27977322582859	0.200624902795245	0.463733816574354
D16Ertd472e	929.04219588546	0.587474742174146	0.329596010602407	1.78240853431573	0.0746826347988965	0.261703517201764
2310039H08Rik	74.9873599235742	0.659557340511944	0.557250411873747	1.18359237868338	0.236574458748299	0.509600208005018
Rps10	997.665228801283	0.821724696273755	0.335059188231561	2.4524762344552	0.0141876750995858	0.0956171479021661
Arih1	1496.13733714487	-1.08887415536814	0.333895646547902	-3.26112115155095	0.00110972614645585	0.0164884659295498
Dancr	87.9402385022396	2.26578608761324	1.53168413672342	1.47927763517889	0.139066127674996	0.377249500060151
9530026P05Rik	66.8961993496687	-1.4215457385793	0.615594424639981	-2.30922451809186	0.0209311257059862	0.121345972943662
Itgal	2.40886974267102	-0.584692791765098	2.30822293568224	-0.253308630950018	0.800029727028313	NA
Sirt6	131.943109899941	1.08148590353296	0.442870055072632	2.44199374318861	0.0146063997686076	0.0978200085132432
Rgs12	127.410155589753	-0.344758654114987	0.444164543627959	-0.776195801895802	0.437633384464284	0.691155228979759
Hfe	3.02164967695046	1.24657481309311	2.24049240997283	0.556384305318057	0.577948165693464	NA
Tdrd7	19.4431462581976	0.0631057194777056	0.934012907950459	0.0675640764068036	0.946132652899605	0.980289223717057
Ak2	849.404946823352	1.19961417307098	0.340932739592382	3.5186241559119	0.000433790784027473	0.00867856908765447
Znhit1	60.0028211487792	0.55313353620246	0.584316113731151	0.946634061947094	0.343825280841765	0.615149739372175
Prx	126.041176981211	0.524095382950014	0.430012187367668	1.2187919281039	0.222923175959038	0.492992790308859
Alas2	27.934978115196	-8.1355541876503	1.66746207519904	-4.87900403172839	1.06622884845864e-06	7.61132526570086e-05
Fiz1	285.482391042763	0.91195239253282	0.366000659322866	2.49166871507831	0.0127144565902275	0.0892806054145911
Serpinh1	101.831895354974	-0.0198298711446712	0.524768056777803	-0.0377878776891094	0.969856809672992	0.989518939435623
Myh3	5.35786490219022	0.108020672708622	1.64946187987517	0.0654884323345487	0.947785116225122	NA
Grm5	15.4641574564992	-3.1385522498863	1.44551309458114	-2.17123750843346	0.0299132233944518	0.150189064257094
Vill	16.4431917055574	-0.151386118287964	0.947513067841113	-0.159772063759388	0.873060631237028	0.949390984977751
1700123O12Rik	164.165238939718	2.5441049573176	0.449784897449088	5.65627030108447	1.5469777366968e-08	2.41064408774533e-06
Wnk1	1030.60814994708	-1.19807468831816	0.370483007956491	-3.23381818487842	0.00122147189016117	0.0175765403293687
Tex14	425.244400058057	-0.77582951063985	0.475600743891921	-1.63126218914442	0.102835008029261	0.31617558532192
Zbtb37	214.994520160528	-0.0552192817240107	0.392716151814042	-0.140608634172394	0.888179126926391	0.954501366748201
Egfem1	12.8830809166789	-2.31902411005829	1.34287752654101	-1.72690663461443	0.0841844327056586	0.282416799199282
Eya1	1320.1425302225	-0.154212282685967	0.403954984613027	-0.381756107883398	0.70264227816828	0.862252236048177
Adgrg2	4.31872919704792	-5.44170821095101	2.33215299905476	-2.33334099999296	0.01963025519229	NA
Nkain3	29.6977067516284	-0.606551696331135	0.82358501389513	-0.736477335184209	0.461440255791559	0.710241290989205
Cd2bp2	346.612585156392	0.602882750988807	0.350905830783643	1.71807561488064	0.0857828240194553	0.285040744453962
Sapcd2	56.8917645362555	0.894507178030661	0.624339539947908	1.43272549757988	0.151936299830481	0.395486257737601
Tecr	784.4528905132	-0.321733527863421	0.309672520726101	-1.03894761830672	0.298829098461108	0.574806295368966
Tfg	275.322388301143	-0.353326132372278	0.404388251674785	-0.873729963491688	0.382265329191677	0.647565474799318
Gm12530	5.70558412705229	1.07080706383884	1.72391505522598	0.621148391617514	0.534501991997768	NA
Trpm3	104.213885878587	-0.579582909421058	0.496751901473847	-1.16674522573835	0.243313272944728	0.515696722684
Trpc4	5.72277897090344	-1.73987719743622	1.94624548620575	-0.893965951247058	0.371340108960159	NA
Mtarc2	484.455188643793	0.424388762654452	0.352918674450058	1.2025114945129	0.229165415386537	0.500437636969946
Itih5	5.0574710379878	-0.625882155273293	1.6686613947196	-0.375080383146556	0.707600685790613	NA
Adcy4	7.05599385974214	-0.470180359783134	1.46620325740606	-0.320678839995866	0.748453784320422	NA
Mical1	115.433379284986	0.943497762558809	0.512356810342927	1.84148574491927	0.0655504076846492	0.243206477756808
Zc3hav1l	114.175083434197	-0.696125490473528	0.515162224543722	-1.35127433128484	0.176607571407689	0.432647919372595
Wnk2	204.210285969248	-0.114232635234428	0.380430054615529	-0.300272372932978	0.763969404676841	0.896665844857231
Sec22a	261.484204352584	-1.04872384514507	0.413169653820924	-2.53824024936645	0.0111411472695714	0.082045926917342
Ahsa2	72.4058290644405	0.0472774952982372	0.577599471184791	0.0818516942220532	0.934764647903897	0.975851525401634
Tfeb	838.790020070328	-0.108659056222165	0.355713744692478	-0.30546769092688	0.760009973661421	0.89366038864872
Tgm1	204.83313169191	0.365181954089091	0.437103796806089	0.83545820639736	0.40345976901439	0.665148975332044
Tlcd2	10.7052561513425	0.205033772846723	1.19067405250132	0.172199748886773	0.863280495291769	0.944515640794436
Cbwd1	271.701136952601	-0.679297848008302	0.416279719837345	-1.63183027093832	0.102715246497413	0.315883374186268
Lrch2	14.9291899503214	-5.90610124465414	1.68672166002832	-3.5015268876994	0.000462600290450106	0.00902459009369689
Zdhhc6	205.070498185385	-0.0940407147755294	0.38531907321341	-0.244059329820522	0.807184870303497	0.917797497129212
Cbx3	709.464167780727	-0.367769214647823	0.332144885417811	-1.10725539002414	0.268183525622144	0.543254453138833
Fndc4	1.6883390887068	0.799185508752917	2.88178674921714	0.27732291744697	0.781532163831187	NA
Slc25a28	210.430956629297	0.270166033568257	0.378353598945481	0.714056994095587	0.475191937474939	0.720285003209344
Gbp4	7.0809490608942	0.0209257646662365	1.40402665544132	0.0149041078281089	0.988108682714242	NA
Cdkl3	69.433514766949	-0.0651005764693807	0.572011331120779	-0.113809942089477	0.909388457158421	0.963197123459208
Etfrf1	131.48333426965	-0.304083704088561	0.492252242797775	-0.617739601063602	0.536747003105131	0.763928848928198
Gm10549	2.88929488836995	0.0533194314023918	2.12308339679449	0.0251141483574764	0.979963914984746	NA
Atn1	23.0260283915186	0.0832885648514496	0.818124059720314	0.101804321559646	0.918911995367104	0.967127372966433
Zfp111	279.928342779733	0.511166251978971	0.376178959235009	1.35883796642553	0.174197939571903	0.428795466712339
Sema3b	25.3990725010169	-0.0876810246614224	0.828769619393721	-0.105796620206185	0.915743718425904	0.965698872166889
Rbm43	28.6196712539955	0.707246961120566	0.750260139888794	0.942668980422439	0.345850244481189	0.616109400374583
Kif18b	452.377933243709	0.296482669106114	0.326845335538538	0.907103871063676	0.364351871198383	0.631384327450585
Hsh2d	18.5709364178092	0.780689380750006	1.04312419637928	0.748414602460386	0.45421011734489	0.704869672022468
Sgsm2	132.82532588901	0.348582222196957	0.446752456020186	0.780258099311279	0.435238970613197	0.688863900256628
Sem1	698.442296329142	-0.737764271475904	0.396397511595156	-1.86117281237978	0.062719776432441	0.236690284481315
Shd	2.66031524497676	-0.897900874384363	2.24107478309603	-0.400656364150382	0.688673141635359	NA
Gjb5	141.736803186037	2.16088480151594	0.504502545707384	4.28319900444917	1.84225260617742e-05	0.000771813239401149
Rnps1	690.047099903472	0.589253054059596	0.318621630830043	1.84938182798365	0.064402697528792	0.240625049421902
Gpr83	7.36810167360455	-0.0412756151087056	1.36723547676394	-0.030189104810533	0.975916237674214	NA
Rab23	300.979803402464	-0.000792370344275752	0.353768837551694	-0.00223979689607332	0.998212902131508	0.999307776828299
Ext2	435.711024491135	-0.198371895507988	0.34979216933886	-0.567113597433956	0.570637005281434	0.787599876159663
Clec11a	22.7671768388731	3.11305670256705	0.923449729895692	3.37111658792589	0.000748641676031004	0.0126965052218231
Map7d2	35.9530223346087	-8.47887582241213	2.55846601724735	-3.31404668471404	0.00091956152553649	0.014578358775813
Ola1	623.588563640627	-0.720078255907404	0.352647502113062	-2.04192076107926	0.0411593920262101	0.183893255703116
Lrrc46	8.89847856074462	-0.0363310908724429	1.27338823886784	-0.0285310400736422	0.97723861170197	0.992146430981072
Slc25a51	117.252599273835	1.41685069810694	0.449299831903433	3.1534636728096	0.00161345308408176	0.0213276140372326
6720489N17Rik	132.787213367984	-0.790479504318974	0.46064420464673	-1.71603049890793	0.0861564604314153	0.285579053538943
Slc35g2	2.83055665762813	0.271712899462394	2.14056094074106	0.1269353720751	0.898991550204419	NA
Clasp2	1270.84526180164	-1.04344040728043	0.334767335459945	-3.11691224547585	0.00182755964016613	0.0234463424518502
Pak6	7.03771854572021	-0.568289387125785	1.40636324080964	-0.404084357892221	0.68615068707736	NA
Smim19	107.004181824964	-1.30582958950566	0.494713736732458	-2.63956606123484	0.00830122427147374	0.0679106424370854
Heph	2.56842337311613	-4.64217511937173	2.75184430988134	-1.68693232487847	0.0916163656214677	NA
Sh3d19	308.12052438889	-0.998767250906211	0.398549834373458	-2.50600342734135	0.0122104436228621	0.0868849050214536
Dab2	152.715381589772	0.608891880751354	0.45495964947182	1.33834260127956	0.180784780561558	0.437991071166991
Arhgap44	856.004705236713	-0.749078556616597	0.334498782247165	-2.23940593022277	0.0251295158676523	0.135234899982342
Ppp1r32	3.87195882684618	1.45881169526754	1.88231757417498	0.775008274523993	0.438334770163576	NA
Tead3	44.1989614259088	0.450480449290874	0.684232747585637	0.65837312066753	0.510298402963866	0.747003436026152
Gps1	112.208215049169	1.15574992065873	0.477160230870043	2.42214217758962	0.0154293125522211	0.100641018781155
Cdh16	5.42955737921405	-0.0200973369926981	1.60235887421679	-0.0125423444872931	0.989992919347658	NA
Shmt2	251.56018004966	0.447498241383098	0.365305802103977	1.2249962601353	0.22057662960101	0.489752940580661
Ncor1	2031.23602573758	-0.693864594727864	0.316916637291756	-2.18942306297756	0.0285661048927826	0.145948695849651
Dhrs3	39.5615815309563	0.206176373550611	0.670673404778931	0.307416951502008	0.758526027055572	0.892831391761301
Rs1	1.15296947817389	-3.56482352579433	4.09136929672818	-0.871303289254546	0.383588574981917	NA
Rps7	1412.65198257322	0.716438658227859	0.342426215490936	2.09224243301787	0.0364168344333209	0.170386264805242
D030068K23Rik	38.986055657572	-1.96088490712191	0.735506256434548	-2.66603429945997	0.00767518618907361	0.0643527093989387
4930547E08Rik	3.53937336193237	-0.419033758044421	2.00015527737095	-0.209500613669959	0.834057456375203	NA
Mpig6b	3.32011946033802	0.739469465081997	2.03026681137031	0.364222801131689	0.715691641800949	NA
Lgi1	29.2180848952194	-1.68117997499581	0.764777634512913	-2.19825985898051	0.027930593179327	0.144375857461748
Cep131	68.9291333582364	-0.0495102457120056	0.554065770296839	-0.0893580660748644	0.928797348527442	0.972482179570932
Masp1	36.6651959322018	1.28012474263481	2.53637205754802	0.504707004173646	0.613764640846259	0.813608181477295
Mapkapk2	171.434105845428	0.0241915198344423	0.443815059583127	0.0545081094300073	0.956530347805898	0.984339597669627
Ppp2r5c	1400.21958503075	-0.325733522368543	0.29277944768627	-1.11255596983565	0.265899179499506	0.540770287385754
Commd4	95.9828542987692	1.47826886739881	0.537499664266056	2.75026937815366	0.00595462907021075	0.0544265023312968
Utp23	165.102644930339	0.270546234098391	0.398389124154405	0.679100451531237	0.497074216400965	0.736975886390813
Ppcs	82.4009108091306	2.16801434498303	0.563475844592199	3.84757282107111	0.000119293824483747	0.00327110834603717
Mrpl19	224.367572098861	0.416326595496898	0.375265900524327	1.10941760206616	0.267250072384829	0.542111100939669
Hormad1	69.3940563626582	-1.05076058795055	0.559876811209599	-1.87677104483111	0.0605494805943118	0.231205765806666
Tctn2	77.0291187718845	0.353982644563637	0.528871276312553	0.669317205184045	0.50329315386427	0.741797894438575
Ooep	193.590033010453	0.590915164404632	0.41691047676064	1.41736703043779	0.156375646761011	0.402288708337468
U2surp	1513.0722288801	-0.560677910616851	0.341032925162741	-1.64405800510111	0.100164221354033	0.311562419781361
Plekhj1	87.809015404847	1.40905980620214	0.518585505578516	2.71712146028888	0.00658524362602513	0.0576739157322475
Cux1	1696.36485509578	-0.668180742161094	0.297339387228426	-2.24719889413028	0.0246273188354013	0.133852777574972
Gm45927	13.6261132519529	1.11605148025647	1.09436587670877	1.01981567957228	0.307815885488587	0.583343436464654
Mpv17	176.886028918005	-0.292155705717275	0.425706731810282	-0.686283969423992	0.492534055770928	0.733346369181131
Ankrd23	22.2443755953024	-1.37699782576598	0.884888808775069	-1.5561252578978	0.119678309956402	0.346062331890225
Hsf3	1.4780087149551	-3.89671301533042	3.39080614592011	-1.14919958488899	0.250473692014847	NA
Radil	64.5106703999946	-0.343468188927365	0.56170146078609	-0.611478183529536	0.540883057084557	0.766911196563079
Gm10653	6.14788569614882	-1.01399195969667	1.56817496324329	-0.646606394990225	0.517886718105279	NA
Nanog	1252.71443713246	0.406149728474929	0.337348196018999	1.20394812620268	0.22860962887644	0.499680967429176
Nit1	41.485324717335	0.522369221410587	0.63968405626493	0.816605035399294	0.414154176561123	0.673204690001021
Rnf25	76.848134198976	0.431220547318264	0.508260922298008	0.848423572224636	0.396202119538629	0.659621477183337
Tmem33	381.598455084935	-0.466275591431868	0.354937660043549	-1.31368306021587	0.188952883905883	0.448530549981307
Osgin1	7.28151238916398	2.68523143703202	1.59931967147194	1.67898356090416	0.0931552476450584	NA
Nfix	65.5351951345916	0.944912671525249	0.570285150181609	1.65691263611605	0.0975371392669846	0.307053354410823
Stk35	628.464528908249	0.221086313012418	0.311731954708567	0.709219281735515	0.478188409792151	0.722772507393002
Pex26	109.574495399955	-0.0184843842055354	0.461677967223371	-0.040037397315502	0.968063311437438	0.988736690916975
Stard7	289.038854076323	-0.675936150021823	0.358589563106768	-1.88498556445874	0.0594317867905854	0.228740774581356
Stat5b	68.245642635999	-1.22512838066486	0.542500395037848	-2.2582995180665	0.023926992323204	0.131557275346773
Ubac1	264.380888598518	-0.208405727132386	0.373102069459813	-0.558575639728081	0.576451369088935	0.791521125533893
Stat5a	24.3951515208962	-0.990984924465411	0.80753063332627	-1.227179358365	0.21975518586778	0.488523271575938
Dab1	1365.66119612733	-0.373043664830436	0.375496525702353	-0.993467686905148	0.320482090014542	0.594184583024639
Gpx6	2.52416669048841	-0.707099098938986	2.26138587151154	-0.312683964221618	0.754520779802024	NA
Clba1	32.2011217848893	0.44395792073299	0.707381024923426	0.627607901669469	0.530260831122365	0.759019861453985
Mical3	934.83907056463	-0.675595002222935	0.298771787542531	-2.26124095511114	0.0237443402875484	0.130890931921611
Gm10516	6.12223697947952	2.50359511286248	1.60521879244608	1.55965973276915	0.118840312644521	NA
Cilk1	411.366990868276	-0.227213292777953	0.341090448617809	-0.666137951674353	0.505322928516901	0.742868888700985
Slc38a10	522.683469399223	0.0473638694026762	0.35180822374791	0.134629796023799	0.892904582251938	0.956947399188796
Zfp451	624.428155379415	-0.450694540834577	0.321230828081108	-1.40302393617334	0.16060970133316	0.408737455414283
Bloc1s4	34.3271881178533	1.45195667100592	0.735645553292499	1.97371772928886	0.0484138480746979	0.203363626133626
Abhd17c	679.163966346638	0.196393560702282	0.313173041894174	0.627108768731907	0.530587939605601	0.759019861453985
Acad10	63.0956720857091	-0.38318556654784	0.574540733440196	-0.666942384142943	0.504808936488969	0.742711409378935
Snx10	768.929444325465	-0.667891560203493	0.341709466335795	-1.95455972398248	0.0506350590729415	0.208781795687011
Sh2d4a	47.0446584001048	-1.96696618401705	0.664349548499416	-2.96073985217555	0.00306901049329325	0.0341899006829129
Metrn	9.25250371711725	1.34962129944804	1.41874459970083	0.951278545647072	0.341462994972359	0.61302489152036
Rab43	74.0041101439824	-0.745893290993197	0.518341889457358	-1.4389986728143	0.150150898780609	0.393069515316963
Abcb8	206.123972861263	0.430440502604312	0.384775927663785	1.11867835708378	0.263277381621638	0.538351477414192
D14Ertd670e	6.68128992218379	1.59838291944625	1.49845653282979	1.06668620972792	0.286113556380888	NA
Optn	720.185155289308	-0.236530806530737	0.312118232072114	-0.757824382639999	0.448556123568259	0.699238301922663
Sidt2	116.703590515785	-0.0353556356904471	0.464741571217276	-0.0760759051484069	0.939358709482928	0.978489083702034
Pum1	6179.82793994399	0.344396413559652	0.302645083374137	1.13795476113485	0.255139373020392	0.529678457913009
Oxr1	1493.60918397361	-0.322992800943658	0.319727381495942	-1.0102131366805	0.312393186781904	0.586678445135092
Gm11545	12.7591202169136	0.444517570662614	1.07171474472552	0.414772282317026	0.67830861216403	0.849581204296409
Zfat	475.765178919982	-0.356866566051095	0.327211466277428	-1.09062976952196	0.275435824835925	0.551211153930538
Mecp2	109.995237533165	-6.75912330764926	0.906475574278088	-7.45648696936174	8.88598796656595e-14	6.67912671981057e-11
Efcab12	289.660372675055	-0.196151315670856	0.352774575433204	-0.556024524811586	0.578194089340344	0.792670373105798
Gnb1l	662.094829911581	-0.941645177602886	0.334544087642852	-2.81471175962959	0.00488210009624392	0.0471530423505705
Ap1b1	359.194543015256	-0.148946905766503	0.336619156254452	-0.442478994433439	0.658142627293582	0.839715076540928
Tbc1d4	419.175055319992	-1.07380812741837	0.393356210878684	-2.72986188528632	0.00633608645874646	0.0563413450033836
Oxtr	5.00503873875654	0.937200510849455	1.67082092617113	0.560922176739284	0.574850591188694	NA
Prickle2	389.681095094582	-0.242896816975683	0.373200970850015	-0.650847226957777	0.515145110557913	0.749762778557263
Gm2381	1397.81124754487	-0.748790895754032	0.353646818410191	-2.117340964978	0.0342309205737675	0.164061244936938
Gpr161	32.1777808359789	0.227594428679479	0.721086866960068	0.315626922507913	0.752285700306103	0.888995346204697
Carmil1	580.400376703773	-0.742985660588321	0.328291437859072	-2.26318927302414	0.0236240241981453	0.130509200693429
Myo1b	674.745153559885	-0.624919329433505	0.326620049942978	-1.91329139023341	0.0557107593337402	0.220462088190317
Rngtt	2287.91689645364	0.16499549111973	0.33935261190907	0.486206633835901	0.626820668385663	0.821360703902023
Larp4b	1642.56645459624	-0.576744998219041	0.305923878643256	-1.8852565572091	0.0593952083132214	0.228668867678922
Sh2b3	128.350058512166	0.0602573637409488	0.464625361733127	0.129690216470705	0.896811523317783	0.958870190356843
Ap4s1	100.311225699217	-0.108031178046418	0.466881201583324	-0.23138900791048	0.817012603896839	0.922976487719371
Ntng2	5.65005157743044	-0.58538912020211	1.62740196822251	-0.359707762207935	0.719065686676699	NA
Stk26	5.39810494074633	-5.78345226284444	2.28690368274328	-2.52894440045102	0.0114406149052972	NA
LOC666331	4.59565385824729	1.9627892793989	1.9093608015583	1.02798238960232	0.303958111601508	NA
Ubap2l	934.898809825025	-0.540736384646731	0.354413943239375	-1.52571983964387	0.127079651410995	0.358380884071882
Tsen34	257.525476465973	0.40755365187598	0.376542770236759	1.08235686378927	0.279093987818171	0.55531967865783
Nup98	1827.0425585175	-0.635077005767648	0.330298727461709	-1.92273524832539	0.0545133077142014	0.218019106720521
Nbr1	497.715190332744	-0.131645936270142	0.318650196099823	-0.413136216080978	0.679506816702817	0.84991563271619
Fen1	155.224285220982	1.32948627981141	0.41121352779159	3.23308011521744	0.00122463213773509	0.0175856434976752
Xpo6	1269.46425794359	-0.570280318467823	0.310911903686427	-1.83421834836849	0.0666215888429896	0.24550151337199
Mybl2	2513.59914387876	0.143793697088982	0.303753820249122	0.47338893374592	0.635935723514611	0.827378183231113
Vamp2	111.528200683609	-0.167451620284905	0.447088876250222	-0.374537657231239	0.7080043454794	0.864899483324871
Vamp1	17.1708946320347	0.34503520906668	0.949287667332354	0.363467493511511	0.716255691344788	0.868787313931894
Ahi1	74.2688242201003	-1.12582213497839	0.601782705617629	-1.87081171404373	0.0613711833889929	0.233532156445668
Arpc4	296.906013484105	0.724847161465396	0.387351241998841	1.87129169310257	0.0613046613099547	0.233463111434533
Vps8	844.761786703584	-0.8790126435924	0.307524318383362	-2.85835165236142	0.00425848175092732	0.0429139430704648
Mapk10	25.9243109347775	-0.794246268705317	0.783606178841944	-1.01357836391629	0.310783986004905	0.585118281003488
Pccb	203.06969032623	0.101384048554949	0.3793466510402	0.267259637792887	0.789269261132598	0.908256719988503
Bpgm	88.3714654787777	-1.20899286025029	0.491776162617825	-2.45842103003646	0.0139549463795077	0.0947986734914138
2310057M21Rik	203.533405618814	-0.148347666155137	0.405529387925977	-0.365812369145033	0.714505089439458	0.867990232969787
Ubr7	507.019473247934	-0.0655862950000917	0.324887064711159	-0.201874134503943	0.8400151234328	0.933994135550589
Lbh	9.35369307244009	0.362699372211243	1.25019352554543	0.290114582102804	0.771728580411098	0.899986109381492
Hspa13	78.0854688765315	-0.466497137759592	0.501925396584512	-0.929415289471301	0.352673907163075	0.621734749333379
Tspyl4	30.0748499787477	-0.442896353092988	0.736370634436051	-0.601458467218997	0.547534666687281	0.771950338161366
Cutc	23.6078983253918	-0.491164303788917	0.817270478707205	-0.600981335537608	0.547852417818703	0.772046460308923
Sprtn	209.857865639521	0.113750339490949	0.401916458225109	0.283019859383909	0.777161613538214	0.902373928965063
Prkd2	25.7410738791562	0.102820964804551	0.902613776630446	0.11391468584536	0.90930542372982	0.963197123459208
Proz	18.8577792949511	-0.175742552923542	0.901032714327697	-0.195045696042981	0.845357174264293	0.935721931111324
Ube2d2a	688.154632917773	-0.609697890023589	0.342849808243147	-1.77832355557625	0.0753507297672878	0.263212582002844
Polr3k	40.1680741070499	-0.621571313845439	0.683260281867417	-0.909713809423584	0.36297345950239	0.631030593948509
Tsc22d4	131.467034038638	0.0517049528517943	0.508038951534901	0.101773599633614	0.918936381258747	0.967127372966433
Asb3	442.699312581645	-0.732875894044356	0.42420188982916	-1.72765824862192	0.0840495130737808	0.282256157176549
Eefsec	1078.51861491169	-1.30438909734542	0.322757484168967	-4.04139070765143	5.31351440876729e-05	0.00173992020921371
Ccdc57	554.138712066641	0.0673210269215937	0.32163151248174	0.209311041701536	0.834205432653421	0.930877392231719
Arhgap4	8.67916160743775	-6.45779714124035	1.98331418733022	-3.25606360429122	0.00112968441796171	0.0166879855407107
Mtf2	2435.04169107269	-0.542606729000248	0.342568221198717	-1.58393772516772	0.113207891368885	0.335242279469667
Cxxc5	395.255659402326	-0.310307492529236	0.405940855880046	-0.764415525154558	0.44461965980545	0.696068146162144
Nmnat3	24.5173196616489	-0.609032779536511	0.821715475580878	-0.741172337183963	0.458588953884244	0.708053365482463
St3gal6	50.8321020254473	-0.683707864744532	0.59597058001708	-1.14721747628035	0.251291750470317	0.525230966654478
Rock1	1034.53238008727	-0.81791219801386	0.361330405111704	-2.26361298812096	0.0235979283134554	0.130421422140715
Atpif1	630.06909272866	0.849265625614563	0.486283770116039	1.74644040744339	0.0807344536962555	0.275246758092517
Hyal1	41.7959551890391	0.464550069055823	0.660521638337907	0.703307873796211	0.481863904838241	0.724894864142105
Kitl	54.6977864931415	-0.487594048750812	0.583533735606608	-0.835588448444952	0.403386469524063	0.665148975332044
Krba1	228.764090032524	-0.63995494271572	0.368132721073995	-1.73838104053535	0.0821436951703965	0.278490882697619
Pik3cd	137.605700557355	1.10016061854634	0.42434280790222	2.59262228099279	0.0095247314743226	0.0743475985210105
Nfe2l1	303.730970028562	0.260281609291329	0.390459373270914	0.666603562647059	0.505025392848292	0.742839039267483
Lpp	1611.73618717983	-0.9085179048557	0.352088474750649	-2.58036820290445	0.00986950215246611	0.0756977782138127
Wac	1850.31085009165	-0.878554012552998	0.38408060687312	-2.28742091329601	0.0221712667634073	0.125689639176051
Setdb1	549.793925885169	-0.183676792305149	0.333861589511745	-0.550158503030452	0.582210663035137	0.794944295915536
Chn2	101.147051201628	-1.44894283302398	0.533678005913429	-2.71501320453334	0.00662731279650222	0.0578836656963127
Rnpep	70.5357259192274	0.0653737422850471	0.566597766916184	0.115379456295523	0.908144361705398	0.96307379139869
Pcdh15	23.410923382857	-1.82543131282682	1.02008602597147	-1.78948761805494	0.0735363198123177	0.258794886432646
Kcnt1	4.60066509741395	0.0443417569565375	1.88988868615319	0.0234626289269945	0.981281248068813	NA
2810459M11Rik	2.75631071131849	2.96230954654071	2.44435676699918	1.21189737379352	0.225551667574859	NA
Gm10548	3.8729208672536	2.78199076925455	2.06603982723458	1.34653298188268	0.178130691094165	NA
Yars2	259.399857106486	0.35981193493533	0.364553036477839	0.986994755033956	0.323645209856652	0.597275923100563
Nudt12os	10.2615642835019	-0.842524228557349	1.19135451252441	-0.707198587574147	0.479443076180983	0.723537378857463
Fam49b	1823.45584080445	-0.251722945108795	0.310522161544184	-0.8106440579217	0.417570107877847	0.675342221661099
Cacna1g	1.89273748656749	-1.98373547484882	2.79483141287469	-0.709787168453359	0.477836127371293	NA
Bcar1	143.682353472463	-0.0798015073588191	0.457350908720841	-0.174486386354878	0.861483228772182	0.943114521697305
Crhr2	2.86530172762532	-0.344214941881067	2.15013520355812	-0.160089905654048	0.8728102527413	NA
Elavl4	411.039623574671	-0.101253503921907	0.388283176792066	-0.26077231766374	0.794268093307499	0.910191855669191
Gm19466	13.2971074237786	-0.467455639694252	1.04904335186535	-0.44560183224368	0.655884886826596	0.838592864105488
Gm4262	26.8817630709117	1.52627923094657	0.848974431499416	1.79779175239816	0.072210014836714	0.256138996816696
4930556M19Rik	150.805710266496	0.209468022627658	0.487072110305114	0.430055464470019	0.66715529530789	0.844158745041404
Kdm6a	239.229621763313	-7.89523039669513	0.878327794918237	-8.98893379257125	2.49640354790998e-19	4.10198136020902e-16
Mettl1	73.8035261847252	0.46036987157302	0.51588039597752	0.892396522842635	0.372180434214072	0.639123987150574
Dnajc2	619.109190260127	0.0968293049061405	0.332548682172635	0.291173323176406	0.770918764083542	0.899616435384429
Mid1	44.1930739797021	-8.79288433099395	1.60501613828862	-5.47837751984822	4.29243551385552e-08	5.44076428827156e-06
Bcl11a	26.9951142828896	-0.828763136837107	0.769001417719895	-1.07771340564548	0.281161674069331	0.557178019736029
Tpx2	869.499658238493	-0.591325346056336	0.314094622516433	-1.88263441544721	0.0597499290451026	0.229343524583455
Mad2l1bp	45.2293975567059	0.38108592553021	0.636842950116814	0.598398593342847	0.549574004136062	0.773568696282287
Tars2	128.414326521439	0.251807633335476	0.440439816790312	0.571718595222644	0.56751263455806	0.785238380550394
Mrps34	27.7743178722108	1.44345953649927	0.90402512910254	1.5967028902529	0.110331951096746	0.330550867464263
Pycard	68.1072808448182	-0.0416032148688695	0.553625873325737	-0.0751468037773434	0.940097909042468	0.978620862056591
Ints12	64.3034576816196	0.160688259475896	0.539313482431086	0.29794964285253	0.765741598093439	0.897121404863467
Mybphl	36.1943834868194	-0.512898771172097	0.684627687123314	-0.749164517910761	0.453758052242326	0.70442478332553
Trnau1ap	348.592166356722	1.38405938050257	0.350881875027905	3.94451659947523	7.99611149110485e-05	0.00240977152437117
Rreb1	1172.90922072334	-0.163696722719784	0.300188917726868	-0.545312345170336	0.58553871491648	0.796252514704954
Gnpda1	339.177616513416	0.362083552368017	0.346786266260686	1.04411156840863	0.296433774218358	0.572352790414352
Ksr1	194.261941530526	-0.725548294267037	0.459128090317039	-1.58027424060686	0.11404407634894	0.33647083989535
Thbs3	9.03406185380831	-0.343808073066491	1.31842878313643	-0.260771061329988	0.794269062206861	0.910191855669191
Sart1	120.714212255098	1.02363116977051	0.465075099835595	2.20100188148616	0.0277358906438	0.143950071287273
Cuta	93.8126356385731	1.34206030851087	0.568010617246157	2.36273806820282	0.0181404859012209	0.110945966806477
Syt17	7.30240529951801	-0.120050699052731	1.37652899610933	-0.0872126191253843	0.930502508965595	NA
Amdhd2	200.572498524109	0.192033036142179	0.382651931287795	0.501847816358596	0.615774574917018	0.814446487764172
Gprasp1	69.0346598882453	-9.41856667701472	2.30678379031969	-4.08298632777779	4.44606396948513e-05	0.00152719906994841
Zfp7	277.249771590378	0.358904135896577	0.378022036310768	0.949426492167577	0.342403741717702	0.613895750199073
Fam178b	383.810441942031	-0.280253011514724	0.362565797007459	-0.772971454637676	0.439539274490175	0.691934563192739
Syce2	201.561148864294	0.536815569877206	0.410769862761481	1.30685237292814	0.191262854033386	0.451723675056172
Vezt	318.101721575163	-0.636242151772416	0.366783851880258	-1.73465148073129	0.0828025550884219	0.279759663913235
Stil	635.968742547721	0.230073885765656	0.341322859249296	0.67406527143151	0.500269817429272	0.739438719156882
Tbl2	203.91323481935	-0.0908980986636216	0.411353240640195	-0.220973337956827	0.825113193060958	0.92648874139176
Rrm2	845.690418074266	0.94179887896387	0.346162914230963	2.72068104423079	0.00651475869383432	0.057369206422612
St6galnac2	343.967866758157	0.452712974298927	0.393951460855862	1.14915927285916	0.250490311102589	0.524543624265632
St3gal1	257.30645106813	-0.585017230953467	0.37636747449447	-1.55437775737463	0.12009433563068	0.34671609143444
Zfp317	435.336731604549	0.141266463222047	0.349991473684725	0.403628299097655	0.686486072508012	0.853548607035845
Pdia6	710.693363054871	0.722454136488853	0.344719159562786	2.09577598589285	0.0361020675702332	0.169724878371023
Mrpl1	613.685237830455	-0.352725821495158	0.346725392035199	-1.01730599949643	0.309007883440528	0.58382407052645
Dcaf7	363.296043509306	-0.201812605018681	0.338925011398314	-0.595449135447561	0.551543289570378	0.774719155120401
Ccdc163	77.5838170932083	0.106371527854116	0.510308169081632	0.208445669301249	0.834881000417078	0.931208409475033
2410004B18Rik	125.603972526357	0.844542576525314	0.437555011339223	1.93014033581841	0.0535894518203222	0.215639286757782
Disp3	4.38846503856927	0.938035471760426	1.87953982279836	0.499077199845559	0.617724999160999	NA
Ccdc34	48.9255841799446	-0.213517270743388	0.647297234358654	-0.329859698774925	0.741505976368027	0.882541297134003
Rabggtb	1870.66519929376	0.878495892981505	0.341430229410024	2.57298802891445	0.0100824695055509	0.0768698062899343
Pex11b	4.15690910252707	0.475635841965005	1.81483408768959	0.262082272529123	0.793258013698897	NA
Dand5	74.9821041512191	-0.17844853613229	0.514535834598885	-0.34681459313986	0.72873061307178	0.874941703273136
Mir22hg	28.28839021275	0.0692905941578257	0.779051662501427	0.088942232579728	0.929127819786566	0.972748486786787
Mrps12	65.5580436981192	0.945012033945286	0.546461240133361	1.72933039809861	0.0837499791271226	0.281403616771602
Exoc1	530.528344482596	-0.218763258659631	0.336625966427344	-0.649870421409836	0.515775925742537	0.750123379683065
Gm10649	3.56118700901075	0.213865218254397	1.98281051391069	0.107859634974697	0.914107036886285	NA
Nkx6-2	16.6189997944709	2.09552925268936	1.1391802509172	1.83950630376726	0.0658407515800709	0.243717590872001
Lrrc75a	828.600240042141	1.27201834514408	0.442560168388951	2.87422690969818	0.00405017863045137	0.0413694504715489
Slc23a2	1292.12809033837	-0.303017573883156	0.29547832925415	-1.02551538939602	0.305120067774947	0.580485888421656
Atg13	381.17973776669	0.034860006131653	0.333144437200235	0.104639316281606	0.916662016059563	0.966376452265868
Setd2	962.804395994815	-0.48544115654239	0.306825361927378	-1.58214155926682	0.113617258020188	0.335726510745084
Nhsl1	460.095051150689	-0.835899869380322	0.328860316034076	-2.5418082651654	0.0110280650854919	0.0814699994821792
Cops7a	338.488304334083	0.659962944623874	0.371731991282906	1.77537301093252	0.0758363173052708	0.264362530443698
Cops6	62.5199057848736	1.33784009829873	0.553748206830482	2.41597188360428	0.0156932730992043	0.101743287248313
Rpl21	2726.56159775877	-0.0167348451497504	0.413740556961304	-0.0404476787885108	0.967736219150836	0.988736690916975
Derl3	24.1667501379617	0.668276619961954	0.861249990419741	0.775938028906405	0.437785577247706	0.691155228979759
Kctd18	214.052323451719	-0.141864294905438	0.410329695259597	-0.345732459883722	0.729543787419096	0.875644421908811
D330050G23Rik	3.42348832932711	-2.8809708083079	2.30750917095918	-1.24851976519354	0.211840774763664	NA
Inppl1	73.7633241192339	0.164830786265963	0.557641144731277	0.295585768416341	0.767546443395047	0.898141799789552
Mocs2	70.1466731866045	-0.588266380649659	0.552899054119773	-1.06396705920612	0.287343622339996	0.563325949664427
Rnf34	170.540400842525	0.219135883595919	0.396693002704954	0.552406727876933	0.580669722160519	0.79390088912552
Ttc39a	51.5881289283574	0.394081439073232	0.629411748997453	0.62611071321903	0.531242325766501	0.759215008208803
Tmc7	365.247036416643	-0.149158274805892	0.356151856142767	-0.418805271496608	0.675358451952077	0.848681440997191
Nkd2	37.3795858693878	-0.957926284612125	0.671473020860125	-1.42660427873195	0.153693990215146	0.398115103784541
Matn2	250.423571629022	0.297070029321512	0.369098702733354	0.804852542481361	0.420904777113792	0.678310157896334
Tmub1	2.37850652336954	1.08748411543142	2.34802619694893	0.46314820373151	0.643258140166154	NA
Folh1	4.2412547462551	-0.223630313032955	1.79979563464876	-0.124253170042052	0.901114824769413	NA
Stk32b	4.19069213211683	-0.562475677643323	1.94669900445389	-0.288938185285154	0.772628681729162	NA
Sdf2l1	10.5649398753267	1.09432457433118	1.22430363408718	0.89383429393076	0.371410557491471	0.638230783166489
Ulk2	56.2413872896963	-1.81078908944925	0.660635426415436	-2.74098090572356	0.00612560671715834	0.0556311319345056
Ralgps2	509.885782765286	-0.851319241358765	0.354444776416177	-2.40183887026501	0.0163128920987065	0.104102661077302
Tiam1	1293.08922928366	-0.159540974570203	0.31567270232618	-0.505399970901986	0.613277939293704	0.813524616300962
Ypel1	104.188105484202	-0.262666138917948	0.473833044121072	-0.55434322738123	0.579343971851649	0.79295065691914
Klhl22	148.160142857723	-0.741130271690329	0.644028266108355	-1.1507728941289	0.249825678870091	0.523752670156197
Ndrg2	17.9546823705244	-0.78699231562439	0.974729252692991	-0.807395811144562	0.41943847950862	0.677142753147334
Man2c1	189.639494246904	-0.0439918779687001	0.44468922122816	-0.0989272414725988	0.9211960394265	0.968730391884769
Setd6	99.074447534091	0.556785242703712	0.462457549358961	1.20397049086019	0.228600984304848	0.499680967429176
Porcn	60.1549776009808	2.15134264793723	0.659073817433653	3.26419073407327	0.00109777236846281	0.0164254511993182
Gm12250	5.696232340873	-0.781489490492575	1.62884736147393	-0.479780677414373	0.63138335386728	NA
Satb2	420.784812195512	-0.895301382719838	0.376515110548234	-2.37786308606901	0.0174132901362652	0.108170647234417
Mark3	925.926045874329	-0.749518095633361	0.333059667762738	-2.25040185942687	0.0244234470834623	0.133086048246886
Itgb3	37.4878495541464	1.79002028849372	0.81288165793167	2.20206751010759	0.0276605400745458	0.143735819874968
Zkscan3	493.247182271827	-0.220070473287514	0.321665305637539	-0.684159806577011	0.493874259715899	0.734232145508989
Ripk4	47.8113002091794	-0.257193572029956	0.676228267075416	-0.380335434870652	0.703696435117802	0.8623605109749
Pde1a	7.63416572711242	-2.73490243300762	1.64971410863647	-1.65780386958567	0.0973570600334817	NA
Enpp4	29.1466065473639	-1.20698922754177	0.756811571021783	-1.59483453181377	0.11074924278397	0.331185074723512
Fbf1	136.138250253472	0.240109960054013	0.427765412110086	0.561312236231527	0.574584701463733	0.790329098696489
Atraid	61.3961331807547	0.499923658125962	0.558432968944312	0.895225901635143	0.370666341307169	0.637723779348728
Dock9	883.666060806669	-0.188125252852589	0.300210684894944	-0.626644094691105	0.530892557377511	0.759147839992149
Wdr76	847.643061293256	-0.36769109436074	0.304066304450423	-1.20924643401482	0.226568183303191	0.49718156384135
Crtac1	205.113539464029	0.284880853395674	0.44647253946369	0.638070269087272	0.523427939036084	0.754724891412519
Paqr7	29.6964380573525	1.74898729163233	0.837589608569582	2.08811961578561	0.0367870460128653	0.171493934313168
Phf23	84.569339216895	0.834812677276896	0.497093974185127	1.67938603288318	0.0930768335773995	0.298918478316692
Tpm1	225.460699028722	-0.392243863241447	0.368082344026426	-1.06564161418535	0.286585680048477	0.563036872641366
Gramd4	82.267050518044	-0.105539975094818	0.540136154439107	-0.195395131815262	0.845083627412443	0.935662298854189
Polk	436.851278919231	-0.381626042377294	0.375038308650614	-1.01756549551	0.308884491939242	0.58382407052645
Syne1	794.553209045629	-0.772024712125247	0.320129799235987	-2.41159902629414	0.0158827380976332	0.102406257276847
Dbi	295.112755557127	0.531094881523045	0.357962583801921	1.48366031969679	0.137899058207302	0.375338482093187
Daxx	57.5409353651324	1.08788857011908	0.594031845481268	1.831364056312	0.0670462224846833	0.246395349700685
Cyp1a1	13.2234810416107	2.16277360050234	1.16490973978077	1.85660186935116	0.0633678177957417	0.238152715977177
Eif4ebp3	30.9704006750418	-0.342353669010283	0.733710136363648	-0.466606159630051	0.640781679243897	0.829813952742504
Mprip	415.653105654749	-0.252196691361277	0.332130230801266	-0.759330732263821	0.447654737921162	0.698428845074067
Grin3a	83.1548984903725	0.267996640894719	0.511772616837676	0.523663502261439	0.600512605183005	0.806187662659686
Epc1	881.856121135628	0.0845585220801339	0.308929519126741	0.273714607523288	0.784303951138267	0.905732459376567
Dnm1l	888.805031246426	-0.874797607010285	0.34945839376181	-2.50329544983414	0.0123042781781492	0.0872982046420827
Klk1	6.65888819031754	0.254230673062886	1.51584728029801	0.167715228550534	0.86680731524201	NA
Rfc1	1271.1350748222	-0.290059037561555	0.300452370511116	-0.965407718594864	0.334340636956216	0.607144322029376
Rbp1	4.45164924705309	-1.6667805515588	1.90363986150695	-0.875575567239568	0.381260812680237	NA
Zfp850	353.01267531005	-0.266149060521351	0.337745891628987	-0.788015686105563	0.430687530669223	0.686456937369507
Tnip1	700.676110761651	0.244341427797716	0.353695383976867	0.690824474581487	0.489675853040606	0.731052465259126
Smarcd1	205.858281595036	0.73690721944032	0.408124745487254	1.80559308786959	0.0709819231528423	0.253850269814447
Kis2	5.03136249062321	-5.67552485607172	2.2711663273132	-2.49894725358397	0.012456284963847	NA
Lpcat1	1225.22429954837	1.0089707473451	0.339040885558336	2.97595596968642	0.00292076793389862	0.0329258658932766
Dnm1	4.37836534115087	0.203743417953069	1.7966737239565	0.113400343777723	0.909713167175284	NA
Secisbp2l	252.361689908748	-0.153732121038897	0.386943505133072	-0.397298621115318	0.691147264079371	0.856510497566308
Rragd	316.66142982391	0.800839991353773	0.358523156727448	2.23371901180313	0.0255015672611394	0.136342688896585
Lrp8	331.887926170972	0.636976655694956	0.371410847772299	1.71501898642838	0.0863417459822362	0.285896561327031
Ampd3	46.5048189131329	-0.890542002818716	0.648954868136558	-1.37227108778129	0.169979062626652	0.42199192971505
Mgst2	46.1729976262018	1.19133772986983	0.61688647882293	1.93121063723589	0.0534570090742709	0.215480650457739
Sh3bp1	105.12061116818	0.314255334934004	0.469542086446325	0.669280441530619	0.503316600754382	0.741797894438575
Usf1	214.691963845723	0.376332202501246	0.410490956651546	0.916785610993871	0.359254994120785	0.627040064864825
Adamts10	7.48281053663407	-0.978406421441526	1.37667422087026	-0.710702943811232	0.477268335060263	NA
Col26a1	51.3317209782201	1.67597557794999	0.632476903962308	2.6498605205193	0.00805250072681601	0.0663837769595193
C2cd6	2.96450287508701	-1.04105006099905	2.12625594922275	-0.489616530587302	0.62440527676713	NA
Itpa	388.531028262187	0.614977746354081	0.337732128354009	1.82090389016666	0.0686214677586323	0.248962270022659
Rint1	293.497460328479	-0.369637975744494	0.357766528916538	-1.03318210583843	0.301518685306229	0.576853684809551
Vasp	397.721919467624	-0.141881817081896	0.358573346180436	-0.395684226374429	0.692337993340935	0.85707177668189
Pla2g4a	6.82357158269746	-1.58415419517869	1.52490581391473	-1.03885379721378	0.298872737014389	NA
Igfbp7	17.2408957307366	-1.24898044110419	0.978934901051747	-1.27585648418736	0.202006256196598	0.465518707452074
Rgl2	25.2063467491331	0.716781553112224	0.83081711296958	0.862742885194359	0.388278847864735	0.65281935763363
Ptpra	343.625614767538	-1.17986293540175	0.391271030340197	-3.01546202992821	0.00256588063270362	0.0303687615014813
Rabggta	233.412707677104	0.564391799014216	0.396810957955381	1.42231908595044	0.154933640651109	0.400157667170506
Ccdc186	285.67422028693	-0.180543636163293	0.363287717942131	-0.496971483610828	0.619209160784071	0.816622423005352
Slc16a11	8.44741329025667	0.928875813996922	1.36223336645698	0.681877156197417	0.495316631200952	0.735569301418913
Timm10b	24.284012470277	0.203742632041705	0.824960489169934	0.246972594101699	0.804929433925762	0.916138520005142
Arvcf	265.972715699497	0.697653110506775	0.389760131757306	1.78995503557862	0.0734611401785442	0.258733861411642
Palld	236.90506216472	-0.159385425943351	0.39810667634514	-0.400358585810733	0.688892422831874	0.854959924140023
Csde1	1219.16074042895	-0.073294099960748	0.325378295804623	-0.225258110039271	0.821778485564454	0.924681709100263
Dctn6	177.553579353391	0.105799707988381	0.39383640377423	0.268638721495719	0.788207711787218	0.907607293972881
Fgd4	235.352743409221	-0.437650086858505	0.403376138864646	-1.08496771298949	0.277935955541293	0.553705275944285
Tpk1	649.246680575981	-1.32119294674082	0.432875979535324	-3.05212811336648	0.00227225097367104	0.0278377976429229
Mgme1	454.557461373976	0.36959561152552	0.328589743111653	1.12479351310711	0.260676543937274	0.534916473170144
St7	721.884318297902	-0.748523606675573	0.343700703270244	-2.17783553991458	0.0294182829276124	0.148579770454163
Azin2	89.493210856733	0.814617108543713	0.508097409521627	1.60326955673849	0.108875154647662	0.327741078160741
Ddit3	144.827369229868	0.238141205809492	0.412950335461536	0.576682436989262	0.564153998912991	0.783090550803267
Ltbp1	262.220438236252	-1.79222483053995	0.373921664900927	-4.79304891577976	1.64265552171085e-06	0.000107715423881294
Cc2d2a	227.02207090202	-0.0570864148045728	0.406230581330511	-0.140527122841416	0.888243524182412	0.954501366748201
Dmp1	3.71977859904843	-2.45969208703952	2.12867940634122	-1.1555014248328	0.247885149472763	NA
Gpr135	27.8662967874857	0.971747005118724	0.77446657410175	1.25473072384794	0.209576528476808	0.475540413595071
Ffar4	2.69344606273236	-0.346758929825284	2.34910113668906	-0.147613452826481	0.882647837596181	NA
Aida	200.894682280994	-0.66085135244597	0.405324470976565	-1.63042549800597	0.103011599301677	0.316337951424376
A730020M07Rik	1.8478927191519	-2.7738869091482	2.86838718462888	-0.967054560839247	0.33351675910991	NA
Homer3	79.4212100053407	-0.260465574376197	0.548191863083761	-0.475135790799579	0.634690189508429	0.826546192574267
Hint3	41.8405989193252	1.03413661315773	0.650609337091935	1.58948935129039	0.111949956290381	0.33313845865824
Etfdh	76.1756409945133	-0.197786474444379	0.529234130769459	-0.373722069203692	0.708611104314296	0.864899483324871
Alg6	664.911161384286	0.344232427533543	0.330070615478659	1.04290540081657	0.296992108026989	0.572911406456653
Slc44a5	14.061807809961	-0.52474263286468	1.2326229485218	-0.425712204607231	0.670317567773885	0.845997935780684
Tspan2	13.7392491664239	-0.321445755678528	1.08540383400212	-0.296153141907825	0.76711313180796	0.897963686170952
Rufy3	182.950183290588	-1.07846013686945	0.414794276488606	-2.59998798922452	0.00932270233651985	0.073398330533611
Als2	617.178287902862	-0.532207030126769	0.328159566522738	-1.62179343349996	0.104847584913866	0.319518826622796
Nus1	476.947005081325	-0.215741883436572	0.337952854367564	-0.638378639648735	0.523227232143213	0.754724891412519
Cttnbp2nl	182.668820169395	-0.525689678214134	0.403762911552549	-1.30197614286253	0.19292454121059	0.45374374886599
Asb18	4.83697683977142	0.0510165425441997	1.68982361115369	0.030190454321661	0.975915161410698	NA
Mettl18	5.55591606485727	0.875050842689028	1.58019036337226	0.553762928171261	0.5797411024068	NA
Zfp819	408.345657255103	0.778804746500125	0.35580475042952	2.18885426785328	0.0286074339144412	0.146043064546037
Ubap1	20.0211582991167	0.2108499554849	0.925936991241591	0.227715230603511	0.819867631177957	0.923914683057759
Iqch	9.38124304656103	-1.75007908495825	1.36952432829401	-1.27787367394801	0.2012939718796	0.464703590366312
Slc2a4rg-ps	23.3990767731523	0.324734491330741	0.821956019854419	0.395075263744959	0.692787343732265	0.857248109860773
Retreg1	228.854941506649	-0.316048904548053	0.379523055139981	-0.832752846678795	0.404984133246499	0.6664375086444
Fhl1	38.5005941010539	-8.59750519787907	1.64128198824745	-5.23828644891147	1.62074370405058e-07	1.56892901896654e-05
Hnrnpf	1998.93371265148	-0.251461214533661	0.290238996551419	-0.866393618781382	0.386274342145897	0.650819296405626
Sfxn4	115.378807937744	-0.698365945293604	0.472950276293425	-1.4766160002417	0.139778600271216	0.378168738993351
Sfxn3	53.6731985625307	1.39135849783828	0.692735327574309	2.00849941161551	0.0445902485119755	0.193012938850279
Camsap2	365.364455586715	-0.488466303452512	0.377818239155491	-1.29286056846897	0.196059287494693	0.45790828116029
Psmc5	200.802388004563	0.696509693240546	0.385904962029976	1.80487363929371	0.0710944576706247	0.253897423173628
Peg12	4.19385650955372	0.698799181314262	1.94675587019243	0.358955733491733	0.719628204873817	NA
Mlip	5.28623655221267	-3.0065784984635	1.91158364291403	-1.57282079160306	0.115760319915287	NA
Cldn10	7.34666198214572	-0.91310710300892	1.39780643461592	-0.653242881414993	0.513599709305577	NA
Rad18	1338.4792360313	-1.16526714767719	0.3741488672523	-3.1144478833646	0.00184289510322643	0.0235957050391055
Mrpl53	49.7809360483608	0.0460032172245648	0.70982791088478	0.0648089720327046	0.948326097821665	0.980804552062953
Tspan11	3.04409271249979	-1.29322091174017	2.23528738736929	-0.578547939315385	0.562894241392319	NA
Nadsyn1	99.7406880857229	-0.405549042443558	0.481368129693014	-0.842492507142489	0.399512332039236	0.662423825070371
Lrrc40	411.196104079424	-0.551862485780963	0.353065581906172	-1.56305942596133	0.118038617881496	0.342950763822137
Spag16	34.5247850241157	-1.67991690514215	0.818927038737129	-2.051363339685	0.0402315764024219	0.181696932125236
4933439C10Rik	50.1349981954692	0.186323905899056	0.591749782449258	0.314869411743354	0.752860807052978	0.889175063065663
Pdcd4	57.0691435673613	-0.555258084249478	0.58996261717157	-0.941175030566388	0.346615170335168	0.617031017907881
Pik3c2g	57.1112011806691	0.492775538854073	0.602942030785056	0.817285101541948	0.413765518832792	0.673172370721341
Zeb2	4.26627407445345	-3.54699309726975	2.18768001387658	-1.62134913459508	0.104942782966994	NA
BC031181	73.0028089525697	0.219203894975717	0.520540534076275	0.421108214684386	0.67367606332733	0.848055966210221
Cyp39a1	40.5887815766135	-1.19802098085533	0.717281938448272	-1.6702232645744	0.0948751987340074	0.302068754946448
Rpap3	193.690934459629	-0.149734678229155	0.410272007076118	-0.364964403241322	0.715137978224777	0.868221670855696
Pmfbp1	4.67901463820469	-0.332931748553421	2.04619586726642	-0.162707663464395	0.870748612830661	NA
Lama1	994.463168776618	-0.382398073147279	0.318014768960264	-1.20245381809629	0.229187748595095	0.500437636969946
Fanca	363.454877440157	-0.330549961805914	0.334719900711885	-0.987542004831194	0.323377001377354	0.597212216158379
Naa30	249.625559213727	-1.17414408747942	0.454035878537152	-2.58601609031948	0.00970923979613349	0.0751218624519134
Rap1gap	101.846897448819	1.78390617430419	0.484592761425798	3.68124808355673	0.000232095037221171	0.00536294825607979
Chchd6	318.670707089909	-1.34074099224431	0.424297782206581	-3.1599057276984	0.00157820194473628	0.0209827978809457
Zfp57	74.7823321372425	0.873128391578941	0.545909192617404	1.5994022511192	0.109731252432892	0.328987785919168
Rapgef4	20.0391650882484	-1.01948011868362	0.919183578696276	-1.10911480830586	0.267380657443618	0.542229811270363
Zbed4	35.2951890267395	0.159796801605586	0.682330897416881	0.234192533579431	0.814835511205901	0.921820997095087
Gtf2h3	180.001991369062	-0.0690567657845424	0.391415327876045	-0.176428363598503	0.859957423219852	0.942919748460677
Fcgrt	11.8355912881619	0.00885624565302855	1.17558640369851	0.00753347063658266	0.993989216945038	0.998207655935531
Mapk1	1441.73945815854	-0.612717595506499	0.312736796930997	-1.9592117125945	0.0500879980217838	0.207060640156051
Ahcyl1	67.32885664609	-0.788207649583156	0.566764137841455	-1.39071546161173	0.164311727150421	0.414277066955375
Cox7b2	28.2065470033003	1.69219971736138	0.79195936124908	2.13672544345261	0.0326203292959397	0.159351397974678
Rgs17	18.6550592763783	-0.74051042755639	0.913509863115282	-0.810621162897001	0.417583259770257	0.675342221661099
Mzf1	48.4507213045557	0.774115091841115	0.657865315852586	1.17670756184778	0.239312248610634	0.512292297434671
Cdk2ap1	138.703299463026	0.253704110199033	0.433326171738457	0.58548069963372	0.558224540423351	0.779205812640163
Srcin1	70.1877838162016	-0.232376084483453	0.584582917930625	-0.39750748329432	0.690993269306921	0.856482181253424
Nphs1	9.18975759129928	0.800565577008066	1.29779122108517	0.616867770409679	0.537321946681755	0.764360704666075
Tsnaxip1	21.2796445875872	-0.995617377312587	0.862168738633352	-1.1547825068336	0.248179502398994	0.521585145008938
Phyh	124.997996483262	0.348761222259786	0.449474382322897	0.775931256543204	0.437789576156242	0.691155228979759
Vdac1	872.255082047893	0.252670412535946	0.328282270118739	0.769674257597145	0.441493143892994	0.693728405394082
Grb2	40.0636931449748	-0.141114450441057	0.670023310283862	-0.210611255273004	0.83319062887221	0.930313688896286
Pax7	4.35617773845294	0.565505647582948	1.79902454367593	0.314340151484235	0.75326270606638	NA
Smarcd3	9.00432802297778	-0.980953341917051	1.44758688976316	-0.677647296237632	0.497995350455814	0.737462784700657
Khdc3	101.902217752538	3.87697634956529	0.669778682391891	5.78844393153865	7.10414534914033e-09	1.37540559501993e-06
Rab5a	598.296548043562	-0.257039521527236	0.327365915303152	-0.785174966334562	0.432350990844883	0.687129342628098
Slc25a23	24.1824176799808	-0.085476271553897	0.807041564964481	-0.105913097000969	0.915651302614046	0.965681111324057
Cd68	17.9086744325671	0.734277937310378	0.938231001707695	0.78261956381094	0.433850549501824	0.687946858747377
Sh3kbp1	25.0206638986277	-7.97955226880858	1.70027818336773	-4.69308631191368	2.69113880193763e-06	0.000158467150281839
Pan3	1347.85461180379	-0.990385855797211	0.343439894914332	-2.88372396586091	0.00393003074002753	0.0407282504428806
4930550C14Rik	30.7179703089654	-0.537074449491068	0.747528953671261	-0.718466417726551	0.472469747151672	0.718118047948622
Cobll1	38.3187410364754	-0.867661768793429	0.676330816127745	-1.28289551223043	0.19952868533665	0.462379793705569
Dguok	208.468385658346	-0.630048402068676	0.395097922935338	-1.59466391872627	0.110787410668775	0.331221697128125
Rpl3	4224.15993486743	1.2435683578829	0.323790615763029	3.84065595895164	0.000122705985721218	0.00335029291783274
Cntn6	15.3048407785856	-0.89341201003146	1.131507453623	-0.789576778456758	0.429774974224032	0.686140928566863
Ap1ar	505.131509116969	-0.443863533254813	0.343116529343909	-1.29362328915936	0.195795574013027	0.457857746549391
Barhl1	17.6997028782056	0.570132138397875	0.947521368961385	0.601709003167727	0.547367855998617	0.771950338161366
Fmn2	1781.39943736184	-0.0423250088484459	0.319594681520086	-0.132433395471839	0.894641501529981	0.957671869527528
Srfbp1	883.515253586142	0.279637328471315	0.305252231256597	0.916086107938227	0.35962173350251	0.627255552424271
Ccdc30	200.926408362514	0.829190999773206	0.455200919307583	1.82159342084482	0.0685166999505142	0.248749759954838
Myl12a	206.542905362809	0.528656495402413	0.383626253399929	1.3780508782106	0.16818758020221	0.419187575264374
Stard3nl	461.142219017344	-0.216477152233724	0.324831355391125	-0.666429359853719	0.505136701462283	0.742839039267483
Xaf1	2.29319883923408	1.13502375950703	2.76696091671007	0.410205923998587	0.681654895629296	NA
Kansl2	1083.35738124414	0.168949304013554	0.305488953725242	0.553045542083684	0.580232225443749	0.793727371450618
Otub1	220.073413184774	1.12296479327031	0.457374280150053	2.45524254862319	0.0140789559030531	0.0951151745911272
C2cd5	42.9202997042071	-1.0374010305592	0.696543876262416	-1.48935489337124	0.136393939780204	0.373429929167892
Capza1	1207.63610101296	-0.389878513411912	0.3794556004642	-1.02746806987421	0.304200113164612	0.579554054870645
Asap1	1215.2548166568	-0.597135927266571	0.303170262256764	-1.96963885185031	0.0488797756015286	0.20437624005962
Alyref	71.8151345397432	0.799157632080403	0.536994602629595	1.48820421688976	0.136697045521487	0.373858682171164
Prkacb	469.073564634672	-0.961048719728218	0.380964499716932	-2.52267263863774	0.011646676620204	0.0841968377664331
Scyl2	325.63195650248	-0.581311823426813	0.370493332662022	-1.56902101112062	0.116643043285474	0.34044422272768
Gm12505	44.8029668521386	2.48497092829404	0.667941926909403	3.72033979030499	0.000198954918973703	0.00476076021469283
Rgs19	17.6950111989366	0.000842435291025832	0.966177273430848	0.000871926212913688	0.999304303624708	0.999695482010218
Ctbp1	78.0589983902524	0.367689570501231	0.515537165801857	0.713216417538654	0.475711848656686	0.720645643406654
Txndc16	85.5783204648236	-1.11850909411517	0.518922485734688	-2.15544541788663	0.0311269955085399	0.154823179683971
Mfap2	23.56061744312	2.24806672137203	0.906389125436564	2.48024458621924	0.0131292288281116	0.091077788254946
Ncor2	985.326199429321	0.391804896075655	0.405854188308542	0.965383399660258	0.334352812990336	0.607144322029376
Avpr1b	9.52611399875771	0.608862519718008	1.2201171010575	0.499019740966087	0.617765476954361	0.816066087513991
Gm20556	14.2811616609989	1.59433124134769	1.11755702097877	1.4266218290601	0.153688928684725	0.398115103784541
Ncan	2.49797119271432	-3.20079316199296	2.59794209948042	-1.23204946046839	0.217930608724219	NA
Ablim2	264.05855490242	0.158157828739103	0.374075438083274	0.422796614366044	0.672443658042416	0.847218010497535
Fgf1	4.08966260324523	-2.1521190080093	2.0375231229608	-1.05624274088334	0.290857328377198	NA
Armt1	378.714597480493	-0.087506823026285	0.341795390227184	-0.256021074386408	0.797934564493124	0.912618262045115
Ncbp3	18.1526922295084	0.384868855839645	0.916420047356629	0.419969922034968	0.674507426551073	0.848123893897304
Ccnc	454.144033126812	0.727707364056293	0.357079692541874	2.03794105141097	0.0415558285077643	0.185146574850841
Atp2a3	38.9522355743378	-0.213851957534505	0.702919831125678	-0.304233780390056	0.760949790785619	0.894189481943962
2810004N23Rik	480.252382812823	0.00274189227617565	0.34136287466559	0.00803219236673496	0.993591306631923	0.997944196380533
Rwdd1	217.373566866675	-0.342086085988564	0.383490585884235	-0.89203255198507	0.372375484823153	0.639201228515617
Grtp1	323.515364386579	-0.281583458631198	0.3672434213668	-0.766748816311551	0.443230873355737	0.695006025247221
Podxl	39.9964238223298	-0.47978130895947	0.666604567749906	-0.719739005958135	0.471685705345678	0.717182287352103
A330076C08Rik	45.1129114402788	-0.817573185287067	0.634349313277155	-1.28883750352522	0.197454584801563	0.45956713648296
Zfp617	60.1245751055629	0.331467411366927	0.57187456406133	0.579615587398951	0.562173879130486	0.78184551727251
C1ql1	11.7034506287497	0.551452643293476	1.17088544995738	0.470970617419106	0.637661717577912	0.828264464581224
Bpnt1	14.6081891056412	0.960828534840545	1.04072489311778	0.923230088176445	0.355887312123104	0.624832106939958
Ube3a	639.965495316656	-1.18204975269401	0.432385471623815	-2.73378693380896	0.00626105447397347	0.056068539318257
Ubb	90.3364334231818	1.31225143380856	0.554296961003752	2.36741589099147	0.0179127910546185	0.110149010633261
Tyr	4.20554763585049	-0.362256962039916	1.82383396751015	-0.198623870644574	0.842556979562446	NA
Med21	92.2629649320068	0.201183025004596	0.490207782209157	0.410403572334062	0.681509926180692	0.851053125016346
Ftsj3	441.290991298776	0.370022844038098	0.328177970890119	1.12750664840325	0.25952833115696	0.533971152781285
Gdpd3	14.2538541206953	-0.475608030179505	1.04052338783606	-0.457085381971672	0.647609676822865	0.834105075137845
Tjap1	687.808706559302	-0.0774446590010192	0.322196787954107	-0.240364466364731	0.810047722530496	0.919171458884174
Stau2	344.075567076076	-1.36410732118037	0.425445642359502	-3.20630225195185	0.00134452681075494	0.0187149930150617
Paqr5	12.4094769112367	-0.410869296707077	1.08955984158787	-0.37709658618502	0.706101828087936	0.863884934203342
Clasp1	1113.34257576531	-0.455209671023712	0.296695908322671	-1.53426339310567	0.124964867643264	0.354529546790771
Rbm10	50.8089055556647	-6.66159025018045	1.25172852827961	-5.32191293853167	1.02681714756321e-07	1.09338912596356e-05
Slc41a3	27.4964453379766	0.124921958751011	0.820000685139834	0.152343724846655	0.878915839929143	0.951036209891997
Flot2	185.30846852679	-0.136401942220613	0.398794287395102	-0.342035847884335	0.732323914707889	0.877415375727839
Ccnyl1	305.76752124655	-0.949570890230098	0.386567772919351	-2.4564150370295	0.0140330981161789	0.0949258484534323
Ecm1	20.6743695777573	-0.0986652531169399	0.871437423071927	-0.113221271550552	0.909855131842565	0.96335676162218
Cd82	21.3013941076193	-0.308544064870894	0.849774951035597	-0.363089150244873	0.716538289224926	0.868848572757269
Anks1	780.204226055676	0.0108135655626785	0.326937330973502	0.0330753466741764	0.973614502494581	0.990828776113074
Dnmt3a	349.89006352908	-0.0214316688402178	0.373765749553446	-0.0573398415072091	0.95427448361079	0.982888872447096
Mpv17l	134.652774743046	-0.605439052754746	0.434086982583926	-1.39474132384905	0.163093858647035	0.412349292796163
Pde4dip	194.070045440736	-1.23201141936484	0.421478320530643	-2.923071862424	0.00346596513507371	0.0374411733130095
Pomgnt2	101.573017711256	-0.227281951678552	0.466770279462558	-0.486924642974797	0.626311734626986	0.82107431466745
Ankrd10	2869.26712610232	-0.375241990959541	0.283738270155663	-1.32249340476235	0.186003904089524	0.444503064607432
Nsg1	8.5605079010446	0.526518896519889	1.27923033457169	0.411590377659531	0.680639685587331	0.850583266741801
Prkar1b	41.0619050273682	0.490940807982646	0.652419328069624	0.752492740267582	0.451754794021225	0.702338819564815
Tmem159	48.0224600262026	-0.115547944089135	0.601136538343199	-0.192215805759534	0.847573165544923	0.936876289734691
Thumpd1	242.05219561284	0.497116440396206	0.363732046520337	1.36671059135949	0.171716036740236	0.42481849321718
Brdt	3.97019793390045	0.253120829323355	1.87219638165041	0.135199935115898	0.892453798393128	NA
Adgrv1	417.888204494405	-2.24143556244557	0.337611199021635	-6.63910311311067	3.15597569384261e-11	1.22203204290669e-08
Ctu1	110.708557931964	0.885361836887782	0.476155707931696	1.8593956181552	0.0629710824554636	0.237358257113839
Ube2m	80.366947209486	0.885479884498908	0.518710486876458	1.70707920295007	0.087807332057251	0.288877983786703
Ccdc136	29.3581141660251	-2.29974561343175	0.787867501745744	-2.91894970707132	0.00351212881902719	0.0376809253144663
Mrps35	575.65707533867	-0.350722177480602	0.315910205368283	-1.11019578196828	0.266914670006467	0.54192176088608
Eva1a	62.55443887637	-0.255643365735896	0.579157414852707	-0.441405668268811	0.658919339404071	0.840185077329026
Tmem141	6.39354922468557	0.689598092515733	1.5176563654932	0.454383553612698	0.649552787571636	NA
Rsph6a	6.89007017074019	1.04493743380863	1.48300983960048	0.704605867004992	0.481055546345355	NA
Thy1	15.8083111189895	-0.843668488530108	1.04482187252054	-0.807475906390468	0.419392350185941	0.677142753147334
Thrb	51.262784268955	-0.134788851009541	0.635098789501596	-0.212232889178263	0.831925349278024	0.930097731281581
Thpo	17.166554085022	-0.698091892795098	0.965345863480618	-0.723152104550468	0.469586440674543	0.716804103195229
Adam17	360.806350126311	-0.352454808325367	0.356780968632777	-0.987874464481699	0.323214132837783	0.596997714570857
Prap1	24.6197623126277	0.695515620604302	0.839042458756422	0.82893971973141	0.407138518160774	0.668089891493306
Patl2	50.3091844514842	-0.222708500867858	0.609692077530267	-0.365280293242456	0.71490218729197	0.868102469320096
Tmem86a	3.47742945007059	5.36801276596694	2.49145284012481	2.15457129250659	0.0311953975095461	NA
Plce1	789.039280778537	-0.267422449113916	0.306629608820446	-0.872135114878978	0.383134671632041	0.648114319532413
Pde2a	11.7879245265704	-1.77568328111789	1.24304480138003	-1.42849499804555	0.153149433312251	0.397348925657655
Rhbdf2	137.081158865113	0.119819429715818	0.468695428716316	0.255644545209209	0.798225318905948	0.912726901564224
Mtmr11	2.44895870377135	0.512079897594827	2.29252590847918	0.223369295719119	0.823248099115683	NA
Rps27l	269.237695264975	0.161008661717306	0.460724107701428	0.349468714629641	0.726737454116584	0.873984980751372
Ppa1	477.368554483745	-0.195753851299344	0.404614806684636	-0.48380298512387	0.628525696346971	0.82233078758971
Mfap3l	43.0253599515181	-0.626828319770789	0.664438679242631	-0.943395288915582	0.345478751976679	0.616109400374583
Ifi30	47.5451111391925	1.26466379213205	0.664044851418441	1.9044855018914	0.0568469830875623	0.22309298215383
Cpvl	4.63739837527228	-2.04558478849363	1.88653823833972	-1.0843060304433	0.278229132383002	NA
Nipbl	1227.22969771605	-0.985302924799184	0.352878678391081	-2.79218605468481	0.00523532435511204	0.0494440860846811
Rbm12b1	56.8153163459212	0.790016946916873	0.575003487006224	1.37393418434752	0.169462115877341	0.421117642294957
1700029P11Rik	15.8185923908886	1.48301061774931	0.995897796275912	1.48911928843996	0.136455959442961	0.373429929167892
1810012K16Rik	1.65263197830218	0.441095640358835	3.1540368731497	0.139851136210195	0.888777609412013	NA
Nox4	160.830391133897	-0.532013606586476	0.410524626346282	-1.29593591332501	0.194997565032326	0.457104913957635
Eral1	151.059590652411	0.465714104299297	0.436105667801275	1.06789280370351	0.285568869018355	0.561908846388958
4930526I15Rik	9.16841350624061	0.940885561425389	1.45705635159945	0.645744113048582	0.518445086916196	0.751801532737547
1110038B12Rik	1328.93204900211	1.3044481076507	0.328127507064502	3.97543052492174	7.02520509915942e-05	0.00218489336084188
1110020A21Rik	10.2077959882436	0.073133735319878	1.1798563220935	0.061985289183442	0.950574547003854	0.981555458619906
Angel2	216.097333534871	-0.197297122161134	0.377755185574792	-0.522288322424817	0.601469598568273	0.806800181661284
Cpeb3	194.391053803164	-0.948559535382909	0.391705332810481	-2.42161506604213	0.0154517083393259	0.100735678142809
Armh3	2296.94492812316	-0.612062435151787	0.324421129739504	-1.88662938090144	0.0592101921122882	0.228369403806465
Dhx30	378.062231684149	-0.240432065206061	0.332986570831233	-0.722047332437076	0.470265377312792	0.71698496495679
Marchf1	43.635696346198	-2.11142245627398	0.836834685935958	-2.52310580782446	0.0116323394990866	0.0841968377664331
Efemp2	26.7438416060691	0.204635577697769	0.769689697854524	0.265867632460434	0.790341153741384	0.908917222797895
Mmaa	86.9298269344278	0.25775360252156	0.48291279067581	0.533747723187965	0.593516086461404	0.801984378669286
Cstf2	2.65182979979995	-4.76250411139335	3.00286166073829	-1.58598851677451	0.112741914492145	NA
Hap1	209.294479544452	0.388526012278509	0.428559680944035	0.906585545851304	0.364626008162657	0.631412268912107
Ormdl2	39.3055531408254	0.73102482088748	0.679515756075833	1.07580260553355	0.282015546761606	0.558061761957047
Tec	162.084470627738	0.0235143601089856	0.411789136533995	0.0571029151154997	0.954463214288162	0.982995955082306
Tom1	399.718977119839	-0.123101077174529	0.330283001383443	-0.372713935197696	0.709361363820214	0.865154100114031
Sgpl1	481.358409015746	-0.612170720925608	0.366790626303934	-1.66899227249702	0.0951189112701255	0.302345633883001
Hvcn1	184.478051030917	-0.346744043005026	0.435630994185955	-0.795958156404762	0.426056356790249	0.682457383069833
1700109H08Rik	165.240245811247	-0.384205462544871	0.397504372080999	-0.966543991789309	0.333772045015171	0.606849628799638
Pi4k2b	128.837046346479	-0.787546187133453	0.474193128911509	-1.66081315632142	0.0967509780257915	0.305783823203948
Rtn4ip1	476.334887153113	-0.401140100409402	0.343062038253063	-1.16929317639481	0.242285531429807	0.515474636351921
Sdr42e1	3.66380796676073	-0.436924357321398	2.10102900639823	-0.207957318052649	0.83526229399553	NA
Ahctf1	1267.20453632972	-0.258532537539507	0.297481734438091	-0.869070291081386	0.384808685235892	0.649548927337414
Stk31	166.361988107502	0.137015763974993	0.474219574732313	0.288928950375647	0.772635748885323	0.900016322721052
C330018D20Rik	97.060264802271	-0.748603538142863	0.46758049337188	-1.60101533052509	0.109373523676665	0.328560721459299
Ankrd55	22.1041767667211	1.12770033419805	0.854672283138159	1.3194534986643	0.187017546438872	0.446091134664159
Sema3d	48.6040419725367	0.188786055108252	0.645358157271464	0.29252912197845	0.769882097029016	0.899227919180692
Wdr82	1168.80289701863	0.137674961404153	0.292750617259717	0.470280686998562	0.638154493786178	0.828264464581224
4933430I17Rik	12.32218101924	0.184372212687103	1.13890514467271	0.161885485854125	0.871396032662103	0.948845207103225
Dao	3.06553240395861	0.637804268633947	2.2548606603035	0.282857508609024	0.777286068110534	NA
E2f3	2066.86565415258	-0.464440780395313	0.296731388179909	-1.56518925498276	0.117538540210487	0.342198101346457
Zbtb39	127.513048247097	0.434855591497772	0.434769486938376	1.00019804646366	0.317214674460986	0.59115504640216
1810058I24Rik	361.174506725296	-0.19098004717782	0.388797296638634	-0.491207240453952	0.623279878450563	0.819116557321948
Hspb1	260.042055543253	1.08913837618474	0.474919118570477	2.29331339505364	0.0218299685987864	0.124583894039881
Neb	258.998778589264	-0.342529992475221	0.38529608867118	-0.889004592952262	0.374000611406769	0.64078570830728
Ptcra	1.65263197830218	0.441095640358835	3.1540368731497	0.139851136210195	0.888777609412013	NA
Pstpip1	35.3159134546517	-0.361680859000184	0.694365728018023	-0.520879479510827	0.602450731270063	0.807422997789402
Scn1b	13.0314586295733	-0.894652797958822	1.08485251767483	-0.824676887763819	0.409555056657039	0.670122501755546
Slc20a1	2411.98987052571	-0.207003264606128	0.298405057394689	-0.69369891520415	0.487871046456812	0.729632233043505
Csnk1g2	327.065014470157	0.529396007469925	0.413669661329344	1.27975545938924	0.200631153045534	0.463733816574354
Gm12348	3.04409271249979	-1.29322091174017	2.23528738736929	-0.578547939315385	0.562894241392319	NA
Zc2hc1c	19.9573957371694	-0.925455835637258	0.882568860347272	-1.04859334746199	0.294365318971046	0.571036118699624
Aplf	169.72153983935	-1.08930786586995	0.418228730887139	-2.60457444795658	0.00919884338589709	0.0726919114316593
Fam13c	106.537851179721	-1.56916764544609	0.48939550793734	-3.20633847265921	0.00134435756534763	0.0187149930150617
Phospho2	82.1311878004271	0.563896254980544	0.509818389707437	1.10607280232504	0.268695009584794	0.544031822607272
Col20a1	14.8920045154294	-1.30044183622861	1.03694664600584	-1.25410679636962	0.209803190400587	0.475836912839671
Fgd6	123.961717570655	-0.534996618485512	0.463942631245409	-1.15315252890075	0.24884778418739	0.52247403653409
Ccdc60	25.0517272317743	-0.484515990406716	0.825981887027819	-0.58659396533522	0.557476436589074	0.779028205023533
Trerf1	1247.34949241134	-0.392304043553012	0.304407673347993	-1.2887455800253	0.197486550823911	0.45956713648296
Ctnnd1	372.045074942562	-0.65099928680209	0.374711341446892	-1.73733542275062	0.0823279825332562	0.278892472188019
Stxbp1	46.1625533531467	-1.01643247758293	0.617269762326525	-1.6466584621802	0.0996282665814026	0.310651534987107
Zfp275	22.2842014498897	-7.78936854843097	3.0964326472619	-2.51559437448734	0.0118831857889677	0.085353202929415
Acer2	330.162478968358	1.76129990991834	0.351773328675155	5.006917143354	5.53087208741717e-07	4.38965736229917e-05
Pdzd4	37.381430475833	-7.22067188201715	1.51994571185767	-4.75061169993506	2.02802231744887e-06	0.00012728232833182
Scn1a	6.88964191240356	-2.57544450728435	1.64107510316675	-1.56936419443239	0.116563102139924	NA
Adh5	364.887617421106	0.222657108768769	0.334504321640243	0.665632980993994	0.505645720236155	0.743017526396688
Tmcc2	40.1363803100985	-0.912094122170696	0.715948428572506	-1.27396623244118	0.202675383648406	0.46654162871231
Hnrnph3	153.11571378741	-0.0588243698376602	0.429168422903415	-0.137065931924117	0.890978680654951	0.956073696792826
Il1r1	8.5112584595701	-0.330255703556686	1.42549598828806	-0.231677750249795	0.816788313972012	0.922976487719371
Odf2	452.178805975115	-0.216041013576329	0.323673254620331	-0.667466373858247	0.504474281587439	0.742618824100768
Stx8	944.884919882048	-0.669187403028144	0.323865099648015	-2.06625352270261	0.0388045474513819	0.177404117114046
S100pbp	546.211240733844	0.189781902593342	0.362333846525663	0.523776358220788	0.600434098820393	0.806187662659686
Nt5c3b	131.953650906026	0.00617559242815366	0.463798587607542	0.0133152463012227	0.989376284477223	0.996708464447332
Gpr179	18.2998709494639	0.073148400926328	0.956393203587354	0.0764836059603458	0.93903435631674	0.978489083702034
Gm16157	3.57156496264376	0.395053041069068	2.12778812969134	0.185663711323728	0.852708487635733	NA
Gtf2ird1	781.118381615028	0.229055079608492	0.329994314099338	0.694118261502954	0.487608047215765	0.72949954657804
Zfp37	72.5574506291415	1.55824967242122	0.525184947636623	2.96704937838275	0.00300672666702601	0.0336426912007516
Pbx1	171.722889980653	-0.975946348343679	0.414193538385964	-2.35625681691405	0.0184601502135896	0.111634547765854
Lats1	391.759438821895	-0.739836333723395	0.36162920686133	-2.04584231496294	0.0407718872920964	0.182993739310997
Lat	15.3992360670535	-0.133753902188513	0.997565147872775	-0.134080368057898	0.893339023477298	0.956999165157018
Lasp1	809.843814967119	0.0545812563477921	0.354170150519249	0.154110266683317	0.877522793345932	0.950423734695629
Laptm5	319.328926514695	0.905299678577835	0.435437753259071	2.07905647087797	0.0376121603562617	0.173818511765755
Ing1	115.980464106523	0.449663583147389	0.445016392452421	1.0104427404783	0.312283219533363	0.586678445135092
Actn3	3.28061858402557	2.0139767784042	2.18890427649825	0.920084445915609	0.357528631821062	NA
Slc9b1	177.228868506895	-0.910722754257706	0.464275437945318	-1.96160011886084	0.0498090584320123	0.206287233041257
Nalcn	13.5312809561529	-1.84489961452439	1.10040404493151	-1.6765656424311	0.0936274499927176	0.299767365574279
Bglap	4.13092773392129	2.16238796694379	1.90039813145157	1.13786049941657	0.255178737619414	NA
Clk4	297.253358101329	0.0901126353233609	0.374803755034469	0.240426180669064	0.809999884093754	0.919171458884174
Lta4h	243.239860345639	-0.384882688654448	0.413275543602923	-0.931298003504038	0.351699434436083	0.621578889795888
Tmem116	141.503584113413	1.73918860165936	0.447503902857055	3.88642108047693	0.000101732979380281	0.00286963357730957
Mast2	1157.4536724169	0.291655943603188	0.330776108167377	0.881732194078559	0.377921646921995	0.643703368487218
Pigv	234.755420041297	0.776931369978911	0.370876821704785	2.0948501618614	0.0361843143728901	0.169930617914442
Cabyr	63.7151862098357	0.143777559136059	0.550524244268805	0.261164809057631	0.793965414877011	0.910191855669191
Mtif2	453.697910541985	-0.163418640325911	0.341199295050513	-0.478953628265023	0.631971618155069	0.82468681952466
Blcap	24.0742288776301	0.895038593815878	0.852237497611845	1.05022202886399	0.293616043709693	0.570194627506199
Sgk1	286.393136358342	0.621979362305972	0.370058011659646	1.68076177979907	0.0928091952084022	0.298568956790776
Sertad1	22.5816516641514	1.40322094987485	0.851261376235361	1.64840199385115	0.0992702071545217	0.310064704722679
Bace1	96.0771355518136	-0.466482704016787	0.488518171304209	-0.954893249459701	0.339631683882668	0.611758338969937
Ash2l	1595.95729858738	-0.266425560278637	0.286853907621344	-0.928784838553871	0.353000603297363	0.621734749333379
Smarcal1	310.537809980018	-0.215263033092889	0.355822657194903	-0.604972810865661	0.54519706251943	0.770160195857206
Dusp14	37.4211281809447	0.545681607407603	0.6798968974948	0.802594642538102	0.422209065922707	0.679555037707564
Npy1r	3.04505475290721	-0.515326762910033	2.11754638938319	-0.243360318099166	0.807726281414612	NA
Cbx5	1311.72459296558	-0.61678157461631	0.335093988117755	-1.84062262077817	0.0656768804509085	0.24339303317915
Bclaf3	240.304342725474	-8.93388284114775	1.15194656940104	-7.75546633711747	8.80194247322388e-15	1.02246564475323e-11
Zbtb3	15.3943933103288	0.502765208402491	0.989887857369833	0.507901177551926	0.61152264886999	0.812523282443666
Abcc8	5.98519051163004	-0.262099536982544	1.52393367688341	-0.17198880827843	0.863446327592638	NA
Nr6a1	608.523861318214	-1.2808384773101	0.427559202002347	-2.99569854025285	0.00273816984279971	0.0315210218480133
Fut10	109.401986499191	-1.57811871234356	0.502538968206478	-3.14029122552574	0.00168779959701012	0.0220744147907833
Tmem200a	12.9818580558425	-0.81536011416125	1.09148609916344	-0.747018321888091	0.455052501291395	0.705234792177252
Rgs7bp	13.2730914396707	-0.889340105184746	1.10623768301031	-0.803932209906884	0.421436126714407	0.678870043066229
Ak7	74.7169413717868	1.02205864282382	0.568534223278544	1.79770821346506	0.0722232591587537	0.256138996816696
Pold3	866.605298655162	-0.0738064591912143	0.303308747441661	-0.243337720437523	0.80774378569962	0.918187891973111
Cds2	1818.87343192044	0.877855895121666	0.291677481286619	3.00968004540273	0.00261523025015649	0.0306215173458492
Armc9	317.481251760038	-0.251512241345954	0.349399556154348	-0.719841330407552	0.471622694406714	0.717182287352103
Ppp1r3c	8.04276139269948	0.732707529926396	1.34237637568236	0.545828683519513	0.585183704435635	0.796069133959176
Slc22a5	52.6878692816249	-0.847687163635556	0.58511120537219	-1.44876248455427	0.147403923894287	0.389158541223388
1600023N17Rik	4.51786957888121	3.73487733494987	2.03383621558239	1.83637074919545	0.0663028426266992	NA
Slc7a7	554.73577487194	-1.22801263808784	0.320419872375506	-3.83251085203827	0.000126842002130798	0.00343387098141384
Tcf7l2	692.647658938212	-0.477990495365972	0.337671485416622	-1.41554888703801	0.15690762541312	0.403332455749115
Bcl2l2	9.75710467337526	0.542090992107903	1.30432332899395	0.415610899581185	0.677694749630751	0.849301498711693
Anxa4	224.198687406229	-0.108291046988219	0.36871339601755	-0.293699790020824	0.768987314777538	0.899227919180692
Rgl1	129.02850774713	-0.205904746587091	0.427654969861938	-0.481473994452968	0.630179658151176	0.823274940960894
Psme3	184.662479603437	0.097015625289064	0.393597213131042	0.246484533051722	0.805307176010199	0.91626294005897
Tmem19	294.255487332854	-0.0537831409757631	0.351502198073469	-0.153009401564315	0.878390861220597	0.950709675137793
Mrpl42	420.748865618784	0.0475428409121221	0.329878699853787	0.144122190772531	0.885403981951826	0.953695699349273
Herc4	1041.57193861466	-0.753133089586637	0.331274676100997	-2.27343996966743	0.0229996798022187	0.128392271084644
Aup1	74.0221919085269	0.43710051396231	0.557118737517478	0.784573349498224	0.432703760630171	0.687223201131984
Hadhb	268.44497761642	0.0357678154443259	0.36008981554085	0.0993302612310852	0.920876052232825	0.968483115017978
Agbl5	288.477261624496	0.222346529999862	0.36196215102706	0.61428115997476	0.539029550000361	0.76552524544982
Pvr	233.843781113692	0.327621915515179	0.393302297900541	0.833002800298992	0.404843149967658	0.66637568585141
Zmym2	803.556579587348	-0.713282905212775	0.342373173601006	-2.08334928145982	0.0372193977224628	0.17269043721773
Nol8	342.683321169785	-0.318361167162384	0.350446102310547	-0.908445450137349	0.363642922029901	0.631384327450585
Anxa6	472.010382960499	-0.244529190584694	0.36339838572262	-0.672895643436739	0.501013683998998	0.740024604570477
Sh3gl1	439.70114101977	0.643045628951118	0.365104110682126	1.76126647204742	0.0781933119906159	0.26984586003881
Cpt1c	124.706856450549	-0.0807801991143747	0.491152859361333	-0.164470587058002	0.869360699547534	0.947696970456148
Map2k7	307.341916269416	0.374076820813225	0.386173385785962	0.968675819157974	0.33270696098014	0.605430012447198
Lrrc73	6.05306639938283	-0.334291681109793	1.68538399805577	-0.19834748727615	0.842773200183433	NA
Zfp936	319.996277588715	-0.626750667268405	0.349707246991786	-1.79221526765536	0.0730984899242585	0.257811897392265
Cmip	1449.71262916401	-0.245373781402639	0.33258032573632	-0.737788024169471	0.460643271840555	0.709845856390884
Dpy30	358.488555699775	0.118880201293285	0.350827272131639	0.338856784339952	0.7347176214402	0.878964681842793
Ect2	465.74464318805	-0.624518510269395	0.345447349620913	-1.80785439794148	0.0706291647574303	0.253325697505402
Rpl31	293.700575873586	0.844738324962328	0.4599522963526	1.83657812269025	0.0662721994209759	0.244506533684949
Insig2	144.099208716367	-0.69068290044235	0.432765369236691	-1.59597543967202	0.110494276889702	0.330732225368145
4921509O07Rik	4.72050372237828	-4.15314547778451	2.13295026529176	-1.94713657667794	0.0515183629188786	NA
Cers3	6.57336637701376	-1.26904989058677	1.6238202676254	-0.781521154704254	0.434496039522094	NA
Ldb2	11.7754072876204	0.517651668831296	1.22958973497184	0.420995437834516	0.673758413241394	0.848055966210221
Ncoa7	64.8564059159524	-0.628507913657463	0.584777081015775	-1.07478205637903	0.28247231585806	0.558691092431975
Cmah	22.082888152718	-0.126097269597637	0.853153322180886	-0.147801416602703	0.882499491331493	0.952172464766851
Vps13d	1063.64551812505	0.428240058162982	0.307511663819767	1.39259777285708	0.163741456882864	0.413332346117983
Zfp59	419.982848585018	0.521231890634212	0.342104971082266	1.52360221187453	0.127608110312326	0.359236931828794
Commd6	192.359249034902	0.217727430016977	0.391489288745552	0.556151691185832	0.578107160668588	0.792670373105798
Tmem42	7.04262435415749	2.89235712120554	1.60327190857282	1.80403405419872	0.0712259685664772	NA
Traf7	153.97487125243	0.589274594410061	0.434517448007123	1.35615864705254	0.17504869623808	0.430065802832185
Mynn	273.311725184753	0.0752828298392721	0.355254120336353	0.211912615589074	0.832175208291792	0.930097731281581
Rab27b	4.12061390733458	-1.35427282628706	1.86577477517712	-0.725850110262369	0.467930663565673	NA
E230029C05Rik	4.64684586085651	-0.0598466375260116	1.81557864525027	-0.0329628450315696	0.973704216898858	NA
1700045H11Rik	23.5495373179791	2.85613514828409	0.94637624362794	3.01797003835925	0.00254474062767131	0.0302199774538885
Il6ra	183.321486715005	1.10224273962658	0.40931928434181	2.6928678461827	0.00708403421694302	0.0607107908947672
Meis2	199.319191987343	0.471304495103357	0.386281259627047	1.22010706799082	0.222424289536273	0.492486150007709
Kcnd1	46.8295320333968	1.96104281073445	0.62641597174148	3.13057600572126	0.00174463846483987	0.0226691049181855
Kcnc3	50.9561670176994	-0.0927942997542379	0.691089644844657	-0.134272449958494	0.893187137690135	0.956947399188796
Tnfrsf18	27.6154621933311	1.45560284407757	0.769088211306937	1.89263445035001	0.0584064990594393	0.226589005223489
Foxa3	11.7356194060979	0.450762167196354	1.15634376468894	0.389816749102816	0.696672057629203	0.858942064105167
Jpt1	310.73832554099	0.194823746993037	0.376273946766131	0.517771024721323	0.604618036887382	0.808508914479076
Hmgcs2	3.71064094203746	-3.29319591267999	2.28229666994766	-1.44293069172095	0.149039996285461	NA
Ankdd1a	13.2636026504034	-0.272015893587263	1.04975024318091	-0.259124392067784	0.795539265232586	0.910878201715231
St3gal2	198.996869179295	-0.194161702515019	0.407377409250665	-0.476613818307114	0.633637141740461	0.825932408156647
Tbca	596.996473952722	-0.426638403818013	0.358667932362215	-1.18950808065873	0.234239793108535	0.506878251708866
Pacsin3	14.3568077303818	0.199189891867464	1.02708584735637	0.193936945368455	0.846225254634819	0.936439447798018
Ush1c	33.0138236422626	-0.813845549576256	0.765286330413729	-1.06345235401797	0.287576861360164	0.563424890288282
Slc25a4	77.8998730181439	0.710136324009092	0.512544886233126	1.38551050470552	0.165896422672632	0.416459806861884
Ctnnb1	888.678513218131	0.0374794399490656	0.302840684506262	0.123759593299594	0.901505625660098	0.96091605722833
Ctsl	254.023258320922	0.0101384620620718	0.361189206708836	0.0280696706151706	0.977606583880619	0.992362323548344
Ctsd	370.267470865135	0.516348145626325	0.348093838765649	1.48335904897745	0.137979041471914	0.375446378178901
Sec61g	435.003574054189	0.790218397744816	0.334154729020092	2.36482781513261	0.0180384552943292	0.110761836497327
Pik3c2a	284.277482002252	-0.695510326197672	0.362195388478294	-1.92026278722031	0.0548247143061075	0.218990371804765
Lpar5	57.3372729548106	-0.422328351509074	0.58414793442551	-0.722981845214296	0.469691038054514	0.716804103195229
Rnf20	408.316218505259	0.90682476326791	0.339074654287302	2.67441034533813	0.00748607896612429	0.0631400112403539
Gm38509	15.9028836388948	0.240740980484464	1.0515777158494	0.228933132431403	0.818920888373223	0.923580857160904
Prxl2a	62.6193047947601	-0.323378545887257	0.58322358323399	-0.554467540722744	0.579258914027618	0.79295065691914
4921525O09Rik	3.42034677525344	-3.70866234860945	2.31666610163171	-1.6008618358931	0.109407524069242	NA
Trpc5	51.5742168499982	-4.36848625979019	0.86109310262538	-5.07318691378568	3.91207890414921e-07	3.31049961835885e-05
Fam149b	435.407651175795	-0.668316994506602	0.342480981720699	-1.9513988518394	0.0510096179600377	0.209057295381074
Pus1	28.5191341105068	0.806309588260665	0.801581677579498	1.00589822698473	0.314464529239686	0.588754734477977
Aldh18a1	899.058216919393	-0.76225546132568	0.299570676489158	-2.54449290651205	0.0109436534494808	0.0809755636745585
Gdi2	755.935732833179	-0.0435569605157657	0.311737375919149	-0.139723253868225	0.888878652703599	0.954937093544273
Dpep1	4.69293092489413	0.247968597381015	1.6966120856874	0.146155152066212	0.883798908761075	NA
Pkib	5.4112592418289	-0.91578464114216	1.69669628076625	-0.539745770367681	0.589372370372225	NA
Epha6	26.7135567440952	-3.13207101413231	1.0333368579551	-3.0310261266887	0.00243724157534978	0.0292973404043457
Inka2	36.3188310906818	0.602920234442006	0.722708846247084	0.8342505250529	0.404139825103635	0.665734006081507
Rhot1	481.984836462907	-0.498093729932741	0.331771747176371	-1.50131448555188	0.133274240083468	0.368610008611808
Ncmap	166.224735100037	2.4522752005649	0.52080298649566	4.70864273852495	2.49371708553638e-06	0.000151736747233257
Cacfd1	90.9433021055624	-0.0589854094427778	0.494485103995187	-0.119286524439676	0.905048359208485	0.962280989568775
Jarid2	5025.74504789755	-0.823561183587281	0.307131222391247	-2.68146356848789	0.00733008953706058	0.062070168392684
St7l	627.642525794704	-0.669737088977611	0.378290714456617	-1.77042962828108	0.0766555977168466	0.265880897835468
Arhgap15	23.9078541069283	0.345291438108707	0.826695142985875	0.417676867994623	0.676183387195134	0.849007558345117
Mag	4.17956626724471	1.01679744981411	2.00985765964438	0.505905204249154	0.612923198712231	NA
Zfp467	16.3794194122857	0.116122774623136	0.979906294326354	0.118503958282017	0.905668358942084	0.96249206980506
Ranbp17	2873.35391314312	-0.764969817170267	0.327468635690121	-2.3360094183009	0.0194907506748889	0.115946374359278
Pecam1	1188.39945279494	-0.357412327228926	0.314544913652033	-1.13628391913631	0.255837758667825	0.53026680944971
Aldh1l1	176.911283006359	-0.889237430954161	0.442308094908454	-2.01044801393067	0.0443837931013437	0.192625082064137
Stk32c	3.69475927085008	0.238528563045994	1.93752002694815	0.123110243883109	0.902019799544337	NA
Maf1	1.51172761749857	2.13608885112575	3.33412061757098	0.640675337259385	0.521733640971206	NA
Itch	488.676581557809	-0.425859262374362	0.33484383962772	-1.27181453553941	0.203439023186181	0.467123780462359
Slc30a6	254.836976584329	-0.232365783284721	0.367519228126112	-0.63225476519826	0.527220416654277	0.757371836313474
Prmt1	403.595655579092	0.954024662896958	0.362786013361247	2.62971732029531	0.00854558930409633	0.0691986946310158
Rhbdl3	20.192982391651	-0.292325324223101	0.882548523472826	-0.331228614006176	0.740471808116077	0.881803239898158
Lin54	454.818738379121	-0.184271076943379	0.335531106794947	-0.549192230501574	0.582873535778549	0.795297174605264
Rpain	134.055337216597	-0.107099366060126	0.428273769973933	-0.250072205137952	0.802531510288749	0.915112229026381
Arih2	777.776402716584	0.480904486328112	0.330121123722861	1.45675163377862	0.145184951200518	0.385772899901105
Osbpl3	203.200014642138	-0.807081514303609	0.408024639140778	-1.97802151361047	0.0479262797189232	0.202246367981638
Cmtm7	545.277516490646	0.362213255283373	0.371063069652886	0.976150107371797	0.328990083504087	0.601670072812004
Cbfa2t3	7.22881156504253	-0.151556884925999	1.39301988767878	-0.108797359080452	0.913363218533955	NA
Senp6	1257.32350880827	-0.616111789067312	0.343273833375144	-1.79481139884612	0.0726837540608543	0.25705867959856
Thap3	94.6703452645179	1.58256957999491	0.537085578130169	2.94658736789121	0.00321301638345708	0.0353930373688057
Mtpap	766.272617153656	-0.298187418290402	0.321876532623346	-0.926403102022151	0.354236532631429	0.622875246176469
Peli3	24.3816634925434	-0.225645021576769	0.848706928878376	-0.265869187464953	0.790339956111996	0.908917222797895
Gm5741	3.99580534688666	-0.267355955241416	1.84455225441941	-0.144943551802803	0.884755440123541	NA
Zfp169	162.910209245754	-0.368709376707028	0.408695312955806	-0.90216198967493	0.366970823098953	0.633451470276763
Tmem241	177.322711544585	0.265698699812721	0.395086342202496	0.672507934168326	0.501260390788917	0.740217875130102
Tcf20	865.256484012973	-1.14721783931241	0.327292748067891	-3.50517341458003	0.000456309956216102	0.00891548718735375
Cacnb1	38.4974493209789	0.19826931770931	0.747110698764038	0.265381446199755	0.790715627692146	0.908938853063173
Podn	4.27820215328175	0.0561178229605265	1.80194776964581	0.0311428687922275	0.975155601883478	NA
Acr	3.67514796080116	0.420943874710377	2.11069604545787	0.19943367763266	0.841923518630552	NA
Tet3	94.1408078247339	-1.09199730102154	0.478963476788639	-2.27991768462845	0.0226125709915984	0.127255019596724
Arhgap33	7.73381795627396	1.02530963091265	1.36187880964491	0.752864075460563	0.451531597779578	NA
Pianp	26.1226631770224	-0.494582526858233	0.831957920357217	-0.594480219198917	0.552190968643343	0.775373208497212
Rae1	590.297295897155	0.576375594766993	0.334148013669924	1.724911031003	0.084543507307618	0.282848040171438
4931406C07Rik	70.4364052666686	0.512108594678112	0.522536080807908	0.980044466759742	0.327064169497001	0.600216779415005
Cnep1r1	256.343003748479	-0.756889062203627	0.362161797531188	-2.08991966398236	0.0366250168570661	0.170863258634389
Snx16	318.081109269313	-0.422167034462669	0.392517860147126	-1.07553586046869	0.282134885965051	0.55815444695176
Spata17	12.5330451750625	-0.851608282622864	1.17792942231058	-0.722970550266401	0.46969797746546	0.716804103195229
Tbc1d30	26.7429339613835	0.66959110671769	0.80133803677391	0.835591318506959	0.403384854359165	0.665148975332044
Asnsd1	45.5506202042161	0.364316652220565	0.614328261445265	0.5930325447888	0.553159372263175	0.775795242978691
Kptn	33.2510322226474	0.884663582448829	0.707595066427954	1.25023989626545	0.211211926805661	0.477724045613833
Ankra2	121.481281361381	0.0463301440912145	0.435564542548541	0.106368034046415	0.915290354298906	0.965569465213926
Capzb	258.257917772579	1.35922947242208	0.40213356679338	3.38004480267737	0.00072474014793528	0.0123476394804227
Nf2	1484.01459317866	-0.29769489086075	0.288943777447847	-1.030286561248	0.302875505690659	0.578442456617732
Pex3	187.077736809651	0.170122661272836	0.394197360425588	0.431567225841306	0.666055983005861	0.843780538785322
Trim24	1482.33049518981	-0.777264869806644	0.372954974391437	-2.08407159892406	0.0371536550076145	0.17257339283435
Kmt5a	367.437629459441	0.165073651644231	0.345779848327351	0.477395234114266	0.633080707286924	0.82562821777019
Cep57	519.676607313946	-0.0942399175662742	0.324177218160109	-0.290704936334329	0.771276995929248	0.899787953435948
Tsc2	272.686218039389	0.274733009912069	0.362528985152089	0.757823570429307	0.448556609865399	0.699238301922663
Mapk7	101.602132908977	1.31236081039722	0.484873382312211	2.70660518451017	0.00679750448766478	0.0588871270124614
Egflam	13.1461674926029	-1.4697088777567	1.1025264318559	-1.33303731801035	0.182519557605154	0.44029354485155
Zfp862-ps	76.6126225712037	-0.950799763957498	0.55147596691713	-1.72410008956995	0.0846897759318964	0.282922034454559
Dnajb6	1253.35869325931	-0.182412595779309	0.333863605179956	-0.54636861565365	0.584812578956014	0.796030462553956
Slc26a10	2.13781293031637	0.230939778561782	2.61238202195035	0.0884019935144735	0.92955717690584	NA
Hspa14	731.971123161892	-0.0871893957032071	0.318861849725631	-0.27343940887952	0.784515462693699	0.905732459376567
Fkbp11	60.5607936213126	0.269268762292859	0.597463255333893	0.450686732429056	0.652215346004792	0.836160097446496
Nubp2	154.085824334228	1.41908371529314	0.444407678782875	3.19320250986587	0.00140704233245677	0.0193324590582072
Ndrg3	200.46861449767	-0.849714604003033	0.383170035258367	-2.21759147588375	0.0265826996249277	0.140361047854267
Fgfr1	390.965845411108	-0.0528317335177528	0.392992113551034	-0.134434589641942	0.893058931296017	0.956947399188796
Lct	56.4210804379705	-0.748000165262065	0.596948937869463	-1.25303877402263	0.210191596039285	0.476379605212838
Fmo5	11.8551797748476	-0.449963734031234	1.17612150714412	-0.38258269345303	0.702029204354877	0.861990682532494
Fbxw7	1154.95589075544	-0.976966273747884	0.358723499285139	-2.72345211756346	0.00646035796934675	0.0572471942665137
Septin7	956.933622762387	-0.720058330279114	0.376343145194669	-1.91330263211425	0.0557093209758835	0.220462088190317
Gm9926	1.59864955387563	-0.17569723230429	2.97019322683469	-0.059153468776686	0.952829871239302	NA
Brd2	1040.736817062	0.889635552797553	0.334828276963138	2.6569905053016	0.00788416634900534	0.0657348935593852
Frk	78.3713170655735	-0.324757969675152	0.506690195104292	-0.640939913211281	0.521561722595872	0.753764658555261
Tmpo	1254.75764907786	-0.158833428371345	0.301461310993772	-0.526878317644635	0.598278091744251	0.804920814985842
Triml2	605.768697541081	0.164325124418608	0.315041493326314	0.521598354183787	0.601950009467499	0.807064904787626
Abr	823.834590680672	0.0865104725916578	0.331303090172784	0.261121840265783	0.793998549700897	0.910191855669191
Gins4	235.182826953644	0.423727514847782	0.374625143551069	1.1310706772943	0.258025344900032	0.532382990010109
Med27	874.247825358373	0.0366102753270072	0.307396500401967	0.119097892393485	0.905197800486514	0.962280989568775
2510003B16Rik	206.382485391362	0.536864115599346	0.385471208404363	1.39274763949729	0.163696117055005	0.413332346117983
4930586N03Rik	4.88819166574385	-0.851480537214708	1.67200589699877	-0.509256898401559	0.610572165319275	NA
Gxylt1	277.582701652129	-0.132618520394072	0.36034051618792	-0.368036660981276	0.712845898233683	0.867004082203503
Zdbf2	1034.48331511394	-1.26814555069647	0.334533114007578	-3.79079229408583	0.000150167496227721	0.00385770303186971
Magoh	131.812203073536	2.08538337775366	0.454715539683714	4.58612736042447	4.51543215444725e-06	0.000239411585350734
Tmem175	77.5032565593975	-0.113835302945253	0.516788987201424	-0.220274242997528	0.825657578641062	0.926586530818787
Alkbh4	55.6320248591241	0.797064327031274	0.596035808121557	1.33727590888083	0.181132591762648	0.438400584686266
Stra8	4.79850213091268	-1.31081587026528	1.71688655831242	-0.763484263953768	0.445174643486017	NA
Golt1a	86.0938992901979	0.0248964106168666	0.521219039589751	0.047765735182012	0.96190294473431	0.986610678103629
Myl4	1.51809767605543	-1.05160882469589	3.29803341098296	-0.318859360609833	0.749833162486472	NA
E030030I06Rik	80.8941292797151	-0.0591093905074752	0.504849214789029	-0.11708325728936	0.906794077223186	0.962982422444334
Srrm1	1262.67226011384	0.950941768342303	0.295668105160821	3.21624737921956	0.00129878823541689	0.0183786445981805
Lrrc56	22.1867037603636	-0.574249793972572	0.902690845456443	-0.636153337394491	0.524676483772911	0.755671337877622
Klhdc3	100.104566162653	-0.032729829435113	0.485971187277665	-0.067349320889702	0.946303613597581	0.980289223717057
Slc38a4	1032.29392423364	-0.0510390366959354	0.356317441744299	-0.143240354572825	0.886100360069757	0.953882931842574
Dars2	162.90771901419	-0.279659324923381	0.421745195154186	-0.663100203954049	0.507266380049417	0.744270272622741
Tmem218	50.8737270373751	-0.436791364428156	0.616284260671832	-0.70874982909996	0.478479736837622	0.722867590129006
Parp11	36.0172393088742	-1.13479189070952	0.720293819495423	-1.57545693159558	0.115151012151303	0.337864439327062
Zfp773	8.13722955720912	1.21755297543477	1.38557380361279	0.878735562306453	0.379544671834744	0.645180499761122
G3bp1	1939.27395396017	-0.116789133142942	0.296368039086632	-0.394067907939301	0.693530903690688	0.85730867984934
Stx3	713.058525449495	-0.301840141633595	0.340911093803575	-0.885392546971521	0.375944950741732	0.642332133881658
Extl3	285.987631356122	-0.0299563645355166	0.3515798423955	-0.0852050115598436	0.932098406424228	0.974740440076012
Dhx16	10.1877465955289	1.79912908449174	1.37040678252057	1.31284309698368	0.189235824463416	0.448875906424962
Tbc1d7	138.012297166715	0.356008378193757	0.431375516235061	0.825286472679094	0.409208969890197	0.670110498174668
Map3k4	497.241965815503	-0.63934381887565	0.320066445227294	-1.99753466322164	0.0457671328383989	0.196377576698811
Svop	190.63635275838	0.189949271363434	0.402860138231193	0.47150177775699	0.637282450445563	0.828065400833171
Slc27a1	55.81663046546	-0.028737710529918	0.569393408153682	-0.0504707467954415	0.959747260360438	0.985903247277569
Aqr	700.204881857547	-0.170318838071053	0.320056581724662	-0.53215227492986	0.594620534234269	0.802754446177396
Colgalt1	223.470273321942	0.85697164136959	0.414443765939915	2.06776337780366	0.038662278974166	0.177070466212148
Acap1	20.3913205595281	0.110016407288694	0.866241379926228	0.127004331400173	0.898936970351822	0.959777457148694
Zfp687	87.0284442471402	0.559984373957765	0.54495120351412	1.02758626891124	0.304144485949416	0.579534482770898
Zmym5	205.127440712505	-0.100296720394013	0.424298688821088	-0.23638234818186	0.813135992235363	0.920690799223035
Zbbx	96.9833708973174	0.887004206553575	0.50040582362504	1.77256971177501	0.0763000342939684	0.26536794725322
Tfdp1	1722.63757594532	-0.367591652519054	0.285642333351513	-1.28689486675875	0.198130934726608	0.460493429160054
Cct2	764.415380485063	0.559687618568648	0.33361119796571	1.67766436492991	0.0934126398050979	0.299304591632282
Ccng2	42.811281458585	-0.461351330977915	0.633574725414393	-0.728171930589823	0.466508346139721	0.714154025035744
Ccnf	1150.55555567893	0.0126909694118077	0.3138031876817	0.0404424489934772	0.967740388512027	0.988736690916975
4933433G15Rik	18.7434128151825	-0.537203815694548	0.927288858578222	-0.579327370026016	0.562368300927503	0.78184551727251
Mitf	872.822458430984	-0.929150919206661	0.332443212915609	-2.79491619352905	0.00519131709756689	0.0492462137139641
Pkd1	195.105714364612	-0.574256593206102	0.386176425390837	-1.48703171775676	0.137006434052619	0.374413338327926
Nfatc1	6.06098658313498	0.258028201124865	1.51624588987711	0.170175696994488	0.864871963916057	NA
Tnk2	595.369002088004	-0.112535292575768	0.32353181500404	-0.347833775093689	0.727965022792411	0.874487910204864
Pdlim5	1232.21041185217	-0.863819854834056	0.362748533860825	-2.38131866624022	0.017250781646926	0.107632074162315
Ints13	830.789438769709	-0.801745229825339	0.386828095511019	-2.07261375047279	0.0382082403168984	0.175557315630826
Aak1	596.757440019307	-0.991266340617454	0.333106779853126	-2.97582157005187	0.00292204820182936	0.0329258658932766
Cryz	55.6291290065774	1.17967377271052	0.581351368383368	2.02919239012197	0.0424386983755677	0.187831668754385
Hus1	432.610470893148	-0.128350640314283	0.336476672186542	-0.381454795900757	0.702865807691173	0.862252236048177
Wbp1	48.2220797943848	-0.269575588578779	0.613309145515684	-0.439542750258703	0.660268312788721	0.840832430661011
Cdk2	265.769506863466	-0.125472760548212	0.361817223337194	-0.34678493022229	0.728752899353262	0.874941703273136
Mylpf	65.6814021758201	1.12114827180939	0.542399644704724	2.06701512944341	0.0387327283596816	0.177329560365465
A330093E20Rik	22.1568743231329	-1.31867845820534	0.884715418521517	-1.4905114465045	0.136089809028364	0.373006344865816
Nup88	603.213741709632	-0.0251451304120683	0.311926850089483	-0.0806122666415373	0.93575031058716	0.976162745422707
Ggps1	161.844598804294	-0.275491373889834	0.403811303528365	-0.682227989862307	0.495094798608275	0.735447725716873
Tmem250-ps	65.7020895199917	1.05628796919055	0.591084082929283	1.78703504238486	0.0739318250185757	0.259747280749893
Ate1	1026.84388399938	-0.973953490972704	0.351733044439319	-2.76901333659235	0.00562263336194534	0.0519493919732014
Papss1	110.6716095009	-0.584117969643031	0.451500497289116	-1.29372608258501	0.195760052697655	0.457857746549391
Pi4kb	259.48041680227	-0.26654727499209	0.36499917093159	-0.730268165573581	0.465226283147603	0.713131171552311
Gid8	173.687598242167	0.139221124172642	0.396134108410938	0.351449474348767	0.725251171397734	0.873245147187932
Tll2	3.66418192238029	-1.8252382098955	2.10622960578664	-0.866590330361348	0.386166513530649	NA
Cacna1c	116.474173990877	-1.20556940909613	1.43779542162949	-0.838484662671848	0.401758558048002	0.663951222806178
Zdhhc23	62.1804969244186	-0.156153161126412	0.684399346812992	-0.228160885678169	0.819521168175491	0.923806597980281
Vdr	6.4650275725411	-0.992383977500956	1.50759382355202	-0.658256860699264	0.510373093106412	NA
Vcp	1568.17624626746	1.25103995963591	0.287546337606004	4.35074211012936	1.35677552025091e-05	0.000612610515822124
Hsd3b7	3.36496422775361	0.995637794361002	2.027773243515	0.491000558146794	0.623426052786681	NA
Ppp1r11	2.53864823860252	1.23051360983435	2.29257767745515	0.536738022853064	0.591448587760081	NA
Brk1	425.299107441825	-0.239304370389983	0.35097600853955	-0.681825436974324	0.495349337823583	0.735569301418913
C9orf72	131.440501680597	1.16528855894497	0.434117290008761	2.68427124596086	0.00726881068336772	0.0616827380577637
Zfp202	1208.35910485761	-0.47126773106932	0.318394594381482	-1.48013734964569	0.138836595808613	0.376977055087644
Ube2w	506.396661395316	-1.13258006050926	0.37570552422979	-3.01454194167384	0.002573676237129	0.0303687615014813
Kif20a	179.582403459776	0.768539430062205	0.3899724096625	1.97075334310787	0.0487520957751664	0.204180360476918
Gm45871	185.123562946306	0.0716532405468304	0.39818753003478	0.179948479402586	0.857193015298756	0.941159335752492
Dph3	73.3148742944105	1.2429517722089	0.525278251396589	2.36627305414641	0.017968186724516	0.110436503110085
Ankrd31	222.105556293469	-1.40256361885495	0.408563222191946	-3.43291697018197	0.000597124928884462	0.0109156828916819
Gm4961	2.38326232968481	0.329673795759876	2.34767066705007	0.140425912538287	0.88832348545159	NA
Stard8	36.2461710502564	-8.48985930220091	2.82497541957834	-3.00528607907963	0.00265331163298128	0.0309061221934684
Tjp2	1727.02417457812	-0.23224738036528	0.286597386355469	-0.810361124777396	0.417732654042476	0.675412862628718
Fchsd2	435.971308940364	-0.655548978617396	0.358697210954585	-1.82758314979036	0.0676121365810991	0.247336925632203
Mphosph6	218.594800025283	0.628349503610957	0.422879920241096	1.48588162628464	0.137310434372695	0.374725198294133
Hcrtr2	59.1637824775965	1.86322793275468	0.60490108243857	3.08021920748323	0.00206848293788123	0.0257864146148746
Gabra4	3.91248587061235	-2.55967058913634	2.03072524085631	-1.26047115465851	0.207499447261676	NA
Fubp1	1616.87192444966	-0.272216290471846	0.309473877139661	-0.879609914050997	0.379070666281776	0.644937127536052
Bdnf	14.9036315146799	-0.783373199992211	1.1062885758839	-0.70810927371849	0.478877401068329	0.723211846218072
Hnrnpab	315.56984410544	0.676271675252344	0.373659279941129	1.80986184889853	0.0703172137371603	0.252622819452243
Rad1	233.433534205127	0.274093700284702	0.38062744906819	0.720110178484783	0.471457161078445	0.71717614336433
Ovol3	14.6903638916937	2.0931528730679	1.13079976357444	1.85103759347408	0.0641641449719445	0.240084756793999
Obsl1	7.46789090585412	0.571731452846064	1.36456183624815	0.418985375128206	0.675226820706828	NA
Bmf	45.8936988778215	-0.891877397991006	0.61751357705431	-1.44430411108607	0.148653449879512	0.390920039477279
Mcts1	2.14893879518848	-4.42219425074685	2.92681664625752	-1.51092288490345	0.130808099460401	NA
Ccpg1	149.816534022395	-0.737101342659066	0.429928976101699	-1.71447235155582	0.0864420106520072	0.285932180199676
Dnajb2	56.2894680793432	0.148934269541236	0.565960320682352	0.2631532001425	0.7924325006707	0.909684888470955
Nthl1	11.704389845794	0.438106738231049	1.11357036953957	0.393425283408173	0.694005398682233	0.85730867984934
Kcnip4	183.598148632815	-0.780849499690634	0.446496714999093	-1.74883593419544	0.0803193833668289	0.27447208801153
Pkm	4857.21697028898	0.437098792527134	0.294424193718128	1.4845885693266	0.137652845284505	0.374980902528052
Tssk4	8.43035544949355	0.452435224205708	1.29525058714096	0.349303238074093	0.726861667744939	0.873984980751372
Apbb1	16.0056459427761	0.490566903210329	0.999078897714779	0.491019182101049	0.623412880542313	0.819123470029135
Mphosph9	586.757581641716	-0.34921112810406	0.313791011473413	-1.11287804728482	0.265760809518445	0.540704797323313
Immt	842.492358719288	-0.956847840920315	0.36456508223259	-2.62462832441493	0.00867435987668954	0.0699312116746618
Prlr	46.1364611354344	0.107043107307254	0.753748734024584	0.142014311235663	0.887068701529014	0.954127815789522
Enpp1	4.23591085515197	-1.41415313230071	1.83994404189489	-0.768584859159267	0.442139796628026	NA
Pmepa1	220.392124607302	0.0174422874626	0.480138901648017	0.0363275864603587	0.97102115363824	0.99016106465481
Mtrr	1197.99150349467	0.287312651113226	0.292910349807844	0.980889378957453	0.326647295643385	0.599956754884459
Csf3r	118.277694688233	2.20968728897965	0.5372466936518	4.11298443543665	3.90576728555451e-05	0.0013786711153264
Sumo3	270.419519946153	1.05781145194936	0.396576028168265	2.66736105264672	0.00764494935442609	0.0642256166014836
Hipk1	323.510949091871	-0.152976739631847	0.369652776048234	-0.413839012024316	0.678992011176287	0.849861164430887
Brd8	935.084835273165	-0.00622920494448706	0.302608123857758	-0.0205850552360423	0.983576662135258	0.995411418300031
Tmem63c	26.3870488512424	-0.487949633815549	0.779436349015183	-0.62602884049746	0.531296024683293	0.759215008208803
Ppt2	16.2865883233809	-0.0846584574155823	0.98451207197953	-0.0859902685046432	0.931474153179903	0.974406609032567
Pbx3	361.753237772083	-1.21764081494664	0.408373486621127	-2.98168430331111	0.00286667439981823	0.0324737282631891
Plpp2	23.9084650150794	0.788939310182602	0.808314037166814	0.976030693402132	0.329049254329441	0.601687374330508
Kmt2b	154.064191267689	0.740539775535144	0.444142862206172	1.66734588924089	0.0954456467791024	0.30302676876623
Kctd9	256.643682560228	-0.435193911435145	0.379367165314149	-1.14715755928631	0.251316508483923	0.525230966654478
Dusp28	11.3147118817338	1.39027706430388	1.26382550178607	1.1000546059081	0.2713083305754	0.546782064237687
Lax1	23.689840501956	0.532099271486692	0.817344676055629	0.651009649997986	0.515040257594366	0.749762778557263
Ikzf5	56.9164284821589	0.281953287104131	0.566876418881031	0.497380518421782	0.618920741024106	0.816620189943024
Actn1	1221.39783685455	0.0434328161510251	0.300292957706117	0.144634814225416	0.884999208461977	0.953500833535172
Rps19bp1	64.5572826593873	0.440478080935774	0.618709389755543	0.71193049310244	0.476507818494649	0.721423803877326
Slc16a13	35.3645421636459	0.557770541762884	0.720004818800366	0.774676123268469	0.438531063250353	0.691622841553828
Zranb1	575.113131668107	-0.731258192568434	0.362232976158	-2.01875102682389	0.0435131034968473	0.190448836101298
Tom1l2	402.13098754846	-0.676987960688171	0.34032234331795	-1.98925511057523	0.0466730517232748	0.198663642544972
Pex10	172.23460754277	1.81607431506669	0.428264441068321	4.24054425470495	2.22978465497191e-05	0.000890380885038473
Rad52	162.569133010291	-0.417144635189263	0.406729039064343	-1.02560819396835	0.305076303577973	0.580485888421656
Traf3	281.25199168142	-0.370848282262714	0.353009643486436	-1.05053300697425	0.29347312375625	0.570168705391114
Hsp90b1	468.276508124055	0.321245577738555	0.339212166409021	0.947034362414933	0.343621269300167	0.615071069127918
Nrg1	49.1613229872157	-1.28600168456754	0.620564813669005	-2.07230841362763	0.0382366882858921	0.175624875239802
Ralbp1	459.295206776471	-0.304463580984312	0.332306949319115	-0.916211898692297	0.359555765883959	0.627255552424271
Arhgef2	266.336971165259	-0.617408149716009	0.365616490757653	-1.68867697525508	0.0912813503655846	0.296200389118904
Fip1l1	1145.06827573443	-0.639357420294279	0.339484125503818	-1.88332052152786	0.0596569439812841	0.229124265161662
Tada2b	75.2164178613862	0.386009381427373	0.533797583156637	0.723138121279398	0.469595030693233	0.716804103195229
Wbp2	242.797338898686	0.632883299474772	0.381300669025864	1.65980117761567	0.0969544567776264	0.305897295976422
Matn3	4.07700943654103	-1.27151870114736	1.98993837816374	-0.63897390748385	0.522839906267534	NA
Gpr158	26.472834846393	-0.127325418613285	0.876506498939655	-0.14526466006506	0.884501915900153	0.953206163563478
Apaf1	667.309452248376	-0.837424775739189	0.352801616851051	-2.37364211426712	0.0176136134343253	0.108835352414143
Grb7	50.4087910339194	0.0531628751353907	0.611103083211135	0.086994938490636	0.930675535354813	0.973969860013415
Mon1b	96.9717122327035	0.773164375806531	0.487169897807543	1.58705285216939	0.112500674894959	0.333921863834562
Enox2	104.737111810546	-6.1410873852959	0.856131350485148	-7.17306682183278	7.33360345210161e-13	4.68543924554772e-10
Kcnma1	72.277785557095	-2.12677753154765	0.541164204485003	-3.93000407994758	8.4944420213288e-05	0.00253011608737854
Haghl	9.85618729806879	0.115569646730428	1.23741192342229	0.0933962608108699	0.925588760976083	0.971431062649067
Orc6	248.465289921158	0.0663843107463821	0.361884207350858	0.183440750930644	0.854452203697148	0.940386765351297
Camsap1	619.860047203542	-0.888592990768414	0.328254179704792	-2.70702719327916	0.00678886962465046	0.0588550213493742
Dst	4753.36547689926	-0.353215076149638	0.2876396758956	-1.22797759053879	0.21945538043553	0.488366571091118
Usp29	33.6350293006246	-0.730662090450932	0.786389060893984	-0.929135623555469	0.352818804858255	0.621734749333379
Slc30a4	15.8531874587638	-0.195505125921856	0.980852437370564	-0.199321649692751	0.842011144934315	0.934767890219941
Slc2a12	5.864882324646	1.18685221964568	1.7949248557653	0.661226689147186	0.508466947826893	NA
Cdk10	68.2956649114469	0.649980310582721	0.544274102449859	1.19421502448318	0.232393867413865	0.503680289815134
Hnrnpr	1136.88600541765	0.58755386115714	0.323960666590029	1.8136580200975	0.0697303919077773	0.251557015188475
Wdr37	585.360080782322	-1.04921137728652	0.375449951490139	-2.79454391490067	0.00519729813013707	0.0492663764887919
Tfpt	99.7527455356858	0.979217777242172	0.499430257588142	1.96066970786077	0.0499175649342773	0.206556555935944
Polg	272.485785064583	0.563512891955671	0.381711954706516	1.47627781893532	0.139869326189589	0.378254021174722
Cyba	86.7338650673079	-0.499712319876518	0.537986107062115	-0.928857294485528	0.352963047306904	0.621734749333379
Slc26a2	173.853974058106	-0.228824013376292	0.408141244719149	-0.560649080035394	0.575036786157459	0.790466981290706
Dsg2	194.559328641779	0.655819392890745	0.413419670070462	1.58632847048368	0.112664817155943	0.33409863857476
Vldlr	73.914060883813	-1.6357890880043	0.561456570569439	-2.91347394215239	0.00357431666484722	0.0380288245990156
Smarca2	201.90917335858	0.374761811382343	0.413039933218982	0.907325856998082	0.364234504493446	0.631384327450585
Ptprk	2050.52240596049	-1.27862259274377	0.335276334308303	-3.8136380707623	0.000136935965490559	0.00360034519966741
Cpne9	49.4792519278626	-0.00579536594010536	0.622597127192407	-0.00930837244019978	0.99257310059552	0.997469009415853
Gnas	75.3490075031273	-0.963084283048786	0.525081626243268	-1.83416108070518	0.0666300867408094	0.24550151337199
Rpusd4	194.986800675114	0.81436754121019	0.404653044447118	2.01250812859414	0.0441664006845918	0.192239479468983
Ppp6r2	120.420792915189	-0.174794874939464	0.434880589828243	-0.401937633060376	0.687729925787581	0.854346975667286
Irak2	134.196035866917	1.66130605581842	0.542054908111034	3.06482983727198	0.00217793873285237	0.0269146045729087
Msrb2	79.7450818215416	-0.370153390328603	0.504915135508516	-0.733100206940341	0.463497313934247	0.711847196809111
Knl1	490.881836855078	-0.563261277202656	0.349256320892665	-1.61274469067021	0.106799986863641	0.323222811755623
6030458C11Rik	548.836251697287	-0.268802326149118	0.315501723799215	-0.851983700476337	0.394223138749262	0.658223346000009
Smim10l1	18.5289777716159	1.20986788977302	0.934590239935516	1.29454368136403	0.195477691287734	0.457642715147429
Rerg	286.123286678304	-1.90706487224754	0.401469588613879	-4.75021004413286	2.03205470180711e-06	0.00012728232833182
Rit1	77.0212170684522	0.0359745872204622	0.510160213337671	0.0705162540706617	0.943782763876337	0.979757055118079
Pcgf2	236.481541387067	0.0654249777723167	0.426202288718741	0.153506866349777	0.877998575920838	0.950526629087221
Pum2	117.403064368915	-0.270871656009705	0.511067808738501	-0.530011187122729	0.596104174384058	0.803822197159085
Gm8439	1.91358909323844	-2.05320194568762	2.8078480874536	-0.731236833951954	0.464634505278289	NA
Gm7616	3.89377247392456	2.23082886492363	2.05254364911378	1.08686062091144	0.277098411881188	NA
Scoc	92.8822714835848	-0.6830469166442	0.4834972775353	-1.41272132932399	0.157737677577757	0.404810145332468
Ptger4	11.4567381093961	0.157551411053484	1.15381936243664	0.136547726778277	0.891388297328743	0.956351177689419
Ptpn21	244.244833647195	-0.236574368716056	0.390514174762444	-0.605802257651642	0.544646070375325	0.770160195857206
Snrpa	67.4427696445729	1.21445526242965	0.602048126199668	2.01720628232115	0.0436739907506805	0.190791881645195
Hspbp1	275.172657995167	0.0452677995076335	0.36509936457167	0.123987615154414	0.901325081069038	0.96091605722833
Lrrn4cl	4.6500102382934	1.30023344494887	1.80749191500919	0.71935782071936	0.471920478355772	NA
Opn1sw	29.027100574336	-0.291652351780897	0.743935554169441	-0.392039807946146	0.695028800842341	0.858134901504726
Bckdha	184.010895390062	0.43500862074197	0.411532624133652	1.05704528689005	0.290490919614918	0.566701216922049
Bcat1	4795.81351902672	-0.188288899053726	0.278760097086815	-0.675451404348903	0.499389015944057	0.738563986774672
Mmp23	35.6136244271371	2.35787798391948	0.753187110128918	3.13053416901399	0.00174488699158549	0.0226691049181855
Fhod3	1390.55120437041	-1.23221978183713	0.304337321018322	-4.04886189348742	5.1467303053406e-05	0.00170375440004254
Abi1	927.807569626194	-0.759021979401107	0.343423516877962	-2.21016308464056	0.0270938459520008	0.141887362120765
Slc25a32	142.320939758383	0.458221513558593	0.437384409075755	1.04764025431741	0.294804383711205	0.571094632860711
Mcoln3	4.54171273750381	-2.77654181563028	1.94261901142497	-1.42927758829746	0.152924464921181	NA
Zfp809	754.551825967963	0.154110635912842	0.322123065063374	0.478421611574205	0.632350154685572	0.825096525740043
4933406I18Rik	10.2363308261352	-1.09557978330268	1.24709003777832	-0.878508968971033	0.379667572575146	0.645303570413038
Tmem108	150.545274905313	-1.47122171291546	0.434235096460989	-3.38807647034037	0.000703846378350989	0.0121285855522563
Zfp87	37.0527856459525	0.36999269747472	0.696628892071762	0.531118794648853	0.595336460902917	0.803214492697563
Dlg1	887.977013072295	-0.826311901391666	0.363339592143086	-2.27421376381756	0.0229531370950997	0.128244506253251
Tmem38a	34.1198731947502	-0.483909667316347	0.741905182815373	-0.652252711700992	0.514238160438062	0.74925568470917
Ubxn4	221.867391144374	-0.0744701616367049	0.38741396365339	-0.192223741587517	0.847566949572847	0.936876289734691
Rnf181	62.8986046184741	0.493149834338724	0.551136837803809	0.894786558459504	0.370901197034369	0.637956050034348
Ccdc59	240.793621235718	1.03481169912128	0.400475337455894	2.58395861701533	0.00976735130885903	0.07519477329007
Speer5-ps1	6.46850177855125	1.2900383667048	1.56247869875792	0.82563581041476	0.409010714752412	NA
Aldh9a1	397.092990414625	1.10785403013612	0.345489403843158	3.20662230972226	0.00134303198444447	0.0187149930150617
Atxn7l2	64.2765914916915	0.507086620321602	0.540603450577236	0.938001079682629	0.348243855250765	0.618717355771322
Atp9a	507.029632333419	0.676197894086666	0.418305722128594	1.61651600328525	0.105982796219164	0.321674149664721
Mep1b	40.9950825664805	0.809248881688596	0.832728461998558	0.971804037712834	0.331148046777767	0.604055637648295
Smurf2	397.876214555841	-0.852142467827075	0.374319898280824	-2.27650860064024	0.0228155864292824	0.127699326935336
Dzip3	514.295494392377	-0.517742072376211	0.398383679170492	-1.29960663412278	0.193735824758814	0.45506550896473
Bin3	18.6132919359901	-0.05321044163765	0.909496944141229	-0.0585053550541532	0.95334609708684	0.982378001968358
Aggf1	392.573613326871	0.31865876816421	0.331612713972054	0.960936522449089	0.336584085672149	0.609041241094021
0610030E20Rik	81.3947593015367	-0.756518978944773	0.515637387703477	-1.46715307498187	0.142334418741014	0.381086646030592
Slc11a1	38.8444478639172	0.157260293540312	0.719466466626492	0.218579045494212	0.826977977375404	0.927417486107318
D230017M19Rik	55.6182683988859	0.499410240053586	0.5876424932853	0.849853858017586	0.395406341816483	0.659215414580234
Adcy10	29.9907825912343	-0.400400708009619	0.733144066999475	-0.546141919484299	0.58496838655358	0.796030462553956
Elovl4	12.2926526615872	-0.768162879150159	1.09614381602847	-0.700786582853107	0.483436212529166	0.726148809650604
Vash2	39.2277568447543	-1.06191716456377	0.680200098074989	-1.56118349228273	0.118480462778347	0.343835682317591
Cahm	2.97422861688586	1.24973980493061	2.14467700068235	0.582717026635243	0.560083809216152	NA
Gm11532	5.8404923849186	0.880414959871842	1.53431029281114	0.573818062745807	0.566090924381317	NA
Apobec3	31.89117066133	0.17469967002652	0.761670435946154	0.229363858411422	0.818586124229846	0.923580857160904
Smox	80.5274639556723	0.31050927078117	0.530580792725783	0.585225238150769	0.558396276909217	0.779205812640163
Uimc1	343.833113271488	-0.467965561401382	0.356509714433631	-1.31263060291306	0.189307452295528	0.448955201453648
4930546K05Rik	1.4220380826674	0.989113427384329	3.37564425280162	0.293014711654942	0.769510906709764	NA
Ica1l	44.8358900043407	-0.273774744936176	0.634329130624551	-0.431597307641573	0.666034115596586	0.843780538785322
Irf8	3.98352613580202	-0.701674282546286	1.88542391846367	-0.372157304081537	0.709775732969871	NA
Icam5	2.18800158883509	3.42642563979475	2.72552168852628	1.25716322648214	0.208694536213265	NA
Dnase1l1	9.4991944884415	-5.2678495467435	4.23014549091677	-1.24531167026168	0.21301720751016	0.479955260197854
Tspan4	72.2115705923475	0.494197041026973	0.539630606253435	0.915806174260759	0.359768564564695	0.627336615448644
Zfp410	285.920477288536	-0.308238843367747	0.351210895538167	-0.877646016349883	0.380135848819782	0.645841759901499
Ldhb	61.8744353290807	-1.23156386739487	0.650449194220261	-1.89340517036267	0.0583040083792556	0.226571555591477
Nkiras1	93.0505649167243	-0.288970878510202	0.477410075476272	-0.605288604816142	0.544987251545042	0.770160195857206
Mus81	39.9006229295027	1.12972109956016	0.690039515829844	1.63718319551823	0.101592197197908	0.314092691941658
Ldah	220.259660323963	-0.122679083509399	0.392051607051477	-0.312915650141158	0.7543447471598	0.890358135895799
Bspry	13.9237395177012	1.00288956592309	1.07227259260694	0.935293481189185	0.349637073869097	0.620164149069867
Tatdn1	293.313143940929	-0.657044247498465	0.353856016847722	-1.85681242148051	0.0633378458678162	0.238152715977177
Drd2	6.67001405518966	-0.743475319554171	1.48994079647272	-0.498996551617534	0.617781813377144	NA
Chaf1a	718.062718976365	0.669156097186723	0.344764686916648	1.94090671864111	0.0522695929336889	0.212301607916935
Vsig2	5.64560559968844	1.21938745248404	1.57222116159078	0.775582648468021	0.43799544875361	NA
Slc16a8	10.5938399198424	-0.881859752733348	1.22486778521765	-0.719963218378419	0.471547642395503	0.717182287352103
Sgk2	8.31002443914629	1.07285326180204	1.37907499698642	0.777951354456037	0.436597691658832	0.690236942281152
Prkg1	290.606881544835	0.700900186338791	0.350128570198515	2.00183659945658	0.0453023082360635	0.195103773050361
Glrx3	77.0516944674785	-0.312133651959181	0.52409400364954	-0.595568065624928	0.551463815566224	0.774701206929115
Bloc1s2	90.5652000127404	0.71197927627912	0.540472677784419	1.31732704638792	0.187729023091853	0.44712049525959
Ebf1	838.541738445199	-0.258032752272739	0.374365433430667	-0.689253678973881	0.490663642084063	0.731427294596994
Zfp229	671.714482714253	-0.0663661123903226	0.365287131898668	-0.181682042959928	0.855832259068952	0.940588221297095
Cox7a2l	481.904941770782	0.453397162419039	0.360696983180369	1.25700292367656	0.208752576901197	0.474177198643705
Shcbp1	275.722619320806	-0.980566815589478	0.424990673480957	-2.30726666907295	0.0210399584438587	0.121486032081169
Srpx	1.72945421726084	-4.14810944131539	3.49311653286414	-1.18750960704829	0.235026669405801	NA
Pigp	134.637446451291	0.287759736608039	0.505007817917183	0.569812439329859	0.568804917659168	0.786227131600335
Pcdh9	11.291389506148	-2.60959845076589	1.45881824770337	-1.78884412425894	0.0736399225561198	0.259077899345291
Pik3r3	69.3296165519373	0.572300210520738	0.52585323204714	1.08832688598828	0.276450825455932	0.552210199730482
Cblif	3.36533818337316	-0.12680317959482	1.99484059934372	-0.0635655699189883	0.9493161475001	NA
Rp9	229.404024278983	-0.0369819053064397	0.380662354542795	-0.0971514647169613	0.922606111185305	0.969814156690179
Nemf	732.057757336424	-0.562710787290368	0.335122153426952	-1.67912142344545	0.0931283817638717	0.298918478316692
Gm2762	1.96318966696929	-2.87367492492048	2.80564545474688	-1.02424735101811	0.305718458627639	NA
Kmt5b	208.956063470347	-0.0909913343310517	0.377534561483004	-0.241014581482623	0.809543815212165	0.919089371015642
Suv39h1	506.792854361684	2.03464533475616	0.327846126505341	6.20609844149864	5.43161620780916e-10	1.39858307260872e-07
Stag2	13.7522273114029	-7.12378770223894	1.86268338511063	-3.8244758927808	0.000131050567582551	0.00348867531785383
Mgat4e	47.5440861400774	0.335943045088955	0.61094982120168	0.549870109509463	0.582408467049923	0.794944295915536
Nol4l	692.289822020104	-0.300799664119978	0.375393861309365	-0.801290844423496	0.422963289956243	0.679912557436265
Tor1aip2	1042.23257525858	0.132097945763132	0.330182485562773	0.400075568932679	0.689100858057743	0.855052511581068
Ktn1	1126.83366908116	-0.302016473238948	0.310470693577897	-0.972769667109247	0.330667791449415	0.603691063288115
Unc5d	36.9872230072444	-2.46931926490205	0.747350251980523	-3.30409905978917	0.000952821580807606	0.0148116230651577
Miga1	1066.84953380225	-0.218642201726551	0.298064409092182	-0.733540117696279	0.463229068786628	0.711520740588476
Setd3	594.358300652105	-0.70801943186583	0.362918930143447	-1.95090245522872	0.0510686505382909	0.209174707004594
Capn12	20.8694476687926	0.122928380554342	0.874590921722539	0.140555289908829	0.888221270973805	0.954501366748201
Mrpl52	81.4046457078144	1.45174194311963	0.580668143558469	2.50012327906094	0.0124150095726212	0.0877913626557578
Gpr180	201.499995212592	0.0762976698531024	0.378710685017073	0.201466905666163	0.840333504319772	0.933994135550589
Dr1	143.164550603738	0.268823179424738	0.420732413936837	0.638940976544524	0.522861329757069	0.754724891412519
Zfand2b	49.6794641238761	0.481835990338821	0.599879660063297	0.803221083188551	0.421846961669972	0.679314489756636
Lman2	492.896770030704	0.546347752540302	0.35182495466283	1.55289653362961	0.120447855067058	0.347501172284233
Cmc2	138.474901462006	-0.773535436179498	0.419819526668495	-1.84254277622086	0.0653957954779436	0.242773815984068
Carhsp1	153.835826845395	0.722188902118963	0.425176350836507	1.69856319783098	0.0894015155929968	0.292166896738443
Pdgfrl	38.6755653636608	-0.0997918987056337	0.69636669077408	-0.143303664617711	0.886050361759182	0.953882931842574
Zfp385a	91.0882458407961	0.190791428737427	0.523393649647946	0.364527595750847	0.71546407082513	0.868535046266722
Nde1	345.765861361828	-0.261185148674039	0.341318323056026	-0.765224516326851	0.444137863313463	0.695830507285365
Gm35978	5.20051360877457	1.97533358489235	1.78152325369759	1.1087891111118	0.267521168969625	NA
Cd46	11.1151019378808	-1.26295155537315	1.15819992715379	-1.09044347678106	0.275517839076414	0.551211153930538
Eif3k	522.31473223794	0.940156346312991	0.340329141737895	2.76249145610062	0.00573620630553544	0.0528840145542077
Fez2	170.400870513722	-0.2691693208954	0.402049429331093	-0.669493105221487	0.503180977436443	0.741797894438575
Tdrd3	631.681433681686	-0.669392493190584	0.421407703641945	-1.58846762269762	0.112180636774708	0.333508874070772
Septin4	12.4987511867652	1.38416467608081	1.12305268689033	1.23250199410811	0.217761622192115	0.486291158401057
Sh3bp5l	181.353336988178	-0.248542261259596	0.395859422427034	-0.627854857504138	0.530099025651432	0.759019861453985
Apba2	29.4752482442478	-1.70999924463194	0.781928065711777	-2.18690096904931	0.028749754182848	0.146535444335234
Cpsf4	282.761685237121	0.545273344943604	0.386606795380786	1.41040807212543	0.158419223252296	0.40583015932595
Nlrp5	3.20044066182493	0.282952746622834	2.01430172956064	0.140471877907066	0.888287170339652	NA
Abhd12	478.910936061206	-0.42432078042644	0.336939163693374	-1.25933944803337	0.207907750469414	0.473253922394858
Tbx6	27.7535673833219	0.691865178287504	0.855995453220864	0.80825800614269	0.418942071622198	0.676522896829199
Slc24a3	8.41088114253266	-1.90245751905935	1.41197336913792	-1.34737492975586	0.177859510690429	0.434767366819072
Cdc123	601.629883646649	-0.421225557297861	0.319752049408593	-1.31735060987709	0.187721128197245	0.44712049525959
Scml4	6.51083438036411	-0.489809691863554	1.45599022795674	-0.336410013239531	0.736561699594938	NA
Ppfia2	16.0045839529252	-2.04713848441136	1.10461608732571	-1.85325789466593	0.0638454030824841	0.23938279359976
Cpsf7	679.924942689451	-0.278035144487745	0.317172639125535	-0.87660507304257	0.380701182778361	0.646029178425219
Rps21	356.770700780553	1.0733761864661	1.08737652621272	0.987124662516504	0.323581528761611	0.597275923100563
Cdk11b	735.642918643559	1.01022358550109	0.307477261708226	3.28552290302273	0.00101793266438201	0.0155774174676328
Hnrnpc	4514.38773719505	-0.462929544061606	0.306239353414038	-1.51165922635594	0.130620576313093	0.364107705961759
Stard13	6.60469163672267	-1.66963551724474	1.52052457661474	-1.09806545906806	0.27217590674047	NA
Lysmd4	37.2893299977982	0.0888281509210325	0.66562127763293	0.133451489466986	0.893836326820386	0.957130695056641
Zkscan8	224.462306937808	-0.280851732442986	0.427587392408341	-0.656828843481839	0.511290975708313	0.747487047524236
Prom1	109.517783568961	-1.48343615631685	0.515862440546758	-2.8756428840692	0.00403205607902012	0.0412833434116339
Fyb2	40.401891025882	0.750277377199755	0.722394386161768	1.03859801733252	0.298991728284278	0.574946020168022
Nsfl1c	397.437047590979	0.168459624522664	0.333146793901898	0.50566185119065	0.613094053407771	0.813511507211267
Atp6v0e	241.754183467772	0.176084531315625	0.363292575230092	0.484690696483687	0.627895766936832	0.821901203698292
6330403K07Rik	6.68231608963751	0.0966075002578871	1.46306657655711	0.0660308299060621	0.947353280292752	NA
Abcc2	18.9191894247421	0.166485884104192	0.949386825140309	0.175361485640574	0.860795601611095	0.942919748460677
Adat1	293.782653037977	-0.548681840818057	0.356852438175133	-1.53755945629487	0.1241563670825	0.353098165720049
Slc25a13	5292.46038070242	-0.858500340245412	0.339358623679475	-2.52977316720929	0.0114136288669074	0.0831016237386566
Sema4a	24.2167246673121	0.479749716087883	0.81857539516477	0.586078837602142	0.557822536795667	0.779030429177852
Chek2	744.779634236192	-0.474428255281599	0.326144558219845	-1.45465635812265	0.14576442021496	0.386463038333857
Keap1	133.023858600306	0.687827738377569	0.471369789273259	1.45921048406186	0.144507184111776	0.385091303144998
Klf13	1279.1242198119	-0.386673669968136	0.295073671206634	-1.3104309455565	0.190050090648176	0.450215064572191
Reck	302.982199494592	0.38090504032583	0.373336748876761	1.02027202377435	0.307599467586168	0.583262259948881
Pld5	11.4031937676354	-1.51095672901553	1.17140605653781	-1.28986590139485	0.19709722176505	0.458995498398727
Myo18a	376.906233507374	-0.0111965913212193	0.354127593385953	-0.0316173930818671	0.974777172650493	0.9913180216021
Prrg1	54.7826831263047	-7.7630319931388	1.43760231487661	-5.39998573514061	6.66461961760628e-08	7.67850426951583e-06
Arhgap24	15.0070873340785	-2.43936004261363	1.09053028273298	-2.23685676705863	0.0252957029539085	0.135867378034906
Cd72	1.96853355807242	-0.114070288429147	2.51759429276358	-0.0453092417459888	0.963860821157046	NA
Catsperg1	45.649683273256	1.82643458427619	0.634598928903636	2.87809276235563	0.0040008747385453	0.0410958017758295
Fh1	364.867593158336	-0.100973622338447	0.338139577068334	-0.298615214503689	0.765233655353737	0.89706022299293
Fkbp7	22.1457071545777	-0.173912386761174	0.85921700950312	-0.202407988712591	0.839597783567001	0.93371457601559
Cd300a	8.08651694094882	-2.06164896041726	1.44721490735026	-1.42456310389449	0.154283531775125	0.399399304907322
Hivep2	248.712194842851	-1.05626593284493	0.366884506364118	-2.8790148248905	0.00398919581301883	0.041091673605371
Cgrrf1	33.7138625708076	-1.02231496033325	0.72110775680872	-1.4177006843714	0.156278170208454	0.402199891021877
2210408F21Rik	20.9893819931619	-0.597300281777044	0.915014828091844	-0.652776614585191	0.513900301900611	0.749182895859807
Akt1	113.698509468919	0.561549907742132	0.506016718824967	1.10974575908504	0.267108598504975	0.542022180672793
Efna3	10.6140621380424	0.0213758438792835	1.40185863562894	0.0152482164292502	0.987834154976075	0.996317409849945
Plpp1	1052.9424392567	-0.630809062592621	0.314902873911333	-2.00318610864833	0.0451573161361079	0.194610517904616
Dgcr2	826.94447226458	-0.222585685518834	0.3071129927951	-0.724768051957146	0.468594338409925	0.71614620932927
Ptn	8.05923114867472	0.419395236025667	1.33013120677431	0.315303658683972	0.752531107353747	0.889120895956188
Twf1	551.407033719279	0.691923351482331	0.325647355243836	2.12476269295735	0.033606419257498	0.162140006717933
Ptgs1	52.2755102541501	0.0327547823830145	0.646727124857474	0.0506469902437339	0.959606818048304	0.985838231308991
Ptgis	40.599582370206	-0.180724985151444	0.695152088588125	-0.259979057990751	0.794879927609826	0.910531216046469
Cst7	14.7931360199042	-0.288289838772502	1.02293767577104	-0.28182541869445	0.778077379316702	0.902694094144617
Plxna2	31.7461094786619	-2.32185733404643	0.768049261688972	-3.02305782957277	0.00250234419322166	0.0298669749805218
Gm14023	4.14460706807921	-1.04317755924659	1.94904233552038	-0.535225705586362	0.592493793125739	NA
Etaa1os	37.4454311702626	0.822242183217583	0.682623062534516	1.20453326051522	0.228383534559238	0.499620750658782
Trip10	212.130857503262	-0.158407408542897	0.424520500163612	-0.373144308653754	0.7090410427267	0.865130720898211
Gusb	47.4317306915331	0.12221656619768	0.617726673879693	0.197848937670259	0.843163256168891	0.935144008064242
BC055324	502.822047196089	-0.748040965691363	0.366577650066701	-2.04060712799935	0.0412898931124528	0.18434683781353
Sowahb	4.99493904133814	0.336167820757493	1.65409459771908	0.203233733560979	0.838952347413788	NA
Dmrt2	2.69222858947354	1.00766133820789	2.68153333456029	0.37577803908715	0.707081915521845	NA
Nlrp3	3.23139196591428	1.06427658967398	2.03315766759039	0.523459939501548	0.600654221947568	NA
Shisa4	2.50769693451316	0.23157110590775	2.45154738442029	0.0944591597043548	0.924744423174955	NA
Sgms1	33.7328987951027	0.0240710481374265	0.692957095955143	0.0347367077672363	0.972289690014275	0.990390419106314
Ctnna2	25.2203185697869	-2.61514769062535	1.06965241499803	-2.44485746393624	0.0144909398984957	0.097347696814514
Map3k13	21.4248666720403	-0.420009768223311	0.850705512896212	-0.493719344539564	0.621504401512999	0.818382444613881
Dip2b	336.545193833031	-0.499012439280644	0.370254531316569	-1.3477551172871	0.177737158029246	0.434581975755398
Fbxo44	45.6829521694334	0.353440164153318	0.613220373438483	0.576367288926637	0.564366949628055	0.783090550803267
Ap5z1	163.6757717017	0.913129010289419	0.409181788506455	2.23159738761202	0.0256415844620309	0.136862224835351
Fbxw8	398.103097044016	-0.745123505367731	0.336689306559122	-2.21308931068438	0.0268914889146695	0.141242056700128
Pax2	7.42158296365274	-1.98190124844262	1.51705260486628	-1.30641563917114	0.191411250303706	NA
Dna2	429.148521629115	0.500620420573381	0.340649075575987	1.46960745373199	0.141668100370294	0.380551049541454
Kdm5b	2083.80980981958	-0.562567823534347	0.297574654239932	-1.89050987884457	0.0586898006218349	0.227322907652563
Supt3	366.806158416741	-1.48161776724261	0.407197780974123	-3.63857033724052	0.000274155754934628	0.00613513526541976
Esrrb	4564.85542923141	-0.0974615150234143	0.284350145695661	-0.342751767490659	0.731785214213345	0.877245740351682
Chchd7	277.693700608372	0.969033166151081	0.36719357497995	2.63902538655257	0.00831447543725756	0.0679106424370854
Rxrb	49.4900168361492	0.761541066424886	0.598372757519409	1.27268672721984	0.20312922934457	0.466915864825492
Cadps2	119.898832170466	-2.52682328611433	0.552935674445993	-4.56983226601548	4.88114722071564e-06	0.000254150610528433
Gabpb1	436.715338952433	-0.396483441508301	0.326229565028531	-1.21535104114069	0.224232232476065	0.494621588624707
Dll3	5.81809065305235	-0.572566990337587	1.58081101331319	-0.362198254892947	0.71720388354875	NA
Fam57a	24.2269841911818	0.0243298713156478	0.801091206597968	0.0303709129687875	0.975771242238784	0.991523255135363
Mettl7a1	60.551474389821	-0.261992973868959	0.605260244443442	-0.432860040410999	0.665116451609954	0.843475388911471
Ckmt1	10.2208774132845	1.99834886722429	1.28859730287841	1.55079392356361	0.120951077276356	0.34774559135836
Gm4788	4.25931593110873	-3.99083866359231	2.2335092844181	-1.78680191366746	0.0739695099593229	NA
Spag7	121.761090882459	0.785232952919972	0.465833034686684	1.68565321574524	0.091862612903946	0.296981374891088
Gal3st1	7.56768013810369	1.26434245901127	1.40648977544028	0.898934696212412	0.368687445697634	NA
Gpr68	14.7437908790248	-0.608276561983324	1.01983436349299	-0.596446426751049	0.550877033125333	0.774379178138119
Golph3l	183.048406109698	-0.339589621404754	0.418896257481102	-0.81067714342154	0.417551102567014	0.675342221661099
Sptan1	736.610201838709	0.450099163129659	0.304539200289659	1.47796790265933	0.139416369658687	0.377588463649578
Slx1b	151.356322365512	0.756888642713597	0.409696196057635	1.84743878512145	0.0646835723814051	0.241256388913059
Rprd2	779.371264556171	-0.338500451313056	0.309508956968257	-1.09366932262245	0.274100033463881	0.549835200565379
Edem3	338.048978524807	-1.03122703526649	0.363627522353119	-2.83594329877228	0.00456905570188143	0.0449883886640027
Pcsk1n	8.98714192812207	1.31316613218458	1.3432888871012	0.977575371012248	0.328284383429071	0.601321366321198
Gpr162	26.274191192986	0.204774047374294	0.849119854684564	0.241160357097484	0.809430834669219	0.919089371015642
Syk	296.442842098136	-0.195064811342199	0.363232105521117	-0.537025247430554	0.591250174483758	0.800571657259029
Frmd4b	334.836589183263	-0.610023096851658	0.40056813712553	-1.52289470957219	0.127785049592178	0.359292100586655
Pomt1	161.072119487486	-0.187037156043204	0.410816421968351	-0.455281595480165	0.648906665161311	0.835037662932507
Mpp4	16.3699719267015	-0.408534758014577	0.958181032849548	-0.426364897664097	0.669841975377475	0.84596697386592
Chst10	11.4332471583636	-3.14281115609354	1.33292625882207	-2.35782822589968	0.0183821967263658	0.111426807291035
Abcc10	84.4526703576487	0.405117681983496	0.53633660879224	0.755342214837373	0.450043675375081	0.700573087166668
Chd6	1505.3603328016	-0.417147862228608	0.316913050618652	-1.31628489711701	0.188078438034453	0.447535620335984
Tyms	725.090550259296	0.322883477592542	0.305487859468881	1.0569437297898	0.290537269145133	0.566705117560145
Fam131b	18.9604002527011	-0.291924134171635	0.898004371781797	-0.325080972147615	0.745119789566868	0.885028878145142
Ahrr	29.229916199309	0.331638654270155	0.768519178315523	0.431529444713477	0.666083447701326	0.843780538785322
Zbtb17	607.10010329436	1.19609356725468	0.331092116295603	3.6125703645169	0.000303176800384131	0.00664492822522887
Gm21992	2075.3303743325	-0.977773789483737	0.342639997627258	-2.85364754919072	0.00432204521290739	0.0432475283715979
Sergef	358.791431625775	-0.772327996266613	0.355596210796127	-2.17192414547243	0.0298613849055989	0.150083872906606
Armc3	3.88088235468883	-1.4297037497302	1.998058734922	-0.715546407491378	0.474271475681274	NA
Acbd6	622.41836023739	-0.411627983143655	0.360803835808746	-1.14086365578954	0.25392666578426	0.528104644432174
Ccdc88c	1463.01673051385	0.0225122062550281	0.323259102817192	0.06964136836004	0.944479109663171	0.979988149677304
Nudcd2	278.372100731279	0.045901867433353	0.352200260804869	0.130328885414381	0.896306227707915	0.958587999400583
Zmynd19	380.649942164158	0.418643835805226	0.358147870143466	1.16891337546563	0.242438533990763	0.515474636351921
Odr4	154.685618687173	-0.125474235420108	0.405076372200676	-0.309754515521206	0.756747642794473	0.891711672780134
Elovl1	48.6731298522625	1.44264379568533	0.634209551681072	2.27471155529175	0.0229232388508361	0.128133484705154
Nfatc4	94.9068646307206	0.54649631718079	0.571852673079503	0.955659285874864	0.339244398447624	0.61149173696766
Camta2	43.6877534585624	0.399303363904837	0.653870092747298	0.610676904072988	0.541413499030382	0.767407841443175
Ephx2	16.2302622157935	-0.747523342603461	1.07569620105152	-0.694920500669925	0.487105124342581	0.729104592875425
Hdac9	51.2881971084265	-1.84513613988978	0.643584850898736	-2.86696639504976	0.00414427015496118	0.0421017543331761
Styxl1	10.951945847333	0.264594059759291	1.16037512026601	0.228024588892112	0.819627124847585	0.923806597980281
Pex5	284.341532488829	-0.537817601991091	0.368253804875955	-1.46045361886282	0.144165445741654	0.38434092753742
Coq3	299.800831005277	0.324982803578373	0.389185486346563	0.835033203907766	0.403699013499151	0.665350960207939
Chrd	3.68941537974695	-1.00523986615888	2.06525794842758	-0.486738166011775	0.626443894711181	NA
Dync1i2	349.71614270736	-0.978815939568593	0.367502075369689	-2.66342969242813	0.00773485736914961	0.0647256106502905
Dennd2d	10.5143457818346	-1.14773395869722	1.37670457502062	-0.833682098194545	0.404460148592046	0.66600409519448
Gm15290	19.1464493851643	2.32122940383559	0.939519867549646	2.47065494196474	0.0134865880859043	0.0925518918161573
Sh2d3c	7.21035360120614	1.1411764873442	1.46289369283743	0.780081623792341	0.435342832115631	NA
Pard6a	8.06895689047357	1.30291555280335	1.33231781953433	0.97793149179581	0.328108208447644	0.601232484940525
Srgap2	1303.65966541869	-0.918292166869788	0.313375907800157	-2.93032152125552	0.00338611447499957	0.0368864200865682
Nrip1	773.645433008477	0.383845604616786	0.303717808074899	1.2638231753672	0.206293500982692	0.471405145091346
Tes	56.4838570909094	0.939462958571297	0.649842321782285	1.44567832392739	0.14826744682188	0.390550697895276
Dnph1	82.1680428386671	0.896511182774019	0.560176674370115	1.60040791377487	0.109508120652865	0.328560721459299
Fbh1	230.509233539833	-0.536602782398887	0.367972796180004	-1.45826753490873	0.144766815088126	0.385311580400359
Rpl15	780.294496390005	0.637134210361411	0.376202602865626	1.69359330719194	0.0903425907202407	0.294114044388085
Sh3tc1	440.219523101187	0.45789571899722	0.406040811230896	1.12770861039591	0.259443000082064	0.533928596400163
Ghitm	609.055865039568	-0.450301947566572	0.353427798725283	-1.27409883769949	0.202628390306504	0.46654162871231
Atp2b1	805.272896971421	-0.774684820913271	0.34023145795352	-2.27693472429908	0.0227901239110416	0.127696190880067
Lrriq1	23.2953394298295	-1.97430078674549	0.921115238834288	-2.14338087517046	0.0320825274953455	0.15761266295099
Sgtb	188.781875944508	0.137542637502287	0.386328068586212	0.356025483743989	0.721821480673597	0.871715770467708
Zfp532	1270.07276134913	-0.605201245345051	0.330323865179428	-1.8321450828759	0.0669298081744909	0.246292742710495
Tnks2	1032.46223550052	-0.492179885817726	0.296899418935606	-1.6577327351539	0.097371423418589	0.306834044005605
Mbtps1	1103.58842517582	0.0367151077466673	0.29727879119814	0.123503959359806	0.901708039180396	0.960930704591511
Cyp4f16	102.431866609046	0.0826357411069339	0.45832065618274	0.18030114940747	0.856916153362377	0.94101706837955
Toporsl	7.71179018002726	-0.591583741317235	1.36096779643691	-0.434678721176237	0.663795645840715	NA
Prpf38b	828.076537154901	-0.228743883107155	0.313931716808602	-0.728642156429882	0.466220584262603	0.71397011333983
B4gat1	8.3229558620651	0.496726303166848	1.33049324397992	0.37333996652323	0.708895434247634	0.865081258601497
Rcor3	14.1976693592393	-0.793413522769632	1.03207095599195	-0.768758696447439	0.442036572746944	0.694029228220836
Man2a2	62.2463064028962	0.128218059489107	0.561530688364323	0.228336691379401	0.819384502269329	0.923806597980281
Gm1715	7.58362593633735	-1.90888842305241	1.46594234773762	-1.30215790955107	0.192862410319176	NA
St6gal1	104.718919343221	-0.0928868772444892	0.453870112799479	-0.204655196773282	0.837841527208082	0.932878411407819
Fam227a	11.2903132860157	-0.141188464580452	1.13736067786358	-0.124136931519085	0.90120685717539	0.96091605722833
Arap2	207.706786627984	-0.549989189390754	0.428781422919155	-1.28267961248511	0.199604345429126	0.462390196862468
Tmem158	1.6883390887068	0.799185508752917	2.88178674921714	0.27732291744697	0.781532163831187	NA
Diaph1	948.08982162002	-0.501331423055735	0.316794220724279	-1.58251442185262	0.113532182641611	0.335726510745084
Gfra2	7.4637644880098	-0.523260603044759	1.56541291166829	-0.334263630473771	0.738180632247508	NA
Crim1	115.889237496827	-1.06828783584283	0.495690516135216	-2.15515084729081	0.0311500318337927	0.154877473452219
Pde4b	34.6592954577615	0.788044928755226	0.942193034144939	0.836394348288081	0.402933091031606	0.664946278858564
Fbrsl1	1659.95567884128	0.122651900565182	0.299040311425347	0.410151728309048	0.681694648684119	0.851152345663497
Phka2	47.7612973334717	-6.73881530464307	1.33255264605349	-5.05707247259677	4.25741477506952e-07	3.55563699319205e-05
Eif2ak4	171.415416224336	-0.263822770238522	0.395491780158853	-0.667075230065604	0.504724081121076	0.742711409378935
Cpq	102.861139980485	0.427263618447229	0.457692724825528	0.933516298757209	0.350553459130444	0.620950695898776
Cdadc1	66.199359545624	0.188170748376204	0.531275888703258	0.354186501547232	0.723199118972999	0.872619295773086
Axin1	390.78376635657	-0.20689144136374	0.332800727652273	-0.621667635233991	0.534160437295053	0.761364936885908
Arrdc1	51.8428300714568	0.14621262418577	0.588339077636398	0.248517614660523	0.803733942958145	0.915692130016487
Septin2	705.877889798724	-0.493458680617118	0.342668105333143	-1.44004846945815	0.149853686571474	0.392624647736374
Mettl14	241.028980876202	-0.192506686011554	0.376726416998388	-0.510998638071026	0.609352010431753	0.810903977223176
Pcnp	573.637106640856	-0.246018458882606	0.340704797896541	-0.722086863470916	0.470241074205103	0.71698496495679
Kcnc4	4.42824417109633	-0.400818736470758	1.82233114127611	-0.219948354825391	0.825911376582288	NA
Paip2	323.336555326216	-0.605934722011709	0.375651947460877	-1.61302164439016	0.106739805483009	0.323204083995707
Plcb4	1227.86337897665	-0.671460092144829	0.3313410895922	-2.02649207489247	0.0427143840427753	0.188598617587623
Pak1	743.019539062452	-1.00682088352141	0.374889686532416	-2.6856457237704	0.00723898000717541	0.0615433709458998
Zfp948	339.171123030035	-0.325214531384719	0.416633468591272	-0.780577068098585	0.435051283535487	0.688701493125132
Kcnj9	16.5505271659396	0.572165464067985	0.953683425489637	0.599953243157419	0.548537396997841	0.772705419340581
Kcnj4	13.8650425906424	-0.137102267647882	1.02613176309211	-0.133610782337293	0.893710357571121	0.957076009809234
Kcnj3	3.70368279869274	-3.78095251718776	2.33241933580797	-1.62104320571413	0.105008372937943	NA
Ppfibp2	364.408512034787	0.0248783048562483	0.344915785595593	0.0721286351486901	0.942499538015994	0.979524936703405
Uspl1	758.785506130833	-0.406190564262916	0.309385100093801	-1.31289633579563	0.1892178817718	0.448875906424962
Ptpre	22.983149008601	-0.458997326840305	0.840287144989716	-0.546238663267807	0.584901892481198	0.796030462553956
Amer1	24.066397794955	-7.90125067163457	2.70020479126	-2.92616719191421	0.00343166457743497	0.0371923748689263
Nr2f6	31.1483067455891	0.397402841705215	0.773354067296288	0.513869207534615	0.607343437348754	0.809750100938468
Epor	5.69520617341928	1.05757795555189	1.58053886790927	0.669124927595643	0.503415789828857	NA
Epn2	1009.38583459952	-0.359349157094727	0.297110724621659	-1.20947891582279	0.226478906509475	0.49718156384135
Ehbp1	844.320098702755	-0.940490891941347	0.346380048364929	-2.71519937820002	0.00662358809207705	0.0578836656963127
Apoe	344.802112862723	0.394436713450503	0.464152500220214	0.84979982497857	0.395436386974291	0.659215414580234
Tnfrsf8	58.7939311210921	1.19896966165523	0.610478654276071	1.96398293905463	0.0495320704692095	0.205649998063259
Kif2a	401.974722236597	-0.676042360594659	0.343512255334524	-1.96802981581052	0.0490646072100235	0.204505659493507
Tctex1d2	25.1843602765694	-0.395812291034307	0.818202245395586	-0.483758500128461	0.628557270495281	0.82233078758971
Srsf5	447.181850430162	0.551116927236934	0.367411378091107	1.49999961922865	0.133614501170924	0.36899202419755
Col6a1	8.76497042595158	-1.53007555218994	1.30382165317386	-1.17353132498246	0.240582802672716	0.513645288646944
Sytl3	188.285052729336	1.8343733045994	0.446335132940805	4.10985640434155	3.95905231536467e-05	0.0013898013869706
Zfr2	18.647877179536	0.588802799421333	0.9186940459488	0.640912828397875	0.52157932065327	0.753764658555261
Gm6936	1.72783996501925	-1.22871910261118	2.87717524992019	-0.427057442067619	0.669337489535268	NA
Gm12866	33.8418485077264	0.28289767991554	0.696983445518721	0.405888664550701	0.684824407261413	0.853027089250118
Gm10778	303.41046304943	-0.0683569713276921	0.377411076457447	-0.18112073437092	0.856272810073524	0.940714811032541
Ercc6	219.428108036718	0.0454665295314219	0.377019183915396	0.120594737538938	0.90401203725727	0.96190072546202
Eif5	560.56938064341	0.673972205890656	0.334898698419155	2.01246588616812	0.0441708492503469	0.192239479468983
Rin1	17.233362501638	0.76444929616901	0.940986358936123	0.812391475082907	0.41656703631918	0.674900147567961
Plekhg4	5.24797597252225	-1.32973176014777	1.6537387978476	-0.804076049904893	0.421353055446946	NA
Palb2	427.340842112424	-0.13404742016949	0.329249749817394	-0.407129907445136	0.683912578523753	0.852755164751806
Rars2	273.056841454748	-0.0150487467220444	0.366753293856913	-0.0410323423786772	0.967270112076408	0.988736690916975
Tmcc3	17.6505588674605	-1.51722383077913	0.998491781228607	-1.5195155927195	0.128632766194669	0.36088383591229
Ano2	9.33895174843125	-3.08184494380704	1.59490825565041	-1.93230233330898	0.0533222006056588	0.215140852333157
Dpysl3	7.65743379998115	-0.217536102682899	1.3493899802052	-0.16121069955612	0.871927454315829	NA
Eif2ak1	197.505015978359	-0.0174921743964304	0.383972324976939	-0.0455558207156753	0.963664282548453	0.987416023198631
Mmp28	9.01970748445301	1.14718574168073	1.26903976536642	0.903979349574984	0.366006351459643	0.632687927347311
Rab3d	11.4608645272404	0.915710557192516	1.15054732200282	0.795891259473352	0.426095241988662	0.682457383069833
Tnrc6a	1136.25378499382	-0.709041006935163	0.325234516825524	-2.1800915039886	0.0292506794202222	0.147931013416289
Capn5	282.632955732006	0.514163068117434	0.393211076177358	1.30760067370412	0.191008788287312	0.451484085420189
Nptn	610.770305176375	-0.795636660946975	0.362438838928788	-2.19523013399594	0.0281470936996931	0.145025630360757
Slc25a44	203.856591314145	0.28888317939594	0.379392481998144	0.761436225289654	0.446396557322273	0.697422203357135
Slc25a45	5.32597438105665	-0.0550158687434092	1.65085893000495	-0.0333256026565785	0.973414937128418	NA
Slc10a1	169.506334039981	0.58610131580337	0.404814233126998	1.44782783766276	0.147665205311226	0.389567246584056
Lpxn	24.248979319736	2.08861277579771	0.858025694153137	2.43420772831185	0.014924427306542	0.0987822751380629
Poc1b	282.062459878323	-0.823050532612155	0.369731304105784	-2.22607748781984	0.0260089915659347	0.138130878732134
Acd	32.8740487289745	0.638001626437001	0.744563259017532	0.8568803506083	0.391511013209946	0.655493674894744
Tesc	20.4437756821225	-0.065136437176148	0.873749126370712	-0.0745482143675553	0.940574178347601	0.978796367752265
Alkbh2	170.455122301066	0.951193999142609	0.427698238739035	2.22398390497696	0.0261495271501391	0.138583662017858
Dhx32	434.293375479413	0.361498703587339	0.345053201618762	1.04766077199523	0.294794927141603	0.571094632860711
Wsb1	199.74136059523	-0.386244241269174	0.404472024636271	-0.954934378011709	0.339610883299404	0.611758338969937
Mtmr14	293.541275660731	-0.570586514755559	0.352484282019536	-1.6187573286571	0.105499486616333	0.320893225418592
Ap5s1	24.248829317614	0.947628088100574	0.82332015092074	1.15098371762287	0.249738934157033	0.523656728037178
Glis2	216.892570822352	0.209104653756319	0.507642534421173	0.411913186105939	0.680403055530268	0.850370720223569
Gm13483	12.8551569869384	-0.132615023639278	1.07502373918944	-0.123360088530946	0.901821960358538	0.960930704591511
Cyp4f37	15.3968510802096	0.28663423386812	1.06255844741767	0.269758557343106	0.787346007606561	0.907245136540333
Tmem9	151.033004869365	0.0587996408348252	0.460152139982331	0.127783043314941	0.898320669518551	0.959680755380657
Bmp1	3.0797998229044	-1.13061719286825	2.0903829999349	-0.54086604842436	0.588599913969303	NA
Nsmce4a	335.421735100314	0.260381177306991	0.347117956626231	0.750123041278917	0.453180603503479	0.703870396446755
Satb1	168.13051706331	-0.790114249040764	0.459678590910597	-1.71884065228183	0.0856433910138104	0.284892482264028
Dbn1	9.61586766063517	-0.470401002251533	1.22603512688732	-0.383676610837241	0.70121815013895	0.861787712491488
Psma2	282.181114494548	0.545466768515945	0.352163572752355	1.54890173408004	0.121405344037336	0.348610671035748
Syt14	459.25537717927	-1.6140040464207	0.422517774448251	-3.8199672156476	0.000133469413277207	0.00352370281581851
Utrn	2060.41280657336	-0.949030719537091	0.334550774299519	-2.83673149919969	0.00455779232682596	0.0449378629260665
Usp24	2292.86455088916	0.72320479412613	0.292077687058234	2.47606998470218	0.0132837536592223	0.0918008676352311
Foxred2	79.118672512778	-0.298690661754846	0.532228185790358	-0.561207898659652	0.574655818985261	0.790329098696489
Homez	23.4531874516714	-0.656229153291176	0.822981885655295	-0.797379826615086	0.425230471789597	0.681927079383468
Hdac7	28.9598225026955	-0.948503794809826	0.796186435939863	-1.19130865836738	0.233532436099134	0.505775842114363
Xylb	55.2259870058662	0.800216473284147	0.596861159073834	1.34070790353633	0.180015307474185	0.437224025642489
Pmm1	654.779113596617	0.71142735411662	0.378974194343769	1.87724484868561	0.0604845432623066	0.231131561807565
Sh3glb1	166.358163751565	-0.092117715318827	0.41636069481929	-0.221244984132828	0.824901684725291	0.926482704352621
B230311B06Rik	4.29268370139586	1.12262291183203	1.94189047904016	0.578108252730568	0.563191035635417	NA
Foxp1	367.406418908083	-2.45178853193222	0.390949222121359	-6.27137334774165	3.57877339519798e-10	9.94121009648692e-08
Eps8	88.335356264018	-1.16973553631323	0.537246634893622	-2.17727847945451	0.0294597958686339	0.148618992697903
Cast	426.116860766714	-0.298272409966258	0.341955612016097	-0.872254759053984	0.38306941231847	0.648114319532413
Kcnq2	6.88015312313625	-0.806994353430268	1.53958349176174	-0.524164072782324	0.600164427023594	NA
Ube2h	729.048582447602	-0.859262208608243	0.323483601587594	-2.65627748791949	0.00790085722927558	0.0657701326877416
Stk40	487.411946785201	0.79119228587655	0.348173866368312	2.2724057211106	0.0230620164881945	0.128459654178792
Ppp1r36	4.79747596345896	0.860305727192868	1.705535949486	0.504419579928608	0.613966561722107	NA
R3hdm2	590.026771430839	-0.658913485645767	0.343639718216107	-1.91745438817812	0.0551802303053181	0.219450041344959
Pola2	623.878758176957	0.130762796171773	0.314893644650753	0.41526019465017	0.677951437418764	0.849402327286481
4930432K21Rik	31.9306758806858	0.836398966294187	0.759559195396336	1.10116363723009	0.27082544454237	0.546526773588503
Mmp19	5.55849235750628	0.739842962164461	1.72787417771042	0.428181039862993	0.668519319133631	NA
Grwd1	135.950410754372	1.03815609166356	0.450056407586911	2.3067243886825	0.0210701897407418	0.121495886510469
Igf2bp2	1117.39026003886	-0.805419890227022	0.32142729302552	-2.50576073564193	0.0122188272283262	0.0868849050214536
Gm18905	8.15171110532323	1.92808451311589	1.47906308605941	1.30358504061702	0.19237510389805	0.453001575134386
Smtn	77.8402911767581	0.84099358450923	0.55483477973607	1.51575498729421	0.129581317822889	0.362556385295197
Mapkap1	836.699220544363	-0.79433360343837	0.309013759327275	-2.5705444481425	0.0101538795846528	0.07718398175651
Rce1	30.3218396789822	1.09871060304107	0.733153908895087	1.49860839546898	0.133975253457565	0.369668708417353
Large2	37.4220673979889	0.504701202889935	0.696632961135307	0.724486538890466	0.468767088356209	0.716238892145837
Plekha7	1968.45079127914	-0.171177849887446	0.315337753752671	-0.542839694423987	0.587240180286636	0.797847424104481
Elf2	362.199108790466	-0.242136093810746	0.339412617045872	-0.713397445027863	0.475599853665202	0.720645643406654
Coasy	47.137979723725	0.250542459145986	0.672589434166434	0.372504304139854	0.709517407971137	0.865261828503073
Csrp1	154.109877360368	0.0322330894692041	0.43276652575636	0.0744814756937805	0.940627280476394	0.978796367752265
Pcx	153.309202663143	-0.855199756135537	0.41809080920487	-2.04548805500405	0.0408067656538639	0.183085973147849
Rfx8	5.0388217683463	0.020727488904344	1.64896077357115	0.0125700315232209	0.989970830030503	NA
Lrrc57	4.77786465341004	0.959248225498794	1.72826755845402	0.555034560943138	0.578871021139856	NA
Mindy3	640.973321665709	-0.426894338196918	0.381704214040198	-1.11839042508439	0.263400281913978	0.53848678408138
Tcea2	12.7478030462364	0.517082449284447	1.14175786761069	0.452882755576298	0.650633168882291	0.835724832325886
Stam	518.651428486966	-0.694700166793922	0.366978022878312	-1.89302934640389	0.0583539669315659	0.226571555591477
Fgf13	28.7629083565887	-8.17860329871882	1.67077963158147	-4.8950819989213	9.82647467247028e-07	7.17501104941858e-05
1600002D24Rik	4.51134951820233	-1.25823769498224	1.77720726347452	-0.707985906225887	0.478954009764541	NA
Pde1c	17.1980804748653	-4.44194093674686	1.2713831922374	-3.49378610938678	0.000476222393821016	0.00920600567056724
Eda2r	108.028332301702	-10.0638118381621	2.19100816400643	-4.59323338154963	4.36430509472258e-06	0.000232362877084855
Nxt2	7.82876550713253	-3.59381360823016	1.63359835471343	-2.1999370884899	0.0278113588563081	NA
Phyhipl	30.4037786808417	-0.711739793232806	0.793418823568928	-0.897054332579713	0.369689925491926	0.636558128006446
Rab26	139.290071916427	1.67417599515545	0.580957739061411	2.88175177399345	0.00395471144702036	0.040884549247594
Tmeff1	1652.36983853036	0.826744526300799	0.297407393403619	2.77983851322352	0.0054385936405006	0.0509096142409148
A230028O05Rik	9.6965695405774	2.23844688270858	1.29440771991835	1.72932133226908	0.0837516007655661	0.281403616771602
Arntl2	15.2372659704107	-0.651127869052852	0.997154544709037	-0.652985911268997	0.513765361330559	0.749182895859807
Erg	95.2273852209282	-2.42930724636384	0.496058316345919	-4.89722108533264	9.72014572747568e-07	7.13816218998185e-05
Chfr	324.561732427252	-0.415275945802127	0.36997903942335	-1.1224310070359	0.261679226933202	0.536253429032336
Mlst8	109.427049179146	1.32998609428184	0.470490974650821	2.82680469113972	0.00470149931968455	0.0458943913727496
Psma4	267.240245392927	0.310224332373563	0.358111025044506	0.866279758728477	0.386336763604633	0.650824010331439
Dnajc14	77.6727858832069	0.608816484613928	0.536784210807078	1.13419223657593	0.256713919810794	0.530877240223713
Becn1	192.794756474235	0.500119017163892	0.424398394942271	1.17841872901503	0.238629714718656	0.511612499106541
Mier2	191.487746814495	0.361644840667748	0.419119757668383	0.862867555277339	0.388210291027964	0.652789985360617
Zfp653	190.539595306432	0.187065100427192	0.394545479705301	0.474128104488529	0.635408558298629	0.827144514867551
Ndufa11b	4.46271098487891	-0.47009963233016	1.77547808558864	-0.264773548119747	0.791183915382316	NA
Itgav	211.637434812844	0.027392163471325	0.398747864013595	0.0686954487871339	0.945232040989274	0.980284446223415
Sec23b	290.176382188448	-0.188260832832014	0.381646995797204	-0.493285247637716	0.621811050634922	0.81841084054402
Cd180	15.5099685143608	0.330923223347073	1.02226727919229	0.323714971693646	0.74615383493264	0.885763071606213
Gna13	859.910270627242	-0.0159172141315053	0.306669385187951	-0.0519034990132778	0.958605586226526	0.985047220008247
Actr6	172.863503070365	0.0338105671338379	0.393140004397849	0.0860013398677749	0.931465352113602	0.974406609032567
Rnf146	411.494922874497	-0.274766760011291	0.361979332353302	-0.759067536328596	0.447812157660839	0.698484342019844
Cdc42ep3	188.677249415619	1.14993879750088	0.393709632932843	2.92077892261538	0.00349157496684508	0.03752617597329
Sox13	308.553152265644	0.618043508157956	0.368982800167676	1.67499273103543	0.0939356578650954	0.300377836886934
Stpg1	46.8799532083989	1.99618719509544	0.701217655812958	2.84674405806447	0.00441688578150397	0.044024154848719
Ttc30a1	29.6985447879818	1.58670952573318	0.778173903348398	2.03901662456906	0.0414483683899368	0.184796668278651
9430065F17Rik	50.5252185975909	-0.0708464210945991	0.616252184731221	-0.114963358913687	0.908474164781577	0.96307379139869
5033417F24Rik	6.42297322694284	0.31010549767834	1.66290148675074	0.186484587420916	0.85206476431549	NA
Slc35a1	141.052345086407	0.25550123011979	0.42156505510754	0.60607782126204	0.544463077819708	0.770107284522939
Lpin2	151.002264705748	-0.536680268317365	0.429500418307185	-1.24954539144016	0.211465662197122	0.477826389311198
Cdc40	383.260109432377	-0.0551481489577682	0.372365088308259	-0.148102361605163	0.882261985709464	0.952061400054475
Lrmda	36.3737680377676	-2.76843510899965	0.793644041012603	-3.48825791656853	0.000486178855848633	0.00935585336530559
Nt5c1b	1.89273748656749	-1.98373547484882	2.79483141287469	-0.709787168453359	0.477836127371293	NA
Aldh1b1	23.1208150405922	1.40818894769196	0.859985124765258	1.63745733169088	0.101534947361027	0.313991664418974
Shisa5	101.775937691625	0.0789955017312073	0.470082417128342	0.168046067780578	0.866547037516892	0.946145265777224
Slc22a22	22.1478997602828	1.3329960551638	1.04755818257503	1.27247925445737	0.203202890454559	0.466917197307742
Mtdh	1009.516608386	-0.381737990012355	0.323134505734535	-1.18135941299307	0.237459974278012	0.510700040000942
Usp15	1210.1661336078	-0.76392436682459	0.313195631138889	-2.43912842604699	0.0147227349427692	0.0980850401974475
Itga7	3.39532744705509	-0.126343666061638	1.97550780773167	-0.0639550325071656	0.949006032324441	NA
Plekha1	380.388872482352	-0.924048049241453	0.364320719212177	-2.53635876444155	0.011201191511339	0.0822579454780975
Lag3	12.5374911528045	-1.7675951656924	1.1484485180013	-1.53911571828107	0.123776048384116	0.352173312458748
Plek2	58.6932396324381	0.391496162101072	0.559141143495604	0.700174127150687	0.483818567298345	0.726466939240688
Abl2	847.835743031776	-0.523955646047385	0.344943177377433	-1.51896219554468	0.128772012064396	0.361002362913306
Clmn	143.453770701057	-0.158061432165633	0.425405506796864	-0.371554739278701	0.710224392986677	0.865380689766735
Slc37a3	357.672811388131	-0.603877191555313	0.35990783782963	-1.67786618706862	0.0933732247718572	0.299253339888335
Klc1	349.744658671712	-0.114728578472723	0.343305538995872	-0.334187962152579	0.738237727147768	0.881100248586451
Higd1a	125.61965962403	0.182271694353451	0.433420123589769	0.420542758476002	0.674089000082114	0.848073769523704
Ythdc1	525.629168298112	-0.185047794539759	0.338616303653174	-0.546482235330563	0.584734495751888	0.796030462553956
Adck1	228.315778223213	-0.363713521920537	0.378117149568626	-0.961906970724493	0.336096336705293	0.608877398874942
Slc4a2	20.2600462411183	0.629464722725946	0.924919462485422	0.68056165780582	0.496148895074544	0.736328755082756
A530072M11Rik	17.9827791257502	-0.527607847289817	1.08495211217519	-0.486295976909093	0.626757331226134	0.821360703902023
Slc10a7	2759.18616606925	-0.539808287942123	0.293338333196295	-1.84022416047785	0.0657353342922123	0.243539026264392
Cyb5r2	85.003872755029	-0.110137551389033	0.486679100933866	-0.226304255057788	0.820964789176277	0.924173031106904
B130034C11Rik	14.2790234510157	0.45630166767515	1.04191001824612	0.437947288810271	0.661424494525202	0.841496656573159
9630028I04Rik	89.3227528852314	2.15695883130784	0.642401015943148	3.35765165025631	0.00078607610064055	0.0131300397568431
Ypel5	89.2874416227771	-0.00127430031067017	0.487155853971268	-0.00261579595171062	0.997912899176046	0.999307776828299
Zfp574	135.072534102268	0.78671381814848	0.495087316991266	1.58904054123115	0.112051240132476	0.33328462439776
Shoc2	585.863196752856	-1.08348210428273	0.378994929865751	-2.85883007634569	0.00425206485059652	0.0428830976013594
E030044B06Rik	12.7982243142433	0.140426030826857	1.10348144341429	0.127257265325971	0.898736782573724	0.959777457148694
Clip3	10.1212708308494	0.443680377579027	1.24407780083684	0.35663394787736	0.721365859744161	0.871477068716167
Cdh1	1398.69437452154	-0.209274078827885	0.318467257104137	-0.65712902711205	0.51109795598585	0.747487047524236
Islr2	22.0642148913748	2.55998705034573	1.01100785980886	2.53211389556331	0.011337715732049	0.082813922302478
Slc24a2	13.5637595620743	-1.16819450864448	1.129317867936	-1.03442488763553	0.300937574562468	0.576518789768997
Aqp8	6.68231608963751	0.0966075002578871	1.46306657655711	0.0660308299060621	0.947353280292752	NA
Kif21a	121.842477829138	-1.60015497005161	0.479794639947072	-3.33508304767249	0.000852739282190498	0.0138629803407509
Abhd14a	116.482585451866	0.100489990104515	0.455968654178778	0.220387934967816	0.825569040934085	0.926586530818787
Zfp78	71.1300153349828	0.572853434841318	0.535666291264697	1.06942222085475	0.284879458978728	0.561584345391884
Ipo7	2152.78625551241	-0.19869963749612	0.301574826475382	-0.658873420631282	0.509977055113898	0.746704114844206
Wdr70	1730.38753761731	-0.464697668961348	0.317165796551207	-1.46515694319618	0.142878103755931	0.382024777106777
Cacna1d	10.8869973844855	-0.526891330332203	1.20509609425089	-0.437219349432651	0.661952278373227	0.841799816726979
Pls3	51.0360708920158	-8.98257346163178	2.79653349934599	-3.2120385697981	0.00131796679741951	0.0185867588079777
Ddah2	39.0306339994684	0.796367253603942	0.721683479880942	1.10348549718129	0.269816386224357	0.545435502535485
Men1	52.1457589246252	0.518863518698513	0.588529614923979	0.881626863867395	0.37797862288829	0.643703368487218
Taf1a	316.643202121272	0.612885702320987	0.350493663438756	1.7486356138592	0.0803540261010669	0.27447208801153
Tk1	648.136012465027	0.886147561898851	0.37372447857176	2.37112528803408	0.0177340185007076	0.109471153817411
Trim2	399.265207086504	-0.093039008051563	0.368950125688705	-0.252172316997834	0.800907874594953	0.914239844700224
Ank1	3.70112932940693	-1.18698846404285	1.91979947331855	-0.618287732932355	0.536385686683825	NA
Ildr1	263.588365258793	0.129144127584393	0.45052143693297	0.28665478931163	0.774376658233944	0.901018479230863
Pars2	127.537748946431	2.11494759092849	0.473534828385428	4.46629786058112	7.95847867667642e-06	0.000394160622211517
Clip1	146.011780205138	-0.455542456866212	0.426241176622608	-1.06874342942598	0.285185296355687	0.561667342298546
Arhgdib	2.79046769652781	-0.738345859324006	2.22195434953553	-0.332295692518772	0.739665992160784	NA
Bub3	238.506381529886	0.0138954929426741	0.368579846140158	0.037700088836084	0.969926805167567	0.989518939435623
Mtch2	540.511664459725	-0.610612362224651	0.350490158867868	-1.74216692473482	0.0814792397182219	0.277007799013911
Atf3	116.793539982424	-0.336181719219664	0.466682244023374	-0.720365352496303	0.471300076694678	0.71717614336433
Mns1	34.4314244961834	-0.301420863737223	0.693700750759059	-0.434511370223261	0.663917139896947	0.842838304098928
Cdr2	138.089932612297	-0.196729997310295	0.443701648003987	-0.44338351726953	0.657488355976754	0.839551404645692
Lmna	90.281695569768	0.203382434467557	0.505075099768672	0.40267761083591	0.687185406660482	0.854085704338842
Ap2b1	832.900983819597	-0.308874989269468	0.317171939116059	-0.97384084522195	0.330135569050179	0.602983462167408
Blzf1	97.360428249361	0.54305017833735	0.480037869517171	1.13126528722319	0.257943450113179	0.532364855925381
Stoml2	222.4704406423	2.25256661597434	0.405136091214384	5.56002455674174	2.69736694500424e-08	3.82966164702935e-06
Cic	227.878756273872	0.691917186101576	0.390464874046104	1.77203439308571	0.0763888482358537	0.265604544968092
Aven	193.294505056649	-0.652401782602802	0.414314564059891	-1.5746532687866	0.115336499966252	0.337943085661263
Tspan17	66.8336323987455	1.42174984254135	0.550129083337303	2.58439316444869	0.00975505214499719	0.0751809748545079
Lrrc2	513.441656103228	0.380688396672381	0.344542779615226	1.10490893786113	0.269199049171245	0.544793387758975
Ctbs	16.4417915824841	0.658621739592083	0.962317414734004	0.684412159135802	0.493714940132194	0.734231224712788
Zbtb14	79.8945661585884	0.290744729649469	0.50443298821872	0.576379294058784	0.564358836854521	0.783090550803267
Rsrc1	1890.79227352536	-1.36294704672963	0.387998199004337	-3.51276642579053	0.000443467142659067	0.00880966675003005
Zfp638	775.994233999195	-1.58122190486855	0.400845761097979	-3.94471404796034	7.98952604850439e-05	0.00240977152437117
Glp1r	25.7095258342884	-0.838648851103224	0.815437589165212	-1.02846479270323	0.303731243943138	0.579178903910673
Yeats4	303.766408718693	0.659096456274707	0.348774756240033	1.88974816692612	0.0587916488017633	0.227441625306973
Slc25a39	221.85315604281	0.855412541934307	0.415057254023663	2.06095070894855	0.0393077428064629	0.179000120306836
Crb2	20.2983068208088	0.432693282247479	0.880223330009138	0.49157215844641	0.623021829480096	0.81909142535048
Mgat1	124.235353850364	0.0763480810462688	0.455470530880392	0.167624634021203	0.866878590258963	0.946426403479924
Ubr5	2806.40809510697	-0.556389862363908	0.300375288559681	-1.8523156982448	0.063980502785758	0.239678353736856
Tax1bp1	549.71967687836	-0.789515406317191	0.356184772841572	-2.21658944041485	0.0266511598171213	0.140490313590419
AA465934	187.414715955956	0.716178788520722	0.389022768306594	1.84096882462235	0.0656261273884788	0.24339303317915
Cbln1	2.77561219279415	-0.993996539732422	2.20760057096921	-0.450261044866475	0.652522224207547	NA
Adar	615.248619090002	-0.317359908677203	0.312671217141743	-1.0149955969031	0.310107926390454	0.584355316064591
Trpv4	16.4529402707194	0.486753231399904	1.01789610208563	0.478195397744983	0.632511137856617	0.825222311571559
Rsrc2	875.008234970223	-0.267432908572005	0.32548497776115	-0.82164439788141	0.411279312957441	0.671401397667484
Il12rb2	509.978212073275	-0.77524723124043	0.414932919745045	-1.8683676188353	0.0617108473515795	0.234057942255412
Pdcd6ip	309.993371401386	-0.53436481924333	0.359622172217032	-1.48590621081294	0.137303930579383	0.374725198294133
Endov	217.082771328206	0.604385167826238	0.404491943392348	1.49418345086789	0.135127676867113	0.371325044087736
Ppp1r8	666.832147034138	1.47668449861795	0.332798973985899	4.43716662023278	9.1150737205781e-06	0.000441183378793739
Rbm20	370.49658971358	-0.292999362951747	0.339116499846079	-0.864007982757358	0.387583505327508	0.652079266764305
Hdac5	118.990574809966	0.00465949064578556	0.486127853209942	0.00958490778715634	0.992352467157145	0.997469009415853
A930001C03Rik	28.0871888400186	-0.697338309429224	0.80986440042356	-0.861055639764528	0.389207399510922	0.653864337490213
Btf3l4	474.727333503255	0.863892460356176	0.360483068127788	2.39648554048018	0.0165531465843796	0.10486668669073
Plec	171.580940890683	0.204456851841588	0.424729347944375	0.481381502905621	0.630245380535253	0.823274940960894
Ctf1	10.4026827734738	-0.0528216472954033	1.18174500680404	-0.044698007600012	0.964348021817547	0.987555711215308
Rprd1b	400.542280181028	-0.279384634344168	0.362343206295075	-0.771049738177377	0.440677450717897	0.693043257264405
Srpr	217.435946473229	0.948107266704366	0.388518906982744	2.44031178319586	0.0146745906519123	0.0980198219289784
Fbln5	5.05308918729209	-1.13973169024043	1.66965043603192	-0.682616951215912	0.494848919884776	NA
Thra	183.880981152386	0.187955854806602	0.409811183872103	0.458640130390538	0.646492613554252	0.83359057679074
Cux2	161.709984045349	-0.602703738565758	0.435229513084612	-1.3847951952849	0.166115100527213	0.416689979296569
Mx1	10.7499965633625	-1.04135597823066	1.33195890001283	-0.781822906262823	0.434318657257757	0.688362700600287
Aamp	86.4268804587607	0.60167235265131	0.509694958824956	1.18045576522553	0.237818993862737	0.510817129530687
Mroh1	256.848448171079	0.0141895469963529	0.358029733456933	0.039632314498985	0.968386264425258	0.988736690916975
Triobp	78.9994350646404	0.318830641950786	0.509062617361965	0.626309281170579	0.531112099879774	0.759206892523073
Nod2	86.8018865512306	-0.0139098084293922	0.510695725593625	-0.0272369783655886	0.978270722167344	0.992957604881589
Col6a6	8.32553215471412	0.392497831333658	1.32364022320247	0.296529090347552	0.766826054478805	0.89770987852773
Cep55	1241.77445589411	0.0249173874304411	0.294246457690184	0.0846820302478438	0.932514182429459	0.975015647089734
Zfp119a	185.237182746083	-0.382543284832681	0.40602139282909	-0.942175194679232	0.34610295146621	0.616279787554482
Sh3d21	77.0516008674445	1.30408366891979	0.546844894852848	2.3847414160659	0.0170911299748785	0.107146280953905
Fam174b	25.4427867455831	-0.212393587808643	0.826689101342465	-0.256920754687265	0.79723994831606	0.912171566939704
Rangap1	1018.48843258727	0.412862359234485	0.33959637031124	1.21574432275615	0.224082334260494	0.494529199858478
Brinp3	18.9262845711748	-0.728197285237993	0.953649504542513	-0.763590062983702	0.445111572837843	0.696161037664867
Syvn1	152.566159034987	1.27452266699747	0.511891904253988	2.48982774762752	0.0127805019983365	0.0894845230327364
Aurkaip1	65.3049414715502	2.45407567330156	0.60024188493255	4.08847788683945	4.34212929181525e-05	0.00150771000246781
Ndfip1	376.203710314776	-0.914955096850955	0.40438495596348	-2.2625844096277	0.0236613200803301	0.13065413229017
Grk6	189.763605991312	0.149127265152664	0.442130812794017	0.337292178779089	0.735896655056746	0.879469459251319
Cenpa	493.204190685454	-0.0189341184057188	0.328152142055967	-0.0576992071028125	0.953988225286022	0.982739920208172
Rassf5	45.0530741660415	-0.414934765684098	0.627198674389333	-0.661568307822232	0.508247924016124	0.745026037980731
Ppp1r14a	12.9990430753644	0.872186467096791	1.09551776824908	0.796140868158416	0.425950162427256	0.682457383069833
Myadm	207.660238258331	0.220412622285443	0.435565730805049	0.506037566082295	0.612830278196502	0.813414905452884
Phgdh	864.815649472764	-0.546116227512561	0.318490947911712	-1.71469936930185	0.0864003592718165	0.285932180199676
Nckap1	357.088432682183	-0.686998106478884	0.350912396257939	-1.95774818389119	0.0502595682651946	0.207635552309297
Zfp518a	531.172345572824	-0.622645758839312	0.430071541680745	-1.44777251804659	0.147680681049708	0.389567246584056
Utp3	125.742045131564	0.569797654553034	0.516406380261602	1.10339003608822	0.269857821805395	0.545435502535485
Katnal2	1172.85585887548	-0.134252027506251	0.308694857071403	-0.434902054345524	0.663633523377696	0.842765768407892
Rfx4	8.8167092096656	0.180437629524168	1.26601913187281	0.142523619889731	0.886666423834177	0.954127815789522
2810006K23Rik	111.309023908095	0.124894143807759	0.456756311034775	0.273437149723914	0.784517199096328	0.905732459376567
Hspa12b	25.1007853674437	-0.439081266984889	0.793272790200909	-0.553506022655441	0.579916957699071	0.793465990521333
Ankle2	372.16204885241	-0.360668206130661	0.333296635461147	-1.08212375330955	0.279197542428344	0.555352770415533
Dgke	888.851122999371	0.440222832339784	0.299951873568325	1.46764488283654	0.142200709596405	0.381086646030592
Fis1	530.300689407635	0.100577024002397	0.327309974182752	0.307283712491573	0.75862743192579	0.892831391761301
4930524B15Rik	60.4559877616153	1.2716781084942	0.575040043997543	2.21146009181168	0.0270039925303928	0.141649021573629
Nkain1	298.700251228495	0.87800073937513	0.378842288551448	2.31758904934367	0.0204716659134036	0.119719426563602
Slc12a5	16.6734116455726	0.0367539683503381	0.954451878541333	0.0385079323291902	0.969282707092169	0.989177735901584
Sfswap	682.47855254463	0.0329117778293298	0.308925420031561	0.106536321374807	0.915156839086802	0.965569465213926
AW551984	2.83590054873126	2.09271381767369	2.33221908405092	0.897305845743607	0.369555738012765	NA
Pheta1	13.5682185388503	1.16459385732735	1.17590200494781	0.990383426873256	0.321986742935587	0.595677805303451
Dpy19l1	717.829678925147	-0.539654940973493	0.316276146684523	-1.70627771531498	0.0879563851488359	0.289145019148913
Ctps	1122.77609315422	1.38184223094268	0.313998440180875	4.40079329740201	1.07855832098977e-05	0.000510437712059527
Maco1	546.956775287291	0.293985382107662	0.337777668783509	0.870351741032606	0.384108211063281	0.649047463331083
Exosc10	664.768717984251	1.76920363394175	0.343685889568719	5.14773427609107	2.63651615795452e-07	2.3559023403037e-05
Zfp637	17.9904666070093	0.831062219163392	0.976596967047893	0.850977677798415	0.394781752822434	0.658700190033309
Syt11	33.9945081218731	-0.277553811629661	0.692039632652914	-0.40106635304349	0.688371272439751	0.854842086544408
Gm5134	9.12410252089582	-1.10455882018865	1.27022192357436	-0.869579401590283	0.384530298605777	0.649250549099448
1810024B03Rik	80.0381196880828	0.175591056336476	0.504349491009495	0.34815353136377	0.727724883797334	0.874364698181696
Rere	4654.89139521988	0.2520677788428	0.289401226494301	0.870997617723519	0.383755453846513	0.648627935086076
Selplg	12.6198942353979	-0.553736385299713	1.10313595286744	-0.501965676905334	0.61569166492598	0.814421127787181
Selenbp1	3.00993572729047	1.54570875656401	2.121200553649	0.728695244730633	0.466188102259385	NA
Apob	2.30271045186461	-0.314735840822038	2.52036065398468	-0.124877302906805	0.900620687351561	NA
Ankzf1	100.074325872072	-0.171709658887141	0.465840080960213	-0.368602157489764	0.712424287201812	0.866948490962542
Slc47a1	16.3268468422568	-3.08738358909377	1.14694126931072	-2.69184104862597	0.00710588032437547	0.0608164358907366
Wdr77	734.663921416026	0.0665830659096886	0.313233535574087	0.212566849803156	0.831664830514593	0.930097731281581
Galnt13	52.5133461236349	-1.53350162625248	0.727361168293414	-2.10830835230109	0.0350043259586237	0.166164085400176
Tut4	860.063512516312	-0.149097023141032	0.352961952054649	-0.422416700364202	0.672720890226606	0.847342928441944
Lurap1	26.4935722733391	0.726826395830705	0.778914654864649	0.933127129257832	0.350754333345291	0.621027156957228
Psmd8	97.365420915203	0.770115672732349	0.501592318875284	1.53534183788774	0.12469988231896	0.35418553369986
Scamp1	97.513113975781	-1.50948645644324	0.496388525684899	-3.04093744786003	0.00235842821660052	0.0286191792513974
Uhrf1bp1l	446.278310389016	-0.67274902159368	0.351147428425344	-1.91585917234394	0.0553830234868422	0.219846000035685
Fam161b	49.5861547239561	0.222928400160246	0.656788625181653	0.339421834686295	0.734291972153856	0.878575323932538
Gask1b	7.69167773559997	-2.86572461727776	1.55324419967681	-1.84499296239062	0.0650385623607786	NA
Cars	1352.13721505876	-0.408450765102119	0.306923413135286	-1.33079050871261	0.183257951837924	0.440815152951063
Nelfcd	160.754218800192	0.339612400097133	0.414892200499736	0.818555759033481	0.413039916970536	0.672591316305532
Rmnd5a	479.220298294762	-1.01533004436142	0.379688528067453	-2.67411304083709	0.00749271907086817	0.0631543300049825
Pcsk7	85.0934904891522	-0.496078261781854	0.52120532214201	-0.951790476242855	0.34120325299479	0.61276323041019
Tgfb2	29.4185612730797	-0.738537291149059	0.779499709030673	-0.947450374378521	0.343409332395084	0.615071069127918
Tsc22d1	2134.6770269634	0.0638177599532375	0.320588311241482	0.199064525172806	0.842212270653804	0.934767890219941
H2ac6	54.1123846385303	1.98253885563176	0.72704590996219	2.72684135687506	0.00639437741042573	0.0567806494443502
Zfp286	49.1551790745322	0.581156835177709	0.621708864154543	0.934773281651727	0.349905151712181	0.620381299927605
Eci2	93.1338246089957	0.184936655875932	0.477128105018281	0.387603777540722	0.698309272993893	0.859633515444698
Uqcc2	86.012544060179	0.834321139156646	0.574564853143541	1.4520921956711	0.146475971668831	0.387731248377395
Snhg18	5.71450765489494	-0.625015564903362	1.54937669281773	-0.403398068268791	0.686655407611108	NA
3110009E18Rik	130.61599013245	-0.0265698447830817	0.42920072327999	-0.0619054054243725	0.950638162850503	0.981555458619906
Fn1	3978.92972066111	0.263782611338321	0.286499247815052	0.920709612154389	0.357202056408146	0.625336056553404
Kctd17	5.20275724948711	-0.66324450352594	1.78682973714041	-0.371185060187871	0.710499699796664	NA
Whrn	397.769028404147	0.571123947208495	0.372727295143196	1.53228366865131	0.125452449387696	0.355533433380273
Hrh1	42.97266347044	-0.426802547067152	0.644199836777492	-0.662531287189026	0.507630790347008	0.744633938589607
Igsf9b	479.316755337635	-0.815713488577217	0.34063841751114	-2.39466086807587	0.0166357440965969	0.105181364703768
Marchf2	82.6793813037784	-0.522712415671643	0.501697277300361	-1.04188808534972	0.297463568708134	0.573474574676001
Lmf1	460.70045314368	0.0694232510039606	0.330210273284111	0.210239524995727	0.833480732370409	0.930556295170737
2310039L15Rik	89.2842206989508	0.715615247962437	0.496851044724599	1.44030138521515	0.149782149686063	0.392517700715446
Gm4489	3.14704632218624	2.24184628786346	2.25169794819235	0.995624786025674	0.319432487162657	NA
AA543186	17.6751846843856	2.26372941561587	0.983540480094115	2.30161285827224	0.0213570143603373	0.122762001572825
A230072C01Rik	47.7464277553702	-8.9043144266604	1.60074326898134	-5.56261244336003	2.65765676499055e-08	3.81567844303924e-06
Emp3	2.36365101963588	0.602849065845629	2.72288519437836	0.221400838746439	0.824780339408422	NA
Emp1	9.99212172338882	-0.978444250855965	1.20728179503504	-0.810452253052954	0.417680296433131	0.675412862628718
Eif4ebp2	351.450161031911	-0.179139850691393	0.344199943476709	-0.520452876551722	0.602747964093755	0.807497744305934
Eif3a	1349.90355843704	-0.0347450102315342	0.300678770302979	-0.115555249200079	0.90800503119061	0.96307379139869
Rfxank	70.9023803436073	0.743242170524247	0.532437882569675	1.39592278246089	0.162737749242773	0.412019607652893
Capn3	8.90046676860577	-0.881737462021561	1.2712245421683	-0.693612680351183	0.487925139408104	0.729632233043505
Efna4	37.9556770972015	0.786654721592433	0.676706574835222	1.1624753635414	0.245042426307748	0.517835568310328
Ikzf1	26.0430276928832	-0.801028344280709	0.787609345282643	-1.01703763303272	0.309135527147568	0.58382407052645
Hira	1445.62117504185	-0.367647754918517	0.29961857005373	-1.22705263179311	0.219802809713829	0.488544147247053
Uhmk1	402.903166839823	-0.215292108259696	0.351578194374007	-0.612359104474691	0.540300192840024	0.766424940509527
Nr1h4	4.0011492379898	0.87319284556641	1.83586155758534	0.475631096450921	0.634337217421598	NA
Gpn2	183.696211232254	1.64744903765299	0.430100666529736	3.8303801083254	0.000127945461758229	0.00344912892478197
B4galt7	63.0758910318749	0.577983569125805	0.61713065334648	0.936565970255417	0.348981863361742	0.61951795638182
Spin1	1485.88136698062	-0.302189065265733	0.294684715055093	-1.02546569206766	0.305143505441248	0.580485888421656
Rnf144b	64.008180580318	-0.636088213031165	0.557546423123759	-1.14087040405956	0.253923857128375	0.528104644432174
Bag6	114.89771851221	0.480442189721443	0.446485893354983	1.07605233865577	0.281903849574661	0.558061761957047
Cdca7l	138.451158408741	-0.794664707375696	0.448295748550791	-1.7726349400917	0.0762892181176101	0.26536794725322
Dhrs7b	425.087624425175	-0.278352147633652	0.330528680147538	-0.842142193256584	0.3997083662044	0.662423825070371
Ankmy2	320.087206374931	-0.362267586969967	0.350456213291425	-1.03370285139936	0.301275099680712	0.576819482127681
Plekhh3	12.6577808594687	-0.587794010401847	1.07859456267198	-0.544962890361432	0.585779040687889	0.796285593820197
Ambp	6.04606695235503	2.43635198391493	1.68619627630567	1.44488042000235	0.148491476971708	NA
Fdft1	716.305626263135	0.40991471901842	0.308877697625062	1.32711012212997	0.184472257455924	0.442426268778717
Cldn3	11.8393937100604	0.954701540793667	1.27704288615811	0.747587689608307	0.454708892343094	0.704966310766407
Stk32a	3.8009185616565	0.0669494904963536	1.87332972473337	0.0357382310291812	0.97149108605856	NA
Rgs13	7.15871051689707	-1.21809783097462	1.51636047641453	-0.803303600905532	0.421799277166336	NA
Cdnf	9.49099497314097	1.24383028795373	1.23742721096887	1.00517450798568	0.314812827836475	0.589058180420922
Dgkd	505.999421771691	-0.691534259280991	0.343073425829476	-2.01570336614972	0.0438310034235277	0.191281612618114
Tfap2a	32.4455351924748	2.0874301433692	0.770874523472073	2.70787278579044	0.00677159733105425	0.0587822491142739
Zkscan17	433.233154534075	-0.00604045692269925	0.336741762548325	-0.0179379500688822	0.985688354101544	0.996173167969201
Ccdc85a	71.8282878167885	-1.38738249020669	0.53913236168419	-2.57336155053402	0.0100715933773151	0.0768327284628848
Cib1	50.7073466923827	0.695969831358931	0.615636571029983	1.13048812255345	0.258270600463329	0.532659942424721
Med24	239.124116094034	0.481638845874315	0.381796985657761	1.2615051034113	0.207126922453551	0.472178502537742
Mthfsl	96.1885975859536	-0.876935215396262	0.517876063286071	-1.69333027255954	0.0903926189750252	0.294201957530023
Uhrf1	2012.56670497783	0.585841999813946	0.305407177864439	1.91823258349869	0.0550815264068093	0.21933055295301
Firre	279.173092398758	-5.63734830591422	0.627360570470592	-8.98581863645903	2.56815236200283e-19	4.10198136020902e-16
Igf1	3.17958905515397	0.411515089966389	2.13305854073681	0.19292254858802	0.847019625536211	NA
Pwwp2a	550.193266809434	-0.828825613865159	0.372643678659635	-2.22417730751899	0.0261365171915597	0.138583662017858
Nrf1	1662.45686283491	-0.718383256976392	0.316205485565248	-2.27188739528731	0.023093312408582	0.128521927681559
Etl4	4173.32627050516	0.00584845822924694	0.280318922171707	0.0208635870312905	0.983354473636679	0.995271561515207
Klf10	389.715696108767	-0.596758042524438	0.348678081627157	-1.71148711080312	0.086991228550031	0.287005917483165
Gmeb1	770.407069485764	1.03154574203688	0.318281976387345	3.24098069813887	0.00119119249197484	0.0172183910208761
Atp13a2	84.7629443088153	1.12670240527318	0.50265427895881	2.24150564799133	0.0249933400901212	0.13475312222429
Magix	42.3313280672816	2.65782145082187	0.717208548066917	3.70578607573133	0.000210736116821752	0.00498664092731175
Alkbh7	2.8541758627532	2.17162138622158	2.37382308340702	0.914820232982472	0.360286011152459	NA
Mpp2	3.59058818790481	-1.84512730918852	2.00915462254306	-0.918360034855395	0.358430406530754	NA
Pex7	182.801937162404	-1.19198394027404	0.452705318504319	-2.6330239375411	0.0084628382610877	0.0687464382073608
Slc66a2	64.4789810089954	-0.842575448447708	0.553990935745398	-1.52091919575185	0.128280116183181	0.360255675733777
Ano7	10.4874023728214	-0.699687070209977	1.17106367418523	-0.597479954022814	0.550186986712766	0.774005209315835
Ank	348.884668360998	-1.16681983089322	0.354645514992236	-3.29010175391269	0.00100151158871393	0.0153998978105736
Meaf6	603.731940344222	1.03161335163816	0.311781748774762	3.30876760968913	0.000937075826559106	0.014694354318109
Golm1	525.089680695291	-0.263551113175516	0.356135657524969	-0.740030119441322	0.459281718701792	0.708951655178969
Zfp933	99.0187465020273	0.44069202080165	0.473293412492542	0.93111801087786	0.351792522908311	0.621657427426691
Tspyl3	10.0764032400706	-0.0359950419224338	1.18932398589857	-0.0302651273742188	0.975855608148668	0.991530133661234
Lad1	30.6536326612643	-0.121113041759207	0.78168114764755	-0.154939187319144	0.876869259652929	0.950335079421565
Ginm1	71.6799077973129	0.474765607266467	0.525065057440109	0.904203394491968	0.365887560584374	0.632687927347311
Plekhs1	7.80328527290512	-0.0199372564742245	1.57570211120338	-0.0126529350519168	0.98990468784509	NA
Gm5141	77.8461613321839	-0.672475962882787	0.537925042011968	-1.25012949828022	0.211252245677491	0.477724045613833
Ccdc149	6.63029904970889	-2.20033946068783	1.57066572301956	-1.40089608402336	0.161245149970037	NA
Sspn	4.45795517856365	-0.0315979721362878	1.73616161851899	-0.0181999024740807	0.985479380438651	NA
Bcl2l1	380.892427478196	-0.143361269784043	0.332185184396837	-0.431570330399743	0.666053726191289	0.843780538785322
Map3k10	56.4384850050379	-0.456900782528456	0.581003150924831	-0.786399835872093	0.431633279600968	0.686936112435068
Clgn	5.71012580419924	-1.08946727798661	1.59550770175407	-0.682834233133988	0.494711595321198	NA
Rbm46os	3.90328408655509	1.13917784571577	1.96574930030861	0.579513290701377	0.562242881342912	NA
AI987944	157.021339427659	-1.00547920795375	0.442243429914529	-2.27358766674742	0.0229907896912681	0.128392271084644
Cgnl1	98.0575038676948	0.58715406960057	0.53013795350404	1.1075495834993	0.268056387236497	0.543254453138833
Col17a1	26.3648840719076	-0.252533109485692	0.78706248376261	-0.320855223944151	0.748320107373528	0.887180769346719
Pde7a	909.927315584392	-0.568190671227726	0.327098655505661	-1.73706208100844	0.0823762135211615	0.278909182928829
Klhl12	335.281827764288	-0.118997284308875	0.347254633813396	-0.34268019119601	0.731839066532238	0.877245740351682
Stard6	39.4062783224096	-0.990668916381821	0.698103578101704	-1.41908585983138	0.155873985857718	0.401564070824581
Ogdh	1114.4890396832	-0.822326154016717	0.314774961689241	-2.61242555508132	0.00899022696450071	0.0717982000952438
Bpifb5	8.94984338883908	2.24481647276992	1.3421309849627	1.67257629688976	0.09441073635156	0.301240676343439
Ptp4a2	1194.14232178418	0.314531772258536	0.303776038315807	1.03540678850893	0.300478976743783	0.57636026195713
Sez6l	11.3104898574893	-0.0282126393292926	1.18189994830844	-0.0238705817439718	0.980955839961505	0.99426142008631
Slc19a2	684.047388078379	-0.306123883582686	0.335470596003117	-0.912520761073921	0.361494645657317	0.62933918529714
Uros	55.8821757620907	0.335736660362722	0.573920420718949	0.584988176482978	0.558555666908603	0.779278749863471
Urod	62.8992915773717	2.00024247375567	0.584819832613768	3.42027127366026	0.000625587183771509	0.0112906116302717
Akap1	702.400823444586	0.428020217358286	0.332603608497036	1.2868778522651	0.198136865982312	0.460493429160054
Ak4	501.093429297017	1.66434997114636	0.355582209202004	4.68063341774461	2.85989921558852e-06	0.000164611676472027
Sypl	231.873923876512	-0.509754770457841	0.404155448863327	-1.26128392402356	0.207206571070365	0.472178502537742
Eny2	112.682829078422	0.139771257060604	0.46701032562402	0.299289436210732	0.764719214092167	0.8968868396209
Man1c1	80.3689962766838	-0.192255800583159	0.504987332755507	-0.380714105310521	0.703415401199732	0.86231187316016
Gpatch3	168.137657411953	2.45545981117717	0.459755411200861	5.34079589137106	9.25394006182421e-08	1.01936936301715e-05
Azi2	277.817928767282	-0.353234869651283	0.365669926770635	-0.965993765937575	0.3340473005013	0.607090940948031
Dmrt1	182.722934280433	0.974705371073199	0.493626426601186	1.97458101622401	0.0483157151449195	0.203218633351475
Gtf2ird2	93.4633912625465	0.261080583180302	0.504948316919056	0.517044169536569	0.605125325746136	0.808516762844394
Noc3l	434.871968354774	-0.269878045608886	0.328522171029241	-0.82149111812872	0.411366581194268	0.671406587622986
Rcn3	10.8405611881916	0.106657795383654	1.19305902956122	0.0893985902968112	0.928765143767284	0.972482179570932
Yif1a	17.8888718167131	0.441877971341659	0.969352728333981	0.455848483658896	0.648498936889224	0.834829681197914
Trabd2b	8.26107607724961	0.375539757494504	1.31173263210215	0.286292913894102	0.77465378499167	0.901176808505423
Arhgef33	19.5097818493284	0.00411743345329409	0.947281710193788	0.00434657759036831	0.996531943768496	0.998825106554751
C8b	7.41390848142756	0.421343824408623	1.38100832668522	0.305098684973145	0.760290992724868	NA
Myl6b	20.6618435898119	0.870566323098949	0.895380945003805	0.972285961586159	0.330908305803033	0.603825891888038
R74862	34.0227331311914	-0.855154809122286	0.697068242506137	-1.22678779060109	0.219902360946958	0.488650328030323
Nkx6-3	9.69956109252905	-0.175101673641469	1.22790781087415	-0.14260164492057	0.886604798301361	0.954127815789522
Ddx28	12.3193492937396	0.766508359447343	1.10304297798206	0.694903439619024	0.487115816980553	0.729104592875425
Hsf2bp	1047.42172912547	-0.181732686886429	0.306637277218438	-0.592663385661908	0.553406449769454	0.775971427099099
Zfp661	54.8986052542627	-0.306165046561872	0.576815692279464	-0.530784877491745	0.595567860632814	0.803438146449124
Scaf11	755.946656699793	-0.301073817339819	0.326604734015794	-0.92182931226361	0.356617615254776	0.624912217186714
Mon2	579.549869691453	-0.566536935682882	0.32539014937401	-1.74110045056002	0.0816659724056994	0.277312727983
Polr3e	598.978969751589	0.27563881213139	0.355382475529057	0.775611717266155	0.437978279872246	0.691180247030698
Erlin1	248.33066983684	-0.119529768883913	0.377704242615113	-0.316463929704162	0.751650399286289	0.888491101024995
Zfand1	461.754486938782	-0.592542438590004	0.332712288253165	-1.78094545801426	0.0749213613921278	0.262215507244839
B9d1	103.469402136314	0.228194598403236	0.475504646349538	0.479899828855705	0.631298622945185	0.824229468069232
Smim8	30.1999487191105	2.55240807532998	0.788232757162539	3.2381400698419	0.00120311724870865	0.0173711098350273
Pax6	11.8000526601992	0.114533991357164	1.18967255057347	0.0962735429189772	0.923303323155642	0.970307579840677
Fstl4	32.2715522172617	-1.05087163896476	0.720638661235658	-1.45825043186395	0.144771527526714	0.385311580400359
Kank3	246.145937662951	0.904504957165982	0.436378492802038	2.07275329120381	0.0381952454204626	0.175557315630826
Fgfr3	6.38506377950877	-0.235537734997058	1.53387731306472	-0.153557088947648	0.877958973601116	NA
Gabra1	60.3959124595128	2.36904673581285	0.604033621034552	3.92204449109189	8.78007741865503e-05	0.00257380269118774
Gk5	667.05662710899	0.372852939841663	0.324415856909484	1.14930553454942	0.250430016746322	0.524503319781103
Rpp40	197.936755868674	0.169377975622566	0.380231205150072	0.445460481224089	0.655987012682923	0.838639524568523
Slc6a15	84.9582584213496	-0.709592759469693	0.510408080680369	-1.39024593522072	0.164454209036666	0.414279736003977
Slfn9	11.4968270704964	0.391710978105302	1.14940553867866	0.340794406259436	0.733258361819731	0.877876449670433
Ranbp3l	3.4496838271012	-0.983717158825953	2.00407464955682	-0.490858541144408	0.623526501724895	NA
Nol11	377.79752432946	0.129445178950544	0.345249749158645	0.374931999997089	0.707711039594247	0.864626796437067
Cep152	784.153108830104	-0.195885157212694	0.307775709592103	-0.636454246088172	0.524480393669889	0.755559241298066
F8	7.6206374704103	-6.26220057237889	2.01388930095035	-3.10950585487681	0.00187400570390721	NA
Fmnl1	4.9336886449936	-1.87243221467693	1.8430423615758	-1.01594637959163	0.309654921232065	NA
Car12	10.6690479065595	-1.19070176484278	1.21125618029733	-0.983030496942849	0.325592429272375	0.599052564613737
Jakmip1	506.229937568796	0.393573406968772	0.391927987556441	1.00419826974488	0.315283055954071	0.589685178697773
Nasp	3952.70446520341	0.495648541830322	0.338587291520449	1.4638722546395	0.143228855545281	0.382562357056356
Smad2	710.86295191619	-0.675013669606162	0.334105103730447	-2.02036323920019	0.0433457235874176	0.190401018318243
Dcstamp	20.0678727516252	-0.218290270956822	0.877357307246733	-0.248804300316192	0.803512164522172	0.915658471262313
Des	4.3218066240753	0.139245318173072	1.82206697154152	0.0764216246427356	0.939083665934912	NA
Ddx4	44.0647522578504	-1.92431194272555	0.704476613295365	-2.73154836712619	0.00630374874828077	0.0561859082209905
S1pr4	19.347342097661	-0.0767092091195469	0.8849952856374	-0.0866775341795168	0.930927834323457	0.974074342203172
Asb1	170.217497623351	-0.32633180464016	0.395179767694128	-0.825780647992948	0.408928533716289	0.66984611784329
Rtn2	49.8639925111269	-0.861165814026176	0.604840812232505	-1.42378919644585	0.154507504014026	0.399655240139923
Ccdc115	48.0547874616635	0.630243192864611	0.673392077166306	0.935923088844066	0.34931278844416	0.619816193727148
Gm17801	9.00640210591465	2.23492133379599	1.42375590768185	1.56973630222534	0.116476471960845	0.340251956550831
Fam216a	43.9385793967264	-0.211112074420381	0.6251074956131	-0.337721233390946	0.735573272029536	0.879329709981608
Ngly1	189.07742951448	-0.878887175873614	0.491456726659733	-1.78833074856278	0.0737226618056663	0.259180144127934
Cand2	251.613805725831	0.00750351315561253	0.382879750320589	0.0195975711677877	0.984364401389557	0.995880657669793
Fastkd3	356.090616151927	0.69737596289264	0.341773328784169	2.04046338365108	0.0413041944482811	0.18434683781353
Mfsd3	16.4695372054535	1.53272360018293	0.988130268217785	1.55113515847196	0.120869297149073	0.347696505846658
Aldh3b1	21.0730981554142	0.237540117129859	0.937987458319557	0.253244449084022	0.800079320284176	0.913620514261949
Pole3	10.2385646425185	1.26984094827075	1.2971128237755	0.978974939569738	0.327592362085118	0.600622047607034
Slx4ip	698.084372865457	-0.740764176473397	0.375216813601497	-1.97422969765991	0.0483556306085069	0.20328520341506
Cyfip1	1178.49374473257	-0.141432814991365	0.302836464886244	-0.467027030725947	0.640480538911679	0.829773587799502
Egfl7	111.658896504254	1.41239037614752	0.504192469242443	2.80129209043852	0.00508984266485543	0.0486811448888643
Exosc1	280.198146110422	0.41747945393188	0.36504449680548	1.14363990577932	0.252773004890029	0.526734092707892
Gabrb2	82.5769658821149	-1.19101066154641	0.56266402749989	-2.11673503784928	0.0342823414108022	0.164128796758048
Vps39	73.7139975516791	-0.321751032276297	0.511648852343836	-0.628851273294903	0.529446428861014	0.759019861453985
Ppcdc	332.370656084122	-0.186485676757101	0.34023613528064	-0.548106616022078	0.583618698017013	0.79555558335013
Ptprf	987.442818476346	1.13913418510295	0.357723733477106	3.18439644479404	0.00145056201003032	0.0197207194859708
Acin1	787.517414259308	-0.103098802001131	0.304503667058295	-0.338579837140003	0.734926273999222	0.879042285747312
Trim44	248.836664506569	-1.2094590660989	0.452979152701058	-2.67001043842095	0.00758488889317237	0.0637629672874714
Pank2	662.635613051645	-0.984230340591402	0.342818501460203	-2.87099539960406	0.00409181479826663	0.0417280203449728
Mvb12a	67.4091888204512	0.174081053662312	0.553746942772746	0.31436932688178	0.753240549697249	0.889465644952541
1700028M03Rik	2.28881698853837	0.33393044707223	2.3561970319409	0.141724330582471	0.887297755899124	NA
Pex11g	71.5831557637414	0.245989684476325	0.541784480427566	0.45403604821274	0.649802881253736	0.835310143711747
Stox2	193.354638869799	-1.70877006845931	0.430576837704737	-3.96856012406101	7.23082147914476e-05	0.00224260769078912
Mier3	338.882450261221	0.0853772935877828	0.340610447081541	0.250659644527415	0.802077263717293	0.914904370995211
Fcho2	1437.95207885584	-0.966001625428183	0.321954743164832	-3.00042675542636	0.00269601585301196	0.0311198650133576
Morn4	57.2035365234766	-0.618811904085806	0.569343805211349	-1.08688616337205	0.277087122032775	0.552750006006167
Myo1a	8.62524223472372	0.284593969014979	1.29300996577363	0.220101914562353	0.825791783766187	0.926586530818787
Tspyl5	5.63273830381592	-0.292663184134238	1.66667896963973	-0.175596614264294	0.860610862448915	NA
Lrrc9	6.00107218281742	-2.04878573318979	1.61497207980903	-1.26861990916404	0.204576660014015	NA
Nanos3	21.0423610734979	0.151287428823667	0.877076960135451	0.172490483389625	0.863051942387105	0.94445424167154
Ffar1	4.8502409146267	2.08504045181504	1.76340814213978	1.18239243768319	0.237050022440316	NA
Rtl1	844.47750257252	-0.781940566687789	0.343433625899197	-2.27683170114885	0.0227962776741943	0.127696190880067
Mfsd7a	3.70647322051007	0.0759488914251042	1.87782154596874	0.0404452124794017	0.967738185371853	NA
Dbhos	22.182932817819	-0.190070819181918	0.839258257145116	-0.226474768122601	0.820832181567042	0.924173031106904
Ppp4r3a	1253.62708166186	-0.331343517956725	0.318290363821193	-1.0410102083482	0.297870810455009	0.573661962382343
Cdc45	531.660458867568	-0.148493305661748	0.32306061529898	-0.459645337839536	0.64577081087429	0.833248452120739
Usp19	201.326946811165	0.806455187260301	0.424902955336071	1.89797500142696	0.0576993751931057	0.22539976038444
Calb2	7.29553410658279	-1.47357617320656	1.46527731266951	-1.00566367913111	0.314577380494026	NA
Anxa2	52.1040002402276	1.10312146021766	0.602464888486341	1.8310136927468	0.0670984993373454	0.246516568295744
Rabl3	152.08949426248	0.166538869145043	0.406383201318294	0.409807464001456	0.681947190465791	0.851301406777244
Rbck1	362.642170990822	-0.106186397992401	0.354204892336431	-0.299788061344853	0.764338822401742	0.896769000497386
Map2k4	826.438172132253	-0.668625298603614	0.369014489143258	-1.81192153228445	0.0699983218139891	0.252025515959186
Mmadhc	379.830514276824	-0.179272191344025	0.377129663800837	-0.475359560786762	0.634530712916814	0.826422734649989
Slc6a16	6.92021926087336	-1.01669935608428	1.4448533792909	-0.703669569976199	0.481638575055243	NA
Gpr137b-ps	2.27871729111998	-0.780302147903686	2.54503198681438	-0.306598169275032	0.759149247281107	NA
Tle4	2395.22211658936	-0.478071615012049	0.329037495450269	-1.45293962427545	0.146240518028142	0.387528274442886
Ralgapb	1098.25124874616	-0.549537165567114	0.321657928285822	-1.70845210778949	0.0875524856279009	0.288325323653776
Mfap5	91.6787622775446	-1.17704428094903	0.533664280554262	-2.20558940112416	0.0274127618587931	0.143263914532376
Slc25a14	17.0541355847653	-7.43136647151349	1.79308212633242	-4.14446519898876	3.40607675495788e-05	0.00123294189163886
Ctnnbip1	208.753767438872	0.966573028395508	0.381614298024498	2.53285328510793	0.0113138296222732	0.0827048712319262
Zgpat	100.34438368338	0.204082792726332	0.4803932300786	0.424824456191735	0.670964648095188	0.846355999344552
Slc35c2	125.710699229256	0.177818913330612	0.450200877563489	0.394976825218505	0.69285999116962	0.857248109860773
Psma6	442.902596081262	0.296322157918005	0.325945868925641	0.909114629661425	0.363289621012285	0.631222511676118
Gm3772	2.79960535353878	-0.571094742483218	2.1521011035334	-0.265366130590042	0.790727424978966	NA
Ppwd1	239.855569725288	-0.244519812231357	0.412569715963351	-0.592675135305079	0.553398584922377	0.775971427099099
Lrig3	198.1508375247	-0.253093893403712	0.427993332716945	-0.591350084350722	0.554285877987888	0.776437727354662
Ikbkg	42.2526512512232	-8.71116491599765	2.56275133538668	-3.39914559626335	0.000675967217776565	0.0118830117207135
Sidt1	6.96288451462269	-0.736255033308901	1.43527097756587	-0.512972842631809	0.60797031766289	NA
Trappc12	173.868587128023	0.046718384657874	0.39960233809044	0.116912190456955	0.906929637816756	0.962982422444334
Jmy	410.311037965927	-0.66076541640568	0.370728694199041	-1.7823422539042	0.0746934361586189	0.261703517201764
Taf4b	496.716582169204	-0.464597474714455	0.37230333185434	-1.24790039455307	0.212067536154055	0.478509443223823
Slco2b1	14.4374878622946	-1.37983908425935	1.07369361236086	-1.28513299173433	0.198745814460814	0.461264846412209
Mta3	687.825351426143	0.103425020254446	0.325200318413555	0.318034806235709	0.750458534964618	0.888422960045276
Gpm6b	2.19064200853039	-4.48796950072871	3.20603430692226	-1.39985074115975	0.161558019433373	NA
Zfp82	95.8602297393322	-0.537875726778752	0.472373046900514	-1.13866726797398	0.254841959890625	0.529383651559071
Mfsd6	17.828720463864	-1.06746643291673	0.932129416564962	-1.14519122982998	0.252129950535099	0.526208332052745
Mmp16	13.940013624828	-1.61720873714303	1.12838174342029	-1.43321065461502	0.151797645704974	0.395286390221757
Med8	243.625754079518	1.23045952859324	0.369525869558564	3.32983325379396	0.0008689800673702	0.0140199839657278
Txnrd3	124.819380567545	-0.160440038312126	0.46306822011517	-0.346471710522961	0.728988240913474	0.87505981610074
Anxa7	559.805468676523	-0.557110119392011	0.335167508441104	-1.6621841478107	0.0964758574740165	0.305117191007803
Naga	172.95543507757	0.260065360046606	0.400759296321428	0.648931571728336	0.51638260678151	0.750664044306501
Icosl	31.8960992931305	0.971210888708908	0.729429926569516	1.33146564643499	0.183035841475634	0.440606411205366
Fbxo17	311.583286363734	0.127361590556176	0.359555837292346	0.354219226463625	0.723174595872034	0.872619295773086
Fbxo16	18.7628741231094	-2.06552004555884	0.941602851210272	-2.19362127345298	0.0282626477564562	0.145386518933977
Tdrd12	538.768139347362	-0.608347452571623	0.365662648716326	-1.66368496948554	0.0961754015222158	0.304491553369172
Slc27a4	61.6033360748005	0.538163768114428	0.596320377198818	0.90247422139492	0.366805009332581	0.63338302827726
Uba52	177.709754270021	1.53288932206525	0.534586551638822	2.86742963766306	0.00413820810876583	0.0421003369536702
Jag1	213.216021633048	0.267133137252402	0.416112034062759	0.641974072809709	0.52089001744688	0.753310300135333
Mthfr	422.587762657874	1.13063737397903	0.37119463983202	3.04594208173557	0.0023195251139754	0.028227516101312
Zbtb10	142.537605536633	-0.212337581001308	0.45605152492867	-0.46559998025337	0.641501857111642	0.830142064963113
Thsd4	261.9166949336	-1.78771541312317	0.383348440055085	-4.66342164550424	3.10994629849919e-06	0.00017740577590278
Hcrtr1	3.85651523832465	-0.474437047557422	1.87575518561758	-0.252931220020173	0.80032136359338	NA
Mpdz	39.7865631036026	-0.817460808733318	0.661509952237504	-1.23574982654202	0.216551570201171	0.485029967402377
Nebl	29.8745106039755	-2.1906896695306	0.790555204885315	-2.77107740989246	0.00558711425460483	0.051768021371199
Serbp1	2308.03126932521	-0.798903193016524	0.372302958273785	-2.14584164660068	0.0318856146946604	0.157090120328991
Arhgef1	139.639599988245	0.358435331737761	0.441960679483557	0.811011812536359	0.417358887172668	0.675342221661099
Snx27	440.871645027681	-0.929948736220517	0.357038300323363	-2.6046189873139	0.00919764781973428	0.0726919114316593
Slc4a7	642.756805110849	-0.74011892231016	0.376376877935685	-1.96643036726775	0.0492489184821783	0.204917837956781
Tmem74b	2.96450287508701	-1.04105006099905	2.12625594922275	-0.489616530587302	0.62440527676713	NA
B230354K17Rik	105.480714052527	0.423774805650301	0.454905328235306	0.931567030208751	0.351560328464392	0.62150496363005
Slc22a15	2.14893879518848	-4.42219425074685	2.92681664625752	-1.51092288490345	0.130808099460401	NA
Gm3704	1.71394650169302	-0.362373795134943	2.89022190512975	-0.125379229356673	0.900223330920044	NA
Zscan21	184.042294694151	0.116981702170841	0.391097745506197	0.299111164702399	0.764855227837891	0.896964032793003
Gm5176	15.1412292003859	-0.13951429506201	1.0321085704465	-0.135174049568889	0.892474264202706	0.956947399188796
Mrpl41	36.8493764248098	0.440419391510698	0.715094867669904	0.615889459458407	0.537967478750639	0.764793465984916
Mcm5	1378.3988580548	0.401350327557793	0.301608429145631	1.33069996980755	0.183287752983957	0.440815152951063
Fbxo46	260.043399219814	0.202079191602727	0.409497176405333	0.493481282036246	0.621672562414671	0.81841084054402
Ppm1k	57.1364226213307	-0.769064481250834	0.579933405873416	-1.32612550589766	0.184798128984382	0.442819581551697
Rfx5	19.2794249062251	0.810472122655404	0.925016365626914	0.876170576837438	0.38093730936528	0.64634403652497
Yipf2	50.6629171842697	0.283902118843158	0.608128140654795	0.4668458830691	0.640610145847714	0.829773587799502
Crk	973.110765688223	-0.422316747760387	0.304255983591423	-1.38803103483908	0.165127595011512	0.415518000995884
Bmpr1b	24.3282148501877	-1.08222467216135	0.82844439086205	-1.30633351387076	0.191439164838535	0.451997348171988
Aurka	396.666386861348	0.416993636304102	0.39141725275603	1.06534301533206	0.286720733786173	0.563043862466089
Cfap54	10.4713065724657	-0.877698390200226	1.18948161875317	-0.737883105011944	0.460585486478606	0.709845856390884
Lmnb2	224.930331794155	0.632570269858633	0.425361831815448	1.4871345347532	0.136979282039001	0.374413338327926
Tmem268	359.288635953214	1.18858987892732	0.35989266472255	3.30262324141459	0.000957849871211446	0.0148716958132927
Anapc10	378.742162874434	-1.11552376833392	0.379939267898405	-2.93605810871913	0.00332412047402629	0.0364284832050668
Arhgef9	3.72139285129002	-5.20599010024361	2.42174617676905	-2.14968445090688	0.0315801832099941	NA
Pcbp2	1195.22364621041	-0.502334682971289	0.340341296197047	-1.47597334964739	0.139951046739816	0.37839493763042
Thsd1	13.7166561287525	-1.49806399430981	1.06520856801539	-1.40635743955842	0.159618011657708	0.407430873544185
Vti1a	1130.462536632	-0.697898999338115	0.327238327241585	-2.13269333461325	0.0329498910560962	0.160393793491351
Zfp28	31.0359143993139	0.00373846399155506	0.723676181287616	0.0051659348313818	0.99587819868894	0.998598662069481
Mzt1	453.624826504873	-0.081625967264766	0.326949964677533	-0.249658896110519	0.802851147873905	0.915306316301355
8030462N17Rik	1377.58319051986	-0.897693014633183	0.345887489362233	-2.59533241947664	0.00944994730912127	0.074029736508985
Chm	72.064271052631	-9.48068476431798	2.20604460929861	-4.29759431171806	1.72661803888702e-05	0.00073542417669661
Gm19705	56.4043139454608	-0.297335877555669	0.573593052849199	-0.518374265655272	0.604197166179592	0.808337492350835
Ctsa	187.804602537802	0.853325079713768	0.415183179583079	2.05529780992251	0.0398502487367051	0.180826164189495
Gm15446	52.839729949525	-0.23986850326402	0.591671469050522	-0.405408264233099	0.685177437266058	0.853083629872911
Nipa2	468.782948601409	-0.595398958167511	0.361546988634661	-1.64680934120338	0.0995972407315815	0.310630593621711
Mpz	2.01337832548801	0.318726998254294	2.49186183933771	0.12790717094452	0.898222436070579	NA
Mrps14	6.10020920323283	-0.0288631482584011	1.61861567277454	-0.0178319960345655	0.985772879669867	NA
Snrnp40	769.826306455058	1.07249984338699	0.303828037701993	3.52995678574911	0.000415627548256571	0.00840240093385198
Fam174a	68.166845281218	-0.518375359585141	0.57039467084975	-0.908801196920173	0.363455074679327	0.631266677212511
Vav3	27.9790055189539	-2.63123451068252	0.848705640427343	-3.10029106128909	0.00193330559501167	0.0243967104785876
Hypk	4.68438135267103	1.60938630701464	1.85449519613771	0.867829860312631	0.385487480704019	NA
[truncated: 13,125 more rows]
