# Supplementary material for: Transcription elongation can be sufficient, but is not necessary, to advance replication timing
Source: EMBO Rep. 2026 Mar 24;27(8):1964–99. doi: 10.1038/s44319-026-00735-2 (PMC13121604; doi:10.1038/s44319-026-00735-2)
Supplement: Supplementary file 4 — Source data Fig. 3 [file 44319_2026_735_MOESM4_ESM.zip › Fig3/3D/R26vhPGK_Ptn_cas_DESeq.txt]

baseMean	log2FoldChange	lfcSE	stat	pvalue	padj
Zc3h14	293.094058792987	-0.600415621645813	0.240132992739013	-2.50034622397086	0.0124071984675198	0.062443938772472
Troap	124.496499715562	0.932082026593932	0.333000696879936	2.79903926726615	0.00512549040060189	0.0329587724166747
1810013L24Rik	538.449418280231	-0.637340048094898	0.24007382114451	-2.65476695899824	0.00793632148224366	0.0450965493623513
Srsf7	479.485047126143	-0.0202690324513229	0.197418939246337	-0.102670151752925	0.918224763873952	0.964885913399307
Sema6a	28.2997521248763	1.10736322716565	0.570507594092179	1.94101399987102	0.0522565792838538	0.171827374400761
Anapc15	29.6151498079486	0.574045657686493	0.568036431971752	1.01057894419532	0.312217997701955	0.545715589368282
Misp3	1.54610583517414	-1.78944080062436	2.48194659785854	-0.72098279719971	0.47092009898434	NA
Nmb	13.6812420149368	0.523617202284997	0.767357448509531	0.68236413590829	0.495008727580021	0.703331337812267
Tcerg1	737.143346762059	-0.519245304691425	0.213810074613204	-2.42853525789546	0.0151599510111572	0.071970438209938
Zfp712	26.1805662028625	-1.12525418198642	0.639662359464198	-1.75913771591776	0.0785541201667857	0.228407252895434
Fam129c	9.96994132433902	-0.475315741020329	0.914286576415394	-0.51987610152156	0.603149933259747	0.784312826991509
Atp5g3	262.551788831873	0.938637672709441	0.308482905555196	3.04275425252532	0.0023442368860597	0.0187728924485849
Fyco1	178.747449862707	-0.274562230936089	0.259812187572867	-1.05677194553887	0.290615680891119	0.523698108582819
Tlr3	1.2831474286259	-3.48379148071296	2.7819633070634	-1.25227801239061	0.210468577954192	NA
Trafd1	11.7200480981015	0.0843767701873864	0.829221980360035	0.10175414085231	0.918951826935676	0.965116835907129
Erfl	3.60565561765512	1.87613719873126	1.59610258363796	1.17544900808006	0.239815126383248	0.465474134680908
Krt80	2.81764644723147	1.50259534658338	1.75724610155523	0.855085320862867	0.392503915416122	NA
Armc8	180.679281142651	-0.736838519565719	0.288127968464212	-2.55733077039774	0.0105478866844502	0.055410732535236
Ppil4	245.877544362789	-0.454792091165541	0.264763754498621	-1.71772791191443	0.0858462557357113	0.242823829148782
C530005A16Rik	16.8696886263749	1.27903732771582	0.794466891517201	1.60993156715848	0.107412796660845	0.281744379187013
Katnbl1	263.245447986147	-0.529248684117537	0.277759063487812	-1.90542363396455	0.0567250254766458	0.182509583056896
Spag9	308.53178865636	-0.78971812071883	0.234768739154015	-3.36381293167295	0.000768736304378733	0.00799161699095362
Taz	4.87881204183434	-5.44226384325913	1.79029158691277	-3.0398756733499	0.00236675826995536	0.018918439304319
Gfpt1	113.117306405345	-1.08809763475463	0.310645631978856	-3.50269735912042	0.000460572439679494	0.00533342885148854
Abcc5	793.249362505756	0.137058344507694	0.184829923826759	0.74153763454536	0.458367521617778	0.675828198116027
Kcnmb4	4.13448806378781	-2.0517648701208	1.62625801338413	-1.26164781555862	0.207075542365156	0.425884514959568
Gm4013	6.22631760746587	2.09331729948693	1.19008491127959	1.75896465844288	0.07858351155973	0.228442834193609
Hpcal1	167.834352845239	-0.488853161301018	0.307237381125776	-1.59112527098678	0.111581386318516	0.289012745625534
Tbc1d31	482.584080364862	0.389716999422803	0.200261684353653	1.94603875764163	0.0516500841509044	0.170760717635947
Akap7	195.302287521219	-0.942289612851208	0.304087598788569	-3.09874396918888	0.00194342887251713	0.0163181855582034
Ablim1	204.775808769251	-0.248947840613579	0.327141051446261	-0.760980132309911	0.446668934118969	0.667456795982534
Ulk1	758.493412201909	0.787240520306447	0.190707359289329	4.12800283764663	3.65927600230929e-05	0.000720866546194568
Golga3	118.305044328715	0.0635781320491097	0.302639732490083	0.210078602455786	0.833606325601641	0.926793741696197
Mir1193	32.058604852254	1.06611776911992	0.529677062960836	2.01276937151183	0.0441388974950706	0.152754079506719
Wdyhv1	119.675230465541	0.366025922262907	0.339306753818147	1.07874635015099	0.280700817177104	0.513968483754639
Traf1	24.7132372446307	0.335779429404927	0.603685805933871	0.556215544749298	0.578063513826666	0.766206013101394
Rxra	58.975189627232	-0.507429319462761	0.462972620034958	-1.09602446776322	0.273068066981944	0.505117207281653
Dapk3	90.0762934347269	0.671692665557855	0.338008592441744	1.98720588936987	0.0468995854875976	0.15945079045485
Ap3m2	8.12910243385356	0.242932882284312	1.00869678249752	0.240838363420584	0.809680394878504	0.910608379241368
Sirt2	15.6690144084674	-0.216831170788571	0.753416066912857	-0.287797380904076	0.773501842325859	0.890372896037122
Inhbc	4.04756701281421	-0.142482911272058	1.35123522536621	-0.105446415692311	0.916021586931118	0.96406351118096
Slit3	28.4880871696775	-1.17627072062141	0.556663794123649	-2.11307207876381	0.0345945990617725	0.129118911352473
Dcakd	256.210659369285	0.385773671293236	0.244636003810457	1.57692925523805	0.114811804117402	0.294198344320078
Vps35l	395.245376917465	0.255033265439691	0.209907620456711	1.21497859336787	0.224374255999855	0.448518757207879
Cyhr1	12.6145249392749	-0.110341932214764	0.8018453044881	-0.137609999830586	0.890548652000833	0.95068642546011
Taf10	25.4809779217042	1.47957000223848	0.634949187247291	2.33021796382305	0.0197946340075651	0.0867122174601133
Hagh	21.6364434566004	-0.070183825044074	0.672915389595517	-0.104298142276492	0.916932752123077	0.964289146333651
Ogfod3	62.7698621961095	0.236272506377128	0.430713471082216	0.548560753819626	0.58330692531686	0.770747476833334
Syn1	14.7965923203157	-7.02573635199561	2.72896949689389	-2.57450160582311	0.0100384620557159	0.0532598403171188
Glyatl3	2.71542211975899	-1.26812387818234	1.90407212874897	-0.666006218480562	0.505407125682134	NA
Fundc2	4.08040909618691	-5.18119667742079	1.86720952568345	-2.77483410734225	0.00552298720447361	0.0348403133975115
Rab5if	111.171544691059	0.268826116164954	0.33581596943863	0.800516177400199	0.42341179445457	0.648335617655687
H1f5	160.426496582182	1.87716796624037	0.430692440770365	4.3584883052109	1.30963919298523e-05	0.000309777355825654
Pop4	76.7186419966629	0.557827610032049	0.359707124899974	1.55078276580473	0.120953752068092	0.304718334523417
Carnmt1	662.194896705349	-0.176142145442718	0.203593308637463	-0.865166672822106	0.386947314602146	0.616295175285517
Iqcm	9.8579011059058	-1.2210658593351	1.06506436372274	-1.14647142550811	0.251600143862267	0.478477034593868
Clcc1	87.4595726154948	-0.07702420736218	0.337331996945775	-0.228333535091725	0.819386955821245	0.9162630019877
Ilf3	478.393438789725	0.0342979133305221	0.197939634939153	0.173274611429213	0.862435578966725	0.94139791845081
Tpd52l2	257.65452506259	-0.415480740598299	0.239398191961811	-1.73552163110979	0.0826484534956733	0.236440269645947
Arhgap25	3.59817747546754	-2.06243392735762	1.57069323070222	-1.31307239825281	0.189158553646811	0.402323270811813
Banf1	57.267533338354	1.47187669218805	0.410400627544694	3.5864386977034	0.000335224823990655	0.00412699704708728
Tbc1d23	302.788006709149	-0.337846352329939	0.2483974853231	-1.36010375423282	0.173797093227106	0.381671485901282
4930473A02Rik	14.6868218078402	0.715122287982247	0.747470972538382	0.956722487234145	0.338707344836816	0.572188977697815
Pard3	1480.40817594452	-0.711071537671946	0.207847381621365	-3.42112338449999	0.000623630325089099	0.00679614160328276
Rorc	1.64217973070003	-1.22986500392326	2.36474964287967	-0.52008254134911	0.603006046244303	NA
1700123J17Rik	16.4519994717969	0.587496103028414	0.714142310398584	0.822659705879233	0.410701535411021	0.637942022685457
Evi5l	20.7696420334827	-0.361141329151011	0.635729301956025	-0.568074065549352	0.569984676938681	0.760722183082022
Pex5l	3.47816801015322	-0.779673610160144	1.55619297704335	-0.50101344862863	0.616361658097649	0.794691675140015
Mtmr1	6.54072583303564	-5.86942812692853	1.70878783846894	-3.43484895830456	0.000592884183353034	0.00653055307668515
Mtor	347.718711237147	0.136408440808419	0.214171178464416	0.636913154171597	0.524181414019803	0.726041520766134
Zfp758	23.7799567599516	-0.68726114722435	0.610995684410437	-1.12482160637109	0.260664636746843	0.488911403881368
Plekhh2	25.3549480060139	-1.21197354377654	0.624207951778323	-1.9416182384792	0.0521833332780032	0.171628908190459
Adgrl3	63.0641085632507	-0.581213268700638	0.416062281029348	-1.39693813931583	0.162432174293083	0.366243986387369
Golga5	69.2354642839777	-0.328816008168391	0.390604221700686	-0.841813759044208	0.399892209132427	0.627695019921798
Plekhb1	66.8572768171315	0.770768250745931	0.389649497201852	1.97810662218472	0.0479166796746969	0.161621887107524
Nufip1	383.352963082905	0.322777426352644	0.20873044191042	1.54638405111588	0.122011843627848	0.30662987763579
Smap1	143.482588357281	-0.818642847666673	0.313820370167364	-2.60863514764858	0.00909041077111591	0.0497358258993224
Acox2	17.1646804631522	0.746555191935764	0.70237687967588	1.06289830081006	0.287828073682157	0.520749284832736
Hars2	76.5455217052127	-0.161546061219776	0.36551747213094	-0.44196536017273	0.658514272580135	0.823189201910228
Gpa33	26.841155934754	-1.20473806105812	0.665015937661121	-1.8115927646715	0.0700491437378048	0.210955325001435
Sdhb	162.874409803886	0.785086881675612	0.29535116771342	2.65814720745368	0.00785715651195149	0.0448302284788595
Gmpr	17.4697762927712	-1.76527410818802	0.748924263462941	-2.35707960645526	0.0184192977677863	0.0824226439427454
Me1	127.118042941114	-0.363315213954384	0.291403535731447	-1.24677695842788	0.212479291365687	0.432724686208419
Klk11	4.4676513122428	1.24925905082935	1.37149099859202	0.910876594969889	0.362360398957851	0.595379818990956
Magt1	49.5328208952644	-8.77772235374733	1.28700735768973	-6.82025809821629	9.08770912359936e-12	1.59238187367069e-09
Mcam	107.665270662927	0.331218720826204	0.327185604723471	1.01232669177528	0.311381876660104	0.545041068806862
Pbld1	1.4975560871014	-2.61536991085525	2.47033353375342	-1.05871125300293	0.289731301424335	NA
Tab2	423.807770889988	-0.521463511817484	0.216915684048774	-2.4039917357946	0.0162171398961765	0.0754853729456071
Mettl27	150.493886579712	0.649192892173622	0.282175262027311	2.30067259443455	0.0214101442889241	0.0918849150807613
Trmt1	171.725429615473	0.133367964624745	0.276556233929275	0.482245374583933	0.62963164705301	0.803065285298816
Vps37c	118.132157980812	0.331164243860757	0.327611494897224	1.01084439654551	0.312090910312002	0.545565063353233
Sec23a	254.405983702008	-0.354903257013169	0.231786204669224	-1.53116643641343	0.125728263625782	0.31243203707866
Rara	105.513579820433	0.133043651094967	0.383127744877483	0.347256634043854	0.728398526995103	0.864226940840502
Med1	438.128714551367	-0.218617119292477	0.200262429874024	-1.09165318442405	0.2749855698526	0.507126385368271
Ap5b1	9.45359568865933	-0.259926348943343	0.914259744879942	-0.284302519496225	0.776178555498077	0.891724235788854
Bag5	16.814726739636	1.44092682584042	0.75671927298521	1.90417619489994	0.0568872409349623	0.182854788204415
Pdcd2l	252.16097167572	0.557337625288028	0.240042233071571	2.32183153004518	0.0202420087812098	0.0880348892682467
Ctcf	346.992982478278	-0.201472883148549	0.216914318141499	-0.928813205484769	0.352985899601265	0.585102467636302
Mnd1	228.971746294727	0.138153172590233	0.293661904501413	0.47044976032827	0.638033719977185	0.809481515649241
Lix1	6.95828494296586	0.284979673199137	1.04844264364515	0.271812363724869	0.785766298145475	0.896816060370525
Ctnnbl1	12.5889146671217	0.608502624920382	0.792602799650736	0.767727069836898	0.442649350390011	0.66382448188556
Snph	14.5311971212627	0.508640202074638	0.762875211657163	0.666741026975748	0.504937567766601	0.710058457227859
Ppm1m	13.7456294723574	0.489546816225946	0.804593288148527	0.60844009443884	0.542895626173092	0.741740130680934
Prkar1a	268.40503327125	0.234947394081897	0.232901579170304	1.00878403194552	0.313078220746823	0.546678336609759
Slc27a3	22.5584950546737	0.720907269289747	0.620079120666791	1.16260529545735	0.2449896812947	0.470987091930348
Impdh2	128.59282091035	0.781614046558891	0.289162879719212	2.70302345625368	0.0068711897260397	0.0408133958883455
Tiprl	141.922762128367	-0.682133100417475	0.327330785448489	-2.08392589619353	0.0371669083756855	0.135826487057905
Uaca	179.021204815256	-0.420008763249031	0.261087022977602	-1.60869260547301	0.107683573500264	0.282121217450918
Smim31	4.03718718225377	0.146554731619688	1.35625499953289	0.108058389956286	0.913949374825067	0.963584154164139
Calca	28.7690198352941	0.538975497024391	0.607756983541196	0.886827320163334	0.37517187634898	0.607207632515623
Phf3	15.9576404832462	-0.0451529791178026	0.724517529409863	-0.0623214446648114	0.950306851295926	0.979128536843934
9330020H09Rik	34.0977155705765	2.27896643098226	0.619018169403555	3.68158245367519	0.00023179080134368	0.00308059690767843
Ube2q2	240.538153987413	-0.942139610394722	0.265795510903645	-3.54460316952554	0.0003932045875295	0.00472164607045117
Rfx3	401.799827051823	-0.678494472642749	0.281986402477674	-2.40612478715695	0.0161227564469431	0.0751511192173405
Bri3	107.062146348161	0.000692538416735287	0.332669580107566	0.00208176057609884	0.998338996576765	0.999510351865299
Fbxo27	38.3167434851506	1.21923003135292	0.515648714086481	2.36445858982291	0.0180564458509678	0.0814164841267168
Eps15l1	685.201140468028	-0.185587466499938	0.184186430872359	-1.00760661695296	0.313643351074109	0.547153910255479
Max	382.571702274519	-0.19613472300298	0.208314347253648	-0.941532475265192	0.3464320550617	0.579358995008998
Ttc8	41.5931879210804	-0.658037238251765	0.466892728045057	-1.40939706002074	0.15871779290812	0.36192548769819
Vti1b	139.542078047939	0.339377779323931	0.289497202321661	1.17230072208728	0.241076341808826	0.466562075841903
Cpsf3	237.848389021092	0.527562081935522	0.234831585788046	2.24655503715624	0.0246684784389662	0.101298219972776
Nlgn1	4.62089330446765	-2.51038100951211	1.55656542480793	-1.61276935071449	0.10679462720473	0.28050967465195
Casq2	17.4154387300401	0.942476559572094	0.715702877681432	1.3168545061958	0.187887398371396	0.400941216300179
Pidd1	110.727658164415	1.02982588458021	0.311244842462644	3.30873236784257	0.000937193779398918	0.00934025455366014
Asb4	7.96958139612259	0.215895816525224	0.994621545350602	0.217063281541042	0.828159028821707	0.922277453321515
Orc4	646.746349235122	-1.0605311174222	0.277342628359662	-3.82390231063537	0.000131355977275823	0.0019783832558114
Mapkbp1	46.7073867241525	-0.481983749397378	0.446940871953766	-1.07840607033862	0.280852579189239	0.514034331646934
Mospd1	6.11491092869035	-5.7721168756854	1.72863538531495	-3.3391176211713	0.000840449698172025	0.00856332718481779
Dclk1	9.67659480643437	-1.23323438882353	0.960917877626415	-1.28339207495002	0.199354748981826	0.415723017881456
Gpcpd1	108.699726275502	-0.797235744739849	0.365628404980275	-2.18045352571242	0.0292238602009125	0.114868402094319
Sinhcaf	406.734671725758	-0.368229666042356	0.206517907441795	-1.78303988551761	0.0745798108628556	0.220549842967889
Acbd5	116.591829621685	-0.969303121044137	0.306510574352697	-3.16238068814153	0.00156484845913667	0.0137774415765159
Myo7a	3.32615300393651	0.624861687382678	1.48531473700381	0.420693117637246	0.673979187428806	0.831901088051665
Luc7l2	956.195569830843	-0.9889822458459	0.257639177503978	-3.83863298830252	0.00012372119875634	0.00187867184018036
Dnah8	160.748108914513	-0.0398558127360966	0.283097578445146	-0.140784717958367	0.888040016116752	0.950510958706396
Evc	14.758800519102	-1.77284902320001	0.838302519999011	-2.11480817593404	0.0344462997632133	0.128854318524357
Shroom2	24.4725503522443	-6.80522197347797	1.34444070724171	-5.06174942250874	4.15426796458638e-07	1.83795303934873e-05
Kmt2e	259.41266439	-0.61116318177124	0.249859126476432	-2.44603105113669	0.0144438560301054	0.0695226897569406
Setd5	849.57626604752	-1.11214729716987	0.261795058265883	-4.24816000934731	2.15533435407821e-05	0.000456320947428609
Pcyox1	48.0153357717879	-0.600860363262381	0.433825579855464	-1.38502751143113	0.16604405520145	0.371631711448354
Arpp21	3.47095014359701	-0.157444175987771	1.61418424941494	-0.0975379211170205	0.922299221085886	0.966779378801049
Smim4	54.2756946223851	0.130237498748855	0.417745544951816	0.311762747257729	0.755220837310248	0.879516912152215
Smc6	363.220431388073	-0.543321971665711	0.222231756284264	-2.44484398067182	0.0144914816273692	0.069668975029486
Nsmf	3.79647569846591	0.377168011227982	1.47054464547878	0.256481850032634	0.797578793413212	0.904379960148057
Hmbs	132.401698196942	1.0463707553043	0.298062736596674	3.51057219447126	0.000447143370990707	0.00519599325609358
Slc35b1	98.0463210530407	0.507841364208483	0.32293410698061	1.57258509779822	0.115814920516839	0.295744448038877
Synj2	40.0947797294213	-0.73724148465612	0.483398922432728	-1.5251202483984	0.127229107656441	0.314868988414946
Suds3	152.850412669364	-0.236643259310214	0.282489067614354	-0.837707672401935	0.402194903335838	0.629824732799078
Ptk2b	35.4357598957783	-1.45899660458013	0.536464941635122	-2.71964948936491	0.00653511482013342	0.0393792416559804
Gfm2	175.535707444317	0.00651467607286444	0.259526526902149	0.0251021587296959	0.979973478308714	0.991484748934026
Rlim	84.0752269767965	-8.58147789670935	1.22381312374521	-7.01208193490164	2.34797623642872e-12	4.59823522654724e-10
Ddt	63.9707702944871	1.40860448393335	0.385967421388947	3.6495424377123	0.000262707838169814	0.00342652329178004
Epha3	7.93639225754902	-2.51352484564176	1.2253786166608	-2.0512230354494	0.0402452315963329	0.143339328475091
Gatad2a	876.016172735626	-0.0608282611558004	0.183902410769177	-0.330763805114813	0.740822902725184	0.871447407425023
Shc1	88.7490394294515	-0.267973586973981	0.352069497487922	-0.761138323217489	0.446574452467405	0.667456795982534
Anks1b	41.1746652094673	-1.70838617188754	0.562608227213239	-3.03654672870617	0.0023930501304861	0.0190599572892843
Cdk6	999.336552211659	-0.179633057508764	0.178580940851426	-1.00589153944604	0.314467746539007	0.54777854554087
Kdm1a	760.759896346611	-0.00551542178387066	0.201778261357098	-0.0273340732880521	0.978193280460847	0.990540636901916
Scaf4	394.264592391342	-0.398057099963012	0.215620369261003	-1.84610155954781	0.0648774604586916	0.199994648520832
Plcxd2	14.8914703540083	-0.261973787631979	0.807750778551419	-0.324325020276415	0.745691979118181	0.875000448137881
Morc2a	413.31576577555	-0.553888365810251	0.222717512970741	-2.48695470069754	0.0128841803552205	0.0641390213730343
Atp6v1c2	26.1331846767093	0.80873893391172	0.590779648333809	1.36893499326293	0.171019596087075	0.377940252421436
Map1a	13.6367342247527	0.43567290667311	0.793036277856349	0.549373236557065	0.582749336995369	0.770193819051938
Runx2	3.10708117515394	-0.0830446336086303	1.65048339698704	-0.0503153401968348	0.959871099543865	NA
Ackr3	47.6814692632541	2.34570834584669	0.550110199387576	4.26406990537188	2.00736596702905e-05	0.000433246731823997
Socs1	8.18679108181525	3.01716612162748	1.10073933042645	2.74103599119926	0.0061245798310026	0.0376030565281059
Sort1	60.4112072151447	-0.590913036888973	0.395475147767647	-1.49418500814658	0.135127269949581	0.326349266216644
Rangrf	13.3826404977987	0.454522618399233	0.771356674036464	0.589250905188573	0.555692973393718	0.750549332934137
Phyhd1	52.375696815474	-0.19942347688843	0.417694910766908	-0.477438129476558	0.633050168150629	0.805387697970798
Slc4a9	12.3289307838525	1.47290295824315	0.817258949956164	1.80224757198701	0.0715064631097405	0.214102376339497
Specc1	164.038644516431	-0.533956563554737	0.325347724941636	-1.64118732857444	0.100758535248832	0.269814024955999
Gtf2a2	165.346261824436	-0.718216804806471	0.288838372576707	-2.48656990551258	0.0128981226430116	0.0641390213730343
Deaf1	429.852723806565	-0.130531617315447	0.22690480019891	-0.57527040944493	0.56510843062459	0.75810585297798
Mtarc1	2.14496962715172	-0.295232755007807	1.8257938155435	-0.161701037923563	0.871541287154016	NA
Set	755.011515360003	0.676893246125106	0.181574337914895	3.72791251174695	0.000193072374583	0.00266716266838362
Glra3	4.10200691720217	-1.86064448040268	1.5553211964504	-1.19630882974468	0.231576064331327	0.456468094834263
Dnhd1	16.3401260288881	-0.77026104207398	0.719044207882337	-1.07122904771388	0.284066453657493	0.517003275024852
Pgpep1l	83.7015501472271	-0.782733230192278	0.444930343792311	-1.75922645221439	0.0785390530170789	0.228407252895434
Notch3	40.5885035608902	-0.443675405608971	0.485715482986019	-0.913447112868219	0.361007436809503	0.594493754113277
Gtsf1l	73.2488072817673	0.933356777486244	0.395170883151715	2.36190675295252	0.0181812146531638	0.0817377294757595
Tceal8	4.30519758522284	-5.26285983628778	1.85751629513306	-2.83327788298664	0.00460733148763307	0.0306625854176959
Gm5087	2.0060486991431	-1.29946416283636	2.12816033892529	-0.610604445101436	0.541461479215831	NA
Slco6b1	3.22241352549784	-0.936562757573244	1.75742512573074	-0.532917587134086	0.59409063028403	NA
Ranbp3	424.199811624742	0.329872002902947	0.238684939570059	1.38203945124121	0.16695958803761	0.373179059062915
Parp6	41.5484059106016	-0.934177184230978	0.479595098278357	-1.94784556302696	0.0514334450751454	0.170298157152091
Gng10	6.29899036605225	-0.256565492841167	1.09831055180112	-0.233600134698173	0.815295423165906	0.913836305891792
Mrps18b	62.8244617149732	0.876425138131872	0.417176097808566	2.10085175717341	0.0356539814182778	0.132073454950544
D16Ertd472e	429.821282341348	0.0241948249026331	0.233265554061937	0.103722236229567	0.917389779871803	0.9644946763337
2310039H08Rik	54.4352187717055	1.00421480975542	0.413695206165086	2.42742674991183	0.0152063572195359	0.0721164740358119
Rps10	881.318984411138	1.53289937918365	0.195394931118482	7.84513380367139	4.3249210247987e-15	1.30897666561919e-12
Arih1	852.06046732024	-0.856382574181222	0.214416884256304	-3.99400717509513	6.49658961440953e-05	0.00114893869714597
Dancr	74.0289479926199	2.66283827635382	1.14304854594	2.32959333688142	0.0198276546577094	0.0868283055168418
9530026P05Rik	37.1062518190399	-1.12631029501313	0.583342944621056	-1.93078583601416	0.0535095426718538	0.174782089713288
Itgal	1.64684290100711	-0.0536357487512381	2.06730593383877	-0.0259447563484917	0.979301401644363	NA
Sirt6	82.3835299114261	1.10412246262593	0.346271619271983	3.18860224510253	0.00142962441740131	0.0128811288000902
Rgs12	71.3431300428382	-0.324440554369903	0.394917269987559	-0.821540558051875	0.411338431886314	0.638437517182989
Hfe	2.13925296689836	1.41426494495762	2.02639624608984	0.697921222311084	0.485226461532053	NA
Tdrd7	11.7096682675411	0.188707076483974	0.823889498029685	0.229044158148955	0.818834595016939	0.915823033401767
Ak2	302.404829680163	0.0498725093019552	0.266685421783411	0.187008757240804	0.851653766790702	0.93545638505046
Znhit1	31.1824336371081	0.249967332093431	0.5253737410403	0.47578954288516	0.634224320514661	0.80623661903359
Prx	69.8872962206096	0.370594265077141	0.365342876996162	1.01437386195717	0.310404391627659	0.543758916509541
Alas2	12.8623658926254	-6.83944779819994	1.47225629555414	-4.64555513795624	3.39163168851741e-06	0.000105528876626136
Fiz1	185.081278050103	1.02331240213568	0.264117005575893	3.87446616663098	0.000106858687449431	0.00167339106364673
Serpinh1	62.8036739781898	0.165913966659956	0.391654342730006	0.423623457111343	0.671840445395436	0.8303546641549
Myh3	2.38734186864096	-0.571505508855622	1.80133606554343	-0.317267565884886	0.751040585692013	NA
Grm5	7.10085893967223	-3.33036847159667	1.67521378139761	-1.98802595142107	0.0468088199005849	0.159290487262876
Vill	5.88612393317987	-1.45581861293303	1.43130593217311	-1.01712609457484	0.309093448147993	0.542604462033591
1700123O12Rik	17.9953631069196	-1.39403523576211	0.747279186926913	-1.86548114834417	0.0621139922047624	0.193898742191941
Wnk1	566.96924404632	-1.04815168156021	0.26369640820302	-3.97484246639126	7.04258562633446e-05	0.00122276548612641
Tex14	239.929952707829	-0.652325002753398	0.374463164820525	-1.74202715790764	0.0815036922341674	0.234019980483486
Zbtb37	104.054260689817	-0.475435687537957	0.326449905816584	-1.45638175740532	0.145287115695275	0.341835427511303
Egfem1	7.85351316446407	-1.2607541964381	1.23516812260718	-1.02071464876936	0.307389652159803	0.540705316982953
Eya1	724.499579940016	-0.23265149112266	0.308093963553728	-0.755131611275753	0.450170017658698	0.669673159647105
Adgrg2	1.98697768505029	-4.14274677012015	2.36767597158406	-1.7497101883196	0.0801683347599552	NA
Nkain3	15.883539290186	-0.656904393713471	0.801500277232088	-0.819593470362897	0.412447897251962	0.639557652307721
Cd2bp2	234.211766039807	0.84469571748047	0.241221756454391	3.50173935343258	0.000462231574187691	0.00534799120196132
Sapcd2	20.7825456224533	-0.172894662289768	0.747495367545757	-0.231298640495166	0.817082802781079	0.915067088498015
Tecr	477.13972203791	-0.113412032636458	0.204819067729452	-0.553718137152471	0.579771760663245	0.76755348809548
Tfg	138.385046875929	-0.636577615475998	0.284696484464606	-2.23598692015158	0.0253526279571835	0.103342805786903
Gm12530	1.77705870082001	-0.430220906386359	2.20014695590979	-0.195541895613267	0.844968742696587	NA
Trpm3	96.7082472181926	0.687759307411427	0.360242342431203	1.9091573266204	0.0562417993561482	0.181437025684551
Trpc4	1.96891832691374	-4.07907433160776	2.47243620263653	-1.64981985268536	0.0989797870467589	NA
Mtarc2	303.538041125921	0.535050078775195	0.235775230503259	2.26932268344363	0.0232487100986755	0.0972371458492655
Itih5	2.20541435675109	-1.27890820471817	2.06887342034218	-0.618166482368287	0.536465601834126	NA
Adcy4	2.68445612413955	-1.68827683229037	1.91936622913352	-0.879601196824499	0.379075390286063	NA
Mical1	76.1828519596054	1.05735051679904	0.397921304538268	2.65718498793612	0.00787961922981862	0.0449010419354212
Zc3hav1l	59.7618478009473	-0.839167638042442	0.453253107921557	-1.85143272793106	0.0641073243707278	0.198446591967685
Wnk2	112.407341405216	-0.200059210442993	0.306909490694785	-0.651850843680648	0.514497398451422	0.717389397886505
Sec22a	150.715495919441	-0.775764364838039	0.330862486575412	-2.3446730781346	0.0190437694477304	0.0843946348537192
Ahsa2	50.8716138606287	0.472104468743516	0.484306653560178	0.974804837540509	0.329657077059647	0.562724865352023
Tfeb	630.857390388209	0.514976012939098	0.245617210072241	2.09666094972593	0.036023599671853	0.132998690554496
Tgm1	154.697560424596	0.871663436304281	0.30749910724179	2.83468607152372	0.00458707365052105	0.0305889132719023
Tlcd2	3.30662032882379	-1.63739861058608	1.77781844017866	-0.921015652431606	0.357042255075754	0.590503193100326
Cbwd1	141.34538354311	-0.804680302810585	0.316470135030707	-2.54267374307692	0.0110007893905749	0.0571586080040132
Lrch2	6.80686014825145	-5.92702647054038	1.69772405071556	-3.49116010228061	0.000480927966243102	0.00551163315530068
Zdhhc6	110.148181251583	-0.227345849381717	0.321830413483724	-0.706415055434824	0.479930060914337	0.69207380384338
Cbx3	394.898574006598	-0.3714332378913	0.226609588570427	-1.63908879687968	0.101194767902893	0.270645181979751
Slc25a28	109.228180794568	-0.0131224211175654	0.310222522509452	-0.0423000271270296	0.966259523662779	0.985783092171289
Gbp4	7.49036613267227	1.29268735731023	1.03190021953091	1.25272515001292	0.210305749865481	0.429873152125798
Cdkl3	42.4873797088852	0.0799815517048946	0.486255329403407	0.16448467886825	0.86934960697219	0.943915916514362
Etfrf1	97.5242353473815	0.34903442676502	0.371552389706972	0.939394918278655	0.347528021125904	0.580681387369343
Gm10549	2.43485207143076	0.790308551357241	1.77088415114031	0.446279080903368	0.655395665162021	NA
Atn1	9.16942990463365	-0.830274922061828	0.98722567619295	-0.841018362957927	0.400337647261768	0.628098073584469
Zfp111	164.239915774334	0.480187587452104	0.276392578488975	1.73733893318434	0.0823273632682594	0.235774945514712
Sema3b	25.2181077258137	1.05180501929162	0.577661309691056	1.82079879965329	0.0686374468463418	0.208126908795682
Rbm43	17.1296725096441	0.645490007037735	0.743015535566415	0.868743621283323	0.384987376380401	0.614819818459137
Kif18b	292.461849740908	0.506504396003116	0.225767754138292	2.24347537112346	0.0248661763274443	0.10185877273226
Hsh2d	8.66619378599077	0.12183380883644	1.00188599300727	0.121604463668308	0.903212278232792	0.95763315048739
Sgsm2	82.4446670078488	0.450528365926613	0.366972536869537	1.22768959707408	0.219563513091563	0.44248294549642
Sem1	462.26872932734	-0.187987674151494	0.284492094895479	-0.660783471753617	0.508751183908081	0.713018111131493
Shd	1.9304014172777	0.0548720055319089	2.23894009903303	0.0245080275062327	0.980447380615307	NA
Gjb5	44.6941064001257	0.878367567044842	0.492387257720557	1.78389581223351	0.0744405965325585	0.220343503895106
Rnps1	412.988149310389	0.587885897724165	0.208400836452893	2.82093828283194	0.00478834140981423	0.0313810740917796
Gpr83	12.8808916407954	2.07148584593659	0.874775278953989	2.36802055999293	0.0178835420622794	0.0808401662061693
Rab23	177.447614177418	0.0648805931166794	0.260140873501334	0.249405609520054	0.803047046456292	0.906921876054629
Ext2	249.255450792429	-0.17137103952715	0.237326447087353	-0.72208993827002	0.470239183892176	0.684540359848284
Clec11a	18.2244399478893	3.35200673493678	0.780736925175156	4.29338824237725	1.75966907394521e-05	0.000393179749290744
Map7d2	17.358671723617	-5.31706875261679	1.30551317419287	-4.07278061816883	4.6455177352455e-05	0.000883776566860919
Ola1	391.558488204123	-0.315925277619896	0.235663965584522	-1.34057524168491	0.180058400111518	0.390718219697749
Lrrc46	3.66161067300928	-0.955914116818136	1.45928317849398	-0.655057312320055	0.512430854744218	0.715908696247246
Slc25a51	47.2661751904496	0.573842133559494	0.439532589804375	1.30557357263291	0.191697612304652	0.405662975220252
6720489N17Rik	78.0172087988766	-0.542746193802959	0.385749491340097	-1.4069913402023	0.159429956657713	0.362936628751992
Zfp703	2.90500126989829	3.11743050396208	1.89262080375907	1.64715007769667	0.0995272020974769	NA
Slc35g2	1.36162362703515	-0.275954576959677	2.42159441662858	-0.113955737205518	0.909272881390148	NA
Clasp2	785.479106908025	-0.578918577540433	0.219291184185805	-2.63995372039178	0.00829173493173095	0.0465322520378681
Pak6	5.02306080398256	0.129711466365499	1.23913524446321	0.104679022685445	0.916630507968977	0.964199721534192
Smim19	68.2544008703794	-0.653013837946894	0.412225175051573	-1.58411925682413	0.113166582981106	0.291904138103784
Heph	1.3673402872885	-2.42077719474762	2.54552669712648	-0.950992656050441	0.341608103929959	NA
Sh3d19	129.297809428945	-2.02126709071439	0.340565968159858	-5.93502369492664	2.93803064704091e-09	2.70970734862866e-07
Dab2	109.142692907081	0.959856322403741	0.316264758298501	3.03497717408589	0.00240553891939593	0.0191251115161765
Arhgap44	429.222594339915	-1.00498757818992	0.206576131731179	-4.86497433061496	1.14471663008065e-06	4.30626874654916e-05
Tead3	29.7277679106448	0.680084561223647	0.604471741264488	1.12508908985718	0.260551284045255	0.488865119662054
Gps1	93.9807860674143	1.68840813296259	0.341743236978182	4.94057511683951	7.78924770585119e-07	3.11829930320058e-05
Cdh16	4.18964990482705	0.547220774577007	1.36359140809862	0.401308464784217	0.688193032194108	0.840009357650833
Shmt2	160.371707755756	0.612701811239805	0.27157137283751	2.25613548599765	0.0240621473518301	0.0994724652946108
Ncor1	1208.71700387915	-0.446258911630489	0.189231261696082	-2.35827266399148	0.0183602016527078	0.0822134517179254
Dhrs3	31.5431421357123	0.815872720773389	0.554261913348909	1.47199852835602	0.141021274979733	0.335114261046593
Rs1	0.532268630431619	-2.26254107517272	4.38276700333264	-0.516235764632774	0.605689753984442	NA
Rps7	775.351518610152	0.518995513964078	0.243588211375318	2.13062656453606	0.0331199192936073	0.125282277383612
D030068K23Rik	19.3518897919544	-1.96267233581031	0.719704800336966	-2.72705188973504	0.00639029890150321	0.0387520994860283
4930547E08Rik	2.13308859028843	-0.220484567161878	1.88278656022787	-0.117105449879137	0.906776491075254	NA
Mpig6b	1.742916796533	0.391737729018291	2.00377650486048	0.19549971170341	0.84500176335309	NA
Lgi1	12.9261476997149	-2.43911827415161	0.876979049496995	-2.78127313936474	0.00541461595951966	0.0344183487985314
Cep131	30.1263396113851	-0.789475415692107	0.550765414877212	-1.43341501548007	0.151739269801959	0.351606608294943
Masp1	13.1074106108494	0.083502950402381	1.09377132218317	0.0763440663590532	0.939145368233149	0.973655030654795
Mapkapk2	97.79120166239	0.0232574369258224	0.318723449966283	0.0729705860308763	0.941829524039356	0.975482520487995
Ppp2r5c	840.556451993497	-0.154366878044043	0.182158528556211	-0.847431516204897	0.396754643970455	0.624536831413067
Commd4	58.2998342894343	1.41886861328104	0.423820849303452	3.34780276999809	0.000814549583050272	0.00836987407213
Utp23	113.3052142772	0.615377738255147	0.301414842385833	2.04163050957994	0.0411881965534939	0.145491568568403
Ppcs	22.9698881705699	0.665884436266382	0.649958528977582	1.02450295915626	0.30559777385279	0.539097304861253
Mrpl19	131.453803877334	0.389799920558268	0.288307880278179	1.35202659109478	0.176366808915382	0.385069151511355
Hormad1	33.5938845085222	-1.41370566497834	0.550940343295769	-2.56598682993777	0.0102882734438886	0.0542522867751409
Tctn2	58.7097106369402	0.864966523849766	0.430915248480705	2.00727759553511	0.0447201133673775	0.154050610038771
Ooep	140.157289267454	0.964598241845443	0.281352800527069	3.42842950217102	0.000607084182804383	0.00664847044605755
U2surp	812.079374997857	-0.632549946427881	0.220732157095888	-2.86569005055795	0.00416101425236049	0.028416526563428
Plekhj1	49.7057632670936	1.20385751910463	0.443792803262846	2.71265669531739	0.00667462161470977	0.0400549295041487
Cux1	1125.91420648593	-0.142220599813732	0.18422267167686	-0.772003784980369	0.440112185750491	0.661136376496254
Gm45927	4.61230284516812	-0.101355939934707	1.32465061097221	-0.0765152252942519	0.939009201451343	0.973655030654795
Mpv17	102.335090591259	-0.208095995541938	0.339437973996444	-0.613060445453041	0.539836373006869	0.739000923039934
Ankrd23	14.0542049376894	-0.755464924960981	0.778877771681975	-0.969940281296725	0.332076260093673	0.565217223372628
Hsf3	0.680068182697818	-2.59731854221896	3.63088551362793	-0.715340247570559	0.474398824668831	NA
Radil	51.0339204867481	0.476249223685953	0.462674660269475	1.02933932757107	0.303320248926298	0.536643517331143
Gm10653	3.4900490470165	-0.805118587431791	1.51138360711607	-0.532703003817851	0.594239186481995	0.777922195327711
Nanog	707.549377712268	0.30530294274557	0.238759207871261	1.27870646526097	0.201000442128491	0.418155012853036
Nit1	26.2883616469303	0.653733139578347	0.562582716182672	1.16202137174452	0.245226783870121	0.47110286797438
Rnf25	43.6703524569308	0.34226102656175	0.450517247788201	0.759706821974229	0.447429850041609	0.667582716034666
Tmem33	240.439282428568	-0.122837633107598	0.252508165401477	-0.486469944099793	0.626634010168848	0.800391819817624
Osgin1	2.71119272114514	1.83368730265932	1.79410742317271	1.02206104215132	0.306752010277529	NA
Nfix	15.49722039617	-1.53892183493294	0.764473969560335	-2.01304674352484	0.0441097120874447	0.152692756919288
Stk35	384.016253364298	0.332963543818965	0.209498706205978	1.5893346066376	0.111984869658152	0.28970377963912
Pex26	46.231114983065	-0.852420010347412	0.457289629160051	-1.86407028716819	0.0623118344900022	0.194243141363146
Stard7	168.438840287686	-0.485624691927975	0.269482689355574	-1.80206265971766	0.0715355477035787	0.214124272593517
Stat5b	37.6400789285931	-1.04320618997739	0.489506695801427	-2.13113773299758	0.0330777969416102	0.125228303526799
Ubac1	145.824333468171	-0.268802502695567	0.300373157489748	-0.894895219472937	0.370843102498833	0.602704748482077
Stat5a	15.5001670301223	-0.516027874942743	0.741988178232262	-0.695466437446679	0.486763037429436	0.696863402434724
Dab1	685.676102901625	-0.6679048664672	0.270353664432114	-2.47048571681155	0.013492970713573	0.0664027682899671
Gpx6	2.48807893447392	0.66056425783223	1.74780210352643	0.377939960421979	0.705475196121569	NA
Clba1	32.2792242640071	1.43803645892441	0.553411747857023	2.59849283014487	0.00936340004213612	0.0507715977862204
Mical3	480.342957100182	-0.867483383120491	0.203826046681567	-4.2559986677058	2.0811794516268e-05	0.000445579851403763
Gm10516	2.37124537782716	1.61180646098443	1.79917593192235	0.895858171725471	0.37032851646751	NA
Cilk1	250.144968513776	-0.0506449700179558	0.242811193835347	-0.208577575102648	0.834778018012898	0.927399588377222
Slc38a10	328.821270949857	0.245702766934653	0.247776089314932	0.991632274179437	0.321376939531961	0.555166260701404
Zfp451	354.133710815565	-0.389176649762841	0.21621001365411	-1.79999364130026	0.0718616422722999	0.214955411082708
Bloc1s4	33.3544729718029	2.17722593304519	0.53223513508263	4.09072191881352	4.30032504363976e-05	0.000829962733422474
Abhd17c	425.972374421102	0.363466643369021	0.202970409247438	1.79073710654012	0.0733354921396082	0.217944375992672
Acad10	29.9394189302401	-0.8207635091621	0.545606093505369	-1.50431514407935	0.132500241542615	0.322910016122828
Snx10	440.828088168613	-0.525286760705732	0.241291055467501	-2.17698397351692	0.0294817632269065	0.115541095024342
Sh2d4a	23.5954435508964	-2.05481428978777	0.639093742056052	-3.21520014133944	0.00130353603283806	0.0119636039623049
Metrn	6.15084382166232	1.46129645242206	1.31751555980462	1.10913031845997	0.267373967354937	0.497362637696004
Rab43	44.0437894912013	-0.477462139401526	0.461171544287582	-1.03532437184326	0.30051745161663	0.534097277883179
Abcb8	137.886590403145	0.680890104937961	0.286963630795526	2.37274006831592	0.0176566847087806	0.0802505359272461
D14Ertd670e	0.923941630489906	-1.79277741277009	2.96899013219363	-0.603834075880038	0.545953961740649	NA
Optn	426.842853501423	-0.110543183709312	0.201111309378777	-0.549661697548358	0.582551432654647	0.770085113029773
Sidt2	78.9107159442379	0.333973056889765	0.365355375546128	0.914104675182475	0.3606618461581	0.594282095639996
Pum1	2450.84524488513	-0.640279614057516	0.173672112270062	-3.68671518811192	0.000227167356768982	0.00303429056177787
Oxr1	819.816709569325	-0.375647626619412	0.192906613313987	-1.94730299892821	0.0514984193957667	0.170428541524211
Gm11545	5.16215522805304	-0.420317882580314	1.2196824873835	-0.344612542139548	0.730385675506415	0.864819940930147
Zfat	285.994053578193	-0.165481142407179	0.224658040126284	-0.73659123134057	0.461370968992655	0.678004545803926
Mecp2	51.62352411409	-5.75267455238844	1.30616264523607	-4.40425591205659	1.06147579904847e-05	0.000262667891763408
Efcab12	185.75828916014	0.0986431627918483	0.277411064252497	0.355584817994369	0.722151514990046	0.860726011377646
Gnb1l	379.313375768687	-0.730944409544087	0.234369566042844	-3.11876845567255	0.00181608616535568	0.0154436905900649
Ap1b1	210.757477077561	-0.061455919724109	0.24718188504563	-0.248626308973913	0.803649855778394	0.906966536389904
Tbc1d4	316.619547624089	-0.0586485294460177	0.285474190871752	-0.205442492951544	0.837226423660202	0.927874857180669
B4galnt1	2.44505840592933	3.39274069014715	2.00780186772319	1.68977863039567	0.0910703135800456	NA
Oxtr	2.87175330415905	0.970670716571181	1.95126392958406	0.497457418165923	0.618866523814334	NA
Prickle2	360.103512352852	0.847715853389118	0.214208073291648	3.95744119426787	7.57569294760152e-05	0.00129394133917591
Gm2381	712.968354141328	-0.945582325429618	0.25429394912752	-3.71846175921173	0.000200439627817107	0.00274612326885173
Gpr161	19.6527872869528	0.297798910285024	0.660863580607357	0.450620852811009	0.652262834778228	0.818756166532347
Carmil1	342.020851002236	-0.504802793498443	0.230655901927001	-2.18855355220092	0.0286293049109875	0.113300580534805
Myo1b	393.970542300869	-0.445795100599525	0.206920992800879	-2.15442181368477	0.0312071074216885	0.120389643550007
Rngtt	966.922586653027	-0.648269217315459	0.221809928909183	-2.92263389877774	0.00347084350013031	0.0249709469968857
Larp4b	1019.02353927746	-0.251091760498976	0.196196711237495	-1.27979597066248	0.200616901348438	0.417570377501899
Sh2b3	69.3139668173667	-0.0920548823479995	0.415800288133742	-0.221392060022792	0.824787174237616	0.919984152719854
Ap4s1	62.0425315726782	0.111346425365981	0.393476737246627	0.282980961327304	0.777191431421441	0.89238302226585
Ntng2	6.27567600868225	0.874003166653632	1.17208599791626	0.745681774381263	0.455859671448807	0.674070979867174
Stk26	2.48978152616532	-4.48203718903492	2.29547432099867	-1.95255383518512	0.0508724859300474	NA
Ubap2l	519.426243959553	-0.514102716181238	0.233359723521426	-2.20304818853642	0.0275913523906534	0.110010191552794
Tsen34	182.520383735743	0.788685894302655	0.257923636511693	3.05782713429949	0.00222948146408124	0.0181257659689682
Nup98	1032.06206584108	-0.546218991357089	0.211694300626335	-2.58022530479566	0.00987358736940667	0.0526367345870251
Nbr1	282.037011322947	-0.131324094557654	0.240195551000956	-0.546738247275577	0.584558573636464	0.771589505909088
Fen1	92.4036692910412	1.23017564893797	0.338818272154637	3.63078307765089	0.000282562601221796	0.00362862696284538
Xpo6	744.424988967654	-0.394335851891236	0.185800148482304	-2.12236564455056	0.0338070448660441	0.127249411102631
Mybl2	1633.1643228215	0.39655480718519	0.194930662601657	2.03433775832155	0.0419175526794007	0.147520097524202
Vamp2	78.5141240409189	0.324631037905338	0.363467701029582	0.893149616831886	0.371777055117856	0.6036277789569
Vamp1	9.69491444020229	0.212200289845358	0.919176298562069	0.230859183572637	0.817424201004159	0.915067088498015
Ahi1	36.6725404396425	-1.34620886487822	0.545418228225879	-2.46821392320739	0.0135789142398422	0.0667024717565396
Arpc4	160.183153959719	0.476728125084396	0.316824127649038	1.50470902775591	0.132398901058646	0.322843010154877
Vps8	508.000315305466	-0.548216763815979	0.198583019984422	-2.76064269673703	0.00576877505786064	0.0360501067318302
Mapk10	10.8253388706235	-1.69504921848736	0.918806268603022	-1.84483854367315	0.0650610287288649	0.20042047642431
Pccb	135.508085261694	0.423005777620719	0.284006509766518	1.4894228233306	0.136376062221425	0.328234234701376
Bpgm	52.6916915327508	-0.767376072438978	0.430939441782793	-1.78070512474873	0.0749606355153502	0.221194501032111
2310057M21Rik	107.444511431869	-0.336841043113188	0.315182743672368	-1.06871664098252	0.285197370752967	0.51814098039799
Ubr7	285.930058058475	-0.0910681889046352	0.226430097344709	-0.40219118382481	0.687543329982379	0.839777537263435
Lbh	6.88579962510468	0.837731209239307	1.07434674902866	0.779758685914693	0.435532928436785	0.657073978474301
Hspa13	46.7201059209102	-0.273575863693866	0.435857860331973	-0.627672203698462	0.530218698015616	0.731171419848188
Tspyl4	19.4792767383006	-0.0430645117764959	0.650851215567786	-0.0661664459502124	0.947245310464525	0.978320598685907
Cutc	12.8047238076672	-0.546178871245558	0.796272381306107	-0.685919647683464	0.492763779676742	0.701532526614836
Sprtn	116.63864074001	0.00921850315209491	0.328303038981109	0.0280792501364124	0.977598943540078	0.99027740645709
Prkd2	15.3185137385271	0.0882255102380251	0.75938086324313	0.116180844828293	0.907509217550685	0.960217722081874
Proz	10.835965032152	-0.147651922195219	0.862135798374885	-0.171262952395134	0.864017009738208	0.942351721431918
Ube2d2a	398.998581952448	-0.447872740061894	0.23619171293088	-1.89622546237666	0.0579302376171689	0.185088719159125
Polr3k	20.7113042837759	-0.751366702507409	0.695258492630884	-1.08070122187822	0.279830039404034	0.5127971150053
Tsc22d4	70.0572373054669	-0.138262477464527	0.447876423039266	-0.308706755596298	0.757544604454567	0.880836592815984
Asb3	237.596385833227	-0.770166433554621	0.30867080555352	-2.49510617686545	0.012591944543785	0.0631113757958542
Wdr72	1.93206217497907	0.118001738441092	1.94157601323482	0.0607762650736971	0.951537393097251	NA
Eefsec	608.741161788252	-1.03988144044706	0.223420581617369	-4.65436726070279	3.24977111351495e-06	0.000101351760933673
Ccdc57	336.600647061037	0.181912582253175	0.215117222250592	0.845643971923659	0.397751387585579	0.625588192804672
Arhgap4	4.18836402857608	-4.22395127916028	1.81635961047576	-2.32550385661454	0.0200450339366988	0.0875786472883917
Mtf2	1221.57598183138	-0.828156948696809	0.188400309940577	-4.39573028811903	1.10400948129704e-05	0.00026877686037354
Cxxc5	250.140034244695	-0.019725546371198	0.313229277828238	-0.0629747848220455	0.949786583253617	0.97903254712492
Nmnat3	16.6321515570892	-0.0621914528900456	0.71943614014279	-0.086444716104618	0.931112901631299	0.970313053527194
St3gal6	32.3193988197551	-0.300903448939727	0.546388517262887	-0.55071334669896	0.5818301938532	0.769666503580318
Rock1	578.383615571259	-0.714281348603767	0.249546180629386	-2.86232130182182	0.00420550336306451	0.0286468993789924
Atpif1	380.056376018335	0.8375739451267	0.603474694710236	1.38791891767536	0.165161736585139	0.370277009439195
Hyal1	22.5478410038185	0.255111111562654	0.606842367390688	0.420391069034262	0.674199791323033	0.831919489637483
Kitl	48.3911896129165	0.609989384434604	0.453652174316265	1.34461911342973	0.178748267726555	0.388571772986376
Krba1	120.277787539887	-0.763130710766125	0.299459389843557	-2.54836126916841	0.0108230324709739	0.0565216954572388
Pik3cd	39.1678217416623	-0.672010181047344	0.476861108308657	-1.40923671345488	0.158765185177121	0.361971575244602
Nfe2l1	168.369028009891	0.134238984272827	0.313308568432908	0.428456154085595	0.668319049104641	0.828296413278903
Lpp	931.222601325959	-0.685077064184686	0.253579037435419	-2.7016312985223	0.00690002307526027	0.0409298918900851
Wac	981.949989515884	-0.925413179157229	0.247156471141407	-3.74424013615152	0.000180940537838156	0.00253107683024236
Setdb1	340.254740866563	0.0396613378905979	0.233291530536242	0.170007620077045	0.86500414393543	0.942432591602099
Chn2	46.3573910404919	-1.97116777903119	0.477402774240426	-4.12894077158941	3.64438258649347e-05	0.000720866546194568
Rnpep	34.0772269550837	-0.407849336686586	0.551458924092149	-0.739582440084758	0.459553399877863	0.676977060417422
Pcdh15	14.3212222953019	-1.10466546810551	0.947293084053399	-1.16612850521269	0.243562493217994	0.469142585253058
Kcnt1	2.82336310748482	0.181031272627361	1.62084169791758	0.111689668929388	0.91106947107406	NA
Gm10548	2.59285795819553	2.87123196570611	1.88397922494247	1.52402527994638	0.12750239628599	NA
Yars2	159.3558068362	0.440846059786576	0.273139668653191	1.61399500102025	0.106528510601976	0.279921108067585
Nudt12os	9.45190704163128	0.541141584547327	0.913851621711183	0.592154756517302	0.553746962850337	0.749720242403207
Fam49b	1060.20019587622	-0.170773708558741	0.183202081340924	-0.932160307944021	0.351253684808882	0.583360864885746
Cacna1g	1.29335376312447	-0.71241341535922	2.57745578842071	-0.276401798455577	0.782239475539924	NA
Bcar1	100.878260551903	0.366272405570537	0.342240076895105	1.07022067343328	0.284519990941404	0.517545788740155
Crhr2	3.47861572650979	1.18104749908486	1.52938790673301	0.772235411229154	0.439975011861246	0.661019884160446
Elavl4	204.033515937928	-0.455077669083225	0.311737350015003	-1.45981118098721	0.144341974795633	0.34045378646005
Gm19466	6.0576716145093	-0.964289717528852	1.21319320976037	-0.794836065493078	0.426708868741607	0.65069071396221
Gm4262	16.5176264288007	1.4694611919379	0.757356413444534	1.94025054234986	0.0523492487833649	0.17202865868628
4930556M19Rik	93.6809559439484	0.352827300311232	0.372508231165971	0.947166453763622	0.343553966437306	0.577434063928707
Kdm6a	112.086763395897	-5.99487947229422	0.657990532926289	-9.11089016073396	8.17087726793262e-20	4.94598057168449e-17
Mettl1	42.3579990204543	0.400894580416486	0.457564118678998	0.876149514463418	0.380948757979128	0.612840614883795
Dnajc2	358.741084236888	0.111314508916338	0.233206250374145	0.477322150404416	0.633132740305053	0.805387697970798
Mid1	20.3431159023014	-7.49830990508065	1.38222508722041	-5.42481103432974	5.80158832586419e-08	3.27371829387853e-06
Bcl11a	20.5936914574776	0.105500457803382	0.630088782123674	0.16743744817643	0.867025861677179	0.943171540887964
Tpx2	478.9030309501	-0.584854795336787	0.213796587176689	-2.73556656380788	0.00622729902693824	0.0380582566047437
Mad2l1bp	25.8792923351439	0.302411438798749	0.587907297791433	0.514386264526407	0.606981960470606	0.787220370820712
Tars2	77.1015091442926	0.299767909687497	0.350451030385946	0.855377452756716	0.392342221737034	0.620820029333659
Mrps34	35.9933259818221	2.69256517849795	0.563329734039441	4.77973203933424	1.75528982602925e-06	6.21680707798711e-05
Pycard	54.218413474214	0.70008827900496	0.433587444624532	1.61464149316225	0.106388354331562	0.279718403678857
Ints12	44.6909613060384	0.528626093160183	0.46828743561762	1.12884961874534	0.258961276990825	0.487279674046073
Mybphl	19.9664303107931	-0.446238148996438	0.687816399636992	-0.64877509351616	0.516483758353443	0.719178970015082
Trnau1ap	130.301729456192	0.364337115095174	0.29713317898943	1.22617445932598	0.22013303043227	0.442960345461853
Rreb1	725.20268598722	0.0421936340791435	0.194734644012798	0.216672458529621	0.828463613033356	0.922462369127526
Gnpda1	171.475538952153	0.009867436028296	0.266653421615513	0.0370047230915486	0.970481239838897	0.987195488277879
Ksr1	103.532494220145	-0.788706073014701	0.379489748821465	-2.07833301285236	0.0376786978319749	0.13720733361455
Thbs3	5.20096030264712	-0.317936460352676	1.28785921705502	-0.246872061901074	0.805007238592202	0.908036709836723
Sart1	81.4106201999989	1.18579039977877	0.376087793438398	3.15296167668094	0.00161623023641737	0.0140955549516249
Cuta	78.6596418724782	1.89116413592015	0.430793002235513	4.38996020387132	1.13371406889519e-05	0.000274503095554133
Syt17	2.89418766764463	-0.998291309767448	1.86082433223862	-0.536477996591154	0.591628238961404	NA
Amdhd2	96.9406267747339	-0.26840733096733	0.325840952968565	-0.82373725132465	0.410088868286241	0.637538344497768
Gprasp1	31.9951217937834	-7.19283285594789	1.33005483836683	-5.4079220258166	6.37601702496765e-08	3.54060488020697e-06
Zfp7	153.581175241299	0.216596549425965	0.299622546657154	0.722898032349372	0.469742532507083	0.684228689713301
Fam178b	146.416191299564	-1.53324404654219	0.3093376157061	-4.9565392913577	7.17598609215723e-07	2.94946317250796e-05
Syce2	89.9524138270846	-0.123360533315268	0.351996044618621	-0.350459998631307	0.725993505357592	0.862469778152324
Vezt	178.431047582562	-0.564003674158141	0.258107443363957	-2.18515075275392	0.0288777950200954	0.113973301685184
Stil	260.683348354822	-0.658767065168134	0.241893464200886	-2.7233768690048	0.00646182980762238	0.0390613652056774
Tbl2	100.960629926799	-0.452405756005115	0.343591303320413	-1.31669734254952	0.187940094754747	0.400941216300179
Rrm2	703.021465618026	1.50837554461389	0.190243885781879	7.92864137743324	2.21556334499669e-15	6.86154815472579e-13
St6galnac2	196.486595335577	0.363109954583977	0.313116860791159	1.15966273316135	0.246186148721713	0.472413459880066
St3gal1	181.199599202134	0.0650927945969259	0.276822859599646	0.235142410894339	0.814098202233182	0.91335231321277
Zfp317	217.598496123275	-0.208648081445204	0.243450768268932	-0.857044251405762	0.391420429191045	0.619763635089372
Pdia6	414.369488450403	0.649204844368821	0.250428780105925	2.59237314534785	0.00953163259608518	0.051348200356823
Mrpl1	357.019910555616	-0.246414043844749	0.245040875376039	-1.00560383432602	0.314606178716064	0.54784280993452
Dcaf7	211.930632317222	-0.11841750564107	0.245990220013963	-0.481391112355395	0.63023855214318	0.803454604527162
Ccdc163	28.1538425419496	-1.22895537130629	0.566147642223021	-2.17073300257986	0.0299513609550666	0.116899845790921
2410004B18Rik	72.4405558898961	0.730375002649842	0.365410201756635	1.99878109351822	0.0456320443045574	0.156296793725255
Disp3	2.26012848143376	0.71121726590375	1.85158337999224	0.38411301029648	0.700894688979691	NA
Ccdc34	23.4552972543037	-0.649842049253756	0.645834289280648	-1.00620555464401	0.31431670072515	0.547690552860848
Rabggtb	1206.89834620741	0.988064590242855	0.245804388774521	4.01971907486654	5.82675782130545e-05	0.00106586447673523
Pex11b	1.98528903802224	0.00203273018710085	1.90480305781371	0.00106716029185399	0.999148529440841	NA
Dand5	35.5078115050234	-0.632255554138517	0.537863440323254	-1.17549457118434	0.239796907839628	0.465474134680908
Mir22hg	23.369545856338	0.775392920861742	0.63560593065747	1.21992713324697	0.222492498912456	0.445926939866519
Mrps12	57.1285241996877	1.61173359116622	0.412628013982228	3.90602076580201	9.38284521877617e-05	0.00152194092300173
Exoc1	312.677742911303	-0.102931937644599	0.236747026484723	-0.434776052620206	0.663724988867952	0.826058474463039
Nkx6-2	9.48102483882414	1.89914073344061	0.979819431548593	1.93825583805686	0.0525920173846234	0.172674530451437
Lrrc75a	502.296330243791	1.22574928147667	0.595982076225808	2.05668816290416	0.0397162315213211	0.141910666801565
Slc23a2	760.698206587876	-0.182559432055367	0.184453708029551	-0.989730344841425	0.322305938852157	0.5561848344783
Atg13	228.090368330889	0.137439726218445	0.246637144437014	0.557254774142684	0.577353370834619	0.765569534940219
Setd2	538.185784512862	-0.457689941632391	0.196204512045849	-2.33271873750507	0.019662912104669	0.0863339929106089
Nhsl1	291.175984514401	-0.384906900679185	0.225005890687235	-1.71065255004465	0.0871452719329021	0.245377066137674
Cops7a	197.417442013186	0.591405536588828	0.249588970030363	2.36951791786666	0.0178112920395976	0.080650450898103
Cops6	32.352543199085	1.00757567510872	0.539548991540432	1.86744056778246	0.0618400890810638	0.193224886506928
Rpl21	2188.68502924388	0.728063151267566	0.508959214376965	1.43049409599316	0.152575259119063	0.352934640557333
Derl3	20.5848996127895	1.29513453816576	0.679400888646562	1.90628914358031	0.0566127019961834	0.182368493585674
Kctd18	126.156583729705	-0.0418051611285853	0.329428280837193	-0.126902162201569	0.899017835289939	0.95467358808866
D330050G23Rik	2.77901486869925	-0.539528907018139	1.70128361622748	-0.317130490102833	0.751144590274604	NA
Inppl1	49.9819736858243	0.476905411943619	0.474513636838742	1.00504047706787	0.31487735966805	0.548061926375562
Mocs2	36.8010087652616	-0.685769278250839	0.516135527076391	-1.32866125712238	0.183959752328018	0.395574361658683
Rnf34	101.037436151857	0.262178768154886	0.314687541413152	0.833139967910813	0.404765794728831	0.632382793672024
Ttc39a	22.1467842670686	-0.355625607902325	0.628957933256258	-0.565420339101488	0.571787893613234	0.761678441457181
Tmc7	173.713195722748	-0.632185643176455	0.285104799756996	-2.21737986773736	0.0265971442662146	0.10691040452556
Nkd2	27.5154811852959	-0.0811039322993636	0.549612283521325	-0.147565719928486	0.882685510388692	0.949262936432707
Matn2	165.771632376323	0.564109353924462	0.276510446110158	2.04010142061588	0.0413402252659394	0.14595116115231
Folh1	1.45153314595111	-1.6807523258097	2.49779486621424	-0.672894459246413	0.501014437423881	NA
Stk32b	4.8871283439163	1.06310669791239	1.2464675180291	0.852895629076131	0.393717185817791	0.621863816889902
Sdf2l1	4.94923383121705	0.502456243067922	1.2646893448528	0.397296178000458	0.691149065471629	0.840968048348588
Ulk2	30.0836536846479	-1.57038030947779	0.624456907301837	-2.51479372093602	0.0119102046876972	0.0607694236881469
Ralgps2	270.04825678156	-0.900560928788116	0.241211426154253	-3.73349199557493	0.000188843198063204	0.00262234084317799
Tiam1	888.765067041811	0.291154155224141	0.179650515724128	1.62066974342138	0.105088485914404	0.277758616494724
Ypel1	65.9011979205902	0.0160693637224549	0.393790379976346	0.0408068976276672	0.967449840429216	0.98633330799663
Klhl22	47.5252989422222	-3.52324125919519	0.69466549050495	-5.07185301033761	3.93960642647721e-07	1.76084977622156e-05
Ndrg2	10.3937794166982	-0.641524360715319	0.929177678372706	-0.690421622954652	0.489929082711898	0.699535362957595
Man2c1	150.133264860678	0.67376742533473	0.281443414220099	2.39397119027209	0.0166670578890788	0.0772121574637249
Setd6	58.5398082744835	0.54058722637286	0.392492747485914	1.37731774621456	0.168414030933086	0.374794393371642
Porcn	4.85504996810776	-5.42919913934195	1.76983169488957	-3.06763584075191	0.00215759371634069	0.0177581430905494
Gm12250	4.32240645622573	0.205051432141654	1.31179656055074	0.156313439376275	0.875785963463357	0.94566136993769
Satb2	222.98810907646	-0.927146756916843	0.283820179342777	-3.26666961829061	0.00108820596013918	0.0104481894529008
Mark3	519.366152265956	-0.652455437469505	0.202092819822854	-3.22849390711366	0.00124443909797813	0.0115164666211082
Itgb3	24.5058465614883	1.76424098398973	0.631422243395279	2.79407480880474	0.00520484365961002	0.0332755175300176
Zkscan3	276.772129580241	-0.235745286866862	0.22559476120472	-1.04499450965943	0.296025507048008	0.528967422216041
Ripk4	29.9347263162594	-0.0137373563339373	0.603039960022304	-0.0227801758500867	0.981825621301579	0.991730263870838
Pde1a	3.55787119457061	-2.63189253770949	1.85332271080505	-1.42009404102442	0.155580304881241	0.357501560219801
Enpp4	22.4703190652881	-0.115784587512565	0.632439561056443	-0.183076130340668	0.85473828445681	0.936912481201032
Fbf1	82.3443622195437	0.3180264392634	0.351048021851821	0.905934286670445	0.364970635212217	0.597361254110774
Atraid	28.1020022793902	-0.0874979494415906	0.552478625884524	-0.158373456170373	0.874162528698633	0.945134561555548
Dock9	509.414963231376	-0.139800334213955	0.195829203232078	-0.713889102884602	0.475295756174642	0.688295198351636
Wdr76	507.792898539652	-0.185812771785741	0.197899394482959	-0.938925418499657	0.347769037666245	0.580792610308677
Crtac1	151.855844871632	0.784624755658669	0.330962517189306	2.37073600455448	0.0177527061049496	0.0805091125985933
Paqr7	10.0808707800072	0.533978510801068	0.93560756953045	0.570729147765503	0.568183257421469	0.759231029408158
Phf23	39.869298873562	0.335036987824694	0.496089622571979	0.675355767547995	0.499449760735314	0.706258742098371
Tpm1	137.455634979231	-0.163249621421301	0.280611267225656	-0.581764314153579	0.560725444265574	0.754489314063317
Gramd4	31.6081740891231	-1.25415854453644	0.56119181169959	-2.23481262268986	0.0254296528113245	0.103593357751119
Polk	218.41912713167	-0.699891571355412	0.255179061544232	-2.74274686614166	0.00609276332156231	0.0374941447103721
Syne1	525.815539520223	-0.215259369216944	0.210460379671529	-1.02280234195579	0.306401310506649	0.539835066546118
Dbi	234.832244709052	1.10851987261843	0.237245154713923	4.67246580422311	2.97605077049383e-06	9.50409307210225e-05
Daxx	30.2719889186805	0.788276337619228	0.562493176396168	1.40139715590797	0.161095342294978	0.365151257939692
Cyp1a1	16.777916964369	3.13082008268748	0.854535307791089	3.66376913176404	0.000248530815233648	0.00326398902018391
Eif4ebp3	22.6121541952447	0.364527752775754	0.646789617267229	0.563595554170971	0.573029413166702	0.762645682104834
Mprip	268.372215842355	0.0815838578022425	0.230723440292681	0.353600213739663	0.723638514152275	0.861496567373431
Grin3a	35.1952389643051	-0.560870365851087	0.526802005094411	-1.06467014253404	0.287025225979056	0.519910335499284
Epc1	560.624290455155	0.306752612904837	0.206300359084415	1.48692234112553	0.13703532289846	0.329059605148926
Dnm1l	553.680340076633	-0.444355761125745	0.244566255096474	-1.81691362510523	0.0692303400744177	0.209341607350368
Klk1	3.7814326975984	0.126153516346743	1.39322601434065	0.0905477754852619	0.927851930498622	0.969722504979607
Rfc1	742.910720032489	-0.186779352360975	0.189762568776567	-0.984279215680807	0.324978245920623	0.558633703488439
Rbp1	4.70369962572359	0.412392410300946	1.27347355321716	0.323832724487386	0.746064679493538	0.875206425018979
Zfp850	203.948616217275	-0.201981796103507	0.247402501086438	-0.816409677414453	0.414265863549325	0.641187645849181
Tnip1	426.222830834817	0.331389034343841	0.255205200121844	1.29851991333101	0.194108738068694	0.408968791688206
Smarcd1	126.076547500723	0.747899413784225	0.311669213521135	2.39965765413499	0.0164104114994793	0.0762783420378938
Kis2	2.31821990017255	-4.37448712998799	2.28322229638558	-1.91592694978188	0.0553743946052356	NA
Lpcat1	509.027229793159	0.194773905282412	0.251744873719415	0.773695616537158	0.439110812836056	0.660480548308623
Dnm1	1.30373359368491	-1.48375474558778	2.58477351894865	-0.574036655324176	0.565942996929416	NA
Secisbp2l	124.705436298278	-0.500291557808131	0.303326562910927	-1.64934964154472	0.0990760251702717	0.267229849885459
Rragd	130.847057615149	-0.020617309678075	0.302309381576847	-0.0681993710236018	0.945626927657931	0.977103801646544
Lrp8	158.841295391206	0.135758826750875	0.280432284706139	0.484105554726463	0.628310959326477	0.801841595146209
Ampd3	29.3091289757886	-0.488629490184304	0.597685866641333	-0.817535627753981	0.413622397557719	0.640482824701926
Mgst2	15.395041014277	-0.120725994040176	0.721459755340442	-0.167335728911459	0.867105892850593	0.943171540887964
Sh3bp1	57.8735251057289	0.163186594612155	0.408406531727198	0.399569012576807	0.689473983731207	0.840199469101833
Usf1	124.504667236242	0.337502414167743	0.330989528588704	1.01967701397325	0.307881666591925	0.541268425216541
Adamts10	4.60930043256241	-0.537947900845358	1.28000906642682	-0.420268820710039	0.674289084442568	0.831919489637483
Col26a1	15.3416406551719	0.198391382235462	0.723896653597401	0.27406036655862	0.784038231020039	0.895841880951855
C2cd6	1.11308700893598	-2.07388206714905	2.74411046276501	-0.755757501488982	0.449794601420494	NA
Itpa	230.746216315842	0.593661239895256	0.245731911132946	2.41588989056481	0.0156968072815927	0.073811575765879
Rint1	153.150947607256	-0.542714177939005	0.28731675211064	-1.88890544652272	0.0589044995424283	0.187257802695098
Vasp	194.632888340778	-0.546218466865089	0.284238935038427	-1.92168770542024	0.0546450651863198	0.177446557689885
Pla2g4a	7.09736542237299	0.415164011089884	1.1157901165473	0.372080738960627	0.709832736545517	0.853141880774238
Igfbp7	13.4052344126828	-0.0934613034223323	0.825560875174723	-0.113209463084781	0.909864493445225	0.961394272593821
Rgl2	14.1942521905504	0.58826284533859	0.801606854009059	0.733854560245492	0.463037383644941	0.679478659834675
Ptpra	194.623998940732	-0.915538243932942	0.281012680168577	-3.25799619925947	0.00112201909095281	0.0106651878902346
Rabggta	148.618394821999	0.714812770752192	0.31723088990066	2.25328867241155	0.0242409535189953	0.0999123423127392
Ccdc186	158.906860346377	-0.220447310192198	0.26695390570976	-0.825787918727342	0.408924408550916	0.636322312301069
Slc16a11	2.81615918559196	-0.315870330582824	1.68040926206652	-0.187972262301373	0.850898395046479	NA
Timm10b	14.9944754452977	0.286557626172812	0.73308649255228	0.390891973981332	0.695877086776481	0.844219291664608
Arvcf	178.944727280072	0.901425762986151	0.283015573081149	3.18507477582403	0.00144716609318373	0.0130212874489082
Palld	113.895699578927	-0.614276701748181	0.338608576532256	-1.81412032748575	0.0696592026656897	0.20997093750543
Csde1	717.022556976767	0.00489166906955129	0.205712302869509	0.0237791760692809	0.981028750442248	0.991624254559221
Dctn6	118.912545019737	0.42152904703115	0.300795621896574	1.40138026070103	0.161100391816344	0.365151257939692
Fgd4	208.687566264351	0.65793258443002	0.259896872966534	2.53151404601448	0.0113571268619724	0.0585305179647392
Tpk1	333.767721657781	-1.38456925998616	0.346290191378492	-3.99829187905826	6.38012453221616e-05	0.0011328549119403
Mgme1	263.654099157196	0.336709040098518	0.228462824151623	1.47380231925635	0.140534823695384	0.334435712500256
St7	389.127153734909	-0.773582863865516	0.25077934878251	-3.08471517938429	0.00203747165971237	0.0169475390958087
Azin2	25.8200157013098	-0.991823964002422	0.580279758633961	-1.70921688934537	0.0874107815014117	0.245839361616536
Ddit3	73.6706638331269	-0.092893226803722	0.359626060648523	-0.258305047849439	0.796171490808683	0.903734720686945
Ltbp1	209.608345555269	-0.264947297504644	0.257154014660915	-1.03030589607557	0.30286643215965	0.536060523053035
Cc2d2a	130.762839792413	-0.036502211096182	0.317916819230052	-0.114816860537876	0.908590284663186	0.960616480486774
Dmp1	1.48417384393526	-3.68930933605921	2.63345616543904	-1.40093819843177	0.161232554790634	NA
Gpr135	9.08838506531193	-0.472717488641046	0.942557918944341	-0.50152619710679	0.616000845627371	0.794506853386896
Aida	98.3716000877102	-0.986642321818296	0.338714236455937	-2.9129047900136	0.00358083761689391	0.0255792905609362
A730020M07Rik	2.54130579751708	0.542850994106951	1.72795268602154	0.314158482751526	0.753400673436404	NA
Homer3	43.5442048869092	-0.352324620243719	0.500550920293362	-0.703873683894596	0.481511441308467	0.69279892744772
Hint3	15.140947287323	-0.133796188190221	0.75773468144319	-0.176573926820126	0.859843075632153	0.939874387751629
Etfdh	40.5033455461977	-0.346305099885282	0.476576330578342	-0.726651907922135	0.467439221209106	0.682553520706323
Alg6	266.892376471817	-0.602070219855768	0.25120118752175	-2.39676502247283	0.0165405271232513	0.0767730976670917
Slc44a5	8.56181915047033	-0.247284746639059	1.15324088829088	-0.21442592709797	0.830214924926646	0.923871660002352
Tspan2	10.4457792937332	0.338989641355368	0.897326178074615	0.377777501245684	0.705595888717513	0.850694264564488
Rufy3	113.10213647142	-0.591884118884568	0.307824803241481	-1.92279541041483	0.0545057487225461	0.177253493464749
Als2	376.12389135844	-0.259483649741985	0.215764000657866	-1.20262717112594	0.229120628265251	0.454115107398176
Nus1	260.638298287046	-0.299498951348319	0.237363074223126	-1.26177566720754	0.207029520298677	0.425884514959568
Cttnbp2nl	104.703647993341	-0.407838414114759	0.324026227044859	-1.25865865190689	0.208153652262794	0.427247562759499
Asb18	4.25008068976308	0.952682584078637	1.35925056494702	0.700888128095623	0.483372833908826	0.694575471464137
Mettl18	2.05039693792868	-0.190907194231176	1.85599601446852	-0.10285970052896	0.918074322312079	NA
Zfp819	259.316507207853	0.862306439392628	0.252213421031314	3.41895540636423	0.000628620277069488	0.0068393269850771
Ubap1	5.01408145549213	-2.73176204622876	1.53730451687633	-1.77698173409356	0.0755712451889407	0.222208494630409
Iqch	7.42648521877397	-0.205530753947402	1.12218269433268	-0.183152667551716	0.854678231892708	0.936912481201032
Slc2a4rg-ps	17.3592094543913	0.839644891542232	0.685218365591917	1.22536834052443	0.22043646986461	0.443297778688372
Retreg1	136.549202711941	-0.169312349321545	0.296264279820935	-0.571490931758225	0.567666905612399	0.759121237058851
Fhl1	17.9261218036186	-6.35598712209516	1.39716450232551	-4.5492045578856	5.38490782995521e-06	0.000151608493808697
Hnrnpf	1068.8392583207	-0.389995137046019	0.173220720623522	-2.25143467618769	0.0243580199294107	0.100301716573891
Sfxn4	61.2955659324772	-0.793541535267596	0.414972069398678	-1.91227697906871	0.0558406769700288	0.180405214752517
Sfxn3	27.8710060254074	1.02049118614678	0.662368367702187	1.54067017071928	0.123397080191152	0.308887014455934
Camsap2	189.12985005705	-0.676478641387481	0.254896485540893	-2.65393475297231	0.007955920895423	0.0450984131292285
Psmc5	134.150461821635	0.907262819763412	0.28829041797734	3.14704465770598	0.00164929769704662	0.0143459813400195
Peg12	0.882595804310031	-1.73282753811197	3.3468747451283	-0.517744962112568	0.604636223279887	NA
Mlip	7.80988686232976	0.9043036875121	1.12531252908209	0.803602256388042	0.421626719579341	0.647122732223569
Cldn10	4.95090853358176	-0.301523189263242	1.28096009116203	-0.235388433522324	0.813907262613469	0.91335231321277
Rad18	721.983939262687	-1.08792000648049	0.268268834247851	-4.05533505049407	5.0062490656291e-05	0.000933728554719646
Mrpl53	45.2461525424726	1.04172648726704	0.53722777145467	1.93907787835748	0.0524918559177201	0.172388173922634
Tspan11	2.38884307494381	-0.130006657815711	1.73393491179975	-0.0749778189083055	0.940232360153939	NA
Nadsyn1	55.0216065232268	-0.449400868890874	0.427819460568882	-1.05044513003989	0.293513505684664	0.526568685868607
Lrrc40	228.816017522915	-0.52545191193978	0.265505862220751	-1.97905954898615	0.0478093021023709	0.161480527397494
Spag16	20.4734665990342	-1.07544837604689	0.752555188626901	-1.42906246917138	0.152986279368549	0.353578320435781
4933439C10Rik	27.6885300729281	0.0612395831278566	0.549416394924309	0.111462969968876	0.911249228261203	0.961882210903173
Pdcd4	27.3351415962012	-0.961132522861967	0.560634008654453	-1.71436714153094	0.0864613192348493	0.243903191273319
Pik3c2g	29.0898248237784	0.173472526631709	0.535246986457046	0.324098091200799	0.745863772005102	0.875047824138133
Zeb2	2.31036687653457	-1.900849015921	2.06673343865272	-0.919735937093147	0.357710768030701	NA
BC031181	42.8760193584987	0.249509861403479	0.448849231487446	0.555887910460771	0.578287483329542	0.766350324957659
Cyp39a1	24.1101733744542	-0.802624129478071	0.612806908380333	-1.30975045891606	0.190280267521321	0.403729349075448
Rpap3	107.694358767034	-0.204082221640435	0.326026182138034	-0.625968811161399	0.531335398646257	0.732067806783199
Pmfbp1	4.79271520609179	0.997720215024322	1.49734452149277	0.666326420341561	0.505202481765876	0.710355976103491
Lama1	803.461463914771	0.491752014072234	0.180554024974722	2.72357270429767	0.00645799995943625	0.0390613652056774
Fanca	213.745688870581	-0.208012250066891	0.242391682087813	-0.858165792964514	0.390800921660942	0.619300811186529
Naa30	135.516343975572	-1.06365424437417	0.362951040259139	-2.93057224361377	0.00338338312665526	0.0244473755277635
Rap1gap	28.5327685190007	0.187501791891618	0.551571009017539	0.339941347217646	0.733900698272741	0.867363092507533
Chchd6	219.757346749658	-0.439469792120843	0.32257904541949	-1.36236311180519	0.173083319223245	0.380606103384404
Zfp57	33.0283973589205	0.16672009268375	0.51593776722174	0.323139927479078	0.746589273145625	0.875255086094965
Rapgef4	28.5863733750837	1.25498275604224	0.604406972141824	2.0763869609164	0.0378581762315264	0.137672674187667
Zbed4	22.0687992364301	0.350994502101279	0.615273943601656	0.57046865993812	0.568359872598233	0.759302412002511
Gtf2h3	104.73643740965	-0.0232344523508961	0.313917145973267	-0.0740146011421586	0.940998767096715	0.974817625937531
Fcgrt	2.80446558945387	-3.60698381264365	2.00174759791395	-1.80191739278346	0.071558403336345	NA
Mapk1	853.100409457854	-0.400991129793248	0.200343974101932	-2.00151330525784	0.0453371013709417	0.155646862324525
Ahcyl1	34.9008807904442	-0.922976705443559	0.519688510336617	-1.77601907120425	0.0757297738141636	0.222429068787653
Cox7b2	3.98264655363296	-2.28643557193856	1.5172757838985	-1.50693472880966	0.131827388550378	0.322146219312983
Rgs17	9.75958856841551	-0.801697131011485	0.924184894013374	-0.867464006612387	0.385687824841002	0.614819818459137
Mzf1	27.9348854451403	0.66966633130306	0.599763291343743	1.11655104766866	0.264186332140189	0.49347520225679
Cdk2ap1	93.3818881629311	0.552631008240985	0.343605982466873	1.60832766727007	0.107763434231574	0.282274844224926
Srcin1	30.8442864981249	-0.905423231533499	0.659811424399232	-1.37224545991743	0.169987037872326	0.376688759040717
Nphs1	3.20783218565024	-0.320307723114928	1.56104393164008	-0.20518815430031	0.837425124048806	NA
Tsnaxip1	15.6961832830009	-0.0823841022355298	0.717125245257412	-0.114881051504411	0.908539404353865	0.960616480486774
Phyh	58.1315770595143	-0.200967990113261	0.41353543523988	-0.4859752586781	0.626984707826947	0.800667902485113
Vdac1	497.487490529753	0.193041500422648	0.22472102512307	0.859027322062666	0.390325442314073	0.619100037553181
Grb2	22.4795137438304	-0.206838974752939	0.633770726668131	-0.326362462085203	0.744150134932161	0.873576106037693
Pax7	0.827867734964017	-2.86424599508342	3.32290280262014	-0.861971043156883	0.388703452636974	NA
Smarcd3	7.89877078062613	0.198799054577982	1.01090428094605	0.196654676733524	0.844097780125739	0.932023245707778
Khdc3	64.3447295605214	3.77843831786291	0.453851667372207	8.32527142566205	8.41357341406998e-17	3.20124449014771e-14
Rab5a	336.056424492863	-0.257679941750486	0.224885892426828	-1.14582528485787	0.251867450867904	0.478681153590392
Slc25a23	12.5121271157405	-0.323429064318508	0.807880636044454	-0.400342637127783	0.688904168031251	0.840199469101833
Cd68	11.6514312420671	0.884084958710915	0.838766114905198	1.05403037032658	0.29186901279867	0.52496213444623
Sh3kbp1	11.5259916009563	-6.68320733631582	1.51597893976584	-4.40850935392816	1.04084525810397e-05	0.000258599557876318
Pan3	745.379164629963	-0.876268354366449	0.211845526432694	-4.13635524489044	3.52865776973192e-05	0.000703460112567665
4930550C14Rik	21.2707432829064	0.0608757096917679	0.642050636424268	0.0948144994151849	0.924462169890059	0.967698688604458
Cobll1	23.9424662656249	-0.421645617149402	0.587969922081184	-0.717121065745917	0.473299398571443	0.686784206577195
Dguok	102.654640578254	-0.9654811968019	0.337542818607584	-2.86032213863906	0.00423210872612413	0.028778579500796
Rpl3	3235.76648970026	1.6192900231106	0.172643945424971	9.3793617790919	6.63732648287294e-21	4.53737526192548e-18
Cntn6	5.96597272433243	-2.26007217414956	1.36022717731085	-1.66154022787406	0.0966049965727893	0.262388076557176
Ap1ar	293.472349676034	-0.313167797355978	0.233723664621036	-1.33990624297182	0.180275828201481	0.390871573454758
Barhl1	11.181903256018	0.67961892868088	0.86348366766889	0.787066338516417	0.431243033225299	0.653935717770588
Fmn2	805.426013759355	-0.666540257078863	0.206301895903982	-3.23089739024545	0.00123402231560864	0.0114359604571749
Srfbp1	497.161445661339	0.188735305405946	0.203953247671615	0.925385143706214	0.354765603784181	0.587540547891299
Ccdc30	86.1507977982814	0.0768700082546163	0.414077975049591	0.185641383716219	0.852725998108238	0.936402417482263
Myl12a	121.076973056007	0.501379254783192	0.295521344737518	1.6965923569024	0.0897737558115815	0.249951307995574
Stard3nl	241.520937051851	-0.410442698095632	0.239385969547312	-1.71456455393687	0.0864250921495892	0.243891280389082
Kansl2	662.814112793497	0.281882998359635	0.202880825045385	1.38940187322571	0.164710581001703	0.36970349017355
Otub1	118.91007554871	0.850688995969062	0.392623685982079	2.16667772816918	0.0302594359799043	0.117929443647757
C2cd5	27.3796928377994	-0.465362562672314	0.614927525149305	-0.756776276292599	0.449183908140376	0.668897116144949
Capza1	659.256622499847	-0.441378662534618	0.2337322198521	-1.88839460308002	0.0589729953394524	0.187388064646979
Asap1	738.514918631612	-0.319949686507252	0.189813259582298	-1.68560240317948	0.0918724060403469	0.254324894656044
Alyref	45.2149556547139	0.885518935461183	0.454271975726456	1.94931446969647	0.0512578816280414	0.169801295930504
Prkacb	261.563871225773	-0.821148664408426	0.279513134210064	-2.93778203564239	0.00330569342024695	0.0240688459690698
Scyl2	179.892154954442	-0.563469845528925	0.271899636616724	-2.07234497456576	0.0382332809862276	0.138582635518126
Gm12505	8.92915219253901	0.305931689203532	0.953263209030779	0.320930973004387	0.748262701392614	0.875779081951612
Rgs19	14.1028414653316	0.700509435921263	0.804002647724027	0.87127752365526	0.383602639784452	0.614102563729907
Ctbp1	40.1386973081031	0.0652303193093674	0.465383547565752	0.140164644088866	0.888529906020165	0.950510958706396
Txndc16	45.98538094653	-1.04278461437088	0.483972367645103	-2.15463667780215	0.0311902765241732	0.120359580548367
Mfap2	8.79226547259394	1.32826895492007	1.01007808189755	1.31501611481834	0.18850448665351	0.401690224972817
Ncor2	647.625210960857	0.613766542604567	0.30970101083994	1.98180348504505	0.0475012392729809	0.160730005367053
Avpr1b	2.72896391432365	-1.47558972571526	1.71381101726735	-0.860999089659294	0.389238544446473	NA
Gm20556	9.55159061751796	1.63728043627253	1.02169018397781	1.6025214511683	0.109040347862904	0.284389015372169
Ablim2	155.023262274627	0.176139271193914	0.270741062750114	0.650582033640331	0.515316331184774	0.71805666866042
Fgf1	1.5787465331583	-3.77095120808097	2.58972411146592	-1.4561208243709	0.145359221787724	NA
Armt1	206.795143899781	-0.189498063685572	0.248966833646637	-0.761137782531025	0.44657477538031	0.667456795982534
Ncbp3	7.8267177402928	-0.240482130796351	1.16089561499471	-0.207152243225114	0.8358909626614	0.927707304755552
Slc15a3	2.0860261038552	1.61879451643935	2.05395394585935	0.788135741652216	0.430617310786108	NA
Ccnc	176.523879966264	-0.264894359308644	0.287825074611016	-0.920331071455944	0.3573997767049	0.590874342194805
Atp2a3	25.6473138688784	0.141858978723584	0.614370245732058	0.230901446984221	0.817391366578602	0.915067088498015
2810004N23Rik	278.804594282323	0.0259083811524904	0.249665738500756	0.103772272912056	0.91735007065639	0.9644946763337
Rwdd1	122.603457755998	-0.317446259335394	0.294630348739589	-1.07743910528365	0.281284141738709	0.514541334551427
Grtp1	150.868466812892	-0.80211584365179	0.329084668089861	-2.43741480971323	0.0147926993218753	0.0707340670985325
Podxl	20.3192268955165	-0.763925273101943	0.640436045235004	-1.19282054591669	0.232939661714978	0.457598093385214
A330076C08Rik	24.838156148143	-0.746771510430263	0.585359394360759	-1.27574874107175	0.20204435269335	0.419623307051986
Zfp617	36.977247569302	0.426741165501209	0.488998517290627	0.872683966130684	0.382835359514023	0.613799480212888
C1ql1	5.61321946776442	0.0766539792897211	1.21769529333863	0.0629500497448373	0.949806279909721	0.97903254712492
Bpnt1	7.66510366733261	0.645532610545211	1.03658364675457	0.622750139428016	0.533448728379071	0.733196069338848
Ube3a	366.326069237533	-0.895157173586892	0.327870015974206	-2.73021969065117	0.0063292132126707	0.0384692525573417
Ubb	55.8969133696528	1.27722883473655	0.47303735992917	2.70005911357148	0.00693271566704751	0.0410504154080755
Tyr	2.89013176509265	0.0559677950004934	1.65012195450481	0.0339173688633752	0.972943042806366	NA
Med21	46.8895745116737	-0.137294320690657	0.460393697578939	-0.298210686663704	0.765542365888274	0.886266859648278
Ftsj3	284.470589904303	0.565219795457323	0.225300283298705	2.50873983459643	0.0121162685839124	0.0614533832234275
Gdpd3	8.9276649308995	-0.234980003090835	0.949238393432589	-0.247545826966724	0.804485829999534	0.907679216987528
Tjap1	459.858834025516	0.286851215802604	0.219075202794726	1.30937327521903	0.190407939567723	0.40385690403106
Stau2	190.168481030268	-1.13726335032052	0.312897042930061	-3.63462479437596	0.00027838548205775	0.003585357315825
Paqr5	7.93949539438757	-0.0112888655526786	1.0110932390092	-0.0111650094344819	0.991091796430362	0.996554624967014
Clasp1	742.274394504218	0.0133411689070843	0.183389434422551	0.0727477509764531	0.942006849401188	0.975482520487995
Rbm10	23.117091101819	-7.66891742284827	2.30688592521562	-3.32435918873252	0.000886219741482195	0.00893221582912787
Slc41a3	17.6087282216959	0.27207537322654	0.739004374794297	0.368164766686628	0.712750380175056	0.85498946990476
Flot2	121.285015889407	0.198758788779509	0.296390224801072	0.670598326624672	0.502476448821882	0.707643704416349
Ccnyl1	185.060015946598	-0.576387688961684	0.297077891484739	-1.94019045335554	0.0523565482958242	0.17202865868628
Ecm1	18.4426581779488	0.884948651703872	0.688560466704107	1.28521559760729	0.198716954565011	0.41484773223738
Cd82	12.5916428594327	-0.128583163974022	0.807288430172353	-0.159277848124951	0.873449972585196	0.944873627329079
Anks1	449.3372276676	0.0139077159410297	0.233278011134712	0.0596186321778881	0.952459378431958	0.979830169376468
Dnmt3a	163.080323745973	-0.566890033379852	0.290152381443913	-1.95376660552908	0.0507288252746593	0.168804539276021
Mpv17l	65.1303835503519	-1.01681879018462	0.391339780384724	-2.59830163236917	0.00936861579236336	0.0507781263764359
Pde4dip	109.190793069065	-1.00014988596023	0.344633664461458	-2.90206671342777	0.00370709584648395	0.0262174165627333
Pomgnt2	51.8166341919594	-0.517257456043446	0.439329224582072	-1.17738003096768	0.239043856557238	0.464654362541635
Ankrd10	1848.34291573212	-0.0166866398152814	0.166526570054521	-0.100204068394721	0.920182316161833	0.965875928456462
Nsg1	5.65693254946822	0.820932131786397	1.21264792644798	0.676974836538934	0.498421920114067	0.705664970248674
Prkar1b	25.0134855748069	0.548348690999282	0.580490031825891	0.944630675697375	0.344847460446555	0.578598164390421
Tmem159	29.3791000003024	0.0665763518753342	0.536277245858277	0.124145397533664	0.901200154123041	0.956429905359941
Thumpd1	159.343478146057	0.702975879074448	0.272280415610261	2.58180845470972	0.00982841177791546	0.0524799357042904
Adgrv1	283.078019888832	-0.927758458065027	0.228087426184989	-4.06755634706744	4.75087228874276e-05	0.00089613833242475
Ctu1	53.8422405933654	0.439501133340938	0.457237772717197	0.961209155422886	0.336447013907454	0.569866537507647
Ube2m	39.8678409954145	0.469625783474874	0.486632326399688	0.965052582818254	0.33451847516735	0.567849908706641
Ccdc136	12.6838033475523	-3.14321034270132	1.0761950952109	-2.92066964130268	0.0034927998174648	0.0250856286536817
Mrps35	350.659010053704	-0.132370669110575	0.213243675975917	-0.620748392676953	0.53476518354641	0.734247649168733
Eva1a	37.983130902915	-0.100942164791748	0.533365817066571	-0.189255032028326	0.849892937591887	0.934910313060562
Tmem141	4.84982447562507	1.18524352283476	1.30983445881053	0.904880395276118	0.365528754152797	0.597782932463808
Rsph6a	4.33261279072431	1.07985431427498	1.34963316523655	0.800109497965481	0.423647358674226	0.648398100846416
Thy1	11.2909256230168	-0.0929621566995498	0.897879695208048	-0.10353520320783	0.91753821149142	0.9644946763337
Thrb	37.1024701998597	0.461249309599696	0.52778041533896	0.873941692784233	0.382150007832781	0.613636177579603
Thpo	12.9752179990504	0.0816295472395543	0.798368154291108	0.102245495140065	0.918561817049796	0.964978416399783
Adam17	222.54723872654	-0.11041074834915	0.254801221570151	-0.43332111074182	0.664781503538365	0.826698057578181
Prap1	14.903611666503	0.720401652860308	0.795998705371427	0.905028674040563	0.365450196613735	0.597727863952974
Patl2	21.5052748279969	-1.04233196650447	0.64725886623713	-1.61037881576519	0.107315182419571	0.281654766314826
Plce1	579.543008472359	0.367838786752466	0.193286961869072	1.90307087035509	0.0570312983276503	0.183185190503936
Pde2a	5.01455706117539	-2.78112085115174	1.57004539565353	-1.77136333691428	0.0765003012495045	0.223902090492231
Rhbdf2	62.211766159713	-0.505878799532841	0.428214181142627	-1.18136862768762	0.237456315249727	0.462310782190148
Mtmr11	3.21248141129398	1.88344549124484	1.6086751075966	1.17080539280474	0.241677009656892	NA
Rps27l	180.27294805301	0.487081323941252	0.338091152537563	1.44068048005822	0.149674972006962	0.348528746139318
Ppa1	266.82459928267	-0.23603193503948	0.317169312168067	-0.744182762909947	0.456765914659027	0.674746280762874
Mfap3l	28.1346429773744	-0.177604869786753	0.552854273135172	-0.321250785997505	0.748020348379396	0.875777326203474
Ifi30	36.8715452866177	1.66420763013766	0.505581419691979	3.29167086708123	0.00099594095299868	0.00981068339335682
Cpvl	3.8847244596805	-0.238397721360269	1.42956320857709	-0.166762630662241	0.867556823287826	0.943299214590011
Nipbl	729.963919294992	-0.648973789966755	0.24674122629476	-2.63017980299524	0.00853397191387711	0.0475633878768823
Rbm12b1	18.8884394660229	-0.633369318674594	0.670345544697228	-0.944840051052573	0.344740541098601	0.578491656478084
1700029P11Rik	5.07794842472709	0.100366585016726	1.22727869842907	0.0817797824937372	0.934821833446279	0.972124188349531
Nox4	98.2406235686639	-0.275910397585534	0.35103108466735	-0.785999900399125	0.431867545489249	0.65434962104242
Eral1	110.731901507692	0.8937774477416	0.315923696884402	2.82909277321048	0.00466801650275476	0.0308966082341874
4930526I15Rik	11.7583187398467	2.09950349725427	0.925946925444558	2.26741235330122	0.0233650475503398	0.0975705043047584
1110038B12Rik	870.541498944468	1.38895839627626	0.209194892169558	6.63954259050681	3.14658074622153e-11	4.98845426159906e-09
1110020A21Rik	5.59983722459828	-0.0758398098229956	1.16276407557216	-0.065223729745587	0.947995867748602	0.978550078644343
Angel2	131.701431054979	-0.00743276013785045	0.28865264422357	-0.025749842541174	0.979456868420642	0.99129511728516
Cpeb3	112.247315191974	-0.720244384615643	0.306796847895529	-2.34762641649077	0.0188934605609997	0.0838960367758698
Armh3	1165.19110411347	-0.849602084649947	0.223239208167351	-3.80579241265291	0.000141350903293456	0.00209384869761842
Dhx30	242.192012130627	0.0738283190420413	0.235565529026647	0.313408839345462	0.753970069446812	0.878828832807281
Marchf1	21.6685233236787	-2.07297881938547	0.861800505653756	-2.40540450578284	0.0161545733889938	0.0752322847892232
Efemp2	15.1533752706103	0.187060965520155	0.759875833902575	0.246173068249119	0.805548262571166	0.908350478009273
Mmaa	40.0366604213558	-0.328655857271832	0.465250499127548	-0.706406243277841	0.479935539422814	0.69207380384338
Cstf2	1.22421784999272	-3.4591509453777	3.22901282768691	-1.07127197381116	0.28404715761953	NA
Hap1	136.450791193796	0.582919947190845	0.320984362014577	1.81603846222382	0.0693644723080287	0.209485319218177
Ormdl2	16.8345196273029	0.0207969344531952	0.690917189271612	0.0301004733651511	0.975986923212498	0.989359660228426
Tec	107.184383622366	0.351728362794994	0.309332681456907	1.13705529315044	0.25551517158747	0.483200161890135
Tom1	257.543225457381	0.172510111151875	0.22995620800294	0.750186797086467	0.453142209444843	0.67176831828754
Sgpl1	232.671559195239	-0.990699124247173	0.271695549254913	-3.64635757547014	0.000265983790251175	0.00345908802224111
Hvcn1	102.128573618641	-0.379828304042048	0.373182447761632	-1.01780859823467	0.308768925074956	0.542177712977742
1700109H08Rik	117.669342872144	0.206345609747077	0.302306334860689	0.682571239673712	0.494877812676084	0.703331337812267
Pi4k2b	67.0148333672201	-0.872553022158244	0.420272916224239	-2.07615810696849	0.0378793304397267	0.137711996578171
Rtn4ip1	314.885904010783	0.0361145044771153	0.241418176046203	0.149593146086083	0.881085615965068	0.948384832509441
Sdr42e1	1.97024603715473	-0.458082134815365	2.20792242139451	-0.207472024549686	0.835641238517477	NA
Ahctf1	737.584386389435	-0.172192840076254	0.189022150149555	-0.910966465781996	0.362313042990025	0.595379818990956
Stk31	49.75636240975	-2.03952357092696	0.485791120918093	-4.19835497831347	2.68860946624839e-05	0.000554244771858046
C330018D20Rik	59.3326958821889	-0.419356539696046	0.392499968154496	-1.06842439164474	0.285329119214228	0.518168264090532
Ankrd55	8.26756170084226	0.136612757837468	1.00492683382779	0.13594298931904	0.891866350348235	0.950691122035335
Sema3d	24.1046597170135	-0.174996756895328	0.614373956273155	-0.284837524619164	0.775768622015014	0.891690612040852
Wdr82	712.360527208197	0.253399109644923	0.181334112462565	1.39741555631037	0.162288643816108	0.366242512128409
4933430I17Rik	4.84851071004743	-0.83019536035962	1.31251091167582	-0.632524539776681	0.527044178359867	0.72852888968428
Dao	0.532268630431619	-2.26254107517272	4.38276700333264	-0.516235764632774	0.605689753984442	NA
E2f3	1234.42162462116	-0.264105938555518	0.199489556158736	-1.32390859772812	0.18553340245289	0.397802015853347
Zbtb39	60.5253111483922	-0.049547997172966	0.414857551122116	-0.119433759947113	0.904931716134672	0.958785556827547
1810058I24Rik	241.276911956341	0.209703227863273	0.263606538838864	0.795516032291823	0.426313388773056	0.650464004718115
Hspb1	189.027508506855	1.41106848999864	0.340792760379354	4.14054714198715	3.46478391115572e-05	0.000691762029158332
Neb	159.203877916732	-0.101242214782036	0.301950970272748	-0.335293556734012	0.737403653699376	0.869719640095172
Ptger3	2.1863154533316	-0.311176140720201	1.84718836821584	-0.168459343981664	0.866221925337179	NA
Pstpip1	34.5578583257686	0.894911996067948	0.501065400245994	1.78601834337114	0.0740962881346657	0.219617242174348
Scn1b	4.9169680146833	-2.6856131112355	1.42586580397162	-1.88349640180371	0.059633127009026	0.188583042252492
Slc20a1	1426.02203303546	-0.0932448408453184	0.181399417963011	-0.514030540408524	0.607230638494639	0.787310115883504
Csnk1g2	193.575801708342	0.51002009008506	0.331308179760133	1.53941291293899	0.123703523576764	0.309189156057013
Gm12348	1.21954073502231	-2.23958460673209	2.64621357185752	-0.846335545456372	0.397365583847643	NA
Zc2hc1c	12.6600862194052	-0.446711774529653	0.7985383543004	-0.559411795468506	0.575880713116893	0.764494417323825
Aplf	82.1641371101138	-1.40284826899449	0.368171911106354	-3.81030770321108	0.000138793934958834	0.00206516070597407
Fam13c	63.4146356283523	-1.02179094294174	0.409348275748633	-2.49614082549399	0.0125552745904519	0.062998715795421
Phospho2	60.4303526213862	0.956062640674564	0.416895510905793	2.29329080228597	0.0218312684128551	0.0931518748651048
Col20a1	6.69822822479047	-2.17010414128062	1.21203068120759	-1.79046964315992	0.0733784431894478	0.217980923478041
Fgd6	78.7875305071789	-0.136216407008657	0.351700959206135	-0.387307465171909	0.698528599587274	0.846120861618918
Ccdc60	19.8961851290616	0.380232377673621	0.665688402679103	0.571186723613259	0.567873076787585	0.759121237058851
Trerf1	810.964457804264	-0.00784393853565476	0.198542437537947	-0.0395076167741497	0.968485680951819	0.986541650243888
Ctnnd1	213.685969123249	-0.503590437258065	0.270135351950308	-1.86421522996628	0.062291485450619	0.194225172499624
Stxbp1	29.7800125614053	-0.442903797602092	0.532654492085588	-0.831502980230053	0.405689545351931	0.633212338894944
Zfp275	10.2784872829203	-6.50070653618212	3.08143912253388	-2.10963328421578	0.0348899551021528	0.129966302684019
Acer2	95.2132147031655	0.220518967497177	0.334786911053388	0.658684554910845	0.510098353081154	0.713933018211929
Pdzd4	17.1561580466682	-7.23897890070434	2.59787176800722	-2.78650354873259	0.00532800347116317	0.0339001539538844
Scn1a	6.18231636080401	-0.178797144602448	1.21305236174636	-0.147394416136369	0.882820712665437	0.949316663981176
Adh5	215.963173448499	0.258179048692276	0.242276363276275	1.06563861699487	0.28658703543892	0.519624134579111
Tmcc2	21.6060118938299	-0.909485349049119	0.658734573674496	-1.38065525235135	0.167384986079214	0.373862918588597
Hnrnph3	68.6023716848849	-0.712330637784212	0.37568202162104	-1.89609988444631	0.0579468378833768	0.185088719159125
Il1r1	3.39247394518776	-1.451524467831	1.6549939935075	-0.877057242216765	0.3804555473115	0.612491117450102
Odf2	278.43791351377	-0.00122718650020046	0.226760017106569	-0.00541182928039614	0.995682006048974	0.998914277629412
Stx8	578.587815038851	-0.349663011044219	0.217322682502121	-1.60895773519087	0.107625583612569	0.282024773114636
S100pbp	202.028238667834	-1.03010776941051	0.270367364588066	-3.81002999744437	0.000138949931337899	0.0020651743701192
Nt5c3b	68.4119265486016	-0.269922772417117	0.399483206650299	-0.675679898237631	0.499243901364187	0.706199737893247
Gpr179	16.3294492548968	0.936968619405635	0.75877261085785	1.23484770799294	0.216887188025009	0.438883694979715
Gm16157	2.43319131372939	0.662380566091514	1.90476304539739	0.347749588953896	0.728028251562293	NA
Gtf2ird1	422.248676692092	0.0492760254067039	0.236417485476036	0.208428007376377	0.834894789771488	0.927451944893803
Zfp37	23.0554675666392	0.201630307253556	0.596185741014738	0.338200485825728	0.735212109769953	0.86833524117081
Pbx1	120.353015120877	-0.192200460761426	0.303069143478296	-0.634180235426013	0.525963204661043	0.727714493139856
Lats1	237.883336337884	-0.412141802955588	0.253204912750856	-1.62770065745573	0.103588373639911	0.27491720353149
Lat	6.75578521068033	-0.799245510400357	1.1124389392023	-0.718462364301518	0.472472245613609	0.686140991803319
Lasp1	511.216482981423	0.25822227564037	0.255244243489034	1.01166738223213	0.311697116197817	0.545193943020475
Laptm5	143.065328560769	0.254085259222724	0.319214413078409	0.795970510142076	0.426049176156312	0.650463619099184
Ing1	56.2588751863493	0.0100416270163193	0.40721502757857	0.0246592741825615	0.980326739688043	0.991554920096754
Actn3	2.22344582556097	2.00965127958743	1.98135179746902	1.01428291641826	0.310447773360955	NA
Slc9b1	78.9107853550645	-1.62668628502193	0.386727852638729	-4.20628168858978	2.59606621250913e-05	0.000537664288522303
Nalcn	6.56635166727621	-1.93960945838273	1.18689941350649	-1.63418183235299	0.102220676117024	0.272467155232749
Clk4	159.39531523395	-0.084031256519924	0.268112955360879	-0.313417366970642	0.75396359148662	0.878828832807281
Lta4h	130.916724726281	-0.479720452302734	0.291151574620924	-1.64766566324542	0.0994212978285042	0.26758153257522
Tmem116	61.7706667156228	1.0531363686097	0.388294756512085	2.7122085759531	0.00668365225195014	0.0400567943470837
Mast2	524.836839323059	-0.318779475959268	0.201685272695282	-1.58057884792063	0.1139743653525	0.293010931158156
Pigv	82.0391050949478	-0.495423935272797	0.343978798331592	-1.44027462644722	0.149789717135426	0.348671502026302
Cabyr	43.7178487150573	0.514505454354485	0.458429496000816	1.12232188121152	0.261725605887025	0.490279911885992
Mtif2	270.640874642486	-0.0388443395356157	0.237572687264073	-0.163505072838775	0.870120779352614	0.944116136139639
Blcap	14.2458043512289	0.851958474139654	0.814944528760742	1.04541897524632	0.295829370514567	0.52879996337483
Sgk1	167.453870502605	0.558066180807623	0.273135216557269	2.0431864767999	0.0410339819165564	0.145139319304856
Sertad1	13.6667923371611	1.32425910289933	0.788955779770703	1.67849597766329	0.0932503150423495	0.256828397054898
Bace1	96.4959873134181	0.859920980500624	0.349910410768375	2.45754614334655	0.0139889838343963	0.0680331065700763
Ash2l	976.970168460527	-0.0582930169754627	0.176382398635027	-0.330492256747701	0.741028042478107	0.871447407425023
Smarcal1	176.290203707433	-0.202460045042357	0.27600267424507	-0.733543780313477	0.463226835789414	0.679672441650368
Dusp14	29.4188439590237	1.08696252993955	0.538814514208553	2.01732229046605	0.0436618909200892	0.151813420726587
Npy1r	4.15866996454426	1.49174089950068	1.49472475945244	0.998003739529373	0.318277545313942	0.552170237227822
Cbx5	736.787850434787	-0.545883747189033	0.205170267787699	-2.66063768924789	0.007799283128407	0.0446318882510446
Bclaf3	111.943104908328	-6.61371751323459	0.771045910060092	-8.57759236764403	9.68795760188678e-18	4.60766183515451e-15
Zbtb3	9.97061993283489	0.706513925680927	0.902252907858026	0.783055304701883	0.433594636077789	0.655486408065378
Abcc8	2.86788484233227	-0.722998018445148	1.61435187989714	-0.44785652214263	0.654256748151307	NA
Nr6a1	323.6139533369	-1.22397495654022	0.260362470177361	-4.70104218824794	2.58837026085744e-06	8.46912205499719e-05
Fut10	71.590972490354	-0.709264950772634	0.370519873022818	-1.91424266932358	0.0555891560327678	0.179767069181246
Tmem200a	6.1823442501307	-1.31907441106856	1.14947023598189	-1.14754986234315	0.251154437724601	0.478058518644002
Rgs7bp	8.69037419258185	-0.292862051921714	0.995301759800668	-0.294244483181026	0.768571091660788	0.887843617942984
Ak7	25.7422335502252	-0.230501298901838	0.596755821700726	-0.386257310812519	0.699306112880837	0.846125013454617
Pold3	526.567074896596	0.0795312950195385	0.194736903707943	0.408403818203949	0.682977230695046	0.837411453043082
Cds2	1152.44639259266	0.960029308852547	0.174907022819285	5.48879795321002	4.04678194104974e-08	2.49495347726664e-06
Armc9	201.266650232258	0.0355206680609763	0.251201796142317	0.141402922297786	0.887551645807841	0.950510958706396
Ppp1r3c	1.62159356564103	-2.70012354148226	2.39744753305174	-1.12624927313644	0.260060022639748	NA
Slc22a5	28.8310090362745	-0.810588200185652	0.545799913641519	-1.48513801473051	0.137507267786454	0.329883675934463
1600023N17Rik	3.99565391534869	4.10309047704766	1.72338024805409	2.38083875086799	0.0172732711925998	0.0791018406024247
Slc7a7	312.435046399359	-0.994043328720113	0.223567323381168	-4.44628183442234	8.73693092375931e-06	0.000222892163049239
Tcf7l2	482.788187945408	0.0993170377201651	0.202582386836985	0.49025504769121	0.623953432057309	0.79876116585388
Bcl2l2	2.90202674661927	-1.20249278884502	1.66250944196658	-0.723299825246462	0.46949570015042	NA
Anxa4	95.4510073161734	-0.931773584540635	0.327401287688101	-2.84596798968087	0.0044276645482592	0.0297944460784072
Rgl1	83.7575115490188	0.120696996311985	0.344489167166823	0.350365142987314	0.726064682402336	0.862469778152324
Psme3	108.122255873534	0.12851842841994	0.308123310177777	0.41710063528069	0.676604800278085	0.833397559011445
Tmem19	162.746386080139	-0.1297012171024	0.269020499243931	-0.482123917942754	0.629717919904593	0.803098404459823
Mrpl42	231.528347591217	-0.0571434243310809	0.237488480389003	-0.24061556264742	0.809853087263146	0.910725685110903
Herc4	544.655745914942	-0.870045776160025	0.206674180489109	-4.2097458623085	2.55658098407203e-05	0.000531138673399177
Aup1	49.0599237051751	0.647491893952888	0.426238183688992	1.51908467784138	0.128741182964358	0.317548867111753
Hadhb	142.141619313688	-0.148184652634441	0.301182424013038	-0.492009628782408	0.622712536680466	0.798150952887235
Agbl5	174.111926790018	0.297541698721598	0.272646162450166	1.09131078922111	0.275136151857457	0.507126385368271
Pvr	124.775480097517	0.103879182083922	0.32161058296271	0.322996778050572	0.746697682144995	0.875255086094965
Zmym2	410.859109642548	-0.908316149944485	0.214626710065147	-4.23207414244376	2.31546048180778e-05	0.000486356265555744
Nol8	196.497816308571	-0.25823712405081	0.262017138017187	-0.985573409453355	0.32434249176842	0.558333630155125
Anxa6	301.989369642305	0.0515217586688167	0.267092101652048	0.192898847813689	0.847038187399191	0.933581009097164
Sh3gl1	256.835663449741	0.589280190191205	0.290687282083457	2.02719632578223	0.0426423387724803	0.149085855981392
Cpt1c	73.1720554042744	-0.0100575302507126	0.438305044812506	-0.0229464168157475	0.981693014865091	0.991730263870838
Map2k7	199.037602541494	0.564500778578441	0.294241247727108	1.91849641387459	0.0550480964014304	0.178461492124886
Lrrc73	10.5756341567591	1.89280940885305	0.893221950309482	2.11908071470616	0.0340836462414894	0.128218055649129
Zfp936	180.085584079067	-0.543163301722453	0.273119424928755	-1.98873918200487	0.0467299987900058	0.159116183555742
Cmip	844.892638993996	-0.166027576655095	0.230453667063581	-0.720437989859752	0.471255366622669	0.685270552229099
Dpy30	226.345378480633	0.308190592734211	0.24195480917373	1.27375270525382	0.202751071210458	0.420679905877813
Ect2	233.858102714909	-0.897139902159563	0.253519168803967	-3.53874583287733	0.000402032744727322	0.00481030553596922
Rpl31	145.891106671352	0.419681803436147	0.395943322158349	1.05995424079486	0.289165417491848	0.522006862420878
Insig2	72.1939510120493	-0.946019856577238	0.36636935752316	-2.58214787113421	0.00981875045291903	0.0524704252734842
4921509O07Rik	2.27789967461227	-3.23623162405914	2.15354545204066	-1.50274591186016	0.132904578465844	NA
Cers3	4.16289936315811	-0.781306919139886	1.37787570097487	-0.567037301395982	0.570688839077722	0.761009883790805
Ldb2	4.45216059501872	-0.568499484135696	1.44616494174155	-0.39310832929685	0.694239472437114	0.843000552060276
Ncoa7	43.1994673771487	-0.0832193189903139	0.482996726171362	-0.17229789454264	0.863203339513058	0.941866509386361
Cmah	10.0463090486903	-0.653337012094069	0.924165858265428	-0.706947791081918	0.479598923097465	0.691888079177655
Vps13d	410.715613944121	-0.621012811672739	0.20679180257195	-3.00308234634527	0.00267260105335242	0.0206564296154929
Zfp59	231.327965177435	0.346345116819326	0.25694018273706	1.34796010935261	0.177671213109162	0.387096126344284
Commd6	114.44986054177	0.267712227799602	0.310870927137154	0.861168428533973	0.38914528569443	0.618406655082663
Tmem42	3.25532844377671	2.31306962244208	1.6969284881686	1.36309198564899	0.172853522261605	NA
Traf7	107.222696161178	0.881962821841053	0.332480673359247	2.65267395223327	0.00798569679594199	0.0452149337719215
Mynn	151.10777171055	-0.0172833266920078	0.276965310188507	-0.0624024961113162	0.950242307226688	0.979128536843934
Rab27b	1.37772011784894	-3.57726885993259	2.71973704539275	-1.31529953088388	0.188409255739649	NA
1700045H11Rik	6.24303531069809	1.39659530738816	1.18994445502463	1.17366428448902	0.240529521269425	0.466145715725336
Il6ra	75.0095354880448	0.248653648105349	0.376999229718752	0.659560095894224	0.509536168927704	0.713436353865023
Meis2	88.1822105618684	-0.19161005242782	0.343442452053914	-0.55791021547255	0.576905695481923	0.76512828868965
Kcnd1	4.39359195317261	-5.27060238183054	1.80234524692848	-2.92430231711299	0.00345229279157185	0.0248509097866823
Kcnc3	25.690376231413	-0.398314807492661	0.664246534578644	-0.599649056122402	0.54874014638986	0.746127479015087
Tnfrsf18	7.6606139930874	-0.259914485764341	1.00613953820103	-0.258328468265014	0.796153417196645	0.903734720686945
Foxa3	6.14231218952847	0.160447217887023	1.14504332562189	0.140123272453364	0.888562593234286	0.950510958706396
Jpt1	138.13022810363	-0.479145925860165	0.305245502258333	-1.56970675182843	0.116483349720634	0.297052617431959
Hmgcs2	1.67482042868419	-2.75550636948109	2.36625297037856	-1.16450202238532	0.244220624246273	NA
Ankdd1a	11.9151843570957	0.742411728373969	0.823466319900762	0.901569026482393	0.367285850705381	0.598986859698546
St3gal2	109.029000960261	-0.291934560071546	0.340129067763665	-0.858305236864947	0.390723938483704	0.619300811186529
Tbca	339.588011409644	-0.358938102926145	0.255390486287706	-1.40544821439351	0.159888038149308	0.363486296741075
Pacsin3	6.26874481291871	-0.385619846344234	1.47832850847878	-0.260848548974438	0.794209303418407	0.90250749156267
Ush1c	17.3668440363879	-0.865448433007141	0.803826544349256	-1.07666067896249	0.281631885107277	0.514597214301157
Slc25a4	51.5070905851624	0.88472580114434	0.431916209543305	2.0483736928508	0.0405233972028107	0.144060352522645
Ctnnb1	526.509590745613	0.109748353325585	0.195757412288807	0.560634471218236	0.575046747125986	0.763880053015138
Ctsl	122.75748051204	-0.430780393113586	0.294174291046469	-1.46437131396209	0.143092521603375	0.338342534258078
Ctsd	234.703065279856	0.65278272193166	0.23870876733237	2.73464074749608	0.00624483911000559	0.0381479460678644
Sec61g	322.262599115612	1.18928617104448	0.225768413652129	5.26772612610446	1.38123967375249e-07	7.10191843064166e-06
Pik3c2a	166.403398944208	-0.49667671410389	0.273054164895827	-1.81896772859472	0.0689163536740987	0.208771401701086
Lpar5	24.8008941138418	-1.12590212413671	0.63109949833608	-1.78403267171849	0.0744183563832439	0.220326645610418
Rnf20	169.617404474173	0.0945047760561837	0.262139135969814	0.36051380007244	0.718462938521663	0.858712165885208
Gm38509	5.15916676011068	-1.47441515681114	1.28050028298333	-1.1514368066956	0.249552578897217	0.476184509696839
Prxl2a	28.7932435069634	-0.89097900529055	0.580918671513387	-1.53374138064698	0.125093289224602	0.311493517689608
4921525O09Rik	1.8773480502964	-2.17563801130382	2.24774627135203	-0.967919751011382	0.333084449387289	NA
Rorb	2.82036069487912	-0.573714571794177	1.8104527604676	-0.316890108552735	0.75132698776765	NA
Trpc5	22.9010077409788	-5.96006836933234	1.27185348340881	-4.68612811702036	2.78422014126124e-06	8.99938340319805e-05
Fam149b	251.908366082303	-0.501863081500933	0.238227404448312	-2.10665554058799	0.0351474486361013	0.130807132299423
Pus1	21.3189754223474	1.15002284856895	0.675362413308882	1.70282329295542	0.0886011424164753	0.247774341360815
Aldh18a1	531.881021521567	-0.516380028214932	0.192522154817814	-2.6821849604976	0.00731430073779914	0.0426783370673609
Gdi2	438.519166788596	-0.00874391539121805	0.207512128235914	-0.042136888410095	0.966389573574123	0.985783987076721
Drd3	1.85341248050797	0.321539573921684	2.3102076487001	0.139182109496783	0.889306245449259	NA
Dpep1	3.13550641918759	0.485524026803853	1.52841611038094	0.317664818831857	0.750739200403765	NA
Pkib	3.00784531562382	-0.699807050831432	1.9059925380721	-0.367161485080778	0.713498566493759	NA
Epha6	15.6317260391865	-1.73995179980236	0.939553529657166	-1.85189214332179	0.064041312368829	0.198334455073418
Inka2	18.9233885923653	0.324318210314743	0.71238194398105	0.455258886128324	0.648923000813437	0.816950992799446
Rhot1	260.678336638045	-0.55470730443626	0.237365700561933	-2.33693117043896	0.0194427632764627	0.0855648640292972
Ncmap	20.9719666522823	-0.891218030290637	0.68499237984998	-1.30106269282269	0.193236996366369	0.40761208154843
Cacfd1	54.8953320201468	0.0611406781326284	0.424393296088588	0.144066079026531	0.885448290262268	0.94971351776019
Jarid2	2957.33756809907	-0.571867389676965	0.195729286613447	-2.92172622488717	0.003480973749268	0.0250167983912585
St7l	359.676120902654	-0.533443857036989	0.292272573241741	-1.82515879310979	0.0679770701151381	0.206631052892786
Arhgap15	11.3381337161853	-0.14958680606801	0.854485867682374	-0.175060596933844	0.861032019189263	0.940868417128367
Mag	4.5573873350969	2.03139819016249	1.34411903090586	1.5113231369051	0.130706141902087	0.320495984479856
Zfp467	3.97648217702303	-3.37852361286877	1.75211107872273	-1.92825880384917	0.0538229432003276	0.175626332555932
Ranbp17	1777.52717634009	-0.389687564644492	0.219839021106462	-1.77260416591729	0.0762943209433496	0.223594073944231
Pecam1	644.831237933504	-0.438783966169056	0.22349114288112	-1.96331702685174	0.0496093482062371	0.166033598909892
Aldh1l1	103.046429741374	-0.681261206818851	0.329616679520819	-2.06682868054261	0.0387502999389509	0.139696194988362
Stk32c	3.15459137794374	1.03234379744665	1.55617927153338	0.663383593607075	0.507084910738458	NA
Itch	280.362309856424	-0.342874479405832	0.224054521084422	-1.53031716452908	0.12593824164054	0.312792481333095
Slc30a6	151.339333398298	-0.0971260267722985	0.281482846379659	-0.345051316701895	0.730055791905979	0.864787162627218
Prmt1	246.341847174636	0.944471816964682	0.260599617799511	3.62422564138716	0.000289828496234832	0.00368638594494676
Rhbdl3	7.58532764800906	-1.58733312589737	1.06965376865797	-1.48396908645394	0.13781712193515	0.330329483947155
Lin54	265.759920200424	-0.0956874158651378	0.235796953922464	-0.405804291672921	0.684886405065213	0.838375269073707
Rpain	85.2921237423552	0.153753963362532	0.341194126292559	0.45063484835813	0.652252746086823	0.818756166532347
Arih2	435.086261382963	0.348681159426094	0.234811632464149	1.48493988891002	0.137559748229721	0.329950138179971
Osbpl3	101.365054552724	-1.076266417606	0.349693067112314	-3.07774594015708	0.00208572650793356	0.0172989688601776
Cmtm7	336.905619388713	0.461289190511773	0.275673844109989	1.67331504372873	0.0942652924624791	0.258458081062968
Cbfa2t3	2.89014570975599	-1.17344961381802	1.6378592080371	-0.716453287352058	0.4737115014745	NA
Senp6	727.033901142005	-0.46384689675976	0.233442572156123	-1.98698503223116	0.0469240555524934	0.15945079045485
Thap3	32.9875845345014	0.436775265214235	0.527529260766657	0.827964053746459	0.407690857537297	0.635247021803794
Mtpap	459.141441607522	-0.12770228613987	0.218954210647467	-0.583237407320205	0.55973349235856	0.753763870739099
Peli3	9.21966829973445	-1.44147595647071	1.05355631142958	-1.36820020043803	0.171249418897373	0.378204332867497
Gm5741	2.19819649019488	-0.381077309927188	1.80523943975356	-0.211095160860884	0.832813016227152	NA
Zfp169	102.908692474114	-0.0833039915052656	0.337232324195519	-0.247022558421677	0.804890765867312	0.907982238801778
Tmem241	77.6304127448303	-0.457158265028585	0.359043746439473	-1.27326619544856	0.202923598004043	0.420793141485494
Tcf20	495.837142641811	-0.874129811765365	0.217179442210489	-4.02491968331959	5.69947643786883e-05	0.00104401551200962
Cacnb1	26.9029175415205	0.544246727579732	0.652797762026584	0.833714144316519	0.404442085720324	0.632096913344113
Podn	1.13684908266255	-2.1639416337078	2.7592640959105	-0.784245928802165	0.432895820141907	NA
Acr	2.47453713990926	0.64766268304063	1.74760805419284	0.370599506844091	0.710935849429485	NA
Tet3	42.1137350029701	-1.80256551599649	0.48344642752931	-3.7285734537509	0.000192566781385679	0.00266294063106239
Arhgap33	2.50717783789342	-0.345540345260488	1.70826556626328	-0.202275543150082	0.839701318519763	NA
Pianp	11.189509948688	-1.27504922590913	0.922112970368165	-1.38274730633065	0.166742361157824	0.372818674200595
Rae1	324.400079462047	0.39661835389059	0.24154195595038	1.64202675402723	0.100584459676073	0.269556924845032
4931406C07Rik	38.7782278952471	0.350684889305904	0.472996327929189	0.741411441482488	0.458444009274752	0.675852284386266
Cnep1r1	151.288591882287	-0.511408810864637	0.277556943276157	-1.84253654341411	0.06539670626988	0.200837028146294
Snx16	166.142601241605	-0.593454679047136	0.292355225919403	-2.02990959775332	0.0423657293183284	0.14850866473603
Spata17	7.05002871564505	-0.768841552486158	1.22778679856283	-0.626201188501224	0.531182987779079	0.732067806783199
Tbc1d30	9.52758221282336	-0.520872600950448	0.908076991451303	-0.573599602075569	0.566238781106716	0.758154688756573
Asnsd1	29.8354207334126	0.56563775749018	0.548841597199532	1.03060292874365	0.302727062109654	0.536021311808838
Kptn	22.7236056332638	1.07450906872516	0.654060555202996	1.64282811457981	0.100418501512793	0.269340017048513
Ankra2	83.3495127834315	0.430082304986652	0.355573967130017	1.20954384950626	0.226453975403749	0.451045107755268
Capzb	105.599559368909	0.520241116316615	0.367105410844867	1.41714368938152	0.156440921314577	0.358551484175698
Nf2	879.977473893341	-0.157800875379391	0.177578203108252	-0.88862750392398	0.37420330449837	0.606236667397178
Pex3	106.632396307185	0.122950595031489	0.327256917656598	0.375700522732738	0.707139549228544	0.851311016747898
Trim24	752.130124361585	-0.989143302212701	0.266643447593865	-3.70961038472359	0.000207578440530137	0.00280357210196738
Kmt5a	230.137490069901	0.326488735210732	0.248797605044141	1.31226639079909	0.189430267957923	0.402785067602693
Cep57	303.529315826987	-0.0332496651788426	0.219094458979101	-0.151759498317637	0.879376627707764	0.947310997507223
Tsc2	163.194418526648	0.316576394007859	0.273782567565766	1.15630588471201	0.247556062154179	0.473868632989392
Mapk7	61.2402617224465	1.22859155242424	0.419494205642666	2.9287449883653	0.00340333514193672	0.0245782072045398
Egflam	10.3211345474385	-0.177950334464097	0.883072005138366	-0.201512825034256	0.840297602192284	0.929576604784403
Txk	4.00049058171763	2.24017990377034	1.50581425375093	1.48768674369374	0.136833525170688	0.32880044292639
Zfp862-ps	40.1059109403066	-0.996038832976644	0.473667787756192	-2.10282155283342	0.035481371260545	0.131763921103368
Dnajb6	644.970967134949	-0.436286745534951	0.193432469072269	-2.25549902571914	0.0241020233654368	0.0995554110290081
Hspa14	455.361728684022	0.125001933085525	0.215142479138561	0.581019302120333	0.561227444599568	0.754921796563159
Fkbp11	41.2641425770097	0.602586136069959	0.487517763177584	1.23602908772467	0.216447751641562	0.43852650366814
Nubp2	91.1080196131336	1.29705739615505	0.333820221304656	3.88549678352561	0.000102120845184191	0.00162672642980607
Ndrg3	130.962809606187	-0.31407485400437	0.299101305232417	-1.05006179682271	0.293689701701784	0.526813814326866
Fgfr1	264.392221600511	0.325086480369737	0.299675541874377	1.08479483622995	0.278012533089205	0.510942989670017
Lct	46.7990593424267	0.328407784717746	0.448347880787516	0.732484302459292	0.463873020445733	0.679814202485055
Fmo5	5.45475191997973	-0.96156445599721	1.22765585141238	-0.783252452135472	0.433478878808715	0.655460228124862
Fbxw7	696.836163316385	-0.604305800567595	0.242396132311381	-2.49305050705721	0.0126650829186664	0.063360412770852
Septin7	530.514056102902	-0.662705747319009	0.249361677410299	-2.65760863578326	0.0078697222232385	0.0448826941528339
Gm9926	0.944527795548913	0.082736062403738	3.24437637102645	0.0255013762098021	0.979655050788738	NA
Brd2	689.661731355722	1.04610575330851	0.224156477692619	4.66685488671451	3.05845171351578e-06	9.74139763539338e-05
Frk	40.9656974996807	-0.486751785915391	0.470699036850662	-1.03410406184838	0.301087517589539	0.534254826347754
Tmpo	741.986896245561	-0.0533587872611777	0.189374273873196	-0.28176365337198	0.778124742568468	0.892576592735072
Triml2	227.34978345287	-1.04993165761224	0.26297173104233	-3.99256472720728	6.53624832681447e-05	0.00115179259366298
Abr	402.89227543773	-0.325097100336206	0.242671956888	-1.33965664803308	0.180356997805907	0.39098390685028
Gins4	160.733367465727	0.713605224092873	0.278176659772391	2.56529510663029	0.0103088085928325	0.0543047484298856
Med27	519.318355960068	0.108987930670361	0.193900586632708	0.562081490123641	0.574060498984079	0.763236931047551
2510003B16Rik	70.2990052646362	-0.866478828845647	0.369008302267556	-2.34812827657571	0.0188680220032885	0.0838337393857816
4930586N03Rik	4.35337245184518	0.48107189540447	1.31539440517607	0.365724450029175	0.714570699735546	0.856211805684566
Gxylt1	155.085651321131	-0.170526524860047	0.29357256484604	-0.580866692871922	0.561330301837381	0.754921796563159
Zdbf2	628.902299941768	-0.770794692091323	0.207995588511495	-3.70582230905694	0.000210705988945546	0.00283718064184817
Magoh	51.7465611382788	1.20171904826544	0.443219916326736	2.71133810552761	0.00670122563282157	0.0401440493712482
Tmem175	36.2643790741443	-0.586503367096605	0.518580252090003	-1.13097898489743	0.258063936688734	0.486487185431953
Alkbh4	44.0918373015066	1.27272278172391	0.464636375916767	2.7391802443636	0.00615925957720105	0.037729006342956
Stra8	3.12530008468901	-0.669725903891969	1.70468242128559	-0.392874294665919	0.694412328053664	NA
Golt1a	41.2262747060416	-0.459868063722281	0.463341886083249	-0.992502680061298	0.32095237273789	0.554792672345597
Myl4	0.669688352137383	-1.21029707704995	3.72172962910907	-0.325197474739637	0.745031619774745	NA
E030030I06Rik	50.0884862390763	0.114679062232045	0.443667778988145	0.258479582388402	0.796036804557945	0.903734720686945
Srrm1	480.53714096489	-0.0681319412437542	0.196256137036039	-0.347158271189466	0.728472418315925	0.864237612001173
Lrrc56	15.6064333154834	-0.000249475879273604	0.731331440487476	-0.000341125603881209	0.999727821152647	0.999946257947102
Klhdc3	69.0296585381952	0.388739888109904	0.400302408104577	0.971115537252397	0.331490747512838	0.564509243558627
Slc38a4	381.580162177715	-1.37122363767114	0.273374997863252	-5.0159072643397	5.27837854559152e-07	2.28221321726111e-05
Dars2	79.5189912360795	-0.63987034020038	0.363454766052969	-1.76052262885205	0.0783192341760923	0.227973167546016
Tmem218	24.3514487978418	-0.85975159551062	0.611039448007024	-1.40703124538816	0.159418123867073	0.362936628751992
Parp11	26.7692934467353	-0.180929120392334	0.589742079777911	-0.306793641824693	0.759000448130322	0.88199031132212
Zfp773	1.62459597824673	-1.29100264568748	2.40320919502701	-0.537199444958419	0.591129854625375	NA
G3bp1	1102.78509310679	-0.117294790116361	0.171174615918146	-0.685234720622654	0.493195817419233	0.701772486437859
Stx3	403.447846845686	-0.287482146636154	0.224257375138348	-1.28192950826612	0.19986737548991	0.416375637668544
Extl3	158.844940868714	-0.0949764372631951	0.275304808068952	-0.344986482180898	0.730104533259579	0.864787162627218
Dhx16	2.88997221369412	0.373514834084857	1.80210546236788	0.207265802076909	0.835802280205541	NA
Tbc1d7	90.3647768280242	0.562946499694041	0.356048089735463	1.58109681226572	0.113855903504657	0.292819441284573
Map3k4	278.097211489306	-0.575833624785485	0.23179629566003	-2.48422272299832	0.0129834575309848	0.0644670782774515
Svop	85.9581140171382	-0.440693684582637	0.360512130832657	-1.22241014072062	0.221552566332722	0.444674532909248
Slc27a1	33.5910107725532	0.0841689332026459	0.502804863639531	0.167398804763727	0.867056265567116	0.943171540887964
Aqr	401.213921141991	-0.140468932486675	0.208363993286999	-0.674151662534102	0.500214897174173	0.706489456398881
Colgalt1	103.603916895487	0.277637506185892	0.347052885868013	0.799986162026843	0.423718814699033	0.648432941317746
Acap1	13.9823842836607	0.547845740164028	0.784395414163542	0.698430575028586	0.484907960859279	0.695506998407158
Zfp687	50.4585599870311	0.486579636875145	0.477801472540264	1.01837199096146	0.308501207749065	0.541850512212384
Zmym5	104.92452618656	-0.363757157448146	0.312146462460373	-1.16534127787633	0.243880876774707	0.469533271072542
Zbbx	44.7336194036305	0.330369416036452	0.461507669443667	0.715848160085188	0.474085111112906	0.687438989483764
Tfdp1	1056.32790631663	-0.12998305687557	0.171264812583118	-0.758959502042994	0.447876782996191	0.667604110047043
Cct2	497.429151284637	0.730450272633499	0.233127250502827	3.13326850918547	0.0017287122021117	0.0149004921653861
Ccng2	26.7512340885988	-0.15927312262903	0.560492486653072	-0.2841663829967	0.776282876436148	0.891724235788854
Ccnf	698.557574514197	0.138109436765502	0.211546573773478	0.652855937593148	0.513849157535273	0.717052847888994
4933433G15Rik	9.76108977471836	-0.696005337920586	0.938296534114722	-0.741775454363437	0.458223394632762	0.675828198116027
Mitf	513.696483393365	-0.648441465878057	0.234530920802702	-2.76484424168341	0.00569499818042141	0.0356895485970221
Pkd1	115.105557702485	-0.391851828141013	0.30190934596042	-1.29791221565027	0.194317501918004	0.409191361961109
Nfatc1	3.59228731915232	0.260781140656019	1.44201758873619	0.180844632335291	0.85648952911397	0.938291465877817
Tnk2	308.638928904553	-0.351378721969805	0.229781808515991	-1.52918424760919	0.126218774548905	0.313300171606294
Pdlim5	746.695342318282	-0.512421765369916	0.25377246293075	-2.01921737075841	0.0434646316332996	0.151227804127065
Ints13	465.216933708444	-0.693985325865478	0.280557442976896	-2.47359442152682	0.0133761452470711	0.0659741208352763
Aak1	329.861142105508	-0.890815878777852	0.226049928209068	-3.94079257549667	8.12128298109971e-05	0.00136382251524975
Cryz	34.666505811317	1.19136758854438	0.506066594704814	2.35417156755683	0.0185640405877305	0.0828754034551819
Hus1	223.901585780216	-0.361885732171627	0.255187746863427	-1.41811562905997	0.15615700898124	0.358180957523998
Wbp1	31.0340268170868	0.0830731702793199	0.547391694974841	0.151761838993809	0.879374781501535	0.947310997507223
Cdk2	155.724144526192	-0.0305810408341154	0.307691449803083	-0.0993886598203713	0.920829686334947	0.966109172908905
Mylpf	32.2145904756185	0.681656734060628	0.512709837043701	1.32951756492733	0.183677274733429	0.395286080740963
A330093E20Rik	19.4650005565867	0.14470075511086	0.733762620620992	0.197203770053588	0.843668080472098	0.931961937590921
Nup88	378.20970381564	0.18810551883934	0.20754284948823	0.906345457351	0.364753032207851	0.597174345944425
Ggps1	96.1544533522389	-0.155014446892909	0.363572404749756	-0.426364720940811	0.669842104131053	0.829556927848952
Tmem250-ps	54.3360557470815	1.56084112607363	0.422503746405562	3.69426576533922	0.00022052306610799	0.0029574075240283
Ate1	590.711933050513	-0.739790585649433	0.245637973110809	-3.0117110000566	0.0025977979031738	0.020226647125278
Papss1	78.0980521926282	0.0351142964675146	0.371159586034394	0.0946070040725304	0.924626986347683	0.967719080257159
Pi4kb	148.086587540097	-0.214929434376855	0.287615726762205	-0.747279840349464	0.454894658799291	0.673190162850084
Gid8	97.2578934866754	0.0624822975938175	0.320033445143093	0.195236774599856	0.845207590993795	0.9325928291391
Tll2	1.69390538744034	-1.9563112632508	2.44493465804531	-0.800148689787419	0.423624653939865	NA
Cacna1c	92.3383753786022	-0.00512291127240263	0.429484279450672	-0.0119280530569246	0.990483016302925	0.996168138970324
Zdhhc23	30.6029692407473	-0.524961218603398	0.66495408293175	-0.789469877813021	0.429837428514972	0.653366628870434
Vdr	3.16032198286044	-1.20329075098714	1.79453506714222	-0.67053064218097	0.502519579591475	NA
Vcp	627.879064757075	0.379048477535045	0.18879199936599	2.00775710203813	0.0446691094123201	0.153988747099111
Hsd3b7	4.43501061425864	2.22410150758862	1.39803725939927	1.59087427222383	0.111637873657562	0.289012745625534
Brk1	224.613978483355	-0.408685917245629	0.244143515306634	-1.67395769956182	0.0941389130420704	0.258164725078512
C9orf72	45.2946881595462	-0.0616907440429089	0.439416619185314	-0.140392377869742	0.888349979790098	0.950510958706396
Zfp202	796.284337590727	-0.0221697746679544	0.211379893990463	-0.104881189262753	0.916470085429165	0.964120380452408
Ube2w	294.041678826328	-0.814518638079302	0.278445859829617	-2.92523163597301	0.00344199911383443	0.0248036267310244
Kif20a	111.525080391945	0.825222524953345	0.304475583995712	2.71030771703837	0.00672208117415153	0.0401966569358671
Gm45871	144.421804072905	0.716282290571191	0.291968724341508	2.45328431045708	0.0141558404889029	0.0684756003598694
Dph3	39.3146113184735	0.964112263322393	0.478153725245044	2.01632281088745	0.0437662311391098	0.152136491798362
Ankrd31	127.673985185202	-1.0423486374381	0.296833330673209	-3.51156197679716	0.000445481576368781	0.0051902695997402
Stard8	16.7127593898696	-7.20093234647771	2.82495685843796	-2.54904152782688	0.0108019436634653	0.0564336931213682
Tjp2	1129.3360572048	0.126624870273819	0.170393754793359	0.743130934742182	0.457402412428531	0.675340186252025
Fchsd2	260.376710979076	-0.401695692495585	0.244393314968693	-1.64364435478541	0.100249686297798	0.269266856076599
Mphosph6	138.298101113191	0.715726778925414	0.338350119103508	2.11534365887561	0.0344006679717459	0.128792155012578
Hcrtr2	26.0662285783763	1.22125431355279	0.605363550383189	2.01738990195189	0.0436548402425579	0.151813420726587
Gabra4	2.48659167283441	-1.28939240173709	1.77267403450882	-0.727371404238092	0.466998467133075	NA
Fubp1	965.416624015336	-0.119297990563135	0.175438739213763	-0.679997993018953	0.496505731699939	0.704299832663836
Bdnf	8.47130236379928	-0.583844729655177	1.10294471766143	-0.529350855311315	0.596562083210512	0.77955227770723
Hnrnpab	209.902770965838	0.88766096760573	0.270071425113531	3.28676374123098	0.00101345821762744	0.00991640197218559
Rad1	141.627859314992	0.349111225056662	0.284484824390236	1.22716994062845	0.219758724798463	0.442675380145384
Ovol3	15.90809613547	2.82285919663165	0.807315770370617	3.49659860519726	0.00047123030165415	0.00543241354050024
Obsl1	3.13084324888051	-0.172616266452029	1.55130957496985	-0.111271321493251	0.91140119629019	NA
Bmf	20.9195051142274	-1.51120853578541	0.650085624160015	-2.32462998660839	0.020091753935963	0.0877075660666668
Mcts1	0.987548324093503	-3.12564817576619	3.09323847076471	-1.01047759663789	0.312266527632247	NA
Ccpg1	70.4003326652302	-1.17640152172836	0.420886142559349	-2.79505881228312	0.00518902743124279	0.0332382291014239
Dnajb2	27.1883088173889	-0.27720546870077	0.566270248279124	-0.489528576758514	0.624467528103841	0.799157608279729
Nthl1	4.5998005958864	-0.444507145212761	1.60291649389979	-0.277311479983155	0.78154094535985	0.894523486837741
Kcnip4	98.0534050136926	-0.813224694754997	0.378888800059883	-2.14634133979803	0.0318457556781424	0.12224415138866
Pkm	3371.49589664939	0.768527932873872	0.170784432683641	4.49998820617031	6.79572327850572e-06	0.00018245694939488
Tssk4	5.28752041683365	0.622716814759404	1.24029896375954	0.502069930681755	0.615618330819977	0.794475173130112
Apbb1	11.1461005940297	0.816171271858692	0.887288091131724	0.919849235007399	0.357651550347181	0.591217191655091
Mphosph9	370.736865407355	-0.0451036843454124	0.216526950353175	-0.208305175276538	0.83499069099207	0.927463936870555
Immt	490.324702190092	-0.693984456770108	0.267171897500193	-2.59752041013074	0.00938995396522804	0.0508730744324417
Prlr	59.3071322361165	1.72762385334853	0.540775144896965	3.19471756357755	0.00139967743343059	0.0126799349530579
Enpp1	2.40960273606468	-1.15292817885124	1.80392977316029	-0.639120322755933	0.522744660083292	NA
Pmepa1	138.315619815299	0.201642709559433	0.383191887273746	0.526218628985177	0.598736312002859	0.781549839927668
Mtrr	651.798064025568	0.121461278648869	0.185799749168405	0.653721434999245	0.513291290886428	0.716584560303445
Csf3r	37.9256592655064	0.976852680971249	0.55919392986522	1.74689428622141	0.0806556771427424	0.232353264809061
Sumo3	220.384301688479	1.55646120501987	0.253622401680913	6.13692321618372	8.41350252295729e-10	9.18382074575592e-08
Hipk1	188.90938241503	-0.0866931059093336	0.26121448138244	-0.331884761711996	0.739976277253446	0.871287717434495
Brd8	518.865743887973	-0.0872826988581772	0.195659400067782	-0.446095096008369	0.65552855504651	0.821219364539681
Tmem63c	11.8928506547658	-1.10397991209045	0.832218906401154	-1.32654990603914	0.184657616050866	0.396243227997
Ppt2	8.86255703099306	-0.196741760448941	0.947295608211452	-0.207687820721982	0.835472727986073	0.927552340024222
Pbx3	213.360370670397	-0.820745104034375	0.279139082126888	-2.94027299144478	0.00327923191534884	0.0239810716181771
Plpp2	9.64740423741248	-0.103171344802191	0.898742469419886	-0.114795225899123	0.908607433221552	0.960616480486774
Kmt2b	79.3662838028578	0.411349164245518	0.388083740365982	1.05994949403857	0.289167577087844	0.522006862420878
Kctd9	136.98202164406	-0.540852247870008	0.291024343594213	-1.85844332192409	0.0631060850633076	0.195985012777068
Dusp28	4.55590007345739	0.523937747462835	1.29763852402227	0.40376247912153	0.686387390166156	0.839359125329908
Lax1	14.9061524180888	0.677850194339614	0.783920335548215	0.864692703583938	0.387207475267397	0.616356914670802
Ikzf5	31.5375974773554	0.158631231763688	0.520050879574412	0.30503021530029	0.760343139763956	0.883011214113247
Actn1	772.076443709767	0.257329173748824	0.186406920938297	1.38047006223553	0.167441961215878	0.373862918588597
Rps19bp1	49.6477446201838	0.966699486609054	0.438691896613963	2.20359549394577	0.0275528044719421	0.109889397170666
Slc16a13	18.6445924764693	0.34051603763291	0.775588802578371	0.439041972371052	0.660631123925432	0.824420045223285
Zranb1	364.757891415436	-0.299628146845671	0.257514589764645	-1.16353852851411	0.244611075521878	0.470462982773665
Tom1l2	230.232798448311	-0.537398452768274	0.249230431737241	-2.15623127971324	0.0310656102184113	0.120052446685602
Pex10	63.7981241776319	0.809468084456085	0.386320263135545	2.09532908754536	0.0361417484564683	0.133331244656789
Rad52	97.9750361998721	-0.215655499742334	0.32889978750623	-0.655687561787339	0.512025173457551	0.715445894301511
Traf3	135.908759150236	-0.774082375731246	0.300151557971037	-2.57897170670672	0.00990949026533429	0.0527226056186403
Hsp90b1	276.399433096117	0.328842715451792	0.238502205927676	1.37878270002883	0.16796176221425	0.37441359012507
Nrg1	31.6936388793734	-0.618899500074515	0.53018173698857	-1.16733462678262	0.24307526015754	0.468524133668831
Ralbp1	295.565598315277	0.0370367804988599	0.229041153731036	0.161703606079248	0.871539264677344	0.944599038634996
Arhgef2	166.41897121463	-0.289501389379658	0.299607314095507	-0.966269432552547	0.333909377477297	0.567466970375851
Fip1l1	643.527313764746	-0.559028789124498	0.237075529623214	-2.35801978387634	0.0183727137677215	0.0822418249562177
Tada2b	44.7869035394924	0.37807839334475	0.463215137369776	0.816204745577945	0.414383043094655	0.641294478197736
Wbp2	160.97442451055	0.826001762753353	0.276258518720355	2.98995942850718	0.00279014504020367	0.021329713834898
Matn3	3.10137845956392	-0.210101975622786	1.57724290908204	-0.133208381799012	0.89402858220807	NA
Gpr158	17.5974111244323	0.242984986865111	0.797844849676874	0.304551676887455	0.76070762876064	0.883245639636995
Apaf1	343.967154997011	-0.98312492961497	0.22115443551243	-4.44542261762466	8.77192520901311e-06	0.000223357032520894
Grb7	35.3000598850939	0.467559148099603	0.506219877392396	0.923628583113056	0.355679726775378	0.588711636045805
Mon1b	57.2332008817524	0.714024182997217	0.415636589733067	1.71790501759189	0.0858139414779743	0.242820679921947
Enox2	50.2372274816049	-4.66788897799684	0.737638724751703	-6.32815065338131	2.48116839035888e-10	3.05941846800086e-08
Kcnma1	44.2467508214296	-1.20900303783486	0.456840122551055	-2.64644670674641	0.00813423211694296	0.0458415442663265
Haghl	7.4625760457204	0.620598308864984	1.03117199947269	0.601837820637431	0.547282097133318	0.745095579671158
Orc6	142.423157629635	0.0678647220748273	0.289104270315262	0.234741333985908	0.814409504076823	0.91335231321277
Camsap1	358.34045317892	-0.667454468655112	0.218804765225221	-3.0504567300812	0.00228493601904865	0.0184152944935124
Dst	3424.18974167325	0.262702636400971	0.170094467181324	1.5444513907729	0.12247901849999	0.307224164506379
Usp29	29.6954029873023	0.48265627447179	0.60775985798958	0.794156224908268	0.427104489042231	0.651219427590496
Slc30a4	8.51310985099906	-0.251905615715229	0.976677750457139	-0.257920911577358	0.796467945635272	0.903840104987211
Slc2a12	4.27850593379672	1.44320367876962	1.53859500948559	0.938001013828932	0.348243889093395	0.581146339754285
Cdk10	39.9225551200972	0.593331374701524	0.483612111396158	1.22687451517418	0.219869758459788	0.442698151407469
Hnrnpr	448.769351705291	-0.374696093366105	0.225730183806498	-1.65992906685136	0.0969287231892409	0.262784976936303
Wdr37	320.735213184478	-0.948650101815366	0.259974917406455	-3.64900626290885	0.000263256686789767	0.00342771345258342
Tfpt	58.6095205175313	0.894330359925804	0.43165870487985	2.07184599734815	0.0382798054961429	0.138657284851243
Polg	183.93472755904	0.800518498657406	0.277758448142103	2.88206714867537	0.00395075530622151	0.0273452226678544
Cyba	49.8214410523187	-0.393660324225119	0.453300679131443	-0.868430916493223	0.385158476059843	0.614819818459137
Slc26a2	99.3626435494226	-0.20379276768013	0.318463244501107	-0.639925552474304	0.522221000701261	0.724569396367857
Dsg2	106.105883185561	0.451192365633676	0.342284182073114	1.31818059163861	0.187443200970339	0.400414037106514
Htr7	1.98950449197274	-2.26965787663423	2.6176259689364	-0.867067298219248	0.385905137094293	NA
Vldlr	46.0328772046564	-0.902692675367898	0.478489804287906	-1.88654526654188	0.0592215144784905	0.187813281107641
Smarca2	118.812787177856	0.370449009677495	0.299133223956666	1.23840810718892	0.215564776069487	0.437414199913788
Ptprk	1426.78419777962	-0.389488103317217	0.227868511578276	-1.70926689527887	0.0874015224982529	0.245839361616536
Cpne9	26.4426571291014	-0.150938629344627	0.598327740932615	-0.252267476532775	0.800834325289255	0.905935546667469
Gnas	40.7266312115067	-0.963809551421852	0.490974780657837	-1.96305307195307	0.0496400076011146	0.166045997533063
Rpusd4	130.974274116841	0.994378935207223	0.304710198950619	3.26335954172761	0.00110099744305964	0.0105240375349326
Ppp6r2	62.4673362521554	-0.42227385045654	0.389616455329349	-1.08381934253671	0.278444907289272	0.511413489953137
Irak2	83.9727445488797	1.59804424969573	0.37543091365831	4.25656010615618	2.07596244340462e-05	0.000445178612863434
Msrb2	57.2618120723459	0.259741615846266	0.419134813715502	0.619708998982299	0.535449389954501	0.73511129134269
Knl1	287.005511074018	-0.390754674570291	0.24480273417882	-1.59620224782644	0.110443645923086	0.286927038995822
6030458C11Rik	326.641155164421	-0.12865592040439	0.214590536683695	-0.599541444802984	0.548811881281006	0.746148833386336
Smim10l1	8.86870746293964	0.628846543535266	0.999459872119823	0.62918638464344	0.529227041451277	0.730477403963208
Rerg	157.159930783321	-1.51751924129796	0.306724897388054	-4.9474928648458	7.51754586925815e-07	3.03271452731423e-05
Rit1	54.4001379832912	0.469388905530235	0.415578463666091	1.12948323016897	0.258694039934752	0.487069285788466
Pcgf2	132.570063560089	-0.0143493110869403	0.352080169463308	-0.0407558060109252	0.967490571756794	0.98633330799663
Pum2	54.6530619941602	-0.776705664377189	0.431908294817705	-1.79831152514682	0.0721276543724712	0.215557444631553
Gm8439	1.71195080091356	-0.274709747092381	2.05389640195978	-0.133750537188857	0.893599841249767	NA
Gm7616	2.82080841123569	2.35528927222597	1.87505506385005	1.2561173896354	0.209073412183432	NA
Scoc	57.4090800539396	-0.354736804521315	0.418347208706503	-0.84794830021248	0.39646676373029	0.624330514444412
Ptger4	10.3582370303412	1.09612681139963	0.909274272300719	1.20549634449254	0.228011748366045	0.452860917671979
Ptpn21	123.924226661547	-0.505342627460886	0.295889068706806	-1.70787866435724	0.0876588588077721	0.24617313849496
Snrpa	44.4394641724007	1.29503088680502	0.519763308997996	2.49157811716566	0.012717699743857	0.0635705573575441
Hspbp1	162.983693874709	0.108992300299889	0.273420025762045	0.39862588702535	0.690168884212697	0.840555392943888
Lrrn4cl	1.9749092074618	0.642600519536862	1.89861468327136	0.33845757393472	0.735018393562211	NA
Opn1sw	19.9628081799343	0.206473344769385	0.635870533258608	0.324709723080394	0.745400775139858	0.874735823276127
Bckdha	110.677791539175	0.470822711577505	0.339250770276195	1.38783092870855	0.165188534435553	0.370277009439195
Bcat1	2769.50873433254	-0.139761573523246	0.158076668956893	-0.884137896158212	0.376621778255982	0.608673813232392
Mmp23	10.3389925201865	0.969212994187548	0.900543677777911	1.07625317694648	0.281814043166872	0.514732905342647
Fhod3	984.287151155254	-0.319941938722805	0.191683505454164	-1.66911564959517	0.0950944624101047	0.259928767634516
Abi1	522.338258412694	-0.647652838173481	0.218960166434868	-2.95785689570222	0.00309785903662726	0.0229924840761214
Slc25a32	90.7236495786998	0.598796694873131	0.357367599683995	1.67557634044782	0.0938212063276296	0.257452504567287
Mcoln3	2.5796631557546	-1.91439855144957	1.91788876046131	-0.998180181727067	0.318191994698237	NA
Zfp809	366.678865964134	-0.275174831586842	0.210105929588157	-1.30969569552954	0.190298800341412	0.403729349075448
4933406I18Rik	5.88927195252075	-0.735449643867817	1.17835708870498	-0.624131386756524	0.532541302726384	0.732479067405886
Tmem108	123.336393359117	-0.0955702069768059	0.302458622773886	-0.315977789293357	0.752019366694606	0.87763052372904
Zfp87	23.0837193146109	0.492307133265335	0.610580619587755	0.80629341559797	0.42007368615615	0.646121653793191
Dlg1	539.536070548229	-0.481303339596235	0.263430910130941	-1.82705719445375	0.0676911703698184	0.206044186471971
Tmem38a	23.018812800093	-0.029219279743095	0.621626365982746	-0.0470045695325382	0.962509585595824	0.984075610704099
Ubxn4	138.590496416833	0.141728699044189	0.303840391113222	0.466457729747246	0.640887897425533	0.811129455428229
Rnf181	28.4491674892644	-0.125695160047484	0.548627203786578	-0.229108507890142	0.818784580986437	0.915823033401767
Ccdc59	148.246257362125	1.02897744055062	0.314082188498184	3.27614069893866	0.00105236120179516	0.0101996318226391
Speer5-ps1	2.22916248581432	0.147019668540374	1.79977785097388	0.0816876752099264	0.934895079360795	NA
Aldh9a1	206.92570856145	0.779805794707208	0.244845794327223	3.1848853963366	0.00144811344235436	0.0130212874489082
Atxn7l2	37.3895067344193	0.483102442025273	0.48960910512409	0.986710494084527	0.323784584035186	0.55783012774016
Atp9a	232.459429467058	0.0779700909468636	0.343261030221813	0.227145187137846	0.82031084795898	0.916680335845409
Mep1b	10.0940206368687	-1.46703116935298	0.998885710935544	-1.46866768969894	0.141922945213702	0.336476386222338
Smurf2	200.502285226026	-1.06127883879416	0.274778502737539	-3.86230665143357	0.000112321453451879	0.00174537315708129
Dzip3	240.981685860631	-1.01327321296497	0.295397827413907	-3.43019859636675	0.000603139630091822	0.00662707133162771
Bin3	9.19633999770111	-0.396116750980867	0.923107776024958	-0.429112137573584	0.667841619688811	0.828296413278903
Aggf1	237.5119630844	0.387188144029251	0.234557487761684	1.65071747537919	0.0987962777755163	0.26672224841271
0610030E20Rik	42.1859182742871	-0.910147086702556	0.478166519608022	-1.90341031707667	0.0569870258468187	0.183087146731504
Slc11a1	18.4457473070469	-0.345722419689618	0.67768890865857	-0.510149148484586	0.609946974763709	0.789604730526714
D230017M19Rik	42.0698501687828	0.988261034002771	0.461630350036965	2.14080602352864	0.0322896840194073	0.123209662488953
Adcy10	20.460154142262	0.133013189691548	0.66386764407762	0.200361007014217	0.841198253009525	0.93003214074951
Elovl4	9.78948712942532	0.184352414162082	0.906189804807009	0.203436866299045	0.838793587089418	0.928452680514485
Vash2	39.0067856160423	0.505935557408785	0.486990088121042	1.03890319279565	0.298849761355004	0.532094694360582
Cahm	3.92184088724652	2.48636469736017	1.48027024288975	1.679669445024	0.0930216478638817	0.256641026077605
Gm11532	4.44222848081485	1.29120489537778	1.31462577703338	0.982184373633346	0.32600902449669	0.55953888119892
Apobec3	21.9901355972956	0.561402525059313	0.637663644233956	0.88040541457204	0.378639724329496	0.610453415120569
Smox	42.2426371633597	0.0505170034883588	0.487722593780057	0.103577328859897	0.917504779824405	0.9644946763337
Uimc1	186.586795658238	-0.529548844522075	0.274308755288528	-1.93048466121716	0.0535468139587974	0.174818073422237
4930546K05Rik	2.14479613108986	2.37387177190975	2.061994506168	1.15125028937218	0.249629281587779	NA
Ica1l	29.5706869002668	0.0760990949907497	0.561208398832709	0.135598638846163	0.892138581557902	0.950790041299873
Irf8	3.82578093638398	0.640233863422181	1.44599783875437	0.442762669668788	0.657937407392895	0.823008872276084
Dnase1l1	4.31137590649611	-5.24841892112606	4.33502510244473	-1.21070092954392	0.226010046032446	0.450461999647665
Tspan4	43.6181342013316	0.525669123966337	0.473621396673743	1.10989310799328	0.267045090728669	0.497134745653709
Zfp410	153.839551964765	-0.420953263475893	0.270941347700609	-1.55366933488885	0.120263311299492	0.303610714042717
Ldhb	65.4858079156436	0.627824776375298	0.431161856299613	1.45612318715649	0.145358568733913	0.341882737518459
Nkiras1	51.2089491718017	-0.339286622346556	0.422636170416135	-0.802786524429484	0.422098132237291	0.647337800275703
Mus81	32.0398544351236	1.557562780808	0.581228837632735	2.67977546873231	0.00736715581665019	0.0428608187026346
Ldah	110.558142761235	-0.452667410380812	0.326348524671411	-1.3870674330046	0.165421201506796	0.370671351791074
Bspry	7.91213907912892	0.839878452226767	1.03803013271518	0.809107968792673	0.418453044986778	0.644674695452231
Tatdn1	177.462873999607	-0.370995667037567	0.263321134193884	-1.40890957413393	0.158861908177546	0.362070371763582
Drd2	3.89510429024093	-0.521479771052144	1.42099542604014	-0.366982019432211	0.713632430128053	0.855549430321865
Chaf1a	424.944727744205	0.634358263364615	0.250865618079979	2.52867757734093	0.0114493151581121	0.0589144242506098
Vsig2	1.72787379566549	-0.120336790491322	2.2961434084105	-0.0524082206932472	0.958203423954677	NA
Slc16a8	10.3684712541665	0.564313863078891	0.905514421694489	0.623196991189705	0.533155078690622	0.732943757915042
Sgk2	1.84320614600939	-1.46388351567592	2.27432083794657	-0.643657434453105	0.519797597572411	NA
Prkg1	147.389502595953	0.337246385194165	0.275210400282187	1.22541293805891	0.220419674614503	0.443297778688372
Glrx3	42.1319834823331	-0.377995986179962	0.469849310745695	-0.80450471573545	0.421105546977763	0.646886903806999
Bloc1s2	64.3685921090679	1.00709921680638	0.445927144132421	2.25843891778725	0.02391830870415	0.0991039567558077
Ebf1	745.106666549887	0.772862820461328	0.221391772920574	3.4909283676887	0.00048134528976066	0.00551167259135229
Zfp229	302.939508629138	-0.696530991483735	0.282696755936951	-2.4638803836825	0.0137441970935706	0.0673143895560401
Cox7a2l	287.655301403523	0.461724505619408	0.268224589246808	1.72141005757884	0.0851764404854742	0.241822121774188
Shcbp1	139.638428896887	-1.15262804717237	0.327539496831523	-3.5190505521392	0.000433094174611046	0.00508738230533156
Srpx	0.798402945647428	-2.84399601385179	3.81930454236537	-0.744637140690134	0.456491108898615	NA
Pigp	60.1789324987069	-0.354765036246816	0.476417028172821	-0.744652300962938	0.456481941632188	0.674691455795322
Pcdh9	6.17570426783752	-1.81209790300038	1.41699778723763	-1.27882902804879	0.200957269416658	0.418148118253379
Pik3r3	23.8879256370041	-0.79802442228978	0.595975460423279	-1.33902228411049	0.180563418513928	0.391113052106373
Rp9	111.810228135945	-0.457566307345992	0.32186644284306	-1.42160302050841	0.155141527432861	0.356961539790608
Nemf	391.947602276277	-0.64097199848801	0.211292107068964	-3.03358231114049	0.00241668774289834	0.0191793984935502
Gm2762	0.827867734964017	-2.86424599508342	3.32290280262014	-0.861971043156883	0.388703452636974	NA
Kmt5b	110.295054433297	-0.263088407552058	0.340609559297524	-0.772404650341151	0.439874800445602	0.661019884160446
Suv39h1	46.4467488839703	-6.27439625567147	0.940744618063274	-6.66960632587903	2.5649050173787e-11	4.16546830688197e-09
Stag2	6.33969941772628	-5.8254039431333	1.73859319686754	-3.35064232025585	0.000806243673875692	0.00830374865042737
Mgat4e	17.3403847081893	-0.945441590224944	0.703117000246444	-1.34464333801283	0.178740440877348	0.388571772986376
Nol4l	387.548169544615	-0.320944586974799	0.287159901643109	-1.11765112447238	0.263716024742044	0.49294937893338
Tor1aip2	555.253641446637	-0.0652911607387796	0.193802254189266	-0.336895775603398	0.73619546994552	0.868679343723594
Ktn1	658.960861928296	-0.194116348746173	0.185804238614105	-1.04473584776143	0.296145071888508	0.529057552442288
Unc5d	21.5061857597203	-1.58869007684353	0.67258133071768	-2.36207876175855	0.0181727808363641	0.0817377294757595
Miga1	654.189181096838	-0.0144743306158323	0.189414309056069	-0.0764162469454603	0.939087944206045	0.973655030654795
Setd3	315.111579962879	-0.782967835844534	0.240261465968276	-3.25881569351582	0.00111878324093478	0.0106420260139489
Capn12	18.9169236002994	0.989360452240332	0.708461582694025	1.39649132205327	0.162566592022978	0.366311219284265
Mrpl52	89.1745136910063	2.37458199548317	0.350154916172059	6.78151836747695	1.18919355038215e-11	2.03031929621014e-09
Gpr180	136.546257198054	0.432938898044082	0.289266122059072	1.49668027130972	0.134476472109195	0.325588326672608
Dr1	83.8409670952786	0.284237011708582	0.349011244696813	0.814406458323426	0.415412140051281	0.641842843608645
Zfand2b	28.3707780704247	0.424656554638348	0.544284185391226	0.780211084643418	0.435266638855639	0.656930517754096
Lman2	321.284804371052	0.720558621656265	0.250994917043377	2.87080961696024	0.0040942202686271	0.0281480285582381
Cmc2	79.6029253132761	-0.600981144253417	0.348359863757692	-1.72517332442018	0.0844962414983529	0.24053793245694
Carhsp1	101.074940037526	0.88905233653725	0.338286444977624	2.6281051154623	0.0085861979165865	0.0476625250751073
Pdgfrl	34.3412280185044	0.881194496477231	0.53432164677309	1.64918359905311	0.0991100269268063	0.267229849885459
Zfp385a	55.5192716514286	0.27106460560148	0.442296349490826	0.612857433513823	0.53997061097503	0.739108708639579
Nde1	200.378379661866	-0.178712100988221	0.253256679481177	-0.705656022002389	0.480402076199452	0.692146970545073
Gm35978	1.78576382901573	0.948158825927363	2.13522082097496	0.4440565662405	0.65700168757725	NA
Cd46	6.08143368823587	-0.992560185910562	1.21109052399285	-0.819559038938053	0.412467532487602	0.639557652307721
Eif3k	358.800661927719	1.16136271796992	0.213595329603028	5.43721026170534	5.4121257583069e-08	3.1140810127166e-06
Fez2	109.175600978668	0.0464062698735652	0.322347291764019	0.143963579217963	0.88552922955833	0.94971351776019
Tdrd3	327.728674093571	-0.816914975469332	0.306846127916943	-2.66229520644449	0.00776097800666195	0.0444720069340435
Septin4	7.36632865413264	1.26568318342892	1.06426079936347	1.18926036192061	0.234337228082085	0.458885893817419
Sh3bp5l	109.414972862153	-0.0863943357679803	0.314527824359557	-0.274679468959215	0.783562506049255	0.895841880951855
Apba2	20.351058940357	-0.562412215995588	0.655209721518492	-0.858369766999428	0.39068831627335	0.619300811186529
Cpsf4	210.402996517537	0.974542997293568	0.284988072023326	3.41959223196472	0.000627150680473991	0.00682891709883249
Abhd12	280.099306690632	-0.282454604534441	0.229594087463096	-1.23023466176951	0.218609243543595	0.44080144199168
Tbx6	27.9382937401126	1.59850146590744	0.658144843059563	2.42879889246929	0.0151489326758117	0.0719502147993558
Slc24a3	3.81362567922598	-2.28066629546305	1.73073007769367	-1.31774811384928	0.18758798231066	0.400530569253015
Cdc123	388.530274420583	-0.0350962947356547	0.215231115889579	-0.163063294034401	0.870468600043664	0.944207082086949
Scml4	5.66493117984138	0.560969301003066	1.17583139288458	0.477083112764051	0.633302939332223	0.805480230674743
Ppfia2	8.471649355923	-1.75820272064508	1.0993200427691	-1.59935473951363	0.109741802971071	0.285826636058234
Cpsf7	394.601064891038	-0.189715683562326	0.213893322745235	-0.886964030140826	0.37509826653145	0.607207632515623
Rps21	392.291413039742	2.13058320524355	0.317210779190365	6.71661666315869	1.85992409370817e-11	3.05785298221132e-09
Cdk11b	273.401025675519	-0.0606471676787533	0.226280764329306	-0.268017336155421	0.788685974443721	0.899026808556071
Hnrnpc	2548.13882766239	-0.416086880132469	0.186986863420353	-2.22521984978748	0.0260664829392249	0.105634644342733
Stard13	4.44811863713008	-0.665124179272663	1.33359349810062	-0.498745817387362	0.617958462595724	0.795045365084591
Lysmd4	31.2874729364611	0.897379279967102	0.521316425520825	1.72137158170408	0.0851834176798617	0.241822121774188
Zkscan8	119.825821577066	-0.421743425344169	0.36740006737316	-1.14791330431579	0.251004355335415	0.477995852996099
Prom1	109.031532619455	0.39530169378682	0.370637448405629	1.06654547587485	0.286177132919291	0.519212653826457
Fyb2	18.7923067433313	0.209301796691458	0.722602245771694	0.289650077779564	0.772083951875864	0.889738628289199
Nsfl1c	230.277898196472	0.157644784477295	0.241605158816926	0.652489314587645	0.514085563839509	0.717052847888994
Atp6v0e	164.439572645413	0.512722993329489	0.270309325397682	1.89680098004449	0.0578542099427013	0.18502509937727
6330403K07Rik	7.31310179108948	1.31831889401968	1.06655260951953	1.23605613286491	0.216437699202369	0.43852650366814
Abcc2	7.63370390001994	-0.779087711173611	1.04921238367605	-0.742545287584176	0.457757023600876	0.675468542089878
Adat1	140.033113651355	-0.980021941550466	0.295319536216277	-3.318513749909	0.000904978668896521	0.00908868848694945
Slc25a13	3122.44915903562	-0.588017745231477	0.229434524660072	-2.5629000086307	0.0103801938427841	0.054609511370795
Sema4a	12.8153778585224	0.206096464082725	0.792896558894082	0.259928564162498	0.794918877337138	0.903005603471693
Chek2	373.764857767958	-0.762899184253208	0.212707066962726	-3.58661888928634	0.000334993367899699	0.00412699704708728
Keap1	71.5551157302135	0.457699256159467	0.376619979560557	1.21528140034821	0.224258783342569	0.448416549215163
Klf13	760.579096914328	-0.218908807322148	0.188435943223369	-1.1617147109915	0.245351368105125	0.471206254550901
Reck	101.117554308137	-1.14642739507534	0.322455305111502	-3.5553063537873	0.000377538925387106	0.00458056467787893
Pld5	7.54799589039114	-0.606163326532798	1.02785104223067	-0.589738494808828	0.555365983014148	0.750538745260747
Myo18a	226.04673699777	0.0773666407170632	0.268668670206917	0.287963016519488	0.773375048616551	0.890372896037122
Prrg1	25.3417639133882	-6.85503352193838	1.33365765532247	-5.14002487413526	2.74702100914576e-07	1.30185333732363e-05
Arhgap24	9.29680284323936	-1.28349615637908	0.964310473847448	-1.3309988755573	0.183189380919813	0.394554906309099
Cd72	2.2338256561214	1.24162941009587	1.86041922162218	0.66739227141141	0.50452160126615	NA
Catsperg1	5.51838650291001	-2.5559729437273	1.45665096390286	-1.75469141686419	0.0793121049611614	0.229984494069268
Fh1	207.536535374874	-0.0934809490510576	0.257349371303606	-0.363245297929149	0.716421652325714	0.857503787886171
Fkbp7	13.6387280299145	0.0232947647060572	0.800080561644805	0.0291155238894542	0.976772454773446	0.989779240619234
Cd300a	3.49323890034741	-2.63933215534095	1.77956588158857	-1.48313259017131	0.138039186731312	0.33068318936875
Hivep2	175.386087519874	-0.232425260448622	0.260883660388941	-0.890915360901131	0.372974578864176	0.605055727461838
Cgrrf1	17.3620243631946	-1.09809700509676	0.722260929938762	-1.52036052287898	0.128420390508907	0.316992463467492
2210408F21Rik	11.0515867319723	-0.706144416927278	0.892001331328291	-0.791640541472902	0.428570300722094	0.652408629940115
Akt1	56.6029078157114	0.150411839436367	0.452083702429342	0.33270794463084	0.739354751949973	0.871071258511735
Efna3	3.70193089856955	-1.39866582914757	1.72344899141911	-0.81155046427913	0.417049625008402	0.643029970619068
Plpp1	665.318791825472	-0.238660298833783	0.212148814090853	-1.124966452707	0.260603250317708	0.488865119662054
Dgcr2	511.073344906136	0.00340653175654908	0.199018008772542	0.0171167010340376	0.986343515365774	0.994031829432875
Ptn	6.07719034495868	0.952634518344082	1.13261286768103	0.841094557131912	0.400294964050437	0.628098073584469
Twf1	303.060474229855	0.499991161980981	0.234174327628003	2.13512372191046	0.0327509054235902	0.124434752503837
Ptgs1	47.3949796120414	1.00509429552984	0.48689353397737	2.06429994524543	0.0389892862146767	0.14021612868508
Ptgis	22.2647287097391	-0.239826559071133	0.671985927392807	-0.356892234338329	0.721172483454875	0.860173444125326
Cst7	6.39207579363578	-0.986235426050931	1.11620252151913	-0.883563159048134	0.37693207389062	0.608936240718611
Plxna2	25.1477447635966	-0.541398065496921	0.604343678451445	-0.895844673819018	0.370335726463228	0.602315689950025
Gm14023	1.88455197218927	-1.50467135112028	2.33225328578286	-0.645157779514166	0.518824943578079	NA
Etaa1os	16.6288160970231	0.162650186853394	0.70688146250697	0.230095419784459	0.818017623901992	0.915500520842325
Trip10	116.752729048093	-0.241612989241444	0.343251686401791	-0.703894543896358	0.481498449542645	0.69279892744772
Gusb	29.8767944489192	0.287686952027823	0.550367379389141	0.522718029449947	0.601170489735343	0.782962094064114
BC055324	266.065851883028	-0.824358992284883	0.273437241432041	-3.01480145121259	0.00257147530842056	0.0200611228366939
Sowahb	2.15685066401501	-0.366899845005032	1.82111000640811	-0.201470445889587	0.840330736378908	NA
Dmrt2	0.944527795548913	0.082736062403738	3.24437637102645	0.0255013762098021	0.979655050788738	NA
Sgms1	25.0929160330949	0.573038908973409	0.593506852230529	0.965513551898858	0.334287651536253	0.567812590546322
Ctnna2	13.5518643119412	-2.00905568810484	1.00682428359832	-1.99543825157316	0.0459951024939017	0.157176489584626
Map3k13	15.0565809325985	0.121576196664866	0.737496148174405	0.164849941204188	0.869062094337946	0.943834603677902
Dip2b	209.599766986032	-0.185283677695223	0.278521434856958	-0.66524028138222	0.505896820084371	0.710860800748659
Fbxo44	15.8769844700383	-1.07705652082484	0.727838398161624	-1.47980173008909	0.138926166842025	0.332207630215596
Ap5z1	87.9314230376427	0.671291828898928	0.350483443833134	1.91533106830157	0.0554502958607128	0.17936157152711
Fbxw8	201.906389599126	-0.97881323907165	0.256171314774751	-3.82093225360658	0.000132948171601664	0.00199153071003303
Pax2	2.88145452622361	-3.66222664746234	2.04068598818383	-1.79460567116533	0.0727165489486977	NA
Dna2	269.879013297157	0.614433571828282	0.238903797654661	2.5718870016309	0.0101145898773145	0.0535783585505956
Kdm5b	1240.22773542483	-0.356056636338936	0.180925939037891	-1.9679689835097	0.0490716065701942	0.164399140803843
Supt3	227.288493148591	-0.838660762899281	0.314908859806003	-2.66318567034262	0.00774046912409553	0.0444118170295477
Esrrb	2970.50131202041	0.214283101099041	0.169299185604435	1.265706626609	0.205618134994693	0.424200883613373
Chchd7	115.723755895776	0.158502037023928	0.32539195027149	0.487111119041767	0.626179587177378	0.800118361393316
Rxrb	26.384609038518	0.487398309473194	0.562054814337471	0.867172199294691	0.3858476662315	0.615001001939544
Cadps2	68.5504167505338	-1.62867364550023	0.460523047711702	-3.53657358430367	0.000405353562014748	0.0048370012413534
Gabpb1	248.037428193808	-0.353181390329607	0.235231038144207	-1.5014234223338	0.133246079534897	0.323981461642352
Dll3	3.79181252815883	-0.19280673414562	1.40362097628704	-0.137363816445411	0.890743230182838	0.95068642546011
Fam57a	15.6594866824647	0.297347556058829	0.715286810618931	0.415703954895431	0.677626646908149	0.833900940639846
Mettl7a1	36.1812639858067	-0.123835351687887	0.491803261565053	-0.25179855719909	0.801196772585925	0.906040881498536
Ckmt1	9.65003176856778	2.54808467288127	1.00057174784025	2.54662864345445	0.0108769112854584	0.0567363210295532
Gm4788	2.85300139286328	-1.52491267727597	1.76192319388876	-0.865481924845042	0.386774332528776	NA
Spag7	95.4661295012802	1.25486488528981	0.348862702814067	3.59701646283068	0.000321888118180837	0.00399123283967804
Gal3st1	2.43018890112369	-0.143386010900676	1.74874119133111	-0.0819938431206811	0.934651609449342	NA
Gpr68	16.0738543216399	0.90701581561026	0.734076776680886	1.23558712715489	0.216612072091093	0.438592513917757
Golph3l	95.7847191284765	-0.500333291254406	0.32986073384875	-1.51680160720137	0.129316781152038	0.318378919319965
Sptan1	472.788859708162	0.620140712999803	0.196685627269055	3.15295388692274	0.00161627336570783	0.0140955549516249
Slx1b	96.2191710580205	0.847661354297053	0.328739318404358	2.57852135975535	0.00992241651552807	0.0527396631384616
Rprd2	495.245925449075	-0.0130337537040051	0.20617591774338	-0.0632166639375784	0.949593975416735	0.97903254712492
Edem3	159.724690447919	-1.4567260376377	0.301008063587969	-4.83949174076519	1.30171600666978e-06	4.85572886857744e-05
Pcsk1n	1.27126639176262	-3.45590635960245	2.82209908023788	-1.2245871818615	0.220730799893542	NA
Gpr162	12.2386293272333	-0.272924574411687	0.907361795990128	-0.300789140139923	0.763575290062703	0.885184846376987
Syk	157.180503256025	-0.362642696055712	0.279280732060586	-1.29848806031145	0.194119676523327	0.408968791688206
Frmd4b	184.163914084688	-0.587785345168313	0.261818048070352	-2.24501461797764	0.0247671941539581	0.101578295210428
Pomt1	99.510587154077	0.0139814855014778	0.331072814790402	0.0422308473449542	0.966314671863333	0.985783092171289
Mpp4	9.08822551391341	-0.346728635326764	0.951451798794109	-0.36442059993603	0.715543954992916	0.856856391151583
Chst10	9.64995893366162	-0.517974828794179	0.927890991845636	-0.558228103674003	0.57668863244497	0.765068989666235
Abcc10	36.7194573824177	-0.311855971855139	0.515486354420819	-0.604974252335989	0.545196104726992	0.743448942571962
Chd6	908.287613437072	-0.202578441033317	0.185916011895724	-1.08962342171442	0.275879061422129	0.508003520597136
Tyms	410.6751260199	0.24690779730053	0.204113038579867	1.2096620530389	0.226408596515094	0.451022180971056
Fam131b	13.2381764055986	0.209616066131093	0.785722872130755	0.266781168737837	0.789637654105176	0.899668108066983
Ahrr	15.7731582751072	0.11859799796136	0.710919049895266	0.166823491336787	0.867508934284012	0.943299214590011
Zbtb17	233.134247562976	0.219793802816612	0.240238261657355	0.914899239198198	0.36024452950878	0.593881703326123
Gm21992	1260.12900102448	-0.58555471029752	0.232905796965783	-2.51412681833568	0.011932751586497	0.0608378456651533
Sergef	210.977633207975	-0.529414715498326	0.264077970018627	-2.00476668107144	0.0449879961016388	0.154687617889368
Armc3	1.65255956126047	-1.91909805987788	2.39247352826478	-0.802139725771498	0.422472137609095	NA
Acbd6	332.542382353827	-0.520211965060252	0.22807803127148	-2.28085082180075	0.0225572758614928	0.0951219894387271
Ccdc88c	893.021773786171	0.158913081711769	0.221612873133919	0.71707513857166	0.473327735072876	0.686784206577195
Nudcd2	152.179760655362	-0.0846872290319509	0.271532380987842	-0.311886297773609	0.75512693626776	0.879516912152215
Zmynd19	206.937947237175	0.222933093746977	0.262840024790692	0.848170266018297	0.396343153944481	0.624330514444412
Odr4	84.4203414772217	-0.228162162526035	0.338861473079825	-0.673319868595057	0.500743815185308	0.706646271792756
Elovl1	22.0730301292093	0.819530089817622	0.655550350338693	1.25014057180232	0.211248201222897	0.4310084718378
Nfatc4	66.2481757528164	0.841612208002659	0.467141477425283	1.80162166853889	0.0716049497216428	0.214240643964685
Camta2	26.2399853949194	0.397388849163822	0.573142388100452	0.693351002149527	0.488089303358288	0.698086698831739
Ephx2	5.37328725362813	-3.26845434555509	1.5561795650358	-2.10030668631734	0.0357018714776223	0.132140584343384
Hdac9	24.7218415855165	-1.99130517416495	0.71212187886234	-2.7962982647664	0.0051691670897474	0.0331588622996946
Styxl1	4.28123412610772	-0.88349617480939	1.35365609275135	-0.652674028167419	0.513966449527691	0.717052847888994
Pex5	153.284182689591	-0.61163503452564	0.280928563251691	-2.17719062613673	0.0294663474213661	0.115541095024342
Coq3	124.347273093938	-0.52494664127134	0.331773538921373	-1.58224384915684	0.113593913725565	0.292533453437266
Chrd	1.55798687203743	-1.82236282798519	2.42000191088833	-0.753041896283562	0.451424738163019	NA
Dync1i2	190.425112400114	-0.914642607074719	0.264160466260614	-3.46245075965438	0.000535279850070294	0.00603072907223867
Dennd2d	6.74238902285085	-0.442665678304157	1.07742155683913	-0.41085652639327	0.681177741584402	0.836145126864587
Gm15290	2.66535722072005	-0.935533083828396	1.67461974666512	-0.558654038142952	0.576397852745784	NA
Sh2d3c	3.76067303647753	0.784683900671028	1.41275340515325	0.55542878028732	0.578601411535097	0.766487582568903
Pard6a	5.59410661968158	1.45024614051052	1.23839750877905	1.17106674571748	0.241571949337108	0.467092768196632
Srgap2	785.511003950064	-0.570263867244585	0.195734846906423	-2.9134509069671	0.00357458037619326	0.0255516300964926
Nrip1	475.618679773738	0.475457682984388	0.199565577761992	2.3824633903119	0.0171972418433829	0.0788893109294972
Tes	22.2863977482365	0.0606291326159972	0.627647967208279	0.0965973535860716	0.9230461582001	0.96705260709234
Dnph1	58.011885328986	1.19866147571946	0.449571694941323	2.66622985656584	0.00767072269909359	0.044092197903805
Fbh1	124.447231450555	-0.584196263869323	0.310182054461062	-1.88339800922512	0.0596464499487494	0.188583042252492
Rpl15	612.123663787992	1.17442022656658	0.257180853952011	4.56651499720786	4.95899574536328e-06	0.000142632713479488
Sh3tc1	256.005229812782	0.404286645410499	0.302102474743518	1.3382434081473	0.180817103053897	0.391280689205191
Ghitm	347.742408061366	-0.370424280695034	0.25909037837234	-1.42971067865243	0.152800074112184	0.353209266959201
Atp2b1	468.848729991574	-0.560689861915322	0.22032209966062	-2.54486437256634	0.0109320189884241	0.0569345705392427
Lrriq1	12.134934731297	-1.85649142606918	0.906297679539451	-2.04843449120667	0.0405174448192802	0.144060352522645
Sgtb	110.035694750777	0.142192684754289	0.310669459860755	0.457697659815102	0.6471696695283	0.815283179368874
Zfp532	869.878537641206	-0.0216063704074644	0.221662331174759	-0.0974742541637801	0.922349779054392	0.966779378801049
Tnks2	680.021440265964	-0.0447036986995209	0.187744135034691	-0.238109694831535	0.811796015576164	0.911986463592693
Mbtps1	690.626124559703	0.230182902793054	0.18904139103355	1.21763229488828	0.223363736265621	0.447365750616525
Cyp4f16	39.3255812974591	-1.03670446896161	0.481876214054952	-2.15139166184988	0.0314452987699716	0.121063036634782
Toporsl	4.10967250011495	-0.741791421917899	1.38713866949114	-0.534763710530842	0.592813259863383	0.7773338951743
Prpf38b	471.503425015604	-0.206412910637182	0.196825724249838	-1.04870901110047	0.294312065642519	0.527324657307468
B4gat1	5.3305270007149	0.684379621226903	1.2237351830366	0.559254674306798	0.575987924137891	0.764520201908132
Rcor3	10.8152053710311	0.0750237331327438	0.850871455226006	0.088172817024184	0.929739322023455	0.969869600343016
Man2a2	33.649709459047	-0.0559805872878438	0.530045231495699	-0.105614736179922	0.91588803236605	0.96406351118096
Gm1715	2.87527620495034	-3.62296120522023	1.96621400159895	-1.8426077742677	0.0653862980212519	NA
St6gal1	75.6093227253209	0.451587400611113	0.353658051649877	1.27690405606313	0.201636121995676	0.419167692259822
Fam227a	7.385601053614	0.166529235432438	1.02674952829664	0.162190710434225	0.87115567494423	0.9445676700238
Arap2	112.044742687859	-0.605988730346266	0.308517200735946	-1.96419755171097	0.0495071866387917	0.165733334456709
Diaph1	601.173775353326	-0.135599089631689	0.216762807118815	-0.625564373492185	0.531600712733859	0.732091695085502
Gfra2	5.988334315989	0.372865454521817	1.14226221108757	0.326427199379032	0.744101161433827	0.873576106037693
Crim1	54.8626168067553	-1.5138133199324	0.444442023459058	-3.40609852360609	0.000658983933829973	0.00711734715881082
Pde4b	9.29680284323936	-1.28349615637908	0.964310473847448	-1.3309988755573	0.183189380919813	0.394554906309099
Fbrsl1	1057.09405883102	0.336302154868956	0.193115833150478	1.74145304081258	0.0816041977653165	0.234207565008776
Phka2	22.0602333685319	-6.6576574321504	1.40360799518175	-4.74324558922759	2.10321034097666e-06	7.10874419055485e-05
Eif2ak4	102.08332216258	-0.127614633677562	0.317527101784935	-0.401901547805507	0.687756483582492	0.839826035700649
Cpq	53.7604952868343	0.139501940837834	0.413962259087092	0.336991930485347	0.736122983229917	0.868670781362233
Cdadc1	37.5821750136566	0.136739288366381	0.477195347958658	0.286547823551347	0.774458570379593	0.890793809828348
Axin1	239.228271648074	-0.0187243143244737	0.238864842841715	-0.0783887411044475	0.937518829269556	0.973327281054673
Arrdc1	25.1768765054528	-0.306662954552433	0.573985824196842	-0.534269212974964	0.593155289340783	0.777541981312255
Septin2	403.286493092378	-0.402040028104469	0.237497620598806	-1.69281707787556	0.0904902909536081	0.251525611485953
Mettl14	133.669897122859	-0.219401439909957	0.308693805528326	-0.71074131058268	0.477244555237587	0.689761856099299
Pcnp	314.419291408357	-0.319018075227113	0.239805435370342	-1.33032045222177	0.18341271138325	0.394786222262985
Kcnc4	3.30706804518036	0.199711623748488	1.54193918505929	0.129519779822451	0.896946374738029	0.953587328148358
Paip2	192.667991920133	-0.367438583989096	0.268076120812255	-1.37065018277562	0.170484031365681	0.377132200281857
Plcb4	670.217676570571	-0.674419673834024	0.222838020513796	-3.02650181633735	0.00247401334628939	0.0194603873198676
Pak1	427.631672624133	-0.758745149736048	0.229904271979385	-3.30026555489184	0.000965933812310581	0.00956382199147956
Zfp948	166.376558074203	-0.688997601167885	0.315134517151523	-2.1863603117668	0.0287892548477148	0.113683723153764
Kcnj9	11.2264110462021	0.800817592785167	0.858224033021555	0.933110192644831	0.350763077025328	0.582796244135533
Kcnj4	4.48077327977757	-2.09278059721669	1.40136178770892	-1.49339065441349	0.135334957856833	0.326673125571768
Kcnj3	2.59874811451075	-1.30550530153757	1.81989315072897	-0.717352719864153	0.473156485056654	NA
Ppfibp2	158.497182086335	-0.713785706238963	0.273463654433084	-2.6101666333638	0.0090498128723686	0.0496156270157813
Uspl1	419.523470921249	-0.427536043510098	0.202325366779932	-2.11311142203502	0.0345912322870295	0.129118911352473
Ptpre	15.4880985525338	0.0388565463060475	0.742740657166655	0.0523150926654187	0.958277627576842	0.982389607297575
Amer1	11.094473981021	-6.61137791888915	2.70688098005808	-2.44243391844561	0.0145886001425572	0.069959088260149
Nr2f6	11.3029941006053	-0.777570245462884	0.927038834427363	-0.83876771564073	0.401599670651518	0.629114552883927
Epor	1.44115331539067	-0.948871687424162	2.47771754938431	-0.382962007780083	0.701747933943021	NA
Epn2	640.846506118027	-0.0390689648398147	0.186782605068891	-0.20916811190959	0.834317004817227	0.927285453951415
Ehbp1	500.344675921284	-0.628361114689141	0.241814105890245	-2.59852961172722	0.00936239696179637	0.0507715977862204
Apoe	255.094691209594	0.877929217313457	0.350022246784823	2.50820976488722	0.0121344608092498	0.0615129861426642
Tnfrsf8	12.0317994721011	-1.48200437991345	0.912950945980283	-1.6233121685658	0.104522689579601	0.2767253791514
Kif2a	226.509748259663	-0.593927090102704	0.252550356619449	-2.35171748736689	0.0186869617402033	0.0832617324305357
Tctex1d2	8.78682296955815	-2.09993595023027	1.05730477982172	-1.98612168440623	0.0470198140401109	0.159735424380652
Srsf5	266.870822297239	0.54507577857999	0.27609839483383	1.97420842996224	0.0483580478513554	0.162499147927454
Col6a1	7.2744841572206	-0.0511771924677063	1.03462311910472	-0.0494645746095361	0.960549067990785	0.983290947684933
Sytl3	62.8446743064113	0.624984883233299	0.44071949494309	1.41810128756388	0.156161195418212	0.358180957523998
Zfr2	9.0443249914844	0.108469888810974	0.939197097393383	0.11549214654945	0.908055044970251	0.960566290719583
Gm6936	2.34027938220772	0.918254866506142	1.81374180268624	0.506276508125997	0.61266255211189	NA
Gm12866	17.8591983236258	0.052333318419085	0.674623922074989	0.0775740626838724	0.938166875171218	0.973327281054673
Gm10778	175.645770227251	-0.0366523346099056	0.308279224207373	-0.118893301045971	0.905359889108098	0.959162899224546
Ercc6	143.734403291678	0.329039859643971	0.281530156229853	1.16875529090862	0.242502238277713	0.46808470787025
Eif5	325.385237247045	0.598176846343082	0.237134671624244	2.52251955501022	0.0116517471609904	0.059771308529626
Rin1	12.4704064081102	1.11730205136292	0.810209908785124	1.37902787814366	0.167886158629665	0.37441359012507
Plekhg4	3.32632649999837	-0.84081079525353	1.66569600190688	-0.504780460714904	0.613713040959112	0.792707717405674
Palb2	231.204334075725	-0.252365135023712	0.240590695288993	-1.04893971365175	0.294205865908956	0.527324657307468
Rars2	108.742525313893	-1.02210259052462	0.339388825450234	-3.01159765401438	0.00259876798313063	0.020226647125278
Tmcc3	11.2294862306369	-0.915035191476595	0.95313734570899	-0.960024487127768	0.337042890984266	0.570318692927966
Ano2	4.02202951249008	-4.10315033485058	1.94899808678073	-2.10526134565272	0.0352685648904181	0.131119899119402
Dpysl3	10.7178905448338	1.60010964392372	0.902764106727614	1.77245598490161	0.0763188955047998	0.223616882604493
Eif2ak1	116.278483730507	0.0398029546406411	0.303935149970908	0.130958708278562	0.895807972036267	0.952681262067319
Mmp28	2.27368422066177	-1.05541300281739	1.82465971504665	-0.578416344765087	0.562983061535284	NA
Rab3d	4.51393303485908	0.0926807327405197	1.64436464285515	0.056362640210748	0.955052918414707	0.981101499304541
Tnrc6a	666.6943826723	-0.495999197947163	0.21632068534608	-2.29288843622902	0.0218544287437237	0.0932208288213223
Capn5	166.70502429505	0.483837642577192	0.308404687606872	1.56884010529032	0.116685200832599	0.297396520476119
Nptn	340.91003768564	-0.696234252796119	0.233211062044374	-2.98542550551759	0.00283184103780776	0.0216068341565198
Slc25a44	106.87554184456	0.0546601982321315	0.341389847799401	0.160110790008757	0.872793801632375	0.944873627329079
Slc25a45	2.38163915305094	-0.706434015827624	1.80700830588693	-0.390941211241907	0.695840691047877	NA
Slc10a1	93.9308062043665	0.4159118460432	0.355864777741976	1.16873563234393	0.242510161030945	0.46808470787025
Lpxn	16.0877556219034	2.11364573747699	0.750806954763316	2.81516536849781	0.00487521399925349	0.0317543914656726
Poc1b	157.055960601974	-0.730182256268248	0.280044007031361	-2.60738397514244	0.0091236984886182	0.0498360511783957
Acd	30.9876304886515	1.48817468819887	0.53648970136384	2.77391100782679	0.00553868270981037	0.0348740603529762
Tesc	9.98586431909095	-0.440264834869894	0.901267362947206	-0.488495260085972	0.625199082268443	0.799593625345315
Alkbh2	113.073441802077	1.0882899746774	0.315175811663812	3.45296159921766	0.000554467928264805	0.00621013406282793
Dhx32	297.40063258716	0.678154901255126	0.220903784007555	3.06991075006634	0.00214122746839701	0.0176671166026288
Wsb1	106.788767768332	-0.48669002474696	0.325332620717372	-1.4959767135364	0.134659723547603	0.325751778107798
Mtmr14	170.642253491891	-0.42096488437813	0.261265103862201	-1.611255686868	0.107124004865955	0.281208431460658
Ap5s1	20.2275141237534	1.48736730429471	0.651456689173578	2.28314073523682	0.0224220797374273	0.0947126816325197
Glis2	112.336628342181	-0.0745559461080948	0.436543399331692	-0.170787019623325	0.864391235955576	0.94241299296611
Gm13483	8.80931622328655	0.268362227580852	0.983601221653268	0.27283641141659	0.784978968755695	0.896570842532141
Cyp4f37	9.33353766881753	0.262808147286725	0.951532770208198	0.27619453109242	0.782398657488251	0.894925187163915
Tmem9	81.6377293184781	-0.111391235995148	0.384285313329726	-0.289865972316178	0.7719187746785	0.889738628289199
Bmp1	3.5303413832501	0.774390832681502	1.53000111928845	0.506137428867795	0.612760176747227	0.791707312869197
Nsmce4a	196.765016753463	0.272815718238333	0.252196755066533	1.0817574483318	0.279360318778778	0.512218279660883
Satb1	70.7778610825693	-1.71192153106049	0.419773755439623	-4.07820048032212	4.53856232816355e-05	0.000868391300634397
Dbn1	6.69532653641761	0.0388550048589745	1.07529054955076	0.0361344242030281	0.971175173697704	0.987551063507231
Psma2	197.001371845397	0.865119286575705	0.250938575097331	3.44753406780983	0.000565729054780984	0.00629917543688826
Syt14	246.111589213918	-1.41980947609361	0.326866342334432	-4.34370044328681	1.40102526424241e-05	0.000326750498142141
Utrn	1494.80824577777	-0.0948075988840317	0.227891382042364	-0.416020992256774	0.677394642244944	0.833842100336596
Usp24	1049.782434755	0.133559543577153	0.185331639322416	0.720651606306701	0.471123894038252	0.685154187715125
Foxred2	67.1255041675766	0.629012908798685	0.37215109174439	1.69020842005408	0.0909880880756404	0.252487678454533
Homez	17.1012751549372	0.0551216988429901	0.703285932281094	0.0783773658946994	0.937527877535218	0.973327281054673
Hdac7	16.0276268835117	-0.866120049398566	0.74354420260978	-1.16485347657685	0.244078308109393	0.469789232299455
Xylb	31.8370201612123	0.716203154689915	0.56120258589775	1.27619361116131	0.201887086520649	0.419528639580541
Pmm1	358.251898272919	0.502914071993169	0.258080970470115	1.94866778080178	0.0513351118478703	0.17001484319276
Sh3glb1	87.3414671272605	-0.287435406867304	0.334010033577649	-0.8605591987418	0.389480865874322	0.618722559563167
B230311B06Rik	1.37350466389843	-0.34350639029962	2.62820921285936	-0.130699789278153	0.896012799046729	NA
Foxp1	256.238758652431	-0.898063152495882	0.267400245088765	-3.35849786599023	0.000783673263346057	0.00811801128383208
Eps8	37.2017338225622	-2.15955705468183	0.564993523587179	-3.82226868897658	0.0001322294953112	0.00198299570840005
Cast	237.595782059664	-0.300374263421547	0.257965776176078	-1.16439578875192	0.244263653438655	0.469862642328841
Kcnq2	2.12439740675606	-3.17543675468456	2.18746982480111	-1.45164825529572	0.146599433906859	NA
Ube2h	416.62969996615	-0.678214886746517	0.210827441334059	-3.21691940316192	0.00129574993454515	0.0119003461229916
Stk40	181.876703448109	-0.304747101338581	0.281200818128566	-1.08373476068355	0.278482418582507	0.511413489953137
Ppp1r36	2.17593562277116	0.254152397497319	1.82895444429194	0.138960485478747	0.889481374050118	NA
R3hdm2	375.838132729234	-0.2404542897275	0.244525579847453	-0.983350248581386	0.325435087307399	0.559058185974282
Pola2	417.575543775472	0.452185801019293	0.213455463324896	2.11840818677492	0.0341405131348842	0.128326607277888
4930432K21Rik	15.2754932099825	0.334596482081545	0.768451083739615	0.435416761276793	0.663259946259944	0.825957632517938
Mmp19	1.27426880436832	-1.49896984498738	2.64112247439023	-0.567550297088536	0.570340364611053	NA
Grwd1	60.9854694054902	0.421848574278467	0.438495603815137	0.962036040060988	0.336031500523348	0.569329706421046
Igf2bp2	649.639302603531	-0.594263604795693	0.204102633978265	-2.91159204177138	0.00359591946457145	0.0256482796410287
Gm18905	3.41184706890197	1.24010198956856	1.62931135576144	0.761120325580134	0.44658520122542	0.667456795982534
Smtn	41.2371302053625	0.556477585110036	0.50980696203445	1.09154567620917	0.275032844835434	0.507126385368271
Mapkap1	537.931672045014	-0.310951302987927	0.201081751143807	-1.54639245589991	0.122009815016684	0.30662987763579
Rce1	19.1901875714136	1.17270532526973	0.678957396979435	1.72721488930955	0.0841290777830676	0.239653016910528
Large2	25.4313482254467	0.749470937592246	0.608617212486612	1.23143237196686	0.218161195731996	0.440313818305018
Plekha7	1181.10517149936	-0.0350107178397171	0.20194615296309	-0.173366599591111	0.862363277202913	0.941396160546864
Elf2	178.596934382292	-0.606347394801919	0.258757255207423	-2.34330586910834	0.0191137062776544	0.084455838647318
Coasy	28.3273098255235	0.321637759986204	0.570319814747234	0.563960345878485	0.572781119451359	0.762391421062843
Csrp1	78.0657678887534	-0.284428585975464	0.382795167503193	-0.74303076454875	0.457463054854479	0.675340186252025
Pcx	80.211893221354	-0.923465857344334	0.378620515327985	-2.43902752217315	0.014726846600496	0.0704720218970482
Rfx8	2.88847100739127	0.0419273012956519	1.61477129335514	0.0259648542602812	0.979285371231211	NA
Lrrc57	3.07189972558399	1.00075350229646	1.57052899813285	0.637207911147278	0.523989425267292	NA
Mindy3	350.786649422252	-0.464343776556314	0.287135804983933	-1.6171573467903	0.105844320712772	0.278838539848067
Tcea2	7.74613456199099	0.606195973621335	1.03911456640758	0.583377418831756	0.559639255675521	0.753763870739099
Stam	319.001467972147	-0.353975976319653	0.25742949472385	-1.37504048127574	0.169118894863429	0.375547160729746
Fgf13	13.2468349707908	-6.88268986091578	1.47515750277998	-4.66573220008382	3.0752000203727e-06	9.74285173731053e-05
1600002D24Rik	3.6067091076014	0.0592087011019139	1.48911651017175	0.0397609593993991	0.968283701487823	0.986541650243888
Pde1c	10.4259863429891	-1.87203187273935	0.966530984697525	-1.93685655439717	0.0527628804721864	0.173022230792442
Eda2r	50.5465697660905	-6.95253615843629	1.15945860155094	-5.99636429376286	2.01784084385442e-09	1.93995821192552e-07
Nxt2	3.37657883976252	-4.89830206754198	1.95733521812227	-2.50253611246063	0.0123307045183095	0.0621347760540432
Phyhipl	21.0690956551786	0.00503081137009613	0.677837550116205	0.00742185405519903	0.994078271602208	0.998575125110452
Rab26	100.137518491045	1.86653920215428	0.487880432341872	3.82581279842422	0.000130341313868388	0.00197244917816515
Tmeff1	575.488701503085	-0.441123824769282	0.190460363408503	-2.31609252904317	0.0205532171364302	0.0890973934263805
A230028O05Rik	2.28389055516034	0.470927595971274	1.79723496110668	0.262028953454862	0.793299120196779	NA
Arntl2	7.52574896763076	-0.878317344844534	1.04896210846022	-0.837320373882546	0.402412510086904	0.630017328571279
Erg	59.8427314714464	-1.25795755037018	0.401601080896687	-3.13235598759205	0.00173409476379707	0.0149293163187678
Adra1b	2.22766127951147	-0.341223050202415	1.94725355449342	-0.175232983611723	0.860896568111169	NA
Chfr	183.287351057994	-0.36421615295128	0.266673513581034	-1.36577550601255	0.172009436618313	0.379183854899202
Mlst8	69.2357850070944	1.3331649958608	0.383969694724171	3.47205785815597	0.000516485010457588	0.00586862703435469
Psma4	143.911303584884	0.117294527998463	0.277006003610577	0.423436772017978	0.671976620688018	0.830429905131991
Dnajc14	41.099983209786	0.371646340898254	0.514017108907299	0.723023289415992	0.469665575974777	0.684228689713301
Becn1	110.871443461783	0.420198743161328	0.349368626952628	1.20273748340404	0.229077923885171	0.45409805185752
Mier2	107.860349402585	0.252418583981042	0.34811314365174	0.725105008484159	0.468387612030414	0.683338938366457
Zfp653	137.669974040544	0.642620721677689	0.28460771251639	2.25791745415431	0.0239508062271328	0.0991768925767186
Ndufa11b	3.51529838238259	0.464744472715692	1.45782780947554	0.318792431928491	0.749883917543864	0.876905877233196
Itgav	113.804543645896	-0.111509546178998	0.318456730023917	-0.35015603586278	0.726221598944234	0.862469778152324
Sec23b	177.819914053762	0.0139936885118632	0.257109588846135	0.0544269413469351	0.956595014571201	0.981520803937753
Cd180	13.076488066644	1.03959598734152	0.807093155419414	1.28807434477782	0.19772008494891	0.414016642741036
Gna13	511.282455053783	0.0702689855825295	0.195372361476819	0.359666971578614	0.719096194206379	0.859003218139109
Actr6	90.719878789698	-0.175593421406643	0.336844813938382	-0.521288777920044	0.602165617354378	0.783798213889967
Rnf146	228.06197389854	-0.298037534255408	0.264319279142782	-1.12756638570587	0.259503089491801	0.487876067246764
Cdc42ep3	88.7887555619233	0.628357539222101	0.345584396942401	1.81824626569246	0.0690265015678844	0.208962473602982
Sox13	189.469771443851	0.664355477564657	0.280921112558942	2.36491829151953	0.0180340492149327	0.08135482161086
Stpg1	11.2599456827341	0.124360040133123	0.855074223532553	0.145437713721923	0.884365289955039	0.949592364079074
Ttc30a1	19.4607608853347	1.63061892352274	0.691171646471879	2.35920980243665	0.0183138985145912	0.0820613009821033
9430065F17Rik	30.2874237941741	0.0408484561965949	0.566565456268991	0.0720983881820022	0.942523608933581	0.975486663571035
5033417F24Rik	1.84938446728266	-1.5953459672297	2.53996374338755	-0.628097929107441	0.529939789626619	NA
Slc35a1	63.6807700066453	-0.362936685686461	0.390382495395857	-0.929695081021587	0.352528982058566	0.584636171117549
Lpin2	91.1682023235233	-0.292879341997928	0.332393389962538	-0.88112264215283	0.378251443368862	0.610048985266214
Cdc40	191.889099990486	-0.384763021460172	0.264050294226057	-1.45715808644686	0.14507274733912	0.341451710200612
Lrmda	19.826413995771	-2.05916557296744	0.751571194373102	-2.73981438935406	0.00614738899089106	0.0376940985853456
Nt5c1b	1.70006976405027	-0.179196317928598	2.03765772604223	-0.0879423053432302	0.929922532038103	NA
Aldh1b1	12.3759932702857	1.10730912953271	0.825698048353429	1.34105818917806	0.179901560788532	0.390441506685281
Shisa5	44.7713245485335	-0.597204064193087	0.494107199716554	-1.20865282783913	0.226796251603001	0.451456753751445
Slc22a22	3.17657802507275	-3.74415775328134	1.99746290688507	-1.87445671225012	0.0608675030900545	NA
Mtdh	583.52481728898	-0.284792802812579	0.216304044379002	-1.31663189021825	0.187962043893506	0.400941216300179
Usp15	715.239045362952	-0.513448816896587	0.1956195233812	-2.62473196960019	0.00867172006100353	0.047897675674983
Itga7	1.97174724345758	0.0302376575487412	2.1863767948137	0.0138300304048542	0.988965584023968	NA
Plekha1	188.537266615513	-1.20739151793248	0.26085302091392	-4.6286276988562	3.68096850999316e-06	0.00011320890911681
Lag3	6.84435307469196	-1.50637162679564	1.12395877143708	-1.34023744026626	0.180168162977581	0.390824601692857
Plek2	40.6393383906722	0.706804218865803	0.517983122952642	1.3645313670392	0.172400388986627	0.379638488465128
Abl2	479.035654594674	-0.451055462077721	0.227635662561191	-1.98147977782906	0.0475374949630098	0.160755921894972
Clmn	75.597887724313	-0.364248650065846	0.369746285644583	-0.985131329800508	0.324559565935051	0.558346433220137
Slc37a3	181.436892186151	-0.85274861463044	0.267289084559632	-3.19036078871448	0.00142095280361314	0.0128203445025177
Klc1	190.262107436301	-0.226490529961922	0.266723065189718	-0.84915989474259	0.395792326124756	0.623817191626581
Higd1a	65.6269363614418	-0.0744663764124294	0.375131144984981	-0.198507581702955	0.842647953443419	0.931183704088319
Ythdc1	308.757812037979	-0.0910119652969157	0.241148641927299	-0.377410233661419	0.70586876288746	0.850812768688607
Adck1	122.008705645225	-0.475169052875781	0.310797097562867	-1.52887223401327	0.126296120771121	0.31338351038501
Slc4a2	9.79020757191122	0.206405025862583	0.99358818844083	0.207736996336964	0.835434328875579	0.927552340024222
A530072M11Rik	5.33614293673542	-3.81745675937784	1.72337504784208	-2.21510504295502	0.0267528553853328	0.10737425411889
Slc10a7	1638.93370529904	-0.338622997647861	0.167387184023178	-2.02299237915951	0.0430739332326793	0.150239803263381
Cyb5r2	29.7610561531316	-1.64083444201171	0.564975169965682	-2.90425938915401	0.00368123034338843	0.026096120096712
B130034C11Rik	11.3788737687754	0.974479910203299	0.883661205177632	1.1027754805728	0.270124678591337	0.500920982319736
9630028I04Rik	51.5653276737135	1.92927490849006	0.561658799939316	3.43495892648439	0.000592643646711243	0.00653055307668515
Ypel5	49.44918450413	-0.0947475137104811	0.432364177919627	-0.219138213915802	0.826542383729616	0.921016226602569
Zfp574	89.480359283526	0.940530956408647	0.375254646645692	2.50638057334085	0.0121974255073753	0.0616912705969301
Shoc2	287.45508300769	-1.37111843275379	0.245105761214528	-5.59398696285119	2.21913625452183e-08	1.53917903653475e-06
E030044B06Rik	6.76297518790985	-0.0974217749111779	1.07422692899182	-0.0906901254119645	0.927738817076801	0.969680388274999
Clip3	4.04036309092134	-0.484055054671763	1.41071873174879	-0.343126552287079	0.731503256532	0.865289471241486
Cdh1	894.525333141241	0.0869519882170548	0.217066346329832	0.400577932448964	0.688730895472883	0.840199469101833
Islr2	7.99703843561408	1.58533959797807	1.06031914127277	1.4951532385571	0.134874454218491	0.3260343268883
Slc24a2	7.04220358133375	-1.17481717908516	1.14403475784016	-1.02690689337368	0.304464308057287	0.537777910863433
Aqp8	5.78792911309807	0.846989464341327	1.2553212501933	0.674719291345466	0.49985412569445	0.706258742098371
Kif21a	72.0149113671276	-1.03345936021403	0.448082369784311	-2.30640487085331	0.0210880200815458	0.0908832244096909
Abhd14a	75.0149051561744	0.330681570801506	0.374205928470269	0.883688754353285	0.376864252604144	0.608917890309316
Zfp78	31.7439501093803	-0.0957140674204109	0.535915188425572	-0.178599281169102	0.858252358957802	0.939161707098381
Ipo7	1231.09103385642	-0.169100919027822	0.173631707501497	-0.97390575408794	0.330103336453174	0.563293448611168
Wdr70	1022.10195135946	-0.294868406630117	0.208882100935342	-1.41164994659544	0.158053058100901	0.361027885888456
Cacna1d	6.46437367077175	-0.283708976283116	1.13154339063715	-0.250727438850899	0.802024845012555	0.906575953011723
Pls3	24.1034403292311	-5.67602114900917	1.96065714042343	-2.89495854832801	0.0037920860425684	0.026609945513929
Ddah2	29.1051854963548	1.2041710015899	0.561496222995495	2.14457542593222	0.0319868088444864	0.122545550455128
Men1	42.9678624243225	1.17987451540358	0.479012120112612	2.46314125648052	0.0137725643635687	0.0673555782701596
Taf1a	179.885772451577	0.501683097928561	0.264376976314254	1.89760509754916	0.0577481224198437	0.184818972906767
Tk1	432.146014044759	1.05210193679344	0.227229390508797	4.63013140350217	3.65433752351488e-06	0.000112650029631129
Trim2	362.908561863412	0.912023745189892	0.210105486829582	4.34078975733576	1.41971515796367e-05	0.000329953695612604
Ank1	1.56986790890072	-1.85899548679903	2.40142468124215	-0.774121920758079	0.438858695530299	NA
Ildr1	177.303946597458	0.4672075618918	0.275872819231106	1.69356141425592	0.090348655456483	0.251287679498274
Pars2	54.193986799732	1.37119404827173	0.421925146279831	3.24985144962732	0.00115465306201311	0.0108744800755506
Clip1	92.9978424576665	-0.106123613310683	0.330194142964899	-0.321397624917789	0.747909082768971	0.875750044424021
Arhgdib	0.965287456669782	-1.84024364354694	2.89243950487193	-0.63622545620999	0.524629483418277	NA
Bub3	154.21609842213	0.281607810444346	0.270060760125581	1.04275723105199	0.297060744134518	0.529934083005944
Mtch2	342.710817182492	-0.218704563580638	0.256616417336439	-0.852262555337226	0.394068383757419	0.622073099395158
Atf3	59.7744647191252	-0.603460374204893	0.419808839649946	-1.43746466774755	0.150586005297841	0.349974490846657
Mns1	27.529368540896	0.556477116841509	0.559460905146022	0.994666672367868	0.319898408840856	0.553814279560728
Cdr2	81.082103002521	-0.0869882355072973	0.358870410444507	-0.242394560753982	0.808474448622306	0.910020643420104
Lmna	55.9307391565779	0.331014609743741	0.409369245136684	0.808596673238652	0.418747178976712	0.644900680285981
Ap2b1	487.569158190336	-0.19934602267289	0.209170428632625	-0.953031573229742	0.340574073742604	0.574322519948115
Blzf1	54.5591973600023	0.419761448215599	0.405768626308922	1.03448473095114	0.300909611344257	0.534254826347754
Stoml2	111.776337357612	1.80251610692308	0.340635390146173	5.2916289941265	1.21231635601903e-07	6.33114388749233e-06
Cic	143.764469438061	0.784338369961488	0.305677092652027	2.5659049657815	0.0102907018393036	0.0542522867751409
Aven	103.695397341127	-0.675917601235643	0.347442620493845	-1.94540784971894	0.0517259107418662	0.170773763161561
Tspan17	28.1297335391764	0.669186454431171	0.557143579563736	1.20110233515599	0.229711507331343	0.454880021283493
Lrrc2	300.214850315128	0.367079090736909	0.251667997272581	1.45858470173038	0.144679446731263	0.341008175596501
Ctbs	11.3011040681887	0.93266435186471	0.847108438865047	1.10099759260372	0.270897704921547	0.501884353984452
Zbtb14	51.6364248969255	0.49250006831136	0.414554335421389	1.18802295918758	0.234824364433796	0.459268036593459
Rsrc1	1108.04970711953	-0.947312921795141	0.281265057895617	-3.36804339964158	0.00075703678176566	0.00791615888741525
Zfp638	428.20064693177	-1.29623344867402	0.300325894778638	-4.31608952544515	1.58817588931931e-05	0.000363397565602495
Glp1r	17.3086533875817	-0.276988073356465	0.742774104123867	-0.372910245280002	0.709215246526563	0.853073592917239
Yeats4	187.182705103282	0.720063058324035	0.263608115042911	2.73156635639545	0.00630340461241309	0.0383330792502217
Slc25a39	170.083567992231	1.30359288499448	0.279356338768137	4.66641598591557	3.06498881822469e-06	9.74139763539338e-05
Crb2	8.42725623463509	-0.356221831794077	1.03291789099687	-0.344869456613134	0.730192513604261	0.864814452478472
Mgat1	60.1836735406221	-0.333724956463528	0.420368730970396	-0.793886252417358	0.427261653671621	0.651309917805057
Ubr5	1703.19826632927	-0.292769551914269	0.186058336269211	-1.57353633158718	0.115594682564343	0.295408633219988
Tax1bp1	296.896945196136	-0.790774050865623	0.266472417125095	-2.96756437081589	0.00300169422228916	0.0224570572799015
AA465934	104.561278679949	0.568312362950751	0.323499641398484	1.75676350209832	0.0789581285404934	0.229231610589438
Cbln1	0.839748771827304	-2.90600950585383	3.33776068948063	-0.870646453178169	0.383947224096562	NA
Adar	355.112654798773	-0.239825005640155	0.211910285439959	-1.13172895379873	0.257748404881357	0.486111812463537
Trpv4	6.34335254950117	-0.476050509375563	1.18684760027272	-0.401105002248117	0.688342818120079	0.840009357650833
Rsrc2	439.337269553189	-0.573723280580819	0.213891467528096	-2.68231027264075	0.00731156119708725	0.0426783370673609
Il12rb2	299.269558493734	-0.537423733988826	0.318481878241602	-1.68745467389242	0.091515958444372	0.253529856168858
Pdcd6ip	168.175975318168	-0.578701299159854	0.278926104290666	-2.07474772084005	0.0380099220948591	0.138005826626245
Endov	138.685207247756	0.732290186844274	0.312057775364517	2.34664938564303	0.0189430708816083	0.0840602715529415
Ppp1r8	284.409130533312	0.73619051577755	0.242794253327097	3.03215791020284	0.00242812144588301	0.0192210743588191
Rbm20	176.157505857046	-0.768188111463548	0.260951425247883	-2.94379733980694	0.00324212223030627	0.0237749679190466
Hdac5	67.149018292911	-0.0385244990162901	0.41975743878888	-0.0917780019037763	0.926874422220785	0.969081155744225
A930001C03Rik	10.7655432427693	-2.08939568034233	0.960594242428302	-2.17510743668473	0.0296220663134645	0.115950505495649
Btf3l4	196.855915949697	0.0409001339503813	0.301522194720855	0.135645516868985	0.892101520715833	0.950790041299873
Plec	111.914344239412	0.453036720892779	0.315386222082421	1.43645057764884	0.150874169978112	0.350277427056924
Ctf1	8.88613166399442	0.766840360162785	0.944868332301058	0.811584359373419	0.417030168957773	0.643029970619068
Rprd1b	222.453135105903	-0.299145308414637	0.24514895874433	-1.22025934740608	0.222366575395977	0.445770839161257
Srpr	161.079651436964	1.31098021020696	0.272920188910915	4.80352961588664	1.55892818368022e-06	5.68773880056697e-05
Fbln5	6.48390634588448	1.05199140945344	1.12197636222203	0.93762350516014	0.348437927529118	0.581326469669915
Slc22a27	2.10062138836614	-1.39385934761429	2.15497483284979	-0.646810035257354	0.517754896711436	NA
Thra	81.1281552640863	-0.50558175465402	0.360490505022496	-1.40248286046388	0.160771105137027	0.364991082567638
Cux2	94.4998086635695	-0.418033877269176	0.339192997955414	-1.2324366357472	0.217786022694308	0.440300055293775
Mx1	3.99920470546667	-2.84940798613564	1.72011809175514	-1.65651881681462	0.0976167976546839	0.264273814671158
Aamp	66.3736013861867	1.10571691111443	0.387919889116057	2.85037437403378	0.00436677968348005	0.0295189873324385
Mroh1	169.378626537293	0.328078549064655	0.260639225072415	1.25874587362475	0.208122136232573	0.427247562759499
Triobp	39.5713743474957	-0.0242719652110139	0.503015854493929	-0.0482528830735033	0.961514704640698	0.983674527287406
Nod2	55.5736976111533	0.214722482026797	0.410504738436976	0.523069436041998	0.600925933899398	0.782805368011142
Col6a6	1.83450101781367	-2.90979819324096	2.28469244830298	-1.27360608006662	0.202803056388172	NA
Cep55	733.196300495661	0.0857077639486001	0.202679057610174	0.422874296729007	0.672386976876848	0.830688291287037
Zfp119a	101.712913873	-0.419201703769945	0.330742675548318	-1.26745574357762	0.204992378615102	0.423369030089533
Sh3d21	30.6530078678836	0.42126470920523	0.535945848071315	0.78602103313463	0.431855164951486	0.65434962104242
Fam174b	15.5560632583108	-0.0260021292356899	0.763511850265945	-0.0340559602665405	0.972832526712248	0.988193040291916
Rangap1	609.700005505837	0.434915039859338	0.240676955672906	1.80704894925799	0.0707546473978139	0.212503301623069
Brinp3	11.4955323351949	-0.362165781197401	0.978483313577909	-0.370129746896869	0.711285818742885	0.85396621422638
Syvn1	111.567942926333	1.53090194285287	0.37295174459142	4.10482579865667	4.04619665115732e-05	0.000786206042898263
Aurkaip1	24.2297646932399	1.48899622810975	0.606486562774994	2.45511824911142	0.0140838251891081	0.0683506924356243
Ndfip1	201.622912192646	-0.922861343942595	0.267686240129779	-3.44754868048195	0.000565698452263734	0.00629917543688826
Grk6	109.8018929269	0.138050044160576	0.371276243544532	0.371825686563266	0.710022637577599	0.853141880774238
Cenpa	318.490091417471	0.250414583082434	0.220632421847393	1.13498542501446	0.256381425227801	0.484425573178012
Rassf5	30.5673416922449	0.106411183604045	0.556398617457297	0.191249906569388	0.848329805361581	0.933962303075411
Ppp1r14a	8.0107537262406	0.867929695028412	0.984388705249666	0.881694081209803	0.377942262594887	0.609845766506253
Myadm	110.334522494118	0.00269854099714239	0.368115717450688	0.00733068670859967	0.994151010641614	0.998575125110452
Phgdh	493.942133470164	-0.453000380121463	0.203324638846708	-2.22796598922275	0.0258827830775944	0.105078177650791
Nckap1	220.884127453186	-0.331321958754981	0.252852815880784	-1.31033525413137	0.190082446192966	0.403626140664693
Zfp518a	289.780115320766	-0.631984786754087	0.3431560814477	-1.84168319001628	0.0655215044784046	0.201094693509775
Utp3	76.874440302561	0.632737794206134	0.401798703990969	1.57476315359234	0.115311124361506	0.294938067117175
Katnal2	674.723723049807	-0.105787247934143	0.201327954124146	-0.525447389530969	0.599272217242701	0.781653221233557
Rfx4	14.5657449079162	2.12305526603786	0.788394533459905	2.69288430593339	0.00708368451150497	0.0417035484702527
2810006K23Rik	61.6926086637422	0.00197766919095972	0.393911520302304	0.00502059241487016	0.995994163654849	0.998914277629412
Hspa12b	17.3468093604306	0.0767431334809983	0.711718541380255	0.107827924971813	0.914132191106553	0.963584154164139
Ankle2	238.582909309263	-0.0198009088873784	0.235604215871549	-0.0840431009017845	0.933022163400324	0.971162744255285
Dgke	534.488814912202	0.477966930407431	0.192514083431888	2.48276345235042	0.0130367626400398	0.0646835201480665
Fis1	345.676528509056	0.368191565258974	0.214670509303549	1.71514739706674	0.0863182063209599	0.243848017305096
4930524B15Rik	8.85377906789117	-4.23970106273383	1.36078961292457	-3.11561833105264	0.00183559684946619	0.0155797598752972
Nkain1	89.9793472037239	-0.771667568450896	0.37348310908292	-2.06613779762547	0.0388154701574677	0.139855415607954
Slc12a5	11.7849825019461	0.462602308234946	0.819913366322907	0.564208765506036	0.572612063063463	0.76231878874499
Sfswap	436.818514786837	0.275855028164352	0.202685227900762	1.36100213627515	0.173513014351025	0.381173344129429
Pheta1	8.89229604060435	1.19610140294303	1.05876855287884	1.129709982121	0.25859844965876	0.487050747755397
Dpy19l1	427.371097040988	-0.331470283239212	0.204677438338384	-1.61947641093303	0.10534479791089	0.278140816506344
Ctps	430.029707216003	0.415048181281439	0.225268067988493	1.8424634480491	0.0654073883810527	0.200837028146294
Maco1	241.365969058209	-0.395367798332709	0.256992734183252	-1.53843959670387	0.123941166858301	0.309608801172762
Exosc10	266.837357756695	0.921398761755482	0.254329859680735	3.62284933004772	0.000291375561728414	0.00369899747906319
Zfp637	10.9022271462376	0.805873269821098	0.891743032791596	0.903705709141699	0.366151471018302	0.598168619385116
Syt11	22.0044999896673	0.0528184008049618	0.610685843863467	0.0864902983026582	0.93107666800544	0.970313053527194
Gm5134	4.8056636775647	-1.04164125647406	1.32023121000452	-0.788983966278524	0.430121377802153	0.653425323772675
1810024B03Rik	55.9041475394604	0.5556755755797	0.454684996803897	1.22211108676489	0.221665621076125	0.444731352324199
Rere	2103.25998867379	-0.372780498425857	0.171395065788772	-2.1749780059904	0.0296317645957814	0.115950505495649
Selplg	4.76028983815952	-1.89570922528439	1.36868786194297	-1.3850559196114	0.166035369175585	0.371631711448354
Ankzf1	56.7648719293076	-0.175371748080222	0.406813295083839	-0.431086570177309	0.666405425262694	0.828001590616094
Slc47a1	12.4917144467434	-0.875050600389127	0.807633979703755	-1.08347422518069	0.278597985350242	0.511454283279456
Wdr77	389.516677809225	-0.131874835473909	0.206487399619253	-0.638658028127024	0.52304542271828	0.725293107180772
Galnt13	40.6079541223698	-0.226922041084074	0.614588074522618	-0.369226235410337	0.711959102272277	0.854411300800122
Tut4	361.94436573601	-1.00442338036482	0.248179562946685	-4.04716395032333	5.1841931363265e-05	0.000962871687537796
Lurap1	11.1074829601608	-0.0153663663336873	0.879029536237138	-0.0174810580307303	0.98605284404023	0.993889322137734
Psmd8	53.007850470258	0.539607258513373	0.450861490835647	1.19683598950365	0.231370487562076	0.456265479470482
Scamp1	61.3912634523873	-0.780790642372425	0.398540799897666	-1.95912348891985	0.0500983266053101	0.167220814293048
Uhrf1bp1l	249.385414588599	-0.596526351310019	0.26271014639291	-2.27066354117078	0.0231673537089602	0.0970798141416685
Fam161b	26.4497587724145	0.0347768778408965	0.602235802666128	0.0577462809200939	0.953950728334393	0.980455495039678
Gask1b	5.0366304878739	-1.22437919163473	1.35185057637775	-0.905706009990708	0.36509148060431	0.597361254110774
Cars	675.47298541504	-0.723470234990888	0.210126953716671	-3.44301491167285	0.00057526759352536	0.00637340976953179
Nelfcd	97.7769673777432	0.404085318581994	0.331996087937864	1.21713879549575	0.223551412157808	0.447539710719413
Rmnd5a	243.214251912404	-1.18071556407421	0.268135788355588	-4.40342399392209	1.06555626113272e-05	0.000262778013509342
Pcsk7	56.2879495321281	-0.0529765199403326	0.435901786710499	-0.12153315621878	0.903268754469633	0.95763315048739
Tgfb2	16.7841805079693	-0.559341060423973	0.718515632109725	-0.778467489679551	0.436293465160921	0.657625362257837
Tsc22d1	1368.43104651476	0.310206350492148	0.187033563890815	1.65855980092022	0.097204527831489	0.26326473401097
H2ac6	44.5966909127726	2.43788730615781	0.551074280898153	4.4238814814302	9.69432162517781e-06	0.000243550757709461
Zfp286	16.7212229161108	-0.801002067300058	0.705366565887762	-1.13558269705048	0.256131253802682	0.484158964782161
Eci2	57.1363704397111	0.312560943537857	0.39669426688228	0.787913941873553	0.430747045557715	0.653723466306627
Uqcc2	41.9942012694934	0.379490343929263	0.541465290841692	0.70085811657356	0.483391564881702	0.694575471464137
Snhg18	2.74638811537843	-0.886414363698085	1.89888129894232	-0.466808727955674	0.640636730822143	NA
3110009E18Rik	73.2707473658928	-0.0866087861384926	0.365687470478497	-0.236838265268335	0.812782264543312	0.912478622232616
Fn1	2636.66908918845	0.538212638632315	0.162460059507022	3.31289204414609	0.000923366137346655	0.00922465630235964
Kctd17	3.84654059750484	0.018774657791337	1.38680320769076	0.0135380836208186	0.989198502046331	0.995484533589286
Whrn	209.07240686586	0.284021301171882	0.285562198053264	0.994603988581518	0.319928906860455	0.553814279560728
Hrh1	25.4856983017529	-0.26021911111759	0.588678211759085	-0.442039650728714	0.658460513672492	0.823189201910228
Igsf9b	272.526518333804	-0.659354481156393	0.240488675519815	-2.7417277746289	0.00611169701401528	0.0375412680514951
Marchf2	48.0587761273624	-0.402484036157671	0.451712832187693	-0.891017494916844	0.372919784689329	0.605040542483893
Lmf1	259.112760255744	0.00934626662717539	0.230300121389286	0.040582986108709	0.967628348100253	0.98633330799663
2310039L15Rik	48.8935317930117	0.490986920671863	0.449816755087911	1.09152652745429	0.27504126576996	0.507126385368271
AA543186	10.6479459785584	2.14340091266123	0.919786648214933	2.33032401244465	0.0197890325609213	0.0867122174601133
A230072C01Rik	21.9812676197761	-7.61008036214432	1.37501268828314	-5.53455282776074	3.12023379161233e-08	2.00735040593727e-06
Emp3	1.5951172442668	0.717661986599517	2.23670403577959	0.320856928372904	0.748318815666852	NA
Emp1	4.98910634042076	-1.15783720322214	1.29411306047886	-0.894695555266021	0.370949855337607	0.602794379359997
Eif4ebp2	244.970261737415	0.305146925089507	0.240922398713491	1.26657764790228	0.205306348970063	0.423782494276758
Eif3a	772.652065344369	-0.0331637793370005	0.192500851362248	-0.172278611249323	0.863218498690436	0.941866509386361
Rfxank	56.0839966507087	1.23332785880791	0.424703552588568	2.90397349231193	0.00368459354565525	0.0260998575784527
Capn3	3.61005851233083	-2.08187175383043	1.56352893998214	-1.33152108707	0.183017611191703	0.394312494457193
Efna4	16.033589874733	0.0210049470301308	0.718468599395617	0.0292357203193019	0.976676592706255	0.989779240619234
Ikzf1	15.4556592399382	-0.570475009492311	0.724791068584825	-0.787088906332938	0.431229823043257	0.653935717770588
Hira	819.576703652526	-0.326513519148476	0.183663749527704	-1.77777879406314	0.0754401926474283	0.221985893860532
Uhmk1	230.841239517626	-0.180076414450134	0.26261560868597	-0.685703394977811	0.492900165469641	0.701576689136299
Nr1h4	5.77753533787429	2.35812806415563	1.3236247913829	1.78156837157144	0.07481964603042	0.220985809938581
Gpn2	74.9576070148277	0.824791427243824	0.378740750531893	2.17772031682756	0.0294268653863026	0.115465105180243
B4galt7	35.5994561107123	0.414752157510156	0.531841234448689	0.77984204805047	0.435483853004937	0.657073978474301
Spin1	963.354400944404	0.0569677246313128	0.176349263160324	0.323039198522321	0.746665556024979	0.875255086094965
Rnf144b	36.2367206492643	-0.530219607037502	0.505239500668447	-1.04944210881375	0.293974686320044	0.527041047081856
Bag6	78.3361238810986	0.758847888934662	0.358233593637996	2.11830465487136	0.0341492746732164	0.128326607277888
Cdca7l	92.5495322449917	-0.192145803760098	0.356997216987945	-0.538227735726541	0.59041983407216	0.775700881251093
Dhrs7b	271.608993760225	0.0322775417701745	0.229742384211218	0.140494501617514	0.888269296478491	0.950510958706396
Ankmy2	167.569312726858	-0.534061548760747	0.266064675397688	-2.0072621364053	0.0447217585349469	0.154050610038771
Plekhh3	8.35088851028378	-0.11938933582838	0.966751374882091	-0.123495387677045	0.901714826435682	0.956594944925036
Ambp	2.52054613639622	1.70664900940864	1.85044132589385	0.922292960888266	0.356375784706508	NA
Fdft1	313.301290295287	-0.302763824338514	0.220317105002564	-1.3742184218288	0.169373883331321	0.375800067364745
Cldn3	7.97256986406495	1.06214506641219	1.00479138546659	1.05708018776352	0.290474992393428	0.523698108582819
Rgs13	5.26559259687032	-0.212674465243818	1.31427947931398	-0.161818295568936	0.87144894514599	0.944599038634996
Cdnf	8.71755850594401	1.89732990312142	0.985787810930182	1.92468387424178	0.0542689191141783	0.176655877742242
Dgkd	286.136119287798	-0.581129644194873	0.22828577298419	-2.54562356908295	0.0109082748427429	0.0568553800707663
Tfap2a	12.2907608663402	1.14030645858854	0.845215831411796	1.34913050159489	0.17729505269153	0.386485221262581
Zkscan17	270.278193633663	0.18354991718637	0.227946810193535	0.805231347745244	0.420686189997645	0.64654102622027
Ccdc85a	66.3695733098843	0.2661522533125	0.387456918446778	0.686920895307381	0.492132578675382	0.701222944834532
Cib1	28.5340822845783	0.534639525148341	0.555569607392886	0.962326804839516	0.335885468385265	0.569154699387528
Med24	149.794772223736	0.584841245396307	0.287618223877072	2.03339425962893	0.0420127068354395	0.147662331157792
Mthfsl	53.757864710501	-0.767237616108294	0.464739982978858	-1.65089651032499	0.0987597085226909	0.266717306509161
Uhrf1	1436.01526570848	0.940422398774571	0.181374648392084	5.18497158843075	2.16047798365574e-07	1.05388590873053e-05
Firre	128.600754626864	-6.27015454207594	1.0327019337696	-6.07160143410251	1.26640929047805e-09	1.30734670707723e-07
Igf1	3.78291995923791	1.87743373178198	1.56722886361427	1.1979320795894	0.23094345978401	0.455889619974164
Pwwp2a	318.502340606561	-0.612036590640769	0.276944411551815	-2.20996187361687	0.0271078084469065	0.108471960663298
Nrf1	958.739864613747	-0.54981339482669	0.205151530598296	-2.6800355484711	0.0073614342070244	0.0428538987761167
Etl4	2135.43874188334	-0.280741659169725	0.164057916596088	-1.71123506255973	0.0870377284787274	0.245308239185442
Klf10	215.809528370111	-0.571296535481248	0.258879837363075	-2.20680197152633	0.0273278972740151	0.109195185229253
Gmeb1	307.500694344368	0.126249621057821	0.237893115350925	0.53069892700167	0.59562742970983	0.778712986593933
Atp13a2	33.5813374398153	0.23747626938366	0.524540892729401	0.452731660534555	0.650741978585799	0.817908300927497
Magix	2.46601945243875	-4.45873141435641	2.20793684371693	-2.01941075762403	0.0434445443553889	NA
Mpp2	2.26180318379848	-1.00806037747426	1.8330709756281	-0.549929812253365	0.582367515418676	NA
Pex7	105.965491923116	-0.850618870839578	0.373922394026558	-2.2748540457279	0.0229146868511341	0.0963411693673686
Slc66a2	34.6959689201324	-0.857907054349163	0.515480501250602	-1.66428614131437	0.0960552605876637	0.261588528680147
Ano7	5.33071444144011	-0.935814527253048	1.20972028640648	-0.773579262717767	0.439179639203489	0.660480548308623
Ank	175.8372568443	-1.34125451575345	0.292065276600777	-4.59231077163207	4.3836493112222e-06	0.000129726795283436
Meaf6	270.353323538933	0.390262556983988	0.226552452424814	1.72261457692013	0.0849582471706191	0.241388730013043
Golm1	234.391919061501	-0.934458301274893	0.265479726889075	-3.51988572620966	0.000431732764297484	0.0050826034549349
Zfp933	28.8519979721106	-1.53387697757436	0.576139382625615	-2.66233662171137	0.00776002306477083	0.0444720069340435
Tspyl3	4.13193336753867	-1.08020787396684	1.42179881911564	-0.759747342200445	0.447405624263196	0.667582716034666
Lad1	18.5170056388999	-0.0127437403642726	0.664446100260549	-0.0191794945583629	0.984697915566604	0.993095099419085
Ginm1	41.8119437586554	0.426497449320807	0.45975852933092	0.927655327985938	0.353586387853694	0.585951957074121
Plekhs1	6.20756569617009	0.622470304930938	1.22341865587844	0.508795825484606	0.610895345797718	0.790228135121989
Gm5141	42.0046693708931	-0.684847503252031	0.488790442702482	-1.40110657537731	0.16118220562873	0.36523114384172
Ccdc149	3.22242747016119	-1.99501025529683	1.79786256951966	-1.10965670520068	0.267146986004131	NA
Sspn	2.38884307494381	-0.130006657815711	1.73393491179975	-0.0749778189083055	0.940232360153939	NA
Bcl2l1	228.071714032236	-0.00587856651904631	0.250467888148396	-0.0234703401002983	0.981275097136507	0.991730263870838
Map3k10	22.8751837561979	-1.44901720222676	0.663930733384372	-2.18248249307639	0.0290739419413959	0.11448187014594
Clgn	6.04622434933924	0.717796445034255	1.12713069230046	0.636835151360525	0.524232226864418	0.726041520766134
AI987944	89.9197003543759	-0.74831557452646	0.356052067029695	-2.10170265480877	0.0355793308873606	0.13187028929223
Cgnl1	82.8898552222441	1.28027265326236	0.363711922527341	3.52001838258716	0.000431516890307202	0.0050826034549349
Col17a1	22.6903716121879	0.686429377120561	0.618659123746546	1.10954377099234	0.267195672793385	0.497169872095781
Pde7a	567.796832157814	-0.225334165019627	0.223271783204225	-1.00923709116219	0.312860942162495	0.546409071052846
Klhl12	196.519832402269	-0.047358073299018	0.256749928513354	-0.184452138207917	0.853658771040048	0.936885928295725
Stard6	24.8191285854643	-0.426205379219054	0.650044787773023	-0.655655405959308	0.512045867581865	0.715445894301511
Ogdh	654.393736508312	-0.572930225442878	0.214886846854473	-2.6661949478503	0.00767151930187852	0.044092197903805
Bpifb5	1.84937052261932	0.135564546552913	1.95805083031041	0.0692344368462704	0.944803012223157	NA
Ptp4a2	450.252328758425	-0.827218408934749	0.21234492635638	-3.89563538497936	9.79416348706976e-05	0.00157511554930972
Sez6l	5.6127578067445	-0.385440412103663	1.2146187784582	-0.317334474766584	0.75098982103433	0.877361732297967
Slc19a2	366.922962526539	-0.424542156661859	0.231985568919827	-1.8300369227216	0.0672444178779988	0.205113959915754
Uros	31.6701805326923	0.265614104036914	0.522427118091692	0.508423270612641	0.611156536588946	0.790402214019131
Urod	31.2145413964087	1.52951430543178	0.561060567859375	2.7261126392599	0.00640851244839039	0.0388271884782597
Akap1	463.370021039183	0.652233737841286	0.217902972736712	2.99323010443445	0.0027604154005768	0.0211388452498454
Ak4	151.329717278197	0.210038824782861	0.308693960682845	0.680411188862413	0.496244138355224	0.704153776289453
Sypl	118.319018274653	-0.717239471592636	0.316783279791284	-2.26413298096162	0.0235659370358033	0.0981017766507634
Eny2	55.4629122680549	-0.22726790605152	0.413271663499179	-0.549923757480099	0.582371668480468	0.769934876683055
Man1c1	37.1031765113464	-0.805175104628104	0.509993735805968	-1.57879410686417	0.11438329076737	0.293632937468729
Gpatch3	45.8213394228691	0.947090032551767	0.487323888283125	1.94345086568284	0.0519617065327515	0.171163083147176
Azi2	161.741241490017	-0.247675816280927	0.273886188664446	-0.904301956548709	0.365835309608683	0.597917135255134
Dmrt1	58.5280541706785	-0.476099377100986	0.429476618444069	-1.10855715225156	0.267621271065191	0.497544669380866
Gtf2ird2	73.5495591069534	0.859549398228981	0.366038277365595	2.34825003662246	0.0188618546809026	0.0838337393857816
Noc3l	222.26034020463	-0.520343690502391	0.249662038377724	-2.0841922700124	0.0371426816065941	0.135775210253915
Rcn3	3.53457078186395	-1.58821706217866	1.51917713042492	-1.04544561023929	0.295817065951381	0.52879996337483
Yif1a	15.3721604286002	1.11311510727186	0.841403884335383	1.32292603824987	0.185859975241009	0.397925609370501
Trabd2b	4.16906373976804	-0.0312498857642101	1.41910194567029	-0.0220208885341566	0.982431292936444	0.992041062180363
Arhgef33	7.36306596589558	-1.12078154580175	1.07936615137017	-1.03837010673256	0.299097781130657	0.532426834823814
C8b	1.82412118725324	-2.12279901660963	2.27198088475982	-0.934338414046138	0.350129354951702	NA
Myl6b	9.52169205650814	0.292236796151881	0.930085542133915	0.314204213390304	0.753365942799909	0.878432209111845
R74862	25.6898587917398	0.0334903396267725	0.56848780720714	0.058911271626569	0.953022780186026	0.98003122499902
Nkx6-3	5.91452128788683	0.00118771191174516	1.14712690141288	0.00103537970409576	0.999173886667134	0.999786568996355
Ddx28	4.68161225436173	-0.300306851877725	1.279608839106	-0.234686446904769	0.814452107787162	0.91335231321277
Hsf2bp	577.65844192763	-0.247270250001602	0.203181561369138	-1.21699158297324	0.223607418340198	0.447582835224245
Zfp661	25.5792902728586	-0.853958346647867	0.584192117673038	-1.46177656427369	0.143802448231068	0.339662504982819
Scaf11	412.701337126508	-0.366183065355077	0.224025255761001	-1.63456153240926	0.102140997211704	0.272321591947778
Mon2	339.446918514475	-0.38961467433035	0.227204207680091	-1.71482156210301	0.0863779470359033	0.243891280389082
Polr3e	346.871698038655	0.243818464174766	0.265768527413212	0.917409094853739	0.358928308682377	0.592078321159819
Erlin1	153.088353566415	0.0757233346516951	0.280148700303061	0.270296933627672	0.786931824205331	0.897683683762022
Zfand1	253.173942208973	-0.598212760416336	0.241884063172714	-2.47313838113093	0.0133932271467939	0.0660094766520555
B9d1	69.2845051396395	0.518259064096743	0.38817608415201	1.33511332937707	0.181839257506541	0.392726790822999
Smim8	3.11897615668057	-1.18756463530996	1.80936623595538	-0.656342873936131	0.511603537475803	NA
Pax6	17.7633428697412	1.99043306314628	0.773380411654809	2.57367917928945	0.0100623529474966	0.0533653342102002
Fstl4	23.2550206649723	-0.190680473239258	0.597804776516754	-0.318967798066622	0.749750931739488	0.876827360847876
Kank3	129.594673182225	0.594526533806487	0.363006588211827	1.637784418005	0.101466673179212	0.271005151770471
Fgfr3	4.69015783115893	0.408653830795727	1.37645990929574	0.296887565003483	0.766552350079492	0.886744441304998
Gabra1	13.6385545338526	0.390786097573528	0.781193528458517	0.500242364199615	0.61690443173119	0.794691675140015
Gk5	311.619208734968	-0.166564193017416	0.218089368948834	-0.763742835426766	0.445020508620916	0.666244487858889
Rpp40	94.1538860017908	-0.305758777979144	0.332904879441663	-0.918456883215267	0.358379722136707	0.591644737255277
Slc6a15	69.8056441135328	0.347519323640229	0.364624381757972	0.953088550921159	0.340545206521921	0.574322519948115
Slfn9	4.69199208492216	-0.555608660432728	1.29047921378248	-0.430544447751468	0.666799641462735	0.828258139343695
Ranbp3l	2.04889573162583	-0.710741365601665	1.92103612128088	-0.369978137177226	0.711398780380553	NA
Nol11	189.225203636245	-0.226571408665751	0.261901804265505	-0.865100602499334	0.386983574058534	0.616295175285517
Cep152	488.20287997564	0.0403813598088556	0.194879056473811	0.207212414404738	0.835843972423193	0.927707304755552
F8	4.29480380999906	-2.98117942132481	1.65417855893041	-1.8022113787114	0.071512155136899	0.214102376339497
Fmnl1	3.37789260534016	-0.798465410899441	1.51893213157374	-0.525675502085908	0.599113687789878	0.781653221233557
Car12	10.622724532519	0.465109554823814	0.886764693165347	0.524501661386162	0.59992966456888	0.782110948904921
Jakmip1	333.04984819226	0.610338305974995	0.279005040410663	2.18755297422816	0.0287021804724276	0.113487808002173
Nasp	1588.18619182397	-0.429891252211604	0.230279298568091	-1.86682543713103	0.0619259690446251	0.193418681893723
Smad2	394.504586355002	-0.623149405255366	0.219324489871307	-2.84122126818127	0.00449411187409017	0.0301046719453012
Dcstamp	7.51404142682934	-1.52748058917528	1.06512279049534	-1.43408872930502	0.151546943795932	0.351349347237191
Ddx4	22.6273706290969	-1.72022301653614	0.69044638473197	-2.4914650211456	0.0127217492947252	0.0635705573575441
S1pr4	14.5090958052375	0.560444068016458	0.744329820572239	0.752951248931005	0.45147920998062	0.670572009738113
Asb1	82.5609071152495	-0.728568612759778	0.34533785811535	-2.10972702713764	0.0348818751202649	0.129966302684019
Rtn2	20.7347832956578	-1.79160022205995	0.703261775629821	-2.54755808454887	0.0108479792355456	0.0566297685142143
Ccdc115	35.4945330976795	1.03291169682956	0.495493793369856	2.08461076738161	0.0371046463159515	0.135710677008933
Gm17801	8.11209805982866	2.68116369874521	1.29862670310999	2.06461463661904	0.0389594772522755	0.140184641601879
Fam216a	26.914783139555	0.00540810016868661	0.567399899337115	0.00953137315499142	0.992395179662502	0.997351940416478
Ngly1	99.6457588891187	-0.938319633829314	0.422277930059832	-2.22204279938657	0.0262804133269103	0.10620242674854
Cand2	154.503034109198	0.1462844664534	0.303586939839402	0.481853621670237	0.629909934372126	0.80323169888683
Fastkd3	237.182006871683	0.896953932620714	0.235871136589191	3.80272866613141	0.000143111070116119	0.00211053169516761
Mfsd3	15.3910579466311	2.14070581783914	0.814141809414907	2.62940165101898	0.00855352691391252	0.0475963228760252
Aldh3b1	12.2862851367583	0.167608256026563	0.817179230739707	0.205105868727041	0.837489411329311	0.928011856438046
Pole3	6.67605413693625	1.27697728441394	1.09216057776071	1.16922118451864	0.242314528092741	0.467951130994094
Slx4ip	401.803549969992	-0.566372423870105	0.277024673719859	-2.04448367816813	0.0409057882183474	0.144821134716936
Cyfip1	756.840586006997	0.15828079526334	0.194630220148752	0.813238535836671	0.416081309220462	0.642504034657802
Egfl7	64.9275121743597	1.26611010013886	0.39028379280182	3.24407552527237	0.00117832498239951	0.0110272338655055
Exosc1	167.173728189127	0.440726714409258	0.281715868240444	1.56443695260041	0.117714988349622	0.299276536817854
Gabrb2	44.0059541754963	-1.12066005834021	0.510618456597434	-2.19471122490923	0.0281843190223421	0.111997320627117
Vps39	42.5675863883125	-0.253249213811817	0.453436039692145	-0.558511436329051	0.576495197372786	0.764888566644754
Ppcdc	187.41937574778	-0.200476019909303	0.253495709213061	-0.790845811677249	0.429033972966344	0.652815975547623
Ptprf	432.819819932749	0.449652583826146	0.270401472677945	1.66290730362144	0.0963309921884451	0.261964431891673
Acin1	490.254467355036	0.113841028095656	0.197918933674534	0.575190185103064	0.565162679956812	0.75810585297798
Trim44	221.731366003088	0.264768272759438	0.340426600157748	0.777754360666142	0.436713838274079	0.657961102420626
Pank2	345.881811518458	-1.06296589610405	0.234675811398386	-4.52950770584344	5.91212781640912e-06	0.000163683588630188
Mvb12a	46.9084845432798	0.564895241854085	0.467539214446171	1.20823072033271	0.226958528306788	0.451712258475788
1700028M03Rik	3.61919741221978	2.07255939608254	1.73022938347867	1.19785238643654	0.230974488696079	0.455889619974164
Pex11g	53.7814099629059	0.749946119259028	0.453278156427929	1.6544942848537	0.098027123585509	0.265115191874132
Stox2	95.7098462009133	-1.85086554298742	0.365526298156756	-5.06356328483287	4.11491696213967e-07	1.83272070852221e-05
Mier3	145.494508665217	-0.692063251677532	0.278287507816056	-2.48686424018349	0.0128874568124927	0.0641390213730343
Fcho2	804.04027098493	-0.827961281140618	0.197799141717229	-4.18586892719818	2.84077250495081e-05	0.000576685479396797
Morn4	35.2837619458144	-0.308897858044675	0.497002461314769	-0.621521787291591	0.534256363888066	0.733775989882155
Myo1a	4.51939091364645	-0.0547310788289314	1.33453049441658	-0.04101148610535	0.96728673897915	0.98633330799663
Tspyl5	4.86804338516015	0.712746508983776	1.26305142792911	0.564305216100655	0.572546432166482	0.762307622191666
Lrrc9	3.72671857291572	-1.02034127950588	1.44868012459005	-0.70432475892124	0.48123055093361	0.692666152916439
Nanos3	6.28667555749574	-1.77475082896426	1.39600116266169	-1.27131042325239	0.203618235662309	0.421839459289821
Rtl1	523.160313495081	-0.402458560707067	0.219812851291111	-1.83091460914661	0.0671132894327515	0.204800108931245
Mfsd7a	0.827867734964017	-2.86424599508342	3.32290280262014	-0.861971043156883	0.388703452636974	NA
Dbhos	10.7208201225333	-0.670990116591861	0.87095593259594	-0.770406505633336	0.44105879554929	0.66211024465448
Ppp4r3a	711.226264686093	-0.29645110770823	0.195684144755836	-1.51494699827687	0.12978582699645	0.31902111446896
Cdc45	314.474200947558	-0.0498783022374109	0.219560517328874	-0.227173368163911	0.820288935466754	0.916680335845409
Usp19	145.426748771804	1.12406808761463	0.310829306725309	3.61635168658022	0.000298784379356857	0.00376790869308264
Calb2	3.58209492931709	-1.67197385942435	1.54495542598102	-1.08221495022271	0.279157026935349	0.512113828174241
Anxa2	27.5245179298637	0.820258985933572	0.575681144578795	1.42484949117749	0.154200712596131	0.355398215583711
Rabl3	93.9527185855011	0.302466667920593	0.326468509714638	0.926480376882215	0.354196390350096	0.586889800957102
Rbck1	217.690095723203	0.00357326175758226	0.264107431641611	0.0135295767157022	0.989205288952994	0.995484533589286
Map2k4	438.432157145606	-0.753846819436372	0.24068495485139	-3.13208949808197	0.00173566957264589	0.0149293163187678
Mmadhc	212.880278650806	-0.197917578701293	0.2843636237764	-0.69600174619001	0.486427736190418	0.696757896401828
Slc6a16	2.15236098976979	-4.22778370549628	2.28852516419684	-1.84738353400629	0.0646915739146228	NA
Gpr137b-ps	1.06136135219567	-1.10890219715731	2.81889784979163	-0.393381476111055	0.694037749067884	NA
Tle4	1467.34842028416	-0.209154618469149	0.205726430770519	-1.01666381750653	0.309313383884772	0.542874455452264
Ralgapb	496.887462235636	-1.18135780205892	0.216570914185456	-5.45483130318827	4.90193602518166e-08	2.87573048666715e-06
Mfap5	38.4340355883323	-2.17744363511116	0.600582322169057	-3.6255539910784	0.000288342643162097	0.00367366310054666
Slc25a14	8.64752554267505	-4.19961942361622	1.45216231246468	-2.89197659763559	0.00382826461569154	0.0267616797307949
Ctnnbip1	69.7658273199053	-0.368142579973579	0.368998125955649	-0.997681435427745	0.318433858132642	0.552282456647838
Zgpat	51.5742744640453	-0.0706995393296798	0.425764811685944	-0.166053035359413	0.868115213294551	0.943309923210518
Slc35c2	69.6110252942119	0.0624810246081679	0.38936118121809	0.160470605756589	0.872510374750673	0.944873627329079
Psma6	302.732876871624	0.61885943483288	0.2351236892888	2.63205905242811	0.00848691101255551	0.0474077994774336
Gm3772	1.72787379566549	-0.120336790491322	2.2961434084105	-0.0524082206932472	0.958203423954677	NA
Ppwd1	111.913502965033	-0.744385181295639	0.359757246868004	-2.06913185981979	0.0385337147582346	0.139179137357041
Lrig3	134.202167187274	0.180581243579077	0.332778167544317	0.542647508734265	0.587372521743414	0.773792761611119
Ikbkg	19.4743779468407	-7.42153223064496	2.56910842581822	-2.88875788816944	0.00386766738866335	0.0269240599136591
Sidt1	5.6871920472651	0.289032579976541	1.18478803704326	0.243952986474987	0.807267231310805	0.909199739459234
Trappc12	96.1524705664868	-0.0450848118711595	0.330004253970739	-0.136618880904357	0.891332051636161	0.95068642546011
Jmy	233.132284443345	-0.541643805494802	0.244301914098966	-2.21710831653732	0.0266156906287676	0.106952671123506
Taf4b	330.312577238859	0.0101370064229841	0.266687735003027	0.0380107709972828	0.969679094221479	0.987173495737897
Slco2b1	5.79235989710047	-2.99749394342887	1.38793503704	-2.15967884910631	0.0307975396753352	0.119195803208368
Trim46	2.18059879307824	1.44075061002429	1.89148466537039	0.761703563556072	0.446236948004392	NA
Mta3	314.325975158747	-0.497371972240062	0.237387038148238	-2.09519431271338	0.0361537226444144	0.133331244656789
Gpm6b	1.01131039782008	-3.18423833477484	3.47540518996846	-0.916220745703537	0.359551126590134	NA
Zfp82	42.4814136060743	-1.20787236200816	0.477216759012514	-2.53107699844315	0.0113712882941836	0.0585808302567282
Mfsd6	12.5742186583779	-0.232801949173685	0.797353540964036	-0.29196828911328	0.770310869719936	0.889102606981757
Mmp16	8.0813040661057	-1.02189985648163	1.07357515569117	-0.951866155866591	0.341164865604467	0.57507346968347
Med8	90.8043334181573	0.18846940022596	0.33472102778246	0.563064117825454	0.573391224108084	0.762961679280295
Txnrd3	62.6384362171283	-0.476640592166768	0.386914104632058	-1.23190286024862	0.217985372848135	0.440313818305018
Anxa7	314.727154215765	-0.501866008171229	0.218653312133126	-2.29525911716201	0.0217182790587258	0.092818460277616
Naga	112.70495143424	0.484714688623889	0.305675286243056	1.585717624023	0.112803379415687	0.291237418316926
Icosl	14.3375481239081	0.339176204524812	0.74906455808815	0.452799696451394	0.650692982225197	0.817908300927497
Fbxo17	143.772277203629	-0.445514888381546	0.29525285479583	-1.50892660695736	0.131317539514502	0.321285260649388
Fbxo16	11.4542886643361	-1.29262495109776	0.905500821321752	-1.42752487977971	0.153428659031109	0.354231874534897
Tdrd12	315.179253274641	-0.43931084465026	0.243694682336463	-1.802710015821	0.071433768380941	0.214012034539706
Slc27a4	27.6167930868795	-0.0594395478686243	0.638188974267553	-0.0931378482946102	0.925794049511858	0.968623112215414
Uba52	122.357468178636	1.66262599668091	0.445539843712979	3.73171113682032	0.000190183512316222	0.00263545664257558
Jag1	159.693369993895	0.770791344225808	0.316737002325544	2.43353740979586	0.0149520902543847	0.0712149448918602
Mthfr	163.59703063093	0.166022406303417	0.307491614512651	0.539924988089673	0.589248764393085	0.774942947444527
Zbtb10	56.8267279740509	-1.22456189176474	0.423941445234028	-2.88851657588878	0.00387063627823443	0.0269306495910386
Thsd4	194.944280395414	-0.465710358689491	0.277343527097411	-1.67918236118026	0.0931165085407017	0.256714152471846
Hcrtr1	1.82878435756032	-1.14548014538607	2.15515845439496	-0.531506230110423	0.595068025195558	NA
Mpdz	27.6769820835252	-0.140305537280292	0.580582914160204	-0.241663221321695	0.809041130070428	0.910350716446801
Nebl	17.7379478645628	-1.40251525943399	0.720226184240682	-1.94732611799254	0.0514956493904889	0.170428541524211
Serbp1	1237.1031971337	-0.831646298219093	0.24025023766426	-3.4615836650338	0.000537007177729673	0.00603487306820765
Arhgef1	93.4626712955332	0.633734725746701	0.370174272450584	1.71199019735036	0.086898474972252	0.244967610331389
Snx27	251.730770184529	-0.728117544172946	0.255823348403021	-2.84617314532948	0.00442481283837211	0.0297903096909006
Slc4a7	318.264950202427	-1.04490117379975	0.261405468667734	-3.99724297706982	6.40845127934165e-05	0.00113636944989338
Tmem74b	1.11308700893598	-2.07388206714905	2.74411046276501	-0.755757501488982	0.449794601420494	NA
B230354K17Rik	52.3911735880348	0.0109303569199637	0.429433050899596	0.025452994121124	0.979693641583886	0.991306148846791
Slc22a15	1.17819490884243	-2.20280333825923	2.68456378465732	-0.82054423547266	0.411905922611024	NA
Gm3704	2.19247982994152	1.23626163983101	2.00300336840248	0.617203974458121	0.537100194541418	NA
Zscan21	121.576862695174	0.404915873444065	0.302993914234538	1.33638285926308	0.1814241659323	0.392339333829237
Gm5176	9.96659191960959	0.24302069491573	0.903603881961643	0.268946050107879	0.787971199173042	0.898581702309177
Mrpl41	28.1441274382988	0.974452704351735	0.572314160229313	1.70265349360095	0.0886329329037853	0.247811204593682
Mcm5	913.453278693565	0.644208312614603	0.181945842192494	3.54065970868983	0.000399127992077214	0.00477984484756498
Fbxo46	146.088261636504	0.110723949232373	0.33000493388458	0.335522102439531	0.737231274679936	0.869670376907849
Ppm1k	27.35805156537	-1.20746561238775	0.582014344103137	-2.07463205094784	0.0380206492668967	0.138005826626245
Rfx5	11.3328647722885	0.747329855558985	0.856067745521951	0.87297980734379	0.382674084065518	0.613702814315638
Yipf2	45.6911699997239	1.1291943836872	0.448327814792212	2.51868018541421	0.0117795595588322	0.0603572122527774
Crk	572.171927686127	-0.276690908778553	0.196912980028022	-1.40514306745638	0.159978739672761	0.363617831749813
Bmpr1b	23.3907238503234	0.502281832553101	0.613854912469332	0.818241936897744	0.41321905322019	0.640013739443273
Aurka	199.03725075728	0.0433990351746786	0.316048036756073	0.13731784452809	0.890779566151119	0.95068642546011
Cfap54	7.2078750510113	-0.14009720589835	1.0495898878877	-0.133478044629694	0.893815326737044	0.951854354750677
Lmnb2	128.675915210228	0.518237543721425	0.356554169562746	1.45346089868184	0.146095828573327	0.342801371876335
Tmem268	131.784627819773	0.112792503973428	0.296142714188399	0.38087212201909	0.703298139553965	0.849019013210533
Anapc10	184.850552397313	-1.40686296791514	0.309068334561601	-4.55194793704992	5.31514901963042e-06	0.000151062781743462
Arhgef9	1.7089623329712	-3.91120564016669	2.48466873084293	-1.5741356550335	0.115456091137137	NA
Gm6116	2.64142165093162	1.05904126777668	1.76225449541359	0.600958187669787	0.547867835715953	NA
Pcbp2	676.328993510037	-0.437072492635886	0.207891776962226	-2.10240394797002	0.035517905656278	0.131789342330636
Thsd1	6.43043315187329	-1.90778646103097	1.18692330099392	-1.60733760929068	0.107980328354608	0.282526486198046
Vti1a	807.945572396515	0.0232813490107284	0.213883397238757	0.108850660272333	0.913320941415393	0.963302291895864
Zfp28	23.3523804367492	0.59461914135239	0.593309763989042	1.0022069034471	0.316243674309618	0.54972157822493
Mzt1	250.941662830889	-0.150950217113809	0.235244285818772	-0.641674319902923	0.521084666456662	0.723595881460205
8030462N17Rik	763.222221824078	-0.80389190479012	0.206371650769329	-3.89536015142248	9.80529241103669e-05	0.00157511554930972
Chm	33.3847229484956	-7.25374040582542	1.31839480362399	-5.50194857100953	3.75616533990339e-08	2.35563924665059e-06
Gm19705	33.641568270451	-0.153711855214717	0.518010683584851	-0.296734913170066	0.766668900027611	0.886744441304998
Ctsa	159.781479494812	1.48855074963279	0.278311078537002	5.34851417865813	8.86792299786283e-08	4.87992275051815e-06
Gm15446	30.6528197372342	-0.177712243280841	0.541542778007259	-0.328159197200961	0.742791296969491	0.872673286435175
Nipa2	253.544815268268	-0.630590865347567	0.26437582882918	-2.38520619732982	0.0170695508683768	0.0785199339945331
Mpz	1.77388279215244	1.14901850532882	2.00646843717634	0.572657154251483	0.566876853095654	NA
Mrps14	3.97374004004869	0.286304199134627	1.51571728476852	0.188890238312715	0.850178844551666	0.934915910230762
Snrnp40	309.97442967493	0.200262992499604	0.21812640241182	0.918105237537957	0.358563773094485	0.591696873147368
Fam174a	36.7569486914341	-0.539187412841629	0.49801963912462	-1.08266295238752	0.278958053828981	0.511903596918911
Vav3	16.1689738942099	-1.55723240407646	0.782411677394428	-1.99029800943452	0.046558117168043	0.158571469648805
Hypk	2.62699986248254	1.37446622865092	1.81174976036351	0.758640215509201	0.448067808884051	NA
Ctnnd2	691.111863513335	-0.0721990017420757	0.189688905675204	-0.380617946448059	0.703486762590423	0.849095017247928
Cdh23	22.8382506568206	0.190935556825081	0.687825743669581	0.2775929202743	0.781324867436667	0.894393681030288
Glra1	5.07477251605953	0.69858847773304	1.34045998488493	0.521155786528765	0.602258251397646	0.783842174927918
Lactb	14.3540055515089	-0.861400359450763	0.760464518304007	-1.13272919211519	0.257327994686396	0.485585459898286
Sdhaf2	165.549378352616	-0.230639525760536	0.265856551466235	-0.867533730083112	0.385649638858261	0.614819818459137
Haao	1.80336152613237	-0.857097163861608	2.25085209972692	-0.380787864278418	0.703360664983571	NA
Smug1	37.5051690206341	-0.811803576494332	0.526949653340732	-1.54057142147774	0.123421127814066	0.308889148487112
Cttnbp2	37.5661512946719	-0.288228775588589	0.483679049008307	-0.595909159554353	0.551235913890486	0.747564870873521
N4bp2l1	17.690076724986	-0.81750224440267	0.726558236285424	-1.12517098227694	0.260516586939351	0.488865119662054
Zfp60	198.466461846278	-0.474961115551615	0.27818515957502	-1.70735605118982	0.0877558938038383	0.246341744895808
Rnf145	308.702955428082	-0.0471351413497122	0.262722996328213	-0.179410032652138	0.857615754280812	0.938830168496307
Pgghg	75.8597510563379	1.26885704317482	0.359118857564976	3.53325094588008	0.000410482640582063	0.00488507356982246
Mfn2	173.609910433258	0.379085195327507	0.261847566050701	1.44773236217176	0.147691915487181	0.345481062531785
Tafa2	6.72106697647722	-3.6371127499631	1.63834489989143	-2.21999210923422	0.0264193032564294	0.106484824898871
BC065397	31.0917663283525	-6.39798234264802	1.24285108500424	-5.14782697609036	2.63521390630255e-07	1.25332655679397e-05
5330417C22Rik	2.95479194864252	-2.3228198491417	1.94603330000259	-1.19361772953146	0.232627535469812	NA
Anapc16	191.581668092595	0.249334769338785	0.257659293588487	0.967691736891131	0.333198346124752	0.566764896582364
Atf7	377.779150973272	-0.511911829759867	0.215495762831248	-2.3755076342765	0.0175248298721844	0.0798966653227935
Kcnq5	12.0398415538884	-0.590768642491794	0.897566971249281	-0.658188927862988	0.510416738575381	0.714068673979237
Ccdc90b	62.2694145911087	0.265343245001307	0.386460501201724	0.686598615320853	0.492335701299307	0.701222944834532
Nlrp5-ps	77.7576293038085	-0.453457992167315	0.422200680863522	-1.07403425129458	0.282807330611901	0.515627768586895
Fam183b	0.680068182697818	-2.59731854221896	3.63088551362793	-0.715340247570559	0.474398824668831	NA
Exoc7	57.8757467545176	0.184393239032284	0.434878539939502	0.424010895221309	0.671557867496044	0.830246722000342
[truncated: 12,748 more rows]
