# Supplementary material for: Transcription elongation can be sufficient, but is not necessary, to advance replication timing
Source: EMBO Rep. 2026 Mar 24;27(8):1964–99. doi: 10.1038/s44319-026-00735-2 (PMC13121604; doi:10.1038/s44319-026-00735-2)
Supplement: Supplementary file 4 — Source data Fig. 3 [file 44319_2026_735_MOESM4_ESM.zip › Fig3/3D/R26vTRE_Ptn_Dox_cas_DESeq.txt]

baseMean	log2FoldChange	lfcSE	stat	pvalue	padj
Zc3h14	811.177425617886	-0.240090838679606	0.415746063848015	-0.577493954981558	0.563605821054028	0.999861417121641
Troap	195.160690157885	0.0162540415560603	0.477414765348091	0.0340459548715659	0.972840505235662	0.999861417121641
Clca2	3.89142744203614	1.85956577625219	2.08230709972896	0.893031472876521	0.371840318528317	0.999861417121641
1810013L24Rik	1605.02391884484	-0.0770989887132211	0.429328277002299	-0.179580504809862	0.857481910760862	0.999861417121641
Srsf7	1106.57609731811	-0.135573649058434	0.518014589389233	-0.261717819990905	0.793539000910336	0.999861417121641
Fignl2	6.31524970319419	0.652501302647223	1.43039891273145	0.456167364809599	0.648269631315862	0.999861417121641
Sema6a	111.001107580779	1.9548226821563	0.568447743783794	3.43887842555992	0.000584129494769373	0.0331933585846172
Anapc15	71.2464959780335	0.583721925021865	0.593477960670098	0.983561250299477	0.32533128561056	0.999861417121641
Misp3	5.60727916379908	-0.427485838289041	1.54558990037389	-0.276584259631632	0.782099352363838	0.999861417121641
Nmb	30.632978412293	0.359660153436264	0.733925933909659	0.490049658717382	0.62409875952529	0.999861417121641
Tcerg1	2066.70304479579	-0.126422593319651	0.374566301816226	-0.337517263850602	0.735727000203393	0.999861417121641
Zfp712	106.635444512365	0.331084888593808	0.624839111036197	0.529872222698665	0.596200526321194	0.999861417121641
Fam129c	30.3961657168228	0.154226583866693	0.832218256919887	0.185319875626736	0.852978149537361	0.999861417121641
Atp5g3	390.305616078374	-0.132489816782473	0.525886781724139	-0.251936008636878	0.801090526203706	0.999861417121641
Pifo	2.11273425034102	0.851127179824187	2.35707643437791	0.361094433515399	0.718028854340803	0.999861417121641
Fyco1	487.915564768308	0.0164364017012912	0.386463303364239	0.0425303038042917	0.96607595465654	0.999861417121641
Tlr3	6.21471307733469	-0.716719914516241	1.79136519352757	-0.400097041689679	0.689085043053312	0.999861417121641
Trafd1	36.9295761093748	0.715527507355467	0.788488484654107	0.907467288719319	0.364159740122878	0.999861417121641
Erfl	6.40648607617613	1.37146963498153	1.58568663676517	0.864905841534584	0.38709047112168	0.999861417121641
Krt80	5.00645857923183	0.937940104641593	1.68379823165189	0.557038300082681	0.577501261497901	0.999861417121641
Armc8	545.784121554412	-0.137760616577391	0.390440709005177	-0.352833640038196	0.724213162551492	0.999861417121641
Ppil4	690.778802517494	-0.0758283500981505	0.418727096386299	-0.181092531991755	0.856294946293567	0.999861417121641
C530005A16Rik	35.0400630867442	1.01524594936593	0.723873744323066	1.40251799064124	0.160760622026505	0.999861417121641
Katnbl1	711.037498961672	-0.237370547596751	0.450463708387938	-0.526947106230205	0.598230320304414	0.999861417121641
Spag9	1101.32490438353	0.226987117903868	0.410330127139887	0.553181701490041	0.580138995625162	0.999861417121641
Gm5860	3.1385154788917	4.53228009599596	2.72283410445835	1.66454507403695	0.0960035513075688	0.999861417121641
Taz	12.0243771864713	-6.18521294266752	1.51832725752571	-4.07370210342336	4.62716610212901e-05	0.00314666258740273
Gfpt1	386.774227176507	-0.0809465637064458	0.486375219776735	-0.166428223344938	0.867819964650262	0.999861417121641
Abcc5	1966.74550411498	0.191485445234483	0.356644919174316	0.536907817663011	0.591331290672051	0.999861417121641
Kcnmb4	47.3802789002792	1.83763614867698	0.801173694991487	2.2936800848117	0.0218088815053502	0.695913020804375
Gm4013	5.0907516088152	0.0610832854872666	1.53743121087399	0.0397307437596133	0.968307791045255	0.999861417121641
Hpcal1	602.306336261035	0.455050513601176	0.548913725130631	0.829001886394592	0.407103339796388	0.999861417121641
Tbc1d31	1018.82441276275	0.0806545129626541	0.357407442586412	0.225665454471206	0.82146162835443	0.999861417121641
Cyp3a13	5.96049115206438	0.871484400742818	1.79506620482447	0.485488723703111	0.627329709631037	0.999861417121641
Akap7	680.136592422502	0.0577756688359508	0.474821214451752	0.121678785777634	0.90315341487546	0.999861417121641
Ablim1	892.372980699647	1.03705137183455	0.647067209344566	1.602694985711	0.109002011120372	0.999861417121641
Ulk1	1405.49339849658	0.223841323029733	0.552727449226874	0.404975948530927	0.685495190291894	0.999861417121641
Golga3	326.607735765057	0.360434481970509	0.408108801222743	0.883182330032099	0.377137767029417	0.999861417121641
Mir1193	38.7933557593412	-0.488921734201992	0.683845820333208	-0.714959015123851	0.474634368833642	0.999861417121641
Wdyhv1	272.14548083293	0.231577472258981	0.465058953672958	0.497952937858783	0.618517213557993	0.999861417121641
Traf1	50.1080864045626	-0.119663455292398	0.60692344789573	-0.197164001007514	0.843699200661261	0.999861417121641
Rxra	187.472190786931	0.161744999308797	0.53825279411206	0.300500064427205	0.763795747289055	0.999861417121641
Dapk3	169.823686356325	0.140778200324072	0.446978449034003	0.314955230231608	0.75279564624222	0.999861417121641
Ap3m2	20.5871112123259	0.334963714715284	0.906048401173203	0.36969737409343	0.71160798856569	0.999861417121641
Sirt2	45.4457082937508	0.245342146354277	0.700611472003599	0.350182884748734	0.726201450569022	0.999861417121641
Inhbc	16.167705862846	0.971952201722418	0.982411034422399	0.989353913653739	0.322490014554092	0.999861417121641
Slit3	66.2979706461451	-1.3504878933136	0.609147001526263	-2.21701475986888	0.0266220829345711	0.790232955515812
Dcakd	494.544419581174	-0.151275928460967	0.389022480383561	-0.388861662472089	0.6973784834178	0.999861417121641
Vps35l	937.654059153958	0.209698446858299	0.361395986023108	0.58024564457916	0.561748976748032	0.999861417121641
Cyhr1	35.0981069933419	0.240875855388397	0.686758079429217	0.350743387815103	0.725780872069153	0.999861417121641
Taf10	32.2244297359337	0.114823682358522	0.748506124735873	0.15340379799703	0.878079849969786	0.999861417121641
Hagh	64.0116086335437	0.371416477736668	0.621385221657376	0.597723384450656	0.550024519542432	0.999861417121641
Ogfod3	143.384885421	0.0691616715749573	0.497421596820462	0.139040347297024	0.889418266150175	0.999861417121641
Syn1	36.2731337083593	-8.34201915374868	1.37972935162837	-6.04612719436846	1.48368979615127e-09	1.70964338802347e-07
Glyatl3	13.8074351311207	0.582492300276968	1.17689174681165	0.494941273787513	0.620641575026325	0.999861417121641
Ccl27a	1.45189958182374	0.711631167205364	3.02552834815545	0.235208890916266	0.814046605604529	0.999861417121641
Sqor	3.32964863176262	3.27977784158884	2.31915270721164	1.41421383395325	0.157299127334646	0.999861417121641
Fundc2	10.7634208943951	-3.97979680310918	1.28109174115078	-3.10656659103445	0.00189273673599264	0.0943128548358136
Rab5if	243.717378160709	0.0383686760840789	0.454256023391701	0.0844648702676506	0.932686832464879	0.999861417121641
H1f5	137.662061968939	-0.236132562085032	0.848833310897982	-0.278184843895001	0.780870468682377	0.999861417121641
Ankrd2	1.699516329266	2.29922666933835	2.93941943415153	0.782204350500263	0.434094488161527	0.999861417121641
Pop4	144.189415075464	-0.0087995108665998	0.530940138526158	-0.0165734519357049	0.986776903935879	0.999861417121641
Carnmt1	1623.49328178163	-0.14283170284213	0.362140104983695	-0.394410066370752	0.693278313005526	0.999861417121641
Iqcm	35.9467007150792	-0.0210611981334238	0.967908795081947	-0.0217594862661008	0.982639811804638	0.999861417121641
Clcc1	226.063799414166	0.0774982751924565	0.410117431815134	0.188966059914737	0.850119417771845	0.999861417121641
Ilf3	1212.33327495696	0.139581826260024	0.387081329836434	0.360600771726722	0.718397912331028	0.999861417121641
Tpd52l2	661.874518650994	-0.268588278522311	0.411140983775122	-0.653275370545929	0.513578767644975	0.999861417121641
Arhgap25	16.2267677314624	0.0223882548658113	0.98549200381076	0.0227178452785401	0.981875341035194	0.999861417121641
Banf1	74.6475343163109	0.271618463392528	0.747075411648779	0.363575696853779	0.716174877610694	0.999861417121641
Tbc1d23	805.074736548049	-0.101151757941869	0.367498476679297	-0.275244019664714	0.783128769700587	0.999861417121641
4930473A02Rik	35.8034781707426	0.730814163443719	0.735242520125269	0.993977012264204	0.320234059044438	0.999861417121641
Pard3	4458.32508871904	-0.11081170392046	0.40643545411572	-0.272642809081586	0.78512780124403	0.999861417121641
Rorc	5.14950176543275	-0.598056081003027	1.54139205415771	-0.387997381581049	0.698017971315029	0.999861417121641
1700123J17Rik	56.175943640966	1.22488288877903	0.828268814103557	1.47884704569583	0.139181198880355	0.999861417121641
Evi5l	49.5685153483156	-0.378658204871228	0.62336774937758	-0.60743951744265	0.543559269817968	0.999861417121641
Pex5l	10.9909580032308	-0.0256298077831569	1.16989546223296	-0.0219077760454235	0.982521521877505	0.999861417121641
Mtmr1	16.2252764772236	-6.40191764177828	1.40971650944304	-4.54128017859959	5.59136656103808e-06	0.000416042804248004
Mtor	774.176869519283	-0.0610848311199167	0.35906655923436	-0.170121192154926	0.864914827512489	0.999861417121641
Zfp758	71.6906150600487	-0.047743323109912	0.578005494504826	-0.082600119832448	0.934169505989742	0.999861417121641
Plekhh2	76.0570901800373	-0.556102048135098	0.545274141055014	-1.01985773075381	0.307795938809275	0.999861417121641
Adgrl3	234.073497940254	0.477451124936749	0.542102339253717	0.880739835201652	0.378458650627236	0.999861417121641
Golga5	174.014602228283	-0.253468093062176	0.434245771413803	-0.583697320153384	0.559423970554884	0.999861417121641
Plekhb1	154.936354058102	0.695251367336329	0.508863003445207	1.36628397550853	0.171849848656358	0.999861417121641
Nufip1	877.414614791629	0.200023108552298	0.359458375667095	0.556456942145494	0.577898521633252	0.999861417121641
Smap1	471.577324127268	0.0151713739063806	0.403847164000576	0.0375671176097672	0.970032825751564	0.999861417121641
Acox2	42.5290555334983	0.809823119457722	0.993901455614731	0.814792165644675	0.415191286134596	0.999861417121641
Hars2	182.484690159789	-0.18901671209542	0.525999116480561	-0.359347964993027	0.719334796370769	0.999861417121641
Gpa33	54.6346348691054	-2.01385665352471	0.712229790973875	-2.8275377961529	0.00469074777818042	0.211504287726488
Sdhb	265.468961718313	-0.0719246699673466	0.438969324530309	-0.163848966085056	0.869850043173518	0.999861417121641
Gmpr	59.9884251741922	-0.56674437785209	0.655298604886992	-0.864864313193261	0.387113266815861	0.999861417121641
Me1	452.32180135127	0.540193334565879	0.391854305319547	1.37855658910106	0.168031508862413	0.999861417121641
Klk11	4.6967729504311	-0.489381260159614	1.64481006003144	-0.297530561158083	0.766061479375131	0.999861417121641
Magt1	121.228555500792	-7.81960253563519	0.850311090673382	-9.19616669875806	3.70946967285361e-20	2.27967519561703e-17
Mcam	277.048183337105	0.451413752257041	0.494844451905377	0.912233633253625	0.361645742361264	0.999861417121641
Pbld1	6.62972612869393	-0.498143750538818	1.35263652789198	-0.36827613351175	0.712667346605335	0.999861417121641
Tab2	1244.67583677265	-0.0144217502246352	0.377858648063133	-0.0381670508232634	0.96955449137881	0.999861417121641
Mettl27	256.35893333396	-0.147814231604743	0.479227676809929	-0.3084426020398	0.75774556931438	0.999861417121641
Trmt1	374.640083519625	-0.112807475821068	0.458686927412126	-0.245935667836707	0.805732032665403	0.999861417121641
Vps37c	248.032968363534	0.022520983796444	0.438396402898759	0.0513712787046862	0.959029670817834	0.999861417121641
Sec23a	877.109564678322	0.482054958143811	0.42598499343978	1.1316242721399	0.257792431155421	0.999861417121641
Rara	252.880691376239	0.109277639829179	0.47906544611078	0.228105868866838	0.819563937666752	0.999861417121641
Med1	1175.92560142106	0.0348935415791416	0.359453888553122	0.0970737629785993	0.922667816548266	0.999861417121641
Ap5b1	19.1591062966193	-0.793664799638307	0.914879480903228	-0.867507487275537	0.385664011184928	0.999861417121641
Bag5	27.3013957008208	0.690443430981314	0.897452386990336	0.769337115807068	0.441693208975956	0.999861417121641
Pdcd2l	470.644962800759	-0.0194089031298785	0.39907323815741	-0.0486349403420102	0.961210224535233	0.999861417121641
Ctcf	891.974373992631	-0.0518235856210725	0.385300148253775	-0.134501857463443	0.893005742393106	0.999861417121641
Mnd1	443.710506334686	-0.428547697701669	0.511133703258606	-0.838425826685991	0.401791589451191	0.999861417121641
Lix1	50.2456925366472	2.34312787529031	0.903176132511012	2.59431996810626	0.00947782361768857	0.375335387322927
Ctnnbl1	23.0963486745275	-0.0127382892246445	0.784335579795839	-0.0162408662220325	0.987042233225694	0.999861417121641
Snph	33.8959131084812	0.411481903422278	0.75004904895501	0.548606659785205	0.583275414474665	0.999861417121641
Ppm1m	27.1472855574061	0.082880389199299	0.737606305798351	0.112363992210713	0.910534804532875	0.999861417121641
Prkar1a	562.690060273385	-0.109774628567968	0.43506549239955	-0.252317479748898	0.80079567824777	0.999861417121641
Slc27a3	52.2726342833218	0.63412909152081	0.622477342221074	1.01871835086906	0.308336697981659	0.999861417121641
Impdh2	220.384181366125	0.0495046326006352	0.578473155262752	0.0855780983961985	0.931801809523429	0.999861417121641
Tiprl	493.667256300542	0.247607513218546	0.427839587808338	0.578739135588052	0.562765204934829	0.999861417121641
Uaca	494.266373429573	-0.0890800957440385	0.3873802958546	-0.229955154398132	0.818126617492198	0.999861417121641
Smim31	12.9403526791866	0.675472205242978	1.08785959043337	0.620918555283305	0.534653211860691	0.999861417121641
Calca	43.6632417573379	-0.628077761297998	0.705466142047223	-0.890301779012882	0.373303866145113	0.999861417121641
Phf3	39.4387675495485	-0.00466840883095771	0.657251437502721	-0.00710292677136728	0.994332732046413	0.999861417121641
9330020H09Rik	36.9805656198752	0.932082944764362	0.75709478697779	1.23113110907169	0.218273832091986	0.999861417121641
Ube2q2	720.569279550906	-0.321554032956775	0.387669627799876	-0.829453766552917	0.406847688022861	0.999861417121641
Rfx3	1101.55875236972	-0.323386506710548	0.430205247689543	-0.751702840556514	0.452229781803549	0.999861417121641
Bri3	282.815797860206	0.208826983824667	0.548241466039013	0.380903300389552	0.70327500342262	0.999861417121641
Fbxo27	79.3040724293046	0.970190079681367	0.601871644899568	1.61195512017061	0.106971706256272	0.999861417121641
Eps15l1	1659.14351149656	-0.184836186000334	0.359863397951466	-0.513628746498031	0.607511577473271	0.999861417121641
Tmprss15	8.13047343441014	0.0250386683502312	1.89412506124006	0.0132191209876283	0.989452974631086	0.999861417121641
Max	852.468954180085	-0.419837394692974	0.418528559550042	-1.00312723018075	0.31579947792321	0.999861417121641
Ttc8	107.353077022711	-0.516164178654542	0.583984051287208	-0.883866909578818	0.376768061946145	0.999861417121641
Vti1b	303.037818977383	0.0793775548650833	0.418422664687365	0.189706632943491	0.849539022863098	0.999861417121641
Cpsf3	440.086987083924	-0.0827305103680125	0.40700886475184	-0.203264639993664	0.838928191774322	0.999861417121641
Nlgn1	24.9258107827915	0.381600752362596	1.09398314679263	0.348817761481411	0.727226128215159	0.999861417121641
Casq2	35.465332048408	0.592068592576095	0.778502745988569	0.760522163379484	0.446942526361908	0.999861417121641
Pidd1	154.030221848062	-0.169728103528879	0.438508567671922	-0.38705766783527	0.698713515909581	0.999861417121641
Asb4	20.0326117839401	0.284602846399426	0.891360402058527	0.31929043038277	0.749506288671627	0.999861417121641
Orc4	1923.31570316834	-0.420584067306838	0.416717670941236	-1.00927821552868	0.312841224615565	0.999861417121641
Mapkbp1	183.471530898416	0.67284581930631	0.486247043983012	1.38375302766841	0.166434090398457	0.999861417121641
Mospd1	15.2431789029247	-5.89685105971988	1.35843305792238	-4.34092134708401	1.41886509554749e-05	0.00102361863175737
Dclk1	31.3730397261844	-0.32671395053686	0.810807989830918	-0.402948607604361	0.686986031886364	0.999861417121641
Gpcpd1	346.850619028986	-0.0366721478875025	0.436096027061273	-0.0840919100653717	0.932983356695045	0.999861417121641
Sinhcaf	1033.57549723272	-0.24505655872823	0.389385462064736	-0.629341828605529	0.529125292625594	0.999861417121641
Acbd5	396.327228201353	-0.0189895178024867	0.425684045094098	-0.0446094187022891	0.964418635096352	0.999861417121641
Myo7a	6.16926985155721	0.125441556669166	1.5530083806616	0.0807732644789244	0.935622270433193	0.999861417121641
4930548K13Rik	3.7785170558022	2.20856778803286	2.08199280570577	1.06079511032901	0.28878302484927	0.999861417121641
Luc7l2	2657.59238875191	-0.552574339993282	0.407365062646355	-1.35645982108433	0.17495291090655	0.999861417121641
Dnah8	344.161070262165	-0.370810723561179	0.410069823842776	-0.904262401184026	0.365856278644106	0.999861417121641
Evc	37.4036448493742	-1.69205740645855	0.666132625128148	-2.54012090480186	0.0110814153777254	0.427613779913016
Shroom2	59.3300783690717	-9.04363895161368	1.27339918295787	-7.10196698148259	1.22993620226616e-12	2.12586785460441e-10
1500009C09Rik	1.36383775273452	1.16468306508397	3.13233761061197	0.371825521341688	0.71002276060031	0.999861417121641
Kmt2e	758.535757501399	-0.102762206567414	0.392723996894912	-0.261665208594096	0.793579565689774	0.999861417121641
Setd5	2285.93646178659	-0.754766490116257	0.394948438561896	-1.91105070035103	0.0559980657303982	0.999861417121641
Pcyox1	110.582625613178	-0.734189304087161	0.477933379678986	-1.53617498861514	0.124495468532238	0.999861417121641
Arpp21	9.9079090613723	0.338227579570963	1.36087215735474	0.248537364618003	0.8037186639934	0.999861417121641
Smim4	142.684619346485	0.315861792300692	0.472829791899062	0.668024303274277	0.504118079161518	0.999861417121641
Smc6	1004.64642879945	-0.185382967789166	0.357001382528421	-0.519278010847499	0.603566885152122	0.999861417121641
Nsmf	8.04881391893347	0.214896819969951	1.29827028912764	0.165525485539956	0.868530391941424	0.999861417121641
Hmbs	200.83525549409	0.0733508805897273	0.497724100608262	0.147372571470994	0.88283795390985	0.999861417121641
Slc35b1	194.231647362822	0.0598523392344158	0.478108839751044	0.125185594279289	0.900376621624497	0.999861417121641
Synj2	141.702847395969	0.238567900258534	0.471766926931788	0.505690175888545	0.613074165961875	0.999861417121641
Suds3	356.593227754794	-0.33636306449177	0.411568822567812	-0.81727051722036	0.413773851505236	0.999861417121641
Ptk2b	200.961298882425	0.780584062892302	0.577060666745955	1.35268977401287	0.17615475868502	0.999861417121641
Gfm2	446.996907929994	0.129037663949172	0.395634788992056	0.326153481795462	0.744308234728124	0.999861417121641
Rlim	204.929370725369	-8.10573237910024	0.759420974034053	-10.6735692800826	1.35326070552469e-26	1.87122124056427e-23
Ddt	75.7054562083044	-0.0892698005885855	0.573886215866341	-0.15555313600593	0.876385267206851	0.999861417121641
Epha3	27.92991542304	-0.815568231558129	1.01398897865142	-0.804316662931402	0.421214116764752	0.999861417121641
Gatad2a	2268.78695278256	0.0980311211879381	0.366165658999859	0.26772341637853	0.78891222391307	0.999861417121641
Shc1	268.788826304556	0.25452424963726	0.399473454866204	0.637149343809359	0.524027569993635	0.999861417121641
Anks1b	408.72245312562	1.72450552275397	1.49987612649831	1.1497652988051	0.250240551296785	0.999861417121641
Cdk6	2750.98339183316	0.129825886319086	0.479178147759415	0.270934488407157	0.78644141880234	0.999861417121641
Kdm1a	1831.66780766941	-0.0160816109035627	0.374778340582517	-0.0429096592897208	0.965773548844233	0.999861417121641
Scaf4	1012.58065199192	-0.248217556206514	0.381014384888371	-0.651465052373906	0.514746329556146	0.999861417121641
Plcxd2	43.2619137026675	0.0875549514604759	0.672488549412749	0.130195453196836	0.896411791786174	0.999861417121641
Morc2a	1129.56398076066	-0.225014278682483	0.389949938283604	-0.577033758930446	0.56391665053153	0.999861417121641
Atp6v1c2	53.8815307774158	0.48172263714046	0.651779962559422	0.739087828427285	0.459853667258549	0.999861417121641
Map1a	29.9493574778155	0.151976766869476	0.75657354822411	0.200875073185162	0.84079625914256	0.999861417121641
Runx2	11.260809587861	0.858333872622073	1.3368563518062	0.642053928578335	0.520838168232956	0.999861417121641
Ackr3	34.1756938061742	0.159036388213152	0.923677373189314	0.172177421282958	0.863298047994593	0.999861417121641
Socs1	6.26599145111835	1.20037721936948	1.49543492701299	0.802694385216171	0.422151399032074	0.999861417121641
Sort1	195.613815524917	0.149526876935716	0.61934700886381	0.241426655486756	0.809224455560562	0.999861417121641
Rangrf	27.4115928935493	0.0238559653117069	0.774448952960139	0.0308037930976901	0.975426015402454	0.999861417121641
Phyhd1	134.090630244414	-0.0520739105423624	0.449076212070019	-0.115957846670006	0.907685949842396	0.999861417121641
Slc4a9	35.9059117768474	1.81602130303094	0.809910663671665	2.24224891026641	0.024945289671391	0.760877190289323
Specc1	458.124276801846	-0.151991399109837	0.448595028035008	-0.338816503998292	0.734747967511465	0.999861417121641
Gtf2a2	560.131888787824	0.168222256443336	0.378776571459636	0.444120014590876	0.656955816828242	0.999861417121641
Deaf1	867.445878907116	-0.624322980950751	0.412599316254621	-1.51314594172878	0.130242592075363	0.999861417121641
Mtarc1	25.4806757787329	2.7799940500969	1.17767991090495	2.36056845697632	0.0182469502047651	0.62298692334911
Set	1116.61544989535	-0.481929884703118	0.492995980279262	-0.977553375648469	0.328295266672314	0.999861417121641
Glra3	12.4039232587434	-0.863108711849926	1.25937593816552	-0.685346357424597	0.493125385409204	0.999861417121641
Dnhd1	73.7053301194198	0.761242478152751	0.673365372180127	1.13050434370884	0.258263769169705	0.999861417121641
Pgpep1l	257.04097059385	-0.134401753460992	0.498398863409366	-0.269667054498476	0.787416408517943	0.999861417121641
Notch3	127.239619695543	0.204589814970851	0.650767765261856	0.314382220343272	0.75323075821445	0.999861417121641
Gtsf1l	107.727426781463	-0.157643326039512	0.501468477737784	-0.314363380826388	0.75324506523185	0.999861417121641
Rnf212	3.26147669221567	1.26831110815197	2.04146291620814	0.621275604901884	0.534418301825381	0.999861417121641
Tceal8	10.566127880427	-6.56834435114181	1.60899943492007	-4.0822539825616	4.46010154258308e-05	0.00304553353481815
Gm5087	16.2755257652863	1.74295365392871	1.29571366027038	1.34516884970171	0.178570713261991	0.999861417121641
Slco6b1	9.89465089514749	-0.165468518681461	1.45543315568041	-0.113690222072827	0.909483363917689	0.999861417121641
Ranbp3	906.740726786164	0.0450316232251662	0.438986340437543	0.102580921265756	0.918295585571213	0.999861417121641
Parp6	151.60985802686	0.138802791856148	0.47327247498928	0.293283043471505	0.769305813440317	0.999861417121641
Gng10	20.9392450369244	0.47569462148452	0.839467586656437	0.56666228576995	0.570943648778132	0.999861417121641
Mrps18b	113.278923298948	0.226829352765385	0.484422900625152	0.468246551665208	0.639608285577491	0.999861417121641
D16Ertd472e	1144.22091095626	0.236380750119722	0.446805190094791	0.529046562931763	0.596773149451333	0.999861417121641
2310039H08Rik	78.9622240298534	-0.0623731903523605	0.668387256464794	-0.0933189401040681	0.925650185712169	0.999861417121641
Rps10	939.078314338079	-0.158285790089333	0.477468268481004	-0.331510595652558	0.740258838880371	0.999861417121641
Arih1	2537.19006847409	-0.260285132373449	0.36488639660906	-0.713331970696401	0.475640358535608	0.999861417121641
Dancr	47.4374801660437	0.247690919098207	0.988948479762127	0.250458870372888	0.802232507914349	0.999861417121641
9530026P05Rik	84.3722541228295	-1.42056065261622	0.614872674130397	-2.31033303703941	0.0208697232403962	0.680336577068553
Itgal	2.9061334223301	-0.776572269390419	2.05165927545569	-0.378509374670868	0.705052230930463	0.999861417121641
Sirt6	140.423217197479	0.398576619725345	0.457168115612328	0.871838184059476	0.383296660476054	0.999861417121641
Rgs12	229.716993497777	0.340633331250479	0.526224601502167	0.647315481408704	0.517427783919195	0.999861417121641
Hfe	2.94085129934639	0.283000524684933	2.17393015626029	0.130179216599933	0.896424637395147	0.999861417121641
Tdrd7	24.7693701411877	-0.0800442686623801	0.796203373236749	-0.10053244102318	0.919921629077994	0.999861417121641
Ak2	704.033656437483	-0.0482752525777031	0.426239992687759	-0.113258383553575	0.909825709996351	0.999861417121641
Znhit1	65.0907909149707	-0.128894297670096	0.60559466404138	-0.212839222872163	0.831452369171418	0.999861417121641
Prx	163.184072896518	0.285908761129132	0.441507117447224	0.647574523333271	0.517260179584727	0.999861417121641
Alas2	31.7799952542711	-6.80991757760581	1.15280503495326	-5.90725870474875	3.47847277186082e-09	3.67632475818386e-07
Fiz1	277.899891949971	0.0163396739723913	0.443821379827618	0.0368158784480768	0.970631813460633	0.999861417121641
Serpinh1	110.895913027077	-0.661660491210196	0.528276119415093	-1.25248987583006	0.210391415129912	0.999861417121641
Myh3	7.87844616103294	0.339053122844079	1.37595889811175	0.246412246259221	0.805363127310724	0.999861417121641
Grm5	32.0215661818808	-0.382412948668005	1.2378704868845	-0.308928076660483	0.757376238657878	0.999861417121641
Vill	22.3990661575233	-0.213648417176274	0.803344076089463	-0.265948830065788	0.790278617840287	0.999861417121641
1700123O12Rik	72.9839522492239	0.172911444237613	0.659572631663608	0.262156790528871	0.793200564789173	0.999861417121641
Wnk1	1770.04565453828	-0.281914053960837	0.407693283166822	-0.691485647668817	0.489260397070205	0.999861417121641
Tex14	671.172167971	-0.245545894056406	0.512590782262234	-0.47902908626786	0.631917936649752	0.999861417121641
Zbtb37	301.616713264069	-0.0157973629397001	0.409031157028599	-0.0386214171420579	0.969192226619991	0.999861417121641
Egfem1	26.6967792549389	-0.188333865855254	1.15775729338866	-0.162671284327664	0.870777257580035	0.999861417121641
Eya1	2083.90291578209	0.196096438363348	0.505312102290956	0.38806994226795	0.697964274866808	0.999861417121641
Adgrg2	4.83770664246706	-6.28841263738065	2.104827836424	-2.98761377465643	0.00281164620823548	0.134837125818646
Nkain3	67.5167762283794	0.700733718339633	0.825498905858302	0.848860868702248	0.395958715386451	0.999861417121641
Cd2bp2	381.792145436543	-0.00410186970881658	0.434591251325027	-0.00943845440125722	0.992469314766684	0.999861417121641
Sapcd2	50.1690745832193	-0.265461422619712	0.639694880547932	-0.414981314829862	0.678155581691178	0.999861417121641
Kcng2	5.17028874309386	2.00568907499054	2.01657930625154	0.994599651386263	0.319931017139403	0.999861417121641
Tecr	1024.02691928359	-0.432572224672414	0.405426890684938	-1.06695494208984	0.285992183007569	0.999861417121641
Tfg	465.035223000838	0.201294577228246	0.380882717540797	0.528494909214895	0.597155879504044	0.999861417121641
Gm12530	4.12275522853855	-0.476172799811602	2.0056850223584	-0.237411554906906	0.812337526434507	0.999861417121641
Trpm3	177.828498887797	0.0838797819465358	0.480047984080746	0.174732078309128	0.861290160670395	0.999861417121641
Trpc4	7.82723802170843	-1.05000860922258	1.56446261603168	-0.671162479986874	0.502117027781532	0.999861417121641
Mtarc2	539.6053584829	-0.165324728095902	0.43110638240742	-0.383489400395052	0.701356927929999	0.999861417121641
Itih5	7.54794891046932	-0.360099180926929	1.25748805608362	-0.286363897601095	0.774599422901399	0.999861417121641
Adcy4	24.0374807232442	1.47068502758328	1.06819874924329	1.37678969257839	0.168577278529863	0.999861417121641
Mical1	91.496403731065	-0.47235803525919	0.570250031621753	-0.828334956713348	0.407480831118275	0.999861417121641
Zc3hav1l	146.981629262421	-0.795271037100684	0.530846562190202	-1.49811846538009	0.134102474349242	0.999861417121641
Wnk2	300.884237807932	0.0454805185127168	0.469157843599863	0.0969407612664926	0.922773438417335	0.999861417121641
Sec22a	454.361288568139	-0.165893341408989	0.443883932822302	-0.373731349891866	0.7086041988811	0.999861417121641
Ahsa2	108.357847710541	0.201406358876208	0.56985238334304	0.353436020912394	0.723761585300612	0.999861417121641
Tfeb	997.954924214218	-0.515541730595743	0.451650661585496	-1.14146125411609	0.253678026892219	0.999861417121641
Tgm1	396.950971465796	0.981978389764663	0.50792962161189	1.93329616541835	0.0531997239336698	0.999861417121641
D7Ertd443e	3.38049013663808	0.675883053076217	2.14786788047605	0.314676269997769	0.753007463393129	0.999861417121641
Tlcd2	16.1447439145949	0.383238724756792	0.958139967642449	0.399981983529787	0.689169786683193	0.999861417121641
Cbwd1	433.547702530206	-0.156051069827663	0.425380610858066	-0.366850453086898	0.713730571217937	0.999861417121641
Lrch2	17.935494260431	-4.377175323068	1.12227681358301	-3.90026352686849	9.60880397134678e-05	0.00599394301866756
Zdhhc6	242.828375382429	-0.497782504913234	0.432915561039054	-1.1498374041314	0.250210846308461	0.999861417121641
Cbx3	887.41159635798	-0.583191483224136	0.501766294263864	-1.16227711962943	0.245122917481505	0.999861417121641
Fndc4	2.36714837179283	0.624920689217987	2.27776478131206	0.274356989951357	0.783810292318345	0.999861417121641
Slc25a28	264.250665683495	-0.0103842474537697	0.41292847020538	-0.0251478117955996	0.979937063927653	0.999861417121641
Gbp4	10.585969346319	0.0665876350111387	1.36858892508716	0.0486542261087625	0.961194854914991	0.999861417121641
Cdkl3	155.584979459762	0.963687118350097	0.638827051028298	1.50852584717395	0.131419996539847	0.999861417121641
Etfrf1	181.892563801897	-0.262239098619067	0.454962566304148	-0.576397088554659	0.564346811874401	0.999861417121641
Gm10549	1.93073273016227	-2.47451542459376	2.67137021632131	-0.926309430821374	0.354285196238736	0.999861417121641
Atn1	28.4844577211973	-0.233478506690181	0.730426507393599	-0.319646815014024	0.749236081460132	0.999861417121641
Zfp111	350.245584911286	0.207741328632543	0.477959386654546	0.434642219471028	0.663822144728524	0.999861417121641
Sema3b	44.1646624221747	0.431871795717305	0.685973592176088	0.629574958341027	0.528972711745802	0.999861417121641
Rbm43	33.229566986719	0.177724750082259	0.704338742445376	0.25232851662429	0.800787148010523	0.999861417121641
S100a3	3.42049236932347	2.08491925341334	2.10233590463354	0.991715571625916	0.321336292819565	0.999861417121641
Kif18b	648.716375433863	0.320158113261221	0.376577651490695	0.850178208913524	0.395226014980569	0.999861417121641
Hsh2d	18.1890460137473	-0.170641331371498	0.900789074636768	-0.189435391898272	0.849751587890173	0.999861417121641
Sgsm2	186.354627852602	0.310886597631343	0.457863190054843	0.678994521472899	0.497141333239003	0.999861417121641
Sem1	943.36281675843	-0.647482250225144	0.497440682776808	-1.3016270535228	0.193043907022504	0.999861417121641
Shd	6.42988752307597	0.653263888447396	1.6019699818857	0.407787846110844	0.683429437310477	0.999861417121641
Gjb5	75.1503244554986	0.0610773010967861	0.561665149208596	0.108743263104086	0.913406126305568	0.999861417121641
Rnps1	830.976016688731	0.189134097712022	0.434506707509181	0.435284644502355	0.663355829357522	0.999861417121641
Gpr83	13.3864942091225	0.502506723660684	1.09077216558051	0.460688986680597	0.645021757639337	0.999861417121641
Rab23	491.607769478183	0.371103929890939	0.421786215346506	0.879838924053194	0.378946575079133	0.999861417121641
Ext2	692.14895704007	0.158537007949571	0.387925109255809	0.40867941818385	0.682774939952111	0.999861417121641
Scin	3.10832830099192	0.18779959664106	2.15125054958738	0.0872978727080773	0.930434744899958	0.999861417121641
Clec11a	12.2489816815536	1.27795431374143	1.08080661278418	1.18240793369074	0.237043876719967	0.999861417121641
Map7d2	40.6515499341196	-7.90632390082694	1.28421633453999	-6.15653584850172	7.43533503592624e-10	8.74996554972511e-08
Tectb	2.79684765475381	-0.549018805086658	2.77900978137722	-0.197559148141816	0.843389999821386	0.999861417121641
Ola1	968.351544649203	-0.259392301649356	0.405185534052159	-0.640181546106146	0.52205457866629	0.999861417121641
Lrrc46	12.6114525446436	0.0252177029646551	1.01983058967258	0.0247273451296958	0.980272443486633	0.999861417121641
Tmigd3	4.3535565701233	2.97915912459317	2.18654049035337	1.36249895107669	0.173040474955982	0.999861417121641
Dpep2	1.63868100497383	-1.15013093781413	2.63794362851117	-0.435995267443697	0.662840163232142	0.999861417121641
Slc25a51	106.08768542775	0.399520638343604	0.484095371458532	0.825293241577351	0.409205127881577	0.999861417121641
6720489N17Rik	208.007547567347	-0.279666471025488	0.446166246480844	-0.626821220187251	0.530776432024887	0.999861417121641
Zfp703	1.95914710975052	1.28574115258213	2.79780532001623	0.459553473354134	0.645836761564625	0.999861417121641
Slc35g2	9.68447438769707	1.8731251875995	1.34824827769563	1.38930285956009	0.164740674722119	0.999861417121641
Clasp2	2197.53835350676	-0.18349837268038	0.388826032654768	-0.471929236392731	0.636977298935728	0.999861417121641
Pak6	17.9470622508141	0.912100083865086	1.1143584972653	0.818497894621375	0.413072943729669	0.999861417121641
Smim19	184.010615470985	-0.332426777893799	0.479965066374782	-0.692606194039595	0.48855672212906	0.999861417121641
Heph	2.83419268327728	-5.47247584161341	2.52363062868735	-2.16849319365722	0.0301211819248709	0.854952902872446
Sh3d19	535.301189006841	-0.159427470618107	0.483886913142007	-0.329472581895018	0.741798514616591	0.999861417121641
Dab2	186.182398805278	0.209401357585235	0.504449536466852	0.415108633168494	0.678062379797945	0.999861417121641
Arhgap44	1272.83939457973	-0.397947592472518	0.347760556733687	-1.14431491659149	0.252493059316694	0.999861417121641
Ppp1r32	3.86500906364223	0.676374256077058	1.7823818722039	0.379477746393779	0.704333126508589	0.999861417121641
Tead3	50.0289713495592	-0.0974477740766881	0.674268969215106	-0.144523592996017	0.885087027503349	0.999861417121641
Gps1	99.311331817696	0.0552640166744688	0.557649489828594	0.0991017075824018	0.921057516309336	0.999861417121641
Cdh16	10.8742301657226	0.676793026885569	1.24960934258552	0.541603686705192	0.588091551553342	0.999861417121641
Shmt2	288.076703392247	-0.0563670735601419	0.582017863363832	-0.0968476693041045	0.922847367201227	0.999861417121641
Ncor1	3475.25885263082	-0.00191031339341244	0.358083185230293	-0.00533483132469309	0.995743440642131	0.999861417121641
Dhrs3	47.2147188832866	-0.216493061969462	0.621176454878061	-0.348521036606193	0.727448918038907	0.999861417121641
Rs1	1.37053463486561	-3.60928084059989	3.4037004486588	-1.06039908477319	0.288963078396379	0.999861417121641
Rps7	1528.76792443793	0.0577140681445137	0.426085405480926	0.135451877492428	0.892254609718133	0.999861417121641
D030068K23Rik	66.5762901460308	-0.641167226218081	0.602263586976091	-1.06459570208673	0.287058925595594	0.999861417121641
4930547E08Rik	6.94814164957889	0.561352891586688	1.44823849755185	0.387610806186701	0.698304070786562	0.999861417121641
Mpig6b	3.55696095272709	0.0724377314344086	1.94355151884547	0.0372708059097085	0.970269082822392	0.999861417121641
Lgi1	89.9590201173161	0.833754413363914	0.501785636797731	1.66157488820271	0.0965980418730372	0.999861417121641
Cep131	73.6554629825797	-0.77251159861496	0.576593724204036	-1.33978495808531	0.180315267302799	0.999861417121641
Masp1	23.8144896684645	-0.677465493076779	1.1225035242494	-0.603530838381812	0.546155606737792	0.999861417121641
Mapkapk2	283.131720460048	0.427272580943099	0.430567096457355	0.992348427129331	0.321027587542254	0.999861417121641
Ppp2r5c	2155.21700205747	-0.0130287780967391	0.408819402855832	-0.0318692752979086	0.974576300948309	0.999861417121641
Tbc1d21	3.01542976602262	1.88372316800295	2.5119058335959	0.749917908071545	0.453304148180826	0.999861417121641
Commd4	57.5324299362193	-0.546833393419406	0.623330007491549	-0.877277504447466	0.380335927779319	0.999861417121641
Utp23	242.070946819675	0.347600667465501	0.401520855902853	0.865710117806687	0.386649150112369	0.999861417121641
Ppcs	54.4186123730502	0.642198298065338	0.750456588977681	0.855743433394569	0.392139710122638	0.999861417121641
Mrpl19	250.984602542904	-0.159392582395275	0.460391842165959	-0.346210700965935	0.729184373237313	0.999861417121641
Hormad1	130.175344551938	0.0121173678560276	0.574390096579322	0.021096059852338	0.983169027979098	0.999861417121641
Tctn2	93.4191546288864	-0.0206679320175221	0.535419893034566	-0.0386013524831581	0.96920822397236	0.999861417121641
Tppp3	2.64242838009351	4.26289822333218	2.54988682172789	1.67179899398182	0.0945639652771942	0.999861417121641
Ooep	164.476389603683	-0.72208443315318	0.499195816547343	-1.44649536157461	0.148038312068559	0.999861417121641
U2surp	2374.11275037527	-0.121078973466768	0.368335414643329	-0.32871933746586	0.742367836704277	0.999861417121641
Plekhj1	73.3972270004186	0.2463293244593	0.684226182596255	0.360011544025717	0.718838500714667	0.999861417121641
Cux1	2757.09862006751	-0.113790155755057	0.39370117025588	-0.289026714553834	0.772560934305239	0.999861417121641
Gm45927	12.2333895742576	0.101761576787957	1.15107222331019	0.088405900800314	0.929554071501302	0.999861417121641
Mpv17	312.593295722634	0.337860797508772	0.467849520011052	0.722156982229651	0.470197967913237	0.999861417121641
Ankrd23	43.3150925473534	-0.0939623455177734	0.690162176726891	-0.136145312922525	0.891706406460322	0.999861417121641
Hsf3	1.65613614395503	-4.74411990931245	3.12442307204576	-1.51839869310854	0.128913920946364	0.999861417121641
Radil	79.3098541224368	-0.615437431638971	0.565625306344457	-1.08806558818318	0.276566153877193	0.999861417121641
Gm10653	12.2992902648528	0.207338651492518	1.35717648995087	0.152772062460369	0.878578030003834	0.999861417121641
Nanog	1595.65617080798	0.143162742328313	0.672038908897164	0.213027460810636	0.831305543623279	0.999861417121641
Nit1	50.3354186337362	0.143197428833668	0.590077835266725	0.242675491732274	0.808256794755263	0.999861417121641
Rnf25	99.4208902101346	0.236175676987681	0.611654068336553	0.386126225940068	0.699403187659979	0.999861417121641
Tmem33	587.19899070463	-0.106535442747567	0.402748550790071	-0.264520983473625	0.791378497991239	0.999861417121641
Osgin1	13.821254552952	2.95469929867464	1.3861063686347	2.13165408191941	0.0330352942599597	0.910373868296174
Nfix	70.5497747587776	0.260928402425026	0.667313157163134	0.391013423943683	0.695787313352399	0.999861417121641
Stk35	820.613869935814	0.0453888029834748	0.367125453064549	0.123632950547546	0.901605901863185	0.999861417121641
Pex26	99.9877246195947	-1.24385845960708	0.49909767772562	-2.49221448049071	0.0126949351866216	0.479833848636929
Stard7	421.23143164233	-0.402412827031096	0.444222911392083	-0.90588039633083	0.364999161493869	0.999861417121641
Stat5b	132.936624350195	0.0254483477245651	0.535473564786983	0.0475249375469893	0.962094855499232	0.999861417121641
Ubac1	372.915839801512	-0.141687564129868	0.417384183023419	-0.339465580855321	0.734259021810686	0.999861417121641
Stat5a	45.3514718850599	0.0314789530376668	0.753636972265667	0.0417693852559161	0.966682540731042	0.999861417121641
Eva1c	8.38442658736936	1.38615505616284	1.64811042799787	0.841057148001152	0.400315919928127	0.999861417121641
Dab1	1605.50397294927	-0.761739867515717	0.657295976338874	-1.15889933140713	0.246497221481158	0.999861417121641
Gpx6	4.24322710860404	-0.0532831707027186	2.00750736048052	-0.0265419553380689	0.978825069854295	0.999861417121641
Clba1	38.06450359063	0.00125915434753855	0.663868197342863	0.00189669327824157	0.998486658624073	0.999861417121641
Mical3	1368.10633397815	-0.3950394949971	0.385104160496825	-1.02579908377894	0.304986298056002	0.999861417121641
Gm10516	3.45450535440244	0.693434198898787	1.83195440859624	0.378521537241826	0.705043197475047	0.999861417121641
Cilk1	651.957946135474	0.127015652004937	0.462218883386476	0.274795462864581	0.783473384072297	0.999861417121641
Slc38a10	690.954403308585	-0.0897464697174444	0.394875998071286	-0.227277601464252	0.820207888842615	0.999861417121641
Zfp451	949.467339881811	-0.127435061054473	0.356931149931348	-0.357029811152611	0.721069488452005	0.999861417121641
Bloc1s4	33.3785659257782	0.579145066375079	0.740236073460593	0.782378874981847	0.43399194502127	0.999861417121641
Abhd17c	863.712213052224	-0.0457056305466306	0.433489038874556	-0.105436646484289	0.91602933842117	0.999861417121641
Acad10	81.8197647286501	-0.451404703302666	0.597555526635278	-0.755418840897415	0.44999771194856	0.999861417121641
Snx10	1032.05704138485	-0.62241774092077	0.423396116399788	-1.47006010875418	0.141545475080643	0.999861417121641
Sh2d4a	86.4859045688047	-0.5009703671868	0.53311256881425	-0.939708415243443	0.347367147414181	0.999861417121641
Metrn	8.74035935483399	0.342572807875795	1.43231457357989	0.239174280702582	0.810970445001696	0.999861417121641
Rab43	149.73191411449	0.34682148270352	0.496779347279275	0.698139897729176	0.485089708879773	0.999861417121641
Abcb8	226.957663413356	-0.191906928895039	0.47764976423563	-0.401773314391021	0.687850863106243	0.999861417121641
D14Ertd670e	6.78161874372551	0.800208987408899	1.496219670229	0.534820523570864	0.592773969738179	0.999861417121641
Optn	750.334916771615	-1.03505775169788	0.398870965560615	-2.59496890239454	0.00945994777311931	0.375335387322927
Sidt2	170.700663315538	0.0882830982853602	0.489615529854804	0.180311066341259	0.856908368374245	0.999861417121641
Pum1	7296.23931190729	-0.0833050478087484	0.351422013072779	-0.237051307857303	0.812616986474071	0.999861417121641
Oxr1	2283.97323993323	-0.0171572414155367	0.373663580613775	-0.0459162795243636	0.963376978678091	0.999861417121641
Gm11545	9.08169619519912	-1.41020987881052	1.22420160710011	-1.1519425155396	0.249344695941246	0.999861417121641
Zfat	755.476116565934	0.0437035449599328	0.374257737569333	0.116773924952818	0.907039207231857	0.999861417121641
Mecp2	123.000213325962	-7.14346974425836	0.767831464230244	-9.30343451270226	1.35980678880739e-20	9.81011915073089e-18
Efcab12	382.235545763851	-0.296369976035391	0.412933894274265	-0.717717727086229	0.472931350695177	0.999861417121641
Gnb1l	1257.70865200743	0.103481001602882	0.406879161175334	0.2543285856763	0.799241717498753	0.999861417121641
Ap1b1	537.247556519626	0.0572126033391652	0.379013103157073	0.150951518199767	0.880013960418114	0.999861417121641
Tbc1d4	810.863682322102	0.0772957494434583	0.456996949721279	0.169138436242519	0.8656877526922	0.999861417121641
B4galnt1	2.44539514609646	2.10925607493949	2.59307824627171	0.813417828008912	0.415978541222212	0.999861417121641
Oxtr	5.32050925645697	0.261841815497293	1.49491797721059	0.175154636902468	0.860958127733802	0.999861417121641
Prickle2	498.919725895309	-0.426788534477723	0.407216800598279	-1.04806219647787	0.294609952039913	0.999861417121641
Gm2381	1890.34323737259	-0.65789707938713	0.419053823560188	-1.56995842156452	0.11642478461027	0.999861417121641
Gpr161	43.9461848323257	0.141146600590234	0.64366781415	0.219284850799362	0.826428162046425	0.999861417121641
Carmil1	958.165378360846	-0.124513039802866	0.405498413103339	-0.307061719058158	0.758796394782681	0.999861417121641
Myo1b	1053.38732457281	-0.185935975158539	0.365231745008931	-0.50909039999793	0.610688860526066	0.999861417121641
Rngtt	2837.53747704403	-0.123310343224059	0.377419349633093	-0.326719717322216	0.743879885710373	0.999861417121641
Larp4b	2623.10264605191	-0.0919709298492829	0.3519604863896	-0.261310383994289	0.793853159425839	0.999861417121641
Sh2b3	191.323093517834	0.208929070310609	0.485027748780716	0.430756942949809	0.666645109952206	0.999861417121641
Ap4s1	168.442760483378	0.352661346139205	0.438345027147746	0.804529136406375	0.421091449232871	0.999861417121641
Ntng2	23.3869166847482	1.6557905425201	0.929318798218849	1.78172500727804	0.0747940867888731	0.999861417121641
Stk26	6.09999698348802	-6.63939623896774	2.06559167654075	-3.21428301361416	0.00130770710876297	0.0688850287482664
LOC666331	1.95382995883934	-0.454452456811538	2.6762670035422	-0.169808339829338	0.865160867951471	0.999861417121641
Ubap2l	1561.04570209031	0.045754447364242	0.398881872873671	0.114706760261158	0.908677555388069	0.999861417121641
Tsen34	273.715030979065	-0.298377998587191	0.47710124341081	-0.62539765449798	0.531710101163554	0.999861417121641
Nup98	3022.48867026651	-0.0417978467575111	0.360876011164425	-0.115823289618624	0.907792592288938	0.999861417121641
Nbr1	748.225682625264	0.0832617713760357	0.404016853050944	0.206084896576176	0.836724596335014	0.999861417121641
Fen1	159.813267547603	0.592374182929709	0.518280646580668	1.14296026069634	0.253055090847502	0.999861417121641
Xpo6	1944.43291309923	-0.195438382182389	0.349144617523656	-0.559763411415465	0.575640823468068	0.999861417121641
Mybl2	3002.65872426174	-0.256578954040277	0.421576011962745	-0.608618485776062	0.542777348578425	0.999861417121641
Vamp2	138.28577552098	-0.421426101088584	0.486261092451882	-0.866666298476855	0.386124876078717	0.999861417121641
Vamp1	20.8377350644279	-0.00199928970098836	0.885706223515846	-0.00225728311251116	0.998198950184656	0.999861417121641
Ahi1	154.445257954817	0.244959615711875	0.657086044878108	0.372796862178554	0.709299638401091	0.999861417121641
Arpc4	382.171493191389	0.463793798972644	0.496837535887275	0.933491867003125	0.350566067708672	0.999861417121641
Vps8	1481.02838538869	-0.0597159010524769	0.387152131098909	-0.154244020000553	0.877417334526657	0.999861417121641
Mapk10	77.7318211065406	1.1160866867423	0.800635410146731	1.39400115532956	0.163317255764007	0.999861417121641
Pccb	305.568460890314	0.266748347488054	0.423728566687632	0.629526466844747	0.529004447059117	0.999861417121641
Bpgm	148.931243485132	-0.363077422865194	0.451558754524408	-0.804053557211166	0.421366044917559	0.999861417121641
2310057M21Rik	312.129252541414	0.125454721820151	0.38552768071599	0.32541041304002	0.744870475549672	0.999861417121641
Ubr7	616.761702684235	-0.397516100996447	0.419467010030969	-0.947669522251817	0.3432977213024	0.999861417121641
Lbh	10.1302362820918	-0.288630668652137	1.15106395526074	-0.250751200515836	0.802006472657186	0.999861417121641
Hspa13	114.828851105151	-0.224669018928123	0.493218698245585	-0.455516021041551	0.648738044310148	0.999861417121641
Tspyl4	51.1921510031562	0.174216362227	0.655131464853184	0.265925805084086	0.790296350836666	0.999861417121641
Atp12a	2.44200629974322	1.48877235003178	2.31372597109314	0.643452322631102	0.519930641919458	0.999861417121641
Cutc	35.8610974602423	-0.184528655951697	0.700883220836989	-0.263280173452197	0.792334640068539	0.999861417121641
Sprtn	284.102108765901	0.0375516167815566	0.508139989993797	0.0739001407506129	0.941089843854056	0.999861417121641
Prkd2	68.5410940151342	1.35509632960488	0.755171856757327	1.79442112080766	0.0727459782803985	0.999861417121641
Proz	35.9289644820605	0.615292365941929	0.676206154667282	0.90991831661851	0.362865589246492	0.999861417121641
Ube2d2a	1103.911198602	-0.101533858486182	0.42179258841151	-0.240719873406413	0.809772235072353	0.999861417121641
Polr3k	56.0919371319448	-0.457145077768117	0.692134454344329	-0.660485943011143	0.508942036311177	0.999861417121641
Tsc22d4	184.465080534813	0.0454942841578469	0.515042014829836	0.0883312095866153	0.92961343423261	0.999861417121641
Asb3	717.121721467359	-0.1473689141294	0.419046632755895	-0.351676645532779	0.725080777261713	0.999861417121641
Wdr72	6.42656804905308	0.868193082926887	1.54137562839042	0.563258602858211	0.573258802809622	0.999861417121641
Eefsec	1487.17302692932	-1.00225723777338	0.367638949875633	-2.72619981672897	0.00640681997555601	0.271194805751023
Ccdc57	638.688352395414	-0.424946515597235	0.37147430888041	-1.14394590807096	0.252646070526211	0.999861417121641
Arhgap4	9.82490426225814	-6.46656708466722	1.64872082957256	-3.92217224934541	8.77542190782313e-05	0.00551555211047384
Mtf2	3854.5266888221	-0.0902695487073271	0.395568264739556	-0.228202201121369	0.81948905033686	0.999861417121641
Cxxc5	546.155479040549	-0.280520663533472	0.481847462016625	-0.582177318854059	0.560447249183623	0.999861417121641
Nmnat3	35.5374808192396	-0.382815499493069	0.735375260440612	-0.520571632044977	0.602665215349058	0.999861417121641
St3gal6	96.3040270831814	0.243327259200565	0.528454556785877	0.460450678447188	0.645192765802691	0.999861417121641
Rock1	1762.33463751646	-0.0828317796935372	0.383237920547711	-0.216136700604044	0.828881192803643	0.999861417121641
Atpif1	466.052178101713	-0.780596116008873	0.543037375347653	-1.43746296561841	0.15058648862449	0.999861417121641
Hyal1	56.5809125780649	0.33207781133739	0.722781646174596	0.45944416698314	0.645915237635337	0.999861417121641
Kitl	79.0014098223726	-0.274146274509744	0.552803557984149	-0.49591988067053	0.61995093903392	0.999861417121641
Krba1	298.979692778409	-0.686941110792713	0.427789122868924	-1.60579377564771	0.1083192287085	0.999861417121641
Pik3cd	124.698213802811	0.0553381951239881	0.494957624218683	0.111803904852142	0.910978891314614	0.999861417121641
Nfe2l1	419.676801664257	0.206205589911862	0.532789493578088	0.387030135536334	0.69873389821165	0.999861417121641
Lpp	3242.09423359619	0.255305924313612	0.432320163467192	0.590548269287437	0.554823134766132	0.999861417121641
Gucy2d	2.82731429392774	2.19545620909962	2.44641719249794	0.897416931107291	0.369496481312132	0.999861417121641
Wac	3061.41694768745	-0.192261187002676	0.432020241604243	-0.445028191940135	0.656299380809264	0.999861417121641
Setdb1	770.167505300897	-0.126090780687513	0.438858166570988	-0.287315561819713	0.773870708156868	0.999861417121641
Chn2	150.829209547384	-0.826611936980999	0.4808773105122	-1.71896639519245	0.0856204910938055	0.999861417121641
Rnpep	111.10912306028	0.308671218168316	0.526600127969333	0.586158646331153	0.557768908655045	0.999861417121641
Pcdh15	51.1628040687482	0.0744170367858877	0.922365379473957	0.0806806483004915	0.935695927056308	0.999861417121641
Kcnt1	17.9472435532679	2.0044707476043	1.33650180619146	1.49978903007719	0.133669059819457	0.999861417121641
2810459M11Rik	2.03855974448407	1.7813471485103	2.49016847628132	0.715352059700984	0.474391527579162	0.999861417121641
Gm10548	4.30217571115578	2.11068106366994	2.04826964248367	1.03047031498773	0.302789280249541	0.999861417121641
Yars2	345.062388130583	0.200708753483424	0.511818577675278	0.392148238141451	0.694948687181234	0.999861417121641
Nudt12os	20.4290626321024	0.289264415195122	0.922457416692006	0.313580236833526	0.753839871679147	0.999861417121641
Fam49b	2485.98184629477	-0.250307152825472	0.348034008565882	-0.719203142982763	0.472015763153227	0.999861417121641
Cacna1g	6.14035960208205	0.738599534381605	1.41868299986549	0.520623377069885	0.602629161051889	0.999861417121641
Bcar1	224.375930426448	0.180783988016874	0.435809377022079	0.414823538796218	0.678271086614294	0.999861417121641
Crhr2	6.07042754649202	0.64649196062784	1.73532887387732	0.372547227421713	0.709485455954301	0.999861417121641
Elavl4	442.630008073534	-0.779029570561371	0.609192020955709	-1.27879148735274	0.200970492398739	0.999861417121641
Gm19466	41.1030256017418	1.36947685872197	0.808790254114624	1.69324104952418	0.0904095939420895	0.999861417121641
Gm4262	27.4143981732524	0.738291846317107	0.830791247430073	0.888661078942395	0.374185254481853	0.999861417121641
4930556M19Rik	225.845248875608	0.346566874600219	0.50567903626208	0.685349499876445	0.493123402904406	0.999861417121641
1700026F02Rik	2.56132321310644	1.28777280231492	2.39522311355528	0.537642107337322	0.590824154251675	0.999861417121641
Kdm6a	269.155755928256	-7.54277062955136	0.670359627366826	-11.2518271113363	2.26843619569604e-29	4.70502022439804e-26
Mettl1	85.8676999871993	-0.0225640080569596	0.574271358647022	-0.0392915434788882	0.968657948737912	0.999861417121641
Aanat	5.61268548119054	1.21799505334992	1.71335467568632	0.710883199278061	0.477156617896218	0.999861417121641
Dnajc2	801.10104100967	-0.0833513708842758	0.440451895534216	-0.189240577074099	0.84990426628239	0.999861417121641
Mid1	49.7216626945029	-8.17449119798672	1.19642822642686	-6.83241252373315	8.34983231835777e-12	1.33219968902414e-09
Bcl11a	37.779890308516	-0.704825991634011	0.758405271292331	-0.929352706677499	0.352706328661044	0.999861417121641
Tpx2	1437.63994140133	-0.0177143462496975	0.355808114716249	-0.0497862345377489	0.960292736327274	0.999861417121641
Mad2l1bp	56.1209896749642	0.0483112665174344	0.668964254834068	0.0722180089120273	0.942428413554799	0.999861417121641
Tars2	153.302239819156	-0.165519624680532	0.462890855214825	-0.357578083074714	0.720659082435761	0.999861417121641
Mrps34	18.4293373584861	-0.421443846363405	0.96107993082092	-0.438510713675419	0.66101610546602	0.999861417121641
Pycard	99.1028721260589	0.0875725535406704	0.533589012148174	0.164119859192963	0.869636788413402	0.999861417121641
Ints12	141.228539237231	1.08832223888865	0.494110789634534	2.20258747981121	0.0276238371646437	0.8098274382914
Mybphl	59.2158678605961	0.0142007393434625	0.732066890439469	0.019398144526025	0.984523490584706	0.999861417121641
Trnau1ap	303.156917572828	0.278488164603965	0.399674713985954	0.696787049214608	0.485936072111223	0.999861417121641
Rreb1	1735.20986983036	0.015513122287665	0.396005951299145	0.0391739625042814	0.968751692608671	0.999861417121641
Gnpda1	340.71116439241	-0.50516482543903	0.415469175193375	-1.21589002410085	0.224026818781062	0.999861417121641
Ksr1	320.194922870669	-0.130009128852907	0.444590941208914	-0.292424151736857	0.769962344420128	0.999861417121641
Thbs3	20.5559982027479	0.75542977657523	0.983483284754668	0.768116538720507	0.442417952043279	0.999861417121641
Sart1	139.344298167752	0.528640309331083	0.542651886717932	0.974179436707399	0.329967452902997	0.999861417121641
Cuta	77.9718530233997	0.114533886513207	0.573733930103781	0.19962892292685	0.841770805841288	0.999861417121641
Syt17	12.2573774156072	0.39506999723443	1.13198732451784	0.349005672305303	0.727085051127457	0.999861417121641
Amdhd2	221.415102485604	-0.412797728805852	0.411272780597133	-1.00370787535831	0.315519439977256	0.999861417121641
Gprasp1	78.5664983590222	-6.9530522109112	0.916273343076845	-7.58840390091766	3.23870030491375e-14	7.46385474436581e-12
Zfp7	331.700099553531	-0.0562558616095122	0.445084106573739	-0.12639377766726	0.899420227355639	0.999861417121641
Fam178b	551.811433401362	-0.146930410734587	0.422592615623973	-0.347688069555213	0.728074457439668	0.999861417121641
Syce2	230.291649253182	0.0192744664910318	0.423786156538975	0.0454815859216468	0.963723452014549	0.999861417121641
Vezt	583.250260137483	0.194896138571011	0.442448569634097	0.440494448274947	0.659579032352277	0.999861417121641
Stil	822.992684625518	0.0355663521530537	0.360356768367531	0.098697611020807	0.921378365734491	0.999861417121641
Tbl2	222.358405741289	-0.736095568906831	0.511636874599702	-1.43870703119814	0.150233546364669	0.999861417121641
Rrm2	703.724481294685	-0.348321363161239	0.415071175703962	-0.839184659282796	0.401365694501915	0.999861417121641
St6galnac2	489.085280344356	0.427511131315828	0.445454705652819	0.959718521076807	0.337196899230211	0.999861417121641
St3gal1	433.977374757524	0.0303177028409714	0.419024118962665	0.0723531211425867	0.942320890873333	0.999861417121641
Zfp317	682.465958152822	0.398391051719644	0.38570538470585	1.03288952531339	0.301655601234817	0.999861417121641
Pdia6	756.450066635081	0.0280631514276942	0.424415267535089	0.066121917787451	0.947280761163887	0.999861417121641
Mrpl1	948.74103566601	-0.00997917248266366	0.381640461107899	-0.0261480987987862	0.979139212868091	0.999861417121641
Dcaf7	550.442643101539	0.0512379357394499	0.390032910127185	0.131368236907859	0.895484014150261	0.999861417121641
Ccdc163	122.64358975041	0.387828075475512	0.596265559592556	0.650428436182906	0.515415514061309	0.999861417121641
2410004B18Rik	152.094924671495	0.447645719880066	0.458914694301974	0.975444293761287	0.329339921351109	0.999861417121641
Disp3	5.25914780485858	0.66208566798838	1.62781846362132	0.406731882445584	0.68420492132234	0.999861417121641
Ccdc34	59.738207715943	-0.516666445314125	0.608132508566516	-0.849595175452808	0.395550195178413	0.999861417121641
Rabggtb	2100.41444965941	0.307137539593969	0.544533685429827	0.564037722205431	0.572728460192895	0.999861417121641
Pex11b	3.50931863584611	-0.753041103099474	1.91115360987753	-0.39402437313646	0.693563044712437	0.999861417121641
Dand5	122.310056764334	0.212472797609307	0.498885868252903	0.425894600609526	0.670184649489333	0.999861417121641
Mir22hg	63.2555553112773	1.0453771046357	0.697399749299055	1.49896398111182	0.133882976472314	0.999861417121641
AU019990	2.26094798162898	1.79073855412284	2.73044247158991	0.655841891105698	0.511925859739536	0.999861417121641
Mrps12	64.8482539347245	0.0514964448040319	0.595167649554326	0.0865242673095448	0.931049665883885	0.999861417121641
Exoc1	703.630448535211	-0.288036156992962	0.390814301550129	-0.737015395420517	0.461112987088376	0.999861417121641
Gm10649	5.94150988080372	0.730887631314057	1.56353438978603	0.467458622009636	0.640171789571852	0.999861417121641
Nkx6-2	10.4771686677488	0.340749622810254	1.13867388863891	0.299251283629207	0.764748322314723	0.999861417121641
Lrrc75a	882.215624736426	0.583868280437885	0.508068598807619	1.1491918252932	0.25047689093566	0.999861417121641
Slc23a2	1793.23306230613	-0.253512728514494	0.356272720827906	-0.711569294234431	0.476731526885385	0.999861417121641
Atg13	509.913421362059	-0.0643082411622604	0.411131459362013	-0.156417709464639	0.875703778851017	0.999861417121641
Setd2	1476.37293152631	-0.134492540979817	0.361264639942346	-0.37228260424624	0.709682449121672	0.999861417121641
Nhsl1	753.461321759803	-0.2071206732569	0.397724810203074	-0.520763774206457	0.602531341659506	0.999861417121641
Cops7a	347.184618839154	-0.12545543518031	0.390050431771402	-0.321639011167244	0.747726186349982	0.999861417121641
Cops6	55.2993927589056	0.263653868868045	0.597832887185535	0.441016000490151	0.659201413466329	0.999861417121641
Rpl21	3254.13938695091	-0.380260994305846	0.53662060741816	-0.708621676188312	0.47855928121502	0.999861417121641
Derl3	29.4432968982679	0.261869592316424	0.793326961701861	0.330090372517602	0.741331677540435	0.999861417121641
Kctd18	257.708573995248	-0.488434141293097	0.433727372183223	-1.1261316961263	0.260109779565647	0.999861417121641
D330050G23Rik	8.08965874895805	-0.113848523360026	1.39842525645682	-0.0814119473560442	0.935114348035047	0.999861417121641
Inppl1	90.2194085163981	-0.164350372589071	0.593759129545743	-0.276796371476103	0.78193646750168	0.999861417121641
Trp63	7.95374283835008	-0.023677991018793	1.65531186684108	-0.0143042477330746	0.988587250777837	0.999861417121641
Mocs2	112.512817246203	-0.0660670711494218	0.496159360133308	-0.133156958142785	0.894069250069698	0.999861417121641
Rnf34	234.050999870776	0.161333343689825	0.406315445886102	0.397064264534629	0.691320071171984	0.999861417121641
Ttc39a	70.3920314845994	0.319723271247992	0.637503352426088	0.501524062628457	0.616002347431587	0.999861417121641
Tmc7	444.678296918484	-0.476619005625518	0.394258699611051	-1.20889914691982	0.226701593950385	0.999861417121641
Nkd2	93.4246789705165	0.692388816776808	0.663915013906675	1.04288772248512	0.297000296534974	0.999861417121641
Matn2	725.645554797703	1.68379439753222	0.509680577921199	3.30362676247112	0.00095442808798961	0.0527894175467054
Tmub1	2.54203847290498	0.421712461404197	2.32966215817919	0.181018719784588	0.856352882481916	0.999861417121641
Folh1	6.68053452071588	0.154705946005738	1.57713337849025	0.0980931277694687	0.921858344455147	0.999861417121641
Stk32b	10.8377172712689	0.880826820708611	1.27911130692463	0.688624059485789	0.491059876464384	0.999861417121641
Sdf2l1	10.5760349804807	0.309104421070767	1.21776136736066	0.253830043681473	0.799626861894103	0.999861417121641
Ulk2	108.263501464358	-0.252835988368907	0.686307314185138	-0.368400544687627	0.712574591374664	0.999861417121641
Rhbg	1.75470956386229	0.549952320636382	2.6378873270965	0.208482111797288	0.834852548497857	0.999861417121641
Ralgps2	740.623641257026	-0.537040572553854	0.36503517570882	-1.4712022519776	0.141236428357476	0.999861417121641
Vmn2r95	3.37943554896746	-1.30275336313627	2.04447576302631	-0.637206557639935	0.523990306786376	0.999861417121641
Tiam1	1894.03773836291	-0.00206566175129775	0.368860054742293	-0.0056001232032049	0.99553177151255	0.999861417121641
Ypel1	175.210615954814	0.246002977842923	0.48607332795027	0.506102605712386	0.612784621423728	0.999861417121641
Klhl22	179.890367514854	-1.02988537739708	0.651466049677342	-1.5808734436847	0.113906977470863	0.999861417121641
Ndrg2	22.7335920794816	-1.0061902409404	0.977993072207905	-1.02883166510458	0.303558784143178	0.999861417121641
Man2c1	253.707295246313	-0.133185643283725	0.437601482380017	-0.304353729697985	0.760858414999455	0.999861417121641
Setd6	117.058399412128	0.124173235106434	0.466161977165723	0.266373580834307	0.789951509864812	0.999861417121641
Sis	2.80952289076366	2.14512424567343	2.68471454021332	0.799013903915083	0.42428234989893	0.999861417121641
Porcn	11.8113694682619	-7.57188420991942	1.65082183163966	-4.58673617273328	4.50229037947535e-06	0.000341125590258605
Gm12250	14.9423567023761	0.974818077290785	1.20791529381894	0.807025196451318	0.419651966778894	0.999861417121641
Satb2	780.381092857854	0.0776605727025316	0.383004423357799	0.202766777526174	0.839317326186931	0.999861417121641
Mark3	1551.80195011525	-0.0876630978138794	0.346922966958847	-0.252687501730833	0.800509706705702	0.999861417121641
Itgb3	21.5332770338453	-0.193143312943434	0.862562968320936	-0.223917928356473	0.822821165099838	0.999861417121641
Zkscan3	706.422830263964	-0.103966250178825	0.415787248723748	-0.250046749865341	0.802551195480651	0.999861417121641
Ripk4	105.973534554908	0.823169202625552	0.670184203293053	1.22827306072089	0.219344480238983	0.999861417121641
Pde1a	15.5755190967658	-0.279364051366236	1.12983367790769	-0.247261218025986	0.804706070579238	0.999861417121641
Enpp4	46.7436782498953	-0.444538280453427	0.719162864784015	-0.618132974075259	0.536487687903514	0.999861417121641
Fbf1	175.176814183434	0.0063301108382567	0.456565565373153	0.0138646260654438	0.988937983326837	0.999861417121641
Atraid	65.7662651566267	-0.206012826494936	0.60413960265954	-0.34100202269149	0.733102059019958	0.999861417121641
Dock9	1282.29094532127	-0.0473792267478709	0.355484722507771	-0.133280627121283	0.893971448219877	0.999861417121641
Wdr76	1056.55480484991	-0.597960793757124	0.413810098446611	-1.44501256977969	0.148454354985369	0.999861417121641
Crtac1	227.93029676384	-0.319933559054744	0.569027344797375	-0.562246370020529	0.573948172258676	0.999861417121641
Paqr7	24.9586159358831	0.604975483399875	0.890914224480851	0.679050201215952	0.497106054186829	0.999861417121641
Phf23	83.1442922334632	-0.0285575112988102	0.597082034091442	-0.0478284551674128	0.961852958557205	0.999861417121641
Tpm1	399.528969404709	0.269839317312599	0.377428640614193	0.714941284989626	0.474645324945701	0.999861417121641
Gramd4	118.894811810625	0.0176513180617907	0.579348749387788	0.0304675173294898	0.975694198764418	0.999861417121641
Polk	892.052605600972	0.586165509053041	0.482583821914508	1.21463978367033	0.224503508331486	0.999861417121641
Syne1	1484.59355668162	0.158606281006935	0.399214928798543	0.397295465588597	0.691149590757622	0.999861417121641
Dbi	370.113551020034	0.219312089894001	0.46211364453516	0.474584753095976	0.635082975822157	0.999861417121641
Daxx	51.1851975570302	0.0244972574737599	0.67144904061197	0.0364841648316791	0.970896304937227	0.999861417121641
Cyp1a1	8.69551292249243	0.638079389000528	1.44848138877622	0.440516111525342	0.659563345804882	0.999861417121641
Eif4ebp3	43.9402997455971	-0.207812341821273	0.61848426311238	-0.336002634530271	0.736868879792305	0.999861417121641
Mprip	722.087918380837	0.32068142396445	0.360544484105358	0.889436499798846	0.373768536083609	0.999861417121641
Grin3a	139.797466976707	0.656350141398941	0.585118220497755	1.12173936549197	0.261973273719345	0.999861417121641
Epc1	1515.39266150234	0.546714414437495	0.421840010313559	1.29602313927291	0.194967513037702	0.999861417121641
Dnm1l	1400.73474770319	-0.318840602892259	0.382027206858574	-0.834601821985661	0.403941935967694	0.999861417121641
Klk1	10.0323244968226	0.285940792560553	1.20396416453414	0.237499421480866	0.812269367956574	0.999861417121641
Rfc1	1793.08474760581	-0.195003294495243	0.372078030701323	-0.524092470946713	0.600214224989362	0.999861417121641
Rbp1	12.2314583014187	0.416218291715585	1.23887662770891	0.335964277964715	0.736897804377144	0.999861417121641
Zfp850	480.432554376996	-0.275661429877738	0.484341181633725	-0.569147205174476	0.569256245544107	0.999861417121641
Tnip1	833.171836264324	-0.177271434253724	0.396962625730808	-0.446569583036609	0.655185861485014	0.999861417121641
Smarcd1	232.417510745321	0.179391588487211	0.465096254888439	0.385708520766827	0.699712551601507	0.999861417121641
Kis2	5.66490449707458	-6.52756653228824	2.0462855451972	-3.18995877560147	0.00142293089750238	0.0733251316219162
Lpcat1	1043.360630896	-0.209921304450375	0.407531765434339	-0.515104152007992	0.60648024149031	0.999861417121641
Dnm1	7.23844204629968	0.652702928636335	1.34076631330862	0.486813341115092	0.626390615115732	0.999861417121641
Secisbp2l	361.509171868463	-0.0403814550445978	0.452016728442273	-0.0893361959938058	0.928814728816189	0.999861417121641
Rragd	341.173225997638	0.145200317113438	0.421852746770282	0.344196685277259	0.73069837495218	0.999861417121641
Lrp8	361.066493574374	-0.00464285906866557	0.401993133150061	-0.0115495979552776	0.990784958979114	0.999861417121641
Hsf4	2.94609196604574	1.11639196806382	2.18654670199371	0.51057311835411	0.609650003081301	0.999861417121641
Ampd3	108.454160275413	0.56715924612656	0.562325085345682	1.00859673684646	0.313168072933009	0.999861417121641
Mgst2	88.7429092317575	1.64354061308041	0.749504412174773	2.19283647485341	0.02831916294477	0.824385738144857
Sh3bp1	111.910331026567	-0.413749520536001	0.553973223905903	-0.746876388029685	0.45513818002407	0.999861417121641
Usf1	240.336724839284	-0.207085864839508	0.441739905085019	-0.468795919172507	0.639215517150745	0.999861417121641
Adamts10	12.8264011368325	-0.203288370564875	1.01190727411843	-0.200896243919166	0.840779704759903	0.999861417121641
Col26a1	60.4190542719499	1.17330898773955	0.658482004779544	1.78183910755824	0.0747754728125991	0.999861417121641
C2cd6	6.44285732760436	0.435256572539252	1.60044112542726	0.271960377438473	0.785652485631962	0.999861417121641
Itpa	526.715939220956	0.475241478144746	0.380387038084204	1.24936296604183	0.211532347333752	0.999861417121641
Rint1	436.116866510382	-0.12737144033711	0.416005047671787	-0.30617763185797	0.759469402304195	0.999861417121641
Vasp	642.308468145255	0.235267828777437	0.533454127983411	0.441027290700342	0.659193239987718	0.999861417121641
Pla2g4a	14.7089432036817	0.117552356567562	1.08095630779418	0.108748481062515	0.913401987521527	0.999861417121641
Igfbp7	50.3225043175279	0.920870666935015	0.78470049451599	1.17353139620871	0.240582774127705	0.999861417121641
Rgl2	27.1313766624657	0.0688149596126302	0.818261453451785	0.0840989873375295	0.93297772978097	0.999861417121641
Ptpra	646.316262679985	-0.0430068443664227	0.425856921443759	-0.100988952394196	0.919559230051238	0.999861417121641
Rabggta	251.129456251373	-0.100734679671525	0.516257876807784	-0.19512473164459	0.845295301633433	0.999861417121641
Ccdc186	452.03293568667	0.172817008907989	0.431809923288521	0.400215464229891	0.688997825534791	0.999861417121641
Slc16a11	5.99343654838056	-0.684139297830297	1.49589012241645	-0.457345955814686	0.64742240299823	0.999861417121641
Timm10b	48.6551839844728	0.892970455710978	0.637232980605123	1.40132492022463	0.161116932428326	0.999861417121641
Arvcf	277.103673200314	-0.0482183819764349	0.436005929037108	-0.110591115315615	0.91194059321811	0.999861417121641
Kcnj15	2.74076802100174	0.520170680831103	2.48842289661988	0.209036286210704	0.834419911992285	0.999861417121641
Palld	379.89408343571	0.201019121674585	0.432987427488729	0.464260874364111	0.642460852111623	0.999861417121641
Csde1	1885.85939851273	0.201069872527033	0.362626592215728	0.554481874311676	0.579249107059102	0.999861417121641
Dctn6	229.084250000463	-0.0958457572719047	0.447788729189605	-0.214042361998176	0.830514022503847	0.999861417121641
Fgd4	389.327711023133	0.0821761493219066	0.451140545739646	0.182151992539661	0.855463447024526	0.999861417121641
Tpk1	989.363052579521	-0.678368504362496	0.514230127903856	-1.31919245402387	0.187104780382794	0.999861417121641
Mgme1	582.17722959092	0.125440250920423	0.407116230927063	0.308119012191623	0.75799177490683	0.999861417121641
St7	1201.43419744837	-0.100582247014257	0.422044784956287	-0.238321264945082	0.811631929394484	0.999861417121641
Azin2	107.980538347495	0.432417530613436	0.682218147180068	0.633840557306814	0.526184881915229	0.999861417121641
Rgs21	3.13879494016586	2.41918346489565	2.21383241934163	1.09275817074496	0.274499991689075	0.999861417121641
Ddit3	237.997543723132	0.575876333086205	0.654487436814586	0.879889056219347	0.378919413833408	0.999861417121641
Ltbp1	422.689881767792	-0.792809484552257	0.489039051875639	-1.62115782269647	0.104983795688615	0.999861417121641
Cc2d2a	362.7271937838	0.285009102215576	0.502191244705259	0.567531005808058	0.570353467210701	0.999861417121641
Dmp1	5.14114546390165	-1.7646955834632	1.55818590662135	-1.13253211697289	0.257410789683406	0.999861417121641
Gpr135	21.5227801198134	-0.579329262806685	0.915204519949588	-0.633005246563463	0.526730216840093	0.999861417121641
Ffar4	4.15794718798644	-0.0907006581330329	1.74057785978766	-0.0521095092776246	0.958441435954384	0.999861417121641
Aida	319.646574013042	-0.15750336773133	0.449275428729922	-0.350571960226232	0.725909495526315	0.999861417121641
A730020M07Rik	2.97610037931443	-1.18154300454489	2.03548462179612	-0.580472577337524	0.561595974280023	0.999861417121641
Homer3	120.127889295359	-0.0119505765349487	0.576406756473355	-0.0207328876713143	0.9834587340858	0.999861417121641
Hint3	51.3084149468213	0.647174072078271	0.619297042387581	1.04501398809078	0.296016504573576	0.999861417121641
Etfdh	149.027223929137	0.635175053340803	0.549412129389341	1.15609943676851	0.247640486400806	0.999861417121641
Alg6	671.029235107477	-0.499026926606325	0.438237153995097	-1.13871432866212	0.254822324407636	0.999861417121641
Slc44a5	19.6987135063416	-0.352886030986479	1.07325553539987	-0.328799637501988	0.742307137091566	0.999861417121641
Tspan2	18.8510604059155	-0.302898587186896	0.862078249270267	-0.351358577302344	0.725319354295018	0.999861417121641
Rufy3	320.079243071219	-0.170561663674824	0.398803552032473	-0.427683411558318	0.668881628723229	0.999861417121641
Als2	1048.70338058922	0.0873369230497305	0.352346844913848	0.247872016765426	0.804233431747625	0.999861417121641
Nus1	722.879948158061	0.0422883318304544	0.42585085414819	0.0993031513698424	0.920897576355443	0.999861417121641
Cttnbp2nl	333.090441304397	0.247596023068852	0.391773805564645	0.631987181256296	0.527395253547751	0.999861417121641
Adamts18	6.59158629247089	0.282622877160835	1.47645113462358	0.191420407037643	0.848196233166585	0.999861417121641
Asb18	12.2431169334923	1.3583724168137	1.09104362903653	1.24502117116365	0.213123968160173	0.999861417121641
Mettl18	6.38058293136079	0.320232182568915	1.39980045160422	0.228769880879748	0.819047777592057	0.999861417121641
Zfp819	419.6341055599	0.00762075659958428	0.519489254860468	0.0146697097741342	0.988295684856786	0.999861417121641
Ubap1	21.7902304984065	-0.379585655603833	0.819070444845279	-0.463434687446861	0.643052819936241	0.999861417121641
Iqch	30.7417672001584	0.990495792389462	1.09016671967387	0.908572766453351	0.363575687368154	0.999861417121641
Slc2a4rg-ps	33.4407044970784	0.369581548666456	0.696611361559136	0.530541947864974	0.595736233104129	0.999861417121641
Retreg1	390.940054210562	0.236069220570357	0.513613520019982	0.459624233725727	0.64578596154145	0.999861417121641
Fhl1	43.3792387582922	-8.59595240376269	1.31534466967211	-6.5351330354389	6.35530242425286e-11	9.01312248936989e-09
Hnrnpf	2871.21129707918	-0.120110357311041	0.339560497683554	-0.353722998200382	0.72354648541892	0.999861417121641
Sfxn4	201.385061809347	0.0534527219518649	0.46878095632607	0.114024943271554	0.909218020524392	0.999861417121641
Sfxn3	39.3248993475348	-0.0938840777636516	0.849643616096343	-0.110498185339164	0.912014288947769	0.999861417121641
Camsap2	574.445563799438	-0.0683280318712605	0.372344701217531	-0.183507464045639	0.854399862758358	0.999861417121641
Psmc5	253.506124229332	0.389695949889197	0.436105740409218	0.893581335397071	0.371545936375345	0.999861417121641
Fli1	4.36467530358753	-0.431372335910265	1.89029665221783	-0.228203512609594	0.819488030815852	0.999861417121641
Peg12	2.64967539719748	-1.57842941551972	2.22889551336109	-0.708166626052162	0.478841788717761	0.999861417121641
Mlip	13.0675265170287	0.178689032986163	1.18303364844984	0.151043068994956	0.879941741465531	0.999861417121641
Cldn10	34.6773020514155	1.93548846757918	1.02077861798286	1.89609033093175	0.0579481009333667	0.999861417121641
Rad18	1751.22882674823	-1.07282785704443	0.408996700104491	-2.62307215870042	0.00871408144789619	0.350744393195294
Mrpl53	59.1593625074163	-0.390992021295585	0.670693970569606	-0.582966357910633	0.559915947778701	0.999861417121641
Tspan11	4.30178518188692	-1.1099650621046	1.63077787977043	-0.68063534333741	0.496102257433969	0.999861417121641
Nadsyn1	126.239630253697	-0.601099710074276	0.475563203636073	-1.26397438968863	0.206239219304089	0.999861417121641
Lrrc40	649.60809022034	-0.100144560563192	0.400839483672668	-0.249837066063511	0.802713353916665	0.999861417121641
Spag16	69.5557499499857	-0.0793892636804004	0.809577249981341	-0.0980626168561804	0.921882571836276	0.999861417121641
4933439C10Rik	63.0053484410872	-0.0909411045866691	0.58753743169231	-0.154783507707292	0.876991993449331	0.999861417121641
Pdcd4	97.018884007289	0.101795763628258	0.566712779492161	0.179624965788629	0.857447003599707	0.999861417121641
Pik3c2g	82.7851277028225	0.535968307590831	0.512563340781905	1.04566258440025	0.29571684319877	0.999861417121641
Zeb2	9.08838186599113	-0.361830082767895	1.20585028122815	-0.300062195448818	0.764129714892004	0.999861417121641
BC031181	116.726670365405	0.504418715713852	0.529201910360575	0.953168735483518	0.340504584409912	0.999861417121641
Cyp39a1	67.7388780524271	-0.350545126537439	0.564590308532707	-0.62088406626826	0.53467590562751	0.999861417121641
Rpap3	250.831489024087	-0.307054919282298	0.489488036540114	-0.627298108147194	0.530463843312392	0.999861417121641
Pmfbp1	9.15564772507922	0.597398316294554	1.51343560689446	0.394729920171763	0.693042219030857	0.999861417121641
Lama1	1302.39321562009	-0.472442358877992	0.381469933282905	-1.23847862611919	0.21553864254771	0.999861417121641
Fanca	438.96848075231	-0.65831308957078	0.371959799650194	-1.76985010259142	0.0767521149040413	0.999861417121641
Naa30	394.324921199267	-0.486307384495489	0.489435094137752	-0.993609551747055	0.320412992142146	0.999861417121641
Ovch2	1.8234644336242	2.35821868256081	2.64983231774899	0.889950155247595	0.373492651047239	0.999861417121641
Rap1gap	117.62522216272	1.28521323010121	0.591158203416113	2.17405970630938	0.0297006515239167	0.848926383820624
Chchd6	417.47936365717	-1.2002902956825	0.487008426113341	-2.46461915507629	0.0137158950552503	0.50947361336352
Zfp57	86.588926430466	0.37070045526974	0.692762374719854	0.535104775890359	0.592577407636728	0.999861417121641
Rapgef4	90.1295939876361	1.72484066010364	0.739253942175155	2.33321807527806	0.0196367026380344	0.662259770066879
Zbed4	43.5133412199608	-0.138002053873433	0.624085220984577	-0.221126937849476	0.824993596009662	0.999861417121641
Gtf2h3	239.593028497302	-0.168839367503312	0.479056973751976	-0.352441101485197	0.724507482324839	0.999861417121641
Fcgrt	15.0463247745238	-0.160843672983982	1.06447407823651	-0.151101540443754	0.879895617355524	0.999861417121641
Mapk1	2256.81631530458	-0.166778989109705	0.384870639309043	-0.433337781778112	0.664769393989512	0.999861417121641
Ahcyl1	112.262453491683	-0.0933428325062059	0.485159148545127	-0.192396315283589	0.84743177846499	0.999861417121641
Cox7b2	23.7281068064424	0.585882782152338	0.885377790131567	0.66173196197442	0.50814301708685	0.999861417121641
Rgs17	29.0078364836061	-0.312383777982285	0.767972839637796	-0.406764096149047	0.684181259127518	0.999861417121641
Mzf1	55.8760890407448	0.244228857727822	0.626077019011275	0.390093950602943	0.696467075923186	0.999861417121641
Cdk2ap1	172.372581451914	-0.0520182184029596	0.47927093300233	-0.108536142755619	0.913570412068917	0.999861417121641
Srcin1	139.36865038807	0.590024983972327	0.564371639336261	1.04545470191634	0.295812865949312	0.999861417121641
Nphs1	6.15347390507008	-1.13537318255888	1.40897070522651	-0.805817451241015	0.420348114156917	0.999861417121641
Tsnaxip1	47.2277343922315	0.413053805588875	0.628829158064654	0.656861725146667	0.511269830760859	0.999861417121641
Phyh	145.202125259962	-0.146206479048925	0.549008266613534	-0.266310159500466	0.790000349391204	0.999861417121641
Vdac1	1109.05558422371	-0.00520891892597197	0.444498865408342	-0.0117186326700446	0.990650097917331	0.999861417121641
Grb2	82.1605358626485	0.715576127347418	0.548583870834335	1.30440606330461	0.192095168960461	0.999861417121641
Pax7	8.54797296359367	1.11469281050089	1.37387245965345	0.811351012001556	0.417164123024265	0.999861417121641
Smarcd3	18.1562316843404	0.0763254250749666	0.913131848901325	0.0835864231072446	0.933385261948146	0.999861417121641
Khdc3	42.5330183838708	1.6321588639	0.854550967488746	1.90996081684443	0.0561382585484074	0.999861417121641
Rab5a	1153.48069790163	0.549977303368399	0.354023939159937	1.55350314635061	0.120302978174703	0.999861417121641
Slc25a23	38.6342339923334	0.208907255280634	0.664077029795569	0.314582866004182	0.753078390087265	0.999861417121641
Cd68	22.1403996670525	0.397955500561192	0.891974771267194	0.446151072183165	0.655488123032615	0.999861417121641
Sh3kbp1	28.1508335777555	-8.82949016744914	1.48079506655979	-5.96266854667607	2.48151467624162e-09	2.69122699495929e-07
Pan3	2191.61961447476	-0.312347136459451	0.35271822025553	-0.885542959003276	0.375863860674096	0.999861417121641
4930550C14Rik	67.3420332763965	0.656578105849325	0.73278974709311	0.895997942730357	0.370253861989467	0.999861417121641
Cobll1	59.0427725997913	-0.356412194586179	0.562824239420269	-0.633256653894825	0.526566054518592	0.999861417121641
Dguok	268.592793807012	-0.727274229530718	0.493397559203227	-1.47401262119166	0.140478192990944	0.999861417121641
Rpl3	3432.16411107631	-0.0419544807003316	0.540924138759548	-0.0775607477908861	0.938177467006822	0.999861417121641
Cntn6	23.9116421642866	-0.280538780717287	1.00692485923066	-0.278609449499174	0.780544560105608	0.999861417121641
Ap1ar	682.744865146024	-0.42817744464335	0.426405774423304	-1.00415489265464	0.315303960251815	0.999861417121641
Barhl1	22.7483527088597	0.346855404397934	0.875055984491163	0.396380815108221	0.691824116855314	0.999861417121641
Fmn2	3163.71785719355	0.525591195199089	0.465125596929469	1.12999843196931	0.258476885203443	0.999861417121641
Srfbp1	1342.09511267178	0.433524513829116	0.38535363745749	1.12500433806581	0.260587196008437	0.999861417121641
Ccdc30	171.658590945623	-0.413311519912578	0.512916512073828	-0.805806618003919	0.420354361529864	0.999861417121641
Myl12a	371.546661986869	0.985238278118062	0.431754246283777	2.28194230073767	0.0224927469992969	0.705523914856963
Stard3nl	698.973360131776	0.0341929188704827	0.437552707673973	0.0781458285385823	0.937712052726722	0.999861417121641
Xaf1	4.94135858554689	1.49936121596168	1.77486820708911	0.844773268219573	0.39823744248174	0.999861417121641
Kansl2	1530.75651906935	0.176482863223341	0.359705074828879	0.490632119403094	0.623686664802051	0.999861417121641
Otub1	236.063398364108	0.461672158987353	0.551325538238946	0.837385767512302	0.402375763203593	0.999861417121641
C2cd5	59.2465768253549	-0.853069981791672	0.631705902351641	-1.35042268659508	0.176880437790271	0.999861417121641
Capza1	2071.34081586293	0.210256602696743	0.432884117596588	0.485711057878739	0.627172042418107	0.999861417121641
Asap1	1939.91712079389	-0.109746211700382	0.370269386952417	-0.296395585397087	0.766927996297652	0.999861417121641
Alyref	85.9976964751308	0.375261971808744	0.522099685472507	0.718755406774719	0.472291637992545	0.999861417121641
Prkacb	753.47858324019	-0.320445412719408	0.403658216989887	-0.793853312609356	0.427280831904421	0.999861417121641
Scyl2	544.077931394971	0.022805385010619	0.425365685084165	0.0536135983938304	0.957243022143694	0.999861417121641
Gm12505	35.1878031672711	1.28430062782704	0.705029284729262	1.82162735030251	0.0685115480790255	0.999861417121641
Rgs19	19.4241542882229	-0.60251089358592	0.957617145409746	-0.629177220222093	0.52923304050965	0.999861417121641
Ctbp1	111.175586986492	0.386691987060749	0.56343221411407	0.686315012478966	0.492514484156702	0.999861417121641
Txndc16	147.838627633506	-0.224803183961419	0.470588885156127	-0.477706106226534	0.632859397618352	0.999861417121641
Mfap2	15.1252777345641	0.690263836599001	1.20738578377541	0.571701146290288	0.567524457726374	0.999861417121641
Ncor2	1314.64013605739	0.226184072932541	0.479674176230073	0.471536897629555	0.637257376969807	0.999861417121641
Avpr1b	27.5694460825442	1.91879535419526	0.951132798694686	2.01737902091965	0.0436559748760977	0.999861417121641
Gm20556	10.6975104633902	0.148333481363441	1.25470144620635	0.118222133091449	0.905891653262984	0.999861417121641
Ckm	2.42451836551994	2.09287928195584	2.66582021387711	0.785078930327414	0.432407292260573	0.999861417121641
Ncan	4.09896368404039	-1.17611852843186	1.80116399128706	-0.652976927209966	0.513771153275033	0.999861417121641
A830082K12Rik	4.45992503595518	1.78810151857673	1.7713443289797	1.00946015369394	0.312754002104678	0.999861417121641
Ablim2	429.63956956529	0.481180060149529	0.478426547156326	1.00575535159905	0.314533269681856	0.999861417121641
Fgf1	8.08198586952038	-0.424498770511355	1.33266573654483	-0.318533566873223	0.75008023685951	0.999861417121641
Armt1	495.778793155318	-0.223554384339992	0.434344096469868	-0.51469419328346	0.606766731752288	0.999861417121641
Ncbp3	27.3408265977373	0.47745439250973	0.825891896443465	0.578107612589238	0.56319146779427	0.999861417121641
Slc15a3	2.37390205683266	0.353520659641526	2.46086535937074	0.143657050677459	0.885771287907336	0.999861417121641
Ccnc	505.334730753372	0.151819058783709	0.397885830842279	0.381564376048086	0.702784512238247	0.999861417121641
Atp2a3	55.4548223865371	-0.114590003846581	0.643819831299754	-0.177984582449479	0.858735083838709	0.999861417121641
2810004N23Rik	650.443071053227	-0.064130614826621	0.424358430481489	-0.151123696903716	0.879878139752471	0.999861417121641
Rwdd1	360.015101404638	0.14971363196977	0.418607957591423	0.357646406989463	0.72060794456997	0.999861417121641
Grtp1	426.831482629517	-0.377153594125934	0.402232940287243	-0.937649695861809	0.348424463361587	0.999861417121641
Podxl	71.1139529234765	0.177115433699657	0.538593408582967	0.328848127134801	0.742270484061776	0.999861417121641
A330076C08Rik	104.681153527171	0.640878383997235	0.63147618444227	1.01488923855975	0.310158628553944	0.999861417121641
Zfp617	98.6951638352081	0.610225920625911	0.513862082029201	1.18752860342638	0.23501918099822	0.999861417121641
C1ql1	11.6533363779662	-0.319189483079943	1.11515400964202	-0.286229059233179	0.774702688324433	0.999861417121641
Bpnt1	18.5184291311442	0.628118041360979	0.945469363592131	0.664345208367793	0.506469392505502	0.999861417121641
Ube3a	1082.84375391398	-0.305987985909958	0.455530390590614	-0.671718050497644	0.501763207834865	0.999861417121641
Ubb	93.6564388697541	0.590033082511871	0.744783889058565	0.792220523536962	0.428232103630421	0.999861417121641
Tyr	9.26708624411967	0.78059384323467	1.30748265312019	0.597020420402407	0.550493747072358	0.999861417121641
Med21	130.709301809815	0.211110937266604	0.528018619246256	0.399817221536551	0.689291145400742	0.999861417121641
Ftsj3	534.480152593568	0.00221431296164091	0.460401717444337	0.0048095236784355	0.996162570106429	0.999861417121641
Gdpd3	19.7457354525783	-0.421867853567102	0.916687504311279	-0.460209015158397	0.645366200691824	0.999861417121641
Tjap1	933.813279794477	-0.124804420501067	0.441954486610125	-0.282392020631673	0.777642932743054	0.999861417121641
Stau2	612.207896446437	-0.269387432593802	0.521439470286061	-0.516622633967499	0.605419612433738	0.999861417121641
Paqr5	22.9246701260668	0.363667768917532	0.935340420732218	0.388807925816827	0.697418237310293	0.999861417121641
Clasp1	1915.15689017191	0.162513308941492	0.377375316190192	0.430641067312381	0.666729375690398	0.999861417121641
Rbm10	57.0021677925309	-8.22648207298705	1.20040564142008	-6.85308514816301	7.22740363481371e-12	1.17572851482808e-09
Mrgprd	5.40677606810881	1.2712252568999	1.59440647580337	0.797303119494276	0.425275009064587	0.999861417121641
Slc41a3	47.9433812740867	0.570555130651738	0.78600575978584	0.725891793473873	0.467905107804592	0.999861417121641
Flot2	303.883247500755	0.272574265241643	0.429178334768319	0.635107234359315	0.525358479118919	0.999861417121641
Ccnyl1	530.501345351355	-0.112640332973723	0.413984306061346	-0.272088413315434	0.785554038416167	0.999861417121641
Ecm1	38.003723188788	0.560139968796388	0.701098731658042	0.798945916606784	0.424321772734992	0.999861417121641
Cd82	35.3708996616895	0.203277090834751	0.668859213766613	0.303916110671507	0.761191803455439	0.999861417121641
Anks1	1090.12111190401	0.0155222602195724	0.411846825040446	0.0376894011943591	0.969935326615703	0.999861417121641
Syt6	4.65956320233357	0.291272291995754	1.67827859313465	0.173554196059739	0.862215831852186	0.999861417121641
Dnmt3a	556.790718342832	0.29201942331654	0.436580917580067	0.668878119857324	0.503573228622782	0.999861417121641
Mpv17l	201.637770588134	-0.280144016219354	0.44314529873057	-0.632171924246633	0.527274541011721	0.999861417121641
Pde4dip	370.728000420615	-0.0226697844486517	0.468379760469557	-0.0484004356335229	0.961397112128121	0.999861417121641
Pomgnt2	136.07688284444	-0.285176043028776	0.478142449675119	-0.596424858789558	0.550891437757867	0.999861417121641
Ankrd10	3603.74581566702	-0.586596770076617	0.44042601252836	-1.33188493274757	0.182898002918467	0.999861417121641
Nsg1	12.0770462085561	0.531887853787753	1.12170202734311	0.474179274729131	0.635372071303057	0.999861417121641
Prkar1b	67.7131123384726	0.774065493128956	0.652072009495266	1.18708590747227	0.235193736471898	0.999861417121641
Tmem159	70.0994474742698	0.0325315958434904	0.648554609240524	0.0501601490144151	0.959994768034474	0.999861417121641
Thumpd1	286.589243187529	0.0690430564960575	0.494702873332699	0.139564696746009	0.889003935474208	0.999861417121641
Brdt	7.10905283600255	0.805773385703581	1.36003200799806	0.592466486792221	0.553538255920375	0.999861417121641
Adgrv1	857.542431380303	-0.278522282933617	0.433525807679824	-0.642458368105542	0.520575612234029	0.999861417121641
Ctu1	94.4997676183023	-0.36789893750188	0.571686033338877	-0.643533191379894	0.519878184874775	0.999861417121641
Ube2m	91.1461514209263	0.363295011206752	0.593933625825686	0.611676112295713	0.54075206950036	0.999861417121641
Ccdc136	34.2306010377658	-2.42463025225711	0.801870151621825	-3.02371929838412	0.00249687991289394	0.12293702673714
Mrps35	815.343736158378	-0.236427726616691	0.360045924535319	-0.656659916153277	0.511399613644889	0.999861417121641
Eva1a	94.9608775127127	-0.00873444495449564	0.527686188605734	-0.0165523471015491	0.986793740847619	0.999861417121641
Tmem141	7.76368395445288	0.287362072565549	1.27782123448485	0.224884408562358	0.822069198816897	0.999861417121641
Rsph6a	9.39496076038237	0.874617194894642	1.38962015138186	0.629392999248687	0.529091800077531	0.999861417121641
Thy1	15.5319201685716	-2.33464986783509	1.15563385980267	-2.02023318028579	0.0433592061037133	0.999861417121641
Thrb	82.2063687414823	0.239318568688596	0.577013457833389	0.414753876949779	0.678322087172717	0.999861417121641
Thpo	35.4984388401813	0.390223663241108	0.751674930051342	0.519138855960587	0.603663913924329	0.999861417121641
Adam17	602.879735130405	0.165778639780918	0.37857976472873	0.437896198439729	0.661461531508298	0.999861417121641
Prap1	27.6086632479397	0.142269455200587	0.845437197513616	0.168279152631318	0.86636367377018	0.999861417121641
Patl2	61.3182222222512	-0.54647699694389	0.631532547517359	-0.865318817046193	0.386863825587929	0.999861417121641
Tmem86a	1.99166854633291	3.90628455946159	3.03230515778328	1.28822277317142	0.197668426800925	0.999861417121641
Plce1	1342.31816877881	0.266389147548019	0.367975810279906	0.723931139238166	0.469108011602853	0.999861417121641
Aknad1	4.16167229852256	1.39772478407227	2.22168652723399	0.629127812109677	0.529265383807804	0.999861417121641
Pde2a	21.1395249285196	-0.516002553006985	1.10544721841068	-0.466781719120745	0.640656056289709	0.999861417121641
Rhbdf2	204.677971141317	0.243339529752442	0.481708184850008	0.505159632751957	0.613446720239703	0.999861417121641
Mtmr11	3.20807847505676	0.260673878862974	1.92880738272216	0.13514769862353	0.892495098042288	0.999861417121641
Rps27l	354.872568011845	0.0142290069336694	0.499241808073578	0.0285012326763554	0.977262384896272	0.999861417121641
Ppa1	705.602211299046	-0.0265958082156545	0.45208286537585	-0.0588294984229129	0.953087912799073	0.999861417121641
Mfap3l	87.1828800355055	0.409840286323582	0.545476272228939	0.751343930413109	0.452445697277283	0.999861417121641
Ifi30	32.0683816868204	-0.49076422654626	0.774709263153909	-0.633481810386926	0.52641905548172	0.999861417121641
Cpvl	12.5451753651305	0.350245318510139	1.05582841116284	0.331725605038791	0.740096464436913	0.999861417121641
Nipbl	2071.15594764305	-0.208133084807832	0.387325081588692	-0.537360203873532	0.591018826931696	0.999861417121641
Rbm12b1	68.6312683077419	0.396602466958781	0.557681507510657	0.711163023369934	0.476983219316115	0.999861417121641
1700029P11Rik	11.2865864445905	-0.0411349585162926	1.0738443198294	-0.0383062588838089	0.969443500582905	0.999861417121641
1810012K16Rik	2.32817671911143	0.2341450934218	2.28255654849298	0.102580193939287	0.918296162848491	0.999861417121641
Nox4	216.813504504238	-0.523613402564739	0.578731431202174	-0.904760609730595	0.365592223787616	0.999861417121641
Eral1	169.618670800739	-0.104920826927361	0.540407397495518	-0.194151352134723	0.846057373354057	0.999861417121641
Insm2	2.89669832069712	1.53688983688267	2.10444279974168	0.730307251435544	0.465202396744393	0.999861417121641
4930526I15Rik	13.9778781292096	0.924979714475638	1.14505454629241	0.807804062671638	0.419203386013105	0.999861417121641
1110038B12Rik	1313.62431570314	0.470547576909904	0.51109715108632	0.920661709637337	0.357227073159518	0.999861417121641
1110020A21Rik	17.7219693386913	0.544505585753933	0.891122919307515	0.611033084164263	0.541177677991055	0.999861417121641
Angel2	355.607282809838	0.25067687350891	0.412551280993714	0.607625972958086	0.543435570555675	0.999861417121641
Cpeb3	345.33508803824	-0.0749277408559715	0.4330609431389	-0.173018929651985	0.862636548306136	0.999861417121641
Armh3	3367.62164430632	-0.332062923307247	0.370744428078103	-0.895665310544581	0.370431542815239	0.999861417121641
Dhx30	535.018333664962	-0.155645929313801	0.374988617106508	-0.415068410648829	0.678091823688474	0.999861417121641
Marchf1	91.9245361652581	-0.109901705876021	0.753865420504542	-0.14578425125597	0.884091708746957	0.999861417121641
Efemp2	41.3776045705164	0.434109266367622	0.722964668336047	0.600457097532517	0.548201644993423	0.999861417121641
Mmaa	134.804708183657	0.451817486768937	0.473495417114781	0.954217233024265	0.339973693268246	0.999861417121641
Cstf2	3.00614115615467	-5.62207397322821	2.77985070875242	-2.02243737605296	0.0431311870695701	0.999861417121641
Hap1	232.005864938692	-0.208783598084599	0.511640170401332	-0.408067251484238	0.683224301986022	0.999861417121641
Ormdl2	51.2098663967095	0.521158435162392	0.59779332048449	0.87180371092138	0.383315469809001	0.999861417121641
Tec	356.804071829332	1.00770512256185	0.516424201319395	1.95131273861159	0.0510198546360746	0.999861417121641
Tom1	576.579945623516	-0.00848989398563786	0.404716608172413	-0.020977379762041	0.983263700040191	0.999861417121641
Sgpl1	795.13866179367	-0.0307216107732038	0.38666306213723	-0.0794531823220819	0.936672168925628	0.999861417121641
Hvcn1	242.235714967977	-0.452953172169622	0.456492590018349	-0.992246494409506	0.321077296965025	0.999861417121641
1700109H08Rik	259.45520167901	-0.00255589289873744	0.404002970026404	-0.00632642106212833	0.994952279980736	0.999861417121641
Pi4k2b	191.539367951237	-0.401526370265706	0.487084706897338	-0.824346083093788	0.409742941104281	0.999861417121641
Rtn4ip1	741.861460971543	-0.030776374215315	0.399282277955977	-0.0770792392110834	0.938560508567587	0.999861417121641
Sdr42e1	4.28364662081229	-0.929603322303128	1.73394821904965	-0.536119425072929	0.591876015831302	0.999861417121641
Ahctf1	1857.09933288166	-0.0743904915017693	0.359007811100735	-0.207211345273197	0.835844807348459	0.999861417121641
Stk31	180.659369783994	-0.502834329837827	0.555050384744837	-0.905925558576066	0.364975255242209	0.999861417121641
C330018D20Rik	135.346520178703	-0.576396422356781	0.468027108497398	-1.23154495090531	0.218119115371441	0.999861417121641
Ankrd55	40.0977419442639	1.47524036057232	0.823592584430802	1.79122589064092	0.0732570530664344	0.999861417121641
Sema3d	92.5230671433984	0.855442432642322	0.54005928181706	1.58397876204282	0.113198552194582	0.999861417121641
Wdr82	1468.38382148685	-0.126929809412503	0.539326878061551	-0.235348569811158	0.813938200325597	0.999861417121641
Slc6a19	2.78340798131055	0.541187767885941	2.52652821763759	0.214202146688065	0.830389422118724	0.999861417121641
4933430I17Rik	11.5327795449371	-0.946595525088407	1.0529963702862	-0.898954214658048	0.368677048690087	0.999861417121641
Dao	5.30772020986506	0.853363342524512	1.68405645280161	0.506730840943513	0.612343687798475	0.999861417121641
E2f3	3392.95420952404	0.0487652437642823	0.472882722845133	0.103123335677994	0.917865084564402	0.999861417121641
Zbtb39	127.40716404185	-0.445774376577552	0.535472120439628	-0.832488489244906	0.405133272754288	0.999861417121641
1810058I24Rik	469.953806643741	-0.333063381409188	0.469584707586894	-0.709272205904526	0.478155572855462	0.999861417121641
Hspb1	261.807965763444	0.275638533821244	0.599080620948863	0.460102570810368	0.645442598901697	0.999861417121641
Neb	701.947100017933	1.17495184165808	0.513663786404093	2.28739473709707	0.0221727932090576	0.702124346789872
Ptger3	8.89863956497372	0.957781273923944	1.29808076366359	0.737844131686218	0.460609172018813	0.999861417121641
Ptcra	3.26093745097045	0.901267662328388	2.01745723774505	0.446734456357425	0.655066800354918	0.999861417121641
Pstpip1	57.5816748407447	0.123627027527157	0.686353168395399	0.180121595149303	0.857057109394505	0.999861417121641
Scn1b	46.6535973316516	1.37519343515477	0.911178459038476	1.50924708712489	0.131235651102478	0.999861417121641
Slc20a1	3206.76005381991	-0.278187897859155	0.492885052912184	-0.564407251174482	0.57247700513578	0.999861417121641
Csnk1g2	435.392381919942	0.351496680725475	0.497586422310233	0.706403279843367	0.479937381794487	0.999861417121641
Gm12348	7.03963601399109	0.362226265053052	1.39291173361461	0.260049690379931	0.794825444337796	0.999861417121641
Zc2hc1c	37.8593407222194	0.115515275373148	0.690708727507151	0.167241661749456	0.867179904677961	0.999861417121641
Aplf	255.99117783635	-0.580363749472715	0.40624302393371	-1.42861222293239	0.153115719077693	0.999861417121641
Fam13c	362.451037721129	1.04539531295557	0.52604303463091	1.98728097158258	0.046891269132208	0.999861417121641
Phospho2	110.071765169182	0.399002308441898	0.50087912567578	0.796603986847264	0.425681061234239	0.999861417121641
Col20a1	43.2753736297056	0.864127021230897	0.939307370477331	0.919961929811932	0.357592654014396	0.999861417121641
Fgd6	251.749329035417	0.490761729961803	0.481670445190982	1.01887449159812	0.308262555157935	0.999861417121641
Ccdc60	50.2283396350148	0.488496916458392	0.746808638539259	0.654112568132421	0.513039284881243	0.999861417121641
Trerf1	2147.37235481023	0.198598161107962	0.401575779270528	0.494547159862879	0.620919809096577	0.999861417121641
Ctnnd1	628.461757254337	0.00458578938886232	0.387685018729876	0.011828647400114	0.990562324946486	0.999861417121641
Stxbp1	70.3473004035457	-0.508007288835983	0.574741837590197	-0.883887783367188	0.376756792633995	0.999861417121641
Zfp275	25.7140957771551	-5.93988274792914	1.22509208280536	-4.84851941441601	1.24386359274924e-06	9.97073845144356e-05
Acer2	252.433137645543	0.420080741150239	0.51600800333279	0.814097336547152	0.415589191589578	0.999861417121641
Pdzd4	42.6160813469003	-6.97734306408424	1.12803430379284	-6.18539971756536	6.19453044240106e-10	7.44824953846092e-08
Matn4	1.61145450017677	3.57856552984815	3.30334070058367	1.08331711870224	0.278667689464123	0.999861417121641
Scn1a	15.3559342379364	-0.0522279581926278	1.08708455678656	-0.0480440623193235	0.961681126478457	0.999861417121641
Adh5	416.69052160344	-0.292474822470639	0.379443819650337	-0.770798751552098	0.440826227370063	0.999861417121641
Tmcc2	63.3719069906343	-0.380581957279934	0.623805359816282	-0.610097286422836	0.541797364095469	0.999861417121641
Hnrnph3	224.651739092216	0.0957724154111575	0.480912046033449	0.199147466155373	0.842147392149921	0.999861417121641
Il1r1	11.3639619269827	-0.291971901010922	1.43438126703486	-0.20355250568385	0.83870321095792	0.999861417121641
Odf2	588.157746692708	-0.349600330687833	0.363555661461915	-0.961614321400014	0.336243374832863	0.999861417121641
Stx8	1518.10431064398	-0.137878654914112	0.387586889773573	-0.355736116344544	0.722038195046251	0.999861417121641
S100pbp	673.046628455665	-0.117792012022659	0.413322828458987	-0.284987917221581	0.775653398915882	0.999861417121641
Nt5c3b	145.54786990646	-0.622468834815797	0.471332052280876	-1.32065882598804	0.186615148698474	0.999861417121641
Gpr179	50.359133447116	1.41848732056432	0.795852615547351	1.78234926021919	0.0746922943170942	0.999861417121641
Gm16157	7.774575066753	1.07751231465208	1.47916181651347	0.728461418232035	0.466331178098779	0.999861417121641
Gtf2ird1	1105.19700523747	0.226771223473265	0.415560010946584	0.545700302001421	0.585271964315871	0.999861417121641
Zfp37	73.8432855374287	0.791330878625487	0.535676837660749	1.47725423798639	0.139607499814724	0.999861417121641
Pbx1	271.419336034684	-0.380676165560185	0.47742360058788	-0.797355147695748	0.425244800433497	0.999861417121641
Lbx2	2.50713908867024	2.17711344657573	2.52316820813486	0.862849111508525	0.388220432903807	0.999861417121641
Lats1	684.890204827412	0.0287430502313342	0.407571118201084	0.0705227847306717	0.943777566103893	0.999861417121641
Lat	21.3231866173803	-0.0791371876944563	0.945995968225524	-0.0836548889768525	0.933330824744683	0.999861417121641
Lasp1	1228.59166704118	0.23796027491001	0.454410912757775	0.523667606188973	0.600509750273084	0.999861417121641
Laptm5	356.924853175127	0.316819159653429	0.457839853326968	0.691986853811898	0.488945584766085	0.999861417121641
Ing1	127.100504633282	-0.156010188305194	0.57176921690083	-0.272855172495677	0.784964546526696	0.999861417121641
Actn3	5.25616038150186	1.88391107823566	1.74231661819871	1.08126792717121	0.279577949892845	0.999861417121641
Slc9b1	314.055884022606	-0.0565211059693555	0.430809002688496	-0.131197597117589	0.895618996751322	0.999861417121641
Nalcn	25.6744915070081	-0.278698091998357	0.824126696658789	-0.338173842842693	0.735232186254025	0.999861417121641
Bglap	2.64908157325486	0.488492253485297	2.03808154280885	0.239682389160968	0.810576488461563	0.999861417121641
Cnga1	3.24571607879339	-0.661568433823122	2.01877156030675	-0.327708417748167	0.743132138125451	0.999861417121641
Clk4	460.563907461388	0.333490537256053	0.484522212969715	0.688287406292553	0.491271810759317	0.999861417121641
Lta4h	297.828625488172	-0.663630670746393	0.48707747751988	-1.36247455769356	0.173048168145673	0.999861417121641
Tmem116	152.622246438629	1.09129004131304	0.626907375995305	1.74075163748147	0.081727122603662	0.999861417121641
Mast2	1391.8355384558	-0.0870549610804627	0.34867877031391	-0.249670953588853	0.802841822608414	0.999861417121641
Pigv	194.903558182868	-0.558356581618837	0.416874393315546	-1.33938805206536	0.18044437697011	0.999861417121641
Klrb1a	0.953637512435537	2.84203121378273	3.96932675777614	0.715998300773558	0.473992398141843	0.999861417121641
Cabyr	112.698381499779	0.662899685136143	0.520794300834946	1.27286278684957	0.203066736403965	0.999861417121641
Mtif2	703.563980093704	0.135087760543876	0.359448834491434	0.375819164179527	0.707051339539559	0.999861417121641
Blcap	31.3366161539884	0.609734349788309	0.751728294437953	0.811110017142818	0.417302493787542	0.999861417121641
Sgk1	325.893220606536	0.0820717405770901	0.577029557716166	0.142231432479686	0.886897204641848	0.999861417121641
Sertad1	21.4825040889473	0.499569914069827	0.965242339865115	0.517559055832173	0.604765955116281	0.999861417121641
Bace1	142.820596440422	-0.199729728098457	0.517135745964679	-0.386223017180673	0.699331508523018	0.999861417121641
Ash2l	2162.2332645766	-0.283085694331054	0.347279278606078	-0.815152851812273	0.414984821984727	0.999861417121641
Smarcal1	467.054442520037	0.010218227730304	0.387385131250563	0.0263774391580733	0.978956288831902	0.999861417121641
Dusp14	63.9780005369083	0.863664625995375	0.599180133350041	1.44141065086152	0.149468703037465	0.999861417121641
Npy1r	4.03215858868031	-0.450387713676599	1.90917360157052	-0.235907155486594	0.813504715669698	0.999861417121641
Cbx5	2003.59627896462	-0.231351601294233	0.400718390743066	-0.577342110166768	0.563708372224542	0.999861417121641
Bclaf3	273.285868307423	-7.03465863010342	0.690924922816391	-10.1815094488534	2.39812196995774e-24	2.34070810867698e-21
Zbtb3	20.2273267286278	0.327138141244678	0.847286225461417	0.386101097142851	0.699421797328442	0.999861417121641
Abcc8	6.30779069454651	-1.03102414515861	1.39220542562947	-0.74056897507955	0.458954825134874	0.999861417121641
Nr6a1	1127.22979695093	-0.133599005442951	0.408681502471836	-0.326902501422016	0.743741629084038	0.999861417121641
Fut10	171.326753220868	-0.769331280840295	0.480226318168157	-1.60201815630376	0.109151594602328	0.999861417121641
Tmem200a	21.6912524812449	-0.192565449436202	0.922229638893123	-0.208804229787413	0.834601069226964	0.999861417121641
Rgs7bp	22.2907483489601	-0.143353605770015	0.831408400692742	-0.17242260921416	0.863105298771858	0.999861417121641
Ak7	105.232112522893	0.917805262804835	0.655572199957763	1.40000638047795	0.16151140781049	0.999861417121641
Pold3	1201.84126117438	-0.0646092153840544	0.46320204755808	-0.139483872587919	0.889067799168865	0.999861417121641
Cds2	1696.59140125555	-0.119392599620806	0.446127286872382	-0.267620033864817	0.788991808497048	0.999861417121641
Armc9	502.684699412289	0.109549655333338	0.379737107000128	0.288488149601091	0.772973100361044	0.999861417121641
Asb10	2.10139306327595	0.0119657094332003	2.38731101357405	0.00501221221917225	0.996000849999484	0.999861417121641
Ppp1r3c	12.7017479357723	0.956025695601291	1.14408968665029	0.835621286300011	0.403367989823408	0.999861417121641
Slc22a5	74.0450571669891	-0.616225792913481	0.55308174570014	-1.11416765732054	0.265207267730773	0.999861417121641
1600023N17Rik	4.32782161382281	2.95041903743584	1.98786249821463	1.48421686111877	0.137751398050758	0.999861417121641
Slc7a7	894.529685596946	-0.486588039308678	0.396778389225004	-1.22634713110029	0.220068072269489	0.999861417121641
Tcf7l2	1143.69774758847	0.0469338273631543	0.438795715985693	0.106960541439481	0.914820283486319	0.999861417121641
Bcl2l2	7.63270048356936	-0.926709444418035	1.30024869386458	-0.712717073888136	0.476020849000361	0.999861417121641
Anxa4	343.773284020591	0.145361617755531	0.444584147307008	0.326960865869901	0.743697484359971	0.999861417121641
Rgl1	177.203578637619	-0.21471924738552	0.495273837129954	-0.433536422254383	0.664625111757752	0.999861417121641
Psme3	249.036523367767	0.0166556596318731	0.508147277240574	0.0327772289213461	0.97385223714218	0.999861417121641
Tmem19	596.501882726822	0.784228053445754	0.545974301291265	1.43638272276003	0.150893466670221	0.999861417121641
Mrpl42	537.666746928894	-0.17024329844686	0.472105115184362	-0.360604647082416	0.71839501488711	0.999861417121641
Herc4	1517.40290448266	-0.45469657350113	0.351334252085392	-1.29419938648799	0.19559655865429	0.999861417121641
Aup1	73.5646353083108	-0.459622818468102	0.740009169424603	-0.621104220675378	0.53453105241043	0.999861417121641
Hadhb	401.9485122369	0.206146374566613	0.395455156485773	0.521288877349686	0.602165548099893	0.999861417121641
Agbl5	401.10522241365	0.188089155005352	0.398163689019197	0.472391531906576	0.636647347574556	0.999861417121641
Pvr	279.521225854603	-0.0738776073554822	0.487460811557823	-0.15155599302308	0.879537144832297	0.999861417121641
Zmym2	1310.48548871756	-0.131975403119909	0.362234703726001	-0.364336718051556	0.715606584242557	0.999861417121641
Nol8	589.976112122073	0.263760789196296	0.457550903956752	0.576462174843012	0.564302829587178	0.999861417121641
Anxa6	811.586760497245	0.29623182264588	0.455665325974759	0.65010832679046	0.515622250957036	0.999861417121641
Sh3gl1	616.168845700166	0.567172362001749	0.459190042725933	1.23515823347299	0.21677162010144	0.999861417121641
Cpt1c	275.595982609845	0.929141641731695	0.642676649583911	1.44573735848852	0.148250881754213	0.999861417121641
Map2k7	370.192525143794	-0.0154512785815103	0.519480517489332	-0.029743711383416	0.976271450686362	0.999861417121641
Lrrc73	8.3002779433988	-0.39740199408116	1.20429032489615	-0.329988530062658	0.74140862883527	0.999861417121641
Zfp936	448.680986280416	-0.480465516652336	0.505317576779753	-0.950818927998128	0.341696302336235	0.999861417121641
Cmip	2206.44627608865	0.0137867265210973	0.394126670733051	0.034980445488388	0.97209533356928	0.999861417121641
Dpy30	465.493197288236	-0.0740816286103393	0.420898688651099	-0.176008219098418	0.860287485345756	0.999861417121641
Ect2	865.46138611121	0.238100196377361	0.421422627155402	0.564991486063609	0.572079555168147	0.999861417121641
Rpl31	314.877595808419	0.177085522415058	0.597222051627266	0.296515378044981	0.76683652474404	0.999861417121641
Insig2	234.539722880417	-0.119208960989013	0.403194282449687	-0.295661337915646	0.767488725644694	0.999861417121641
4921509O07Rik	8.89163063109099	-0.86072800807314	1.31091441942058	-0.656585964210831	0.511447176269724	0.999861417121641
Cers3	14.1365415298308	0.209526769741436	1.17890197151171	0.177730443077263	0.858934675746987	0.999861417121641
Ldb2	27.8615304901279	1.53021259014479	0.974773488664906	1.56981350840864	0.116458503975733	0.999861417121641
Ncoa7	120.476460383491	0.25402501079995	0.497736841547634	0.510360073025938	0.609799223647987	0.999861417121641
Cmah	35.8312770296384	0.268113452786703	0.703300028429465	0.381222013292713	0.703038516011406	0.999861417121641
Vps13d	1239.52619771596	-0.0358806284371157	0.352527415732701	-0.101781100804715	0.918930427108553	0.999861417121641
Adra2b	1.40280940541592	1.99769767190003	3.14938989268953	0.634312593857356	0.525876839184301	0.999861417121641
Zfp59	530.672142591796	0.23452764755704	0.469780032147106	0.499228642147993	0.617618318858193	0.999861417121641
Commd6	279.830422024459	0.292277645202706	0.415985546857719	0.702614904317036	0.482295771650869	0.999861417121641
Tmem42	5.38906114915655	1.66753684120783	1.66905353800889	0.999091283313255	0.317750473344236	0.999861417121641
Traf7	212.32450145455	0.483161407148252	0.457629352621128	1.05579199494282	0.291063256288754	0.999861417121641
Mynn	468.278670333739	0.533292892148351	0.386257186424691	1.38066788370895	0.167381100477375	0.999861417121641
Rab27b	7.31162966112239	-0.275232942070636	1.35065074006063	-0.203778026329946	0.838526964986057	0.999861417121641
E230029C05Rik	6.82779415621169	0.174488486951342	1.48401083670696	0.11757898435468	0.9064012574772	0.999861417121641
1700045H11Rik	8.35932914398123	0.303666030378452	1.33298789000112	0.227808543990746	0.819795084187813	0.999861417121641
Il6ra	212.570986077724	0.597135561447155	0.449512371828428	1.32840740070903	0.184043555907675	0.999861417121641
Meis2	325.85601412329	0.73617226878571	0.468217249857904	1.57228779804487	0.115883821563007	0.999861417121641
Kcnd1	11.2906390095927	-4.96265136715325	1.34963527800232	-3.6770314528965	0.00023596395523034	0.0140335122191291
Kcnc3	74.6162513417599	0.0243650409850854	0.631260159631246	0.0385974635233093	0.969211324602684	0.999861417121641
Tnfrsf18	23.3146966891858	0.280724638712131	0.845675102529188	0.331953297279959	0.739924524565231	0.999861417121641
Foxa3	13.5552505629563	-0.0795128417144596	1.04884178953474	-0.0758101388673033	0.939570149690756	0.999861417121641
Jpt1	413.674659105769	0.0651284200782563	0.425607391384703	0.153024645240212	0.878378840086633	0.999861417121641
Hmgcs2	9.59749389653247	0.247137094047345	1.44702339859575	0.170789977748236	0.864388909886193	0.999861417121641
Tnnc1	1.44881420441131	0.580983367866742	2.81128412191698	0.206661206292652	0.836274456204996	0.999861417121641
Ankdd1a	35.8284739910757	1.20116807777826	0.788363175916217	1.52362275975447	0.127602974341358	0.999861417121641
St3gal2	252.50284069129	-0.407702772576975	0.444356229558967	-0.917513349552066	0.358873700811495	0.999861417121641
Tbca	1034.52509969536	0.208240176769236	0.383518892600478	0.542972408366242	0.587148799873399	0.999861417121641
Pacsin3	16.3372551229917	-0.295366722109239	0.959058531115957	-0.307975699632796	0.758100823111695	0.999861417121641
Ush1c	68.520295258263	0.336883037442928	0.736064766482083	0.457681243259357	0.647181465512512	0.999861417121641
Hp	6.93456669570968	2.00999517328426	1.51857762151705	1.32360384138697	0.185634648732602	0.999861417121641
Slc25a4	87.0220565931964	0.165938764680605	0.56828048877339	0.29200151678404	0.77028546426173	0.999861417121641
Amy1	17.4462778481607	4.855556437296	3.39722704056308	1.42927051366317	0.152926497514029	0.999861417121641
Mir19b-1	1.03494565648494	2.90145595010411	3.91316377815764	0.741460392304394	0.458414338540021	0.999861417121641
Ctnnb1	1275.07776306513	0.111290907703712	0.490573719499023	0.226858682559194	0.820533630963154	0.999861417121641
Ctsl	258.244982992596	-0.826439983819551	0.448644037965877	-1.84208395494695	0.0654628703945237	0.999861417121641
Ctsd	455.732511240168	0.174838637749958	0.425771060725461	0.410640022015716	0.681336512493546	0.999861417121641
Sec61g	544.678094566616	0.466668856569764	0.37770103988171	1.23555089156206	0.216625548425256	0.999861417121641
Pik3c2a	609.223358275175	0.504742029855128	0.37943656908361	1.33024086495972	0.183438923961669	0.999861417121641
Lpar5	64.4523405858293	-0.988393847973856	0.592658800423489	-1.66772829032083	0.0953696767665623	0.999861417121641
Rnf20	412.828859791107	0.117753025824599	0.455667559439175	0.258418716420205	0.796083773419866	0.999861417121641
Gm38509	20.3455511834328	-0.105756928143914	0.861632983666157	-0.122740111101515	0.90231289992678	0.999861417121641
Prxl2a	70.9630546350287	-0.856875382494463	0.561424452639269	-1.52625233629613	0.126947033982803	0.999861417121641
4921525O09Rik	6.7041364068553	-0.876377595217671	1.35151339731116	-0.648441663220823	0.516699330591431	0.999861417121641
Rorb	7.72730634042514	-0.182650699193752	1.59192597273483	-0.114735673845417	0.908654636996885	0.999861417121641
Tbx2	2.6396136763798	1.72538306889656	2.49556789921479	0.691378932001582	0.489327440279298	0.999861417121641
Trpc5	56.7300518660658	-5.66908684552046	0.874699955763413	-6.48117884100342	9.10087173701051e-11	1.24802284902657e-08
Fam149b	653.8165165257	-0.31166710353683	0.388193028174733	-0.802866308553442	0.422052011252106	0.999861417121641
Pus1	33.3763861971541	0.299182611263801	0.785182503802616	0.381035758966697	0.703176714657714	0.999861417121641
Aldh18a1	1417.92691792888	-0.254098695821224	0.480138107276662	-0.529220013929885	0.596652834517215	0.999861417121641
Gdi2	1201.82276204618	0.278913908851863	0.385911934655243	0.722739785441029	0.469839767590186	0.999861417121641
Drd3	5.92858544093903	0.843995234904088	1.55393018440953	0.543135877899683	0.587036251695434	0.999861417121641
Dpep1	12.1234327492449	1.41781319938772	1.25212297406893	1.13232743807931	0.257496798725012	0.999861417121641
Pkib	20.9967954709766	1.62771464251042	1.03467997906764	1.57315757088213	0.115682337065367	0.999861417121641
Dmbt1	1.86175266421218	0.613553926375171	2.70940902049396	0.226453046304287	0.820849074289483	0.999861417121641
Epha6	51.1016591176803	-0.634748062116866	0.948487061430919	-0.669221635094594	0.503354107150301	0.999861417121641
Inka2	133.86709182826	2.28558281321833	0.807378682313957	2.83086841811059	0.00464218141800569	0.209884785474029
Rhot1	788.073867854689	0.0133856843759241	0.377619969621438	0.0354475013314131	0.971722907906444	0.999861417121641
Ncmap	81.1660506426129	0.312295040161949	0.572325140395058	0.545660181809211	0.585299547461983	0.999861417121641
Cacfd1	114.180061588012	-0.297826490841714	0.55011514813287	-0.541389365213008	0.588239235809402	0.999861417121641
Gm19276	2.97159993761724	1.35612666043754	2.18804881845403	0.61978811852823	0.535397292064055	0.999861417121641
Jarid2	8522.24692683369	-0.103562317263267	0.377495546078042	-0.274340501071386	0.783822962625577	0.999861417121641
St7l	1050.61676093372	-0.0296952893525541	0.41457500918282	-0.0716282667666999	0.942897744220243	0.999861417121641
Arhgap15	32.8934716322515	0.291197976617293	0.852567293805335	0.341554242970739	0.732686377131121	0.999861417121641
Mag	4.5593414836599	0.390758145694291	1.7592475908818	0.222116629699875	0.824223092558801	0.999861417121641
Zfp467	18.4398270477898	-0.413153053557643	0.872463247054669	-0.47354780267524	0.635822405062314	0.999861417121641
Ranbp17	4006.45857825967	-0.581799976706999	0.371370283079445	-1.56663040424949	0.117201106812371	0.999861417121641
Pecam1	2034.4800299218	0.212603756477598	0.410142874746546	0.518365110228916	0.604203552778208	0.999861417121641
Aldh1l1	288.364835431035	-0.262355237875475	0.567242661438933	-0.462509708296541	0.643715841947028	0.999861417121641
Stk32c	9.99308395898328	1.54260576472842	1.2467241753629	1.23732722539	0.215965624333257	0.999861417121641
Maf1	1.25679465238463	1.06880092691552	3.25930566949212	0.327922887662778	0.742969967898876	0.999861417121641
Krt28	1.10888439003748	0.829224412897548	3.36818088817013	0.246193550889736	0.805532407597221	0.999861417121641
Itch	872.131565464692	0.266000454120181	0.358420838344655	0.74214561672443	0.457999114099364	0.999861417121641
Slc30a6	383.666071546459	0.00589666131186685	0.388473368857628	0.0151790618986496	0.987889325923179	0.999861417121641
Prmt1	425.357845651383	0.244753879509002	0.447057932408621	0.547476874395981	0.58405115391694	0.999861417121641
Rhbdl3	27.9231723558347	-0.267668282567159	0.74897564326239	-0.357379155083401	0.720807979626227	0.999861417121641
Lin54	713.619840984494	0.14943407544953	0.411199404156836	0.363410243154278	0.716298451153988	0.999861417121641
Rpain	194.674368495186	0.0116673948959835	0.467654534896905	0.0249487474735075	0.980095844458034	0.999861417121641
Arih2	1119.228520645	0.479897376706004	0.411789569395195	1.16539468790052	0.243859266566028	0.999861417121641
Osbpl3	317.737415896271	-0.298034243487444	0.445853920752773	-0.668457155169225	0.503841822205567	0.999861417121641
Cmtm7	711.388943238553	0.15516634055024	0.437247768556717	0.354870514405181	0.722686598778343	0.999861417121641
Cbfa2t3	14.8034768315606	0.747924248029785	1.18813538866585	0.629494125976356	0.529025613114693	0.999861417121641
Senp6	1896.71623700471	-0.258622617862897	0.389389023631936	-0.664175418841174	0.506578044205796	0.999861417121641
Thap3	69.0688547216129	0.0879666767369264	0.603093511180692	0.145859099967286	0.884032619700953	0.999861417121641
Mtpap	1095.25149378921	-0.164646417827237	0.416989390930801	-0.394845579787328	0.692956854431109	0.999861417121641
Peli3	35.0762256337334	-0.117935583339227	0.692014080674738	-0.17042367580763	0.864676953891562	0.999861417121641
Gm5741	6.12555308445192	-0.0112292958267912	1.45193142850114	-0.00773404005613647	0.993829190364855	0.999861417121641
Zfp169	250.37375780409	-0.060229416071002	0.40850834980037	-0.147437417375765	0.882786773425697	0.999861417121641
Tmem241	219.932507640408	-0.0413416071255954	0.430310747968844	-0.0960738427304834	0.923461925666493	0.999861417121641
Tcf20	1387.86773219414	-0.447197764319772	0.384069333068581	-1.16436727907125	0.244275201991931	0.999861417121641
Cacnb1	45.2592320360247	-0.311573479477393	0.740525712926614	-0.420746334716765	0.673940322763471	0.999861417121641
Podn	11.5693377121367	1.33149518063805	1.29878068930292	1.02518861852857	0.305274197481106	0.999861417121641
Acr	3.03718236963867	-1.03126217712765	2.02713866158686	-0.508727990181179	0.610942900090618	0.999861417121641
Crhr1	1.7663979088379	0.990054904421694	2.60891091104068	0.37948973275855	0.704324227192519	0.999861417121641
Asgr2	3.58401906424469	4.72110231151091	2.659142290545	1.77542297315098	0.0758280735438612	0.999861417121641
Tet3	151.64552593269	-0.406635091703853	0.455872020609651	-0.891993966113664	0.3723961665594	0.999861417121641
Arhgap33	9.05677973665342	0.568363205669444	1.23128867859409	0.461600285579181	0.64436798975256	0.999861417121641
Nrap	3.31793627912036	1.23338589191829	1.93252275708609	0.638225804791052	0.523326701712417	0.999861417121641
1700012B07Rik	3.76682871082659	2.0069589746406	2.02622949919577	0.990489465994441	0.321934935454367	0.999861417121641
Pianp	40.1349101359662	-0.146658997230618	0.714063816586963	-0.205386400800434	0.837270244390223	0.999861417121641
Rae1	666.725013349607	0.0230438511991967	0.39066539456237	0.0589861593065105	0.95296313218944	0.999861417121641
4931406C07Rik	93.9162789185467	0.341927246222851	0.561387617245854	0.609075148291181	0.542474629252929	0.999861417121641
Cnep1r1	418.044555147341	-0.167821645674912	0.386561406025589	-0.434139681455428	0.664187011464464	0.999861417121641
Snx16	517.803042070685	0.0708456615504327	0.382779856710652	0.185082000289231	0.853164719386619	0.999861417121641
Spata17	21.3919587017511	-0.00674743270069751	0.985688053522969	-0.00684540375282155	0.99453820068944	0.999861417121641
Tbc1d30	31.3191254562487	0.171613353820212	0.822756669641864	0.208583363894106	0.834773498612716	0.999861417121641
Asnsd1	67.6119702033791	0.447387732145839	0.577747089553497	0.774366050881531	0.438714353867506	0.999861417121641
Kptn	42.0771529002849	0.602296110613698	0.684662683890292	0.879697586542058	0.379023157172526	0.999861417121641
Ankra2	169.946179582405	0.0538376163426467	0.426017102374211	0.126374307610205	0.89943563863911	0.999861417121641
Capzb	264.943122623843	0.608082608173912	0.453109732287968	1.34202062953584	0.179589306843516	0.999861417121641
Nf2	2140.55930648082	-0.148397602426453	0.389078472240696	-0.381407898442269	0.702900601073126	0.999861417121641
Pex3	247.975676920878	0.0389190522568118	0.422100103180773	0.0922033706306485	0.92653646007918	0.999861417121641
Trim24	2391.91148482506	-0.190266298036305	0.39954116629989	-0.476212000376187	0.633923350962781	0.999861417121641
Kmt5a	461.496153271305	-0.110313708424649	0.396911347212935	-0.277930346913131	0.78106582782244	0.999861417121641
Cep57	784.360879168414	0.125552400637395	0.384568349104293	0.326476167188024	0.744064118173808	0.999861417121641
Tsc2	303.941752654244	-0.305429714943001	0.42582872440331	-0.717259539903004	0.473213967369318	0.999861417121641
Mapk7	84.5369122430461	0.122217926918442	0.569101702370061	0.214755862457374	0.8299576665924	0.999861417121641
Egflam	31.1715338829335	0.276191636949447	0.837218507920253	0.329891939005909	0.741481614607743	0.999861417121641
Txk	5.03581815418997	1.19941688196635	2.16925496176757	0.55291650963381	0.580320581837231	0.999861417121641
Zfp862-ps	107.888971994423	-0.674903259323076	0.534000216937436	-1.26386326805958	0.206279107825687	0.999861417121641
D6Ertd474e	4.37136129199097	-0.948128621746847	1.82852723563719	-0.518520371623807	0.604095250377173	0.999861417121641
Dnajb6	1775.05692425867	-0.105268961805772	0.373265158768313	-0.282021933558264	0.777926692105777	0.999861417121641
Slc26a10	2.61775000476905	-0.164238733641172	2.2640998311943	-0.0725404115924237	0.942171846361498	0.999861417121641
Hspa14	1125.15433215802	0.173369140185316	0.389936058224419	0.444609152010091	0.656602232443569	0.999861417121641
Fkbp11	59.9803474798641	-0.695675672163112	0.630597369669163	-1.10320103702318	0.269939871097945	0.999861417121641
Nubp2	124.885728686329	0.156481398676058	0.525746717469012	0.297636472994777	0.765980634055821	0.999861417121641
Ndrg3	364.451699007349	0.0423538276179947	0.467405629769191	0.0906147143304828	0.927798739690015	0.999861417121641
Fgfr1	603.489986840469	0.189336589720834	0.44297126802398	0.427424086815906	0.669070466561624	0.999861417121641
Lct	148.871376504028	0.901646509141291	0.60609121847174	1.48764159859434	0.136845436834089	0.999861417121641
Fmo5	19.2134259283874	0.11593403286583	0.877895418615661	0.132059047589797	0.89493758743771	0.999861417121641
Fbxw7	1986.48552962737	-0.155225253885643	0.389396513264556	-0.398630312799392	0.690165622665595	0.999861417121641
Septin7	1741.2039210885	0.135353337649383	0.388995312311636	0.34795621789125	0.727873064314809	0.999861417121641
Gm9926	2.22260294813227	-0.291013757295676	2.59316905693301	-0.112223210637822	0.91064642598791	0.999861417121641
Brd2	1087.46471888055	0.159924225534065	0.595426749724654	0.268587572876125	0.788247076414977	0.999861417121641
Frk	112.369228454945	-0.156689268273865	0.493367981177436	-0.317591076542749	0.750795143851906	0.999861417121641
Tmpo	1757.18504527382	-0.107647524850601	0.404867306102966	-0.265883471517515	0.790328954880227	0.999861417121641
Triml2	726.493263915864	-0.219285033549783	0.397679971584387	-0.55141080571932	0.581352094918649	0.999861417121641
Abr	1300.72168026666	0.357865014838727	0.413708193124822	0.865017954166438	0.387028934460596	0.999861417121641
Gins4	296.647365588129	0.134066477815599	0.430475549009236	0.311438078478931	0.755467609784501	0.999861417121641
Med27	1263.8812663798	0.118546187966812	0.372050510864033	0.318629284210646	0.750007644401591	0.999861417121641
2510003B16Rik	212.851055240581	-0.237534068506451	0.430873144732717	-0.551285387381941	0.581438053978419	0.999861417121641
4930586N03Rik	7.19081062314636	-0.46479517677235	1.29421260898255	-0.359133556222844	0.719495179581341	0.999861417121641
Lin7a	6.29296238946107	-0.326903993113022	1.63599480948618	-0.19981970066011	0.841621593142637	0.999861417121641
Gxylt1	401.50073520517	-0.016344307949735	0.399776574992473	-0.040883605924241	0.967388687097101	0.999861417121641
Zdbf2	1926.79525570065	-0.120780404230727	0.399047166252912	-0.302672000818514	0.76213983760309	0.999861417121641
Magoh	122.591514414576	1.18440224730089	0.505533704407963	2.342874939838	0.0191357960857724	0.649325694174277
Tmem175	114.515237792788	0.0655042250442556	0.465939909910773	0.140585134801609	0.888197692306298	0.999861417121641
Alkbh4	61.2888050541728	0.178030094016191	0.56692420169783	0.314028036698776	0.753499744867009	0.999861417121641
Stra8	7.74892112579249	-0.462894520760336	1.25457866052889	-0.368964127418837	0.712154463367895	0.999861417121641
Adad1	2.83039967134017	2.25238158255541	2.40199527311609	0.93771274563476	0.348392051966125	0.999861417121641
Golt1a	103.213925307023	-0.349477788981838	0.522638648649973	-0.668679574089235	0.503699899944861	0.999861417121641
Myl4	4.37129117037865	0.671853019661171	1.79517435594077	0.374255022882767	0.708214591073292	0.999861417121641
E030030I06Rik	123.073867637871	0.16541948260675	0.517796132526837	0.319468362576417	0.749371378442224	0.999861417121641
Srrm1	1229.08670414582	0.065411752825386	0.385849298303709	0.16952668597028	0.86538238376471	0.999861417121641
Lrrc56	30.4449647680178	-0.586477882469397	0.758238314540301	-0.773474343386303	0.439241707080256	0.999861417121641
Klhdc3	126.897945219478	-0.261971089075202	0.546546978687333	-0.479320349925619	0.631710747252653	0.999861417121641
Slc38a4	1434.08656281994	-0.055370931809191	0.461825261795359	-0.119895848906002	0.904565652848999	0.999861417121641
Dars2	226.038698936213	-0.225837156715617	0.415932071638008	-0.542966441193711	0.587152908438943	0.999861417121641
Tmem218	75.5429181500276	-0.160961492969266	0.570013646248968	-0.282381823713326	0.777650750698061	0.999861417121641
Parp11	55.9961730200697	-0.558488909610832	0.631267384175724	-0.884710542015532	0.37631276844711	0.999861417121641
Zfp773	7.09370453930444	0.114641650231677	1.35969207479731	0.0843144211521327	0.932806446808518	0.999861417121641
G3bp1	2815.1702898176	0.0121442988910293	0.429958334391651	0.0282452924379574	0.977466513477838	0.999861417121641
Stx3	1030.41317382379	-0.149228234151801	0.37588790583727	-0.397001956791888	0.691366017627196	0.999861417121641
Extl3	450.595408072286	0.271212152874702	0.383859452723057	0.70654024787133	0.4798522325958	0.999861417121641
Dhx16	15.5956619230219	1.75320034746985	1.24814101011933	1.40464926098554	0.160125600549534	0.999861417121641
Tbc1d7	193.977681803232	0.317608905625487	0.497507726246173	0.638399946111251	0.523213366020728	0.999861417121641
Map3k4	762.143756759549	-0.245505915735639	0.37673907308075	-0.651660348707757	0.514620307147706	0.999861417121641
Svop	435.308411852059	1.17538656841765	0.636549234600917	1.84649749701538	0.0648200024741186	0.999861417121641
Slc27a1	81.6373038666855	0.102134605436003	0.570081593340572	0.179157872538057	0.857813741313297	0.999861417121641
Aqr	1222.07170797777	0.395318529723999	0.360218316085825	1.0974415016415	0.27244843966704	0.999861417121641
Colgalt1	231.587549255687	0.101576576215586	0.4667392999614	0.217630219319406	0.827717237172523	0.999861417121641
Acap1	27.4573094436951	0.0285526166247141	0.745078918441592	0.0383216004613777	0.969431268756219	0.999861417121641
Zfp687	110.055995385077	0.277567210435396	0.613256009356813	0.45261229600752	0.650827943114159	0.999861417121641
Zmym5	313.411864319406	0.151484356896998	0.431112191964024	0.351380359267686	0.725303015199317	0.999861417121641
Zbbx	174.992096981424	1.28297171546768	0.499795125167029	2.56699525638415	0.0102584015758921	0.402405809335171
Tfdp1	2163.12194466697	-0.579491967928564	0.412164024953271	-1.40597415796845	0.159731798565284	0.999861417121641
Cct2	882.138290574967	0.0571107824160181	0.440356773172836	0.129692072190752	0.89681005506731	0.999861417121641
Ccng2	74.4419721941269	0.196062284168023	0.6011746410777	0.32613199355274	0.74432449183306	0.999861417121641
Ccnf	1758.13230780629	0.22596686246858	0.40489517710442	0.558087315548103	0.576784761800649	0.999861417121641
Kcnc1	8.02098226479559	2.24373725444079	1.64548183176573	1.36357461451464	0.172701486194496	0.999861417121641
4933433G15Rik	29.6821385451632	-0.208498716663383	0.908041567252277	-0.229613625832458	0.81839201786669	0.999861417121641
Mitf	1203.25062833528	-0.744448698260308	0.448462748330583	-1.66000119526436	0.0969142120790813	0.999861417121641
Pkd1	280.957060110887	-0.365407116704012	0.397719268108055	-0.918756384226112	0.35822301050658	0.999861417121641
Mmp20	4.97775384464177	0.902747693470379	1.970784398125	0.458065171578002	0.646905620110697	0.999861417121641
Nfatc1	14.3835380206879	1.2609095646501	1.11580762405838	1.13004207666547	0.258458495010574	0.999861417121641
Tnk2	722.134088265328	-0.448926347670351	0.390378159272049	-1.14997813532263	0.250152876847669	0.999861417121641
Pdlim5	2256.54691033727	0.0648424777029319	0.409379971378319	0.158391915179967	0.874147984114701	0.999861417121641
Ints13	1360.55929582893	-0.166056973341396	0.417781331150923	-0.397473417215495	0.691018385466618	0.999861417121641
Aak1	925.277535750088	-0.445596786038955	0.355257098044422	-1.25429382971326	0.209735225843857	0.999861417121641
Cryz	61.6154645589376	0.551121441831409	0.673080854095203	0.818804217172781	0.412898124493001	0.999861417121641
Hus1	535.865869825231	-0.403349284830436	0.540715305395139	-0.745954998510131	0.455694599974716	0.999861417121641
Slc6a17	2.48581465830471	0.313913892282873	2.52328552238002	0.124406805927687	0.900993184862531	0.999861417121641
Wbp1	61.0354198860182	-0.461743811089692	0.564140526460877	-0.81849076503408	0.413077013129445	0.999861417121641
Cdk2	296.884017152655	-0.699344156801554	0.436634663023494	-1.60166889169751	0.109228847709454	0.999861417121641
Mylpf	66.2072787201977	0.337466654185782	0.569135086242298	0.592946494326853	0.553216960841381	0.999861417121641
A330093E20Rik	49.4905858785392	0.310225819986515	0.793242733300837	0.391085612213055	0.695733955223093	0.999861417121641
Nup88	873.150877726169	0.0767825685847357	0.379750528643955	0.202192130867908	0.839766524745521	0.999861417121641
Ggps1	284.395659933541	0.335816261813441	0.390907085772771	0.859069262327586	0.390302304390019	0.999861417121641
Mkrn2os	6.08029940418636	1.1483476434155	1.68364843617614	0.682059044359398	0.495201616448157	0.999861417121641
Usp17le	1.90107147480413	0.689311473632624	2.75906751609375	0.249834942280986	0.802714996381961	0.999861417121641
Tmem250-ps	54.8376824719762	-0.23272564273607	0.575936064751854	-0.404082426816493	0.686152107059327	0.999861417121641
Ate1	1624.95624700701	-0.370021512265713	0.383101196410085	-0.965858409561395	0.334115036187767	0.999861417121641
Papss1	174.28410891572	-0.14290340221848	0.431043536591721	-0.331528929417253	0.740244992824797	0.999861417121641
Pi4kb	426.478962259309	0.196756996306992	0.394102165428278	0.499253781295956	0.617600610901585	0.999861417121641
Gid8	217.82478381378	-0.127045051812107	0.411326416034651	-0.308866746358942	0.757422893367471	0.999861417121641
Tll2	24.8754294052089	2.34512961375992	1.38848222653306	1.68898785230802	0.0912217579268147	0.999861417121641
Cacna1c	203.693934124141	-0.227297306140318	0.506012279537163	-0.449193261373462	0.653292248166897	0.999861417121641
Zdhhc23	66.7794318008507	-0.838736244146646	0.766942437366193	-1.09361042404565	0.27412587547456	0.999861417121641
Vdr	17.6151310039446	0.820214163627021	1.04016594898294	0.788541640330579	0.430379951903907	0.999861417121641
Vcp	1457.48391648281	0.284474952588521	0.374327069938173	0.759963613199298	0.447276335197263	0.999861417121641
Hsd3b7	5.03374188693763	0.981940574375837	1.60798346607326	0.610665840223943	0.541420825046288	0.999861417121641
Ppp1r11	4.46887769925167	1.50634145612725	1.69171570773362	0.890422338245756	0.373239152146448	0.999861417121641
Brk1	610.914488441696	-0.103917848996299	0.408759992885607	-0.254227054518472	0.799320150577967	0.999861417121641
C9orf72	113.688591797411	0.0385308354754295	0.48025234925433	0.0802303945733007	0.936054016699691	0.999861417121641
Zfp202	1943.61584316927	-0.00104932869700985	0.383531517674252	-0.0027359647086451	0.997817018723523	0.999861417121641
Ube2w	869.101189535945	-0.2483856669699	0.389304013439505	-0.638024932687979	0.523457450137244	0.999861417121641
Kif20a	212.157588712484	0.329003489792032	0.522364738986812	0.629834797865899	0.528802675987593	0.999861417121641
Gm45871	301.442878502303	0.406681594793536	0.434252882527279	0.936508682283735	0.349011344428396	0.999861417121641
Dph3	108.611831802849	1.21151902357868	0.52193866022699	2.32119043079083	0.0202765684166179	0.676643853590011
Ankrd31	320.049000342207	-0.92040761769052	0.386199400162482	-2.38324455528229	0.0171607897606713	0.599471546313302
Gm4961	3.11906255017538	0.0355393990201462	2.15130486716982	0.016519926841843	0.986819604935866	0.999861417121641
Stard8	40.9148813858031	-9.34827687403764	2.84432867420066	-3.28663735623478	0.00101391312619942	0.0549799362844021
Tjp2	2704.46644903782	0.100781947213679	0.364078809617526	0.276813548471971	0.781923277366789	0.999861417121641
Fchsd2	707.018312140511	-0.10716855298501	0.397519833455361	-0.269592971131701	0.787473408417881	0.999861417121641
Mphosph6	248.024944537495	0.0773584240455662	0.466694555527199	0.16575814551378	0.868347285416386	0.999861417121641
Hcrtr2	104.824690323696	2.131255388891	0.896440760171995	2.37746372496727	0.0174321574891491	0.605129266145294
Gabra4	9.8616768459774	0.128101764780741	1.27230564797737	0.10068474111106	0.91980072464313	0.999861417121641
Fubp1	2514.53143064478	0.0579917712655979	0.416679188529563	0.139176068452681	0.889311019046215	0.999861417121641
Bdnf	25.6498417146213	-0.062484354469836	0.917705011384792	-0.0680876247755788	0.945715881493783	0.999861417121641
Hnrnpab	325.117201007277	-0.101070269498104	0.556359005019433	-0.181663761323633	0.855846606963363	0.999861417121641
Rad1	290.669227693194	-0.0362215013571407	0.427688359280186	-0.0846913425890354	0.932506778852471	0.999861417121641
Sox17	1.41903098733081	-0.509183110016401	2.81822774532926	-0.180674933337197	0.856622735255536	0.999861417121641
Ovol3	17.6749534362305	1.60231013263885	0.961909184618408	1.6657603007237	0.0957611661715836	0.999861417121641
Obsl1	7.65352268144848	-0.176686147729202	1.26983322015544	-0.139141223370715	0.88933855350013	0.999861417121641
Bmf	86.0910807488363	0.0788990724608388	0.602347801574326	0.13098590590789	0.895786456794849	0.999861417121641
Mcts1	2.86374012805337	-2.76804954697767	2.10709566880887	-1.31368005162406	0.188953896789331	0.999861417121641
Ccpg1	247.718173998059	-0.104148921546341	0.443205605157607	-0.234990082107164	0.814216431045536	0.999861417121641
Dnajb2	88.9267520016594	0.412975545472373	0.58646391651323	0.704178950902356	0.481321337754129	0.999861417121641
Nthl1	12.4499344203383	-0.27523997365877	1.01995147525169	-0.269855949363522	0.787271077561078	0.999861417121641
Kcnip4	302.310779937101	-0.135983561824695	0.441473905404156	-0.308021742984348	0.758065787661247	0.999861417121641
Pkm	4849.73250916319	-0.434593074445412	0.477047001067162	-0.911006826315268	0.36229177692266	0.999861417121641
Tssk4	9.83842032920773	-0.0746136533131781	1.14701627289048	-0.0650502133898693	0.948134020379889	0.999861417121641
Apbb1	17.9387915386816	-0.0937995578607468	0.91269133072395	-0.102772486933063	0.918143541860024	0.999861417121641
Mphosph9	961.044540216813	0.12322948681852	0.364109708305252	0.338440541429372	0.735031227054807	0.999861417121641
Immt	1382.22050857856	-0.263201287506834	0.401678899961866	-0.655252958350119	0.512304902656527	0.999861417121641
Prlr	48.2966942637351	-0.633212211348454	0.712742835872649	-0.888416101121773	0.374316967560769	0.999861417121641
Enpp1	7.03858142632046	-0.487361341008583	1.3153497289985	-0.370518448640771	0.710996233124914	0.999861417121641
Pmepa1	378.548927378492	0.47233167236332	0.533480217834469	0.885378045095343	0.375952769557594	0.999861417121641
Mtrr	1426.88168115361	-0.122287263657735	0.366672843220055	-0.333505101124561	0.738753039508619	0.999861417121641
Csf3r	53.5450760340167	-0.167834028130905	0.667023686052042	-0.251616294354217	0.80133766268958	0.999861417121641
Sumo3	310.062822658399	0.529389606839786	0.402638323318111	1.31480183624134	0.188576510176362	0.999861417121641
Hipk1	502.063397504565	0.142587924179107	0.387751520014893	0.367730148868611	0.713074457790307	0.999861417121641
Brd8	1326.96613064028	0.0457179116648873	0.462447280405533	0.0988608077115212	0.921248787329096	0.999861417121641
Tmem63c	34.9923468013328	-0.534833877954978	0.721257215114901	-0.741530021117051	0.458372136036978	0.999861417121641
Ppt2	19.8337623802732	-0.383378534722904	0.839793362342484	-0.456515319022675	0.648019457526778	0.999861417121641
Pbx3	527.307193294075	-0.755336659961489	0.394085612446363	-1.91668164506842	0.0552783885078002	0.999861417121641
Plpp2	29.2654261251386	0.425999235111087	0.725000360823995	0.587584859443269	0.55681097607293	0.999861417121641
Kmt2b	147.257197311535	-0.19244825265742	0.612041316242452	-0.314436701494159	0.753189384871669	0.999861417121641
Kctd9	442.782312552344	0.196206937826725	0.41897001831185	0.468307824548637	0.639564473730002	0.999861417121641
Dusp28	9.20370310796633	0.122270394890956	1.1943347759292	0.102375311642273	0.918458779151087	0.999861417121641
Lax1	87.9655794932466	2.24848097204037	0.786537299142157	2.85870863911055	0.00425369280633163	0.196059790931835
Ikzf5	89.5735593594725	0.520711313100427	0.500720162445081	1.03992479663237	0.298374841062378	0.999861417121641
Actn1	1666.70644444476	-0.011684596479749	0.348568111677438	-0.0335217023253172	0.97325855960284	0.999861417121641
Rps19bp1	74.7575911100373	-0.0610826336184692	0.561179667360201	-0.108846840274529	0.9133239713301	0.999861417121641
Slc16a13	31.1231608766955	-0.677670289551545	0.736904580167018	-0.919617421020713	0.357772719704979	0.999861417121641
Zranb1	988.855921003731	-0.00662982890804872	0.382209372770429	-0.0173460657439996	0.986160535972493	0.999861417121641
Tom1l2	626.724021897764	-0.221646751082434	0.396540505470571	-0.55895109837369	0.576195094694012	0.999861417121641
Pex10	107.956579052434	0.0587844028484098	0.523503236010079	0.112290428797422	0.910593130520223	0.999861417121641
Rad52	228.528571166461	-0.317072518649814	0.441627409224936	-0.717963858281083	0.472779571674682	0.999861417121641
Traf3	430.824409013617	-0.0578796656414355	0.41520817514558	-0.139399147478591	0.889134745996543	0.999861417121641
Hsp90b1	653.635598953074	0.287403705945228	0.446086753030544	0.644277607422134	0.51939543356848	0.999861417121641
Nrg1	114.492231011912	0.355330987948134	0.577439808306743	0.61535589136137	0.538319714151807	0.999861417121641
Ralbp1	704.556707356468	0.000399816027403814	0.375048499302655	0.00106603820078526	0.999149424739472	0.999861417121641
Arhgef2	470.120925199564	0.113384938730689	0.459188563242778	0.246924570442189	0.804966600530725	0.999861417121641
Fip1l1	1709.22390309084	-0.304792635254553	0.391464257041895	-0.778596333564967	0.436217539542255	0.999861417121641
Tada2b	104.893082303445	0.325634446572983	0.524444184338271	0.620913447603314	0.534656572682717	0.999861417121641
Wbp2	305.105521568316	0.323278413696771	0.413009801713267	0.782737872940865	0.433781057156793	0.999861417121641
Matn3	11.6818441375514	0.710561133514577	1.27388525193355	0.557790532888314	0.576987428105687	0.999861417121641
Gpr158	42.595242076814	0.257327519692119	0.776446553159028	0.331416912915852	0.740329591422642	0.999861417121641
Apaf1	1533.31436786407	0.575631820243407	0.544133538152127	1.0578870440485	0.290106942533288	0.999861417121641
Grb7	53.6691398294155	-0.693367797455737	0.613333857831337	-1.13049000736302	0.258269806697928	0.999861417121641
Mon1b	125.483558581364	0.520297562073043	0.500926903028673	1.03866963209054	0.29895840922091	0.999861417121641
Enox2	117.738184633401	-6.52808608374511	0.774307917877346	-8.43086572282629	3.43117285152201e-17	1.23768372011532e-14
Kcnma1	133.897837782989	-0.505438225612135	0.570310492676225	-0.88625096697823	0.375482304804935	0.999861417121641
Haghl	9.96941501143034	-0.774917313122899	1.16319285595762	-0.666198480461721	0.505284244068183	0.999861417121641
Orc6	318.292004040764	-0.137038338786335	0.477405717036131	-0.287047963390778	0.774075595323211	0.999861417121641
Camsap1	1089.6811668994	-0.0546670251400484	0.367789853590166	-0.148636577671783	0.881840408785108	0.999861417121641
Dst	7801.45316813123	0.126396204205263	0.379130645260537	0.33338429848741	0.738844213901596	0.999861417121641
Usp29	78.5569924137698	0.657785039710085	0.686481681447767	0.958197512747664	0.337963171207799	0.999861417121641
Slc30a4	28.5338624871795	0.482198651442408	0.730604390495887	0.659999662902549	0.509254045667437	0.999861417121641
Slc2a12	8.00966075903361	1.0047760941904	1.41251457911439	0.711338565312626	0.476874458860977	0.999861417121641
Cdk10	71.0299548285867	-0.0733425956800384	0.611423023582483	-0.119953931813535	0.904519641453795	0.999861417121641
Hnrnpr	1180.47934998382	-0.157950122877272	0.405942011480054	-0.389095285559111	0.697205660824462	0.999861417121641
Wdr37	1058.15159814039	-0.0710239562426646	0.405572800794629	-0.175120116791632	0.860985251604396	0.999861417121641
Tfpt	125.303449446019	0.664822857847269	0.561544625147317	1.18391812168598	0.236445475938536	0.999861417121641
Polg	302.76672148066	-0.0220772943135239	0.514801330844491	-0.0428850762240801	0.965793145253965	0.999861417121641
Cyba	89.6483894155412	-1.35800028816051	0.607668965529924	-2.23476985857959	0.0254324616241409	0.768671831929635
Slc26a2	293.134390943731	0.268544067531814	0.484853462987119	0.553866452509896	0.579670245671036	0.999861417121641
Epyc	2.39898638628179	0.272802670012743	2.65082776962823	0.102912257498722	0.918032609279807	0.999861417121641
Dsg2	214.231776186231	0.0553011039866079	0.472344759804733	0.117077839520162	0.90679837045104	0.999861417121641
Htr7	11.2661153005272	0.452823708491603	1.58767650491699	0.285211569919452	0.775482056822139	0.999861417121641
Vldlr	154.316324431222	0.00841801266815793	0.651836049118229	0.0129143097862498	0.989696158020348	0.999861417121641
Smarca2	407.365252492339	1.06885788260917	0.489504717138185	2.18354970889368	0.0289953524751035	0.838246822223091
Ptprk	3860.39053263822	-0.0950572230875091	0.407624586931568	-0.233197962377738	0.815607688025805	0.999861417121641
Cpne9	69.4243765372812	0.0340824187362979	0.581950223063766	0.0585658659203975	0.953297899044995	0.999861417121641
Gnas	137.94567276972	-0.0295230743605654	0.498394961178256	-0.0592363018493804	0.952763895701091	0.999861417121641
Rpusd4	224.858562413653	0.300752080198633	0.476071527201587	0.631737171862586	0.527558634112522	0.999861417121641
Ppp6r2	176.576226936742	-0.0060200056680363	0.452602084003722	-0.0133008792508936	0.989387746709814	0.999861417121641
Irak2	99.9870698400176	0.226805515356621	0.517050213124093	0.438652783810357	0.660913144235445	0.999861417121641
Msrb2	99.1132845307407	-0.637368528018702	0.57193594642462	-1.11440543648834	0.265105292110256	0.999861417121641
Knl1	748.849576489834	-0.196674413287965	0.386745418426999	-0.508537151100315	0.611076691998231	0.999861417121641
6030458C11Rik	792.979825582711	-0.122312388888597	0.387702486876714	-0.315480021482275	0.75239721771527	0.999861417121641
Smim10l1	19.7956978970854	0.552060891041126	0.93302220682662	0.591691051940539	0.554057489566698	0.999861417121641
Rerg	443.405096758225	-0.958461989671164	0.540198136185093	-1.77427859422076	0.0760170794874841	0.999861417121641
Rit1	166.185820212265	0.955359930413198	0.543198412359607	1.7587678989399	0.0786169392813201	0.999861417121641
Pcgf2	240.613669591393	-0.788720189810256	0.496339805039032	-1.58907301369519	0.112043909583583	0.999861417121641
Pum2	185.521716368381	0.118046952031458	0.447738937236248	0.263651298142898	0.792048626387717	0.999861417121641
Pcdh11x	3.21418153324524	-0.0366201721870606	1.88690685749298	-0.0194075144947619	0.984516015838456	0.999861417121641
Gm8439	2.80399218667392	-1.30772447022202	2.09265856081021	-0.624910577727361	0.532029749536607	0.999861417121641
Gm7616	2.11308140825156	0.381936312946435	2.39017712582715	0.159794146140639	0.873043235531115	0.999861417121641
Scoc	143.656323586464	-0.247722638524822	0.451418300418171	-0.548765165912291	0.583166618560465	0.999861417121641
Ptger4	19.5658982361679	0.641981676614628	0.900736980624123	0.712729343220479	0.476013255259744	0.999861417121641
Ptpn21	387.938458318507	0.147007413220829	0.418539565463536	0.351238987544743	0.725409063234926	0.999861417121641
Snrpa	72.2189423596981	0.547126686335463	0.607262129931207	0.900972840834721	0.367602760161151	0.999861417121641
Hspbp1	403.724262880794	0.16483938619556	0.40304339761956	0.408986692671628	0.682549426941142	0.999861417121641
Lrrn4cl	9.65132633192998	1.95800630467726	1.35085547657992	1.44945653966961	0.147210128902945	0.999861417121641
Ptprc	9.32565489351878	1.39856426807052	1.51207870394662	0.924928222598588	0.355003244977945	0.999861417121641
Bdkrb1	3.02160052084748	1.93781838342215	2.43358948388636	0.796279896939529	0.425869367504167	0.999861417121641
Opn1sw	50.288384661383	0.331143520558454	0.652445865689748	0.507541756293264	0.611774745690576	0.999861417121641
Bckdha	232.078837569268	0.148942833365183	0.489134190254555	0.304503010283681	0.760744699695532	0.999861417121641
Bcat1	6660.56964560006	-0.157119950047988	0.393658458964753	-0.399127585016677	0.689799197604811	0.999861417121641
Mmp23	24.9163109957337	0.956025127938458	0.82554940432161	1.15804714161724	0.246844799028508	0.999861417121641
Fhod3	2080.17915904612	-0.701849008530151	0.375467468391291	-1.86926716058054	0.0615856545483225	0.999861417121641
Abi1	1778.67218947548	0.227364265296534	0.358280571776095	0.634598365659145	0.525690394356858	0.999861417121641
Slc25a32	186.136867860173	0.247194983480248	0.478899559126369	0.51617291928853	0.605733642471897	0.999861417121641
Mcoln3	8.10591523226724	-0.743047678255701	1.35564968201869	-0.548111867034285	0.5836150926714	0.999861417121641
Cyp4f15	2.28706289108209	4.05084194237893	2.77761706584961	1.4583874761512	0.14473377072261	0.999861417121641
Zfp809	1089.36395757932	0.217899003114782	0.353773235943305	0.615928456356438	0.537941739455178	0.999861417121641
4933406I18Rik	15.0159938474463	-0.570778872362006	0.980251743553856	-0.58227784455927	0.560379546376943	0.999861417121641
Tmem108	268.900832938035	-0.357514735684646	0.442276472739611	-0.808351241181965	0.418888412361154	0.999861417121641
Zfp87	55.4263704770263	0.472635434096473	0.599876357602099	0.787888084114118	0.430762171712822	0.999861417121641
Dlg1	1588.19077282505	0.0294943620873984	0.416754432023015	0.070771561910515	0.943579565363705	0.999861417121641
Tmem38a	56.9837242918705	0.038614546041427	0.62898030796472	0.0613922972666306	0.951046786680897	0.999861417121641
Ubxn4	354.121017070884	0.274431309460551	0.422001188646123	0.650309328134809	0.515492432825462	0.999861417121641
Dsg1c	4.31925343480711	-0.304828487611226	2.07561029475743	-0.146862100453617	0.883240866944781	0.999861417121641
Rnf181	62.1828397171931	-0.373060232384536	0.595608906664915	-0.626350996786583	0.531084743781681	0.999861417121641
Ccdc59	280.500091917986	0.553879369814096	0.501140597208156	1.10523747806453	0.269056701213615	0.999861417121641
Speer5-ps1	7.70880297637282	0.863644000126729	1.3486392040382	0.640381799328346	0.521924412607207	0.999861417121641
Aldh9a1	325.538885129432	-0.191550869891772	0.421930710772628	-0.453986555140793	0.64983850378062	0.999861417121641
Atxn7l2	77.2453610917782	0.125119766581088	0.658673783357096	0.189957107361074	0.84934274185146	0.999861417121641
Atp9a	642.463226590488	0.373282687368049	0.486053643114102	0.767986605298256	0.442495142761629	0.999861417121641
Acsm2	2.74909152729077	2.13612720685001	2.68888837800208	0.794427624562539	0.42694652754911	0.999861417121641
Mep1b	43.1857184872312	0.135366040018469	0.805699144156871	0.16801065385284	0.866574897658857	0.999861417121641
Smurf2	659.50441523381	-0.171912650667621	0.370022477246793	-0.464600561422003	0.642217530159198	0.999861417121641
Dzip3	863.353849594056	0.0761610100540477	0.430143060753325	0.177059720365276	0.8594614804658	0.999861417121641
Bin3	22.3258028077707	-0.373289456341272	0.813608968419367	-0.458806958662804	0.646372797225697	0.999861417121641
Aggf1	497.946562074148	0.0600699777677684	0.430717679834695	0.139464852686852	0.889082827962759	0.999861417121641
0610030E20Rik	130.13496867005	-0.183931128924974	0.501861204755381	-0.366498002200881	0.713993503082987	0.999861417121641
Slc11a1	55.9198743879679	0.185183647236878	0.715063654822354	0.258975052064258	0.795654489557121	0.999861417121641
D230017M19Rik	75.8393719962589	0.378879552738483	0.533856611149867	0.709702839349352	0.47788843105018	0.999861417121641
4930563J15Rik	3.239645815847	0.816154497238225	2.1515399580952	0.379335040544997	0.704439082046361	0.999861417121641
Adcy10	83.0922341734479	1.17645680717192	0.707996357677247	1.66167070552674	0.0965788179212095	0.999861417121641
Elovl4	24.0776469099987	0.216116416804825	0.796922456825764	0.271188764921549	0.786245853616286	0.999861417121641
Vash2	91.6477053235313	0.460819293377375	0.635412021503495	0.725229107700853	0.468311488578001	0.999861417121641
Cahm	4.17275370561656	1.02722996302356	1.70330089625241	0.603081913056971	0.546454198085965	0.999861417121641
Gm11532	13.780029656928	1.75945819615331	1.36604573757976	1.28799362111444	0.197748183686107	0.999861417121641
Apobec3	33.5881335441835	-0.669532079606808	0.828248924749335	-0.80837059922467	0.41887727179633	0.999861417121641
Smox	102.708076506197	0.0736233209817714	0.54818829514584	0.134302978800714	0.893162997841738	0.999861417121641
Uimc1	509.675460973377	-0.203638100176676	0.396939336872577	-0.513020709363573	0.607936834372197	0.999861417121641
4930546K05Rik	3.57118454014225	1.7326875454591	2.00084402202476	0.865978320341884	0.386502050798356	0.999861417121641
Ica1l	111.403028465624	1.04339301593826	0.639159958227677	1.6324442770656	0.102585928102597	0.999861417121641
Irf8	13.8895948857784	1.374925727238	1.2070001391038	1.13912640329841	0.254650436366982	0.999861417121641
Icam5	2.59052349997198	2.92944727651382	2.62711127563102	1.11508305860024	0.26481483060405	0.999861417121641
Dnase1l1	11.3468468536075	-4.73023586017923	1.58380931700556	-2.98661954402598	0.00282080528338844	0.134886518925834
Tspan4	93.6694106877283	0.263297031170622	0.52210762503531	0.504296467903176	0.614053059165338	0.999861417121641
Zfp410	522.071340400514	0.400297128663637	0.433208892517824	0.924027958745484	0.355471759296075	0.999861417121641
Ldhb	76.8852965862039	-1.33890057135232	0.581438057329682	-2.30273982666592	0.0212934859388657	0.684734132138756
Nkiras1	136.756571344167	-0.0903533949938407	0.450624778647128	-0.200506938977259	0.841084131669985	0.999861417121641
Mus81	53.0462049925119	0.917052328988077	0.783850739548229	1.16993233879784	0.24202819862019	0.999861417121641
Ldah	423.941312079406	0.626637415356861	0.453406229759642	1.38206617868716	0.166951382045511	0.999861417121641
Bspry	13.4392788069766	0.150052127634083	1.09932824424816	0.136494380472053	0.891430466709655	0.999861417121641
Tatdn1	494.040574092865	-0.0181622054063927	0.374799782441463	-0.0484584203546846	0.961350901237868	0.999861417121641
Drd2	9.9374896190019	-0.403109537857436	1.1370276670508	-0.354529225223705	0.722942305917436	0.999861417121641
Chaf1a	998.685000780783	0.571806804583225	0.425895330364192	1.34259937551854	0.179401732690282	0.999861417121641
Vsig2	7.0798740189809	0.899925399307005	1.34895866368276	0.66712600136326	0.504691652927397	0.999861417121641
Slc16a8	25.6483255705866	0.62750530026577	0.956929051381348	0.655749033180624	0.511985614295643	0.999861417121641
Sgk2	6.25286856531948	-0.359363050107339	1.56155005759209	-0.23013226400278	0.817988994587766	0.999861417121641
Prkg1	638.06579525827	1.47795064632875	0.555988328461639	2.65824041741683	0.00785498360453514	0.321821587530992
Glrx3	106.563333872455	-0.261425179693195	0.526188868989264	-0.496827650868702	0.619310594462277	0.999861417121641
Bloc1s2	139.405944191706	0.812743402299619	0.55445038579035	1.46585415598743	0.1426880235589	0.999861417121641
Ebf1	1056.9726449164	-0.467361156159112	0.446888929920203	-1.04581054680089	0.295648510776558	0.999861417121641
Gm6938	1.58895109544232	-3.79813950848958	2.91824049426995	-1.30151696405671	0.193081561699291	0.999861417121641
Zfp229	992.67552129865	0.105973285950371	0.428037253869249	0.24757958563752	0.804459707361465	0.999861417121641
Cox7a2l	632.568708859649	0.250683504902654	0.431104168124844	0.581491721578665	0.560909096024641	0.999861417121641
Shcbp1	411.960755921968	-0.525434652294486	0.442437693151179	-1.18759016337911	0.234994915111049	0.999861417121641
Srpx	1.96052684097044	-5.00782242378527	3.24745538182912	-1.54207582090462	0.123055169815025	0.999861417121641
Pigp	138.600122699383	-0.492516960914027	0.547446901528275	-0.899661610174605	0.368300359197295	0.999861417121641
Pcdh9	27.4483001614653	0.150703534926831	1.20010578371641	0.125575209262089	0.900068187728002	0.999861417121641
Pik3r3	103.479342282642	0.651443356330639	0.506385355033819	1.28645773392703	0.198283360510306	0.999861417121641
Cblif	23.8160025753103	3.05825030419342	1.17967345019148	2.59245497446519	0.00952936541678914	0.376478000859005
Rp9	269.013033776697	-0.474394311829087	0.421121911299676	-1.1265011368442	0.259953459657192	0.999861417121641
Nemf	1092.42471067248	-0.25519203910177	0.376966214289547	-0.676962628024159	0.498429666287383	0.999861417121641
Gm2762	2.87449838490347	-1.69197161355507	2.07771716026884	-0.8143416466446	0.415449257675923	0.999861417121641
Kmt5b	337.568202500564	0.284615260382473	0.469626769319501	0.606045649388527	0.544484440506905	0.999861417121641
Suv39h1	111.718147108124	-7.14909813016592	0.727548971071001	-9.82627756265254	8.67667945216466e-23	7.99845234165379e-20
Stag2	16.0390779842885	-6.31950964013641	1.45802794584687	-4.33428567548191	1.46234176977402e-05	0.00105041718553508
Mgat4e	54.3852782352172	-0.175524243080325	0.713794663663766	-0.245902991456106	0.80575732807651	0.999861417121641
Nol4l	1049.17455857678	-0.0422905790193075	0.428822653784544	-0.0986202073189813	0.921439825114171	0.999861417121641
Tor1aip2	1333.77437252755	-0.0864495191073896	0.387216209443931	-0.22325903977919	0.823333904214191	0.999861417121641
Ktn1	1648.53083169254	-0.113541483197178	0.345939571114686	-0.328211897908427	0.742751452458647	0.999861417121641
Unc5d	67.7581566360059	-0.641018912693881	0.590016935610475	-1.08644154770004	0.277283688323534	0.999861417121641
Miga1	1275.85258105711	-0.579237106257644	0.36295045359874	-1.59591233600722	0.110508366942148	0.999861417121641
Setd3	873.094638922157	-0.393683409960406	0.374279480544223	-1.05184342296289	0.292871392915109	0.999861417121641
Capn12	39.7066427223697	0.765488005129417	0.752321304722429	1.01750143233262	0.308914951234643	0.999861417121641
Mrpl52	73.8663383554886	0.417246472415632	0.567723525851376	0.734946595334262	0.462372019279541	0.999861417121641
Gpr180	253.59706307464	-0.179466410242766	0.435541378430658	-0.412053639746972	0.680300107844126	0.999861417121641
Dr1	199.843676394658	0.233508997862419	0.486721642146381	0.479758814160541	0.631398901780992	0.999861417121641
Zfand2b	53.466499748082	-0.169858381784906	0.575287310854678	-0.295258349315153	0.767796531319072	0.999861417121641
Lman2	609.494119529341	0.204847778501164	0.409101847025104	0.500725626126529	0.616564234573955	0.999861417121641
Cmc2	217.450029967418	-0.274189498090822	0.408231918380875	-0.671651298551836	0.501805712419497	0.999861417121641
Carhsp1	213.954363973251	0.630632336393002	0.518131826844436	1.21712719373702	0.223555825617912	0.999861417121641
Pdgfrl	82.3145348245729	0.885794823523069	0.774129687023062	1.14424603315424	0.252521617270965	0.999861417121641
Zfp385a	123.91214795776	0.0917639944750881	0.56619477130338	0.162071426876386	0.871249606736309	0.999861417121641
Nde1	498.658520681319	-0.118619181734625	0.411258554788506	-0.28842970037578	0.773017835656854	0.999861417121641
Zmynd10	2.00267346921509	1.29123558699667	2.68824338891145	0.480326890162848	0.630994971099126	0.999861417121641
Gm35978	2.60825810022734	-0.251272974919522	2.24307046215292	-0.112021882129528	0.910806056342171	0.999861417121641
Cd46	38.9237001268307	1.21855622101972	0.821249362730106	1.48378346007945	0.137866376407176	0.999861417121641
Eif3k	549.882302936789	0.227511438594326	0.366837710671775	0.620196430126262	0.53512847151945	0.999861417121641
Fez2	253.082579601679	-0.0567682297498302	0.428112801506029	-0.132601103144146	0.894508859943317	0.999861417121641
Tdrd3	986.716318151083	-0.198909582027547	0.446070971842606	-0.445914651666082	0.655658898230607	0.999861417121641
Septin4	16.2341486930511	1.11120016612615	0.996694181417692	1.1148857762424	0.264899372693749	0.999861417121641
Sh3bp5l	307.659124635934	0.272772492667917	0.40705282339044	0.670115712245723	0.502784029469876	0.999861417121641
Apba2	58.0616850620645	-0.158281468269254	0.61273368696873	-0.258320166877542	0.79615982339226	0.999861417121641
Cpsf4	339.447168193668	0.135840929660073	0.439619165712711	0.308996832382973	0.757323936390819	0.999861417121641
Nlrp5	4.4740615630423	0.358744580960984	1.76332217756132	0.203448119422583	0.838784792295367	0.999861417121641
Abhd12	727.295533145842	-0.111889514615801	0.364978163982515	-0.306564955543919	0.759174531385117	0.999861417121641
Tbx6	41.9978155688106	0.744626435392332	0.756109336947392	0.984813173182837	0.324715848744815	0.999861417121641
Gm10451	2.10941310062417	0.807608812919253	2.4015126578714	0.336291716086595	0.736650896148262	0.999861417121641
Slc24a3	19.3541038492044	0.20271032495755	1.04887756931484	0.193264048052784	0.846752180989334	0.999861417121641
Cdc123	922.6896095034	-0.0841684380834606	0.357515746545825	-0.235425820811146	0.813878247084593	0.999861417121641
Scml4	11.3654838457454	0.23830614642592	1.11603945910281	0.213528423643278	0.830914821428161	0.999861417121641
Ppfia2	63.200031468521	1.23976109286155	0.960359664599731	1.29093415577618	0.196726510411127	0.999861417121641
Cpsf7	993.746378238365	-0.0948911656601444	0.407531994597553	-0.232843474667189	0.815882952674324	0.999861417121641
Rps21	272.271626901166	-0.392458503428303	0.660078036748646	-0.594563796367836	0.552135086168494	0.999861417121641
Cdk11b	771.448372342875	0.299688348414257	0.35929011335855	0.834112426898834	0.404217633081826	0.999861417121641
Hnrnpc	7162.78216562747	-0.0284456337966432	0.389517062048208	-0.0730279532482268	0.941783873418175	0.999861417121641
Stard13	13.5373154106145	0.0265910660072426	1.02184836277552	0.0260225166237157	0.979239378862189	0.999861417121641
Lysmd4	50.2702240859471	0.0368018717741908	0.631522119933674	0.0582748736941407	0.953529681381592	0.999861417121641
Zkscan8	272.499614660155	-0.596246976193243	0.571846620405293	-1.04266940630104	0.297101431860632	0.999861417121641
Prom1	193.836309173324	-0.374540862466206	0.599097530886701	-0.625175106149851	0.531856138379119	0.999861417121641
Fyb2	72.4768390472529	1.15170067864411	0.692954376885164	1.66201515866169	0.0965097351247526	0.999861417121641
Nsfl1c	534.653641360233	0.0624219011605709	0.469712011944458	0.132893985193532	0.894277223831967	0.999861417121641
Atp6v0e	336.991502258564	0.151638659985498	0.40438099976618	0.374989576842577	0.707668218478066	0.999861417121641
6330403K07Rik	15.3496157461108	1.1015874622178	1.08634349335156	1.01403236541622	0.310567308847745	0.999861417121641
Abcc2	23.8129393948824	-0.132435322523781	0.887787867705516	-0.149174512675037	0.881415930883922	0.999861417121641
Adat1	439.447710799112	-0.245377159328793	0.404081747864504	-0.607246332272035	0.543687448480838	0.999861417121641
Slc25a13	7941.91630519901	-0.439398063305941	0.412375805426201	-1.06552823304416	0.286636956320256	0.999861417121641
Sema4a	22.9155239085063	-0.559112950274249	0.801269377535638	-0.697783998677002	0.485312287487733	0.999861417121641
Chek2	1029.22298691649	-0.397549220712365	0.360648161630364	-1.10231872225602	0.270323132722766	0.999861417121641
Keap1	142.465329091866	0.0100213407973638	0.467330011409222	0.0214438203254799	0.982891618026783	0.999861417121641
Klf13	1902.05587950417	-0.141127372956677	0.343644862171341	-0.410677965807361	0.681308685845062	0.999861417121641
Reck	333.784972880193	-0.223094028449661	0.393236649762149	-0.567327660289548	0.570491587810622	0.999861417121641
Pld5	26.7828149811919	0.393405969537729	0.864036601455326	0.45531169498503	0.648885013767066	0.999861417121641
Myo18a	523.394986909957	-0.0163075944849694	0.495450605000282	-0.0329146726644125	0.97374263204173	0.999861417121641
Prrg1	61.5927208762596	-8.36547763471208	1.15569757102347	-7.23846605241517	4.5378775843136e-13	8.55647758596769e-11
Arhgap24	36.8925686809754	0.155356831931684	0.823253545039638	0.188710796166938	0.850319489508299	0.999861417121641
Cd72	5.00831039957795	1.20530163946912	1.62008966539557	0.743972179573674	0.456893306089543	0.999861417121641
Catsperg1	41.5936731562359	0.881633935584771	0.946890677442305	0.93108312985634	0.351810564457688	0.999861417121641
Fh1	493.018351096363	-0.155810928929187	0.42340090507728	-0.367998573127159	0.712874298133165	0.999861417121641
Fkbp7	27.4183074207475	-0.431814884082919	0.773060392953007	-0.55857846038837	0.576449443608546	0.999861417121641
Cd300a	15.3341012542032	-0.407029898318506	0.952229764323173	-0.427449249717389	0.669052142256251	0.999861417121641
Hivep2	447.233625384221	-0.104388617977416	0.400675577652706	-0.260531521758727	0.794453803739054	0.999861417121641
Cgrrf1	61.9640401304181	0.0094800437643204	0.575670828578456	0.0164678203127474	0.986861174276134	0.999861417121641
2210408F21Rik	64.0045209480263	1.30376742727366	0.8310926144204	1.56873903660292	0.116708758671991	0.999861417121641
Akt1	140.931748105923	0.218847427920305	0.513888935116359	0.425865226833015	0.670206054480304	0.999861417121641
Efna3	10.8313656444485	-0.80942958140423	1.3395431365939	-0.604257943840757	0.545672162516879	0.999861417121641
Plpp1	1687.36906568812	-0.120902423281938	0.358568439768007	-0.337180883404466	0.735980547211972	0.999861417121641
Dgcr2	1201.35091760748	-0.07195360581158	0.387257342932731	-0.185803076751675	0.852599191650685	0.999861417121641
Ptn	12.4300310992456	0.551717578165222	1.10068856402688	0.501247670046429	0.616196828924265	0.999861417121641
Twf1	628.567809262477	0.160045551659844	0.396013777061377	0.404141373180153	0.686108762405351	0.999861417121641
Ptgs1	74.926799839499	0.0493169293575301	0.919698310838641	0.0536229421934675	0.957235577579179	0.999861417121641
Ptgis	47.9232822287182	-0.645229610670142	0.730536697440878	-0.883226828892275	0.377113728761487	0.999861417121641
Cst7	32.8837293926783	0.874873725590852	0.77340263352914	1.13120086183142	0.257970559291406	0.999861417121641
Plxna2	62.5345544239521	-0.449591352880546	0.565327738141033	-0.795275594222455	0.426453207104184	0.999861417121641
Gm14023	4.49682495251241	-1.5981491792214	1.82248314440742	-0.876907522643256	0.380536869884772	0.999861417121641
Etaa1os	43.1563883786921	0.29755121439016	0.648849724940608	0.458582631621515	0.646533911385529	0.999861417121641
Trip10	253.030641841324	-0.532332612746606	0.595367862425803	-0.894123862476617	0.371255623154802	0.999861417121641
Gusb	70.4773424119183	0.251424998643922	0.579956805710844	0.43352366274201	0.66463437923833	0.999861417121641
BC055324	734.48024696005	-0.436919073657407	0.426699711862418	-1.02394977430471	0.305858998574327	0.999861417121641
Sowahb	6.01210345697276	-0.0414687576907255	1.39952975004457	-0.029630493877965	0.976361745387711	0.999861417121641
Dmrt2	3.93932775034739	0.940736903470435	1.84535020391837	0.509787736481074	0.610200178216981	0.999861417121641
Nlrp3	3.37686551798043	0.402533347073954	1.83624380019027	0.219215633039711	0.826482078235403	0.999861417121641
Shisa4	3.38385497532467	0.0945701469315789	1.86024606906923	0.0508374394678317	0.959455057053832	0.999861417121641
Sgms1	47.3926415676546	0.0647594748682601	0.618760904298926	0.104659933131416	0.916645656022956	0.999861417121641
Odf4	1.6850897647885	0.98235605625479	2.86569203990278	0.342798892056844	0.731749759520481	0.999861417121641
Ctnna2	48.8179040576115	-0.511744522099844	0.954353736392617	-0.536221007562875	0.591805816374449	0.999861417121641
Map3k13	42.0334214777461	0.477804941678219	0.817100910095167	0.58475634499363	0.55871156174183	0.999861417121641
Dip2b	561.454450842894	0.0672993617446216	0.387847308227134	0.173520249637028	0.86224251239437	0.999861417121641
Fbxo44	40.4403071366947	-0.912618764932098	0.644657493673208	-1.41566455658813	0.156873740330649	0.999861417121641
Ap5z1	163.230150671347	0.0857146231257374	0.450046605448544	0.190457215070668	0.848950866914847	0.999861417121641
Fbxw8	716.01847936848	0.0818693364452504	0.359210146299125	0.227914877373969	0.819712416612378	0.999861417121641
Klhl33	4.58057599826319	3.00336511763305	1.98187771600108	1.51541393971222	0.129667609445871	0.999861417121641
Pax2	11.2521559530827	-1.18328520886398	1.1635428602943	-1.01696744421146	0.309168916952861	0.999861417121641
Dna2	490.747221632145	-0.022737037008701	0.423473262125465	-0.0536917889327438	0.957180724849324	0.999861417121641
Kdm5b	3044.44904091314	-0.319718338955303	0.38639586138303	-0.827437275883163	0.407989260082071	0.999861417121641
Supt3	580.313492576949	-0.671834936442784	0.457849894079085	-1.46736942637959	0.142275586807888	0.999861417121641
Esrrb	6728.18820666545	0.0573060742979374	0.350217447501821	0.163629981049529	0.870022441341973	0.999861417121641
Chchd7	274.906299066011	0.120538398340172	0.452067201700338	0.266638229641074	0.789747717911765	0.999861417121641
Rxrb	49.9869639474217	-0.0354991508725916	0.722017225646561	-0.0491666259635321	0.960786507708773	0.999861417121641
Cadps2	208.452355215017	-0.797565249893522	0.522285629219163	-1.52706719326341	0.126744303735765	0.999861417121641
Gabpb1	782.417555641844	0.295261141723781	0.369397985327748	0.799303606005894	0.424114388462132	0.999861417121641
Dll3	17.2634313345137	1.25352375599436	1.09842715452209	1.14119880488547	0.253787201574181	0.999861417121641
Fam57a	34.7076515996082	0.0759542094536947	0.691557741769399	0.109830611192871	0.912543713674816	0.999861417121641
Mettl7a1	92.1976385228889	-0.0203039895966247	0.502600315192712	-0.0403978847264342	0.967775916618074	0.999861417121641
Ckmt1	6.90994079693039	0.410314210143164	1.42442556349687	0.288055915772719	0.773303937083815	0.999861417121641
Gm4788	5.6788969573726	-2.28600868937989	1.62732465062876	-1.40476498558332	0.160091174249502	0.999861417121641
Spag7	135.932293647526	0.206403033337633	0.536876120894712	0.384451878756796	0.700643555609312	0.999861417121641
Gal3st1	7.80604445348752	0.568936584695278	1.39285364165984	0.408468318334785	0.682929885473892	0.999861417121641
Gpr68	59.9682650649029	1.74025680318479	0.804317041934094	2.16364531951243	0.0304915805598851	0.861919584719206
Golph3l	301.721918089259	0.155855640682751	0.389981710748684	0.399648589631398	0.689415362857336	0.999861417121641
Sptan1	916.815342844885	0.138175356184453	0.416496027913062	0.33175672017044	0.740072967341904	0.999861417121641
Slx1b	146.529973005795	-0.177449530245132	0.469714323531162	-0.377781816213572	0.705592682987638	0.999861417121641
Sh2d1b2	2.92514748883284	0.604424246573189	2.24425318996299	0.269320881118211	0.787682764819486	0.999861417121641
Rprd2	1305.6320277981	0.18245381956584	0.360732967613785	0.505786373706719	0.613006625306185	0.999861417121641
Edem3	572.871370118726	-0.227284119940653	0.397180755331317	-0.572243536198169	0.567156996579757	0.999861417121641
Pcsk1n	3.05260914385399	-5.56677600083993	2.4798307796001	-2.24482091545683	0.0247796315077667	0.758613331380761
Gpr162	28.12924773722	-0.450259990849903	0.827902224637276	-0.543856481418652	0.586540237936986	0.999861417121641
Syk	402.320409290777	-0.227370482950013	0.474751969200334	-0.478924781150445	0.631992140765777	0.999861417121641
Frmd4b	460.449838633847	-0.502872697504811	0.428715890790188	-1.17297424310058	0.240806134758774	0.999861417121641
Pomt1	207.581804199579	-0.346801917374324	0.455435748409661	-0.761472762261908	0.446374741688448	0.999861417121641
Mpp4	60.4335442344747	1.71125570391045	0.767326303683933	2.23015384158566	0.0257372314181809	0.775059674994329
Chst10	18.7658370613007	-1.28549265478829	0.851881044596051	-1.50900488154171	0.131297535303608	0.999861417121641
Abcc10	87.5506288695237	-0.375249820722238	0.552559901570793	-0.679111567190262	0.49706717384619	0.999861417121641
Chd6	2305.96007410873	-0.0834241771714526	0.34953082471146	-0.238674735598269	0.81135780871146	0.999861417121641
Tyms	979.051677023575	0.208988611334426	0.36586077064359	0.571224433182033	0.567847517912525	0.999861417121641
4930447J18Rik	1.55160606691884	2.14330970547848	3.14170912338277	0.682211376453181	0.495105302091598	0.999861417121641
Fam131b	34.9833079619784	0.462331465152366	0.795742349316871	0.581006484761391	0.561236083031489	0.999861417121641
Aicda	4.57622426854236	1.89850848033863	1.86824971797149	1.01619631576875	0.309535910491082	0.999861417121641
Ahrr	36.5940116610368	0.0512611585674416	0.816736812395336	0.0627633746752546	0.94995493111721	0.999861417121641
Zbtb17	527.571427892216	0.0625059790359206	0.397528657911298	0.157236409984479	0.875058534161709	0.999861417121641
Gm21992	3450.06937498383	-0.242918767246947	0.428069224717578	-0.56747542972101	0.570391215181322	0.999861417121641
Sergef	627.831677037239	0.0081880524104073	0.4546136045824	0.0180110149099667	0.985630066209564	0.999861417121641
Armc3	11.2036968362822	0.937081917740845	1.2760872028016	0.734340032314027	0.462741525240244	0.999861417121641
Gm10790	2.09494284717693	0.874024989789084	2.57409192292407	0.339546922161282	0.734197755485006	0.999861417121641
A730082K24Rik	15.2332737509659	2.4355678783875	1.35391393823639	1.7989089332813	0.0720330872545994	0.999861417121641
Mettl26	1.02082256094825	1.50745410335364	3.50552076869106	0.430022870444016	0.667179004689651	0.999861417121641
Acbd6	938.697729790102	-0.115192410159643	0.374339233180214	-0.307721980357285	0.758293892882837	0.999861417121641
Ccdc88c	2111.08048554838	0.0999806565818066	0.414698088982903	0.241092638808684	0.809483317912411	0.999861417121641
Nudcd2	368.909920926709	-0.0782116347245432	0.382336025926734	-0.204562556026386	0.837913912659144	0.999861417121641
Zmynd19	469.371602985856	0.0779592623306686	0.493750366475986	0.157892059680041	0.874541855037934	0.999861417121641
Tmprss13	1.38838284093843	0.623451209719715	3.08094076414386	0.202357415298428	0.839637317339027	0.999861417121641
Odr4	242.825663923773	0.184781380752554	0.404018802377071	0.457358369623842	0.647413481778828	0.999861417121641
Elovl1	42.7564076973031	0.413174963183034	0.697592902237019	0.592286650076395	0.553658653924049	0.999861417121641
Nfatc4	83.4266553653053	-0.678370277658206	0.605047877679235	-1.12118445941867	0.262209353334914	0.999861417121641
Camta2	56.9598970966961	0.170762200713687	0.610943905957458	0.279505530783668	0.779856894141145	0.999861417121641
Ephx2	21.0905808146308	-0.942884722236734	1.01366921473573	-0.930170028378093	0.352283057371868	0.999861417121641
Hdac9	99.6163062357014	-0.248447448212062	0.692532586312121	-0.358751996833963	0.719780626244991	0.999861417121641
Styxl1	14.4353531898118	0.0146346252536357	0.989280522635492	0.0147932006329694	0.988197164098043	0.999861417121641
Pex5	337.321570322391	-0.908163007165629	0.462422664638796	-1.96392408204084	0.0495388966337778	0.999861417121641
Coq3	352.624838043618	-0.101371522175605	0.415840594001667	-0.243774955206028	0.807405118107008	0.999861417121641
Chrd	5.45971605936247	-0.610877401189495	1.50337262872765	-0.406337982690626	0.684494280794693	0.999861417121641
Sbk3	2.79684765475381	-0.549018805086658	2.77900978137722	-0.197559148141816	0.843389999821386	0.999861417121641
Dync1i2	583.293288057549	-0.239388324595877	0.375118010190394	-0.638168038037879	0.523364300597488	0.999861417121641
Dennd2d	18.3606956628712	-0.12436979983753	0.902191458441365	-0.137853000794745	0.890356595601981	0.999861417121641
Gm15290	6.32832031721248	-0.942134521107242	1.38328124123754	-0.681086747236138	0.495816602298664	0.999861417121641
Sh2d3c	6.48832288535453	0.0801748236516056	1.4070367012887	0.0569813307486393	0.954560066879346	0.999861417121641
Pard6a	6.64720316918955	0.0107503573723334	1.60511203130752	0.00669757447620412	0.994656148682611	0.999861417121641
Srgap2	2361.05776349211	-0.0010418579064559	0.424179060394175	-0.0024561747708332	0.998040258042172	0.999861417121641
Nrip1	1105.65159790187	0.389413375863397	0.349050728328671	1.11563547719264	0.264578199695176	0.999861417121641
Tes	63.6639718519031	0.392320066460188	0.588644301320023	0.666480700790644	0.505103895314892	0.999861417121641
Dnph1	75.6466803266079	-0.164338738126517	0.590429131027872	-0.27833778770438	0.780753071305756	0.999861417121641
Fbh1	301.056389087731	-0.612839348108968	0.407642284683132	-1.50337531491695	0.132742288458162	0.999861417121641
Rpl15	825.896559966229	-0.0596838293690324	0.504924878354395	-0.118203384161914	0.905906508584889	0.999861417121641
Sh3tc1	528.384440752332	0.0420314160684202	0.431627488745257	0.0973789139116363	0.922425489396577	0.999861417121641
Ghitm	1058.84232087133	0.201390439639963	0.44735939628423	0.450175946482209	0.65258357869719	0.999861417121641
Atp2b1	1313.47966119313	-0.167256831524184	0.361420400160135	-0.46277639958917	0.643524649379053	0.999861417121641
Lrriq1	32.8091183845118	-1.3049068290146	0.845796787710034	-1.54281364977466	0.122875996655095	0.999861417121641
Sgtb	258.506671716438	0.0751006992260592	0.408051304109469	0.184047198157984	0.853976428522136	0.999861417121641
Zfp532	2046.1937552585	-0.0898462714385416	0.481890328614419	-0.186445475460935	0.852095433314661	0.999861417121641
Tnks2	1614.82378859573	-0.0896847691351405	0.345968278438705	-0.259228301334077	0.795459095941575	0.999861417121641
Mbtps1	1495.27251269024	-0.0328038808386072	0.363847638958074	-0.0901582896966035	0.928161429289174	0.999861417121641
Cyp4f16	146.640541611936	0.12907078682799	0.467117389381964	0.276313384519386	0.782307376589648	0.999861417121641
Toporsl	12.6800632335573	0.00317475987580487	1.04502325244429	0.00303798012951308	0.997576046287212	0.999861417121641
Prpf38b	1137.98239518404	-0.214178815930432	0.384799705730836	-0.556598180145824	0.577801997448454	0.999861417121641
B4gat1	8.84299689204762	-0.246749347854667	1.36300264854948	-0.1810336525151	0.856341161519599	0.999861417121641
Rcor3	19.0957816390686	-0.770053591994282	0.857468419378641	-0.898054755826804	0.369156358306641	0.999861417121641
Man2a2	78.4632008234316	-0.122438833613252	0.553962900011251	-0.221023526324173	0.825074114587383	0.999861417121641
Gm1715	12.7376230904077	-0.654244597070941	1.08078769029323	-0.605340533526468	0.544952754364194	0.999861417121641
St6gal1	166.678501053114	0.225642983984299	0.498157334937909	0.452955257624429	0.650580959843049	0.999861417121641
Fam227a	21.2741826391718	0.502434530989297	0.869710664877403	0.577703081357662	0.563464598455056	0.999861417121641
Arap2	607.474484547349	1.20149906755604	0.669513296999059	1.79458581769993	0.0727197144146831	0.999861417121641
Diaph1	1595.02505353334	0.084638230803884	0.355549839249494	0.238048851273681	0.811843205185238	0.999861417121641
Pkp1	1.61046760914253	-0.226653146391083	2.68029437828507	-0.0845627809494948	0.932608989540449	0.999861417121641
Gfra2	35.531043981283	2.01877593046143	0.965495296790308	2.09092259400191	0.036535003366461	0.977657281187022
Crim1	218.852146158919	0.0131638209503895	0.457832093349157	0.02875250805179	0.977061978287433	0.999861417121641
Pde4b	31.8195310647004	-0.164629449268878	0.757314058314696	-0.217385967501038	0.827907566047207	0.999861417121641
4933405L10Rik	1.60714645942568	-0.0857791277290161	2.86015718335968	-0.0299910537183329	0.976074188061328	0.999861417121641
Fbrsl1	2135.30591803127	-0.0862524714800518	0.431658743873475	-0.199816342664736	0.841624219477294	0.999861417121641
Phka2	54.1447749637221	-6.88896962612901	1.05766374793512	-6.51338352059279	7.34765870415963e-11	1.02453530149681e-08
Eif2ak4	244.053542647081	-0.153731107334575	0.399432134148846	-0.384874160568384	0.700330650896336	0.999861417121641
Cpq	146.031754174918	0.40693650214328	0.455840284973997	0.892717286201445	0.372008590850692	0.999861417121641
Cdadc1	92.1128728175201	0.162988101729426	0.493705982897796	0.330131915300622	0.741300288908848	0.999861417121641
Axin1	608.7986137856	0.105428166212508	0.389423745767694	0.27072865319158	0.786599737440612	0.999861417121641
Arrdc1	62.1938388151478	-0.24914256609568	0.553256721557039	-0.450319998633753	0.652479720921083	0.999861417121641
Septin2	1073.70313092638	-0.151531619558581	0.390859604090161	-0.387688105838707	0.698246858879023	0.999861417121641
Mettl14	378.296263613636	0.147166345192189	0.390255157161902	0.377102883822072	0.706097148167849	0.999861417121641
Pcnp	880.579451150423	0.0515641997895386	0.407219142497166	0.12662518631451	0.89923706160136	0.999861417121641
Kcnc4	4.67312515511062	-1.24426359976599	1.62003485800892	-0.768047424174088	0.442459010585337	0.999861417121641
Paip2	577.264779662901	0.162941236212812	0.386269592490894	0.421832935805459	0.673146963657058	0.999861417121641
Plcb4	2061.64381387981	-0.0302143327252212	0.412354676356875	-0.0732726811592456	0.941589130526069	0.999861417121641
Pak1	1325.24479352358	-0.0840964431687091	0.386943699861754	-0.217335088279651	0.827947214045551	0.999861417121641
Zfp948	550.243601710521	0.132214333091555	0.438614420665085	0.301436356996823	0.763081773905135	0.999861417121641
Kcnj9	16.9059334748472	-0.22134625496378	0.904944410812983	-0.244596521420501	0.806768857766723	0.999861417121641
Kcnj4	25.4730912312813	0.557284145441652	0.867792332634116	0.642186067431663	0.520752378195184	0.999861417121641
Kcnj3	10.6117308481089	0.305912151768628	1.29574321388277	0.23609010527012	0.81336275178708	0.999861417121641
Ppfibp2	533.197223614284	0.146444372817339	0.4511865892503	0.324576076298442	0.745501936058683	0.999861417121641
Uspl1	1281.14300952357	0.153957602376402	0.355609778210669	0.432939732847265	0.665058553648845	0.999861417121641
Ptpre	65.2689160749541	1.2391056331131	0.641865047704742	1.93047687756802	0.0535477774960927	0.999861417121641
Amer1	27.1464659460507	-8.75790172435222	2.72791715292816	-3.21047203172994	0.00132517163515217	0.0695840915888607
Nr2f6	35.6213629804632	-0.0871189957543665	0.866168620230677	-0.100579718220645	0.919884097562966	0.999861417121641
Epor	3.65781182840822	-0.90956258656077	1.76593821669157	-0.515059121527369	0.606511707053277	0.999861417121641
Epn2	1302.11962673655	-0.494592425139444	0.377327560939984	-1.31077736253173	0.189932992763422	0.999861417121641
Ehbp1	1488.92273687689	-0.0732275302822818	0.389504884914802	-0.188001571015725	0.850875419648351	0.999861417121641
Ppp3cc	4.0864104097529	-0.560653070020505	1.93500542128154	-0.289742376871063	0.772013334163701	0.999861417121641
Apoe	355.211402012666	-0.379173902609861	0.499445030623933	-0.759190460131672	0.447738631968165	0.999861417121641
Tnfrsf8	50.0946656631405	0.028219877579585	0.656440589337854	0.0429892332039524	0.965710116578951	0.999861417121641
Kif2a	638.196117380381	-0.177335120741865	0.381772146840511	-0.464505130113509	0.642285884883476	0.999861417121641
Tctex1d2	32.0300794801647	-0.628931059495371	0.714470424438757	-0.880275849052001	0.378709892551646	0.999861417121641
Gnrhr	2.46185250031576	0.230278540189952	2.38323808005975	0.0966242282366429	0.923024815168253	0.999861417121641
Srsf5	551.976840233478	0.213407889412593	0.619639044967068	0.344406781893376	0.730540389286476	0.999861417121641
Col6a1	13.8253032232612	-0.829154052357365	1.01416213948987	-0.817575435003353	0.41359965906587	0.999861417121641
Sytl3	167.246097110714	0.825487887073289	0.54102254158343	1.52579203938029	0.127061663868237	0.999861417121641
Zfr2	39.2980103100145	1.3001728234248	0.749460078934452	1.73481264709033	0.0827739953465247	0.999861417121641
Gm6936	3.79868640661863	0.00241212692119344	1.85325964206946	0.00130155908348595	0.998961506395525	0.999861417121641
Gm12866	34.908123574538	-0.491066319981052	0.800971316107032	-0.613088521531316	0.539817809523468	0.999861417121641
Gm10778	475.776482670911	0.231814525895965	0.449687422843944	0.515501466396164	0.606202645155063	0.999861417121641
Ercc6	380.403348637555	0.531981919866356	0.396750130146082	1.34084875957188	0.179969561503056	0.999861417121641
Eif5	631.832941647285	0.12413452180707	0.564075887712655	0.220067059257646	0.825818928834872	0.999861417121641
Rin1	24.2040127342845	0.703955220976595	0.937829347404498	0.750621872651816	0.452880253840465	0.999861417121641
Plekhg4	7.68105265518635	-0.810001657804703	1.30073449282422	-0.622726361354488	0.533464356486617	0.999861417121641
Palb2	544.821112920709	-0.332037826485367	0.42473426341678	-0.781754275754171	0.434358997482961	0.999861417121641
Rars2	325.524197799696	-0.399614767531896	0.425242616687961	-0.939733582311975	0.347354234767355	0.999861417121641
Tmcc3	39.0332989921229	0.150520215339141	0.648531203689615	0.232094021818539	0.816464988016292	0.999861417121641
Ano2	21.9002082279565	-0.0288169861556177	1.24287614623096	-0.023185726303466	0.981502124307852	0.999861417121641
Dpysl3	20.4646060059081	1.16355356974404	0.880584514784362	1.32134230185614	0.186387255118365	0.999861417121641
Eif2ak1	307.870482585659	0.255728106945209	0.40296892909129	0.634609987231237	0.525682812861544	0.999861417121641
Mmp28	7.85267587166761	-0.0357944241494797	1.24048169960582	-0.0288552617590844	0.976980026694041	0.999861417121641
Rab3d	15.7190243336487	0.730236788824974	1.13425096617513	0.643805304647386	0.51970169350136	0.999861417121641
Tnrc6a	1883.83381931712	-0.0853995858511149	0.361608006818529	-0.236166191679412	0.813303712680089	0.999861417121641
Capn5	311.46359569712	-0.103529048529668	0.431815409128882	-0.239753020251225	0.810521729185637	0.999861417121641
Ctla4	2.59197135949882	0.407366152178131	2.49595764457332	0.163210362589213	0.870352807442318	0.999861417121641
Nptn	1087.22115061931	0.0344736017898061	0.367141875200749	0.0938972209883612	0.925190801415785	0.999861417121641
Slc25a44	247.012235882607	-0.0772741293388063	0.424860018102115	-0.181881386918911	0.855675811939862	0.999861417121641
Slc25a45	10.2935137731581	0.558720998261054	1.20200942043017	0.464822478729911	0.642058588839932	0.999861417121641
Slc10a1	312.493130182265	1.07421173381169	0.436404091934021	2.461507015324	0.0138354691959267	0.511296080997797
Lpxn	31.1890183750634	1.72023952486019	0.747589047102246	2.30104966295061	0.0213888240966617	0.686469551713553
Poc1b	455.574358406504	-0.224592361535002	0.378121575529329	-0.593968649423396	0.552533081711392	0.999861417121641
Acd	37.8434195766811	0.124862467696004	0.697014101197143	0.179139084103965	0.857828493672726	0.999861417121641
Tesc	41.914633704113	0.776936427233952	0.649539112163738	1.1961349404285	0.231643904483299	0.999861417121641
Alkbh2	161.9692722492	-0.00525083598242832	0.433485798766159	-0.012113051909368	0.990335419238812	0.999861417121641
Dhx32	601.018643890997	0.293194878425193	0.372144817846221	0.787851568435242	0.430783533014289	0.999861417121641
Wsb1	324.900899716577	0.0966927494180802	0.503214470213349	0.192150176796556	0.847624571735448	0.999861417121641
Mtmr14	438.840876843972	-0.25593616046986	0.400591733956846	-0.638895261122464	0.522891071042726	0.999861417121641
Ap5s1	19.4057467291435	-0.50632461037133	0.855638173344258	-0.591750842990516	0.55401744480819	0.999861417121641
Glis2	245.49491939877	-0.336083969961368	0.608950449219591	-0.551906925090672	0.581012123533023	0.999861417121641
Gm13483	28.9466085460342	0.97127412661531	0.755366667358435	1.28583133011669	0.198501933499845	0.999861417121641
Cyp4f37	27.9441161978248	0.746596828478254	0.800306230396966	0.932888936910973	0.350877314998027	0.999861417121641
Tmem9	166.456902032348	-0.581024650255778	0.470747848476072	-1.23425874836539	0.217106502236141	0.999861417121641
Bmp1	7.81684639930737	0.709991526895011	1.30513040273069	0.544000450383741	0.586441162919569	0.999861417121641
Nsmce4a	404.333223221939	-0.123061962175468	0.489450659642721	-0.251428739038371	0.80148265064567	0.999861417121641
Satb1	403.914639522689	0.704717737015589	0.569144143737144	1.23820607621162	0.215639659111778	0.999861417121641
Dbn1	20.2071308323219	0.53182459386671	0.840601679944242	0.63267134310508	0.526948287337978	0.999861417121641
Psma2	407.380835746117	0.547216378205225	0.38852686634629	1.40843896678563	0.159001127583286	0.999861417121641
Syt14	789.458938725554	-0.487533310748012	0.421755992195266	-1.15596060226761	0.247697272327603	0.999861417121641
Thbs1	2.09605244921549	3.98141410313686	3.38506452700367	1.17617081487692	0.239526624477856	0.999861417121641
Cd79a	5.73270728649108	3.38139753953159	2.11445133104946	1.59918437936015	0.10977964013655	0.999861417121641
Utrn	3588.22452138962	-0.109558825075788	0.438723686665764	-0.24972170048173	0.802802575219743	0.999861417121641
Usp24	2434.3234460447	0.0352117288999701	0.353380397727315	0.0996425640087175	0.920628100766044	0.999861417121641
Foxred2	110.520455874555	-0.25998525869541	0.511309315709361	-0.508469630236879	0.611124032084959	0.999861417121641
Homez	39.0019228713263	-0.0635759514888664	0.747937629213782	-0.085001675280994	0.932260058850044	0.999861417121641
Hdac7	46.7601180221184	-0.376979533801947	0.617062534084022	-0.61092598072178	0.541248584041821	0.999861417121641
Xylb	62.281096887128	0.236869055711685	0.577898061580037	0.409880343021153	0.681893725668835	0.999861417121641
Pmm1	656.338690008203	-0.13356359072458	0.466019531933951	-0.286605134703905	0.774414682383405	0.999861417121641
Sh3glb1	254.035686907067	0.15671761074819	0.397898769187266	0.393863019652702	0.693682174117293	0.999861417121641
B230311B06Rik	3.38146391373333	-0.332930204116301	1.96557489232123	-0.169380574312856	0.865497302184833	0.999861417121641
Foxp1	744.044354802834	-0.361594890831407	0.399225251151233	-0.905741532602678	0.365072673958215	0.999861417121641
Eps8	158.856045596088	-0.140001537384435	0.671987825192266	-0.208339395649584	0.834963973172837	0.999861417121641
Cast	637.051117934451	-0.0540622020147606	0.36881001073114	-0.146585505929153	0.88345919468519	0.999861417121641
Kcnq2	6.83821392866757	-1.91477284895598	1.43478551794269	-1.33453594632147	0.182028274357969	0.999861417121641
Ube2h	1005.95906731606	-0.685504469969259	0.395916886362432	-1.73143529256222	0.083374156525221	0.999861417121641
Spx	2.22574512845343	4.05219712203736	2.93000766496328	1.38299881276527	0.166665229926465	0.999861417121641
Stk40	579.821070832501	0.358661221794275	0.423271953431923	0.847354092058831	0.396797784808272	0.999861417121641
Ppp1r36	8.321492776699	1.21017295965707	1.61405334484953	0.749772591791189	0.453391678681201	0.999861417121641
R3hdm2	975.807987530105	-0.0588292845561934	0.391000964132724	-0.150458157275091	0.880403160541879	0.999861417121641
Pola2	692.354650245273	-0.465418444873111	0.374355519850889	-1.24325252385351	0.213774793149805	0.999861417121641
4930432K21Rik	26.9844661781858	-0.384022897788737	0.811550819130271	-0.473196365201491	0.6360730907439	0.999861417121641
Mmp19	9.23964364832128	0.971756476244232	1.22582330557653	0.79273780472561	0.427930599522122	0.999861417121641
Grwd1	145.491359862459	0.381168338033124	0.602069649871904	0.63309674904593	0.526670465120695	0.999861417121641
Igf2bp2	1509.85478264106	-0.719381182842648	0.392157690476459	-1.83441814431491	0.0665919482882945	0.999861417121641
Gm18905	4.91497510854729	0.188409375147896	1.69871661376128	0.110912775928365	0.911685514387153	0.999861417121641
Smtn	90.8990827653757	0.367265560314942	0.568315886348967	0.646234900583842	0.518127240360909	0.999861417121641
Mapkap1	1500.25234535168	0.0451055159964881	0.409299259954139	0.110201801981128	0.912249333205707	0.999861417121641
Rce1	29.148455657985	0.220450768196196	0.839990778238596	0.262444271898396	0.792978944409584	0.999861417121641
Zfp831	1.80258765304768	2.33054319767944	2.69674632263931	0.864205571771591	0.387474971969428	0.999861417121641
Large2	35.4759407158569	-0.502261478154263	0.722476662618917	-0.695194051436357	0.486933699735764	0.999861417121641
Plekha7	3035.08833910243	0.103769965867029	0.415219074151567	0.249916182388939	0.802652168508853	0.999861417121641
Elf2	549.799192113661	0.025054573718763	0.389391232285835	0.0643429323554249	0.948697169180662	0.999861417121641
Coasy	41.7130799920669	-1.02166337886555	0.691547425539834	-1.47735837215794	0.13957959855422	0.999861417121641
Csrp1	243.620224973578	0.320334524205453	0.48452096888529	0.661136555023468	0.508524744250763	0.999861417121641
Pcx	294.67398368582	0.181280173819624	0.408572178262906	0.443691918990565	0.657265338751299	0.999861417121641
Rfx8	4.37915645076243	-1.3160919102313	1.7344231921974	-0.7588066834853	0.447968207011449	0.999861417121641
Lrrc57	9.21613167794411	1.39083823752858	1.25521290945529	1.10804965998329	0.267840369675894	0.999861417121641
Mindy3	887.936120962493	-0.336605629360607	0.407065085325905	-0.826908623448051	0.40828885530084	0.999861417121641
Tcea2	12.7345138181755	-0.27765758490852	1.06962774671904	-0.259583379133726	0.795185158472062	0.999861417121641
Stam	868.513057282932	-0.0485046388441346	0.381618542578741	-0.12710241624102	0.898859339090811	0.999861417121641
Fgf13	32.5682214561972	-7.43348510064522	1.23945183174455	-5.9973973253825	2.00505058165169e-09	2.24795975009098e-07
1600002D24Rik	16.355611245997	1.33155372596046	1.19313059318605	1.11601674918483	0.264414965213973	0.999861417121641
Pde1c	33.0321767250466	-0.802861204516069	0.864784820781371	-0.928394191506101	0.353203130429607	0.999861417121641
Eda2r	123.441366467336	-6.50042033261517	0.742065749081973	-8.7598980826928	1.95426988434622e-18	9.26491434027336e-16
Nxt2	8.25822322422178	-6.19341242251401	1.66847500348371	-3.71201990415345	0.000205611813676046	0.0123166672358362
Phyhipl	65.8803281766446	0.569726902536896	0.676789751080718	0.841807816426208	0.399895536015073	0.999861417121641
Rab26	121.148876328048	0.605532943735361	0.632755506306956	0.95697775475637	0.338578483145081	0.999861417121641
Tmeff1	1475.85486019008	-0.287311757805559	0.357467814318999	-0.803741613361494	0.421546215878785	0.999861417121641
A230028O05Rik	7.44839718233866	0.933919488916188	1.3436668087586	0.69505288277458	0.487022161081743	0.999861417121641
Arntl2	29.1297131915929	0.329337642397399	0.775940860272347	0.424436525074611	0.671247487964903	0.999861417121641
Erg	247.193734985144	0.225588773988521	0.593858912623031	0.37986930766453	0.704042431495068	0.999861417121641
Adra1b	8.13975982406676	0.701989629686549	1.54543401636543	0.454234617753204	0.649659969324039	0.999861417121641
Chfr	480.525693672558	-0.164741716312547	0.395368072768412	-0.416679361990479	0.676912951848676	0.999861417121641
Mlst8	99.3713108440508	0.33112780428494	0.643700523771562	0.514412824064209	0.606963395172885	0.999861417121641
Psma4	316.690480682391	-0.111383400060414	0.434507945541211	-0.256343758965506	0.797685410976579	0.999861417121641
Dnajc14	111.515166149874	0.595483099878774	0.534379654026994	1.11434463380354	0.265131365799576	0.999861417121641
Becn1	274.501618992696	0.481739493376902	0.482792881364901	0.997818136868504	0.31836755377556	0.999861417121641
Gprin1	2.13204120966833	-0.780338893798656	2.36851474884463	-0.329463388049118	0.741805462717746	0.999861417121641
Mier2	218.678177301568	-0.150668857199325	0.533028816506738	-0.282665500500986	0.777433264725845	0.999861417121641
Zfp653	280.290672565014	0.285010934655887	0.46801492742163	0.608978299530014	0.542538822785729	0.999861417121641
Ndufa11b	8.67865328314781	0.558669377022452	1.26955469392307	0.440051444570773	0.659899847995724	0.999861417121641
Itgav	350.408148877883	0.433821817911039	0.47299468070081	0.917181176896682	0.359047708681139	0.999861417121641
Sec23b	447.390015890197	0.108262707849248	0.397398173230313	0.272428800991251	0.785292329871574	0.999861417121641
Cd180	31.8222080573792	0.97378208522381	0.871874714532246	1.11688304408075	0.264044335367455	0.999861417121641
Gna13	1248.44147027589	0.0917666807278407	0.360688106411836	0.254421144186719	0.799170217577333	0.999861417121641
Actr6	229.678510207208	-0.0791905494185709	0.536512744645831	-0.147602363986427	0.882656589347247	0.999861417121641
Rnf146	678.952689539977	0.203806624238434	0.384188896383034	0.530485462118196	0.595775386007841	0.999861417121641
Cdc42ep3	207.924855176611	0.55172977726449	0.471688225237333	1.1696916474582	0.242125080641479	0.999861417121641
Sox13	237.860010675475	-0.999868690643197	0.470359715896083	-2.12575324130032	0.033523811239229	0.914902302454813
Stpg1	24.2421645954117	-0.182233427873252	0.902753671406118	-0.201863956520285	0.840023080496215	0.999861417121641
Ttc30a1	21.9382122821668	0.127706976699661	0.888009935712788	0.14381255385071	0.885648489390489	0.999861417121641
9430065F17Rik	65.2616180998694	-0.233035207171977	0.65415598953864	-0.356237978247865	0.721662352521643	0.999861417121641
5033417F24Rik	10.6630372591006	0.529068954413965	1.26967151224569	0.416697507434969	0.676899677764735	0.999861417121641
Slc35a1	187.101397714199	0.106449285278307	0.482166591027636	0.220772835072279	0.825269316164138	0.999861417121641
Lpin2	225.964299169884	-0.22443197012517	0.405792354228371	-0.55307096791396	0.580214815569551	0.999861417121641
Cdc40	556.512000036227	0.0624266923336757	0.398989067781036	0.15646216243683	0.875668741882543	0.999861417121641
Lrmda	90.1019891572077	0.102985754512032	0.746338066702565	0.137988076860448	0.890249840688549	0.999861417121641
Nt5c1b	4.03399908362823	-0.125098698840972	1.90266976826563	-0.0657490337669083	0.947577633538849	0.999861417121641
Aldh1b1	9.46066778386668	-2.19133002225374	1.2197761666479	-1.79650175349448	0.0724147540878063	0.999861417121641
Shisa5	116.501285654197	-0.436850679241008	0.48344231393303	-0.903625244730902	0.366194150487304	0.999861417121641
Slc22a22	15.7792972282273	-0.220240555430801	1.22799346853978	-0.179349940429807	0.857662935715317	0.999861417121641
Gria2	2.32504765272925	1.04076271130695	2.3748598514352	0.438241739055878	0.661211054626874	0.999861417121641
Mtdh	1687.47569227109	0.151858294107474	0.398547847080039	0.381029016265083	0.703181717851595	0.999861417121641
Usp15	1899.50624555237	-0.263577667036759	0.364004765022195	-0.724104990825293	0.469001280826465	0.999861417121641
Itga7	6.36309499713751	0.51157826189363	1.41086052410387	0.36260016717001	0.716903585374271	0.999861417121641
Plekha1	646.92615279187	-0.158345270521615	0.360915205398692	-0.438732611297704	0.660855294382953	0.999861417121641
Lag3	19.5987589971319	-0.789141805752306	1.00612165207513	-0.784340347039242	0.432840430919802	0.999861417121641
Plek2	82.8890100727248	0.36868893294547	0.521023371023529	0.707624558608945	0.479178437764744	0.999861417121641
Abl2	1270.44782435755	-0.213243633682705	0.391449889379959	-0.544753337446268	0.585923175599873	0.999861417121641
Clmn	187.025760789157	-0.295077711871677	0.44426784454395	-0.664188766969123	0.506569502029016	0.999861417121641
Slc37a3	504.491417986414	-0.439223013943681	0.383752503072643	-1.14454761969471	0.252396601036021	0.999861417121641
Klc1	456.43502732058	-0.256793946890854	0.413835365484639	-0.620521995721958	0.534914177320505	0.999861417121641
Higd1a	198.566240436107	0.434760044210662	0.430694537709539	1.00943941969346	0.312763941330168	0.999861417121641
Ythdc1	751.634194340945	-0.0744406516887537	0.406048882293954	-0.183329286041141	0.854539656850814	0.999861417121641
Adck1	356.583470036308	-0.00289241402615377	0.387214441990431	-0.00746979893437251	0.994040018183755	0.999861417121641
Slc4a2	28.4633520754332	0.515320105859842	0.8022023020115	0.642381734093372	0.520625356633683	0.999861417121641
A530072M11Rik	21.0086511270423	-0.884695200897454	1.02104091692828	-0.866464003772724	0.386235758085269	0.999861417121641
Slc10a7	4191.46937086653	-0.196612787859899	0.346063729697899	-0.568140405905971	0.569939633193139	0.999861417121641
Cyb5r2	117.884380858783	-0.0777118969560408	0.53145132286747	-0.146225803967789	0.883743135874734	0.999861417121641
B130034C11Rik	24.0633314135159	0.71225856703711	0.807627197718698	0.881915033383007	0.377822756750697	0.999861417121641
9630028I04Rik	32.7768614565243	-0.793861693312294	0.961324959310448	-0.825799523484468	0.408917824460976	0.999861417121641
Ypel5	136.082652649797	0.220466546386008	0.48462957265005	0.454917650155878	0.649168484431681	0.999861417121641
Zfp574	144.616543739567	0.101159711498615	0.543670664036403	0.186067997025201	0.852391438300697	0.999861417121641
Shoc2	1107.7583617642	0.0174462601720106	0.364420895938379	0.0478739292023491	0.961816717042337	0.999861417121641
E030044B06Rik	17.9604349769029	0.143663222079255	0.915898188898217	0.156855012730264	0.875359115519169	0.999861417121641
Clip3	10.3096697645889	-0.372980195972936	1.19080954736999	-0.313215658034231	0.754116823128668	0.999861417121641
Cdh1	2410.06846195035	0.326608454121343	0.407830716877349	0.800843194505055	0.42322242930793	0.999861417121641
Islr2	7.87815104799703	-0.341375764536696	1.28702288793768	-0.265244517200246	0.79082110287559	0.999861417121641
Slc24a2	25.2451414893222	-0.0235786870146494	0.888878448111845	-0.0265263344664675	0.978837529119759	0.999861417121641
Aqp8	6.69042816586554	-0.764308763448636	1.55548001874395	-0.491365208320589	0.623168167000728	0.999861417121641
Kif21a	237.16116843071	-0.154516211517476	0.531585369066714	-0.29067054984744	0.771303297341342	0.999861417121641
Abhd14a	129.031225598741	-0.513347774543478	0.483721886104276	-1.06124570603534	0.288578252884242	0.999861417121641
Zfp78	87.7693801815805	0.205081901868166	0.54151626453512	0.378717898795199	0.704897360437002	0.999861417121641
Ipo7	3057.78442688839	-0.10486126137672	0.43797756195594	-0.239421537734549	0.810778730880354	0.999861417121641
Wdr70	2645.88357454363	-0.119643892961304	0.384799123446082	-0.310925586030002	0.755857193022885	0.999861417121641
Cacna1d	20.2559129657302	0.369752992401922	0.999935501743936	0.369776842363387	0.711548771267138	0.999861417121641
Cyp26c1	4.43562915160611	0.274716737242062	1.84928362085938	0.148553058137398	0.881906316070415	0.999861417121641
Pls3	57.7304972270421	-8.40719854626594	1.27011026668964	-6.61926666271115	3.60985154377448e-11	5.30073156334956e-09
Ddah2	38.7427723599551	-0.0918512730115646	0.789433114994302	-0.116350924818029	0.907374427468372	0.999861417121641
Men1	46.071911628697	-0.669263004517858	0.714309083834764	-0.936937552193687	0.348790681311633	0.999861417121641
Taf1a	378.251891549368	0.191130816538871	0.490954881258599	0.389304239218262	0.697051100739662	0.999861417121641
Tk1	490.995542483033	-0.692796737232935	0.516518798903041	-1.34128077952683	0.179829307782131	0.999861417121641
Trim2	625.566907209504	0.194415993290141	0.541223952470211	0.359215427186478	0.719433936561388	0.999861417121641
Ank1	5.22687303430826	-0.838559608031009	1.49735197565663	-0.560028384550852	0.575460076988869	0.999861417121641
Ildr1	327.273154960392	-0.181354708574858	0.500526494360469	-0.362327889968297	0.717107018886437	0.999861417121641
Pars2	62.2972871723647	-0.146950670465144	0.629573406274272	-0.233413084162461	0.815440654053239	0.999861417121641
Clip1	260.245457934831	0.231659663868074	0.477764663851852	0.484882372841011	0.627759786916599	0.999861417121641
Arhgdib	3.33721044320559	-0.844269325284499	1.94020683169437	-0.435143981297707	0.663457921045491	0.999861417121641
Bub3	355.988493171688	0.177469332355704	0.414609842817654	0.428039361414185	0.668622463489424	0.999861417121641
Mtch2	815.451809007621	-0.256975934880684	0.385655849230416	-0.666334856306431	0.505197090854345	0.999861417121641
Atf3	259.500063269412	0.790372459003446	0.737332024033852	1.0719356182028	0.283748950656123	0.999861417121641
Mns1	62.5515548663347	0.381873620409728	0.571289593853604	0.668441407857299	0.503851871135009	0.999861417121641
Cdr2	266.337616704169	0.586763066476121	0.405931301138457	1.44547381497931	0.148324842860846	0.999861417121641
Lmna	128.924232122067	0.216120278111583	0.506984068130091	0.426286133425649	0.669899360839223	0.999861417121641
Ap2b1	1553.17468153024	0.443008274329322	0.404488125447829	1.09523184108024	0.273415079367147	0.999861417121641
Blzf1	138.366514410568	0.535433318477929	0.483356273861883	1.10774049584577	0.267973904890338	0.999861417121641
Stoml2	115.040999671201	0.157610602352691	0.570397433481195	0.276317166069239	0.782304472361895	0.999861417121641
Cic	332.942729367981	0.700777903123529	0.479275457973885	1.46216104218237	0.143697084486639	0.999861417121641
Aven	292.019398136448	-0.283452935076308	0.404686759306769	-0.700425523093131	0.48366160150895	0.999861417121641
Tspan17	74.6935025105834	0.845959427397207	0.587370935647556	1.4402473395531	0.149797434240597	0.999861417121641
Lrrc2	566.68787289073	-0.2264005169953	0.482763252057498	-0.468968000423395	0.639092509044893	0.999861417121641
Ctbs	25.0668253283334	0.724792984256271	0.807014595448301	0.898116326946533	0.369123535527757	0.999861417121641
Zbtb14	78.6564786685441	-0.660713279356355	0.523316311871193	-1.26255051556463	0.206750761142504	0.999861417121641
Rsrc1	2984.37893375397	-0.603055072632854	0.429604916506771	-1.40374341508112	0.160395269260948	0.999861417121641
Zfp638	1177.72381449168	-0.843146496638141	0.427185111447246	-1.97372631686922	0.0484128710698343	0.999861417121641
Il21r	4.54236878301519	0.0991771711746611	1.70374528968662	0.0582112665402605	0.953580346540128	0.999861417121641
Glp1r	66.8304383868308	0.802058532778637	0.746892127746399	1.07386127525362	0.282884861765831	0.999861417121641
Yeats4	368.782884975401	0.27262739320824	0.430876444966783	0.632727540325991	0.526911582019537	0.999861417121641
Slc25a39	225.251991805249	0.053650682231307	0.426949234223112	0.125660565544593	0.900000618493031	0.999861417121641
Tcirg1	1.74582459720219	1.56939479831189	2.93176864722195	0.535306494869229	0.592437935946231	0.999861417121641
Crb2	28.1948976623255	0.355630726688394	0.755143772224777	0.470944394655666	0.637680444010408	0.999861417121641
Dmkn	2.58580060467396	0.284970632767014	2.33790770664074	0.121891309891133	0.902985098010521	0.999861417121641
Mgat1	181.72141417992	0.186659034689561	0.443185016689327	0.421176320634524	0.6736263341005	0.999861417121641
Ubr5	3996.55891012034	-0.372560203924232	0.468903172814306	-0.79453547240503	0.426883766819722	0.999861417121641
Tax1bp1	919.362118007073	-0.111606931394393	0.379482100664876	-0.29410328233888	0.768678982805468	0.999861417121641
AA465934	215.540279857193	0.205853440540005	0.459362004970436	0.44812901004569	0.654060092525572	0.999861417121641
Cbln1	2.53549865865515	-2.43405285704322	2.23453494574069	-1.089288337908	0.276026753900049	0.999861417121641
Adar	836.795021560417	-0.311766773461247	0.421279309132996	-0.740047675502675	0.459271066366664	0.999861417121641
Trpv4	35.6967404407212	1.28292367989231	0.937255384300052	1.36880907955563	0.171058961993854	0.999861417121641
Rsrc2	1416.36673114267	0.158764766794511	0.482298451087121	0.329183654719705	0.742016876741334	0.999861417121641
Il12rb2	932.334624235722	0.118887102581593	0.476415382666644	0.249545054393804	0.802939194552071	0.999861417121641
Pdcd6ip	697.746812332391	0.700111648321239	0.482129006045804	1.45212513568355	0.146466814042951	0.999861417121641
Endov	257.741889411567	0.169709286866592	0.457859170227458	0.370658267655277	0.710892077141731	0.999861417121641
Ppp1r8	526.093791360363	0.164033399271703	0.430845133334896	0.380724735131684	0.703407512759885	0.999861417121641
Rbm20	610.823715033637	0.168771674692893	0.392505471813729	0.429985533483179	0.667206164561482	0.999861417121641
Hdac5	168.808776310513	0.0549521698746962	0.522679047159612	0.105135589753066	0.916268219245142	0.999861417121641
A930001C03Rik	64.1149711038909	0.64748547397551	0.805444760192392	0.803885636826104	0.421463025915239	0.999861417121641
Btf3l4	467.046398969799	-0.0039338839661377	0.42932045978568	-0.00916304796678343	0.992689047803906	0.999861417121641
Plec	252.096551860331	0.300996161483239	0.445023984531117	0.676359414201849	0.498812478783026	0.999861417121641
Ctf1	17.4430298103387	0.32379283045078	0.928397695694353	0.34876522416249	0.727265573110694	0.999861417121641
Rprd1b	613.040969394604	0.0169968698791823	0.410706394114154	0.0413844783591514	0.966989386671501	0.999861417121641
Srpr	257.961874254664	0.503442707697968	0.511250711034976	0.984727643075153	0.324757870636774	0.999861417121641
Gm7271	2.77055123808225	1.37458239024819	2.46053446725655	0.5586519549067	0.576399274774659	0.999861417121641
Fbln5	17.2811000266734	1.32787166751208	1.02576703314114	1.29451583508765	0.195487303210231	0.999861417121641
Slc22a27	6.86608238679966	-0.242209608628728	1.56522936886811	-0.154743843583692	0.877023264095677	0.999861417121641
Thra	214.378345372036	-0.271554373267458	0.451918141399108	-0.600892835208484	0.547911365614062	0.999861417121641
Cux2	291.638637290872	0.179054451742392	0.488660063356922	0.366419245543315	0.714052260976419	0.999861417121641
Mx1	18.5022212983912	-0.151798140928005	1.07892489312346	-0.140693890645672	0.88811177164584	0.999861417121641
Aamp	97.9331381666137	0.0593201358662564	0.5899895002717	0.100544392466202	0.919912141278714	0.999861417121641
Mroh1	362.45646149651	0.0496766847619643	0.496530089514007	0.100047682529344	0.920306470133222	0.999861417121641
Triobp	94.4785139449118	-0.0747524722676141	0.568376391693277	-0.131519312483961	0.89536451011615	0.999861417121641
Nod2	114.204645106128	-0.168237219891471	0.492074323277689	-0.341893921167943	0.732430724488184	0.999861417121641
Col6a6	14.5029990020525	0.859817704953116	1.01683552417525	0.845581890591902	0.397786031544353	0.999861417121641
Cep55	1707.23060120585	-0.00246526689695731	0.399816708092274	-0.00616599268379838	0.995080280809776	0.999861417121641
Zfp119a	336.458497699469	0.344242057798578	0.409997382877127	0.839620134603993	0.401121406325332	0.999861417121641
Sh3d21	90.4831442289363	0.831797167366644	0.590628021316868	1.40832662411117	0.159034375476139	0.999861417121641
Fam174b	41.8332979255394	0.143096448425726	0.764313449098562	0.187222203919734	0.851486416427484	0.999861417121641
Rangap1	1228.5551170787	0.0181423653494891	0.43809550283667	0.0414118958811885	0.966967529391611	0.999861417121641
Brinp3	41.6305858911222	0.511820532548084	0.748229007260789	0.684042622755058	0.493948251587265	0.999861417121641
Syvn1	169.873856147978	0.683168642964146	0.561613234707471	1.21643971463741	0.223817462892958	0.999861417121641
Aurkaip1	33.1405763633036	0.352343877020544	0.734777623450156	0.479524506157535	0.631565538663116	0.999861417121641
Ndfip1	575.003083173945	-0.432276516600647	0.429054365897337	-1.00750988909429	0.31368980789441	0.999861417121641
Grk6	253.310424521336	0.0217507232427274	0.479631507598519	0.0453488207053612	0.963829274143243	0.999861417121641
Cenpa	626.832219244043	-0.241320244334248	0.411955946311464	-0.58579138496473	0.558015713777882	0.999861417121641
Rassf5	95.434074008895	0.646165382355906	0.557188828724239	1.15968833014005	0.246175723174016	0.999861417121641
Ppp1r14a	13.0081366272875	0.0496998176402375	1.12959625560237	0.043997859760729	0.964906109880633	0.999861417121641
Klrg1	2.0068810180877	1.44860390277334	3.1947701151476	0.453429777593377	0.650239298298152	0.999861417121641
Myadm	273.230179986857	0.0557283157175416	0.578805408848876	0.0962816084051005	0.923296917585497	0.999861417121641
Phgdh	1258.46597926809	-0.315198794186682	0.452055859549368	-0.697256295938488	0.485642413551647	0.999861417121641
Nckap1	573.66184851096	-0.150368096849321	0.380897101077973	-0.394773539687663	0.693010024427344	0.999861417121641
Zfp518a	894.105850627879	0.0181510360771242	0.454171914500735	0.0399651222314735	0.968120932492908	0.999861417121641
Utp3	118.828609025147	-0.450575830820894	0.572983427144694	-0.786367998575833	0.431651925892029	0.999861417121641
Katnal2	1883.46590098196	0.228515838596999	0.423945781618827	0.539021376092993	0.589872104960868	0.999861417121641
Rfx4	15.8874537553924	0.6958017416979	0.935468009885289	0.74380067981504	0.456997068834642	0.999861417121641
2810006K23Rik	183.369320963374	0.466532286804295	0.431686216029751	1.08072083258768	0.279821313323509	0.999861417121641
Hspa12b	44.8187302917132	0.27953747164574	0.639010173780767	0.437453867114241	0.661782225743237	0.999861417121641
Ankle2	560.929133633563	-0.0859799612935548	0.413985302753223	-0.207688438989844	0.835472245205011	0.999861417121641
Dgke	1130.83426973615	0.176371233370735	0.365142917998054	0.483019729200046	0.629081727793183	0.999861417121641
Fis1	638.272458355453	-0.278619256793608	0.382052427242875	-0.729269694225726	0.465836706501771	0.999861417121641
4930524B15Rik	34.9938189861377	-0.924764835280821	0.688469940446403	-1.34321744632918	0.179201574062457	0.999861417121641
Nkain1	266.762137264196	-0.23447502553805	0.429455688402036	-0.545981883277664	0.585078390575457	0.999861417121641
Slc12a5	30.0000730343579	0.565921448803556	0.732796596542737	0.772276306240392	0.439950795531883	0.999861417121641
Sfswap	967.284371462604	0.0728118893841634	0.361597768784187	0.201361556043284	0.840415873336964	0.999861417121641
AW551984	2.46963676535956	1.10152049908371	2.26528817795	0.486260648780034	0.626782375741407	0.999861417121641
Pheta1	16.1549124898905	0.654948420785968	1.058420790849	0.618797765925033	0.536049594160405	0.999861417121641
Dpy19l1	963.095900577519	-0.528715027849646	0.363284244591319	-1.45537560662569	0.145565305754392	0.999861417121641
Ctps	939.012181345915	0.189108439001175	0.45554849688242	0.415122517789769	0.678052216021998	0.999861417121641
Maco1	676.032878809193	-0.0222669350538089	0.44032552233901	-0.0505692582513202	0.959668759832007	0.999861417121641
Exosc10	448.363687126001	0.157845452038773	0.428194403198003	0.36863034841159	0.71240327150383	0.999861417121641
Zfp637	21.3496343910648	0.305988355829669	0.905678980359805	0.337855203074391	0.735472307250065	0.999861417121641
Syt11	64.0333117943911	0.478357703640376	0.64453746320434	0.742172070591838	0.457983088119672	0.999861417121641
Gsn	5.43405937581461	1.36639875906856	1.63900694350037	0.833674783677478	0.404464271504371	0.999861417121641
Gm5134	15.369181828045	-0.300295765985144	0.974803829871535	-0.308057638658148	0.758038474158036	0.999861417121641
1810024B03Rik	154.189906239773	0.84223840898363	0.525146074782955	1.60381739372561	0.10875430942171	0.999861417121641
Rere	5538.20798906096	-0.152846499268206	0.356096974089657	-0.429227177958896	0.667757906327954	0.999861417121641
Selplg	17.5403733409667	-0.433618028871266	1.08824544911626	-0.398456092073161	0.690294017908435	0.999861417121641
Selenbp1	5.29636812907234	1.80592130591953	1.63256563241899	1.10618603629655	0.268646005496768	0.999861417121641
Apob	2.88158833412619	-0.540702027908233	2.08248253383684	-0.259643007383128	0.795139158601289	0.999861417121641
Ankzf1	115.83989009746	-0.623132298242702	0.501502162016393	-1.24253162885135	0.214040478257277	0.999861417121641
Slc47a1	39.4507713184528	-0.186166552585905	0.849771606858534	-0.219078339501283	0.826589023504066	0.999861417121641
Wdr77	1080.77533662815	0.191846747631053	0.514082413303895	0.373182864587988	0.7090123485804	0.999861417121641
Galnt13	100.111567275477	-0.160935127443613	0.642612874695749	-0.250438691443599	0.802248111259233	0.999861417121641
Tut4	1133.63459366452	-0.245762163963306	0.379417199568461	-0.647735959895412	0.517155741724856	0.999861417121641
Lurap1	35.038048583987	0.544320123344841	0.758264103987	0.717850311629908	0.472849587908849	0.999861417121641
Psmd8	121.231465260991	0.442327343168188	0.572987988062739	0.77196617099023	0.440134463854288	0.999861417121641
Scamp1	178.587588764211	-0.259340724122152	0.500248387475511	-0.518423908232684	0.604162537275155	0.999861417121641
Ankrd7	4.21263576512038	2.85529145975983	2.63518467214231	1.08352613383963	0.27857495741757	0.999861417121641
Uhrf1bp1l	665.604436573708	-0.33185136871781	0.408095343128904	-0.813171172632052	0.416119924827537	0.999861417121641
Fam161b	99.3893686577608	0.976074221341874	0.72075390036234	1.35424063727047	0.175659618118735	0.999861417121641
Gask1b	39.0761202260387	1.41958640287094	1.04941361825919	1.35274250130831	0.176137907492377	0.999861417121641
Cars	2430.68943779958	0.288359928458706	0.530002217579636	0.544073060251636	0.586391197983258	0.999861417121641
Nelfcd	186.605017281468	-0.131651419480404	0.564470198588996	-0.233230062117526	0.815582763253431	0.999861417121641
Rmnd5a	730.125149055272	-0.498937493171039	0.394919490264149	-1.26339040100886	0.206448912115372	0.999861417121641
Pcsk7	136.994562240947	-0.0319299100901092	0.531594173090644	-0.0600644471034575	0.9521043059174	0.999861417121641
Tgfb2	110.030009828474	1.60274181028082	0.692704733250808	2.3137445629385	0.0206817378975392	0.676868001841949
Tsc22d1	2966.34736733492	0.0586351242492484	0.372248636498705	0.157516021551505	0.874838182135437	0.999861417121641
H2ac6	33.4778822004281	0.154206085592314	1.00311478599195	0.153727258082259	0.877824791406285	0.999861417121641
Zfp286	59.7759580131688	0.221843476239399	0.564246058756048	0.393167967763002	0.694195426610035	0.999861417121641
Eci2	101.772647542672	-0.447231784054425	0.500541697619778	-0.893495559273368	0.371591849171342	0.999861417121641
Uqcc2	87.278070064824	0.0296853763920705	0.639866496711968	0.0463930781571037	0.962996953404908	0.999861417121641
Snhg18	6.12245713092326	-1.29015713351214	1.42242225016313	-0.90701416781422	0.364399305119548	0.999861417121641
3110009E18Rik	268.501755178427	0.831065770900428	0.47442680288438	1.75172601094159	0.0798209320324399	0.999861417121641
Fn1	4273.14832696714	-0.410380840555692	0.370639549458279	-1.1072235576465	0.268197284757014	0.999861417121641
Kctd17	5.43546132616038	-1.74834455830588	1.49390217461777	-1.17032064616494	0.241871956344043	0.999861417121641
Whrn	445.732097710568	-0.00343299922202237	0.417742809886787	-0.00821797321407579	0.993443079855172	0.999861417121641
Hrh1	48.8838905129597	-0.968232288917002	0.667492826469869	-1.45055085316442	0.146904969020859	0.999861417121641
Igsf9b	758.752656175763	-0.278211645704346	0.404925252695243	-0.687069141409501	0.492039159062225	0.999861417121641
Marchf2	128.371522575611	-0.107520216047619	0.489841423977972	-0.219500047942973	0.82626054252172	0.999861417121641
Lmf1	587.068866298013	-0.161077073657988	0.386163097120136	-0.41712187119702	0.676589268134391	0.999861417121641
2310039L15Rik	85.4689959158348	-0.259274319882716	0.54874647535799	-0.472484711111031	0.636580852071219	0.999861417121641
Gm4489	1.30677122794822	-0.0399940171070289	3.12238389949889	-0.0128088083958694	0.98978032898878	0.999861417121641
AA543186	14.0473768929731	1.03304368737187	1.04861455110587	0.985151013098584	0.324549898842994	0.999861417121641
A230072C01Rik	54.850656624725	-6.03552755032864	0.849106056958759	-7.10809621585561	1.17654531661677e-12	2.05499120406547e-10
Emp3	6.10611084469866	1.48049534477948	1.61290961866267	0.917903475587809	0.358669401907609	0.999861417121641
Emp1	26.6865392372459	0.715650950543208	0.978066564963571	0.731699636997471	0.464351918034811	0.999861417121641
Eif4ebp2	533.707693437184	0.0617542835826597	0.394549560013734	0.156518444933787	0.875624381462224	0.999861417121641
Eif3a	1896.39546457203	0.00332982356799727	0.398204635844486	0.00836209141798562	0.993328094116686	0.999861417121641
Rfxank	76.6205068908798	0.0920558175329186	0.53555336204021	0.171889159993747	0.863524668818252	0.999861417121641
Capn3	24.5050705257266	0.943467853085851	0.857160450516102	1.10068990294382	0.271031642230514	0.999861417121641
Efna4	33.8890325908381	-0.373828780533285	0.72363189503336	-0.516600751154081	0.605434891235778	0.999861417121641
Zp1	3.41980894723004	0.727730670312569	2.0499382080623	0.355001271477571	0.722588638693801	0.999861417121641
Ikzf1	33.8148873730579	-0.858151812204085	0.677315487305896	-1.26698979764583	0.205158937927873	0.999861417121641
Hira	2228.60064261802	-0.0337455359050731	0.349616916418908	-0.0965214619782285	0.923106429310868	0.999861417121641
Uhmk1	603.630335665897	0.0183713101440348	0.400850253315945	0.0458308557673649	0.963445065297	0.999861417121641
Chrne	1.62524133153057	0.391232623197134	2.88882999940322	0.135429437965528	0.892272350402593	0.999861417121641
Nr1h4	4.57184853115489	0.26360482887495	1.63201808450249	0.161520776870134	0.871683248626521	0.999861417121641
Gpn2	138.002146770785	0.265632581017531	0.529559478966048	0.501610473550907	0.61594155058818	0.999861417121641
B4galt7	69.9056536959328	-0.0378103259997427	0.590432598684147	-0.0640383442310058	0.948939695169893	0.999861417121641
Spin1	2526.03754097059	0.241186330926864	0.341792507380961	0.705651311010274	0.480405006583898	0.999861417121641
Rnf144b	141.527388518404	0.612261558617578	0.660357268378982	0.927167138056241	0.353839762036297	0.999861417121641
Bag6	133.591477612129	0.00770176991533358	0.506583405225885	0.0152033600703903	0.987869941023976	0.999861417121641
Cdca7l	238.580762031059	-0.0607811943322991	0.622600612891478	-0.0976246940233795	0.922230315170743	0.999861417121641
Dhrs7b	638.150564506916	-0.0394997956043776	0.385749724527393	-0.102397469376735	0.918441192260315	0.999861417121641
Ankmy2	404.160256844111	-0.557494863853139	0.399432074182576	-1.39571882151435	0.162799184219737	0.999861417121641
Plekhh3	17.4994834651021	-0.428919017101083	1.02417562332756	-0.418794401401118	0.675366396830374	0.999861417121641
Ambp	3.82700029432841	0.833230473377471	1.97476833423853	0.421938340275626	0.673070024114809	0.999861417121641
Fdft1	922.734267321825	0.179662334706367	0.371858093356398	0.483147571388675	0.628990958564031	0.999861417121641
Cldn3	8.2118121534903	-1.02418634792019	1.23010195583627	-0.832602812361119	0.405068772361805	0.999861417121641
Stk32a	5.62729101506372	0.239250665921375	1.50781893640966	0.158673339446887	0.873926244070311	0.999861417121641
Rgs13	18.3209840120935	0.734484265217958	1.00416724565663	0.731436190928211	0.464512766307653	0.999861417121641
Cdnf	11.7138376582868	0.879749664595486	1.11264037104373	0.790686449540046	0.429126985319615	0.999861417121641
Dgkd	820.395825000852	-0.132097715547932	0.363289555084735	-0.363615506416419	0.71614514587797	0.999861417121641
Tfap2a	29.1729946036499	1.08663808204612	0.781305908467112	1.39079721562334	0.164286927689123	0.999861417121641
Zkscan17	517.040869861731	-0.404498135027139	0.44102979836403	-0.917167358141326	0.359054948752639	0.999861417121641
Ccdc85a	130.329828743999	-0.245491498164957	0.464809838571719	-0.528154694227881	0.597391971803594	0.999861417121641
Fyb	2.0987116466828	3.96534760567084	2.99310493518543	1.32482745895615	0.185228385168738	0.999861417121641
Klk7	2.67818136824193	-0.193913935014548	2.13158263991219	-0.0909718119221201	0.92751498898764	0.999861417121641
Cib1	59.6373109949404	0.223277479053403	0.58445786428275	0.382024937464757	0.702442867549171	0.999861417121641
Med24	287.011441122897	0.0785446470963228	0.455844686396757	0.172305720435577	0.863197187357399	0.999861417121641
Mthfsl	149.851586182623	-0.353762377192175	0.525251688236567	-0.673510214464736	0.500622752615053	0.999861417121641
Uhrf1	2096.31801002654	-0.164361682186388	0.513818668953036	-0.319882659229362	0.749057283691266	0.999861417121641
Firre	315.619049151212	-5.83683588229485	0.628009610773641	-9.2941824172157	1.48341858242847e-20	9.84574581529423e-18
Igf1	6.28514079804703	1.1915942494224	1.55464980572296	0.766471166069631	0.443396002094687	0.999861417121641
Pwwp2a	854.38237996845	-0.325934611018324	0.40870973938208	-0.797472092324246	0.425176904579754	0.999861417121641
Nrf1	2488.35581871889	-0.355635144851209	0.378580830255653	-0.939390260756338	0.347530411531468	0.999861417121641
Etl4	6253.35596592452	0.184357137895602	0.427303530763018	0.431443048379223	0.666146254523688	0.999861417121641
Klf10	499.811392405454	-0.69300324048749	0.465779000176847	-1.48783702190174	0.136793879599872	0.999861417121641
Gmeb1	765.382234437796	0.19436416283962	0.374317079498175	0.519250051587793	0.603586379791428	0.999861417121641
Atp13a2	67.071243903748	-0.264201095500878	0.543888890180954	-0.485762993638235	0.627135214876492	0.999861417121641
Magix	6.07753948793464	-5.77033469721804	1.85101919310571	-3.11738242299711	0.00182464713001525	0.0914693952517916
Alkbh7	2.42919578330742	1.16997963686887	2.49854998146377	0.468263451021075	0.639596201933753	0.999861417121641
Mpp2	6.01474118459617	-0.648143324113449	1.40931093189666	-0.459900870307712	0.645587375491119	0.999861417121641
Pex7	255.632492342913	-0.865110758526081	0.453481534669481	-1.90770889746727	0.0564288511053461	0.999861417121641
Slc66a2	166.179563211326	0.777541863520508	0.471053676636933	1.65064386944548	0.0988113154840695	0.999861417121641
Ano7	21.0870700274843	0.394335424794755	0.898643580696792	0.43881181957478	0.660797895265919	0.999861417121641
Ank	638.463341238639	-0.123118632377558	0.413124001184181	-0.298018590119795	0.765688975090087	0.999861417121641
Meaf6	549.787146090609	-0.00909327795692334	0.44445069963324	-0.0204595874512676	0.983676749864565	0.999861417121641
Golm1	601.158537286755	-0.764094827964349	0.395772497718832	-1.93064154878994	0.0535273959455961	0.999861417121641
Zfp933	107.218492086341	-0.20497036485421	0.51551599772159	-0.397602335834603	0.690923338437658	0.999861417121641
Tspyl3	12.0151562965933	-0.410093505029895	1.03265311959118	-0.397126099025634	0.691274474821905	0.999861417121641
Lad1	30.6393761297055	-1.06315626981552	0.738365786025901	-1.43987748340525	0.149902064512848	0.999861417121641
Ginm1	105.802336317703	0.534218262283415	0.512321475150256	1.04274032652396	0.29706857542772	0.999861417121641
Plekhs1	12.6408449148438	0.355293013044434	1.07358755956397	0.330939949778045	0.740689845038134	0.999861417121641
Gm5141	114.100195594257	-0.393024632799087	0.563750098865608	-0.697161088911454	0.485701987145469	0.999861417121641
Ccdc149	10.2702643253394	-0.909493282642986	1.17251809800784	-0.775675261804707	0.437940749959419	0.999861417121641
Sspn	4.24443919582646	-0.965331790195955	1.7558164311148	-0.549790839799266	0.582462842238783	0.999861417121641
Bcl2l1	752.466437395719	0.670843025299162	0.381216133956362	1.7597445793728	0.0784511235728878	0.999861417121641
Map3k10	81.2839516628302	-0.264674934252894	0.593197934381883	-0.446183169077768	0.655464939658666	0.999861417121641
Clgn	11.4015268712842	0.173942555083279	1.21862552131665	0.142736675082387	0.886498150740265	0.999861417121641
Rbm46os	3.0831762749064	-0.209710394458257	1.94588809599918	-0.107771045462187	0.914177311460285	0.999861417121641
AI987944	239.056560461534	-0.495914851949335	0.418389102223813	-1.18529581510001	0.235900507552834	0.999861417121641
Cgnl1	93.8159406256346	-0.390354148915228	0.740495706096759	-0.527152481373365	0.598087704236916	0.999861417121641
Col17a1	42.7193365798072	0.17722693627446	0.759141236520213	0.233457132544718	0.815406453175832	0.999861417121641
Pde7a	1436.02978542228	-0.114752770331811	0.376094820604075	-0.30511659306421	0.760277353962168	0.999861417121641
Klhl12	565.305111693544	0.357777027688957	0.366951437135715	0.974998300815032	0.329561102820696	0.999861417121641
Stard6	77.5999366155477	0.183715259541469	0.691680353839634	0.265607167417196	0.790541765024951	0.999861417121641
Ogdh	1803.03103212345	-0.222303634306797	0.355422208864164	-0.625463543815175	0.531666868199887	0.999861417121641
Bpifb5	6.2689301098598	0.794119741429707	1.49711107296485	0.530434752484361	0.595810536217874	0.999861417121641
Ptp4a2	1548.80800272783	0.113753315815748	0.357111119770261	0.318537591013487	0.750077184888914	0.999861417121641
Sez6l	16.0866468098046	0.0734566366016214	0.98498874315873	0.0745761178610585	0.940551976382896	0.999861417121641
Slc19a2	1049.02534162911	-0.00428987233470488	0.391334916724628	-0.010962150708682	0.9912536443698	0.999861417121641
Uros	86.4657867638405	0.521445657906501	0.550283111783251	0.947595240960059	0.34333554985619	0.999861417121641
Urod	30.9378606528317	-0.26496359169055	0.777883118181687	-0.340621342072452	0.733388660618772	0.999861417121641
Akap1	792.397733918638	-0.126004291892753	0.389869805900304	-0.3231958207222	0.746546945797358	0.999861417121641
Ak4	369.127155401647	0.237537452914424	0.481562357034768	0.493264162874081	0.621825946733779	0.999861417121641
Sypl	320.372105397422	-0.415275741965059	0.428952849991973	-0.96811512494399	0.332986876945721	0.999861417121641
Eny2	197.333343803228	0.637573329936797	0.493018497986373	1.29320366789649	0.195940627418536	0.999861417121641
Man1c1	125.354746113811	0.112530116798027	0.578256278470068	0.194602498905425	0.845704146617088	0.999861417121641
Gpatch3	113.732712993231	0.987437120918906	0.531901915357551	1.85642708252919	0.0633927074623574	0.999861417121641
Azi2	429.817160744725	-0.00954879043923313	0.378445182474629	-0.0252316342800144	0.979870204476776	0.999861417121641
Dmrt1	246.630159371957	0.79442683249956	0.460456086090127	1.72530422878169	0.0844726602644432	0.999861417121641
Gtf2ird2	141.012632278156	0.39587488495627	0.538435603245191	0.735231627645539	0.462198440216278	0.999861417121641
Noc3l	686.891658856503	0.0979471944805548	0.39384537221081	0.248694542050192	0.803597071041218	0.999861417121641
Rcn3	9.90042604505797	-1.05224901691207	1.26679879789057	-0.830636260994436	0.406179143706539	0.999861417121641
Yif1a	24.2793711061805	0.332054048980775	0.903884731454935	0.367363268152883	0.713348066801539	0.999861417121641
Trabd2b	10.1755682351099	-0.0198134847266384	1.15257815161337	-0.0171905780956403	0.986284578670558	0.999861417121641
Arhgef33	34.4034574251378	0.614182370900299	0.828801395064165	0.741048910580984	0.458663784929334	0.999861417121641
C8b	8.37366654197846	-0.0592927810594473	1.2082032292736	-0.0490751718111989	0.960859389584875	0.999861417121641
Bloc1s5	4.35993908958593	1.81234326548811	1.76819718930518	1.02496671550546	0.305378893070342	0.999861417121641
Myl6b	30.0526311920003	0.847551402606023	0.806723605093399	1.05060939986738	0.29343802209738	0.999861417121641
R74862	80.8522456356549	0.615792091027355	0.637787375731069	0.965513138797235	0.334287858344963	0.999861417121641
Nkx6-3	11.847917605075	-0.4669424018385	1.04749653274542	-0.445769878220671	0.655763482281108	0.999861417121641
Ddx28	11.3595710823508	-0.285609861423669	1.14358921362525	-0.249748649270894	0.802781733365546	0.999861417121641
Hsf2bp	1425.0744978541	-0.199713067873721	0.387568702615311	-0.515297201569834	0.606345354174716	0.999861417121641
Zfp661	57.5406959810231	-1.06697336527258	0.587297976425385	-1.81674960258975	0.0692554628241962	0.999861417121641
Scaf11	1033.744973511	-0.282555418126669	0.407080720554297	-0.694101694970791	0.487618435709705	0.999861417121641
Mon2	975.105451391137	0.0427030899812577	0.386585859847724	0.110462110533682	0.912042897349125	0.999861417121641
Polr3e	740.053954611248	-0.0484800168682922	0.498426261092287	-0.0972661768704755	0.922515015554101	0.999861417121641
Erlin1	427.654410855994	0.40527742701274	0.399518394445018	1.01441493720389	0.310384799725637	0.999861417121641
Zfand1	706.665386604406	-0.217560201506989	0.483789624111913	-0.449700015593269	0.652926760106966	0.999861417121641
B9d1	139.601657627367	0.124495265499181	0.481985330841502	0.25829679355972	0.796177860697376	0.999861417121641
Smim8	19.6036439384059	0.995368103480377	0.925571399282489	1.07540931391354	0.282191513665343	0.999861417121641
Pax6	26.2266487468438	1.05401020080774	0.912693406108496	1.15483490266659	0.248158041252937	0.999861417121641
Fstl4	154.043873628344	1.82933396159932	0.837843589054941	2.18338361180605	0.0290075717889954	0.838246822223091
Kank3	310.84502734523	0.583425077860559	0.505127547001543	1.15500546609226	0.248088188076677	0.999861417121641
Fgfr3	12.6819676432954	0.570450096745122	1.07130669171645	0.532480662312623	0.594393131594607	0.999861417121641
Gabra1	37.3447612671556	0.653593326869479	0.703399940135768	0.929191615716266	0.352789791747394	0.999861417121641
Gk5	816.42808279069	0.0254534374347714	0.385194206213	0.0660794919139995	0.947314538241481	0.999861417121641
Rpp40	208.799878130892	-0.568305802700546	0.498910480822278	-1.13909373433866	0.254664060574254	0.999861417121641
Slc6a15	90.5156169256085	-1.48540700049728	0.621031926999653	-2.39183677347093	0.0167642960793694	0.593304152922128
Slfn9	11.8141163846338	-0.482042877731012	1.08562191333284	-0.444024638606594	0.657024770533499	0.999861417121641
Ranbp3l	5.49810478182892	-0.259930939866001	1.64143177723399	-0.158356225017171	0.874176105844309	0.999861417121641
Nol11	605.201365577257	0.428486090789635	0.384634844026313	1.11400747343712	0.265275980532384	0.999861417121641
Cep152	1092.92745111872	-0.151255892600516	0.364822893291594	-0.414600879993628	0.678434103877408	0.999861417121641
5830411N06Rik	4.47705702469248	1.48980484510926	2.3104135668607	0.644821717842295	0.519042726206285	0.999861417121641
F8	10.2952783062703	-3.07685124091339	1.22235843382278	-2.51714321738748	0.0118310726743688	0.452334075773736
Fmnl1	11.5093869984595	0.0237723067977203	1.06969847379477	0.0222233717071576	0.982269774266697	0.999861417121641
Car12	16.280088106327	-0.65207848556771	0.960827167965073	-0.678663663256672	0.497350994693921	0.999861417121641
Jakmip1	727.192192075663	0.396797552427151	0.485156561854236	0.817875266719298	0.413428414517584	0.999861417121641
Nasp	4146.74345364475	-0.222016058340937	0.514102412899393	-0.431851811565772	0.665849120031441	0.999861417121641
Smad2	1312.94854922614	0.190695425793432	0.352687973219013	0.540691603552394	0.588720166812036	0.999861417121641
Dcstamp	32.1374851854222	0.196889629042633	0.861378075561533	0.228575157214537	0.819199135084363	0.999861417121641
Des	3.7105266234737	-1.13888547725247	1.91437436064781	-0.594912625588592	0.55190187733391	0.999861417121641
Ddx4	78.4293892396964	-0.473710339184551	0.569121640782053	-0.83235341136142	0.405209490769486	0.999861417121641
S1pr4	40.2466247453159	0.86486499375893	0.724348487373009	1.19399019786116	0.232481802392447	0.999861417121641
Asb1	301.382195529323	0.31628943562973	0.389649831280315	0.811727377349203	0.416948081408654	0.999861417121641
Rtn2	73.3130593051583	-0.531810823759514	0.606438980208432	-0.876940370120554	0.380519027339469	0.999861417121641
Ccdc115	59.1081918711685	0.261508355551591	0.581757501256269	0.449514368077558	0.653060645630346	0.999861417121641
[truncated: 14,595 more rows]
