# Supplementary material for: Transcription elongation can be sufficient, but is not necessary, to advance replication timing
Source: EMBO Rep. 2026 Mar 24;27(8):1964–99. doi: 10.1038/s44319-026-00735-2 (PMC13121604; doi:10.1038/s44319-026-00735-2)
Supplement: Supplementary file 4 — Source data Fig. 3 [file 44319_2026_735_MOESM4_ESM.zip › Fig3/3D/R26vmPGK_Ptn_cas_DESeq.txt]

baseMean	log2FoldChange	lfcSE	stat	pvalue	padj
Zc3h14	457.748940407897	-0.636530246774138	0.364264094159629	-1.74744164187425	0.0805607595087594	0.385874613444191
Troap	120.727125674781	0.022787445383502	0.475491865901248	0.0479239436416239	0.961776857045221	0.989477979033378
1810013L24Rik	950.896488855977	-0.255465297281152	0.365409396769917	-0.699120765747597	0.484476562089525	0.789932089094478
Srsf7	919.830120094285	0.611436093949662	0.346669640276409	1.76374283442342	0.0777752859044183	0.380211989776599
Sema6a	25.5485207681967	0.0392210870011405	0.825053220604226	0.047537644871463	0.962084727967868	0.989477979033378
Anapc15	44.4449974748847	0.693867469845894	0.615796913444107	1.12677971372923	0.259835629597552	0.623225291046764
Nmb	16.3484725065663	0.00775627670155995	0.871050860238234	0.00890450495558732	0.992895326862971	NA
Tcerg1	1236.95752203353	-0.282894870208415	0.34041128745312	-0.831038454467741	0.405951906022148	0.737987877698159
Zfp712	41.5576635215712	-1.18521094127811	0.643460733487713	-1.84193203966617	0.0654850913308173	0.352353455016772
Fam129c	11.3468060993352	-1.93035374007744	1.12564672735313	-1.71488415785344	0.0863664677306246	NA
Atp5g3	333.422989721666	0.6794431716176	0.456453839819007	1.48852548132143	0.136612367316432	0.478533538312412
Fyco1	280.551807967598	-0.215758355252834	0.366577470702275	-0.588575055743312	0.556146371119786	0.829922658291889
Tlr3	3.79084160938116	-0.839264437987689	1.72273418112007	-0.487170015656174	0.626137852211417	NA
Trafd1	16.4179845857879	-0.078668353554754	0.863093476760084	-0.0911469680550275	0.927375812822745	NA
Erfl	3.62827104302036	1.39889091788723	1.85024168419578	0.756058481352	0.449614133405065	NA
Krt80	1.12107097537263	-1.68399380021031	3.38959943397971	-0.496812037236254	0.619321605939097	NA
Armc8	320.167675470746	-0.355624685630209	0.375453391486262	-0.947187303921907	0.343543343684761	0.694060922369104
Ppil4	413.667706800379	-0.213859328515077	0.361755251866188	-0.591171316551287	0.55440563943128	0.828178830154667
C530005A16Rik	15.7168107316703	0.449691398021677	0.879129737966199	0.511518810707058	0.608987820090592	NA
Katnbl1	435.110829575293	-0.353994015078982	0.383076895251381	-0.924080829376789	0.355444233643339	0.70182133360295
Spag9	507.029167312319	-0.676359168502499	0.362667315318576	-1.86495760696926	0.0621873466477089	0.344528960403346
Taz	43.7667004297673	1.82427905930152	0.653312422168651	2.7923532408061	0.00523261981616519	0.101254827206558
Gfpt1	199.983286190188	-0.733139349467635	0.403375788141451	-1.81750955565669	0.0691391264902507	0.361117480721806
Abcc5	1192.21043649395	0.162122771051876	0.317635397739552	0.510405238854425	0.609767587379052	0.857901703950272
Kcnmb4	10.0980652957238	-0.528972249048778	1.09099918876068	-0.484851184582148	0.627781911789721	NA
Gm4013	5.54936159268471	1.38309645885731	1.46104391409061	0.946649478169987	0.343817422593485	NA
Hpcal1	306.352885386383	0.00651033798567569	0.383978321045282	0.0169549623737949	0.986472545420644	0.996013401407023
Tbc1d31	571.716277735323	-0.209199113266756	0.333406076137904	-0.627460410110304	0.530357479559633	0.817955509502098
Akap7	313.053788695027	-0.982883719980108	0.418283986245807	-2.34980002175486	0.0187834996307064	0.201696422816815
Ablim1	393.871247742412	0.406044898759951	0.408313587671679	0.994443758473324	0.320006873476691	0.675934080910405
Ulk1	929.730814661807	0.426966250144101	0.331242323707887	1.28898458797382	0.19740344466153	0.556417346587748
Golga3	182.084060055478	0.12568404227993	0.401267295082265	0.313217757390776	0.754115228266711	0.921653457467114
Mir1193	40.9368527773808	0.850182386179319	0.604835696239337	1.4056418816969	0.159830492878077	0.51148036147152
Wdyhv1	159.497712931555	0.128482165871776	0.433716622081741	0.29623528204912	0.767050406188363	0.927282410778253
Traf1	36.0447295895093	0.264779595248475	0.634441313635234	0.417342927640282	0.676427593598549	0.891480338144816
Rxra	95.1426877594984	-0.414075331840292	0.509503231897387	-0.812704033884688	0.416387767881112	0.742920936032676
Dapk3	115.362500096736	0.406356291476012	0.448867415195968	0.905292471048726	0.365310463997182	0.709805809238948
Ap3m2	11.3020501155209	0.0869813347610774	1.05475444420024	0.0824659571138671	0.934276188387627	NA
Sirt2	21.4325432253341	-0.54260301893224	0.795885758930865	-0.681759929542066	0.495390765601565	0.79589232442094
Inhbc	4.10969042128046	-1.67433513850236	1.7857044017674	-0.937632867368858	0.348433114548437	NA
Slit3	101.894932210883	1.11839886236361	0.4765600997539	2.34681599013673	0.0189346032216131	0.201957021538851
Dcakd	392.786136144932	0.498901333544721	0.367641654453841	1.35703157545049	0.174771177887228	0.530571360522604
Vps35l	596.891346129172	0.314704630205284	0.333189039830992	0.94452275610541	0.344902578785565	0.695087480652305
Cyhr1	21.1981757350051	0.178752332616823	0.795653505422322	0.224661025683464	0.822242986527981	0.949615472374068
Taf10	25.7045694600389	0.79890717392112	0.772086950300364	1.03473730984615	0.30079160689596	0.660832866524453
Hagh	29.5095623196872	-0.397548942801312	0.732767275352215	-0.542530972893439	0.587452776495566	0.84465281821718
Ogfod3	96.6349149837425	0.314071095490752	0.464538531341289	0.676092668963145	0.498981810879878	0.798973030321379
Syn1	135.032728943801	1.9344903154587	1.20429013305866	1.60633244627312	0.108200884948714	0.43642208421163
Glyatl3	16.7454090014772	1.99286810156357	0.884837821879506	2.25224109128888	0.0243070405893322	NA
Fundc2	49.5847619697221	2.35355477899566	0.617222978372492	3.81313538455999	0.000137214898327415	0.0100618240576142
Rab5if	164.186013519319	0.274829100557254	0.423461301343702	0.649006413774252	0.516334230574185	0.809553175410325
H1f5	153.487762837764	1.17872290639632	0.606589419958546	1.94319727250909	0.051992327523343	0.322485521744675
Pop4	94.6583432252158	0.154342658572465	0.459725869726071	0.335727590584428	0.73707629795093	0.914284134631734
Carnmt1	975.218236890192	-0.289109463180597	0.331853333581648	-0.871196501358834	0.383646869907002	0.724615022756352
Iqcm	14.390238716967	-1.99845525008447	1.1077260045968	-1.80410610727865	0.0712146745023593	NA
Clcc1	129.365583164971	-0.149229843639556	0.421597563541098	-0.353962775273508	0.723366780551333	0.909154709461875
Ilf3	761.280874431418	0.196114882980521	0.324154814274874	0.605003764695658	0.545176495270096	0.824831982663294
Tpd52l2	455.752398728133	-0.0148850836682722	0.338264507364915	-0.044004272822553	0.964900997948602	0.990403031875414
Arhgap25	8.81527721360293	-0.339973072769445	1.15374236793011	-0.294669834635075	0.768246108974112	NA
Banf1	83.2066548026641	1.6031945683957	0.509772626489089	3.1449208629291	0.00166131762952926	0.0492474635604604
Tbc1d23	534.693648587933	0.0629984552164822	0.353650725177524	0.178137497625259	0.858614994117469	0.957531166176266
4930473A02Rik	15.2848149943867	-0.0582419549036471	0.923626008553076	-0.0630579415957409	0.949720365356081	NA
Pard3	2298.11988207872	-0.790434258887361	0.352020856975416	-2.24541882455153	0.0247412580575816	0.228283164163746
Rorc	2.4816996864163	-2.42961641518303	2.39725211127899	-1.01350058416959	0.310821117242048	NA
1700123J17Rik	29.6005448918257	1.07002464478454	0.699374840880958	1.52997303053781	0.126023404697432	0.464313591456429
Evi5l	30.0366128603575	-0.599303343959867	0.68406903300229	-0.876086060100693	0.380983250358401	0.723004785458872
Pex5l	6.12977398925016	-0.42663300306816	1.43642850650709	-0.297009563048554	0.766459208151009	NA
Mtmr1	38.5735126739297	1.03230622010056	0.743369783589261	1.38868466662205	0.164928658830883	0.517975438526071
Mtor	534.144039680432	0.221706397155823	0.334077303566157	0.663638010691495	0.506922023147234	0.804967174139584
Zfp758	53.6381504211207	0.412580538865056	0.555164302219331	0.743168350730981	0.457379762174381	0.769769833658201
Plekhh2	65.356031207018	0.303676948316988	0.517296951610392	0.587045694685836	0.557173018069856	0.83045987140766
Adgrl3	162.863524762631	0.821098790054489	0.41977621195868	1.95603935302392	0.0504605184606221	0.318839534445631
Golga5	98.8351133563305	-0.630173681198392	0.46224839572646	-1.36327932562756	0.172794495193737	0.52722897438527
Plekhb1	91.3969785190131	0.672577568998581	0.484882499168983	1.38709392512883	0.165413124190044	0.518151143143778
Nufip1	513.675146101788	0.0731285195641857	0.333239086718734	0.219447605274194	0.826301389988906	0.950545300968023
Smap1	217.743926825164	-1.04270388987522	0.417050297034064	-2.50018738097207	0.0124127632499979	0.159929588289421
Acox2	21.2804925917366	0.383613901873337	0.818675929426276	0.468578454654421	0.639370980577807	0.875518295466841
Hars2	117.395274823326	-0.11579815256893	0.428811809209935	-0.270044224720124	0.787126230609985	0.936151171540067
Gpa33	43.7361369441207	-1.21977216110196	0.694925438882296	-1.75525616541512	0.0792155007087864	0.383551681537851
Sdhb	210.496847346274	0.573284336641949	0.41457376652577	1.38282829964427	0.166717519445299	0.519785586499946
Gmpr	60.1026358368628	0.696831838448743	0.555796755709166	1.25375297946751	0.209931804715886	0.569595884947241
Me1	155.160654611009	-1.31301094743624	0.41228259436055	-3.18473533783962	0.00144886449863937	0.0459757158739026
Klk11	3.33829832645989	-0.120424621604511	1.79402036936082	-0.0671255598103474	0.946481745995295	NA
Magt1	394.528552098087	1.67848951199308	0.444348272712199	3.77741878402714	0.000158462154328598	0.011178602355358
Mcam	192.744714164947	0.796198351536158	0.498536400268604	1.59707165034926	0.110249736696979	0.43771526095999
Pbld1	6.31991929006414	0.59195853479279	1.34004194652675	0.441746272441011	0.658672821409186	NA
Tab2	695.440848759217	-0.356956106954989	0.340373349775101	-1.04871931715819	0.294307320887514	0.655807556699767
Mettl27	158.691670164133	-0.174749759768244	0.437278217997728	-0.399630607187373	0.689428609560359	0.895492300052784
Trmt1	256.896353490676	0.153887749562147	0.375431096137262	0.409896119808584	0.681882151865905	0.892590197563109
Vps37c	152.236759660272	-0.0152853697935565	0.430889006019505	-0.0354740306204624	0.971701753900706	0.992539199869617
Sec23a	402.5756440022	-0.272592587817175	0.345520269509566	-0.788933709168768	0.430150752469502	0.752536079293112
Rara	148.542455358162	-0.0148163673801572	0.471830659470891	-0.0314018749794093	0.974949045872735	0.993614160071236
Med1	731.597158476494	0.0426563227958725	0.327562573147565	0.130223432994758	0.896389655589112	0.969100265824724
Ap5b1	13.576819165761	-0.473312942481665	0.949880040178379	-0.498287070431315	0.618281719728222	NA
Bag5	23.9432707503209	1.50676794236835	0.806524223798062	1.86822403829698	0.0617308495085928	0.344026024311388
Pdcd2l	313.570234255062	0.176543497462559	0.360727200679144	0.489409994949588	0.624551461337809	0.867007027663931
Ctcf	552.175211953413	-0.0803207397472103	0.340053528328537	-0.236200283355419	0.813277259651992	0.94670929722253
Mnd1	353.353794464673	0.224177295997834	0.399896154238948	0.560588776915025	0.575077904146101	0.838333214790566
Tktl1	4.72661094574516	3.07150886323913	1.73206084448685	1.77332619290814	0.0761746712260215	NA
Lix1	11.2024219851798	0.557090960853392	1.05256294718368	0.529270921367684	0.596617524478606	NA
Ctnnbl1	16.2962604948348	0.334439278538705	0.864577038808489	0.38682415045351	0.69888639691472	NA
Snph	20.9225292927055	0.485994407095955	0.807640281493496	0.601746121673438	0.547343144065005	0.825500801576464
Ppm1m	21.1045643913952	0.679848509697197	0.778433786812599	0.873354318908648	0.382469981840946	0.723201005765878
Prkar1a	390.395716811359	0.1796037157405	0.351428195971202	0.511068029826549	0.609303421334132	0.857901703950272
Slc27a3	27.4027073861605	0.354040132094637	0.746079574132377	0.474534010003361	0.635119151277025	0.873253997149362
Impdh2	168.680056662389	0.590017317560205	0.398118305904028	1.48201504128383	0.138336292804221	0.481011764836764
Tiprl	234.385645690522	-0.529014809026637	0.416894151690551	-1.26894274453461	0.204461485541956	0.561804126652035
Uaca	287.829075165699	-0.313358373067285	0.365423694273032	-0.857520675255267	0.391157193463803	0.729062175327177
Smim31	4.43218106354738	-0.879085845663743	1.5911344895086	-0.552489969553258	0.580612704719835	NA
Calca	32.3347698142644	-0.193063055197587	0.72592929246086	-0.265952975314047	0.790275425333654	0.937264299932848
Phf3	26.0929684755027	0.170316458736617	0.727924813761027	0.233975344042236	0.81500412003577	0.94704294432013
9330020H09Rik	49.2971260851823	2.45483193039036	0.657900262074869	3.73131319730497	0.000190484230183566	0.0127899833110002
Ube2q2	408.834247784581	-0.734743757502017	0.371376408439213	-1.97843411914594	0.047879753870516	0.310392764313231
Rfx3	592.242048991433	-0.96604460856081	0.399108478980266	-2.42050635213033	0.0154989085049875	0.179214157769089
Bri3	147.157782780956	-0.275539426787346	0.428090603038201	-0.643647454141288	0.519804070825299	0.811735490702682
Fbxo27	29.3519869318538	-0.189302064282317	0.700834560868642	-0.270109487819334	0.787076023097165	0.936151171540067
Eps15l1	1092.8628919803	-0.0499811600100037	0.321695023763999	-0.15536814783517	0.876531093555582	0.963302659117582
Max	615.28754955677	-0.0450618340502648	0.343730186491649	-0.13109652809431	0.895698947639881	0.968989221995391
Ttc8	78.1211507960903	-0.109702686719592	0.509001852326071	-0.215525122783474	0.829357927121492	0.951422751718418
Vti1b	202.495469702613	0.296723905104664	0.381681245035112	0.777412851599161	0.436915232587027	0.756289512202543
Cpsf3	331.633927502696	0.431865385301549	0.356293280491812	1.212106455405	0.225471632979033	0.584953918951594
Nlgn1	7.99599239238778	-2.37730104221488	1.50900750607327	-1.57540703584774	0.11516252140597	NA
Casq2	20.0619691569811	0.473666153515825	0.817519509924431	0.579394311408678	0.562323141615425	0.832690002302737
Pidd1	110.84545121545	0.226512686265295	0.45589293881262	0.496855000332426	0.619291306524465	0.86336721732604
Asb4	9.53747522114327	-0.405828429796864	1.10548960436698	-0.367102891057259	0.713542270873899	NA
Orc4	1052.87922206188	-1.04918371757109	0.406054856234923	-2.58384723507427	0.00977050601922452	0.141064844676524
Mapkbp1	92.8852734208343	0.269852766840635	0.463171061438225	0.582620092893316	0.560149076114684	0.832207169363756
Mospd1	46.4294205941981	1.51046713348455	0.70527982450769	2.14165651844487	0.0322211320927214	0.262526855486457
Dclk1	15.1356634671116	-1.4972702460086	0.970111489044029	-1.54340017917327	0.122733710246993	NA
Gpcpd1	169.509554126818	-0.910167776604495	0.491104599306542	-1.85330737665598	0.0638383144733394	0.348282845384161
Sinhcaf	635.639380535461	-0.334425889937547	0.329446810683701	-1.01511345410664	0.310051748989678	0.669203340408398
Acbd5	196.265648689381	-0.806320336283664	0.420353625557888	-1.91819527002658	0.0550862557709252	0.32904148275602
Myo7a	2.78303793930068	-1.1973418177571	2.16476680455323	-0.553104295224173	0.580191995671644	NA
Luc7l2	1577.74084287176	-0.901127114579436	0.391163412233262	-2.30371012829305	0.0212389209118462	0.211856920291411
Dnah8	283.279041736155	0.368897789869665	0.365623937086146	1.00895415330191	0.312996622133528	0.670767227513998
Evc	32.1396674592659	-0.703318389996587	0.680263534161897	-1.03389106526648	0.301187092405909	0.660832866524453
Shroom2	241.075892001546	2.0610132502713	0.511426790530839	4.02992820953328	5.57938902700685e-05	0.00545860871270346
Kmt2e	413.473011338989	-0.569711135081914	0.365255064009531	-1.55976245429152	0.118816027108182	0.454157557663852
Setd5	1420.35369682413	-0.998126724325575	0.389758616198378	-2.56088430850121	0.0104406117625591	0.146378690195577
Pcyox1	84.817742138177	-0.198460503312902	0.469109483980932	-0.42305796427038	0.67225297071868	0.891282324969375
Arpp21	3.30674303415442	-2.38968975749608	2.18699273820673	-1.09268298689256	0.274533012103688	NA
Smim4	82.9974954132227	0.217706852286258	0.489544410266657	0.444713181726805	0.656527042050858	0.883381156124388
Smc6	529.577920350827	-0.815528295490427	0.355173224608919	-2.29614238626351	0.0216677414529571	0.214541140236658
Nsmf	3.91774808962436	-0.508830403386158	1.67612249683575	-0.303575904712662	0.761451010986715	NA
Hmbs	159.633856872837	0.731360114882764	0.454667927459378	1.60855884198717	0.107712839999714	0.43642208421163
Slc35b1	154.017593197625	0.692753652610475	0.407154020624206	1.70145354710834	0.088857853607777	0.400003891887028
Synj2	72.7091367109145	-0.29050015138959	0.557400112138272	-0.521169883291174	0.602248432111246	0.853116108414553
Suds3	247.553886067814	-0.0687400310855122	0.373523715751245	-0.184031236001333	0.853988950610349	0.95703329033095
Ptk2b	80.7959087525742	-0.238981144243578	0.474397346847096	-0.503757337244562	0.614431910938936	0.859818967900236
Gfm2	255.810152758625	-0.0907175338847737	0.366359062779907	-0.247619188662662	0.804429062609386	0.943096326484391
Rlim	907.82516599682	2.23936853973504	0.400877355442138	5.58616871054037	2.32133734625878e-08	3.23420325767504e-05
Ddt	79.1792446755513	1.20180215705062	0.544246714714545	2.20819368230999	0.0272307746173941	0.241075626596882
Epha3	15.2174655917153	-1.81528085830355	1.08667223886358	-1.6704952913879	0.0948214102584851	NA
Gatad2a	1427.5881199236	0.152370812141751	0.314733142276389	0.484127000543032	0.628295740184794	0.869503888763311
Shc1	145.076221955727	-0.0900857094944164	0.409271748551644	-0.220112211051012	0.825783764972335	0.950545300968023
Anks1b	90.0406618792681	-0.551340669829755	0.538153606769922	-1.02450427330402	0.305597153462699	0.664751341236385
Cdk6	1882.56397615515	0.405130740157914	0.31445253605108	1.28836849352712	0.197617720750481	0.556786429596781
Kdm1a	1235.300508571	0.201977165818225	0.328384895703686	0.615062289589826	0.538513584933466	0.821984355232078
Scaf4	658.656452530582	-0.164456256591769	0.329127835738999	-0.499672889175452	0.617305425043315	0.862000284080781
Plcxd2	22.1193145565051	-0.476210082637101	0.770734689294443	-0.617865121749015	0.536664251837158	0.821339507462449
Morc2a	696.101920711145	-0.31468793080106	0.356745778147839	-0.882106951439942	0.37771897341185	0.719339074450949
Atp6v1c2	31.1065263573051	0.420639679242534	0.711582591129962	0.591132616910395	0.554431567046986	0.828178830154667
Map1a	16.4428801232745	-0.105057572019712	0.875046088348132	-0.12005947277364	0.904436036149414	NA
Runx2	4.14448198561406	-0.524432132920554	1.85216930741699	-0.283144813392853	0.777065830407267	NA
Ackr3	47.2850668263107	1.90513355156228	0.715308251083001	2.66337421479179	0.0077361328632785	0.125899314766232
Socs1	7.41824013061752	2.47876878020431	1.3240226689769	1.87214980399067	0.0611858813417108	NA
Sort1	127.588760794655	0.301384609588022	0.420780943562274	0.716250614955472	0.473836614740258	0.779424868343406
Rangrf	23.0423120404619	0.859588561706655	0.78089412641929	1.10077478191341	0.270994689883753	0.635227510713841
Phyhd1	72.6850797894599	-0.523890998451151	0.502915907558198	-1.04170695453797	0.297547563693437	0.658290024796953
Slc4a9	9.2488325719804	0.100525822934414	1.10954898323889	0.0906006174157078	0.92780994132486	NA
Specc1	233.574512606726	-0.917525441005976	0.425259609715353	-2.15756544953827	0.03096163338028	0.258694427028937
Gtf2a2	279.471399667822	-0.487629611271751	0.402208342789593	-1.21238064802362	0.225366705201388	0.584953918951594
Deaf1	561.705864311103	-0.642751457466961	0.350221262534679	-1.83527251548103	0.0664653212895596	0.353735653515298
Mtarc1	3.86637047533396	0.243732440360812	1.69349537708843	0.143922707825665	0.885561504114867	NA
Set	1066.73070605842	0.635843367822072	0.329879366169842	1.92750269653028	0.0539170123306462	0.32767667362998
Glra3	5.9856956774767	-3.30914549967251	1.81976343061424	-1.81844818068222	0.0689956600395207	NA
Dnhd1	39.3452072210649	0.474565159723433	0.647882780622293	0.732486143971309	0.463871896856393	0.773738492728299
Pgpep1l	219.511632492758	0.690644959713169	0.478099816631854	1.44456227692925	0.148580875119305	0.496561163511795
Notch3	80.7332575018654	0.298344599156533	0.502480564091673	0.593743560401875	0.552683643278525	0.827987543559861
Gtsf1l	100.651383214393	0.871323274127045	0.510413569490866	1.70709269151324	0.0878048253260708	0.398930740653637
Tceal8	90.5703756036804	3.24522269159701	0.605543117428127	5.35919342189896	8.35943197598564e-08	6.65530205745256e-05
Gm5087	3.22505008333917	-1.42848793743251	2.09885741341791	-0.680602659475695	0.496122943678528	NA
Slco6b1	3.51983775519306	-4.83536660092503	2.45297670808643	-1.97122401732755	0.0486982579299833	NA
Ranbp3	607.97348857595	0.266810497891333	0.356537781056005	0.748337236803026	0.454256769464723	0.769082017004328
Parp6	72.6707075348041	-0.643145737795305	0.494367780220858	-1.30094590207311	0.193276972652245	0.552234077719027
Gng10	9.80411202131104	-0.207157392730844	1.08367906333117	-0.191161202371165	0.848399299060387	NA
Mrps18b	91.0345189493524	0.906579696852806	0.516186597511111	1.75630227755631	0.0790368086015615	0.383401449520543
D16Ertd472e	640.949593693016	0.00283905979642051	0.346082656109176	0.00820341541624348	0.993454694905778	0.998410789955394
2310039H08Rik	71.5885319448466	0.875371068997906	0.505417340249101	1.73197672356565	0.0832777068411824	0.390333608264011
Rps10	947.309522885744	1.02926323688911	0.400680861407182	2.56878562473477	0.0102055569829656	0.144905908448579
Arih1	1379.07374766606	-0.812875918843092	0.349634997090882	-2.32492721153941	0.0200758526482871	0.206235441122403
Dancr	86.7421125634613	2.49373466333419	1.6003883069492	1.5582060006974	0.119184422964354	0.454941636424895
9530026P05Rik	67.3525300162177	-0.704014204237919	0.587079091666693	-1.19918119079876	0.230457499346285	0.590555538008909
Sirt6	93.337792442344	0.636347799708735	0.479950939889578	1.32586009698229	0.184886042355313	0.541800143756239
Rgs12	117.201224232696	-0.139027339210587	0.465096584490868	-0.298921436636171	0.764999990427649	0.926274943289794
Hfe	2.51856560397164	1.18405035751235	2.16242521978641	0.547556672331683	0.583996346859321	NA
Tdrd7	12.1574469241267	-0.962290228261973	1.00277879216024	-0.959623633632057	0.33724467008667	NA
Ak2	479.515391775727	0.209909711427472	0.372917785278922	0.562884688566064	0.573513407067568	0.837687164055109
Znhit1	55.6712552650044	0.725959551567456	0.593863432227444	1.2224351798267	0.221543102391526	0.58111088150686
Prx	97.1709630919018	0.231730062202229	0.449674853893983	0.515328042463461	0.606323806312239	0.85599558520028
Alas2	158.79904595438	2.41595765079493	0.533430481925821	4.52909560412203	5.92366929683138e-06	0.0010649228706852
Fiz1	213.290533454297	0.57788040130167	0.38953836982988	1.48350058956719	0.137941459924742	0.480767827492552
Serpinh1	75.7833204917015	-0.485901295138364	0.531566919130355	-0.91409242684496	0.360668281537393	0.707001172355924
Myh3	5.71640838685425	0.689419191937809	1.45407294955521	0.474129714158219	0.635407410508424	NA
Grm5	13.8162278150122	-2.75505359216217	1.41323866383671	-1.94946095281788	0.0512404015360119	NA
Vill	12.2963428466101	-0.687563140517477	1.00733842522153	-0.682554267068958	0.494888540741573	NA
1700123O12Rik	37.3439355729957	-0.412282262948315	0.654872292529478	-0.62956131699488	0.528981639241923	0.816624563849097
Wnk1	894.822720851009	-1.17115598722899	0.381978118048749	-3.06602899980655	0.00216922274437806	0.0591538030123236
Tex14	377.285242095541	-0.675312979923316	0.476843025571553	-1.41621654026264	0.156712114607317	0.507028513617752
Zbtb37	186.325612222897	-0.044044947438073	0.403324008318519	-0.109204873822659	0.913039994680463	0.974701844507918
Egfem1	12.5324770994904	-1.50766075598762	1.23081047966012	-1.22493331093829	0.220600348384556	NA
Eya1	888.446808860153	-1.0601987388106	0.436666073255288	-2.42793934254373	0.015184882687977	0.177719087505189
Adgrg2	16.7476115906588	1.69801102276795	0.906375440534223	1.87340802368513	0.0610120628779994	NA
Nkain3	22.7091082477897	-1.10802245994273	0.85363130272076	-1.29801057717911	0.194283700372892	0.553164454022135
Cd2bp2	307.732942695478	0.665112776665674	0.360439130183183	1.84528460139067	0.0649961492797343	0.350652023171306
Sapcd2	40.2388553519652	0.436724876989076	0.663612535131068	0.658102211560575	0.510472454875772	0.807053330786575
Kcng2	1.61662519854025	1.0726101290884	2.84045602497729	0.377618987816218	0.705713657117367	NA
Tecr	679.217259549665	-0.313897138074605	0.330838606801571	-0.948792346543984	0.342726235197712	0.693415613997767
Tfg	235.44958329402	-0.376093742713779	0.375176324965781	-1.00244529754931	0.316128573881263	0.673336343298406
Gm12530	2.40604258450365	-0.824267436919557	2.28533569784255	-0.360676743332587	0.71834111222719	NA
Trpm3	92.7047753044901	-0.463436447211607	0.491439860690461	-0.943017618799766	0.345671891055397	0.695713054839916
Trpc4	3.7192742391092	-4.9163526478892	2.3370295560562	-2.10367585431212	0.0354067320971474	NA
Mtarc2	398.874969102057	0.298320475259152	0.356932864156779	0.835788758101349	0.403273751946432	0.736353240721618
Itih5	5.68692744777053	0.118004702220173	1.39523537060269	0.0845769141941975	0.932597753096494	NA
Adcy4	11.135736401056	1.01538909678185	1.03282424269597	0.983118961394036	0.325548893128986	NA
Mical1	97.9413259489762	0.892121635855846	0.491300922292378	1.81583545924006	0.0693956161272554	0.36160988188611
Zc3hav1l	84.925691604181	-1.36509987062283	0.5366437996027	-2.54377274391966	0.0109662405700773	0.150529208613401
Wnk2	152.388925248028	-0.595582584440013	0.406888415525004	-1.46374917966524	0.143262492706914	0.488111602787527
Sec22a	243.648354039563	-0.737438029266867	0.431429405348483	-1.70929014138758	0.0873972185626031	0.39841693173774
Ahsa2	70.2073911556963	0.35291714097036	0.558310360192241	0.632116410751972	0.52731081248823	0.815739946702818
Tfeb	918.170034782882	0.525489047900928	0.365509425847924	1.43768945679548	0.150522185902761	0.497957579633806
Tgm1	142.151935549818	-0.262113799390652	0.431231664266802	-0.607825957855642	0.543302911138162	0.82399234740601
Tlcd2	8.54029280156255	-0.072326117501265	1.17795284820287	-0.0613998409287848	0.951040779042837	NA
Cbwd1	227.232326777156	-0.796065077913964	0.408697172936503	-1.94781155982609	0.0514375150843403	0.320849990038862
Lrch2	64.431078414478	1.92235388409012	0.652161286117675	2.94766635955029	0.00320182423077063	0.0754493295479269
Zdhhc6	189.880995472589	0.102719713518011	0.396814931584649	0.258860504839896	0.795742872289604	0.940049437168869
Cbx3	609.627023447117	-0.3810718291531	0.34669935593989	-1.09914201634447	0.27170612552251	0.635598385644886
Fndc4	3.93190199670332	2.45709756582206	1.83970141813263	1.33559584267544	0.181681409718551	NA
Slc25a28	169.393932881247	0.0773660248342621	0.396640458250111	0.195053286232029	0.845351232280829	0.955382534013803
Gbp4	7.60050478300341	0.634311049271138	1.27189877537078	0.498711895595799	0.61798236313537	NA
Cdkl3	81.3219188493789	0.723722366785501	0.505223238302086	1.43248036099394	0.152006394631236	0.500964894902354
Etfrf1	135.279761897671	0.199817446527444	0.447844158956472	0.44617629264841	0.655469906430008	0.882777619268834
Gm10549	2.6002585547869	0.225679157045945	2.14451612270956	0.105235467645169	0.916188967850539	NA
Atn1	15.5515990926857	-0.710456050352561	0.893066742260962	-0.79552402606989	0.426308740730913	NA
Zfp111	209.450670878958	0.147291596585218	0.385815802453419	0.381766624509894	0.702634476830279	0.902337639135571
Sema3b	17.5846078180732	-0.860976003151609	0.873367656475449	-0.985811641601376	0.324225551955849	0.679416808065407
Rbm43	25.8313667664937	0.833597613390972	0.775429947111281	1.07501343802414	0.282368712001484	0.645134564286587
Kif18b	361.373288897604	0.089801352385354	0.374003078650969	0.240108591376488	0.810246074057986	0.945976013536222
Hsh2d	10.7129226730862	-0.312541031547569	1.07747194534787	-0.290068834642988	0.771763577620071	NA
Sgsm2	105.609127920867	0.131000111237501	0.465721544444968	0.281284198251173	0.778492429215302	0.932524256944124
Sem1	618.963303581223	-0.634526059560603	0.406690742938521	-1.56021761148501	0.118708465148803	0.453902076345988
Shd	3.77634897481753	0.49049096058224	1.75033971098585	0.280226151245794	0.779304004301445	NA
Gjb5	62.1741341628163	0.813316191756288	0.596246921729953	1.3640593554706	0.172548885463621	0.526912295171922
Rnps1	588.388936749161	0.556610454116494	0.336517484315349	1.65403130612642	0.0981211520050586	0.419026191666047
Gpr83	4.33329721903044	-1.37118771088075	1.7317636345534	-0.791786871788865	0.428484958453984	NA
Rab23	247.373395746638	-0.139767917481815	0.372595389157099	-0.375119825819648	0.707571352974101	0.904246849841007
Ext2	369.479540261674	-0.251671214272381	0.350919625891927	-0.717176229835286	0.473265364240716	0.779382587342401
Clec11a	11.4273397881559	2.24667229982223	1.11170050355302	2.02093305943626	0.0432866951006969	NA
Map7d2	95.1050320896274	0.991423654759724	0.648197940268879	1.52950756731574	0.12613866453706	0.464313591456429
Ola1	580.599963518999	-0.442433147994723	0.355449825245144	-1.2447133647895	0.213237131506996	0.573133051780005
Lrrc46	7.85581417119013	-0.0361952443853876	1.20451055845551	-0.0300497526827818	0.976027374163538	NA
Slc25a51	54.6937010812434	-0.0150944921752718	0.542003337684677	-0.0278494450601582	0.977782229782645	0.994013200762255
6720489N17Rik	127.228205814346	-0.42268116147996	0.485454204630172	-0.87069214242766	0.383922269970953	0.724796345036626
Slc35g2	2.22775848997004	-0.036585799587484	2.19119614775953	-0.0166967250398338	0.986678559837529	NA
Clasp2	1166.98445529854	-0.786536350411105	0.345234412953768	-2.27826752171555	0.0227106434790797	0.220606906711323
Pak6	6.08965273749526	-0.486554264866093	1.40243404430871	-0.346935577356101	0.728639717836992	NA
Smim19	88.6090314223216	-1.50218121661133	0.494778981154216	-3.036065139847	0.00239687575843819	0.0630084368008303
Heph	5.3961012715975	0.603984728108349	1.44044258060969	0.41930496656986	0.674993267307481	NA
Sh3d19	343.526070122097	-0.0929206052600963	0.384401251811819	-0.241728154687657	0.808990812121579	0.945675048967711
Dab2	87.5261279518996	-0.585512387713106	0.475077496451058	-1.23245658253027	0.21777857567242	0.576911474162477
Arhgap44	747.787140176833	-0.704423020364118	0.343152350736202	-2.05279963506834	0.0400920139574789	0.287266623140207
Tead3	33.3342137978296	0.101385349176153	0.7061081244365	0.143583320553155	0.885829512436323	0.965713590142338
Gps1	94.9685663487231	1.11368353591933	0.510480703102901	2.18163689469538	0.029136341676206	0.25038833024132
Cdh16	4.62326993559091	-0.0843213602520006	1.54555796079164	-0.05455722942206	0.956491213954257	NA
Shmt2	201.004384641748	0.243947724684711	0.38713948632614	0.630128760565643	0.52861034399406	0.81635252240166
Ncor1	1854.15076333183	-0.49309948194843	0.327750808446191	-1.50449508968758	0.132453936729995	0.473882297301748
Dhrs3	22.5259302924651	-1.30008994590716	0.783058216181258	-1.660272402539	0.0968596649579074	0.416839096204611
Rs1	5.99574079074353	2.08093510584371	1.50823031673978	1.37971971704024	0.167672959683633	NA
Rps7	1200.04857221417	0.676930204954438	0.365968907930687	1.84969321241532	0.0643577793582801	0.349917955476776
D030068K23Rik	36.1395754631501	-1.46037558239439	0.672478966206563	-2.17163012641471	0.0298835727654124	0.253873705825675
4930547E08Rik	4.5341729441326	0.740972345615674	1.61957972467414	0.4575090280071	0.647305214739306	NA
Mpig6b	2.65913032133734	0.543283737456722	1.9947711732941	0.272353914438999	0.785349904641692	NA
Lgi1	69.3601419803021	1.39501535833251	0.509730267371108	2.7367716763754	0.00620453397451482	0.111182854790904
Cep131	64.5648661206748	0.168963532718057	0.530866702354669	0.318278641264588	0.750273584379825	0.919514627615039
Masp1	18.8190319917642	0.0528573951983019	2.59922326316162	0.0203358426139999	0.983775463421785	0.995500494605548
Mapkapk2	123.106310953316	-0.548680857285448	0.4273424234488	-1.28393725307543	0.199163911201895	0.558008544936149
Ppp2r5c	1258.04676139582	-0.202950563857932	0.320133832713874	-0.63395537465521	0.526109945652474	0.815112637347207
Commd4	85.3440763453952	1.53362202753322	0.53041162420566	2.89138087769091	0.00383552967499906	0.084655076747603
Utp23	150.067528029478	0.406559541217465	0.416169628946037	0.976908243513804	0.328614580298738	0.681653872139468
Ppcs	47.9427758320297	1.44600317226188	0.624507305524445	2.31543035521027	0.020589391884474	0.208784426987139
Mrpl19	196.423829200969	0.452429200376007	0.401150950399468	1.12782781625091	0.259392643469194	0.622945204329939
Hormad1	58.7048636593745	-1.13547824765645	0.563530843579409	-2.01493540343626	0.0439114178660176	0.297788534838905
Tctn2	81.126303550541	0.830906052963807	0.503431665372949	1.65048428637929	0.0988439246150113	0.420180924393179
Ooep	163.153154826852	0.528659977149451	0.425989037572752	1.2410177974572	0.21459917428316	0.573368094913837
U2surp	1269.53846054918	-0.665630302125394	0.352119817710316	-1.89035171736059	0.0587109362659633	0.338012446084931
Plekhj1	64.6690590286627	1.07274561692676	0.526889362021249	2.03599786644297	0.0417505695128095	0.293227377309247
Cux1	1649.96122675097	-0.261128078156263	0.322255321808222	-0.810314246141957	0.417759589595895	0.743825620708602
Gm45927	8.75846073810281	0.492633193529268	1.19958698578192	0.410669004722619	0.6813152575518	NA
Mpv17	178.234257436453	0.145812639078756	0.415109825417742	0.351262798783476	0.72539120119588	0.910295093297763
Ankrd23	23.5614178707872	-0.582881017170271	0.759995382822175	-0.76695336622414	0.443109242538872	0.760831821419144
Hsf3	8.81491942394683	2.41517581654807	1.22721512526475	1.96801340435487	0.0490664954283964	NA
Radil	95.1605616483027	1.03187021978953	0.489276900093569	2.10896982790766	0.0349471860720935	0.271254412228102
Gm10653	6.14863367783412	-0.457552589011693	1.38687123638849	-0.329917137947998	0.741462573653267	NA
Nanog	901.156668404024	-0.0953633545591678	0.366449153252591	-0.260236253004614	0.794681541485504	0.939530526872694
Nit1	35.5702896313813	0.504863793368513	0.629040417868928	0.802593567960064	0.422209687222261	0.746502089749258
Rnf25	60.3181478571986	0.213242800440077	0.556649652931019	0.383082607376569	0.701658515090238	0.902000941691123
Tmem33	342.297201500821	-0.335036556860396	0.364547233616804	-0.919048413936318	0.358070249694002	0.704013230391488
Osgin1	5.5205045595173	2.46601607433463	1.61832709471135	1.52380571418071	0.127557251718912	NA
Nfix	30.1588438273866	-0.824697255889169	0.694865026165781	-1.18684525027802	0.235288666350209	0.595774187912822
Stk35	537.198376938707	0.193187328209819	0.332719307146079	0.580631553566565	0.561488801426504	0.832489117432303
Pex26	75.8751311670081	-0.75564235937259	0.502436506899332	-1.50395592079058	0.132592716786368	0.473882297301748
Stard7	277.587592607811	-0.304820773854359	0.365620763453381	-0.833707503302738	0.404445828903657	0.737122215081582
Stat5b	61.6884688645835	-1.01227175437522	0.531305461062455	-1.90525381077576	0.0567470864173718	0.33407530286887
Ubac1	226.589101326806	-0.233802478463362	0.390618994608426	-0.598543546756441	0.549477311500577	0.826291704531223
Stat5a	25.4523923693321	-0.296258362082488	0.719686092902606	-0.411649419106644	0.680596403759446	0.892489876775317
Dab1	1121.17842753489	-0.544535736748538	0.38954699197727	-1.39786918642235	0.162152353308754	0.514429894853735
Gpx6	3.19471568464289	0.395401809733958	1.84122127388997	0.214749750799146	0.829962431829981	NA
Clba1	24.9106238589927	0.179409743857339	0.741415036280886	0.24198287744109	0.808793430837226	0.945543484383441
Mical3	854.591060909223	-0.475262406474531	0.342307872112857	-1.38840630085726	0.165013358807005	0.518057338605411
Gm10516	3.03079598871306	1.57667638537197	1.93217474267189	0.816011280217689	0.414493684123036	NA
Cilk1	350.567852572172	-0.273915896825275	0.352505851446569	-0.777053475002512	0.437127221463652	0.756289512202543
Slc38a10	463.79887985891	0.117889989178154	0.357228631920062	0.33001271075196	0.741390357877457	0.91557480477269
Zfp451	534.745795970345	-0.478787696226511	0.337690571516921	-1.41782962454585	0.156240512858076	0.506918236721769
Bloc1s4	21.3728509242738	0.765638013176494	0.829950196972574	0.922510791574395	0.356262203946216	0.702565202615804
Abhd17c	544.428695674898	-0.0101385427467746	0.332292805257583	-0.0305108704924127	0.975659624018983	0.993687801596266
Acad10	51.2766167663426	-0.58772693165895	0.575256460199389	-1.02167810763088	0.306933275983434	0.666974528787376
Snx10	704.797528498816	-0.454127613741505	0.357084715432348	-1.27176435763054	0.203456856340317	0.561770880588633
Sh2d4a	45.4772156295664	-1.39992881211596	0.614521119587152	-2.27808087874419	0.0227217592772832	0.220606906711323
Metrn	7.52401328364962	1.23208628598983	1.40062290302648	0.879670240524788	0.379037975394693	NA
Rab43	61.589066069348	-0.938709393102587	0.559824519073595	-1.67679221098779	0.093583121390488	0.410822162669705
Abcb8	168.488559575194	0.287412378007146	0.400421269556018	0.717775003125645	0.472896028514974	0.779257707544042
D14Ertd670e	7.73323662062439	2.08930700139136	1.27690160422607	1.63623179301876	0.101791084871475	NA
Optn	668.636671352805	-0.0167294346716235	0.325253484870196	-0.0514350666474794	0.95897884259885	0.989477979033378
Sidt2	103.34636136816	0.00878683553225026	0.482313139765901	0.0182181135196008	0.985464852535288	0.996009362201516
Pum1	4117.80208953022	-0.413944785570507	0.330924901339061	-1.25087227916519	0.210981079042991	0.570440063956012
Oxr1	1141.97854713371	-0.753189127102961	0.327937443538644	-2.29674635191271	0.0216332435800837	0.214523249949834
Gm11545	6.20523180575741	-1.67233111807289	1.4717001543866	-1.13632597855499	0.255820162211653	NA
Zfat	457.323114461234	-0.0226486795137555	0.34029236372161	-0.0665565317600959	0.946934751601705	0.985116178957682
Mecp2	462.208270321063	1.94909741237368	0.451691295445013	4.31510952730095	1.59523790544248e-05	0.00214223152940505
Efcab12	270.746775882329	0.0397240396845603	0.361644238216054	0.109842866239247	0.912533994367094	0.974701844507918
Gnb1l	592.23464159108	-0.79619952763268	0.350365024083618	-2.27248575886005	0.0230571871848637	0.222246339800856
Ap1b1	289.940979634445	-0.359308110227802	0.36837308268038	-0.975391870690935	0.329365914557159	0.68169276055626
Tbc1d4	355.103211885517	-1.16021692342791	0.408720675980794	-2.83865483595558	0.00453041335333235	0.0929944516321223
Oxtr	2.83137856696835	-0.127948029390645	1.92977093103472	-0.0663021850588459	0.947137243629467	NA
Prickle2	359.678189519884	-0.0449981139593014	0.38001114847082	-0.118412615367669	0.905740730485688	0.972144545210755
Gm2381	1261.00167631805	-0.585310697197147	0.368773704479907	-1.58718121733389	0.11247160748955	0.442345990500539
Gpr161	27.4744220545637	0.196926840169044	0.709702475602172	0.277478023451947	0.781413078307411	0.934376154836203
Carmil1	550.350558789437	-0.410675025253918	0.359905212209507	-1.14106440063129	0.253843124256337	0.61708729999858
Myo1b	621.401481041475	-0.398442707676044	0.334681345128761	-1.19051364372506	0.233844570699445	0.594172238387494
Rngtt	1536.71883724046	-0.622345955884737	0.349204454500139	-1.78218217970782	0.0747195278461991	0.37385870102328
Larp4b	1472.28808857267	-0.447881353235376	0.335552961614365	-1.33475607272424	0.181956194791192	0.538953958847362
Sh2b3	89.4342214261773	-0.625327346614853	0.500785042057401	-1.24869413839876	0.211776965597656	0.571679839804182
Ap4s1	104.160323377356	0.404979382700376	0.446245700468891	0.907525567809045	0.364128935119446	0.709270409529562
Ntng2	5.65295121870665	-0.120608506237847	1.47761849383984	-0.0816235765460852	0.934946052476228	NA
Stk26	30.7311982356114	2.32352882012576	0.825664398557274	2.81413226025705	0.00489091009852781	0.0973765905774423
Ubap2l	813.278404107519	-0.514332772831372	0.365186910849168	-1.40840965968741	0.159009800532283	0.510314781667959
Tsen34	226.981575571223	0.456016481575494	0.387457093796249	1.17694704491666	0.239216643132789	0.600384756666983
Nup98	1709.13828885695	-0.357122860708563	0.348251240048195	-1.02547477120007	0.305139223559011	0.664642593828953
Nbr1	465.316951451994	0.0955987933115375	0.338098396848629	0.282754352586707	0.777365148242863	0.932369734457651
Fen1	136.509519448348	1.36965477395272	0.428200438389354	3.19863001332877	0.00138082255159273	0.0443534529108144
Xpo6	1084.60058785502	-0.609640634473139	0.332279574752812	-1.83472196546135	0.0665468959806201	0.353735653515298
Mybl2	2281.34364321891	0.27568523106515	0.325071455401641	0.848075789135431	0.396395764011579	0.733072371938453
Vamp2	84.2662863042268	-0.610709750668258	0.475960260606915	-1.2831107998166	0.199453260633915	0.558008544936149
Vamp1	17.3756315351872	0.711304060946352	0.858857550725397	0.828197947780257	0.40755840587838	0.738881911502996
Ahi1	70.5491667490718	-0.711775538765986	0.569756115499345	-1.24926353470058	0.211568700605873	0.571552949186917
Arpc4	206.935482777382	0.190778084547689	0.412199894513444	0.462829047476785	0.643486908584868	0.877784201338525
Vps8	771.23554987106	-0.664611758877869	0.342190780910773	-1.94222578734863	0.0521097725899489	0.322506830025629
Mapk10	42.8612404230488	0.996537683085864	0.663860293800178	1.5011256018662	0.133323078110181	0.47483410439405
Pccb	203.818524772841	0.491994465302588	0.380023966225545	1.29464062540358	0.195444231039112	0.554393654533363
Bpgm	88.9653564212709	-0.589335398833644	0.489858147203777	-1.20307358813507	0.228947845062318	0.590023741286612
2310057M21Rik	160.926041620888	-0.415288124812809	0.398233894954407	-1.04282465675192	0.297029509473107	0.658263105907459
Ubr7	426.040450973842	-0.144771105496591	0.345030031926425	-0.419589867839279	0.67478509143279	0.891480338144816
Lbh	8.87933136944342	0.622538779929999	1.15115178711186	0.540796432668445	0.588647901939166	NA
Hspa13	84.9856598923516	0.218543779794903	0.480718390376032	0.454619137046018	0.649383264668168	0.878955199224022
Tspyl4	28.4054569029108	-0.129445915981557	0.699321093775307	-0.185102261513004	0.853148827829025	0.95703329033095
Cutc	19.5471878112329	-0.675577148736262	0.813807601621118	-0.830143571269795	0.406457614881211	0.737987877698159
Sprtn	180.169594486357	0.0976006338794783	0.414115526358789	0.235684555799333	0.813677455024116	0.94670929722253
Prkd2	22.6327658348557	0.084882865579016	0.782668371309542	0.10845316955506	0.913636226608004	0.974701844507918
Proz	17.2852235385027	0.0171158791909715	0.847150301865495	0.0202040643239823	0.983880585686698	0.995500494605548
Ube2d2a	649.111068883906	-0.307104676396399	0.360160462785446	-0.852688476745284	0.393832082800522	0.730391413460002
Polr3k	39.0588917595822	-0.189558688283568	0.64872652415501	-0.292201229987436	0.770132771258003	0.928892962714176
Tsc22d4	93.9105632741347	-0.539617236716555	0.535036533784729	-1.0085614769134	0.313184990288011	0.670989975972594
Asb3	374.750711802843	-0.803599688083708	0.407047672764201	-1.97421516410248	0.0483572824518225	0.312277097455396
Wdr72	2.57307031650176	-0.224871981130228	2.05248441717713	-0.109560871326616	0.912757643940963	NA
Eefsec	1181.03108434826	-0.355859275239811	0.340425428346856	-1.04533693904096	0.295867270919238	0.657181467051779
Ccdc57	532.890991084997	0.35151338865777	0.334147979401243	1.05196921821177	0.292813672508976	0.65391728987879
Arhgap4	44.9192253797089	2.19422511059084	0.678443673963406	3.23420380320209	0.00121982375699545	0.0413064938006529
Mtf2	2246.85192918007	-0.318481862267375	0.348028975463766	-0.915101571192403	0.360138310226264	0.706334964944913
Cxxc5	394.586514045004	0.118147839194176	0.433685316159654	0.272427575460455	0.785293272082743	0.935823422602151
Nmnat3	26.4728093875691	0.0570996807949193	0.77230033625622	0.0739345538443166	0.941062461086805	0.984213639543365
St3gal6	55.2351308640982	0.0432974249951543	0.550532767303519	0.0786464086546979	0.937313873063174	0.983667047614304
Rock1	881.360704222112	-0.871637655650606	0.372201991223832	-2.34184038829182	0.0191889192174037	0.202561345078708
Atpif1	463.169566768682	0.468117718865386	0.519473439934751	0.901138889649844	0.367514477862156	0.710672513922899
Hyal1	26.3636871512592	-0.415160305273237	0.835466576379482	-0.496920304187806	0.619245252688773	0.86336721732604
Kitl	144.912620123095	2.10557822023477	0.417846527191198	5.03911863139956	4.67680543060677e-07	0.000226642057954535
Krba1	194.048318171385	-0.714582993086857	0.386753800157605	-1.84764310730925	0.0646539892895347	0.350611341776237
Pik3cd	63.7867145150778	-0.51954301971367	0.529702939751213	-0.980819589103441	0.326681716391627	0.680418623354621
Nfe2l1	242.480458430655	0.0406648449103751	0.420915601240629	0.096610448247861	0.923035758810203	0.977985817329979
Lpp	1397.77128011258	-0.891567239738006	0.374126265081875	-2.38306508510675	0.0171691585082931	0.191750942618672
Wac	1631.96776652223	-0.792707091021941	0.379872970407931	-2.0867688747917	0.0369090319500631	0.277777224925998
Setdb1	496.756274897357	-0.0475254168477636	0.350824372569434	-0.135467831096477	0.892241996835483	0.968671551950273
Chn2	110.834064021027	-0.433490768331467	0.484792186655233	-0.894178537245589	0.37122637379155	0.713887019027021
Rnpep	51.1190214478145	-0.473611041473932	0.597831768654639	-0.792214576585227	0.42823557060765	0.751371319821295
Pcdh15	23.0453663009675	-1.15240729136446	0.952766188253269	-1.20953840047283	0.226456067469594	0.586394851952047
Kcnt1	5.91802839778056	0.935253714003804	1.37374174631333	0.680807521874992	0.495993289924455	NA
Yars2	240.806564351615	0.541963950572101	0.400578779985072	1.35295222226274	0.176070894366057	0.531839075502459
Nudt12os	8.44444594366835	-1.04431745316057	1.1911355100906	-0.876741096469487	0.380627279445536	NA
Fam49b	1545.26891721035	-0.311713866460157	0.318160226858073	-0.979738635273253	0.327215149768181	0.680418623354621
Cacna1g	2.49221176312764	-0.216155631893156	2.03985207950186	-0.105966326708328	0.91560906911656	NA
Bcar1	142.727154577484	0.292826464301131	0.428495648156012	0.683382586407306	0.494365120611006	0.795236489295753
Crhr2	2.97412681134421	0.121592403465052	1.8937025771528	0.0642088176528053	0.948803956413435	NA
Elavl4	332.317189065915	-0.306127068363213	0.407547503502029	-0.751144506426081	0.45256569321083	0.767310194178264
Gm19466	14.0057969785933	0.118781250016682	0.938278272598141	0.126594906314702	0.89926102867646	NA
Gm4262	24.7174702780679	1.61482983345825	0.769061285971448	2.09974141582028	0.0357515942267679	0.27391448995766
4930556M19Rik	134.235850458791	0.283376950325695	0.463412473420503	0.611500480843893	0.540868300117938	0.822741836122068
Kdm6a	1035.36423118543	2.00175546851298	0.46977520412677	4.26109222225529	2.03430260356916e-05	0.00254767829431257
Mettl1	64.5813205846043	0.480575321865746	0.510341177145042	0.941674596108797	0.346359265122703	0.696256578622627
Dnajc2	580.23037507444	0.31908173378147	0.351945235246756	0.906623252216371	0.364606061301529	0.709805809238948
Mid1	221.784036859262	2.22011829130903	0.481572614822988	4.61014231908739	4.02393404810859e-06	0.000897015378004366
Bcl11a	24.941830779473	-0.55627424531944	0.733856888155689	-0.758014613336198	0.448442234465724	0.764302975946362
Tpx2	743.680834021225	-0.627586592949428	0.336629208444995	-1.86432602164401	0.0622759347168349	0.344651225597737
Mad2l1bp	34.2846230668885	0.0293946335070084	0.658175076292483	0.0446608122455642	0.964377669809423	0.990321863616715
Tars2	114.896210314248	0.324119494652938	0.436935302871582	0.741802030009461	0.458207290456851	0.770081191108573
Mrps34	32.834925090249	2.04212912547911	0.820398193481884	2.48919261610271	0.0128033579229147	0.162523114528341
Pycard	64.6325932436971	0.230507256536917	0.54480936896359	0.423097086188916	0.672224428217743	0.891282324969375
Ints12	54.2285332440462	0.10254736265653	0.551507596949365	0.185940072673097	0.852491756686496	0.956981883374729
Mybphl	40.8561796464809	0.297289140978637	0.601597961148582	0.494165805367836	0.621189086975226	0.864715069742209
Trnau1ap	191.262002938665	0.369809217549432	0.394754185581313	0.936808857402875	0.348856888337265	0.697932190512398
Rreb1	1034.68438281121	-0.100496232192818	0.325327565658016	-0.308907829527301	0.757391640801697	0.92314207003228
Gnpda1	219.892516633612	-0.493009968940522	0.378562973583849	-1.30231956990724	0.192807164462352	0.552165635944855
Ksr1	210.464241043739	0.0172636915058793	0.446253958200182	0.0386858002907285	0.969140894661604	0.991741132197782
Thbs3	8.2750873865288	-0.0602743335521311	1.42938378544045	-0.0421680546303092	0.966364728610653	NA
Sart1	108.879026982959	1.11862513771792	0.472962390628218	2.3651460663333	0.0180229610586664	0.197406606712125
Cuta	69.4545561850191	1.01026296606	0.705664047230797	1.43164862943567	0.152244404957614	0.501304619692044
Syt17	4.44583930066987	-1.63132297691664	1.68035495824093	-0.97082046201975	0.331637691219967	NA
Amdhd2	158.619162860093	-0.0587413565724644	0.402121968511943	-0.146078456717591	0.883859453019972	0.965157559469382
Dgkk	3.71227575680562	-0.365761944484511	1.87637318220791	-0.194930277171262	0.845447531072071	NA
Gprasp1	267.220564744181	1.7667722288386	0.536476621175705	3.29328839151772	0.00099022848702767	0.0367902484281619
Zfp7	233.660704816234	0.303420248936389	0.416026052154918	0.7293299238467	0.465799872041934	0.775435801947547
Fam178b	356.509614407023	-0.0604671297607167	0.424402880036795	-0.142475776214041	0.886704211944256	0.965728683324686
Syce2	130.032508606001	-0.238665491913806	0.459296999563636	-0.519632159889036	0.603319978658529	0.853659959580341
Vezt	304.39822665718	-0.279728413662855	0.35973058741932	-0.77760530643114	0.436801731779701	0.756289512202543
Stil	403.119187658773	-0.749775624458064	0.357530629946851	-2.09709479875758	0.035985184330873	0.274908063435168
Tbl2	202.02426514799	0.299814407462133	0.406145420397574	0.738194726333849	0.460396127103757	0.772129887556196
Rrm2	680.978885927519	0.784211398063914	0.375109972654425	2.09061729954692	0.0365623837249354	0.276751016466384
St6galnac2	353.413792778641	0.857596060950747	0.414606668188786	2.06845699008452	0.0385970709860951	0.283663732957404
St3gal1	264.296049040797	-0.0231953553406325	0.385190090642003	-0.0602179440856652	0.951982054335075	0.986226088612914
Zfp317	324.803046791304	-0.288697650249311	0.356041216208866	-0.810854578364183	0.41744918727195	0.743818155917808
Pdia6	630.729040998116	0.787570961829619	0.384500601371895	2.04829578684551	0.0405310255719903	0.289588981426541
Mrpl1	576.411466418101	-0.0898252004960365	0.362871984501244	-0.247539640238412	0.804490617346304	0.943096326484391
Dcaf7	313.36336155954	-0.204875106767845	0.35460966941416	-0.577748224142655	0.563434115866651	0.833006586476946
Ccdc163	58.0482258797155	-0.349829894954658	0.547354768059688	-0.639128249845645	0.522739503600633	0.813477967208037
2410004B18Rik	102.025715274431	0.707535437936515	0.457600576707146	1.54618563426619	0.122059741944526	0.459620906660029
Disp3	3.16001423192628	0.581653101387884	1.88806557173399	0.308068273737811	0.758030381840218	NA
Ccdc34	44.0689439030287	-0.0739377540664415	0.632379017418342	-0.11691999897196	0.906923449960108	0.972632423097793
Rabggtb	1911.68899020514	1.23739805304951	0.366727353961498	3.3741635023479	0.000740403764011893	0.0309083908377399
Pex11b	2.20973319882722	-0.990180299609658	2.32974880211391	-0.425015906741196	0.670825079023857	NA
Dand5	61.1914469202276	-0.366135206884034	0.523457902667682	-0.699454922770505	0.484267774396801	0.789707185578163
Mir22hg	32.4124398642938	0.742893300063866	0.665377154753448	1.11649955932007	0.264208358718116	0.628805721916437
Mrps12	70.5255122015146	1.41072758922271	0.535519565930822	2.63431567952262	0.00843070641303119	0.130890401790186
Exoc1	465.51158540988	-0.16661231157096	0.353518655734123	-0.471297083954368	0.637428597765127	0.874865059806687
Nkx6-2	6.96969646771996	0.580527985724817	1.28968507587187	0.450131583737495	0.652615564414701	NA
Lrrc75a	696.282464061548	1.21485457253613	0.467986716788319	2.59591678343647	0.00943389104276217	0.137992322260666
Slc23a2	1229.85178799637	-0.00692199803161149	0.31565745624051	-0.0219288278948095	0.982504728966146	0.995500494605548
Atg13	294.201044325782	-0.305585552805791	0.357399335898364	-0.855025519389024	0.392537020241992	0.729616766890084
Setd2	884.948293903515	-0.278400694007884	0.324397909723033	-0.858207422623589	0.390777938096013	0.728892546154752
Nhsl1	494.864863815785	-0.0854407526689189	0.342307873039684	-0.249602067022904	0.80289509992356	0.942701862819762
Cops7a	295.391153128283	0.680241851491073	0.369904442329363	1.83896642929577	0.0659201239341822	0.352734374157655
Cops6	54.2630858368526	1.35011866114084	0.551999986091044	2.44586720137735	0.0144504215060024	0.173566316154189
Rpl21	2852.1630196706	0.494519383364796	0.458100592697049	1.07949954933115	0.280365094588693	0.643390847083709
Derl3	25.9299500078689	1.10458875581874	0.754845329024173	1.46333124594769	0.143376761845179	0.488111602787527
Kctd18	192.799510070173	-0.0189241198507105	0.41943730500023	-0.045117874888835	0.964013353829212	0.990078245449723
D330050G23Rik	4.7230973513374	-0.277681999692079	1.60020080827863	-0.173529470961077	0.862235264783769	NA
Inppl1	62.3208942139847	0.0939577741394191	0.56145205206767	0.167347814997557	0.867096383630208	0.9594387312121
Trp63	3.57036190987089	-1.46385874037118	2.13971895623414	-0.684135987161389	0.4938892992224	NA
Mocs2	63.8813292732434	-0.378693487387627	0.533359290129399	-0.710015733101324	0.47769437981471	0.783688777953305
Rnf34	154.524369069937	0.347827584940746	0.400850561331099	0.867723831508978	0.385545536300408	0.725648522054095
Ttc39a	29.9055646611995	-0.854492876726512	0.756249802789966	-1.12990823081752	0.258514895366701	0.622585425544224
Tmc7	281.09997779728	-0.529000852752893	0.390041246267724	-1.35626900440624	0.175013593664559	0.530865429088937
Nkd2	37.187502173274	-0.406444050956743	0.63425774559395	-0.640818427177627	0.521640659187963	0.813136379986147
Matn2	271.675374710101	0.850667113974635	0.370655879495658	2.29503202574883	0.0217312890119493	0.214541140236658
Folh1	2.4816996864163	-2.42961641518303	2.39725211127899	-1.01350058416959	0.310821117242048	NA
Stk32b	11.1001814887269	1.99670790969494	1.06034165140726	1.88307976683266	0.0596895587695999	NA
Sdf2l1	10.1046869261998	1.3170755716123	1.12451931306978	1.17123428322175	0.241504618447419	NA
Ulk2	46.459659229018	-2.17689694842748	0.687813309985342	-3.16495321742737	0.00155107888081558	0.0478900975223558
Ralgps2	553.668552571383	-0.0636741340176866	0.336121508300058	-0.189437844485823	0.84974966580785	0.956289108260914
Tiam1	1199.5882012366	0.0477086702888906	0.315703475915672	0.15111860948162	0.879882152840727	0.965157559469382
Ypel1	120.916571108386	0.545824435216566	0.443282476450422	1.23132418765399	0.21820163894276	0.577278772289581
Klhl22	133.780667889277	-0.554375101688891	1.20443434248607	-0.46027839138546	0.645316409366762	0.87878108196282
Ndrg2	15.9211904068397	-0.704341135853719	0.929310636338164	-0.757917867623996	0.448500153046752	NA
Man2c1	175.867838584575	0.145759704300627	0.399118390351456	0.365204179572567	0.714958998610789	0.905858457230594
Setd6	83.1000098819878	0.485111895449082	0.469360677379724	1.03355887876524	0.301342431673905	0.660913566201759
Porcn	30.5044964570853	1.15028029976645	0.797123646808756	1.44303873604997	0.149009559625477	0.496784624661203
Gm12250	4.83636465662955	-0.729816539904933	1.51441446878104	-0.481913343374464	0.629867506805337	NA
Satb2	305.27452003899	-1.77745071593031	0.396697908592047	-4.48061529297899	7.44281613962948e-06	0.00123817356257179
Mark3	806.788057401416	-0.713990765854476	0.336952143733917	-2.1189678686784	0.0340931824977045	0.268579987439642
Itgb3	40.0328286008968	2.12840997903557	0.662215036925193	3.21407678828653	0.00130864671145651	0.0431543675914032
Zkscan3	389.405663311577	-0.520369837297771	0.356604322847647	-1.45923592048011	0.144500185411851	0.489543789240271
Ripk4	32.1666676182651	-1.18377486162633	0.735106071401507	-1.61034564626765	0.107322419414786	0.435938661369245
Pde1a	6.99568287456734	-1.92694385820053	1.47696118307519	-1.30466790886706	0.192005953428547	NA
Enpp4	27.0133300860759	-0.934334194826259	0.734470142192528	-1.27212005111209	0.203330467963989	0.561770880588633
Igsf1	6.59467414840826	3.52825331745173	1.5806412452972	2.232165792174	0.0256040073776181	NA
Fbf1	102.692175374679	-0.143544920137411	0.451744394329084	-0.317756948264071	0.750669309675017	0.91964517058318
Atraid	48.2211973632825	0.268644567401296	0.571474116770879	0.470090524693008	0.638290343515239	0.875185652456741
Dock9	778.285163903125	-0.129193717378303	0.323392266974689	-0.399495382455805	0.689528225424056	0.895492300052784
Wdr76	674.483788190911	-0.657389381976866	0.334918942984016	-1.96283129320708	0.0496657803552414	0.31578710087822
Crtac1	138.344164605769	-0.453768641263294	0.492031711890324	-0.922234543623158	0.356406248379202	0.702724932679035
Paqr7	18.4044593586904	1.08856061889635	0.873772232431161	1.24581736348792	0.212831453479349	0.572922384224748
Phf23	67.3357449073651	0.652350982883182	0.514109979218788	1.26889383449521	0.204478931613812	0.561804126652035
Tpm1	176.768277022172	-0.740720759271805	0.391829631526703	-1.89041537360434	0.0587024289109198	0.338012446084931
Gramd4	64.6517847843631	-0.39842747425517	0.550264426101616	-0.724065477170413	0.469025537826564	0.7775067783167
Polk	365.659224474228	-0.483197097500388	0.35877109788572	-1.34681165887644	0.178040898826679	0.534458351285257
Syne1	794.943797215713	-0.25888527043373	0.35789575375483	-0.723353847363816	0.469462518356998	0.777536317683545
Dbi	273.899543069584	0.702903810710218	0.387953036912933	1.81182706108824	0.0700129223669306	0.362960015210143
Daxx	44.1299819227064	0.847501834680991	0.627828609901467	1.34989361955646	0.17705010862414	0.533207379282537
Cyp1a1	5.63407246795126	0.833186222068082	1.60616350542793	0.51874309138041	0.603939907700533	NA
Eif4ebp3	30.0167524140297	0.0673424816021845	0.697054523494996	0.0966100632480408	0.923036064565391	0.977985817329979
Mprip	369.026819412331	-0.165949488604202	0.348506419230268	-0.476173405846376	0.633950844183466	0.873054442122872
Grin3a	56.0563832950489	-0.487471986052643	0.55792493211196	-0.873723251992655	0.382268985053593	0.723201005765878
Epc1	799.283843245919	0.215680536583751	0.332327908419938	0.648999169552775	0.516338912972546	0.809553175410325
Dnm1l	808.284155958482	-0.672159537629722	0.365871939584444	-1.83714427073352	0.0661886001536824	0.353467409178783
Klk1	6.32606431275516	0.480183491582034	1.3517690069897	0.355225995787083	0.72242029121678	NA
Rfc1	1198.54431833861	-0.0223508062809378	0.320933688271079	-0.0696430667697902	0.9444777578105	0.984213639543365
Rbp1	6.38577047674674	0.234005681386085	1.38704551682771	0.168708004565903	0.866026322303261	NA
Zfp850	317.063180910661	-0.145667670377865	0.354230836503934	-0.411222444142712	0.680909432264597	0.892587758054668
Tnip1	629.964316927413	0.34649154015581	0.3642391753244	0.951274776655246	0.341464907742544	0.691994156672436
Smarcd1	171.009370337791	0.641715863054453	0.413417288953642	1.55222309323017	0.120608852301107	0.457247029846307
Kis2	62.6564437897625	3.55117785877762	0.642032981338014	5.53114553613253	3.18146220865554e-08	3.94006419751941e-05
Lpcat1	692.350694265797	-0.0407273767287019	0.3715809171577	-0.109605673618102	0.912722110875381	0.974701844507918
Dnm1	2.42501144687602	-1.37104843935902	2.16643906546038	-0.632858067054691	0.526826333282253	NA
Secisbp2l	224.807744622401	-0.0531348626820744	0.379384890113032	-0.140055294943991	0.888616301829546	0.967099863865319
Rragd	177.980009923721	-0.348099736848823	0.411810045824883	-0.845291999012689	0.397947827146075	0.73382333061621
Lrp8	215.105140017838	-0.134850060323659	0.37845027669759	-0.356321737958233	0.721599631724398	0.908539708364684
Ampd3	39.2539473265467	-1.07238699356694	0.662919479355928	-1.61767307638755	0.105733071229786	0.433429788320702
Mgst2	29.2011953162084	0.477443354631644	0.68705081034797	0.694917097019118	0.487107257495654	0.791096822387667
Sh3bp1	84.5414563652509	0.110758469654213	0.481073897029949	0.23023171770078	0.81791171661466	0.947955265640269
Usf1	210.323896576622	0.67619403900053	0.404367896298637	1.67222483582411	0.0944799948437355	0.413333753478208
Wdr44	3.16219775893644	1.32304439639354	1.85035637404388	0.715021395312124	0.474595822889666	NA
Adamts10	9.7519000095795	0.348722781216188	1.08874665604694	0.320297453295832	0.748742853529427	NA
Col26a1	18.6723074081268	-0.343569241016955	0.855940429140041	-0.401393869620269	0.688130162138001	0.89476187438056
C2cd6	2.40916968274336	-1.17914485826641	2.2364187055809	-0.527246912809261	0.598022134588529	NA
Itpa	315.75109158506	0.470712284325046	0.364582660448807	1.29109893417748	0.196669373614281	0.555212219635736
Rint1	261.690579502334	-0.263797860149783	0.365897389106434	-0.720961307742615	0.470933320834079	0.778555739248983
Vasp	316.331435133715	-0.410791241538772	0.39565133839576	-1.03826577007018	0.29914634012252	0.659601405935827
Pla2g4a	7.47143383792147	-0.537326660197665	1.2814495655805	-0.419311594174411	0.674988424268731	NA
Igfbp7	15.2700640996149	-1.07229430374653	0.947903151170478	-1.13122770234749	0.257959264989854	NA
Rgl2	28.4893430250767	1.27659781987289	0.736803198587669	1.73261709818839	0.0831637481823329	0.39031478208356
Ptpra	342.686020691695	-0.582338566797522	0.371135001382676	-1.56907476963369	0.1166305179298	0.450437890798875
Rabggta	161.80263240767	-0.0153341039467012	0.461663210454292	-0.0332149142480119	0.973503204834899	0.99337789262014
Ccdc186	252.114353877988	-0.109777564849043	0.365414343964021	-0.30041941883883	0.763857253288448	0.926033602909836
Slc16a11	6.01545393894005	0.508134634771442	1.41403826051253	0.359349989997629	0.719333281674742	NA
Timm10b	26.4219906366287	0.748718136573296	0.710131898922632	1.05433671929004	0.291728783065299	0.652409513652855
Arvcf	152.329540537638	-0.430665598825853	0.434923192393931	-0.990210700090187	0.322071143624822	0.67770529862984
Palld	230.262079249688	0.177900566953184	0.405381687492783	0.438847072874626	0.660772349230288	0.885638360331985
Csde1	1088.4569588849	0.024885418869301	0.333132620471665	0.0747012371051117	0.940452423358012	0.984213639543365
Dctn6	154.721156625177	0.12526435611464	0.400575215310568	0.312711199612094	0.754500085963368	0.921653457467114
Fgd4	248.975390544698	0.173761617539829	0.411375929444031	0.422391309512605	0.672739420114892	0.891480338144816
Tpk1	541.848978532598	-1.50350304389582	0.458501266166754	-3.2791687937215	0.00104113342287946	0.0374337842948855
Mgme1	427.931844072291	0.579501797092272	0.340952438881885	1.69965582001021	0.0891956840802537	0.401169415657307
St7	625.606837593154	-0.74016607852659	0.374347295873807	-1.97721764437722	0.0480170340082076	0.310619768459362
Azin2	53.7767533091205	-0.0807060305785826	0.553673554391172	-0.145764647667394	0.88410718483603	0.965157559469382
Ddit3	103.551470485572	-0.32454363589698	0.444893562575652	-0.729486023618949	0.465704414074472	0.775435801947547
Ltbp1	360.043766137582	0.0676197627811488	0.361762472811028	0.186917571233186	0.85172526214657	0.956603161213792
Cc2d2a	174.039153101982	-0.431649010926995	0.419361777785428	-1.02929984035849	0.303338798301961	0.662684093663987
Dmp1	3.02113737161428	-3.18287169719452	2.23883667212212	-1.42166319536725	0.155124049433011	NA
Gpr135	15.609726573412	-0.166534114932841	0.901778917264793	-0.184672885720105	0.853485614411092	NA
Ffar4	2.26860496537766	-0.562433959386481	2.1431790908365	-0.262429752973634	0.792990136698025	NA
Aida	159.131132101305	-0.995454879369296	0.411263094039217	-2.42048190999208	0.0154999504835279	0.179214157769089
A730020M07Rik	6.233005825616	1.72594867834128	1.36373609979123	1.265603131431	0.205655204420718	NA
Homer3	68.4241722634998	-0.289255792459793	0.570863975121825	-0.506698276762104	0.612366539870206	0.858737163379872
Hint3	24.9090833000703	0.13576486203604	0.728175934274607	0.18644513728854	0.85209569848795	0.956775676217592
Etfdh	68.6326252649503	-0.0571567120323101	0.512938263694263	-0.111430002551688	0.911275369607323	0.974701844507918
Alg6	397.614093255349	-0.811909443003788	0.364032613336376	-2.23032061760236	0.0257261653744457	0.234651259626491
Slc44a5	11.4429614164232	-0.776881757527307	1.23073014887074	-0.631236472300721	0.527885917715408	NA
Tspan2	14.9652409588346	0.309781869209546	0.906225524647034	0.341837501575784	0.732473185617021	NA
Rufy3	211.937344893441	-0.0188208578815085	0.380899065767843	-0.0494116672183695	0.96059123042466	0.989477979033378
Als2	592.651783652476	-0.182540268863089	0.343117166306806	-0.532005643517896	0.594722086812213	0.849080617344554
Nus1	413.388786942358	-0.203907001421711	0.353073490494375	-0.577519997709825	0.56358823352492	0.833123932475963
Cttnbp2nl	204.420892011777	0.256031934395685	0.411831184700829	0.621691469483246	0.53414476194364	0.820730289030027
Adamts18	3.03696007357551	-0.582986255747699	2.04025941437221	-0.285741240374124	0.775076315719816	NA
Asb18	5.55167335565471	0.748122381748638	1.44622749267169	0.517292324713445	0.604952111124819	NA
Mettl18	3.4621868822518	0.165769403459146	1.7671212027412	0.0938076025583308	0.92526199235133	NA
Zfp819	402.281958151863	1.0644731720109	0.35868149128341	2.96773933944033	0.00299998619929205	0.0722199701453762
Ubap1	13.0111368135074	-0.631020908221038	0.985833985093636	-0.640088410181054	0.522115123384639	NA
Iqch	11.9867470934701	-0.0536221371464238	1.10115137090787	-0.0486964268157007	0.96116122348734	NA
Slc2a4rg-ps	18.2407250852347	0.0416310390039708	0.839734985386902	0.0495764017558344	0.960459952172752	0.989477979033378
Retreg1	183.514850287456	-0.576072969014335	0.403116759276534	-1.42904743044721	0.152990601454345	0.50232351108
Fhl1	190.93704357723	2.19358505737507	0.530681792389617	4.13352236468777	3.57245514845245e-05	0.00390378285143637
Hnrnpf	1784.94793688028	-0.148542237177828	0.312547834981879	-0.475262409629043	0.634599948606272	0.873253997149362
Sfxn4	117.902774357512	-0.12588407958186	0.446381528679551	-0.282010055286651	0.777935800104	0.932524256944124
Sfxn3	28.6730962491109	0.351732336524892	0.791290201401946	0.444504855363708	0.656677619258404	0.883443421153189
Camsap2	337.037014901945	-0.267013137067739	0.372541845950313	-0.71673327431612	0.473538690437499	0.779382587342401
Psmc5	152.100093072183	0.380997813661268	0.440395200370412	0.865127079815616	0.386969043033148	0.725679437035515
Peg12	1.51994394320491	-2.20214780245714	3.04061041895302	-0.724245299144705	0.468915152693182	NA
Mlip	5.85480863938121	-1.13597066304943	1.52607441948366	-0.744374355893982	0.456650028698716	NA
Cldn10	8.89913462925692	0.277899160529316	1.16579387834021	0.238377611765273	0.811588230219225	NA
Rad18	1254.12617814516	-0.813394587126538	0.390795978764266	-2.08137911167502	0.0373992190739949	0.279954127467258
Mrpl53	47.855213973744	0.338426500088192	0.673868286085658	0.502214612374818	0.615516565301807	0.860110296569138
Tspan11	3.51887512179208	-0.212389494623904	1.75504106903451	-0.121016823122404	0.903677710202538	NA
Nadsyn1	83.8825178022317	-0.497803618229203	0.490690023848632	-1.01449712452839	0.310345600804864	0.669203340408398
Lrrc40	390.715720501037	-0.23416152942829	0.371693280413406	-0.629985909801356	0.528703803009529	0.81635252240166
Spag16	41.5436362886732	-0.254202424616455	0.719565128918897	-0.353272295168582	0.72388431345715	0.909527060961943
4933439C10Rik	56.8203906379074	0.850804090696331	0.532386283041718	1.59809543896468	0.110021738555365	0.43771526095999
Pdcd4	61.7213526625077	0.153621781797958	0.527759424162411	0.291082972211753	0.770987862550292	0.929406129182668
Pik3c2g	42.4655021221145	0.148617439030872	0.599092327446287	0.24807101046407	0.804079464966965	0.943096326484391
Zeb2	8.9307990953508	0.894118970609474	1.1734812491662	0.761937160261215	0.4460975100598	NA
BC031181	60.1245939171745	0.108009481038523	0.52146681625751	0.207126278549594	0.835911239763844	0.953451435498462
Cyp39a1	45.8520890889679	-0.151170232039327	0.578729484950758	-0.261210524036442	0.793930162775077	0.93920033902473
Rpap3	170.480732223654	-0.0919427986758345	0.418553099227058	-0.219668182712362	0.826129585929533	0.950545300968023
Pmfbp1	3.94504550169792	-0.407774728995313	1.97502054922332	-0.206466069001495	0.83642686673657	NA
Armcx3	4.33910351423678	2.11748323867246	1.7291341978424	1.22459161429728	0.220729129017074	NA
Lama1	1084.34007195552	0.298827479268633	0.365206149149827	0.818243285235699	0.413218283462227	0.741396800243435
Fanca	295.59445598376	-0.538278315172195	0.358216612444136	-1.50266150835241	0.132926353375839	0.474160239377997
Naa30	239.947650960539	-0.717420305861481	0.458002132097322	-1.56641258977597	0.117252057462081	0.451621619721137
Rap1gap	32.483283572692	-0.597999326198798	0.668925483158301	-0.893970017968776	0.371337933029485	0.713978368388243
Chchd6	315.623630422542	-0.726326868182975	0.431757931342461	-1.68225483646499	0.0925194347798404	0.408081369234706
Zfp57	71.0721295728995	1.05938772212407	0.501356657288696	2.11304209632553	0.0345971649772835	0.270042017392719
Rapgef4	35.937339628869	1.06701221644745	0.641733866723268	1.66270205107872	0.0963720914473409	0.416006856666557
Zbed4	29.0421096377434	0.0169770830322579	0.683034536334578	0.0248553801149841	0.980170317737359	0.994988921812441
Gtf2h3	177.152151800908	0.2929528060894	0.392146040358376	0.747050271938678	0.45503321581506	0.769622705482021
Fcgrt	10.8668259622611	0.183459549011933	1.0831118981989	0.169381897952562	0.865496261114927	NA
Mapk1	1349.80983152314	-0.334435577252223	0.331072543636001	-1.01015799612764	0.312419599790538	0.670475246382026
Ahcyl1	59.9824980587173	-0.659040950132564	0.550759559769311	-1.19660374194613	0.231461041284348	0.591034310688508
Cox7b2	9.93185289899539	-0.342218382535726	1.12619129264578	-0.303872339246867	0.761225151995539	NA
Rgs17	20.8553480386254	0.121812712955467	0.787410257973578	0.154700439474786	0.877057483514631	0.963501154273022
Mzf1	34.0270019157317	0.279531318611152	0.697826906897837	0.400574004596352	0.688733787827629	0.895233445962304
Cdk2ap1	141.082143754321	0.664017454171819	0.431858803159585	1.53757998983396	0.124151343175474	0.463271131916247
Srcin1	55.834233932133	-0.529815809943701	0.60957152990857	-0.869161015481101	0.384759067220842	0.725147880156156
Nphs1	5.26159146530583	-0.211693704414666	1.46818224056142	-0.144187620968441	0.885352315834706	NA
Tsnaxip1	22.7720905964408	-0.215197471198111	0.759695042298669	-0.283268231614321	0.776971227856258	0.932311755261786
Phyh	99.6335968168001	0.136943096538075	0.46699795851441	0.293241317314772	0.769337704811776	0.928400409052622
Vdac1	705.56539316417	0.0716880820100266	0.346513247807164	0.206884101729701	0.836100372899912	0.953451435498462
Grb2	39.6979152321876	0.220404357873345	0.631572824547607	0.348976949778072	0.727106614430045	0.910557727533938
Pax7	2.70749001117644	-0.536611927119416	2.01374274892742	-0.266474914636058	0.789873476402215	NA
Smarcd3	10.0495964320963	-0.164402652572188	1.09137727363285	-0.150637782684391	0.880261455188813	NA
Khdc3	34.4492194636478	2.36425986505074	0.862414332481509	2.7414431509363	0.00611699449369543	0.110725671638596
Rab5a	536.295374958941	-0.143795533794804	0.360099267116548	-0.399321928495521	0.689656011452817	0.895492300052784
Slc25a23	22.9758750722058	0.190586492696443	0.764194131940157	0.249395388855678	0.80305495164967	0.942790234999707
Cd68	16.2795652710895	0.835464624117287	0.875506489387865	0.954264342119754	0.339949852740008	NA
Sh3kbp1	109.750845556902	1.95876183822449	0.566783067348912	3.45592864548063	0.000548400472799372	0.025051113400909
Pan3	1229.45377361974	-0.766124597629327	0.357496007441566	-2.14302980084205	0.0321107055104676	0.262394372155184
4930550C14Rik	29.9775115401108	-0.142062878336918	0.699054394724018	-0.203221493790914	0.838961913731978	0.95408270429163
Cobll1	41.7628448955887	-0.0655579596986773	0.604128247389202	-0.108516627027444	0.913585891937409	0.974701844507918
Dguok	160.055334827651	-1.12365358901085	0.428385410793281	-2.62299686380561	0.00871600748766133	0.133262852479387
Rpl3	3988.2758053356	1.42232905379573	0.370505383979314	3.83888902914064	0.000123592270270349	0.00943533866050215
Cntn6	12.3382420670357	-1.19287460161919	1.14343842447246	-1.043234664927	0.296839622254429	NA
Ap1ar	449.275142795253	-0.341353067799214	0.345885429848085	-0.986896348739345	0.323693454396508	0.679067804009689
Barhl1	19.9295224977918	1.13391151568753	0.839328427215556	1.35097475424399	0.176703519899269	0.532499619413586
Fmn2	1402.93186169441	-0.32611135515464	0.33234514319615	-0.98124302951576	0.326472909422304	0.680360318258785
Srfbp1	805.002737716839	0.418790308426708	0.321361853374613	1.30317367798636	0.192515474336026	0.551832574251569
Ccdc30	182.420224812597	0.938733428687638	0.463374658266152	2.02586268355757	0.0427788582031937	0.295159855159319
Myl12a	173.910021785944	0.473729035818424	0.393306841258994	1.20447697859004	0.22840527481823	0.589443202853436
Stard3nl	366.927234631228	-0.483994187799193	0.351738040578798	-1.37600751685192	0.168819306074398	0.522609139594932
Kansl2	960.5194605066	0.240575363249826	0.333590359595961	0.721170010851651	0.470804920432976	0.778555739248983
Otub1	176.335431161617	0.963894703749765	0.47553265797349	2.02697898364638	0.0426645620271515	0.295159855159319
C2cd5	36.213544708009	-1.19825259415928	0.692040148400131	-1.73147843651762	0.0833664676113463	0.390498710528348
Capza1	830.698459801892	-1.30597319188645	0.375077662525742	-3.48187408200246	0.000497917769644943	0.0240250712574136
Asap1	1179.63757263094	-0.205748818028468	0.321302698775047	-0.640358200578074	0.521939751099958	0.813170722523847
Alyref	70.8208908541821	1.08440968967853	0.503269564151342	2.15472932782486	0.0311830213969274	0.259314718859786
Prkacb	438.00761276294	-0.647594593068277	0.384841621474813	-1.68275611818318	0.0924223131041755	0.408081369234706
Scyl2	271.76071025915	-0.706934546772494	0.385228687691004	-1.83510358745539	0.0664903424978895	0.353735653515298
Gm12505	27.8214201763702	1.92074694143776	0.712344020973836	2.69637546590471	0.0070098603517566	0.11892222752006
Rgs19	17.4814046882193	0.358446673833149	0.887885341487552	0.403708291019437	0.686427242018316	0.894216694662944
Ctbp1	51.6366985498176	-0.403953486261026	0.557110832283618	-0.725086397270729	0.468399028888355	0.777232576021541
Txndc16	77.0529484369586	-0.958237953731648	0.536305628616006	-1.7867385733103	0.073979751554393	0.372608894737327
Mfap2	15.490662617254	1.73183568801678	0.921494948784584	1.87937621394562	0.0601931417975549	NA
Ncor2	881.569370526044	0.479114409399711	0.42722869605335	1.12144716360504	0.262097569975629	0.626627952584376
Avpr1b	7.41609472795021	0.308038450108313	1.24742210321588	0.246940028811565	0.804954636898132	NA
Gm20556	7.6320791374803	0.635762042822309	1.29977951324882	0.489130684352159	0.624749179051954	NA
Ncan	3.15252007966624	-0.733256225206875	1.88409291027589	-0.389182625340649	0.69714105528673	NA
Ablim2	174.503303661692	-0.723081922909176	0.472155599606915	-1.53144836895118	0.1256586176246	0.464313591456429
Fgf1	5.48530743684423	-0.182121743318483	1.45850401209672	-0.124868866871794	0.900627366058631	NA
Armt1	314.241767631696	-0.208393837164413	0.358451372837271	-0.58137268526802	0.560989302601836	0.832227155257713
Ncbp3	11.582473388771	-0.509887583111325	1.01726988230239	-0.501231376237439	0.616208294777527	NA
Slc15a3	3.10550951939616	1.81387427170689	1.98860869144099	0.912132326240872	0.361699063102105	NA
Ccnc	295.699609270114	0.000748592527010092	0.383310360695938	0.00195296710908348	0.99844175868645	0.999517859019146
Atp2a3	22.0810206038832	-2.01673127210825	0.8661222027933	-2.32846042464234	0.0198876683401828	0.205628897328087
2810004N23Rik	415.229624641274	0.00751674505548295	0.360689026429363	0.0208399604775751	0.983373320801327	0.995500494605548
Rwdd1	185.75040618964	-0.365696568925982	0.388340661022279	-0.941690133511416	0.346351307932098	0.696256578622627
Grtp1	273.592021214389	-0.351223027463819	0.385873270871066	-0.910203048454151	0.362715436778135	0.708521952038047
Podxl	51.9233726085955	0.658516100780094	0.588751625115243	1.11849559761503	0.263355385702544	0.628440400914731
A330076C08Rik	31.1210855962139	-1.95209546494661	0.705556132784043	-2.76674721434829	0.00566186387546795	0.106780261854426
Zfp617	49.4871099984242	0.183509563785337	0.557283126167585	0.329293235643658	0.741934056459767	0.915595627287683
C1ql1	8.27874827906783	0.0422132921346231	1.22842905825276	0.0343636385439014	0.972587178574763	NA
Bpnt1	8.92238043403264	0.131833157657581	1.16316202748538	0.113340321075121	0.90976075158109	NA
Ube3a	578.978269860821	-0.970424075607748	0.439620007026647	-2.20741563190259	0.0272850352711743	0.241148715433979
Ubb	76.4089743700671	1.26735051611097	0.55650922915355	2.27732165024219	0.0227670249972114	0.220737865271638
Tyr	4.86501119827212	0.414872959759936	1.5293419324926	0.271275475382902	0.786179167301678	NA
Med21	70.500653693338	-0.119358425562805	0.524033185371969	-0.22776883009438	0.819825959779699	0.948840265257813
Ftsj3	410.785576012205	0.559530747433891	0.343938233621344	1.62683497424105	0.103772151448389	0.430459397113412
Gdpd3	13.8871289364343	-0.197249258618072	0.986300477744317	-0.199989012546343	0.841489174258191	NA
Tjap1	591.643248742221	-0.0910846201810239	0.346233587577087	-0.263072744670516	0.792494510835333	0.938398365852611
Stau2	325.222852428157	-0.936424770390203	0.413583102980333	-2.26417560012052	0.0235633166666299	0.224860211957412
Paqr5	11.2394542630378	-0.324618456475977	1.06692438602386	-0.304256291006473	0.760932642243452	NA
Clasp1	1136.0621996764	0.0601280752058804	0.320119822402402	0.187829903048919	0.85100999370703	0.956400683280474
Rbm10	210.869742503723	1.90909062514249	0.538382713008813	3.54597311357439	0.000391166115083352	0.0209612380707646
Slc41a3	17.0480979457095	-1.01232692317174	0.893589736786387	-1.13287662279153	0.257266068352944	NA
Flot2	124.920047591001	-1.0202120581146	0.472049487674254	-2.16123962583054	0.0306768339166478	0.258189435075397
Ccnyl1	271.260858243119	-0.840849599090286	0.408279333540216	-2.05949586475325	0.0394467607519827	0.285585268798917
Ecm1	25.4096916765681	0.822728069379494	0.748453267471132	1.09923772817416	0.271664386296313	0.635598385644886
Cd82	15.633292043501	-0.868497097614941	0.899938548019306	-0.96506266958609	0.334513423264441	NA
Anks1	602.897965461443	-0.331321061297422	0.350134742577412	-0.946267310860103	0.344012261948218	0.694279016424122
Dnmt3a	306.35960781435	0.0179554882595311	0.394633400292239	0.045499160097028	0.963709444352391	0.989909267970855
Mpv17l	126.680437730274	-0.317538852702765	0.428882880061897	-0.740385936265252	0.459065849917788	0.771196876171579
Pde4dip	172.429627476972	-1.097909359847	0.432310122989487	-2.53963370613392	0.0110968620303324	0.151246455314283
Pomgnt2	79.0676521185214	-0.578256825565548	0.492025469622772	-1.17525791095507	0.239891547769144	0.601043820425511
Ankrd10	2825.99777197991	0.0265370200918264	0.307301498481632	0.0863549973656002	0.931184220136542	0.981370964224839
Nsg1	8.92465407265978	0.97772307196844	1.13389184129165	0.862271899632583	0.388537912239789	NA
Prkar1b	28.2784412488791	-0.137759894575748	0.689258726051241	-0.199866739975819	0.841584803228053	0.95451594929653
Tmem159	34.3689855703298	-0.772806933982966	0.644696384956229	-1.19871454535213	0.230638960283855	0.590555538008909
Thumpd1	212.217588977606	0.540090705169457	0.397949152044533	1.35718521422812	0.174722367590074	0.530571360522604
Brdt	4.36943791293307	0.818827339491537	1.58797847878883	0.51564133294556	0.606104936468851	NA
Adgrv1	782.889748747152	0.704144303266631	0.329092273573412	2.1396561384464	0.0323825661793665	0.263072946527127
Ctu1	95.5022507066382	0.882995386717587	0.485713563885644	1.81793438020084	0.0690741628108854	0.360947313028659
Ube2m	57.4868742454279	0.449238356498137	0.54865158167593	0.818804449858466	0.412897991715217	0.741396800243435
Ccdc136	67.8083724099408	1.12689271756526	0.528023184950605	2.13417279711056	0.0328286386017914	0.265100721423805
Mrps35	501.529996338682	-0.321734261112702	0.342891296524246	-0.938298126473302	0.348091222306984	0.697559288715146
Eva1a	46.7238917242966	-0.778062674830938	0.624908705214186	-1.24508215094277	0.213101554420538	0.573133051780005
Tmem141	3.5597215971997	-0.557725907789942	1.88265798498432	-0.296243880852627	0.767043839873516	NA
Rsph6a	7.16296886677366	1.3857027960934	1.28234651079869	1.08059934224045	0.279875375259284	NA
Thy1	23.216826068668	0.70072682068481	0.908597253717391	0.77121829041183	0.44057755463133	0.759093593358105
Thrb	33.3368243756529	-1.18292937708031	0.701965803805321	-1.68516667146421	0.0919564193189201	0.407929228320559
Thpo	13.6396714901637	-1.08451223623908	0.958966549099607	-1.1309176918187	0.258089736147244	NA
Adam17	370.623209388398	0.166296068481692	0.356608858050624	0.466326241559836	0.640981998072572	0.876045236486956
Prap1	19.8291994120888	0.50031134569045	0.838424705266192	0.596727818906058	0.550689116231028	0.827379661526232
Patl2	37.0454081031053	-0.752173536067047	0.647003282544771	-1.16254979898807	0.245012208749368	0.607137856540786
Plce1	474.30954519518	-1.86828677062489	0.344096483876755	-5.42954333498523	5.64984334929697e-08	5.72483217920582e-05
Pde2a	27.8820620555394	1.25931103979963	0.784238159143564	1.60577628762017	0.108323072473558	0.43642208421163
Rhbdf2	103.492841267126	-0.275926955271362	0.494533847847743	-0.557953629407212	0.576876048951614	0.838950830960655
Rps27l	246.833687728846	0.318933826717929	0.482695224089354	0.660735409842983	0.508782011098696	0.805960521743901
Ppa1	465.371234630248	0.153547558509434	0.424682709525516	0.361558300032953	0.717682131025013	0.907051256650957
Mfap3l	36.3531909231959	-0.692385022851591	0.761817560137184	-0.908859363555377	0.363424366338058	0.708691726686046
Ifi30	34.6202329527384	0.903414857339206	0.73273144747076	1.23294129173466	0.217597668425821	0.576911474162477
Cpvl	5.11967761837111	-0.815583476264891	1.50268207108757	-0.542751851477547	0.587300668319528	NA
Nipbl	1107.56246078901	-0.803175239280724	0.370146521839731	-2.16988460485518	0.0300155888840942	0.254413500914155
Rbm12b1	31.9650883884935	-0.329122912659843	0.660801455611748	-0.498066264631866	0.618437337408145	0.862500320664562
1700029P11Rik	7.8119497713312	0.142366739040329	1.25807472952119	0.113162386700599	0.909901815132961	NA
1810012K16Rik	1.73218520463098	0.76480858607024	2.54993739168206	0.299932299736087	0.764228796257986	NA
Nox4	139.767198720592	-0.518409214866046	0.424435338974163	-1.22140916946033	0.221931137141691	0.581486707705991
Eral1	128.631887974195	0.427009593054048	0.442278114673431	0.965477555608518	0.334305672463406	0.686472185939044
4930526I15Rik	9.20565527143134	1.20784625966492	1.24883858262358	0.967175643410581	0.333456235982845	NA
1110038B12Rik	1112.79585275712	1.24145028097931	0.371285695314358	3.34365233200865	0.000826832859371919	0.0327967225998555
1110020A21Rik	9.05241401251556	0.155707810963582	1.12902397785832	0.137913644012192	0.890308667091294	NA
Angel2	205.355441035662	0.0860120945907466	0.382146889639764	0.225076003292417	0.821920148647055	0.949615472374068
Cpeb3	176.824130864272	-0.734068932134998	0.392855123056608	-1.86854870676899	0.0616856277020864	0.344026024311388
Armh3	2092.96013491882	-0.424593111742596	0.352101869332247	-1.20588144717274	0.227863205170665	0.588180473560034
Dhx30	345.765322272225	-0.0685129220879926	0.348123619220399	-0.196806301857435	0.843979119398662	0.95503382157382
Marchf1	44.1356467610354	-1.16274338643399	0.781993282809769	-1.48689689795819	0.137042043688896	0.479275423679381
Efemp2	21.1506695047786	-0.0620725518716552	0.789518467409389	-0.0786207725771521	0.937334264553339	0.983667047614304
Mmaa	71.0308981631028	0.111608489682064	0.497434578803861	0.224368177118767	0.822470830456885	0.949679879443949
Cstf2	26.6806801840232	3.15864199658571	0.925380957793962	3.41334233213062	0.000641712782296701	0.0280491398881531
Hap1	149.271355463455	-0.1470674698136	0.438816233533792	-0.335145918894713	0.737515015543153	0.914489082572476
Ormdl2	28.7406240867278	0.36926591208539	0.690452650475095	0.534817140366253	0.592776309423461	0.84836732727708
Tec	138.740149092269	0.00405471025715646	0.412758453193637	0.00982344571209614	0.992162150391496	0.998272910810363
Tom1	330.665228334514	-0.26196638200202	0.356395697176159	-0.735043616064018	0.462312931483343	0.773246687480813
Sgpl1	382.699036916068	-0.937027723273955	0.396060041790007	-2.36587290916555	0.0179876180199763	0.19736907919026
Hvcn1	155.572559706255	-0.431043124505612	0.451056588134916	-0.955629816400514	0.339259292103663	0.690789928715278
1700109H08Rik	173.084834551026	0.188118618156248	0.393419700010744	0.47816268008722	0.632534422544581	0.872121310450507
Pi4k2b	136.588394287748	-0.0754022358803495	0.437284907779098	-0.17243274245001	0.863097332921534	0.958448768264822
Rtn4ip1	471.381627846091	0.021261075858757	0.355812588284306	0.0597535797181203	0.952351897490507	0.986230303302132
Sdr42e1	3.03696007357551	-0.582986255747699	2.04025941437221	-0.285741240374124	0.775076315719816	NA
Ahctf1	1147.15804028892	-0.114462755998116	0.321639322327611	-0.355873016923996	0.721935664048822	0.908539708364684
Stk31	96.6557430362019	-1.28156869640611	0.500256152678786	-2.56182495616201	0.0104123782767103	0.146351031869122
C330018D20Rik	110.784713217784	0.137191547694215	0.445088924377934	0.308234018372749	0.757904268838753	0.923235079833523
Ankrd55	14.4463126949315	0.533243820475532	0.957482026569214	0.556923060358863	0.5775799982016	NA
Sema3d	27.4306571841527	-1.31585793664138	0.744171352774458	-1.76821901533232	0.0770242964656609	0.377606909131534
Wdr82	1168.23668501598	0.516085597265999	0.314201154881349	1.64253246446815	0.100479703893347	0.423740741428394
4933430I17Rik	6.71527866348867	-1.60173546361382	1.37021038491568	-1.16897045975344	0.242415533283798	NA
Dao	3.74383104911108	1.24091610831923	1.83979432029341	0.674486324167657	0.500002177425657	NA
E2f3	1896.42989926034	-0.266071269811716	0.349544432170141	-0.761194415713668	0.446540953199938	0.763068971439275
Zbtb39	89.9519643783858	-0.120666365450648	0.467021534145717	-0.258374307453238	0.796118043260184	0.940049437168869
1810058I24Rik	300.802314636096	-0.308258505703596	0.406532628720724	-0.75826264345281	0.448293766126286	0.764302975946362
Hspb1	190.977414961731	0.724852319803308	0.57877100576237	1.25239915715632	0.210424453289174	0.570099892163621
Neb	261.648410929964	0.133594009207944	0.388958458007204	0.343466008921369	0.731247908184957	0.911742146219139
Ptger3	3.26056687132549	-0.328128094596338	1.98125340358959	-0.16561641938474	0.868458824943947	NA
Ptcra	4.494675598294	2.38443426055708	1.74054078038856	1.36993874974005	0.170706022289996	NA
Pstpip1	35.4027662294268	0.105123285837775	0.631153343255531	0.166557441168801	0.867718282858073	0.959638978959767
Scn1b	11.2576900457055	-0.91261627700459	1.04555599485362	-0.872852608082803	0.382743420612134	NA
Slc20a1	2131.14533698198	-0.138724410068889	0.318306720945556	-0.435819921291002	0.662967388969293	0.886661209197473
Csnk1g2	290.887377888366	0.599350667504489	0.429174684235467	1.3965191552996	0.162558216391929	0.514736897700126
Gm12348	2.16139257115955	-2.6760356836936	2.47605481592401	-1.08076592912381	0.279801247642181	NA
Zc2hc1c	18.1813576487278	-0.726711526655639	0.839301794655762	-0.865852463658437	0.386571074347669	0.725679437035515
Aplf	158.26456482319	-0.761964263323227	0.412731530629415	-1.84614987413545	0.0648704468518062	0.350611341776237
Fam13c	88.9500965747409	-1.77257983735663	0.511960875042256	-3.4623345723642	0.000535511004474876	0.0247668284476223
Phospho2	63.5371769352158	0.27541876856115	0.526782798539149	0.522831742655471	0.601091347918438	0.852329362870436
Col20a1	25.1959999678366	0.820301776742989	0.73358228776431	1.11821371702276	0.26347572721381	0.628574583802467
Fgd6	160.830023717354	0.635430226102544	0.397321787499179	1.5992836187063	0.109757597722109	0.43771526095999
Ccdc60	24.2497376169326	-0.149856995578612	0.758981803976809	-0.197444780353643	0.84347948961682	0.954844141377574
Trerf1	1294.18514800083	0.158399372790515	0.327039240551928	0.484343629599899	0.628142017043425	0.869503888763311
Ctnnd1	342.099211306503	-0.428553118271683	0.392805220539162	-1.09100667675306	0.275269944686479	0.638853364200527
Stxbp1	44.8508783428515	-0.53106028347064	0.594366195086163	-0.893490053541242	0.371594796306908	0.714225831977374
Zfp275	120.020958251072	2.36748661267344	1.39103209003947	1.70196405217816	0.088762107228098	0.400003891887028
Acer2	161.581051839839	0.582400236848967	0.405823696088947	1.43510653138726	0.151256742654846	0.499246104959493
Pdzd4	155.418762227074	1.88658722976624	0.593267368922875	3.17999493751273	0.0014727762523943	0.0463347753790609
Scn1a	9.56393823577569	-0.0811296771421854	1.15331963936922	-0.070344485928079	0.943919475529564	NA
Adh5	332.363887340535	0.363723249636687	0.356238143103199	1.02101152467359	0.307248978583161	0.667042679253587
Tmcc2	35.7367999744397	-0.777480045218515	0.676114462451626	-1.1499237013794	0.250175297959463	0.612708007949257
Hnrnph3	116.659571076035	-0.457395976743362	0.462020577354455	-0.989990487788285	0.322178768429071	0.677765471619314
Il1r1	5.55648831094813	-1.49694849244133	1.60839050653331	-0.930712091597596	0.352002513253187	NA
Odf2	421.478567429754	0.0124014208007957	0.345008323963363	0.0359452799814554	0.971325990973737	0.992539199869617
Stx8	855.705418998485	-0.498495029519406	0.34547765306801	-1.4429154102806	0.149044301531228	0.496784624661203
S100pbp	349.327547650262	-0.778769810559589	0.414357917552428	-1.87946163828534	0.0601814868360816	0.340668778219245
Nt5c3b	125.624557118484	0.254289369836808	0.454261104434715	0.559786799605587	0.575624868571735	0.838352905409716
Gpr179	16.7183792674428	0.184918582720332	0.912995562285103	0.202540505517361	0.83949419570072	NA
Gm16157	3.30879832520474	0.583081536975201	2.13727874276625	0.272814923625979	0.784995487183926	NA
Gtf2ird1	596.993938179634	-0.118980261508509	0.364763703613705	-0.326184486915158	0.744284777753254	0.916363592280038
Zfp37	40.6113632728341	0.651528735926925	0.59992454955963	1.08601779407956	0.277471119815469	0.640286598549465
Pbx1	199.408600716585	0.0407780916223602	0.39702589767863	0.10270889597073	0.918194013024913	0.976699608189694
Lats1	346.778839884587	-0.642615979038669	0.36587237532588	-1.75639382029402	0.0790211873017486	0.383401449520543
Lat	13.0470782220046	-0.233964816185554	0.9962093359151	-0.234855072875459	0.814321220956417	NA
Lasp1	689.403168349386	0.0114723775456259	0.373205899536845	0.0307400755450632	0.975476830589488	0.993686197074704
Laptm5	167.79592886651	-0.427756047192333	0.426075854329032	-1.00394341253143	0.315405889844884	0.672568212781917
Ing1	87.5378515043892	0.107389077133492	0.472478125994137	0.22728899228411	0.820199032024647	0.949121512764402
Actn3	2.95826598504013	2.13284847455604	2.26931441613454	0.939864683091842	0.347286974896801	NA
Slc9b1	215.451520640128	0.212153508800919	0.41755502585218	0.508085152053766	0.611393627598039	0.858536297360053
Nalcn	12.2527981120644	-1.4292587374551	1.04989072009038	-1.36134048059026	0.173406115930066	NA
Bglap	2.9627612750203	1.76478552518802	1.93563752451283	0.911733474288885	0.36190903803141	NA
Clk4	250.983160959533	0.0281612268375816	0.381434028700089	0.073829875466418	0.941145754705323	0.984213639543365
Lta4h	229.040977996586	-0.10767354873647	0.392908142643557	-0.274042548500071	0.784051923804534	0.935180105449544
Tmem116	92.4405371944673	1.1895668143357	0.481366129314413	2.47123081972956	0.0134648878141866	0.166940644690683
Mast2	781.872656471236	-0.43557938154921	0.341568338473711	-1.27523348181387	0.202226613753175	0.561119700496114
Pigv	131.003639637052	-0.412745770622646	0.417842278633304	-0.987802794807343	0.323249238547055	0.678774682148734
Cabyr	60.8435253843958	0.425246994009446	0.518190911482986	0.820637692761635	0.411852670981178	0.741396800243435
Mtif2	411.639520244323	-0.0142680437782334	0.347701458401269	-0.0410353291120432	0.9672677310134	0.991370643893892
Blcap	18.6002540122389	0.670295825539619	0.897861907506153	0.746546679323319	0.455337244574222	0.769769833658201
Sgk1	287.680029387533	0.958066641914709	0.364273468810945	2.63007527021392	0.00853659650189908	0.131421138964319
Sertad1	10.704684235002	-0.0038843776557507	1.08240653647581	-0.00358864948136563	0.997136678130523	NA
Bace1	102.201788116092	0.153785204375922	0.470798515189629	0.326647598525199	0.743934438140444	0.916332550283279
Ash2l	1549.30540782632	0.08076874159426	0.312120055483765	0.258774597066741	0.795809159017883	0.940049437168869
Smarcal1	295.470575737039	0.069133659678072	0.368856501860795	0.187426978592783	0.851325871534072	0.956400683280474
Dusp14	26.0481986287571	-0.0824172737867959	0.731266846054022	-0.112704786537946	0.910264606323747	0.974153557569322
Npy1r	3.82250607547504	0.643934301954519	1.70062387444038	0.378645926140732	0.704950813016673	NA
Cbx5	1227.66049445585	-0.338352034118218	0.340093769543279	-0.994878661178062	0.319795282400749	0.675722884860427
Bclaf3	983.74657272678	1.89592971245764	0.501297855228759	3.78204233806758	0.000155546897604826	0.0110428389853719
Zbtb3	16.2501744436228	0.988248203865469	0.895609606521219	1.10343635962558	0.269837714192327	NA
Abcc8	9.63850446832751	1.23665430741926	1.11129153648355	1.11280817573073	0.265790823321174	NA
Nr6a1	561.842808924469	-0.969789219708255	0.400533911496151	-2.42124122795424	0.015467609217261	0.179212029454877
Fut10	128.549342317907	-0.279755523160166	0.426475213850356	-0.655971353257422	0.511842556247276	0.807455337216181
Tmem200a	16.2675948910208	0.336052531520334	0.896693503885291	0.374768558112944	0.70783259981196	NA
Rgs7bp	16.4769464639554	0.283940343783566	0.894504325887678	0.317427580354955	0.75091918238069	NA
Ak7	31.1438644375451	-1.08213809644101	0.715632548606186	-1.51214208821085	0.130497719757617	0.470159514425802
Pold3	722.410213293323	-0.181287912012971	0.326390279117355	-0.555432939066755	0.578598567628829	0.840070476709048
Cds2	1485.53073159096	0.752350898152965	0.32804943233372	2.29340710270643	0.0218245781001473	0.215081120693406
Armc9	301.007779738892	0.0297449309213729	0.358310300690701	0.0830144454793366	0.933840053429518	0.982916663562344
Ppp1r3c	4.74195703992135	-0.326794755667672	1.53879041461928	-0.212371192699771	0.831817458082607	NA
Slc22a5	53.6953168302249	-0.265065010277411	0.542561898222557	-0.488543355413951	0.625165024160219	0.867649029920284
1600023N17Rik	5.15046956268099	4.15798436057866	1.84348604115388	2.2555008650763	0.0241019080420704	NA
Slc7a7	672.398273938835	0.00369270926720341	0.330717680800825	0.0111657449286098	0.991091209627531	0.997958944952003
Tcf7l2	739.679121388129	0.169377359962024	0.348308473795584	0.486285498932273	0.626764759139017	0.868895523055159
Bcl2l2	5.52073411321356	-0.560819111485447	1.46089071638979	-0.383888476525723	0.701061107609899	NA
Anxa4	161.11235522376	-0.725528999586312	0.399824734583842	-1.81461759823709	0.0695826961466557	0.361739147038537
Rgl1	125.961634725522	0.156995440244739	0.420267438215518	0.373560799550285	0.70873110320703	0.904248726687907
Psme3	167.181132427506	0.232560213436527	0.39327321956701	0.59134515615524	0.554289179351293	0.828178830154667
Tmem19	249.937728605031	-0.103122357076941	0.369397835243518	-0.279163403892065	0.780119427056727	0.933463353083659
Mrpl42	353.278198592598	-0.0284267555578525	0.359702296427817	-0.0790285628981438	0.93700990419997	0.983667047614304
Herc4	907.30437974872	-0.720482263832343	0.358090198177011	-2.0120133628349	0.0442185283837397	0.298160748557267
Aup1	59.7038874675291	0.258725661431057	0.566804970083164	0.456463289997431	0.64805686307888	0.878955199224022
Hadhb	240.529623370333	0.142543970627816	0.375466174756499	0.379645305519891	0.704208725355303	0.903026973402003
Agbl5	250.631377396584	0.240252077565063	0.376156815666305	0.638701912497565	0.523016868324338	0.813477967208037
Pvr	199.850067799321	0.30095789987429	0.410249367541945	0.733597474330097	0.463194100709352	0.773738492728299
Zmym2	736.927180644102	-0.493783087852114	0.349914900128794	-1.41115193342829	0.158199819607857	0.50932847757053
Nol8	305.510522050102	-0.219931676735276	0.371188224914788	-0.59250714859224	0.553511035228631	0.828178830154667
Anxa6	354.647090294615	-0.726394998834606	0.390346465787883	-1.86089810591326	0.0627585673175107	0.345885024175783
Sh3gl1	347.682679483751	0.431127776735792	0.393518439468434	1.09557198213675	0.273266128518305	0.636535897275868
Cpt1c	123.200334088654	0.288051994815396	0.48407633043811	0.595054904987187	0.551806770718815	0.827689903004152
Map2k7	265.258712357819	0.370665265567519	0.40135742372961	0.923529113086077	0.355731535888633	0.702139843990562
Lrrc73	7.75909479151193	0.694859948218879	1.22752752408483	0.566064658091412	0.571349827309339	NA
Zfp936	296.5216931543	-0.382339252330985	0.362502112179767	-1.05472282639109	0.291552108942416	0.652145255121848
Cmip	1237.09280087716	-0.285402199543372	0.36759551672034	-0.776402830180599	0.437511174112122	0.756515598301847
Dpy30	296.633841917868	-0.002683092073257	0.384109535372091	-0.00698522641636026	0.994426641012555	0.998410789955394
Ect2	393.08639042497	-0.708182655460474	0.357187024922361	-1.98266623938651	0.0474047230403687	0.309156824873686
Rpl31	237.539949956264	0.695605547291644	0.47433791205207	1.46647680823641	0.142518434835702	0.48664007676645
Insig2	125.66293466194	-0.640754346650847	0.422776078879761	-1.51558798773258	0.129623566363323	0.468629345016411
4921509O07Rik	4.62423256899189	-2.56072767874275	1.78943706136832	-1.4310241662172	0.152423289244134	NA
Cers3	6.88667344950711	-0.570288190430174	1.29408391741824	-0.440688724088254	0.659438360900714	NA
Ldb2	6.45842871637952	-1.06886141708252	1.45740340651376	-0.733401206766313	0.463313763397784	NA
Ncoa7	52.1964965698906	-0.875693081603235	0.584862709458894	-1.4972626352147	0.134324933200115	0.475626958937449
Cmah	23.2294966033389	0.416933459996333	0.756544843770111	0.551102110376718	0.581563678826573	0.841722992364756
Vps13d	679.65488569928	-0.446888383922514	0.359294537872672	-1.24379398186366	0.213575395886322	0.573133051780005
Zfp59	384.540869111886	0.65751656323221	0.3648295502316	1.80225686985828	0.0715050009164065	0.366270076762121
Commd6	158.649319692367	0.0941557008399418	0.411222481490704	0.228965353495807	0.818895844726236	0.948302658214922
Tmem42	3.53688135076347	2.06538265769884	1.90343923509477	1.08507937611993	0.277886500837471	NA
Traf7	132.47168989857	0.573510069124778	0.436295488291495	1.31449919725415	0.188678268059132	0.547746561056266
Mynn	235.303098134929	0.0699756326574066	0.369687320148726	0.189283291158743	0.849870790330587	0.956289108260914
Rab27b	2.59809408994816	-4.42012396266502	2.49360829472471	-1.77258151250776	0.0762980774007486	NA
E230029C05Rik	3.23337863304035	-0.756798128904966	1.94360036831753	-0.389379494489438	0.696995438552379	NA
1700045H11Rik	8.54682432042162	1.41370100344417	1.22214826086521	1.15673445580437	0.247380867821206	NA
Il6ra	105.229223815407	0.132761293265075	0.457534887701509	0.290166491853813	0.771688869557731	0.929763716364768
Meis2	85.6658254845027	-2.34103028667043	0.516104072913262	-4.53596553395902	5.7340544578536e-06	0.00105289449594402
Kcnd1	29.1414129035311	1.3497883983515	0.692167666400077	1.95008877743694	0.0511655386286176	0.320388254805939
Kcnc3	50.7489329019251	0.301894648564995	0.647386827532266	0.46632806805132	0.640980690888782	0.876045236486956
Tnfrsf18	12.6710073762657	0.0263878110032673	0.976028709266301	0.0270358963345489	0.978431103352974	NA
Foxa3	7.1540354733276	-0.505135644544847	1.34808076438468	-0.374707256338171	0.707878195045911	NA
Jpt1	255.945930358686	0.0667291404014229	0.386386927516517	0.172700305443357	0.862887003690553	0.958448768264822
Hmgcs2	3.02113737161428	-3.18287169719452	2.23883667212212	-1.42166319536725	0.155124049433011	NA
Ankdd1a	13.7398663399068	0.252706806508968	0.936636796454821	0.269802347575352	0.78731231667576	NA
St3gal2	169.851450604362	-0.237699407117749	0.441102673801997	-0.538875461962057	0.589972789701163	0.846093246784504
Tbca	488.236611217469	-0.61502116278485	0.370271163425985	-1.66100205345261	0.0967130342984975	0.416839096204611
Pacsin3	16.2128987491372	0.805105741405585	0.90906390942207	0.885642618809303	0.375810138072468	NA
Ush1c	67.3367129665159	1.38025992298483	0.573307889061855	2.40753694361933	0.0160605371706946	0.182672073417105
Slc25a4	47.8132107787702	-0.182001797154358	0.568905974938469	-0.319915425697617	0.749032443905517	0.918753782301188
Ctnnb1	828.113322695766	0.245375369557108	0.326376369619717	0.751817203687299	0.452160994731202	0.76697404463156
Ctsl	226.270919858789	0.0982389133549006	0.372774341199706	0.263534536842682	0.792138607493763	0.938330222587839
Ctsd	319.201596503616	0.511711088685508	0.385280555444884	1.32815186609829	0.184127942043484	0.541074150358488
Sec61g	391.350044532525	0.88405709216865	0.400897930668611	2.20519245558148	0.0274405923770745	0.241589923092316
Pik3c2a	273.086471383684	-0.320792816545378	0.367165133285636	-0.873701741978364	0.382280702050226	0.723201005765878
Lpar5	51.920698610869	-0.233906980124828	0.553051779452386	-0.422938662915858	0.672340013309035	0.891282324969375
Rnf20	254.555014097864	0.10325167636398	0.372674647641035	0.277055809987466	0.781737252562346	0.934376154836203
Gm38509	13.9838101917696	0.186696004448837	0.945826947157323	0.197389178866124	0.843522997053	NA
Prxl2a	55.7480274976895	-0.251554244528912	0.55778772743794	-0.450985620792276	0.651999912531808	0.880658146519574
4921525O09Rik	4.6369281727134	-0.621117634896332	1.54053594481319	-0.403182825423559	0.686813733256204	NA
Rorb	3.43063158994633	-1.7941892595284	2.14114562623362	-0.837957604352429	0.402054514557168	NA
Trpc5	341.323806380803	2.77888356243129	0.508500372714352	5.46486042399092	4.63271178376858e-08	5.16362055418846e-05
Fam149b	416.552272199249	-0.313065230960098	0.35938404415212	-0.871116111174884	0.383690758044664	0.724615022756352
Pus1	19.8944076306837	0.314248489500216	0.876381042999957	0.358575179153244	0.719912917770083	0.907849568293452
Aldh18a1	800.642475492901	-0.649521968799831	0.326314090979827	-1.99048091012406	0.0465379848401468	0.306025002376564
Gdi2	694.325664471716	0.132424661407604	0.327956818040052	0.403786883282393	0.686369442765474	0.894216694662944
Dpep1	3.67746513030059	-0.0594079292172437	1.70032137123105	-0.0349392357364959	0.972128194107012	NA
Pkib	4.50032495102856	-1.03252846214337	1.77163885594987	-0.582809785795636	0.560021356575855	NA
Epha6	23.9432974420347	-2.73919105225925	1.01798904264765	-2.69078638129049	0.007128382339244	0.119372346679183
Inka2	28.9164872445029	0.433704370641412	0.762631603105454	0.568694463847758	0.569563505491442	0.83619004639194
Rhot1	411.709263905766	-0.534392763721129	0.343372675992751	-1.55630544036769	0.119635478379791	0.455104792498686
Ncmap	49.1238968981187	0.311624266193356	0.644727083331845	0.483342912450541	0.628852275289842	0.869849564752533
Cacfd1	68.7012352473527	-0.479640773703578	0.518649453984068	-0.924787966167051	0.355076211431915	0.701591819290929
Gm19276	2.45885943998006	2.06668812868042	2.23083065168921	0.926420894887515	0.354227289445658	NA
Jarid2	4968.05972927296	-0.338042276592546	0.33298960413323	-1.0151736642724	0.310023052017188	0.669203340408398
St7l	473.296544288144	-1.24705926130241	0.404645787345808	-3.08185405680915	0.00205715669793938	0.0571797220828735
Arhgap15	22.5413839986508	0.53513098089327	0.79954394426299	0.669295271051734	0.503307142806876	0.803148269502494
Zfp467	9.28002043028925	-1.42782220028326	1.1652285188759	-1.22535809684841	0.220440327720966	NA
Ranbp17	2573.89517428945	-0.626963263602909	0.34901011242053	-1.79640429113833	0.0724302418957527	0.368633550762584
Pecam1	1002.59295911844	-0.437471104141053	0.352833692187045	-1.23987905301612	0.215020132716478	0.573764519812752
Aldh1l1	151.847813342198	-0.926605743771493	0.423590318250766	-2.18750453881465	0.0287057122413187	0.247834135276327
Stk32c	2.67278855845983	-0.339468191388405	2.00612731647462	-0.169215676692422	0.865626999386766	NA
Itch	426.872090768622	-0.386372874664928	0.346782637162003	-1.11416441672779	0.265208657700446	0.628805721916437
Slc30a6	237.62174365967	-0.00179563053345345	0.379240970758226	-0.00473480101546889	0.996222189486663	0.998855890712543
Prmt1	351.625008005033	0.973689710287525	0.394574167497577	2.46769755978388	0.0135985159489073	0.167850563418074
Rhbdl3	14.7409392057228	-0.898382496846722	0.934042269309085	-0.961822099883401	0.336138974776287	NA
Lin54	386.802556944486	-0.233557839846897	0.359949530512029	-0.648862743381442	0.516427097943639	0.809566342357717
Rpain	125.046608001611	0.10117505848274	0.424587738371115	0.238290109061762	0.811656092259355	0.946214140737916
Arih2	588.223748162172	0.133146362040127	0.355127676622771	0.374925331943531	0.707715998826257	0.904246849841007
Osbpl3	223.783753473175	0.00608119516023108	0.401088344596296	0.0151617349199013	0.987903149261258	0.996171630644451
Cmtm7	334.827252533945	-0.68135340804869	0.394517409059472	-1.72705536537167	0.0841577206593849	0.392294535012006
Cbfa2t3	6.44382690802748	-0.107517291583073	1.34959174979457	-0.0796665299705922	0.936502480027768	NA
Senp6	1052.26749852041	-0.733894926842391	0.362381122300124	-2.0252018708485	0.0428466396597684	0.295159855159319
Thap3	50.7997464536253	0.559320133948572	0.566569747200087	0.987204376359059	0.323542456804231	0.679067804009689
Mtpap	690.157390420249	-0.16769464764258	0.345086146895992	-0.485950100144481	0.627002545736314	0.868899384556699
Peli3	22.2009693829775	-0.0828127699625639	0.777382958700313	-0.106527637422123	0.915163728672274	0.975345470155531
Gm5741	3.96608871729204	0.157007340320838	1.67148096268012	0.0939330712263014	0.925162322932659	NA
Zfp169	154.582329095327	-0.0811127384851068	0.407075689255277	-0.199257142163164	0.842061602488431	0.95451594929653
Tmem241	149.997285700374	0.19978772969873	0.435237547266137	0.45903146673273	0.646211569650646	0.87878108196282
Tcf20	879.568400457262	-0.496041393918602	0.340254492805986	-1.45785406043542	0.14488077352463	0.490002590834954
Cacnb1	27.695856531423	-0.307492022408846	0.818646675588358	-0.37561017662211	0.707206724026345	0.904246849841007
Podn	2.89410265541123	-0.609407771686143	2.0821158788989	-0.292686770156338	0.769761583168743	NA
Acr	3.64494720459415	0.656272679371673	1.72889384566986	0.379591078431654	0.704248984381335	NA
Tet3	69.5632725220964	-1.9836660053807	0.529045683953552	-3.74951741512526	0.000177175193193236	0.0121894736090125
Arhgap33	3.75301305842483	-0.497181804126464	1.70511151271262	-0.291583160643558	0.770605352070494	NA
Pianp	25.3529895740965	-0.150754597178824	0.799463497875938	-0.188569706533642	0.850430077494562	0.956289108260914
Rae1	529.850392003491	0.666691926696327	0.352354509766336	1.89210555908151	0.0584769178000215	0.337536885447457
4931406C07Rik	69.4860492645804	0.829092946676519	0.502480340064362	1.65000076733414	0.0989427791246591	0.420280570168998
Cnep1r1	224.75002316676	-0.69924674708405	0.376233440576247	-1.85854491300154	0.063091671579169	0.346584411740472
Snx16	245.623028142767	-0.828374234662172	0.396188540550836	-2.09085864399423	0.0365407372812444	0.276751016466384
Spata17	10.6217703905775	-0.851371143339018	1.15342809517821	-0.738122425574764	0.460440057401422	NA
Tbc1d30	15.8415718092462	-0.337737600388597	0.883657251145895	-0.38220429917893	0.702309833198328	NA
Asnsd1	37.4355644632894	0.223860988910343	0.618538897666204	0.361919015529966	0.717412549522701	0.907019087679222
Kptn	23.3150228138751	0.42658498607234	0.768657368652416	0.554974171157969	0.578912327384683	0.840148826819083
Ankra2	112.106107061788	0.224268738764095	0.435033242486447	0.515520923142057	0.606189052540562	0.85599558520028
Capzb	138.742822221472	0.294471807120462	0.450194038265976	0.654099748310056	0.513047543635911	0.807455337216181
Nf2	1470.95987382919	0.112341537842867	0.31139504971178	0.360768541268874	0.718272481657927	0.907647631445038
Pex3	155.904020192406	0.0783333493364606	0.409884820377288	0.191110637530701	0.848438913696927	0.956269522045574
Trim24	1292.69223046046	-0.739127042325036	0.391307881014137	-1.88886316424159	0.0589101664003199	0.338079394013511
Kmt5a	275.985480025771	-0.246166506076887	0.36871846619961	-0.667627278378897	0.504371540674199	0.803218344385572
Cep57	446.085624569991	-0.11151428385505	0.339759841409557	-0.328215022094467	0.742749090431073	0.915800589323474
Tsc2	233.523649535569	0.246839741154164	0.378599844469425	0.651980566711772	0.514413708974031	0.807466773578367
Mapk7	78.3727084259812	1.08737083334873	0.513452439942812	2.11776349425827	0.0341951024614002	0.268985893016896
Egflam	16.1498704200913	-0.0998265463142885	0.896013787449011	-0.111411841773662	0.9112897701451	NA
Zfp862-ps	66.2867340888995	-0.921931048242173	0.51965511240159	-1.77412100110295	0.0760431376926547	0.375532482375866
Dnajb6	1133.95763703329	-0.0433548416404678	0.36059544786779	-0.120231250551903	0.904299962967025	0.971033466977886
Hspa14	624.174872779212	-0.127017234347335	0.340388594770058	-0.373153614130752	0.709034117355005	0.904278516314923
Fkbp11	66.4301955966688	0.856560928962615	0.577528653703716	1.48314879871233	0.138034881228992	0.480792745680733
Nubp2	137.611955089593	1.48271596822957	0.451465748053084	3.2842269311098	0.00102262543860654	0.0373270159966673
Ndrg3	187.867161368604	-0.532972908905831	0.38915642160998	-1.36955958917719	0.170824421496791	0.525034637971668
Fgfr1	352.270518991128	0.0691320383054342	0.411815148436887	0.167871528203458	0.866684349431389	0.9593866082791
Lct	50.719988187443	-0.633228463494043	0.574187043329048	-1.10282611015163	0.270102687007709	0.634243436684346
Fmo5	9.72419703916648	-0.52161099869539	1.1378113787471	-0.458433628313473	0.6466409363694	NA
Fbxw7	1125.20128205969	-0.509415530862019	0.358967723121577	-1.41911235481605	0.155866262548197	0.506662588514344
Septin7	814.26942020093	-0.776417004242285	0.385547476422772	-2.01380388077266	0.0440301281311524	0.298009416451749
Gm9926	2.31080057035432	0.963405717088877	2.31477833338682	0.416197829050563	0.677265248199586	NA
Brd2	833.953413862354	0.718566483825913	0.354973644983258	2.02428122194763	0.0429412246067349	0.295263966358215
Frk	58.8462394934192	-0.84501286128167	0.552329687418347	-1.52990664910908	0.126039837311462	0.464313591456429
Tmpo	1043.86585842784	-0.276172935698095	0.324558268801265	-0.850919425710896	0.394814113106081	0.731360828432837
Triml2	453.833070208526	-0.255984376368266	0.337390609233444	-0.758718142599956	0.448021181628439	0.764255293913466
Abr	547.067837325417	-0.773654228911306	0.366740462990276	-2.109541506828	0.0348978672169669	0.271249391910957
Gins4	207.297033377078	0.473149220051152	0.387215894492384	1.2219261316001	0.221735562448293	0.58111088150686
Med27	890.695721451345	0.473348489579614	0.329842305497422	1.4350751304196	0.151265689531648	0.499246104959493
2510003B16Rik	119.483260423929	-0.637371367123503	0.434166097632303	-1.46803578307787	0.142094503297012	0.486420557048062
4930586N03Rik	3.86638953750539	-1.34532725547592	1.76307296720768	-0.763058183352799	0.445428697194731	NA
Lin7a	3.52951543446327	-1.04352465321853	1.99157590954919	-0.523969309035648	0.600299886559332	NA
Gxylt1	229.691315599371	-0.273262137721278	0.380664878078043	-0.717854873034161	0.472846775101612	0.779257707544042
Zdbf2	1015.71023140625	-0.715349611770373	0.358326717955796	-1.99636135382631	0.0458946041997313	0.303877689975006
Magoh	64.7472634541209	1.01821645783368	0.564612484859858	1.80338990925149	0.0713270012439575	0.366270076762121
Tmem175	63.8038942026601	-0.245912584864684	0.512699131327315	-0.479643069080392	0.631481215874468	0.871133229842167
Alkbh4	43.7797883100265	0.587518108952167	0.633125530234681	0.927964646654497	0.353425908548311	0.700284446838306
Stra8	4.51303961692149	-0.889695542757057	1.57470745120139	-0.564991003299237	0.572079883534457	NA
Golt1a	65.699484371093	-0.379631788818726	0.51069069252656	-0.743369312137956	0.457258118355989	0.769769833658201
Myl4	1.80773313275522	-0.11431670470689	2.52627034381398	-0.0452511762990114	0.963907103210386	NA
E030030I06Rik	66.8336565085266	-0.18641686759119	0.507822754047436	-0.367090419059437	0.713551573666432	0.905372363727782
Srrm1	746.225739173878	0.00982582633969043	0.323655834551006	0.0303588728852096	0.975780844407833	0.993687801596266
Lrrc56	24.0863517153021	0.0625411920192407	0.766905840348826	0.0815500270421646	0.93500454150219	0.983163463339655
Klhdc3	106.959152881804	0.523993055709674	0.464211288064199	1.12878137430645	0.258990071720819	0.622945204329939
Slc38a4	906.896066290403	-0.00336259456170372	0.425260180173524	-0.00790714653869459	0.99369107559895	0.998410789955394
Dars2	187.016901770191	0.512184375963358	0.418700629860595	1.22327109021519	0.221227322576317	0.580734747394165
Tmem218	39.6747689568598	-0.800991408112952	0.631667848959637	-1.26805790326703	0.204777273320668	0.561804126652035
Parp11	49.7728396783334	0.353699884074499	0.628259199645943	0.562984010857027	0.573445771693387	0.837687164055109
Zfp773	2.64632554382742	-1.45544655989863	2.19935790135506	-0.661759761338479	0.508125198038815	NA
G3bp1	1854.77626119121	0.174296738183135	0.318310656630992	0.547568026870027	0.583988548495836	0.843043175953191
Stx3	741.234825475064	0.23958804191491	0.340768085852649	0.703082394923888	0.482004402860153	0.788010323040491
Extl3	235.084196311044	-0.183383897382824	0.386188645399154	-0.47485574619441	0.634889795832967	0.873253997149362
Dhx16	6.98540999589277	1.38865044847904	1.45345873015715	0.955410992872767	0.339369897028996	NA
Tbc1d7	115.876500594096	0.296440474874299	0.482303252824101	0.614635031255767	0.538795774208287	0.821984355232078
Map3k4	414.871916326995	-0.773433737974828	0.347025977815463	-2.22874881829773	0.0258306220944383	0.234835329416484
Svop	133.887800285222	-0.422885389287198	0.452220594091876	-0.935130763198463	0.349720914385054	0.698439224464399
Slc27a1	40.0936323952683	-0.651339930191366	0.609499106771813	-1.06864788308085	0.28522836369252	0.64709044203477
Aqr	623.143960316133	-0.0774736192836	0.33027924852683	-0.234570048312637	0.814542458949309	0.946815543930763
Colgalt1	129.503835250843	-0.173943677022218	0.448564564513772	-0.387778462194772	0.698179985466884	0.900684504399755
Acap1	11.5955077199771	-1.31202055805992	1.09812517050117	-1.19478233748265	0.232172082893318	NA
Zfp687	84.4378382592266	0.816967928753508	0.524912568433491	1.55638858332466	0.119615718331495	0.455104792498686
Zmym5	158.82528855948	-0.446883544984009	0.43752087968847	-1.02139935653404	0.307065270082106	0.666974528787376
Zbbx	47.3191572018936	-0.709039268977962	0.59194381344953	-1.19781515216126	0.230988987055413	0.590776330821394
Tfdp1	1500.32928608686	-0.340611872550243	0.313045591446704	-1.08805835909123	0.276569345031336	0.639563076812333
Cct2	637.549174840089	0.475185078604452	0.371499378493939	1.27910060181219	0.200861631731245	0.559435549030569
Ccng2	36.15471285409	-0.542658410127863	0.631177430257111	-0.859755726542393	0.389923709091259	0.728026518852359
Ccnf	887.211184930696	-0.334361323660794	0.339386930371585	-0.985192102992037	0.324529718897018	0.679499152419723
4933433G15Rik	25.0772227518891	0.643539862600801	0.739851543122448	0.869822964597498	0.384397159533464	0.724833486746742
Mitf	704.697658013449	-1.2338623931447	0.355503455583923	-3.47074655327344	0.000519013623166965	0.0242661148978945
Pkd1	170.903230278392	-0.541705317449013	0.407709130189038	-1.3286563320224	0.183961377942887	0.541074150358488
Nfatc1	4.5915864073256	-0.0217274279640264	1.70932385281342	-0.0127111243011467	0.989858263275003	NA
Tnk2	500.729033011551	-0.19573977610291	0.364261708265539	-0.537360287017104	0.591018769511303	0.846923760666323
Pdlim5	1176.89194667678	-0.485851318222847	0.378189712779487	-1.28467618712341	0.198905462957578	0.558008544936149
Ints13	763.804340402818	-0.564360023544957	0.395428716452273	-1.4272105187714	0.153519223450202	0.503124158946177
Aak1	530.140208620058	-0.871355565635561	0.344078766719157	-2.5324305069565	0.0113274820693377	0.153185423992007
Cryz	34.6963718616762	0.441394576603137	0.638043660472797	0.691793687403867	0.489066901481467	0.792555572942607
Hus1	400.210095704465	0.071434588297922	0.352463370577599	0.202672374666504	0.839391116864214	0.95408270429163
Wbp1	37.5087719219317	-0.631785909470968	0.631694515692896	-1.00014468034121	0.317240496113969	0.673649882981547
Cdk2	225.626721565552	-0.170048739972013	0.38915618782835	-0.436967842965454	0.6621346692289	0.88654701034124
Mylpf	42.0874618783515	0.447661764299541	0.589607280536112	0.759254132500698	0.447700549649366	0.764059152716557
A330093E20Rik	21.7570301838485	-0.757390716346456	0.811290184624005	-0.933563268360595	0.350529220175689	0.69901413649896
Nup88	548.869227294524	0.121396093235086	0.333185265738737	0.364350125045076	0.715596573967629	0.906072869359556
Ggps1	154.861696273492	0.0320481403143045	0.407578779424017	0.0786305419521456	0.937326493776471	0.983667047614304
Mkrn2os	1.52525456845479	-1.14397661565369	2.73947895595877	-0.417589123349671	0.676247550458286	NA
Tmem250-ps	51.2396902513214	0.835509522273818	0.629171722129045	1.32795148428882	0.184194134904443	0.541074150358488
Ate1	1009.07590712315	-0.479284318399638	0.374332693759339	-1.28036991262049	0.200415070339038	0.559015609108837
Papss1	105.128399052869	-0.274004469236086	0.450845504823388	-0.607756906311893	0.543348714462457	0.82399234740601
Pi4kb	229.81947075997	-0.190388544810386	0.38455826941859	-0.495083736200062	0.620541013660136	0.864352679112207
Gid8	173.914478951581	0.52862981964033	0.39321139760522	1.34439088708987	0.178822019102833	0.535937140338847
Tll2	5.68922014856911	0.465584210976359	1.55005504547521	0.300366243337907	0.763897809481778	NA
Cacna1c	97.5293114534324	-1.33385402394976	0.562893054096907	-2.36964022604572	0.017805401779955	0.196494067563741
Zdhhc23	61.7137372618165	0.224552112858611	0.672227524770628	0.33404183045797	0.738347993684664	0.914707873469963
Vdr	7.89884417360792	0.0979311890147739	1.19417048607101	0.0820077117606395	0.934640581016335	NA
Vcp	890.961918733922	0.291273612829871	0.321985165935293	0.904618111780982	0.365667736788486	0.709805809238948
Hsd3b7	3.67744606812917	1.46687630024534	1.78330217657707	0.822561829123604	0.410757212765471	NA
Brk1	328.072525110582	-0.619409097747163	0.361206706297599	-1.71483277289107	0.0863758910220715	0.396754368098319
C9orf72	67.8915406506026	-0.0724537527881677	0.508950936726566	-0.142359012548774	0.886796435836009	0.965728683324686
Zfp202	1125.71246817411	-0.222851410158018	0.33946474625197	-0.656478802640097	0.511516101959483	0.807455337216181
Ube2w	444.789526358548	-1.05372514510271	0.387013506817881	-2.72270896632702	0.00647490700260087	0.114372921475419
Kif20a	155.538232096191	0.77656247103031	0.404725882553076	1.91873686489144	0.0550176435343713	0.328807857819894
Gm45871	181.823222502103	0.420101120481195	0.406856531540588	1.03255346274141	0.301812916079013	0.661294822609922
Dph3	54.5661500711335	0.927804253604297	0.546272490555948	1.69842756068507	0.0894270940032835	0.401451018154556
Ankrd31	318.429113192199	0.368907354096077	0.38991386224547	0.946125259490856	0.344084701590124	0.694279016424122
Stard8	197.522579847546	2.39346411347645	1.2441110409951	1.92383479818815	0.0543752941043594	0.328191795913555
Tjp2	1675.47618865948	0.10930793582451	0.310291638600587	0.352274835111534	0.724632158744757	0.910158895804491
Fchsd2	392.16851138277	-0.502721427549488	0.356402607908416	-1.41054362789251	0.158379223602172	0.509497776572498
Mphosph6	180.35482432178	0.514975060829	0.432076430577076	1.19186103287607	0.233315739610514	0.593594438187352
Hcrtr2	17.1953224178941	-0.719912656507977	0.881343465875762	-0.816835529372903	0.414022425089915	0.741396800243435
Gabra4	5.34245001867995	-0.220368337191001	1.43680703878795	-0.153373648125289	0.878103624747677	NA
Fubp1	1506.65431843374	-0.0397213447854832	0.314180449607339	-0.126428442110662	0.899392789236974	0.96978156417097
Bdnf	11.721798150356	-1.17937696399454	1.1429195992455	-1.03189845092613	0.302119691732368	NA
Hnrnpab	296.672926416718	0.869303454568142	0.422539166713459	2.05733225000099	0.0396542772118747	0.286384142099419
Rad1	224.024890057736	0.539458335165683	0.394363157228287	1.36792275160076	0.171336257312562	0.525327386717307
Ovol3	10.9634690932536	1.80033141068718	1.08332962932614	1.66185006110009	0.0965428418099268	NA
Obsl1	7.61551214969493	0.975216018380202	1.222211751531	0.797910850684099	0.42492222616492	NA
Bmf	42.5874938911068	-0.604200548213935	0.598734372035676	-1.00912955132286	0.31291250723412	0.67074886507363
Mcts1	11.2149070973764	2.26277790723291	1.07965340350537	2.0958373306528	0.0360966235618288	NA
Ccpg1	124.477551270519	-0.884747847946956	0.436202050803097	-2.02829823087268	0.0425298194284734	0.295159855159319
Dnajb2	45.3466276328338	-0.0617481002843815	0.579309326050446	-0.10658917008183	0.915114910658156	0.975345470155531
Nthl1	9.80107503468831	0.375740462215154	1.09160627465813	0.34420877832791	0.730689281070466	NA
Kcnip4	182.136986726756	-0.291841279265273	0.45674823890869	-0.638954361296654	0.522852622143692	0.813477967208037
Pkm	5273.1844924945	0.969061015793642	0.330474475654117	2.93233241046999	0.00336426442227193	0.0781493053782659
Tssk4	5.30243794071346	-0.42907392897993	1.45189969735999	-0.295525875348085	0.767592188866482	NA
Apbb1	18.3681081732629	1.09859121125135	0.866528098499607	1.26780794893272	0.204866542825188	0.561870690533844
Mphosph9	588.751937289644	0.101357931492974	0.332791563939015	0.304568812662417	0.760694576014326	0.924713899471663
Immt	755.451236849469	-0.80309299449747	0.384697697146406	-2.08759501409709	0.0368343821445934	0.277590279502122
Prlr	30.5258348500715	-0.785474444052337	0.803964848948973	-0.977000978437293	0.328568667972354	0.681653872139468
Enpp1	3.38447448928882	-2.01223481395533	1.94559992190381	-1.03424902072689	0.301019762593871	NA
Pmepa1	168.508670311295	-0.37039212443778	0.49708849145818	-0.745123113494855	0.456197297486515	0.769769833658201
Mtrr	975.458361321896	0.129231213228555	0.320720573044057	0.40294020430926	0.686992213939587	0.89439061236907
Csf3r	32.4066638373783	-0.250521568191415	0.734950245300796	-0.340868745596354	0.733202394619398	0.912511140605293
Sumo3	235.845944739345	1.07963098853236	0.446283471495944	2.41915969890938	0.0155564088401297	0.179292531878266
Hipk1	268.140179780465	-0.278716961032221	0.375601027940601	-0.742055905864823	0.458053464049975	0.770062193670703
Brd8	832.532313872147	0.0800706270708944	0.323684651865883	0.247372331710282	0.804620084990161	0.943096326484391
Tmem63c	18.236606647082	-1.41400717855159	0.855342248029748	-1.6531478268596	0.098300781667563	0.419621419838113
Apool	3.56554695457747	2.43594694830691	1.88262015111963	1.2939131384832	0.195695425744904	NA
Ppt2	18.5593443434377	0.647501916699364	0.848860933451024	0.762789158015507	0.445589148090162	0.762440381426612
Pbx3	309.04367834801	-1.25457148513665	0.386601319533925	-3.24512985793511	0.00117397074679274	0.0403860430362713
Plpp2	12.2993607710614	-0.681851945797595	0.993211517117046	-0.686512322950884	0.492390096211433	NA
Kmt2b	127.957706710419	0.652842275016331	0.456383256145946	1.43046938340691	0.152582346970988	0.501485905697807
Kctd9	223.438095817246	-0.409986757330661	0.403816039257862	-1.01528101281994	0.309971892611134	0.669203340408398
Dusp28	7.30271824886965	0.685934724435528	1.24792037216257	0.549662253887918	0.582551050997253	NA
Lax1	29.5628064524864	1.31383842025941	0.684011089012078	1.92078526410588	0.0547587849929006	0.328501858512663
Ikzf5	48.2950955586959	0.225635497086293	0.568252475667916	0.397069096480547	0.691316508086277	0.89632691710642
Actn1	973.348778967443	-0.197358984781445	0.320635058280354	-0.615525282356616	0.538207878017579	0.821874915520473
Rps19bp1	64.7109164872842	0.794414271742286	0.603885061696525	1.31550575122772	0.188339985745883	0.547746561056266
Slc16a13	31.7393267702453	0.633633430333344	0.691878523107651	0.915816012740657	0.359763403438115	0.705723846307854
Zranb1	547.696666082606	-0.377950752389402	0.362683467509103	-1.04209534276584	0.297367477592913	0.658282579041849
Tom1l2	352.804715788621	-0.621181069759255	0.361081336166321	-1.72033557966321	0.0853714595412047	0.395326251784905
Pex10	81.0981049101715	0.557352507042271	0.49078357312301	1.13563806444389	0.256108071387317	0.620021842676594
Rad52	153.059398364485	-0.14163398152401	0.408940337112175	-0.34634387628325	0.729084298117522	0.91102842901546
Traf3	238.949944442241	-0.429354341798628	0.37574586377978	-1.1426721707049	0.253174728438555	0.61620996230506
Hsp90b1	407.46444056619	0.346100218560198	0.348101318126236	0.99425138756495	0.320100495947019	0.675937431697926
Nrg1	85.8156847821954	0.875192121137433	0.491341756909014	1.78122886734314	0.0748750695773617	0.374073296956196
Ralbp1	409.68823168171	-0.202356595338257	0.356103428379859	-0.568252308771374	0.569863657282971	0.836410366615222
Arhgef2	262.173252699306	-0.188268593455226	0.363277883625904	-0.518249532771175	0.604284179355816	0.85452314934026
Fip1l1	1042.4266228662	-0.452245865674837	0.359353491396906	-1.25849859957345	0.208211493352354	0.566860113557727
Tada2b	68.5554103302323	0.505662831311372	0.515132696106989	0.98161664971534	0.326288741833022	0.680360318258785
Wbp2	195.509317209185	0.459766579364811	0.394011472761978	1.16688627400085	0.243256299728332	0.604668759315786
Matn3	6.41963753202222	0.532209639249443	1.33285086812584	0.399301716326147	0.689670902624738	NA
Gpr158	17.890768882303	-1.07467754134058	0.962512667947376	-1.11653339964076	0.264193881776734	0.628805721916437
Apaf1	563.70078946101	-0.920685887434752	0.33413381937107	-2.75544058715078	0.00586131485206725	0.108520362197125
Grb7	41.3337388467965	-0.112279874596371	0.608085979256924	-0.184644735163235	0.853507695606192	0.95703329033095
Mon1b	61.3385050321095	-0.011342669588242	0.539966558031566	-0.021006244589649	0.983240674313667	0.995500494605548
Enox2	404.558812920728	1.8003779915749	0.512316757530787	3.51418915175093	0.000441098596057337	0.0225526832644729
Kcnma1	102.475044758447	0.0216625762325048	0.456304640425902	0.0474739336691506	0.962135504823592	0.989477979033378
Haghl	11.1395887229485	0.746468217394683	1.04066580241652	0.717298690570322	0.473189815024961	NA
Orc6	215.856981913813	0.0895422971990278	0.381218018102021	0.234884745597373	0.814298189639845	0.94681489899079
Camsap1	546.774121297385	-0.801943158503993	0.342257673187237	-2.34309767560793	0.0191243756722008	0.202452627625488
Dst	4700.33401314917	0.0576731021720487	0.313965743688931	0.183692340108256	0.854254818365568	0.95703329033095
Usp29	37.9347647354154	0.143870110950882	0.703446083405924	0.204521873594485	0.837945700575828	0.95380186867846
Slc30a4	13.9302681126405	-0.16784562681592	0.984166585686825	-0.170545951525863	0.864580799553254	NA
Slc2a12	1.84326898291296	-1.57077095047129	2.77162080158638	-0.566733713923719	0.570895111727454	NA
Cdk10	45.6019811522427	0.00497003731945038	0.599476737931284	0.00829062581577616	0.993385113440746	0.998410789955394
Hnrnpr	716.096327144108	-0.278289057747592	0.346631271964554	-0.802838867279261	0.422067873956928	0.746502089749258
Wdr37	545.098074480913	-0.737796765956531	0.397785265058219	-1.8547614272453	0.063630302523134	0.347630540829608
Tfpt	82.3145557799938	0.889384778738957	0.514107582184943	1.72995849421068	0.083637691135534	0.391034272397928
Polg	201.52990311192	0.165321854568703	0.402928143218888	0.410301085568236	0.681585095849284	0.892587758054668
Cyba	86.9577899099512	-0.0267001613637339	0.518365667394007	-0.0515083521984863	0.958920446595784	0.989477979033378
Slc26a2	183.271972576797	0.328471675947971	0.388681262944487	0.845092643415858	0.398059115405381	0.73382333061621
Dsg2	144.361370221186	0.275817667105162	0.450361772323938	0.612435788414943	0.540249469526713	0.822639846874883
Htr7	4.41343054875184	-1.10537895435842	1.96220613610865	-0.563334776105913	0.573206941792747	NA
Vldlr	57.9380775901015	-2.36386737450237	0.598574438579604	-3.94916191227902	7.84252929926637e-05	0.00716498619423139
Smarca2	125.111789075473	-0.632837823768374	0.436989939256171	-1.44817481346497	0.147568166620088	0.494484125646429
Ptprk	2061.14112245505	-0.634903592795484	0.355722598366152	-1.78482782851475	0.0742892479822413	0.372985566671199
Cpne9	33.8881042049598	-0.773790509769333	0.680447940660653	-1.137178119781	0.25546383183783	0.618772837676674
Gnas	75.7834737967121	-0.389553414402202	0.49565163929152	-0.78594194696708	0.431901498356079	0.753074590467275
Rpusd4	163.070204646373	0.744411080715225	0.446689277569625	1.66650761076125	0.0956123535930414	0.41458211380697
Ppp6r2	94.5805692006382	-0.497067268290299	0.463650303896036	-1.07207363850182	0.283686958215349	0.645960129983305
Irak2	72.5256389172664	0.697445322531246	0.627349790463197	1.11173277353977	0.26625306406973	0.630075722318729
Msrb2	94.4074147539807	0.529845539460825	0.475188351412496	1.11502215465901	0.264840927995858	0.628805721916437
Knl1	412.799379875352	-0.656501760746339	0.359746107843451	-1.82490302586408	0.0680156645301766	0.357426966927557
6030458C11Rik	505.815149491412	-0.0721288751389828	0.341037917414118	-0.211498110491326	0.832498606476245	0.952687137202473
Smim10l1	13.7043114275776	0.870011526937619	0.947652075285807	0.918070618560327	0.358581895842465	NA
Rerg	286.623873217864	-1.08345853683776	0.393283824104376	-2.75490236422795	0.00587096522562947	0.108520362197125
Rit1	77.0716419917494	0.416224432532423	0.481147181602279	0.8650667580476	0.387002148728799	0.725679437035515
Pcgf2	254.498859818249	0.631758373482926	0.424440161099252	1.48845097939541	0.136632000771833	0.478533538312412
Pum2	99.0485643052463	-0.330043669894798	0.477850842682337	-0.690683452690284	0.48976449038498	0.793114128855975
Pcdh11x	4.71609886903381	1.90036235142035	1.59304449663897	1.19291228551981	0.232903727221057	NA
Gm8439	7.0465744632418	1.93538082855561	1.32500648122253	1.46065763147809	0.144109421800852	NA
Gm7616	2.76634271555546	1.94331015128903	2.09979865668648	0.925474518759625	0.354719132245229	NA
Scoc	85.4230881965718	-0.452798028446819	0.471978581613653	-0.959361390719771	0.33737671827605	0.688751603377235
Ptger4	10.916925496428	0.44489381195976	1.08600900601437	0.409659413039776	0.682055807087634	NA
Ptpn21	173.468293272285	-0.933542524430417	0.397937917266918	-2.34595016941861	0.0189786446116199	0.202040088673463
Snrpa	54.0953440873212	1.06350475066397	0.614747676171054	1.72998580049622	0.0836328122161997	0.391034272397928
Hspbp1	241.6638378507	0.0904482093176213	0.379080784745956	0.238598770914321	0.811416718274879	0.94612937984013
Lrrn4cl	2.2927752792115	0.0471252221836368	2.12245189401685	0.0222031991945174	0.982285865632613	NA
Opn1sw	25.1546058351983	-0.296593499735088	0.741239678501257	-0.400131709536627	0.689059509955933	0.895343588012221
Bckdha	154.483340522122	0.364710472697569	0.431610280095592	0.844999504221248	0.398111115851837	0.73382333061621
Bcat1	5102.50955831995	0.391953705134274	0.316521283522072	1.23831705967078	0.215598520630566	0.57424530889748
Mmp23	13.2267824955528	0.745281694760452	0.970811922982346	0.767689062234565	0.44267193586525	NA
Fhod3	1173.73665009638	-1.3475416218178	0.328970041270606	-4.09624419479989	4.19907000624487e-05	0.00441536172543446
Abi1	860.741942993266	-0.495273373552101	0.355266030860344	-1.39409155542595	0.163289958912645	0.516256652799616
Slc25a32	133.676407798071	0.663731044603071	0.435832902994835	1.52290256206502	0.127783084715353	0.466442032421534
Mcoln3	4.52669785404398	-1.64415460045659	1.68219145334087	-0.977388511391655	0.328376848486676	NA
Zfp809	609.924554882116	-0.028164010048118	0.334577655911199	-0.0841777971437312	0.932915070836133	0.982359128912569
4933406I18Rik	8.03506089912472	-1.56115507465827	1.28287076140344	-1.21692310841225	0.223633472523969	NA
Tmem108	227.338621348724	0.449398629111186	0.3774639633149	1.19057359850873	0.233821021254214	0.594172238387494
Zfp87	31.3596331563102	0.360773909747556	0.689092274062508	0.523549491595127	0.600591919509421	0.852152049421853
Dlg1	810.853086232231	-0.610950282551245	0.373201131146887	-1.63705367310578	0.101619255238215	0.425168250332262
Tmem38a	33.5049405467096	-0.147702495722749	0.701076856357418	-0.21067946314783	0.833137400959256	0.952928733448291
Ubxn4	188.267189494224	-0.122021812726031	0.411565631896525	-0.296482026848902	0.76686199080297	0.927282410778253
Rnf181	43.4100860337956	-0.109244941611599	0.603945920727563	-0.180885304233851	0.856457604095521	0.957531166176266
Ccdc59	189.985923187686	0.843119318930895	0.421198502331438	2.00171490227059	0.0453154027249769	0.302446394474606
Speer5-ps1	3.45916895780049	0.220382395070645	1.76096144740211	0.125148903967073	0.90040566783348	NA
Aldh9a1	253.772055159131	0.419303258475673	0.416593610306011	1.00650429603966	0.314173046121703	0.671094820251533
Atxn7l2	60.8295284197887	0.725271395230676	0.520607632237719	1.39312478403986	0.163582059689969	0.516511511984247
Atp9a	351.341356841179	0.118272564729144	0.44339533135891	0.26674291848465	0.789667106576805	0.93724092960335
Mep1b	26.6099194853298	0.111547585841912	0.797278813839374	0.13991038505682	0.888730795910874	0.967099863865319
Smurf2	349.813941295706	-0.775567077635146	0.369084310395054	-2.10132767985994	0.0356122115554405	0.273865329767315
Dzip3	423.551457877609	-0.689377003107574	0.409342872922385	-1.68410652465003	0.0921610836404582	0.408034981517241
Bin3	17.2527056127963	0.175432740467131	0.844902232735389	0.20763673437004	0.835512619523736	0.953451435498462
Aggf1	334.125160981203	0.279092864869123	0.350807903871894	0.795571769588864	0.426280980519597	0.749738508303125
0610030E20Rik	67.4375043509327	-0.927043366801445	0.528506084876619	-1.75408267440831	0.0794163419460823	0.383857132407213
Slc11a1	37.9386128387171	0.430869104472652	0.613377208324285	0.702453724437796	0.482396251019487	0.788269845163934
D230017M19Rik	49.2408431774719	0.552070400580808	0.565532237352124	0.976196163751256	0.328967263946927	0.681653872139468
Adcy10	36.9956345285247	0.555422961486335	0.650913792034277	0.853297269597702	0.393494473845354	0.730129749538923
Elovl4	16.1828840157542	0.500443910544846	0.876614585284906	0.570882482387854	0.568079306215586	NA
Vash2	49.6962432237819	0.187156600940326	0.563005893146476	0.332423875519956	0.739569212575777	0.91496056582156
Cahm	2.12052703358049	0.868763938213091	2.36291445088619	0.3676662681915	0.713122095495995	NA
Gm11532	5.62189159635764	1.11125591467463	1.40640436637447	0.790139693279896	0.429446190897562	NA
Apobec3	40.5563767532787	1.10615648816141	0.678954144715552	1.62920647406142	0.103269316910959	0.429463935561377
Smox	56.826247825355	-0.25397747102502	0.564580593391225	-0.449851578318468	0.65281746418546	0.881134847907381
Uimc1	298.634385519848	-0.447800546578876	0.37188547669576	-1.20413561335503	0.22853716700168	0.58964705171313
Ica1l	41.4442966868312	-0.081042264513182	0.598451241538658	-0.135419995628745	0.892279815527853	0.968671551950273
Irf8	3.68799626918337	-0.539035712575197	1.8254318731055	-0.295292155526005	0.767770708477085	NA
Dnase1l1	84.6859899067192	3.22849715945104	2.41167309978374	1.33869601138751	0.180669655290822	0.537973349504472
Tspan4	61.1234929003209	0.44140696420995	0.540689410634052	0.816378045377889	0.414283949394562	0.74152551183335
Zfp410	245.158877921692	-0.33672575311386	0.377290071158957	-0.892485063493742	0.372132995191846	0.714443374874787
Ldhb	179.185909598113	1.93200371487831	0.467909484423571	4.12901165544526	3.64325936683618e-05	0.00394250183521903
Nkiras1	80.9638800558019	-0.265269324243282	0.47964267786743	-0.553056132166372	0.580224974047758	0.841096054199026
Mus81	26.4899352387045	0.545622617775657	0.738154261271856	0.739171534193323	0.459802843691323	0.771715478961524
Ldah	197.565786622474	-0.0152992976021521	0.418029543069556	-0.0365986037489375	0.970805056832937	0.992539199869617
Bspry	9.51765289915834	0.505614571662758	1.12086806017652	0.451091961334977	0.651923271142365	NA
Tatdn1	285.153456762073	-0.25739355388903	0.373707456940431	-0.68875680457738	0.490976322552402	0.793449628993631
Drd2	8.29386481954777	0.254100187567349	1.22936454342099	0.206692302073604	0.836250169643895	NA
Chaf1a	593.641995292246	0.56388673360928	0.365258941135535	1.54379994602251	0.122636804426875	0.460821378496079
Vsig2	2.35248144320308	-0.569608040440408	2.22915158848715	-0.255526830648149	0.798316223391397	NA
Slc16a8	11.6578930809354	-0.106211164098594	1.03053863616523	-0.103063738098961	0.917912384524955	NA
Sgk2	5.14530623556238	0.254988266388521	1.51742601545894	0.168039999176764	0.866551811676601	NA
Ldoc1	6.21183437406203	2.51287114965508	1.53321208024604	1.63895861637865	0.101221878677883	NA
Prkg1	281.419872467326	0.959018327792423	0.362307060247542	2.64697664775615	0.00812149611139972	0.129075516125755
Glrx3	85.4263558319237	0.393341855389379	0.479705806048276	0.819964758462386	0.412236197701008	0.741396800243435
Bloc1s2	66.9572755371067	0.357662045920792	0.626550800291035	0.570842852255007	0.568106172075012	0.835150539956223
Ebf1	598.95457884852	-0.951159709454167	0.372869622886721	-2.55091766953387	0.0107439702717938	0.149349415601351
Gm6938	9.5304195523254	2.73605692596647	1.22673829231358	2.23035095839909	0.0257241526222893	NA
Zfp229	644.416317345216	0.228492947156772	0.383473365009944	0.595850893453439	0.551274841066117	0.827532194526118
Cox7a2l	411.667050952296	0.42602150409309	0.383127944953525	1.11195622690683	0.266156971471133	0.629984656899621
Shcbp1	239.800525149279	-0.947245952081983	0.431205046395145	-2.19674134150543	0.0280389245052718	0.244315297417655
Srpx	4.48187082078408	0.797135587951751	1.7421145462525	0.457567838846469	0.647262953762795	NA
Pigp	126.977823438563	0.508603862127278	0.503760347833778	1.00961471920989	0.312679914829874	0.670475246382026
Pcdh9	11.3494072593276	-1.46512910047166	1.30174741662835	-1.12550951264146	0.260373188491549	NA
Pik3r3	47.5494905853173	-0.0491674388044537	0.57839296950211	-0.0850069786407982	0.932255842641291	0.981850479266732
Cblif	2.44918176070985	-0.689970201850192	2.10297219424481	-0.328092879087241	0.742841437935915	NA
Rp9	181.44868419361	-0.30962733443845	0.401068712672845	-0.772005705393967	0.440111048340702	0.75889197784738
Nemf	646.094112742061	-0.484552211443363	0.338609861112947	-1.43100443044018	0.152428945378967	0.501485905697807
Gm2762	2.46804144929381	-0.781342098593972	2.07230116814499	-0.377040804012761	0.706143281598486	NA
Kmt5b	167.769373258716	-0.32495705677918	0.402452800339913	-0.807441410532416	0.419412217048887	0.744745670101465
Suv39h1	286.314802506994	1.22338432982902	0.364823564451816	3.35335885352494	0.000798371221374971	0.032358711394347
Stag2	63.5031265331485	2.01404008845302	0.681378666527773	2.95583085792271	0.00311828045862298	0.0741073645880847
Mgat4e	41.8747769342431	0.402538026332711	0.615812929072243	0.653669332566884	0.51332486520525	0.807455337216181
Nol4l	546.676702265108	-0.609255414396623	0.408065179042467	-1.49303455841602	0.135428141020703	0.477684196144543
Tor1aip2	956.081665092146	0.294131465458268	0.34660002944924	0.848619274284697	0.396093178397687	0.732915435184289
Ktn1	896.292721649262	-0.581330426340784	0.322946474980281	-1.80008289725497	0.0718475496995878	0.367345316032846
Unc5d	45.7046774060207	-0.472744877117759	0.606548873362699	-0.779401129701005	0.435743458575526	0.755557980750467
Miga1	946.932921342004	-0.134816075466128	0.321985641821399	-0.418702134366938	0.675433835629661	0.891480338144816
Setd3	502.804590702455	-0.782871746181976	0.352988285494181	-2.21784058665279	0.0265657036913706	0.238023579858535
Capn12	17.7731744356219	0.0565562226235269	0.836256442411152	0.0676302384714192	0.946079983680039	0.984778436505203
Mrpl52	84.2326180067265	1.7914487556483	0.554032936847661	3.23346977499441	0.00122296276280419	0.0413064938006529
Gpr180	187.357665051425	0.283831244792107	0.394631064370281	0.719231886230297	0.471998055895405	0.779257707544042
Dr1	112.01006513708	-0.00309362453597252	0.443313760837852	-0.00697840854325307	0.994432080755661	0.998410789955394
Zfand2b	44.5157346663063	0.611418243198805	0.636943502864035	0.959925394402401	0.337092764431198	0.688751603377235
Lman2	414.203720752908	0.478077388598697	0.370922182656071	1.28888864282885	0.197436802956625	0.556417346587748
Cmc2	120.525269876769	-0.748745682926949	0.432226904953565	-1.73229772220539	0.0832205673288568	0.39031478208356
Carhsp1	134.546908091865	0.752980304304077	0.441289251734918	1.7063191576585	0.0879486730943766	0.398930740653637
Pdgfrl	33.0023539354862	-0.0702131786962043	0.674276726574922	-0.10413110215573	0.917065309068531	0.976369274513119
Zfp385a	72.2174217543472	-0.0544124818730222	0.532258943764499	-0.102229342522983	0.918574637793838	0.976825300590567
Nde1	266.47470922109	-0.646673325178767	0.367013685809297	-1.76198695084843	0.0780715022468682	0.380824929559559
Gm35978	1.24495953116453	-0.809708073293522	3.20265401271436	-0.252824085923433	0.800404154346975	NA
Cd46	21.1495864914697	1.05400576847407	0.808529479399027	1.30360833504488	0.192367157325823	0.551614184603454
Eif3k	400.397957941436	0.670203083811218	0.390074465569777	1.71814138829175	0.0857708291872638	0.395898529619257
Fez2	166.37693907772	0.0895982092126473	0.411859549369461	0.217545542770146	0.827783218718675	0.951280725418945
Tdrd3	468.691759619612	-1.32153070961277	0.421355058882163	-3.13638268190902	0.00171045854819393	0.0504359020586497
Septin4	7.15016408926374	0.548607827048786	1.29500648419079	0.423633266509544	0.671833290340585	NA
Sh3bp5l	161.903791852113	-0.152128075262229	0.416254331296263	-0.36546905058858	0.714761305437459	0.905721863393124
Apba2	25.4007677009529	-1.57676379535359	0.795354732956965	-1.9824660997383	0.0474270979384212	0.309156824873686
Cpsf4	243.476676482046	0.53917783895374	0.409531461550239	1.31657244821372	0.1879819791358	0.547061916304864
Abhd12	429.514739014551	-0.296249648096975	0.340545616142134	-0.869926476966682	0.384340585011216	0.724833486746742
Tbx6	26.5464761801135	0.924764865775463	0.826278613404827	1.11919254688779	0.263058004373284	0.628250378561094
Slc24a3	10.3556483225377	-0.324731182648641	1.18788440991034	-0.273369344642843	0.784569315049958	NA
Cdc123	561.199760046165	-0.176064432748799	0.34603466666487	-0.508805763439058	0.610888379173808	0.858200387480623
Scml4	8.05523159293484	0.580684079217235	1.19172991538589	0.487261477387018	0.626073043521506	NA
Ppfia2	24.3895389863028	0.311451689919686	0.838958081223658	0.371236295221591	0.710461541869938	0.904674544923285
Cpsf7	589.053482924222	-0.268302753826469	0.337388860689574	-0.795232993994222	0.426477982562076	0.749767128333895
Rps21	394.758956721165	1.57305525614423	1.23887340233677	1.26974657231087	0.204174917566259	0.561804126652035
Cdk11b	446.041500574654	0.157199992474124	0.340867798946582	0.461175836966516	0.644672455963274	0.878532729449401
Hnrnpc	4022.16016176245	-0.35858486141854	0.325060583328189	-1.1031323999579	0.269969672425523	0.634243436684346
Stard13	9.31915998647174	0.291669116825763	1.14284607894113	0.255212947920336	0.798558631133047	NA
Lysmd4	27.6968270208759	-0.367008596033157	0.695746695647147	-0.527503182306579	0.597844207110647	0.850596315095133
Zkscan8	195.025455878081	-0.261250566272173	0.440531497472288	-0.593034931148383	0.553157775253132	0.82807465799898
Prom1	109.133844466761	-0.802912476728555	0.540419633670017	-1.4857204044863	0.137353091201184	0.479767331409715
Fyb2	20.9974013276394	-0.612555870502117	0.85507141270834	-0.716379779978747	0.473756876780698	0.779408730420319
Nsfl1c	387.553265100537	0.482363723577723	0.347032146624198	1.3899684172489	0.16453846803461	0.517461840983359
Atp6v0e	194.230028632031	-0.0289699892657518	0.383049850373941	-0.07562981485953	0.93971361556037	0.984213639543365
6330403K07Rik	9.79709447683603	1.26861186970986	1.12216714903549	1.13050170003661	0.258264882503631	NA
Abcc2	35.1968217339233	1.80212278062552	0.672657851895951	2.67910762588448	0.00738186626697387	0.121533650534255
Adat1	232.892267753591	-0.870544284728038	0.372983891782768	-2.33399968177462	0.0195957385830649	0.204775270485215
Slc25a13	4672.59472137162	-0.770897619864857	0.360971357451708	-2.13561991540559	0.0327104067896487	0.264387377866152
Sema4a	19.8044953039557	0.343512772787366	0.816584350755522	0.420670286504438	0.673995861371426	0.891480338144816
Chek2	614.649896771176	-0.636140621821647	0.343607549327798	-1.85135810626435	0.0641180518333783	0.349220937111097
Keap1	103.643326387134	0.435323374824425	0.48919195882292	0.88988252356373	0.373528968908689	0.715598811869413
Klf13	1166.39989074523	-0.212048348045216	0.31530306057603	-0.672522327115453	0.501251231132667	0.801340536747663
Reck	203.612595361155	-0.329013096249615	0.379976477504745	-0.865877536446993	0.386557323084524	0.725679437035515
Pld5	10.2069655469956	-1.25676372693166	1.10910182428237	-1.13313647080585	0.257156947759735	NA
Myo18a	254.993980770941	-0.845098044065813	0.384612865998194	-2.19726930317973	0.0280012186198925	0.244315297417655
Prrg1	153.765277871998	1.1372084220273	0.525635015955527	2.16349441629192	0.0305031727322219	0.257215911970732
Arhgap24	16.3714409889624	-0.965667560478038	0.902985519706549	-1.06941644068873	0.284882062362893	NA
Catsperg1	17.3864823393832	0.0665435903056242	0.885229350640232	0.0751710167060066	0.940078644409056	0.984213639543365
Fh1	359.574679894393	0.273954179123781	0.375279025905652	0.730001306261798	0.465389386143355	0.775257440335203
Fkbp7	19.1414255348854	-0.184517859460029	0.84644572218653	-0.217991366278495	0.827435838385031	0.951117862123427
Cd300a	14.1295572984253	0.607199343195439	0.93653387327714	0.648347444252832	0.516760254300992	NA
Hivep2	278.87253573694	-0.119341802455255	0.361253923637121	-0.330354342601226	0.741132236028682	0.91557480477269
Cgrrf1	27.5083886392871	-1.278156918836	0.73132427534475	-1.74772937522615	0.0805108996976637	0.385801585567566
2210408F21Rik	17.0709269860263	-0.822571053289991	0.916348467475883	-0.897661842067346	0.369365858367493	0.712768673366356
Akt1	80.0872997209993	0.0211565488436828	0.525593055988273	0.040252717578055	0.967891649108103	0.991372938886135
Efna3	5.29787160128773	-2.33932817207823	1.82064649663371	-1.28488873397639	0.198831168369388	NA
Plpp1	932.252906959959	-0.545191382391385	0.352403462125746	-1.5470659087817	0.121847353504585	0.459620906660029
Dgcr2	714.086800703837	-0.22580008844036	0.327184072657256	-0.690131663826124	0.49011139255975	0.79320669857853
Ptn	8.17160693429527	0.891262894727065	1.25268105157061	0.711484294912579	0.476784179544128	NA
Twf1	472.338809900343	0.67236283862602	0.361543638960773	1.85970036856041	0.0629279298677868	0.345885024175783
Ptgs1	25.6829880050452	-2.7928054327106	0.886176529829492	-3.15152268052953	0.0016242154783094	0.0492383639895681
Ptgis	37.981918375226	-0.00845035424090245	0.660593221473251	-0.0127920692586832	0.989793683793757	0.9971394205494
Cst7	11.924658117063	-0.478583474009088	0.998793335690101	-0.479161661284432	0.631823626284048	NA
Plxna2	54.600330784843	0.438775267372345	0.572243162746245	0.766763669602665	0.443222040551509	0.760842886799187
Gm14023	4.0764472719213	-0.547159406500082	1.76930718505225	-0.309250655354075	0.757130863660244	NA
Etaa1os	23.7405060944711	0.0176426454929432	0.747876058903391	0.0235903332950817	0.981179382920081	0.995480451132438
Trip10	210.412737850301	0.235690675211478	0.421428901304276	0.559265571207958	0.575980488375195	0.838589506718975
Gusb	44.3468137849698	0.313268128321401	0.603071628855438	0.519454262698361	0.603443999778711	0.853659959580341
BC055324	457.873938201965	-0.552947112625195	0.393418357098634	-1.40549392942172	0.159874453216875	0.51148036147152
Sowahb	3.23025153480064	-0.513568016646036	1.83133827883517	-0.280433179703257	0.779145184133246	NA
Nlrp3	3.6094113544364	1.59804271689	1.75014017205721	0.913094129489964	0.361193037585519	NA
Sgms1	26.361845989195	-0.307562238398295	0.72233072603523	-0.425791437789806	0.670259826541166	0.889988865371085
Ctnna2	24.4915593468903	-1.77579866527513	0.946070773741915	-1.87702518095075	0.0605146427101982	0.341753499770742
Map3k13	19.5651940402043	-0.263743170022183	0.802079282967415	-0.328824314033427	0.742288484172774	0.915721908643026
Dip2b	280.400266413869	-0.636790622345986	0.39372036378743	-1.6173677587319	0.105798920953439	0.433429788320702
Fbxo44	33.2218459325448	-0.174508931039014	0.702799114711141	-0.248305564685777	0.803897993811876	0.943096326484391
Ap5z1	128.264664047747	0.698597378707831	0.426700249508632	1.637208741997	0.101586861056458	0.425168250332262
Fbxw8	372.819195347245	-0.451445766903024	0.351284963603402	-1.28512693020559	0.198747932289107	0.557721982214028
Pax2	10.5095246934892	0.0273395438631291	1.13639967537422	0.0240580356150895	0.980806316353075	NA
Dna2	346.414220106194	0.331399755430787	0.374537293237465	0.884824452502977	0.376251319000696	0.718467911869412
Kdm5b	2396.80448175492	0.302012139800394	0.318541851008694	0.948108196282665	0.343074376089922	0.693490568715682
Supt3	363.54482821053	-0.843010103390643	0.415989812787858	-2.02651622101273	0.0427119121780087	0.295159855159319
Esrrb	4435.56630354862	0.233484244660799	0.312956126660338	0.746060628856797	0.455630791212366	0.769769833658201
Chchd7	160.064682669637	-0.0378089962522744	0.417661898430247	-0.090525366078105	0.927869737488057	0.979866895399638
Rxrb	31.8145072643729	-0.0045146228768072	0.655773874273904	-0.00688442015444111	0.994507070838509	0.998410789955394
Cadps2	131.680113662512	-1.00058899652493	0.499117037556143	-2.00471817476752	0.0449931844027965	0.30083625276159
Gabpb1	378.598079206675	-0.386328241606107	0.350061899164389	-1.10359979914492	0.269766778368293	0.634243436684346
Dll3	6.96136791801878	0.364270452204265	1.26948093054755	0.286944406519875	0.774154888032096	NA
Fam57a	18.6269024493454	-0.364088727410012	0.845036259181065	-0.43085574548346	0.666573263240701	0.888735351515165
Mettl7a1	63.818787196323	0.297911316071683	0.531454655507412	0.560558295960826	0.575098688268282	0.838333214790566
Ckmt1	3.01799121120314	-0.277088883323457	2.04250870034183	-0.135661054113054	0.892089237328511	NA
Gm4788	3.53869744377701	-4.84963231781625	2.32195608108357	-2.08859778069235	0.0367439451369698	NA
Spag7	113.425103476306	0.94856631877688	0.45145042174495	2.10115280236194	0.0356275550118973	0.273865329767315
Gal3st1	3.61557543929885	-0.281749102854587	1.75267369856495	-0.16075388310173	0.872287248683923	NA
Gpr68	14.6079587522341	-0.189196442914124	0.907744801116945	-0.208424705579503	0.834897367618868	NA
Golph3l	151.101657588031	-0.480586417623242	0.408511098821135	-1.17643417525276	0.239421421856996	0.60070887997157
Sptan1	570.051412118092	0.162825265803367	0.330045363305203	0.493342079321374	0.621770900594665	0.86520080624571
Slx1b	112.151879454566	0.389280530173515	0.435785944478132	0.893283813087847	0.371705204161531	0.714314863031797
Rprd2	693.775965415084	-0.242758945706309	0.332834778370035	-0.729367726819754	0.465776753810529	0.775435801947547
Edem3	308.985956071004	-0.7954846846976	0.384280084515713	-2.07006482186061	0.0384462746016035	0.283393330056875
Pcsk1n	9.12270330266404	1.65930586720531	1.3369352964142	1.24112653144528	0.214559009803602	NA
Gpr162	22.7935393703744	0.216567484262535	0.822383896328263	0.263341105327396	0.792287679943374	0.938330222587839
Syk	287.481991491759	0.14129347001432	0.373831093219602	0.377960722307599	0.705459772436788	0.903384033040032
Frmd4b	277.399725049831	-0.758409319441634	0.369596005242433	-2.0519954455248	0.0401701050418907	0.287563256773869
Pomt1	141.979093953955	-0.131020629387771	0.424868135916611	-0.308379514281783	0.757793568147388	0.923201126961502
Mpp4	14.328498112385	-0.307304366224442	0.928762442327543	-0.330875100261716	0.740738830727641	NA
Chst10	18.6290669141842	0.0663874758640573	0.820073612065811	0.0809530691968293	0.935479275302073	0.98326803503852
Abcc10	55.691549749674	-0.388464712766196	0.55517186732008	-0.699719736595064	0.48410234831487	0.789687045121719
Chd6	1366.65642763404	-0.253167907226223	0.321292712022184	-0.787966541888888	0.430716276789817	0.752536079293112
Tyms	566.813398526483	0.0517428517751527	0.330795354951542	0.156419523432342	0.87570234911217	0.963056967028592
Fam131b	17.5413482619591	-0.0997930859149954	0.845272849061297	-0.118060205087409	0.90601995461318	0.972144545210755
Ahrr	19.5576998879442	-0.465889612493744	0.804645191245736	-0.579000058115631	0.562589133960946	0.832690002302737
Zbtb17	340.875035273687	0.187372507739232	0.355979580691997	0.5263574595346	0.598639866972296	0.850761044793473
Gm21992	1977.33161604906	-0.592118831010148	0.367845679298555	-1.60969358710223	0.107464765654104	0.436357842615899
Sergef	299.759070373216	-0.914442686488083	0.400780134971466	-2.28165671572816	0.0225096154306047	0.219972284126326
Armc3	4.2033537521645	-0.265523937729731	1.67337544704157	-0.158675650583473	0.873924423118602	NA
A730082K24Rik	3.27557423801701	0.401409628599621	1.86215313653375	0.215562093538028	0.829329106063322	NA
Acbd6	509.183337854357	-0.597512706760277	0.352132273652003	-1.69684164579238	0.0897266028515776	0.402128152546717
Ccdc88c	1442.25252266774	0.378205083750852	0.344613496346204	1.09747612255703	0.272433313007496	0.635658720280836
Nudcd2	248.973504382888	0.144581854791672	0.370363581575782	0.390378163469855	0.696256932546646	0.899323561062223
Zmynd19	350.52340150849	0.571493921824098	0.362213117281726	1.57778361565961	0.114615329121786	0.446679181255743
Odr4	135.581822717396	-0.0843132926189077	0.414209694984735	-0.203552195034969	0.838703453737789	0.953994151991162
Elovl1	22.8608679225859	0.051881084311448	0.783675522887264	0.0662022518201214	0.947216804016528	0.985225690329248
Nfatc4	81.60295730397	0.525079561130903	0.562278708702539	0.933842155152071	0.350385320810253	0.69901413649896
Camta2	33.9113977784189	0.0662363860064214	0.664348049333812	0.0997013328673745	0.920581442341637	0.977498404909963
Ephx2	22.5960420161915	0.673210611498958	0.839719543149001	0.801708876483183	0.422721379955556	0.746814471546144
Hdac9	61.2711825476615	-0.361717176199858	0.557845570117467	-0.648418120670368	0.516714553286737	0.809800395238185
Styxl1	10.0593832851549	0.38788818752899	1.06798928276572	0.363194831435476	0.71645934832104	NA
Pex5	244.890318397151	-0.552200832364159	0.417976603417077	-1.32112856999593	0.186458498316504	0.544761840690892
Coq3	226.044647787888	-0.0554386781028616	0.422653060839949	-0.131168287277246	0.89564218226035	0.968989221995391
Chrd	4.50167408059758	0.0772236658565153	1.56732876959722	0.0492708788063404	0.960703426667396	NA
Dync1i2	324.12249049812	-0.695281448004026	0.391589758065716	-1.77553532410657	0.0758095383175035	0.37504354819658
Dennd2d	9.28751458254929	-0.92728491500988	1.14370024021319	-0.810776182784599	0.417494214411068	NA
Gm15290	7.78326510534576	0.874591504183247	1.23313829083979	0.709240407730455	0.478175301966486	NA
Sh2d3c	7.40241742865629	1.43708757847941	1.25691465868799	1.14334538828554	0.252895217145813	NA
Pard6a	8.42522846542829	1.66663564190823	1.1909690449615	1.39939459296536	0.16169468742899	NA
Srgap2	1193.37468984692	-0.686889873176834	0.326609182923717	-2.10309418439488	0.0354575372386493	0.273123503843804
Nrip1	556.158642212606	-0.125536129823999	0.335294728161545	-0.374405319500031	0.70810278589267	0.904248726687907
Tes	27.3999571397483	-0.537985221080174	0.747156266976345	-0.720043777799439	0.471498041881827	0.778911690353468
Dnph1	63.2758307174771	0.631927665764384	0.625483179542537	1.01030321267242	0.312350042429488	0.670475246382026
Fbh1	193.198168794636	-0.654774987724079	0.399144200858898	-1.64044720257767	0.100912217700913	0.424289541012367
Rpl15	757.660124682521	0.904452281921503	0.428323179725348	2.11161180326841	0.0347197593359536	0.270619886404572
Sh3tc1	268.238225414812	-0.572514460074976	0.422804053494537	-1.35408933604837	0.175707877968191	0.531174398652957
Ghitm	512.184931963413	-0.545020800582055	0.377841538615641	-1.44245866290651	0.149173024962616	0.496916478252636
Atp2b1	743.430160460131	-0.523704856771593	0.340437575556402	-1.53832859347463	0.123968291839784	0.463255804185709
Lrriq1	30.3372969390347	-0.149458005803862	0.731716867187186	-0.204256608677613	0.83815297635571	0.95380186867846
Sgtb	204.955491287909	0.715913461393638	0.383625882925811	1.86617611912304	0.0620167290489184	0.34434747929048
Zfp532	1284.65684176898	-0.0881890028962456	0.349234580522243	-0.252520820717033	0.800638522844106	0.94224871412233
Tnks2	932.228234492901	-0.345313496750455	0.329486023139596	-1.04803685892361	0.294621625202305	0.65588880820963
Mbtps1	974.522393680776	0.0980410918218386	0.320485147636925	0.305914618960466	0.759669654910319	0.923862229883043
Cyp4f16	79.7502765315374	-0.225378416861022	0.4779103074752	-0.471591454161549	0.637218427712292	0.874792042773889
Toporsl	8.16027952231422	0.0506433875670893	1.1928460562176	0.0424559290808024	0.966135243548005	NA
Prpf38b	754.27561757212	-0.0657603651118346	0.324539242151999	-0.202626852382417	0.839426700191039	0.95408270429163
B4gat1	5.09028679090438	-0.448340062257955	1.64620144549365	-0.272348237504743	0.785354269267397	NA
Rcor3	11.0794250133433	-1.3659887237901	1.08806950690055	-1.25542413892402	0.209324831030891	NA
Man2a2	51.3236100527298	0.0113177185695909	0.568863053914214	0.0198953306805853	0.984126869986254	0.99558880995188
Gm1715	6.88971043612984	-1.55642150299401	1.36083184766205	-1.14372801141301	0.252736452790533	NA
St6gal1	108.355664026542	0.398388615589878	0.437872349308434	0.909828209566291	0.362913115031329	0.708594184791136
Fam227a	8.74796772356289	-0.545999004223228	1.16776509519324	-0.467558934986731	0.640100037158658	NA
Arap2	214.694720709319	0.024294007945105	0.406769351172745	0.0597242832456861	0.952375231020728	0.986230303302132
Diaph1	894.98127055517	-0.209285751750692	0.337365824638624	-0.620352556382594	0.535025700496166	0.821108245062918
Gfra2	8.25248454984082	0.211048809397462	1.20425233696723	0.175252978897233	0.860880857283779	NA
Crim1	163.131872812741	0.490806907954727	0.442515098875607	1.10913030809983	0.2673739718236	0.631841659983453
Pde4b	14.0878477190646	-1.72480339623898	0.996280115677922	-1.73124342150032	0.0834083578458984	NA
Fbrsl1	1551.56612553189	0.332378105212255	0.32429566830956	1.02492304921871	0.305399497971657	0.664710565200563
Phka2	190.685449611284	1.85603666671929	1.16211374408402	1.59712134562372	0.110238660926499	0.43771526095999
Eif2ak4	154.408823680917	-0.145341437902258	0.416686166523735	-0.348803127098722	0.727237115602648	0.910557727533938
Cpq	96.0427351299749	0.613554607217878	0.451307622778439	1.35950419680611	0.173986873509592	0.529273387592224
Cdadc1	53.8152057659931	0.0185553818571909	0.539940838139832	0.0343655833130102	0.972585627789469	0.993056795471365
Axin1	373.395115563662	0.0876477633283345	0.347110477969142	0.252506821001602	0.800649342495298	0.94224871412233
Arrdc1	34.0411652406416	-0.735067947328985	0.648774498184588	-1.13300992777285	0.257210084236771	0.621205546891236
Septin2	643.15374479511	-0.312066778639958	0.353804313944246	-0.882032146982623	0.377759423255391	0.719339074450949
Mettl14	215.603945356615	-0.0819870118949531	0.378871969785909	-0.216397671068889	0.828677781483589	0.951422751718418
Pcnp	490.288932603843	-0.278060963228692	0.353630642933072	-0.786303361389745	0.431689783676599	0.753074590467275
Kcnc4	8.09961072492166	1.30656049922945	1.24932249708678	1.04581523367757	0.295646346442427	NA
Paip2	294.494360699871	-0.412716452496701	0.37216266840627	-1.10896789907514	0.26744403039927	0.631841659983453
Plcb4	1108.1516310723	-0.513370535694208	0.367401297577526	-1.39730191232077	0.162322801022841	0.514429894853735
Pak1	723.21855138084	-0.535409141981655	0.352730212615428	-1.51789986463506	0.129039644105573	0.467579932770063
Zfp948	259.918317880068	-0.747353799223813	0.429040304224737	-1.74191979603002	0.0815224794759926	0.386956027952961
Kcnj9	17.0567827232879	0.964249772093186	0.85838619966283	1.12332860485401	0.261297959432337	NA
Kcnj4	8.51468324654271	-1.49218028375482	1.20874025760921	-1.23449208741193	0.217019593388283	NA
Kcnj3	3.96923487770318	-1.67229529697687	1.82680986331551	-0.915418364307376	0.359972041191292	NA
Ppfibp2	312.708831058205	0.00901402500969591	0.35634616798235	0.0252956978904355	0.979819105420782	0.994787836647582
Uspl1	727.266860873883	-0.0792621707303153	0.335955985086989	-0.235930223745804	0.813486815012168	0.94670929722253
Ptpre	17.6247290698281	-0.851346198675445	0.872359381629159	-0.975912240532714	0.329107955733758	0.681653872139468
Amer1	91.0756040416673	1.69010525543803	0.641088301701726	2.6363064977972	0.00838139880508471	0.130890401790186
Nr2f6	20.7268931434077	-0.332350915332301	0.83539085924499	-0.397838821976905	0.690748998435624	0.896180693349257
Epor	4.14583111518309	0.682354976711988	1.62539897894174	0.419807681407709	0.674625952975918	NA
Epn2	965.302417107815	-0.044119465967173	0.318765857338815	-0.138407125328603	0.889918666018349	0.967637206480818
Ehbp1	745.019826581947	-0.851733371477197	0.36606200737	-2.32674616411722	0.0199787792657269	0.205706623873099
Ppp3cc	2.32529320491795	-1.27249561750558	2.20465270394559	-0.577186427244633	0.563813524865414	NA
Apoe	275.495935604063	0.188546842541706	0.492906432419067	0.382520555912333	0.702075284681329	0.902075193635708
Tnfrsf8	30.7544014709439	0.0176431284672415	0.699679239563347	0.0252160239572809	0.979882655750635	0.994787836647582
Kif2a	407.837695149686	-0.135227593446255	0.355858928484211	-0.380003373871382	0.703942910702376	0.902893864521138
Tctex1d2	25.6054612610659	0.0216470730219767	0.756783913433572	0.0286040343058598	0.97718039449157	0.993836472376756
Srsf5	386.709064230011	0.5543479336713	0.384284339594698	1.4425462517051	0.149148333560321	0.496916478252636
Col6a1	16.766790944556	0.979254429711858	0.863038411087606	1.13465914973332	0.256518159480729	NA
Sytl3	75.1443275138965	0.176661421082856	0.53467934736632	0.330406292954908	0.741092987200219	0.91557480477269
Zfr2	13.8901277987141	0.187565469434281	0.942345040293844	0.199041180686634	0.84223053148595	NA
Gm6936	3.3933177711179	0.968743138350312	2.03644338161268	0.475703448029651	0.634285664120573	NA
Gm12866	24.6575551843304	-0.178532092800193	0.733732858262087	-0.243320291288388	0.807757286489414	0.94522443204315
Gm10778	249.385492210087	-0.21822200105041	0.393163141860357	-0.55504185875063	0.578866029577791	0.840148826819083
Ercc6	158.197565580632	-0.53397513210697	0.400364261234323	-1.33372327105503	0.182294565270128	0.539812758900331
Eif5	500.151604673458	0.75146598739814	0.35148143320623	2.13799625358083	0.0325170473010815	0.263700549250794
Rin1	11.4607492978178	0.090383197156618	1.00839803196138	0.0896304775415102	0.928580864298292	NA
Plekhg4	4.44583930066987	-1.63132297691664	1.68035495824093	-0.97082046201975	0.331637691219967	NA
Palb2	359.753112214208	-0.215899927830915	0.363300843583871	-0.594273125548281	0.552329450309334	0.827899953355008
Rars2	186.328965991512	-0.818800351720738	0.413961401751194	-1.9779630377541	0.0479328765928139	0.310435701628997
Tmcc3	19.7352587588251	-0.483480551049875	0.81203199400174	-0.59539593836353	0.55157883985747	0.827689903004152
Ano2	9.96991885969997	-1.33899232497171	1.33119552872805	-1.00585698800469	0.314484369191901	NA
Dpysl3	17.9042894656347	2.01574928062127	0.860924614135863	2.34137722109913	0.01921274410869	0.202597205142346
Eif2ak1	185.576395913952	0.216258791634402	0.390575685056728	0.553692408176899	0.579789371803905	0.840683275416459
Mmp28	3.58609450021513	-1.2046737930509	1.81098777074903	-0.665202610701585	0.505920910906684	NA
Rab3d	8.41188989361904	0.61941113831579	1.28577628056864	0.481740989996994	0.629989953626953	NA
Tnrc6a	1081.91386789068	-0.363987894287776	0.345285393584616	-1.05416533989173	0.29180722556223	0.652454029311258
Capn5	162.193547495482	-0.688195714941586	0.454864293002271	-1.51296930871237	0.130287454976012	0.469962450861693
Nptn	550.577913708022	-0.630960714567607	0.37285126623976	-1.69225847328053	0.0905967019041432	0.404563637589575
Slc25a44	154.64639532581	-0.0706932389765353	0.407223564635159	-0.173598104618212	0.862181321699476	0.958448768264822
Slc25a45	3.87159098896686	-0.614182650083421	1.73311815615955	-0.354380137269118	0.723054018128139	NA
Slc10a1	159.770312276145	0.791540710760957	0.405888283872057	1.95014426927993	0.0511589260911905	0.320388254805939
Lpxn	23.7631264315516	2.26887406544346	0.785648057055675	2.88790132562203	0.0038782151353682	0.0850917045252243
Poc1b	241.508462922867	-0.858351601280253	0.388098511037291	-2.21168486059401	0.0269884472903293	0.24045822022223
Acd	28.5464791658901	0.644913098834882	0.710798534949946	0.907307861685866	0.364244017956865	0.709270409529562
Tesc	15.5317958328722	-0.486013413580559	0.910085562099395	-0.534030462431926	0.593320458453562	NA
Alkbh2	124.066726457159	0.555809429722937	0.446212576102018	1.24561578828263	0.212905483174135	0.572922384224748
Dhx32	289.315274802954	-0.393326701223604	0.371316424510881	-1.05927633484491	0.28947394929635	0.650719973134149
Wsb1	159.012571671155	-0.670880952952424	0.418015826328884	-1.60491759090622	0.108511941744766	0.43642208421163
Mtmr14	248.43763015019	-0.646191990940978	0.374171786712808	-1.72699282492124	0.0841689520892866	0.392294535012006
Ap5s1	12.3998943482892	-0.424664241274996	1.01212764361751	-0.419575775795606	0.674795387830887	NA
Glis2	151.599689985713	-0.420431626309083	0.53326034233843	-0.788417200621792	0.430452712902694	0.752536079293112
Gm13483	12.8735518962501	0.337941706629652	1.03533062882931	0.326409455317454	0.74411458464098	NA
Cyp4f37	10.2196611507171	-0.572755308053214	1.0717004658516	-0.534435998026828	0.593039918901583	NA
Tmem9	132.375645317049	0.0915620554055776	0.456123745193063	0.200739506264516	0.840902266898483	0.95451594929653
Bmp1	4.08997727308394	0.397537634532305	1.65863483618182	0.239677610683396	0.810580193180489	NA
Nsmce4a	260.500584886125	-0.0407141152837351	0.363903441053794	-0.11188164411371	0.910917251089	0.974687727233904
Satb1	132.32681307239	-1.18923404510237	0.475586930330181	-2.50056082129239	0.0123996839403959	0.159929588289421
Dbn1	10.2868424047973	0.192471833671948	1.09473319994262	0.175816202232687	0.860438340374854	NA
Psma2	213.496583486128	0.215133981433934	0.394404595973114	0.545465199012538	0.585433609230676	0.843464807464469
Syt14	460.388439558851	-0.883039098409451	0.417758470417402	-2.11375510238527	0.0345361894970355	0.269754988180769
Utrn	2062.67744372491	-0.396842525689516	0.356558980511445	-1.11297863012815	0.265717607569721	0.629476823373457
Usp24	1254.86610786244	-0.557743486411069	0.321607681803387	-1.73423558567871	0.0828762913303638	0.390257348191058
Foxred2	83.8663018430833	0.274854170655012	0.47202225475978	0.582290703210359	0.560370886521925	0.832207169363756
Homez	23.4978403227318	-0.181617630827054	0.75596953802604	-0.240244641736871	0.810140607769949	0.945976013536222
Hdac7	27.2835817983879	-0.639875774471341	0.725434630008365	-0.882058490182586	0.377745178100359	0.719339074450949
Xylb	44.4253224510311	0.635827772805394	0.603659051768638	1.05328955300597	0.292208305464677	0.653088785383857
Pmm1	583.220502884938	0.777998021734499	0.371453733385613	2.09446817142862	0.0362182955147294	0.275202805804662
Sh3glb1	149.388397341059	0.0235432744958258	0.420475718471748	0.0559919954031965	0.955348183901868	0.987136383152784
B230311B06Rik	2.6779900099213	0.422157632136946	2.13586183325233	0.197652125977698	0.843317248592778	NA
Foxp1	391.961841964734	-1.11133455499757	0.387444693452857	-2.86836953448375	0.00412593322751698	0.0882680455929064
Eps8	84.0327132987076	-0.739171430036563	0.520857057913562	-1.41914450194362	0.155856892024352	0.506662588514344
Cast	389.120138457206	-0.119840066079653	0.346458831592334	-0.345899873670026	0.72941796359012	0.911087718749649
Kcnq2	10.9468310560227	0.917501467187567	1.06700847315164	0.859882081795969	0.389854046616838	NA
Ube2h	687.757990729928	-0.527408578979908	0.362005905641445	-1.45690600832985	0.145142327291436	0.490229206057682
Stk40	279.796922148713	-0.292748863205716	0.384154756108609	-0.762059713046866	0.446024366090671	0.762811192656043
R3hdm2	502.303917570785	-0.714478620478151	0.370294732035727	-1.92948632174766	0.0536705165380587	0.327555251789715
Tro	4.67075710364602	2.49435658707774	1.70540338841733	1.46261969691088	0.143571470505532	NA
Pola2	463.73973129761	-0.319971859663744	0.345509412134568	-0.926087245169235	0.354400641936444	0.700862758992938
4930432K21Rik	18.2958458476291	-0.213992928025476	0.868456711742181	-0.24640598101452	0.805367976771739	0.943527832290528
Mmp19	6.96188265014667	1.49255181882578	1.37579876012222	1.08486201767851	0.277982772665845	NA
Grwd1	117.154584970394	1.03311774615288	0.457458116783959	2.25838761680729	0.0239215040753396	0.225057513802065
Igf2bp2	1296.95062783998	0.154098267165257	0.335927644238979	0.458724578962102	0.646431961310827	0.87878108196282
Gm18905	4.01130224671999	0.927868337200571	1.79071949348755	0.518153926717737	0.60435087757604	NA
Smtn	50.9659891186446	0.1687152906	0.598915806114941	0.281701182165195	0.778172647949106	0.932524256944124
Mapkap1	794.292064682317	-0.449788180711784	0.338757813237133	-1.32775736274141	0.184258276589112	0.541074150358488
Rce1	20.3937319201788	0.537274466798657	0.789413785289561	0.680599296352016	0.496125072290286	0.79589232442094
Large2	27.283551530097	0.0332973167947834	0.709972330595798	0.0468994570067833	0.962593360865386	0.98967490085837
Plekha7	1809.44845234586	0.0128968296854951	0.334353822615086	0.0385724008914419	0.969231306809441	0.991742600357847
Elf2	312.032933004353	-0.251916393817434	0.363419435647183	-0.693183603042082	0.488194336895008	0.792054451096327
Coasy	34.4377152393845	-0.26904108009916	0.649171227671787	-0.41443777640001	0.678553527980893	0.892331445247347
Csrp1	109.243550747598	-0.600252158293525	0.462966198191658	-1.29653560160138	0.194791022766431	0.553862433610878
Pcx	147.369416429699	-0.43895526732288	0.423873924799828	-1.03557978361178	0.300398227486726	0.660271868185179
Rfx8	5.31826064267468	0.543835567624326	1.46103138390026	0.372227163370401	0.709723723377115	NA
Lrrc57	5.73661720500723	1.5161857797243	1.46444570372306	1.03533082576547	0.300514438590084	NA
Mindy3	503.400301599781	-0.771706179226149	0.401038523508475	-1.92426945041314	0.0543208177572938	0.328191795913555
Tcea2	9.77679554706606	0.276864316217634	1.12142173025028	0.246886883631053	0.804995767521715	NA
Stam	444.474583870613	-0.718340475254766	0.367647857050225	-1.95388185047039	0.0507151914490817	0.318967853275774
Fgf13	80.1220576060904	1.11223334409403	0.605545514770672	1.83674606939373	0.0662473907926141	0.353467409178783
1600002D24Rik	5.56002096752732	-0.0476638156114169	1.48719562253429	-0.0320494593241165	0.97443260829855	NA
Pde1c	19.6456851595818	-1.36336454253866	0.869470407029592	-1.56804019034573	0.116871753172085	0.450900851802029
Eda2r	453.823473067478	1.9274043069648	0.500701010653932	3.84941165676407	0.000118401876791061	0.00935962637385224
Nxt2	34.1701393130875	2.1126208515949	0.697174455374495	3.03026141492818	0.00244342150565046	0.0636317198644393
Phyhipl	27.401742964471	-0.493089043095471	0.750469041560733	-0.657041151317854	0.511154456663271	0.807455337216181
Rab26	103.960776096988	1.40538571909403	0.621520170162104	2.26120693513049	0.0237464458650997	0.225057513802065
Tmeff1	856.071485100692	-0.590356398947922	0.320750635866412	-1.84054630898315	0.0656880720182131	0.352353455016772
A230028O05Rik	4.31576759784409	1.03736773896905	1.62181909640159	0.639632213772002	0.52241173437135	NA
Arntl2	11.5788315584034	-1.06569979952305	1.05730704857748	-1.00793785585451	0.313484296706378	NA
Erg	103.800611343796	-1.04431047969136	0.532740459669436	-1.96026125055219	0.0499652626553555	0.317148529360246
Adra1b	3.83616431259753	-0.0529223622309511	1.86105292268184	-0.0284367852122593	0.977313785698851	NA
Chfr	307.812849541562	-0.116415184756143	0.377029020258887	-0.308769825400196	0.757496624126613	0.92314207003228
Mlst8	83.5141623396511	1.07255871309563	0.485227592245023	2.21042399533212	0.0270757500036943	0.240656931780628
Psma4	216.826246652866	0.145891305277006	0.374843452380121	0.389205958782657	0.697123795830858	0.89994693402024
Dnajc14	60.1884106632667	0.360152873045717	0.56170044128494	0.64118317625287	0.5214036788247	0.813044087750131
Becn1	152.251949038486	0.272229840387722	0.444827897418628	0.611989135500481	0.540544945760991	0.822738490434522
Mier2	153.784393518598	0.171626669612194	0.436265394819304	0.393399686636341	0.694024301069016	0.898223553675961
Zfp653	158.291319249642	0.0711966148291969	0.400236992080612	0.177886143055106	0.85881239352253	0.957531166176266
Ndufa11b	5.42778479986281	0.55453348639695	1.46128750563836	0.379482808316153	0.704329368262684	NA
Itgav	134.455103724558	-1.04049954580949	0.429565206810511	-2.42221560152677	0.015426195201967	0.179120292051972
Sec23b	265.568899733786	-0.00860931484178802	0.365164825440601	-0.0235765173477488	0.981190403386055	0.995480451132438
Cd180	8.92406829108634	-1.03215150812268	1.16322679717024	-0.887317512486452	0.374907979654026	NA
Gna13	680.792736689006	-0.279575921802418	0.326315847350263	-0.856764769693595	0.391574899644197	0.729279912722457
Actr6	135.38117654599	-0.257221205995481	0.413070699067054	-0.622705039540282	0.533478370417744	0.820440079208539
Rnf146	342.326867862379	-0.393007968117608	0.368596637938004	-1.06622776137125	0.2863206955843	0.647891164597315
Cdc42ep3	107.43234924669	0.187871195917131	0.461562506508646	0.407033052442295	0.683983712566663	0.89374483385941
Sox13	224.799964649696	0.187773302264151	0.39454731793561	0.475920868621379	0.634130754209481	0.873054442122872
Stpg1	20.9775487373636	0.658092884595448	0.789650000793149	0.833398194053617	0.404620192901018	0.737152119986065
Ttc30a1	21.7118704299832	1.30517025108035	0.896931911381339	1.45514975498006	0.145627807361061	0.490992453316434
9430065F17Rik	43.4046931529807	-0.0798464723008858	0.606668864401265	-0.131614587440033	0.895289146794867	0.968989221995391
5033417F24Rik	5.58710003202405	0.277833691426189	1.58330636019508	0.175476899740336	0.860704920486397	NA
Slc35a1	104.259356081783	-0.194786057117241	0.447401288307596	-0.435372141761295	0.663292328036534	0.886776572903348
Lpin2	136.787075972976	-0.364724925255617	0.416702245761103	-0.875265081879868	0.381429688731883	0.723201005765878
Cdc40	311.400210628387	-0.236709117131131	0.365507261239143	-0.647618097458964	0.517231989179398	0.809909240145839
Lrmda	47.4649121646013	-0.419513314228698	0.633828695324435	-0.661871760182715	0.508053411487682	0.805628585067819
Nt5c1b	3.67361280840816	0.69892927523809	1.95158184473279	0.358134749574793	0.720242475012966	NA
Aldh1b1	12.721640704732	0.377607514631521	0.990143490023539	0.381366456918829	0.70293134719651	NA
Shisa5	75.8375617447833	-0.384739756730116	0.491247613785777	-0.783189059719062	0.433516098408942	0.754593022499969
Slc22a22	7.90595182969991	-1.21240517648084	1.35469540628012	-0.894965149258164	0.370805718218642	NA
Mtdh	993.521571737999	0.0211617464857624	0.338495358841163	0.0625170949410046	0.950151048773498	0.986179833641571
Usp15	1134.94150303788	-0.462174657277682	0.325130194781918	-1.42150641403111	0.155169590251846	0.505777627074691
Itga7	5.86966870794146	1.4754752233734	1.39193192352211	1.06001967369201	0.289135649086164	NA
Plekha1	351.251021932108	-0.659874104519786	0.384986667878325	-1.71401806757718	0.086525407694821	0.396754368098319
Lag3	14.1775304920964	-0.534053312832619	0.950212824060149	-0.562035471749025	0.574091851500868	NA
Plek2	39.1834154274098	-0.321802420757636	0.617983101517077	-0.520730129946349	0.602554782092068	0.853268403150577
Abl2	788.066808033485	-0.275608325129502	0.343670442106971	-0.801955278550596	0.422578828086296	0.746799368614215
Clmn	130.230479217902	-0.0136279540550335	0.429028596436278	-0.0317646752879272	0.974659717448516	0.993614160071236
Slc37a3	304.283801537289	-0.659967690358371	0.385126863067226	-1.71363712492621	0.0865953908788931	0.396754368098319
Klc1	299.638197764592	-0.148137177312183	0.378960687294107	-0.390903812133988	0.695868336059327	0.898950912577336
Higd1a	116.608701432853	0.356345430894653	0.437200571218522	0.815061677301751	0.415037006410264	0.742007577881323
Ythdc1	480.361025021678	-0.0151374311818224	0.352579498269526	-0.0429333845448119	0.965754636258443	0.990731815530291
Adck1	206.649340724615	-0.216087778281395	0.396214245275481	-0.545381143808075	0.585491406365745	0.843464807464469
Slc4a2	15.1864458819976	0.259247612617539	0.929913023130473	0.278786946917685	0.780408332321408	NA
A530072M11Rik	14.3718746983395	-0.84420942866459	1.09502041915312	-0.770953138314527	0.440734708545498	NA
Slc10a7	2444.29784732814	-0.452037084641409	0.314077668504032	-1.43925254792703	0.150078981983656	0.497555125874428
Cyb5r2	62.2304575107883	-0.668751161682228	0.520249512226197	-1.28544313058667	0.198637477534633	0.55768597597003
B130034C11Rik	19.5948319217598	1.39662226610458	0.840949768280351	1.66076776376373	0.0967600977935211	0.416839096204611
9630028I04Rik	42.9022764786372	1.06740684407541	0.750019404036606	1.42317230505054	0.154686211967324	0.504870430040349
Ypel5	93.1686991938255	0.488228776865904	0.479865108735083	1.01742920662198	0.308949293845932	0.668903128034928
Zfp574	97.4993153667166	0.350580777927973	0.502214233132459	0.69807017563261	0.485133308594944	0.79054033005837
Shoc2	541.761474349103	-0.793300591767979	0.379505225014688	-2.09035486069336	0.0365859345474824	0.276751016466384
E030044B06Rik	13.3040893301763	0.630104392395485	1.00699487502378	0.625727506687264	0.531493688077589	NA
Clip3	9.50848995201602	0.620950268592433	1.17330244938903	0.529232909141014	0.596643890146753	NA
Cdh1	1131.46731450508	-0.422139791495771	0.343336614817068	-1.22952162186573	0.218876296217965	0.578066516546537
Islr2	4.02799747046521	-1.060222699236	1.70037248677711	-0.623523791099177	0.532940373121855	NA
Slc24a2	11.7965116810391	-1.10658039619479	1.09690927204473	-1.00881670380271	0.313062548622284	NA
Aqp8	4.5907710720559	-0.716139020638929	1.60612609077433	-0.445879700698762	0.655684146122099	NA
Kif21a	124.9259787721	-0.788007680804962	0.460475411486883	-1.71129155031421	0.08702730541022	0.397706578967738
Abhd14a	112.098825189342	0.391344851757287	0.455158710519789	0.859798665196087	0.389900035203159	0.728026518852359
Zfp78	49.7061504567484	0.0232411804576298	0.57139232653385	0.0406746457352941	0.967555274635482	0.991370643893892
Ipo7	1999.63288551515	0.0180244818688856	0.316807293821583	0.056894150546409	0.95462951395495	0.98713243923758
Wdr70	1587.00722205183	-0.266476404426583	0.338392494272283	-0.787477290238495	0.431002517389453	0.752852853600196
Cacna1d	11.4691870213074	0.174503661818397	1.06409208259932	0.163993008379619	0.869736647802537	NA
Cyp26c1	2.45751031041103	-0.0528269257054817	2.25195903367621	-0.0234582090151277	0.981284773677886	NA
Pls3	286.514452011137	2.44783060655971	1.23828884560172	1.97678483114354	0.0480659570274546	0.310755891547569
Ddah2	42.6108611708232	1.29666762850743	0.618995318326061	2.09479391865836	0.0361893159543605	0.275202805804662
Men1	48.1522250852394	0.711187763563406	0.626522542071012	1.13513515605125	0.256318693439314	0.620396993935851
Taf1a	328.762990238283	1.03266585210879	0.3968757486917	2.60198778966205	0.00926851521440638	0.137230840250459
Tk1	413.740150147244	0.143362646910901	0.382463633581767	0.374839943783183	0.707779505665491	0.904246849841007
Trim2	355.612726314349	-0.0036164158114387	0.443186037487669	-0.00816004004083571	0.993489302289792	0.998410789955394
Ank1	3.61026481404897	-0.758060178200714	1.74832952865075	-0.433591131293044	0.664585376106173	NA
Ildr1	150.414939579403	-1.40621718115186	0.427483763229262	-3.28952185348312	0.00100357762998901	0.0370393253770116
Pars2	81.1605788209678	1.54549453564721	0.489840541581325	3.15509722951467	0.00160444626465569	0.0489949536050749
Clip1	107.235965928246	-1.09646668213923	0.449178129579889	-2.44105091039215	0.0146445900913316	0.174950269193979
Arhgdib	1.90526784770312	-1.52037293500393	2.50144207392085	-0.607798577810296	0.543321072661373	NA
Bub3	211.373822787436	0.0791266451266331	0.376974354105851	0.209899278995555	0.833746284974127	0.953219416588534
Mtch2	484.033661461865	-0.484021643310446	0.369001152700688	-1.31170767291086	0.189618786872493	0.548120612353068
Atf3	66.0607962394985	-2.60717995613898	0.572634080041703	-4.55295981676311	5.28963797198199e-06	0.00103435622518792
Mns1	34.7508956363778	0.17979135791863	0.6328080693129	0.284116727705205	0.776320928122255	0.932120334466299
Cdr2	119.038201875437	-0.193548299243454	0.435048872090226	-0.444888635875634	0.656400235529541	0.883381156124388
Lmna	48.6341069818437	-1.55327621584159	0.617420245045248	-2.51575199923637	0.0118778729833352	0.157145678045446
Ap2b1	746.923472686826	-0.188585540858927	0.329874070802028	-0.571689494722686	0.56753235274184	0.834944028618422
Blzf1	84.0065988824099	0.560326941089517	0.47297253823242	1.18469233580359	0.236139113851598	0.596569448701868
Stoml2	111.407860266365	1.22965937059669	0.461401430488337	2.66505322555078	0.00769761384674453	0.125618746611734
Cic	158.543778861969	0.141830841521258	0.417491449037202	0.339721548425342	0.734066232583078	0.912587278589007
Aven	153.195074193791	-0.98836272649669	0.416545650903124	-2.37275968277137	0.0176557471684675	0.195422996961012
Tspan17	34.2838787810643	0.237595133843275	0.640387729816047	0.371017623825373	0.710624405164408	0.904674544923285
Lrrc2	382.840615779978	-0.0180516160466483	0.388588246570043	-0.046454354206502	0.962948114847007	0.989827592672272
Ctbs	11.2213007359352	0.0449112157142548	1.02281559666752	0.0439093966308119	0.964976625098332	NA
Zbtb14	76.36608202144	0.539669984799161	0.48416545006532	1.11463960248785	0.265004892463573	0.628805721916437
Rsrc1	1664.9917523304	-1.26429112760123	0.405372905633603	-3.1188348062511	0.00181567727190851	0.0528395270827473
Zfp638	729.451121984325	-1.1433717921408	0.418186126422018	-2.73412176994831	0.00625469085806798	0.111543654886441
Glp1r	24.0985437930152	-0.51163048871718	0.781234304345734	-0.654900182789155	0.512532022548796	0.807455337216181
Yeats4	257.45640566675	0.614011126588448	0.368813474493278	1.66482834563475	0.0959470070371105	0.415452009187327
Slc25a39	165.758190212589	0.51446209697842	0.442712673587877	1.1620676968858	0.245207967641547	0.607297975630728
Crb2	15.7009880297091	0.110834617950857	0.878659909869796	0.126140520019038	0.899620693282457	NA
Mgat1	100.454310366337	-0.101874903704556	0.459911126986014	-0.22150997818249	0.824695368096523	0.950271119166253
Ubr5	2714.81426532357	-0.181879889060578	0.322719151249929	-0.563585669942849	0.573036141529375	0.837537481443274
Tax1bp1	485.996162323017	-0.697430983197387	0.369670813625558	-1.88662712199892	0.0592104961524885	0.338518371954774
AA465934	146.658864164184	0.482728199635228	0.421649261934154	1.14485721478771	0.252268309906754	0.615374001378189
Cbln1	2.69466617149509	-0.439419172901554	2.13587279140026	-0.205732838898835	0.836999605501492	NA
Adar	524.102371740059	-0.364669873775349	0.340014889826137	-1.07251148313481	0.283490359021194	0.645928611141316
Trpv4	12.8331491035248	0.197193822599839	1.05757006188772	0.186459346483254	0.852084556555396	NA
Rsrc2	782.652425225335	-0.157053047505424	0.335490560610984	-0.468129556966981	0.639691943592536	0.875518295466841
Il12rb2	426.782889186228	-0.900786572982596	0.430039786664788	-2.09465868255755	0.0362013446086216	0.275202805804662
Pdcd6ip	230.266853612821	-1.15181773670952	0.401863193783002	-2.86619365627068	0.00415440023647802	0.0885371798007343
Endov	180.015875865516	0.503054651344482	0.415048516570822	1.21203818652522	0.225497763473807	0.584953918951594
Ppp1r8	330.500525413393	0.23386054374368	0.388150425265493	0.602499774626605	0.54684151316131	0.825334530222879
Rbm20	385.972801800979	0.251019389532302	0.355318256203134	0.706463529948191	0.479899924971535	0.785688096905512
Hdac5	96.1268878351471	-0.190633976237673	0.497049290735662	-0.383531331380683	0.701325843917657	0.902000941691123
A930001C03Rik	23.5758013315624	-0.756331937773633	0.77548313847256	-0.975304168783543	0.329409403225912	0.68169276055626
Btf3l4	276.842821338618	-0.153610827646643	0.396247244683836	-0.387664090306062	0.698264633347695	0.900689457619883
Plec	121.609784201419	-0.382669207448853	0.495675085933011	-0.772016222539314	0.440104819345732	0.75889197784738
Ctf1	10.7882601096856	0.355258160276484	1.08415844344237	0.327681034469912	0.743152844658878	NA
Rprd1b	328.571820920075	-0.444835409082542	0.359607947814183	-1.23700105013363	0.216086692764231	0.574516670732796
Srpr	190.908098348844	0.981818162427879	0.399043491634853	2.46042895827079	0.0138771042663575	0.169840554514561
Fbln5	4.35444960841298	-1.05635505376876	1.62662736317444	-0.649414289765319	0.516070630050929	NA
Slc22a27	3.40562687867136	-1.52070326102286	2.12232766835154	-0.716526144242388	0.473666530062391	NA
Thra	111.751485456729	-0.966838544101167	0.450747899266175	-2.14496516938891	0.031955631940165	0.262224145611457
Cux2	185.132622493996	0.259069260194676	0.464412426538986	0.557843083841184	0.576951539778981	0.838950830960655
Mx1	8.99648912097086	-1.11776305233282	1.22820600504896	-0.910077827121727	0.362781467074328	NA
Aamp	84.2475386727527	0.880044518939481	0.491977256773358	1.78879106060973	0.0736484711480218	0.371946470057023
Mroh1	180.188936336586	-0.658162177441843	0.394108452622039	-1.670002693581	0.094918830679557	0.413713465349058
Triobp	55.4402989563138	-0.263133276405572	0.554158163461111	-0.474834250861014	0.634905118076852	0.873253997149362
Nod2	82.6384621561749	0.231040738120206	0.4787200046968	0.482621857982594	0.629364256188976	0.870118332855659
Tmem255a	3.5610516645973	2.69551390072626	1.94411992718375	1.38649569043355	0.165595595304885	NA
Col6a6	8.82943112068188	0.889766136673497	1.18008639868503	0.753983892759856	0.450858893652437	NA
Cep55	1084.75071665882	0.0566066117574856	0.318112113723593	0.177945476815985	0.858765795407191	0.957531166176266
Zfp119a	160.658243770437	-0.360863863964158	0.412598339382996	-0.874612981971274	0.381784521737694	0.723201005765878
Sh3d21	37.7839323386153	-0.0869757980893876	0.625292949145449	-0.139096080018577	0.889374225807263	0.96730729126149
Fam174b	31.6434417880082	0.730051567391607	0.71126709257142	1.02640987473816	0.304698425399133	0.664295327976796
Rangap1	854.828232566041	0.339148595443543	0.364755700241683	0.929796560324696	0.352476427603614	0.699706194098162
Brinp3	17.8249618268425	-0.39616684860914	1.01110158911969	-0.391817056636277	0.695193391354432	0.898432806979886
Syvn1	135.000714837839	1.31458172927396	0.491417020330817	2.67508383895413	0.00747105643307577	0.122639757000092
Aurkaip1	25.8911630421023	0.969912632018921	0.814824807454778	1.19033272323726	0.233915644061421	0.594172238387494
Ndfip1	314.350417719048	-1.04768481778721	0.373026004991472	-2.80861066994822	0.00497557777094817	0.098504067202466
Grk6	157.592475352143	0.0375166902482148	0.457099404988923	0.0820755613303061	0.934586626776549	0.98309763515019
Cenpa	378.841598958272	-0.381583112018313	0.369507290438698	-1.03268087502489	0.301753266464036	0.661294122691339
Rassf5	52.0433568552208	0.429493395634656	0.561491079572611	0.76491579521009	0.444321687686734	0.761781643265354
Ppp1r14a	8.8182760758828	0.281400366478389	1.15977507093805	0.242633570534317	0.808289272648617	NA
Myadm	158.780669587442	-0.128873699468052	0.479099743996665	-0.268991376186059	0.787936318980921	0.936345324833974
Phgdh	679.4715843118	-0.905859103227055	0.331095808490822	-2.73594252780209	0.00622018886089653	0.111284470374884
Nckap1	316.710549502844	-0.584230252103797	0.364929207047656	-1.60094133552731	0.109389913167548	0.437706683208172
Zfp518a	427.925712776617	-0.892618602701237	0.453334442374393	-1.96900680659965	0.0489523094612259	0.313576115663692
Utp3	111.42957914864	0.628915279012093	0.505840161400719	1.24330831555677	0.213754241099291	0.573133051780005
Katnal2	1044.85308022138	-0.0411921288950256	0.327036622009414	-0.125955706862211	0.899766986059233	0.969850517594219
Rfx4	7.36325881030237	0.141714658375451	1.24299990543572	0.11401019240285	0.90922971376116	NA
2810006K23Rik	101.430767673858	0.262858468133297	0.451488832740413	0.582203698235056	0.560429482616576	0.832207169363756
Hspa12b	25.3803770977871	0.0452852219288134	0.722618994716201	0.0626681864993026	0.950030731075646	0.986179833641571
Ankle2	402.588875009157	0.293445314173663	0.343505642993451	0.854266356780805	0.392957423671068	0.729692382258094
Dgke	714.308198310669	0.251230522740371	0.330646963197048	0.759815001206138	0.447365174717976	0.763691836914586
Fis1	433.20858830609	-0.0597073496013215	0.353770881872898	-0.168774064403562	0.865974359255744	0.959076928484154
4930524B15Rik	49.8464589895882	1.16470620805482	0.650234211671964	1.79121028569072	0.073259556255919	0.37084263195001
Nkain1	173.194830002375	-0.143191447947633	0.439080171371439	-0.326116862668572	0.744335939294993	0.916363592280038
Slc12a5	15.576265076476	0.20145905420624	0.892271390604124	0.225782263476855	0.821370772595057	NA
Sfswap	591.208964637113	0.0408362334877688	0.332075389622147	0.122972778965145	0.902128653571274	0.97037556789051
AW551984	1.96412055208214	1.82213301518002	2.6532813200069	0.6867470107449	0.492242166891571	NA
Pheta1	8.48567891524402	0.413432707211324	1.25546365533204	0.329306790726635	0.741923811857052	NA
Dpy19l1	709.496281591374	-0.103114520576217	0.348006389007382	-0.296300653761934	0.767000486727105	0.927282410778253
Ctps	671.109579088926	0.582253553241935	0.342176279425769	1.70161869261966	0.0888268710920067	0.400003891887028
Maco1	448.109158653358	0.154694730612374	0.352048298447565	0.439413373944809	0.660362037650037	0.885301331687191
Exosc10	325.722367369497	0.591009854602643	0.388454524811395	1.52143897638879	0.128149714099733	0.466478351847038
Zfp637	12.0250634583309	0.248341212167227	1.11120431433003	0.223488344100749	0.823155453798643	NA
Syt11	28.1492611300088	-0.428080186161235	0.692683126558168	-0.618002907459717	0.536573422068463	0.821339507462449
Gm5134	8.16113298192679	-1.00472771004931	1.22831052048075	-0.817975335468155	0.413371271043956	NA
1810024B03Rik	71.6464063646049	0.261587442166378	0.501488031429498	0.521622502975234	0.601933192232337	0.85290861351213
Rere	3243.44347651413	-0.382528936632251	0.315772296916132	-1.21140752487812	0.22573925684334	0.585032749991537
Selplg	13.7170642178134	0.106397881847233	0.988959372626893	0.107585695421054	0.91432434452356	NA
Apob	2.05332671732887	-0.210587403380771	2.37142322105233	-0.0888021174420829	0.929239174866186	NA
Ankzf1	83.0797584943916	-0.30700392949732	0.483537195491108	-0.634912747892142	0.525485322408614	0.8146606958262
Slc47a1	18.0990598541676	-1.3116022154903	0.853331370223614	-1.53703738226171	0.124284155365021	0.463301403243654
Wdr77	664.242218036381	0.193333878120071	0.33016519709267	0.58556710344551	0.558166460426268	0.830950095887696
Galnt13	44.7500275306127	-1.59337983656597	0.729706987070019	-2.18358857020657	0.028992494192996	0.2495369422974
Tut4	573.418536378001	-1.09521412656892	0.366442323633078	-2.98877628465637	0.0028009713522763	0.0699991629876045
Lurap1	20.4994860110394	0.494144121122028	0.81080140833684	0.609451483484277	0.542225221787373	0.82338946241864
Psmd8	70.0013850285783	0.332269618601216	0.530244230064238	0.62663504808145	0.530898488776694	0.818450146044955
Scamp1	93.76791542773	-0.972922796280398	0.470788692840805	-2.06658063601665	0.0387736869983834	0.284323365318409
Uhrf1bp1l	373.176298553755	-0.792984235837622	0.367430481592446	-2.15818848888319	0.030913180011348	0.258694427028937
Fam161b	50.8024637749348	0.651228710928282	0.597609403844051	1.08972299756217	0.275835182483885	0.639280287252396
Gask1b	9.48371479443731	-0.770601837182898	1.18755263003173	-0.648899103665247	0.516403594134582	NA
Cars	1132.82453943752	-0.51243010436634	0.328302236305999	-1.56084865620203	0.118559464066873	0.453669321154338
Nelfcd	130.642080714558	0.178597862959658	0.431544686717035	0.413857170431959	0.678978711932034	0.892331445247347
Rmnd5a	407.186326889213	-1.08226448950471	0.375183668796628	-2.88462579668242	0.00391879158725349	0.085600544819235
Pcsk7	69.4597324530463	-0.70945902410937	0.533445875745051	-1.3299550270559	0.183533089403738	0.541074150358488
Tgfb2	25.6814570904632	-0.696448094530666	0.765336456318071	-0.909989441612623	0.362828078051335	0.708594184791136
Tsc22d1	1819.97786887914	0.0252276126969583	0.322469976485938	0.0782324387897193	0.937643158660088	0.983864573263734
H2ac6	36.3297581341671	1.49548204421965	0.797901647303946	1.87426865112108	0.0608934060691283	0.343029415693472
Zfp286	31.4178559478936	-0.239696805805929	0.689139570886628	-0.347820406681249	0.727975063137131	0.910765524046073
Eci2	86.3854913529713	0.381683135332375	0.464322480521175	0.822021658102701	0.411064570578117	0.741396800243435
Uqcc2	64.3071775575338	0.488431815040276	0.601886497165506	0.81150153283131	0.417077712988173	0.743442857662909
Snhg18	9.3877094322924	1.07924899910614	1.10993310136627	0.972354998492832	0.330873971452362	NA
C430049B03Rik	7.29351717738447	2.90889297838913	1.41945638121497	2.04930071602432	0.0404327186940555	NA
3110009E18Rik	123.468287961812	0.225173724538997	0.426498297424282	0.527959257748205	0.597527614198814	0.850466839250656
Fn1	3283.01244451608	0.139245072228771	0.308249060642828	0.45172910482967	0.651464148304078	0.880479942669351
Kctd17	5.80550537831256	0.00625358662249075	1.38629628320944	0.00451100294953757	0.996400752599768	NA
Whrn	250.807221958934	-0.294487316869262	0.401008562948531	-0.734366654676796	0.462725303979085	0.773475740574517
Hrh1	42.9753496944403	0.0326640339476192	0.613711221035928	0.0532237847834739	0.957553604953933	0.988411538117487
Igsf9b	444.216037680511	-0.548849621796762	0.34749207888864	-1.57945937516651	0.114230727639406	0.44595996156526
Marchf2	79.7584136518852	-0.161729135731926	0.48769696044572	-0.331618092481276	0.740177656150629	0.915143666717129
Lmf1	405.523031798075	0.119934462890427	0.345354635073343	0.347279146448856	0.728381615769399	0.910865195710279
2310039L15Rik	66.8262282064719	0.370565613776472	0.543738506442391	0.681514384921962	0.495546067774456	0.79589232442094
AA543186	11.8210113045267	1.81482905068234	1.08327066540845	1.67532372899441	0.0938707321795241	NA
A230072C01Rik	168.166299227036	1.58017676260304	0.500553734300705	3.15685740475118	0.00159479313634402	0.0488339678507978
Emp3	3.76800136294492	1.65171771829759	1.83074011707807	0.902213101078373	0.366943676681183	NA
Emp1	8.88185362393826	-0.773309713377286	1.30703706723811	-0.591650943007578	0.55408435311912	NA
Eif4ebp2	313.897733824404	-0.0793563402736401	0.360557084658437	-0.220093692927476	0.825798186699434	0.950545300968023
Eif3a	1215.88522386593	0.0848266042396131	0.324466494974478	0.261434094285407	0.79375776755217	0.93920033902473
Rfxank	50.4564230872891	0.280794765957065	0.58443872130713	0.480452022975225	0.630906010167387	0.870737789663905
Capn3	8.83413690218689	-0.368073661127017	1.14490377285643	-0.321488731064889	0.747840050706712	NA
Efna4	26.8986331839383	0.300764849283521	0.719433497256838	0.418057889200769	0.675904792755733	0.891480338144816
Ikzf1	22.3212542327447	-0.823078757921555	0.782191705938284	-1.05227241822288	0.292674582366482	0.653868690129647
Hira	1271.05974094281	-0.309739905414968	0.323184054550321	-0.958400951575228	0.33786061558672	0.689201028793847
Uhmk1	327.955031288382	-0.405024873073962	0.365529871552062	-1.10804862911532	0.267840814855855	0.632188107831256
Gpn2	97.4794627764409	0.631475550050262	0.481266361798598	1.31211237720895	0.189482220414538	0.548120612353068
B4galt7	53.3515552069562	0.50471244379257	0.580354887462426	0.869661744384374	0.384485284332377	0.724877026246393
Spin1	1475.1330389799	0.113139124549045	0.315318076283319	0.358809510328826	0.71973759758323	0.907849568293452
Rnf144b	50.7578739249136	-1.02693126669473	0.63689298318873	-1.61240788295892	0.106873210604156	0.435224262109581
Bag6	99.9095976378041	0.502482922316294	0.468446939878459	1.07265707071684	0.283425008332681	0.645928611141316
Cdca7l	158.58925995731	0.140383135192487	0.441141429570408	0.318227048702261	0.750312716504466	0.919514627615039
Dhrs7b	397.897406835735	-0.0326076432931202	0.352765580494784	-0.092434310760662	0.926352980062529	0.979397315103953
Ankmy2	266.891978551523	-0.479411206650941	0.365572107454369	-1.31139984937385	0.189722709712734	0.548120612353068
Plekhh3	9.7588083802661	-1.12139318812331	1.1440036832827	-0.98023564478874	0.326969813345753	NA
Ambp	1.8160616824564	0.619672059985759	2.6991199795111	0.22958299915886	0.818415818739918	NA
Fdft1	610.841352226208	0.376042118666873	0.341136149220958	1.10232269293544	0.270321407095883	0.634449863864121
Cldn3	7.45995912780914	0.11835436850909	1.22377014973354	0.0967129068598869	0.922954389690281	NA
Stk32a	3.23556216005052	0.0087414547585782	1.82055599822053	0.00480153028367288	0.996168947839058	NA
Rgs13	6.6820355141295	-0.894637691900922	1.42181673458282	-0.629221523520344	0.529204039755077	NA
Cdnf	11.7309898040103	1.92976779162808	1.03841353928975	1.8583808074652	0.0631149558086194	NA
Dgkd	460.9784261644	-0.497015156787304	0.35639350847372	-1.39456848952105	0.163146002744341	0.51614525520681
Tfap2a	6.45155061398379	-1.79431090010405	1.50338891620168	-1.19351079469003	0.232669387090152	NA
Zkscan17	381.534926158442	0.046421498774186	0.348767153724551	0.13310169343197	0.894112955899688	0.968989221995391
Ccdc85a	107.653241379942	0.504683506071877	0.507072282577986	0.995289080890077	0.319595686861332	0.675722884860427
Cib1	40.4904025298765	0.497020190689283	0.613184943590266	0.81055511209909	0.417621203573165	0.743818155917808
Med24	205.573448037649	0.462895158061256	0.391554669791765	1.18219802692541	0.237127135362442	0.597065738147829
Mthfsl	93.9865375598164	-0.41575474926878	0.50721906102609	-0.819674931828706	0.412401444364239	0.741396800243435
Uhrf1	1600.86050466844	0.38110604245246	0.329249594769066	1.15749889599641	0.247068590093232	0.608714965777888
Firre	1285.12434128165	2.14570060659915	0.968728953084488	2.21496487718997	0.0267624753873239	0.239209743919096
Igf1	3.71527461908549	1.23589455149597	1.86496736825103	0.662689638722735	0.507529347070264	NA
Pwwp2a	513.643918580726	-0.535312702440352	0.388207242820067	-1.37893538140005	0.167914678097035	0.521621238034991
Nrf1	1478.07358789642	-0.610102600988209	0.335428915343032	-1.81887301028976	0.0689308063599415	0.360691518516567
Etl4	3591.76411247534	-0.00505286147374467	0.306750615860258	-0.0164722129720076	0.98685766991646	0.996013401407023
Klf10	359.464457151766	-0.369269100426367	0.363951976242087	-1.01460941149209	0.310292051262494	0.669203340408398
Gmeb1	465.480959809888	0.172890211149401	0.363275623356445	0.475920210533261	0.634131223066242	0.873054442122872
Atp13a2	50.3945333962874	0.265254919237052	0.579630456125485	0.457627642636546	0.647219980426412	0.87878108196282
Magix	13.9089493629552	0.943106717127945	0.989476604795286	0.953136953978883	0.340520684791615	NA
Mpp2	5.38777272189632	0.313739986183187	1.4363753237038	0.218424795389957	0.827098147980286	NA
Pex7	165.111751213212	-0.991388780954599	0.467851935335377	-2.11902250707572	0.0340885648970661	0.268579987439642
Slc66a2	80.1187615516203	0.292624034045509	0.507807360173504	0.576250084176659	0.564446156669422	0.833397385380498
Ano7	8.81080098579419	-0.796964041440697	1.15470405796132	-0.690189002061506	0.490075338636348	NA
Ank	388.639340440177	-0.21512438820285	0.37159550014658	-0.578920864536821	0.562642571114271	0.832690002302737
Meaf6	304.97817965896	-0.356344076841536	0.355082187786651	-1.00355379429971	0.315593735451615	0.672810946400001
Golm1	441.230727283481	-0.345810758908093	0.361363936705001	-0.956959795327875	0.338587548221466	0.690178641637977
Zfp933	62.4017240608469	-0.459525805499695	0.520776014701296	-0.882386654775696	0.377567749974274	0.719339074450949
Tspyl3	9.90079327664638	0.338221077970863	1.08475849942374	0.311793895277646	0.755197163805879	NA
Lad1	23.315933460002	-0.614712673621469	0.759729702446984	-0.809120232684815	0.418445991407549	0.744252771093084
Ginm1	61.8547715994385	0.457308546289667	0.522027788547823	0.876023377149726	0.381017325298122	0.723004785458872
Plekhs1	5.60170184037609	-0.720765004286918	1.45520427343297	-0.495301599538711	0.620387242006107	NA
Gm5141	63.9428896545914	-0.865894931440718	0.54686137957627	-1.58339016756248	0.113332562658421	0.44447739035565
Ccdc149	6.69558457746358	-1.19503061253841	1.354985449323	-0.881950882303199	0.377803369431113	NA
Sspn	4.01361400969	0.0298855145947495	1.72510328248259	0.0173238987475239	0.986178220019498	NA
Bcl2l1	355.623355300175	0.080269390756777	0.353736772629995	0.226918423436678	0.820487175877749	0.949257843298047
Map3k10	55.0439518804376	-0.0989182048235356	0.574742509249857	-0.172108732574247	0.863352047606355	0.958448768264822
Clgn	7.41609472795021	0.308038450108313	1.24742210321588	0.246940028811565	0.804954636898132	NA
Rbm46os	3.55053958788596	1.37140772421524	1.77453060147863	0.772828444362985	0.439623917113345	NA
AI987944	143.415687999596	-0.767241146535428	0.433802250425105	-1.76864261488632	0.0769535343724864	0.377606909131534
Cgnl1	72.9282239572728	0.23491673697654	0.49693521187306	0.472731115372337	0.636405024632661	0.873890649815897
Col17a1	24.3430924886229	-0.0692826191274565	0.756589005525898	-0.0915723313733574	0.927037835426756	0.979501726577554
Pde7a	877.066025617536	-0.20359077246243	0.349959285841279	-0.581755594720145	0.560731318293505	0.832227155257713
Klhl12	291.15318775501	-0.103941228271415	0.368215881402989	-0.282283392762349	0.777726218650353	0.932524256944124
Stard6	41.6823329257512	-0.255661878936639	0.664461870812746	-0.384765311851412	0.700411301358314	0.901619788447805
Ogdh	1003.3080363281	-0.663463101501738	0.339535393464057	-1.95403222837201	0.050697405903809	0.318967853275774
Bpifb5	1.94829785012092	-0.836205687527838	2.44790629830568	-0.341600366037956	0.732651661698989	NA
Ptp4a2	762.015311160192	-0.609279266908031	0.35408920640374	-1.72069426542564	0.0853063175381016	0.395197656146343
Sez6l	8.70586223020322	-0.379165604951717	1.2213342553325	-0.310451953096568	0.756217291486033	NA
Slc19a2	633.716432696124	-0.0866670522339511	0.337061372832806	-0.257125435363788	0.797081942901906	0.940269468689658
Uros	43.651526693335	0.041678500242734	0.591152202055103	0.0705038399549919	0.943792644315887	0.984213639543365
Urod	26.1841016958399	0.550006699647372	0.754734786214196	0.728741684752924	0.466159689026488	0.775505014396079
Akap1	514.016640205435	-0.0228507135262043	0.347014124794516	-0.0658495199287214	0.947497630557636	0.985368436267279
Ak4	207.393171887029	0.013301193727715	0.421894791623942	0.0315272764485111	0.974849039493091	0.993614160071236
Sypl	208.678078575363	-0.366623617716377	0.407465944144991	-0.899765055177028	0.368245294616059	0.711591895594762
Eny2	104.459497165402	0.342936598354981	0.44475418373575	0.771069977295	0.440665454886054	0.759093593358105
Man1c1	59.2123761879682	-0.772852107404617	0.544930754004845	-1.41825746064929	0.156115611399243	0.506864143505961
Gpatch3	70.4247082894359	1.12088671158142	0.535173913603971	2.09443450640771	0.036221291594782	0.275202805804662
Azi2	271.520142861808	0.0229283157185083	0.392029923691382	0.0584861367280681	0.953361404880352	0.986736578957787
Dmrt1	114.768642784395	0.213273821902609	0.510304803153349	0.417934184794492	0.675995237870747	0.891480338144816
Gtf2ird2	80.1052608380992	0.234131231265084	0.494053598879162	0.47389844299535	0.635572329576919	0.873392822767148
Noc3l	387.338056353881	-0.170524558483258	0.344167298271082	-0.495469962834602	0.620268419690568	0.864080965613183
Rcn3	11.0346690295289	0.613009524336461	1.03546312926555	0.592014826033706	0.553840660415209	NA
Yif1a	18.4475084232796	0.835924704511037	0.876226504090359	0.954005272162863	0.340080973687567	0.691427516726794
Trabd2b	8.01740304197851	0.695920456075296	1.20362031869213	0.578189355287297	0.563136284663873	NA
Arhgef33	20.6891434979489	0.603479688899894	0.810758808704008	0.744339355207934	0.456671197802411	0.769769833658201
C8b	6.38943136928578	0.39851195566324	1.35413361270818	0.294292935293321	0.76853407057837	NA
Myl6b	15.0987170822798	0.446048362454324	0.931919421063729	0.478634045361118	0.632198993827747	NA
R74862	40.006623619963	0.176484287948204	0.63162472370517	0.279413204272515	0.779927738915456	0.933334182730478
Nkx6-3	7.95334888613803	-0.372075738342373	1.21546795748696	-0.306117274462469	0.759515355757487	NA
Ddx28	12.0883291971251	1.00201026947045	1.05414723451975	0.950541097730946	0.341837381726175	NA
Hsf2bp	729.824768584837	-0.951717494745549	0.337118114555293	-2.82309805867596	0.00475620221067301	0.0956906675815187
Zfp661	42.3888918046318	-0.65041952034371	0.6097236113364	-1.06674484676444	0.286087069907678	0.647851784069684
Scaf11	670.520588228618	-0.216037686285498	0.342678712910966	-0.630438011308945	0.528408047889852	0.81635252240166
Mon2	516.519604300829	-0.456069676041484	0.343282131490004	-1.32855640945228	0.183994361421593	0.541074150358488
Polr3e	503.400975090542	0.204294452329923	0.377970599026657	0.540503554657475	0.588849810235244	0.845453021082725
Erlin1	193.566510735178	-0.445030568163659	0.391477687292952	-1.13679676418092	0.255623256376883	0.61898257996453
Zfand1	457.110113262764	-0.145275973590201	0.343464391484343	-0.4229724454473	0.672315365037086	0.891282324969375
B9d1	95.0925475585603	0.397696387680042	0.484393356512467	0.821019492388116	0.411635165339452	0.741396800243435
Smim8	10.9801643169988	0.943069599111868	1.03896773224945	0.907698641487208	0.364037461906928	NA
Pax6	13.4491302753507	0.830534630989863	1.02345145238728	0.811503690822441	0.417076474219154	NA
Fstl4	39.6401594040487	0.158753273562427	0.63596104174958	0.249627356301077	0.802875540926006	0.942701862819762
Kank3	244.766130839768	1.20159465149202	0.439649703051571	2.73307281490662	0.00627464589550825	0.111720771807244
Fgfr3	6.22854865997868	0.0163446861652661	1.34132374707705	0.0121854892980786	0.990277626830123	NA
Gabra1	12.1614084198075	-1.25312458592706	1.09605863991743	-1.14330067780084	0.252913773697168	NA
Gk5	483.934918432211	-0.104719367882472	0.334910106581969	-0.312679031848929	0.754524527508085	0.921653457467114
Rpp40	165.182306785246	0.0818112521936323	0.409643317116019	0.199713381801519	0.841704747448631	0.95451594929653
Slc6a15	104.99649485167	0.406688474643657	0.441633822606261	0.92087257321829	0.357116959404131	0.703131183451412
Slfn9	7.16696848679737	-0.653806007564065	1.284032774663	-0.509181712854378	0.610624860052792	NA
Ranbp3l	2.92891328191626	-1.085675174129	1.97059210900037	-0.550938557589033	0.581675794679863	NA
Nol11	326.580943210117	0.133661645023365	0.358831768865914	0.372491113163702	0.709527227413618	0.904445688224298
Cep152	725.554357507624	0.0104778366156161	0.323492670136645	0.0323897187877248	0.974161261406602	0.993594566218703
F8	28.64104372507	1.66065364721714	0.732717569624804	2.26643077231995	0.0234250212810899	0.223923916980298
Fmnl1	6.35628953766303	-0.198851358014265	1.39612847057835	-0.142430558651877	0.886739926122143	NA
Car12	18.2700587261871	0.829630977265326	0.845106717962343	0.981687826675511	0.326253664425534	0.680360318258785
Jakmip1	334.964689398931	-0.373236307645976	0.408477096396459	-0.913726402137663	0.36086062723759	0.707096110812119
Nasp	2690.76861170467	-0.152846415153113	0.356331361409675	-0.428944605236095	0.667963538137389	0.88918543754721
Smad2	639.907202672881	-0.525284115562962	0.36441975526569	-1.44142601484376	0.149464365133835	0.497018782926831
Dcstamp	19.2266511422799	0.0627890453737091	0.835606422878148	0.0751418893567616	0.940101819127691	0.984213639543365
Des	2.96892535988275	-0.664487756521115	2.00053392222638	-0.332155205737082	0.739772065971145	NA
Ddx4	52.3537220241199	-0.427608578389254	0.640688625276665	-0.667420274871592	0.504503718791541	0.803314064235789
S1pr4	13.3888573919571	-0.810281771793946	0.966060896005059	-0.838748131866941	0.40161066248488	NA
Asb1	151.593579625171	-0.227184606454784	0.402513808103435	-0.564414442141083	0.572472112386135	0.837042393369521
Rtn2	37.3119148790247	-1.53628050504417	0.645126332673156	-2.38136381548466	0.0172486672087483	0.192253644708708
Ccdc115	43.9882864233485	0.756246595278344	0.608461741780381	1.2428827374841	0.213911047797185	0.573137629506591
Gm17801	6.64239087015963	1.96283704276965	1.44791379870179	1.35563114636351	0.175216556749136	NA
Fam216a	38.9888797918133	-0.142698147524046	0.614870302400998	-0.232078451287738	0.816477081378368	0.947532033993268
Ngly1	151.985296021953	-1.19319977499921	0.506417809439936	-2.35615681904791	0.0184651206229943	0.200011889663649
Cand2	211.89501232793	-0.0643332088414522	0.404316802703629	-0.159115842852095	0.87357760644717	0.96239969065062
Fastkd3	288.929814853601	0.545135095325666	0.357436846935457	1.52512282938782	0.127228464016872	0.466148156270719
Mfsd3	11.2309593530339	1.07955038879114	1.05611821629483	1.02218707350633	0.306692367648064	NA
Aldh3b1	13.6312147045027	-0.687831979754872	0.971612309856301	-0.707928432747626	0.478989701906956	NA
Pole3	6.24520575938105	0.480117817795502	1.36049210261253	0.352900113770259	0.724163325535854	NA
Slx4ip	667.394322763726	-0.375884613432842	0.386811747507813	-0.971750769863186	0.331174552640379	0.683062835627251
Cyfip1	945.025126341687	-0.37698971233166	0.326779071034857	-1.15365317349668	0.248642388963968	0.611241302909659
Egfl7	78.112735599223	0.9715897440337	0.528120422139876	1.83971250363116	0.0658104568678215	0.352353455016772
Exosc1	257.593997571536	0.573659363768544	0.376447251311502	1.52387714817939	0.127539402919931	0.466442032421534
Gabrb2	64.4120994547459	-1.74408348775955	0.588454616084264	-2.96383687048826	0.00303829304996485	0.0727566505092818
Vps39	60.6099418660128	-0.490076330079223	0.52206494360748	-0.938726754362754	0.347871053402816	0.697368841947444
Ppcdc	292.036170504188	-0.137722427706753	0.36369367419699	-0.378676995168626	0.704927738523133	0.903362709544665
Ptprf	555.566898983465	0.121093622498416	0.388057287831318	0.312050891184534	0.755001847365701	0.921653457467114
Acin1	704.044467535035	-0.00242508394999667	0.3263398513026	-0.00743116092109755	0.994070846002373	0.998410789955394
Trim44	235.7769750271	-0.798363983310046	0.490902929261846	-1.62631741576796	0.103882148781041	0.430755368420193
Pank2	601.934073577412	-0.778956481631239	0.389657952825338	-1.99907759095681	0.0455999593254426	0.303242500941869
Mvb12a	60.6848183460469	0.293280287272196	0.556564686332256	0.526947351268194	0.59823015013658	0.850696151519298
1700028M03Rik	2.66745887103852	1.08145584423653	2.16029955407222	0.500604576896736	0.616649440688278	NA
Pex11g	65.2837074762792	0.388359519625316	0.532543045211889	0.729254701788087	0.465845875636172	0.775435801947547
Stox2	218.361513876231	-0.493546467891908	0.397090404286238	-1.24290706238306	0.2139020829124	0.573137629506591
Mier3	244.979703804982	-0.471770827192045	0.370601390744714	-1.27298720127314	0.203022583542109	0.561770880588633
Fcho2	1378.86369181833	-0.558886658662556	0.339464695078876	-1.64637638836845	0.0996862912138427	0.422151748430658
Morn4	51.0506982056227	-0.521004590420695	0.560130084595696	-0.93014927201555	0.352293802613182	0.699706194098162
Myo1a	7.91686946475074	0.365046988233314	1.23146344816923	0.296433474153061	0.766899064760459	NA
Tspyl5	5.04631321725703	-0.0639768738590535	1.49400650292372	-0.0428223530043898	0.965843145210486	NA
Lrrc9	10.7210407312625	0.656069176187164	1.051646808367	0.623849348438484	0.532726527410554	NA
Nanos3	14.3277919509037	-0.60234729099658	0.947867272300797	-0.635476409618488	0.525117747600073	NA
Rtl1	875.076589125004	-0.156706589856008	0.381479058004666	-0.410786874319301	0.681228818563523	0.892587758054668
Mfsd7a	2.24443465154383	-1.25291066206181	2.21875804681671	-0.56469008139909	0.572284581793719	NA
Dbhos	18.0368314356812	-0.458306828864924	0.87007731608399	-0.526742647340415	0.59837231544153	0.850696151519298
Ppp4r3a	1151.4169621845	-0.137757486332602	0.332764976233267	-0.413978321552792	0.678889983232398	0.892331445247347
Cdc45	481.252321007974	-0.0115458793556829	0.360761948528571	-0.0320041495583853	0.974468741725005	0.993614160071236
Usp19	175.363295796245	0.82161082346272	0.428133708558788	1.91905193877044	0.0549777610219118	0.328745774866003
Calb2	10.2473641211301	0.23548713995468	1.11387102756913	0.211413291239471	0.832564786220228	NA
Anxa2	19.2702494258786	-1.51644612819647	0.893465784334665	-1.69726267618151	0.0896470102887254	0.401933055783642
Rabl3	141.753000483625	0.369780338087536	0.408583706374018	0.905029574892148	0.365449719378125	0.709805809238948
Rbck1	331.386581485248	0.057459713097613	0.378489713131566	0.151813143406726	0.87933431535663	0.964956215316037
Map2k4	698.127069540165	-0.749571718195458	0.361458382509558	-2.07374279990764	0.0381032040077531	0.282755200978972
Mmadhc	324.819121634468	-0.206045773201951	0.386383855403151	-0.533267035670949	0.593848743147252	0.848565586492475
Slc6a16	5.87668625241647	-1.1206938497406	1.41874649453868	-0.789918321599102	0.42957547066976	NA
Gpr137b-ps	1.72469105237094	-1.38865113676136	2.61988198216093	-0.530043393640185	0.596081844787005	NA
Tle4	2353.09399047946	-0.0671276631909322	0.338641108080843	-0.198226563725119	0.842867804992521	0.95451594929653
Ralgapb	876.667967370413	-0.847766676533555	0.341674187609256	-2.48121370380801	0.0130935846345998	0.164163210728065
Mfap5	104.079839887521	-0.165831821840244	0.494000910216152	-0.335691328519382	0.7371036455949	0.914284134631734
Slc25a14	63.1651960476272	1.63590805097274	0.654277618757168	2.50032708451838	0.0124078688671607	0.159929588289421
Ctnnbip1	106.490291000455	-0.421698005809897	0.439688547390151	-0.959083442843713	0.337516710716531	0.688751603377235
Zgpat	72.686897670762	-0.297011822326473	0.496542726863042	-0.598159647212788	0.549733413868665	0.82648735351766
Slc35c2	100.644737208122	-0.0286094031856598	0.476660913683519	-0.060020451361479	0.952139346221877	0.986230303302132
Psma6	384.314300081646	0.310008512914815	0.34631165315808	0.89517205120818	0.370695122679273	0.713625509197564
Gm3772	2.38416497146839	-0.806443871389415	2.29322082573081	-0.351664289082329	0.725090045106127	NA
Ppwd1	200.13857505937	-0.351109845563133	0.417092826805881	-0.841802646791966	0.399898430168271	0.734165984207047
Lrig3	220.078297121714	0.449364924044389	0.418162300000854	1.07461845327394	0.282545586626249	0.645135817014173
Ikbkg	180.43187727407	1.93145576289225	0.585973402598377	3.29614920118833	0.000980199435841576	0.0365394746217064
Sidt1	5.06831906625214	-1.49423590472127	1.54180993851163	-0.969144034811266	0.332473329638272	NA
Trappc12	146.306778963945	-0.0321951378712734	0.409240141880763	-0.0786705275863524	0.937294688381176	0.983667047614304
Jmy	366.969659269655	-0.532493338729835	0.382762684287999	-1.39118404324173	0.164169624686766	0.517194640123994
Taf4b	446.974448631145	-0.321578729939024	0.387055561062075	-0.830833508906621	0.406067689946426	0.737987877698159
Slco2b1	38.3467485096492	1.62605604715381	0.66197064993607	2.45638692185348	0.014034196198445	0.170487322742014
Mta3	632.670157266763	0.274459100548331	0.341696999416711	0.803223619220663	0.421845496126311	0.746502089749258
Gpm6b	10.8529381714424	2.00399288200621	1.25420624063524	1.59781766114575	0.110083562928011	NA
Zfp82	76.6415210957726	-0.820407497408886	0.486515859427922	-1.68629137470169	0.0917396915454775	0.407707576541424
Mfsd6	21.3752008115867	0.0888490911743414	0.775921953231154	0.114507768216055	0.908835288759157	0.973465128628634
Mmp16	12.0201375409606	-1.64946965695271	1.1333329558898	-1.45541488790262	0.145554437251361	NA
Med8	142.088025568551	0.333088475491797	0.414094109951372	0.804378684668836	0.421178307523899	0.746502089749258
Txnrd3	113.307469871133	0.00119267296803765	0.43405589215843	0.00274774053200118	0.997807623011194	0.999242027500698
Anxa7	525.555557487915	-0.274846647746392	0.345555338355756	-0.795376650970538	0.426394437837207	0.749738508303125
Naga	115.107729475579	-0.543680202226319	0.432004251537102	-1.25850660101577	0.208208601445589	0.566860113557727
Icosl	23.3861655636362	0.615841423558412	0.826563641763663	0.745062318788149	0.456234047176648	0.769769833658201
Fbxo17	210.508858920744	-0.658865736881263	0.42128929177524	-1.56392709177325	0.117834691360325	0.452603725687065
Fbxo16	22.8815246420119	-0.446553178245813	0.763643938968637	-0.584766218204939	0.558704922080682	0.831418566289891
Tdrd12	914.677015905152	1.17332431183813	0.352993648825842	3.32392471009306	0.000887601553451014	0.0337652113131911
Slc27a4	52.6512348124511	0.521138843317942	0.596579801137382	0.87354423050259	0.38236650886278	0.723201005765878
Uba52	143.569994696817	1.40561887797011	0.559828201580816	2.51080398236636	0.0120456562528794	0.15776837202655
Jag1	243.39888991608	0.930515751649693	0.412278357909822	2.25700848418831	0.0240075446318152	0.225057513802065
Mthfr	215.207539938307	-0.17655368320192	0.413890634247309	-0.426570858562664	0.669691927030044	0.889988865371085
Zbtb10	91.9426500169766	-1.35434238514162	0.505107076422874	-2.68129758690566	0.00733372662951064	0.121098840018556
Thsd4	572.143425210137	1.168023272636	0.352182661346221	3.31652690729073	0.000911438103307733	0.0345540445560136
Hcrtr1	2.1802522597435	-2.72746481451837	2.47352470017004	-1.10266326199649	0.270173426494536	NA
Mpdz	38.7776912754052	-0.372952434012517	0.618365351481482	-0.60312634451299	0.54642464201885	0.825091592178172
Nebl	31.3700914574589	-1.11510830386027	0.738785626358524	-1.5093800746458	0.131201682039376	0.471277456658359
Serbp1	2111.00861790026	-0.581612629457912	0.372044877537821	-1.56328621779986	0.117985288544054	0.452630192412033
Arhgef1	137.973488074513	0.685466988514379	0.441391785838921	1.55296725155762	0.120430958524214	0.4567279563494
Snx27	417.308641857288	-0.572183286797981	0.364651506053412	-1.56912360788158	0.116619139877198	0.450437890798875
Slc4a7	574.723693284287	-0.606296739216352	0.366879600769603	-1.65257686157672	0.0984170104038017	0.419621419838113
Tmem74b	2.42501144687602	-1.37104843935902	2.16643906546038	-0.632858067054691	0.526826333282253	NA
B230354K17Rik	83.7952050737172	0.189392063755887	0.485878863163884	0.389792761353372	0.696689796849672	0.899521348313287
Slc22a15	2.990802972918	-0.707789576308584	1.89669620159474	-0.37316971253144	0.709022136574218	NA
Gm3704	1.46856632891451	-0.257560428297551	2.95723075711486	-0.0870951405053127	0.930595888024147	NA
Zscan21	160.904897314067	0.153227918608699	0.399336356579486	0.383706407102954	0.701196063295013	0.902000941691123
Gm5176	17.143696187736	0.596335332177534	0.865439331656368	0.689055038712194	0.490788632522257	0.793449628993631
Mrpl41	42.1569878205044	1.090453994399	0.625652971064776	1.74290548407881	0.0813501259502424	0.386815614566054
Mcm5	1163.00592951817	0.340399692817069	0.324715908294327	1.04830001894618	0.294500400919415	0.65588880820963
Fbxo46	211.621372826868	0.0413436305237684	0.424014256185169	0.0975052841282616	0.922325138100438	0.977985817329979
Ppm1k	54.3953478277076	-0.427674260948626	0.562380067350703	-0.760471940201121	0.446972535664048	0.763284186074993
Rfx5	12.4971093979239	0.114482362588473	0.990025601184026	0.115635759773845	0.907941220801635	NA
Yipf2	46.636833618529	0.437567649902697	0.576569407196118	0.758915829458602	0.447902909127234	0.764170492137173
Crk	825.215417884017	-0.487363103309425	0.326923092470669	-1.49075765687354	0.136025132439396	0.477990435741983
Bmpr1b	27.209672396855	-0.0897005310526059	0.735286138411235	-0.121994046081741	0.902903733589851	0.97037556789051
Aurka	287.796051222797	-0.0514308888842447	0.419091888711425	-0.122719838464014	0.902328953787989	0.97037556789051
Cfap54	12.7133121550308	0.261269787507971	0.978157925420648	0.267103890607045	0.789389172119047	NA
Lmnb2	194.277626988673	0.632111100562457	0.438531503915206	1.44142688705138	0.149464118875523	0.497018782926831
Tmem268	157.464006255358	-0.600314131268704	0.415097526843233	-1.44620021187315	0.148121054320805	0.495634125325637
Anapc10	341.128399487746	-0.929055186270364	0.389919424027108	-2.38268506009532	0.0171868910052021	0.191756843987971
Arhgef9	11.1840770287237	1.29302963370798	1.03167728891316	1.25332761281403	0.210086503287722	NA
Pcbp2	1074.57322913007	-0.364100378360109	0.336417077107615	-1.08228863258222	0.279124295445965	0.641846619619121
Thsd1	15.5690715273578	-0.306249716651895	0.982363418791997	-0.311747883515947	0.755232134316632	NA
Vti1a	1018.18774096531	-0.544292669244743	0.348235937141731	-1.56299971138021	0.11805266270876	0.452636731527979
Grm6	2.13938672216445	0.687229738302674	2.52635146922521	0.27202459621085	0.785603107173611	NA
Zfp28	25.5912882918155	-0.167350078326631	0.721472394189507	-0.231956315549162	0.816571943610519	0.947532033993268
Mzt1	393.743050603141	-0.0658729446843974	0.344851303583457	-0.191018401264229	0.848511176478623	0.956269522045574
8030462N17Rik	1416.22366114587	-0.26908465383665	0.354185216376299	-0.759728643080248	0.447416803790799	0.763691836914586
Chm	291.382979927374	1.84873152889174	0.513327414120703	3.60146658455501	0.000316427098826656	0.0181798785748552
Gm19705	54.2248091581136	0.0385648558403645	0.547499024251857	0.0704382183932882	0.943844872897768	0.984213639543365
Ctsa	146.465887169032	0.617568121213239	0.472381904137214	1.30734923544796	0.191094129776514	0.549860888300854
Gm15446	40.9564852317913	-0.577448120696763	0.600115217537056	-0.962228758448549	0.335934706111679	0.687660077881808
Nipa2	417.936878587614	-0.480554704541708	0.370929895746201	-1.29554050523475	0.195133837765655	0.554321174916553
Mpz	1.89692023583051	0.612773495193416	2.46552900936002	0.248536315276402	0.803719475783303	NA
Mrps14	2.90255944107226	-3.09334032158291	2.31668308483047	-1.33524535221842	0.181796057888221	NA
Snrnp40	453.303093176564	0.157943884965546	0.337106249096492	0.468528499216094	0.63940669550898	0.875518295466841
Fam174a	56.0768216668981	-0.66666705277031	0.543629003521936	-1.22632723502842	0.220075556360155	0.579229548171381
Vav3	38.4233066133482	-0.207464524696531	0.634918974122054	-0.326757481115454	0.743851320762025	0.916331434705297
Hypk	6.79044973978537	2.4487101730589	1.44772562594621	1.69141868401927	0.0907568663052905	NA
Ctnnd2	1048.77355476606	-0.0701575999627465	0.328143756850168	-0.213801416294447	0.830701920448924	0.951789021928835
Cdh23	33.9406533823971	0.190744780323313	0.732047919722426	0.26056324344947	0.794429338167771	0.939491713869282
[truncated: 12,903 more rows]
