# Supplementary material for: Transcription elongation can be sufficient, but is not necessary, to advance replication timing
Source: EMBO Rep. 2026 Mar 24;27(8):1964–99. doi: 10.1038/s44319-026-00735-2 (PMC13121604; doi:10.1038/s44319-026-00735-2)
Supplement: Supplementary file 4 — Source data Fig. 3 [file 44319_2026_735_MOESM4_ESM.zip › Fig3/3D/R26vTRE_Ptn_cas_DESeq.txt]

baseMean	log2FoldChange	lfcSE	stat	pvalue	padj
Zc3h14	505.676467606754	-0.214936469808371	0.274404206773932	-0.783284164391278	0.433460260280032	0.999867873460571
Troap	120.186203698149	-0.00156783018281107	0.378009622582985	-0.00414759331283128	0.996690708819236	0.999867873460571
1810013L24Rik	975.403544649656	-0.114182336516437	0.274842300634069	-0.415446735284255	0.6778149000299	0.999867873460571
Srsf7	642.867050888073	-0.28435357770261	0.386747141343557	-0.735244161636898	0.462190808097258	0.999867873460571
Fignl2	2.57369860118015	-0.446344252125166	1.70317999994383	-0.26206522630602	0.793271155472516	0.999867873460571
Sema6a	36.1622995839456	0.789432402815938	0.604283550007279	1.30639399799387	0.191418605887519	0.999867873460571
Anapc15	31.872681597304	-0.110028931459575	0.601752615923417	-0.182847450178061	0.854917716311165	0.999867873460571
Misp3	2.2316554380477	-1.97115841167354	1.98384785635186	-0.993603620036843	0.320415881095268	NA
Nmb	17.4091044579512	0.0607307781541901	0.726262067024263	0.0836210245745372	0.933357750287331	0.999867873460571
Tcerg1	1333.08035004594	-0.0147849273612785	0.253328680238233	-0.0583626273478967	0.953459783062025	0.999867873460571
Zfp712	62.530412720804	0.27062079595109	0.487543027065162	0.555070590548965	0.57884637776857	0.999867873460571
Fam129c	17.7993283476684	0.0465259449760468	0.753640482654253	0.0617349333626381	0.950773920214213	0.999867873460571
Atp5g3	244.061089704559	-0.116484337417619	0.463809845107102	-0.251146754745407	0.801700648942284	0.999867873460571
Fyco1	289.412330280556	-0.0634968457460804	0.271852462322954	-0.233570978918144	0.815318060052365	0.999867873460571
Tlr3	2.41716821042245	-2.02342857716416	2.03962805974011	-0.992057629086545	0.321169414007992	NA
Ifi44	1.36039729811227	4.00242948109875	3.06204511566378	1.30710989874854	0.191175389901057	NA
Trafd1	16.8201642840007	-0.0266372375579591	0.707324262173931	-0.0376591599955735	0.969959438483633	0.999867873460571
Erfl	5.92619666115065	1.90520208766893	1.37579348222294	1.38480237934446	0.166112903205032	0.999867873460571
Krt80	4.61742094535584	1.70793781394986	1.55406798305263	1.09901100374965	0.271763266272507	0.999867873460571
Armc8	341.713104195441	-0.0909946987518827	0.280886936997738	-0.323954897028962	0.745972181276666	0.999867873460571
Ppil4	398.644640872213	-0.234612070917157	0.273138447878073	-0.85894927184285	0.390368503871646	0.999867873460571
C530005A16Rik	14.3576741908666	0.192293676708273	0.754142428207179	0.254983235945778	0.798736047152423	0.999867873460571
Katnbl1	457.355871346929	-0.124562626832408	0.298533190551867	-0.417248837900207	0.676496406395419	0.999867873460571
Spag9	624.920292991886	0.0370103384425366	0.250334393601492	0.14784360195209	0.882466198041	0.999867873460571
Taz	7.33305983797434	-6.43272248366911	1.67044310793982	-3.85090785378658	0.000117680773783594	0.00881718762368539
Gfpt1	194.06264177164	-0.662858625148516	0.318771225008608	-2.07941800622254	0.0375789469124792	0.999867873460571
Abcc5	1062.4989858284	-0.128853212866534	0.263311670958803	-0.489356253740434	0.624589501436386	0.999867873460571
Kcnmb4	12.0281162671176	0.152293364568103	0.893354519056339	0.170473604061433	0.864637691412608	0.999867873460571
Gm4013	3.397263691388	0.154460594511635	1.54923449848434	0.0997012361025708	0.920581519165999	0.999867873460571
Hpcal1	267.769668013135	-0.336336536740432	0.315891454505077	-1.06472185918225	0.287001815128694	0.999867873460571
Tbc1d31	655.675627257723	0.177906263282296	0.231122446067624	0.769748963414149	0.441448819346247	0.999867873460571
Cyp3a13	2.66514101506929	0.198345699254073	1.74100717139889	0.113925837016916	0.909296583929403	0.999867873460571
Akap7	436.706171304132	0.162275970023555	0.327846491007292	0.494975467100381	0.62061743800424	0.999867873460571
Ablim1	354.17945271843	0.122633161459352	0.413031284591766	0.296910103505988	0.766535142339922	0.999867873460571
Ulk1	837.039019297334	0.135417875410498	0.242845945170346	0.557628727609632	0.577097935480552	0.999867873460571
Golga3	181.662339905164	0.127529389995644	0.297392520307598	0.428825142823829	0.668050479970443	0.999867873460571
Mir1193	25.6467325700341	-0.372481901489887	0.607787358951473	-0.612849043343836	0.539976159182417	0.999867873460571
Wdyhv1	155.602642105388	0.0752558026442904	0.386038018458957	0.194944018583215	0.845436773364884	0.999867873460571
Traf1	36.1628635291956	0.236883491021797	0.509100419753064	0.465298164823153	0.641717948820828	0.999867873460571
Rxra	108.652497636074	-0.00404347869661641	0.459017175850334	-0.0088089921452848	0.992971532070738	0.999867873460571
Dapk3	81.1607148864656	-0.531589064360841	0.389313115047401	-1.36545377952684	0.172110470784238	0.999867873460571
Ap3m2	12.2400550770835	0.161846358942025	0.872549768779413	0.18548667907898	0.852847327534139	0.999867873460571
Sirt2	28.6102962623274	0.24311041663922	0.611854525981309	0.397333690143606	0.691121406676459	0.999867873460571
Inhbc	15.180894365482	1.75055290322487	0.80564250070629	2.17286563418662	0.0297904316444198	0.948435956739546
Slit3	56.1284722002474	-0.413428972468464	0.545905195038006	-0.757327419167867	0.448853727807267	0.999867873460571
Dcakd	307.93972404993	-0.122777791785372	0.268799398204627	-0.456763640861673	0.647840942196628	0.999867873460571
Vps35l	552.365019008159	0.106048955580467	0.246414308016056	0.430368497812868	0.666927607100591	0.999867873460571
Cyhr1	19.4590331489144	0.0419290153879566	0.720025597023376	0.0582326733400776	0.953563295309675	0.999867873460571
Taf10	21.0278185110207	0.152009699093867	0.764075277260768	0.198945972494786	0.842305007373217	0.999867873460571
Hagh	33.2648208071373	-0.0448970775953623	0.614198649657841	-0.0730986263489405	0.941727634750644	0.999867873460571
Ogfod3	88.4053208030899	0.0715160645711569	0.360286579320864	0.198497720081508	0.842655668374852	0.999867873460571
Syn1	22.3910808906422	-7.19565288015819	1.37922783808092	-5.21716041504089	1.81686902213888e-07	2.46268337455369e-05
Glyatl3	4.51322602206306	-1.30273946147968	1.36297829138976	-0.95580352945412	0.339171504852363	0.999867873460571
Fundc2	7.14886234820505	-3.28601369878747	1.30741583051026	-2.51336539003432	0.0119585405093026	0.491473750525611
Rab5if	159.006922146304	0.170954612638906	0.352276369495371	0.485285495827594	0.627473842591748	0.999867873460571
H1f5	137.391766622251	0.818643626467814	1.74602867106319	0.468860357241058	0.639169453998923	0.999867873460571
Pop4	82.6582566264911	-0.166047864480271	0.399888318179112	-0.415235596869567	0.677969442418084	0.999867873460571
Carnmt1	925.585336164952	-0.342621322909096	0.249454279228897	-1.3734834454161	0.169602104199597	0.999867873460571
Iqcm	31.0538430814921	0.706292450934098	0.790267119653739	0.893738880650336	0.371461617378128	0.999867873460571
Clcc1	135.440174940496	0.041812577999125	0.354554046361866	0.117930054467493	0.906123079383334	0.999867873460571
Ilf3	695.845182583193	-0.0362984122196253	0.249086699737292	-0.145726015310768	0.884137683350494	0.999867873460571
Tpd52l2	451.965154206713	-0.0116682455046278	0.240769547080452	-0.0484622978533448	0.961347811072166	0.999867873460571
Arhgap25	10.0109784555734	0.157997567345176	0.965926382340684	0.163571023872759	0.870068857027299	0.999867873460571
Banf1	52.1136396785342	0.484426131347536	0.561472822598665	0.862777523416836	0.388259799355741	0.999867873460571
Tbc1d23	492.45610962405	-0.119477294472998	0.261258674070268	-0.457314173005654	0.64744524403555	0.999867873460571
4930473A02Rik	19.0291297516004	0.481945638895539	0.722086340339732	0.667434920135436	0.50449436673898	0.999867873460571
Pard3	2833.16573810987	-0.0374403446493495	0.273444557873803	-0.13692115484203	0.891093117171153	0.999867873460571
Rorc	8.25445131607436	1.48633431704548	1.39542762977482	1.06514611387287	0.286809814161241	0.999867873460571
1700123J17Rik	23.4393482336487	0.53769027375218	0.665990029390745	0.80735484019793	0.419462077093846	0.999867873460571
Evi5l	33.0702455434216	-0.157220946597789	0.581301825048877	-0.27046353516019	0.786803666594742	0.999867873460571
Pex5l	8.04887392365611	0.326322765564123	1.10568537419934	0.295131665099959	0.767893301228803	0.999867873460571
Mtmr1	10.1068450950029	-5.85691785697423	1.51203693460732	-3.87352830008435	0.00010727094357582	0.00807782711472462
Mtor	501.060616604481	0.0477851810533542	0.243287524813974	0.196414432223323	0.844285800988108	0.999867873460571
Zfp758	49.1925678038437	0.176001273852605	0.482553197089496	0.364729266978545	0.715313509498787	0.999867873460571
Plekhh2	39.6021824188572	-1.09551958348762	0.493503991319534	-2.2198798849801	0.0264269222925792	0.889447881224281
Adgrl3	135.835828372661	0.363033420084791	0.370939368006655	0.978686684122129	0.327734813476154	0.999867873460571
Golga5	122.098920973263	0.096122152349438	0.363945735700064	0.264111220219529	0.79169421829403	0.999867873460571
Plekhb1	52.948394474357	-0.735661163208292	0.470397044406539	-1.56391536034504	0.117837446740036	0.999867873460571
Nufip1	493.776043906161	-0.00795699319066473	0.269451003864808	-0.0295303898539454	0.976441581906697	0.999867873460571
Smap1	268.740671552365	-0.161212840499406	0.364043571722677	-0.442839409954519	0.657881895400595	0.999867873460571
Acox2	23.9815371161622	0.63425766831104	0.648681964809304	0.977763685009333	0.328191215778818	0.999867873460571
Hars2	122.154851733576	0.0167998155106814	0.337601280674333	0.0497622979306389	0.960311811332934	0.999867873460571
Gpa33	39.2933607169709	-1.32305998395106	0.627765273029528	-2.10757115882838	0.0350681005011253	0.999867873460571
Sdhb	178.338191316911	0.110975727777925	0.337243648008118	0.329066917741482	0.742105108791237	0.999867873460571
Gmpr	34.0684063627574	-0.799465981082758	0.56819771684585	-1.40702075594515	0.15942123415993	0.999867873460571
Me1	217.021090500804	-0.0203616631992887	0.285241761293167	-0.071383878387854	0.943092240057803	0.999867873460571
Klk11	6.52569603496351	1.08864951250359	1.2461075954366	0.873640058443075	0.382314303703509	0.999867873460571
Magt1	75.0673767403121	-7.29983624547088	0.897962350992149	-8.12933441742337	4.3165394761622e-16	3.21798017947892e-13
Mcam	126.044877854367	-0.310378941120892	0.393570226327958	-0.788624037993809	0.430331777189898	0.999867873460571
Pbld1	6.28842375415405	0.523916617822444	1.13887648769417	0.460029356548747	0.645495149082326	0.999867873460571
Tab2	761.63858787867	-0.0301571220317888	0.253557095238464	-0.118936218303916	0.905325887347166	0.999867873460571
Mettl27	170.511598693649	0.0410591568830825	0.310660917560558	0.132167113924392	0.894852112179054	0.999867873460571
Trmt1	226.140853397949	-0.190973077860528	0.373407151110179	-0.511433906106901	0.609047258039305	0.999867873460571
Vps37c	147.772841240186	-0.0620681891680161	0.340074407263454	-0.182513555393576	0.855179717354684	0.999867873460571
Sec23a	420.303059113265	-0.0924837965116137	0.254682111420759	-0.363134246043774	0.71650460354948	0.999867873460571
Rara	186.954721770365	0.503288238478777	0.391592229366835	1.28523550963344	0.198709998387162	0.999867873460571
Med1	671.351749791173	-0.151362352559419	0.227766823157701	-0.664549605868714	0.506338610729802	0.999867873460571
Ap5b1	11.0403587541886	-0.923861550769894	0.885603048862781	-1.04320050834992	0.296855438100324	0.999867873460571
Bag5	15.8867413496261	0.55869739431348	0.793564041430667	0.70403567342371	0.481410558023923	0.999867873460571
Pdcd2l	276.28711324597	-0.138239117717365	0.279840445676971	-0.493992629917905	0.621311384493674	0.999867873460571
Ctcf	491.25747928412	-0.331354087088171	0.26068445579321	-1.27109261685714	0.203695701618839	0.999867873460571
Mnd1	325.782058782712	0.0332483034796942	0.356536590629357	0.0932535519594341	0.925702131386738	0.999867873460571
Lix1	10.3222909346943	0.259171510525824	0.930007094917465	0.278676917565693	0.780492778134911	0.999867873460571
Ctnnbl1	14.6365827084322	0.0796761985738632	0.750606369386346	0.106149110670353	0.915464046537752	0.999867873460571
Snph	15.6857239439191	-0.294971701352625	0.735857439218306	-0.400854412324717	0.688527315288138	0.999867873460571
Ppm1m	14.059877116617	-0.445687151076026	0.78027658230766	-0.57119124318445	0.567870013473574	0.999867873460571
Prkar1a	370.216334480358	0.0379446519806284	0.267592017456828	0.141800388297271	0.887237677352218	0.999867873460571
Slc27a3	20.9397672824974	-0.494683863836286	0.743124313893569	-0.665681171491228	0.505614910805768	0.999867873460571
Impdh2	122.479891563188	-0.248666528187866	0.404801822937786	-0.614292016728599	0.539022377014536	0.999867873460571
Tiprl	239.183777516002	-0.322037693689304	0.351043623194215	-0.917372293389123	0.358947586275594	0.999867873460571
Uaca	308.87062636272	-0.0650557471679535	0.262189973385351	-0.248124466118841	0.804038106182908	0.999867873460571
Smim31	7.20564865557011	0.400899354937236	1.14235100484775	0.350942357678117	0.725631593126164	0.999867873460571
Calca	42.7095691392103	0.441547365835721	0.664776193979961	0.66420453956423	0.50655940840441	0.999867873460571
Phf3	24.1525844844351	-0.0194393566000843	0.655022193928305	-0.0296774014381138	0.97632433502183	0.999867873460571
9330020H09Rik	25.8217085284182	1.17135838817486	0.785687901648778	1.49086982975905	0.135995673802475	0.999867873460571
Ube2q2	454.597164631704	-0.251710079351988	0.284284130124228	-0.885417273352524	0.375931619524432	0.999867873460571
Rfx3	702.838710303694	-0.23413053404719	0.316416542533207	-0.739944037605488	0.459333951814262	0.999867873460571
Bri3	165.196440980926	0.0596908709279304	0.344124954732658	0.173456967031939	0.862292250432189	0.999867873460571
Fbxo27	39.6879392957415	0.464240273429212	0.526469395646739	0.881799164904767	0.377885423338467	0.999867873460571
Eps15l1	1034.34225145898	-0.162129558071635	0.229771776945983	-0.705611281884067	0.48042990634548	0.999867873460571
Tmprss15	7.11795172841233	0.71896617028953	1.76164819747762	0.408121310099807	0.683184615643651	0.999867873460571
Max	548.017374150886	-0.312125865696968	0.235971709138648	-1.32272579130906	0.185926583312061	0.999867873460571
Ttc8	75.8888702491119	-0.119617490184526	0.431097409594608	-0.277472069008743	0.781417649847485	0.999867873460571
Vti1b	195.638520026643	0.16941019670151	0.305549314302377	0.554444696065849	0.579274544386571	0.999867873460571
Cpsf3	287.451819451248	0.0544171787515328	0.258910663752573	0.210177433261445	0.833529191837652	0.999867873460571
Nlgn1	24.8338818343926	1.32057878421232	0.902257696344719	1.46363814857144	0.143292843400287	0.999867873460571
Casq2	23.5551970547029	0.742052114760851	0.655787877016044	1.1315428978915	0.257826658566161	0.999867873460571
Pidd1	90.0351106638462	-0.370556942086932	0.445665664451484	-0.831468456388727	0.405709040673861	0.999867873460571
Asb4	13.4776421764257	0.524179583253118	0.77875121973315	0.673102744458924	0.500881928043035	0.999867873460571
Orc4	1172.37158418659	-0.45317760765637	0.320624861200537	-1.41342005095771	0.157532253460253	0.999867873460571
Mapkbp1	81.9797882422616	-0.0297891205144526	0.423804877880976	-0.070289706582421	0.943963075201201	0.999867873460571
Mospd1	9.37799313732051	-5.37317335607114	1.48280562012621	-3.62365321734738	0.000290471001905799	0.0199465548683176
Dclk1	24.8191842035283	0.240112758771696	0.703062172089595	0.341524218346222	0.73270897604816	0.999867873460571
Gpcpd1	190.119211226609	-0.317035371067515	0.374672682806029	-0.84616622886181	0.397460018554978	0.999867873460571
Sinhcaf	652.913169796688	-0.172607433942332	0.262309250884268	-0.65803029576905	0.510518664076237	0.999867873460571
Acbd5	229.244102300378	-0.182231571324386	0.314748569846566	-0.578975057498183	0.562606003268906	0.999867873460571
Myo7a	6.42811757379407	0.967098158110282	1.20789558324597	0.80064715156206	0.423335945553887	0.999867873460571
4930548K13Rik	5.96950101816547	3.45094365373451	1.6271468316838	2.12085571291892	0.0339339465564776	0.999867873460571
Luc7l2	1762.46097894228	-0.352946606437279	0.307431061222852	-1.14805122499133	0.250947417747871	0.999867873460571
Dnah8	246.167144159391	-0.0092140411600411	0.306533812219809	-0.0300588084991873	0.976020151929956	0.999867873460571
Evc	24.9555998144128	-1.41865020154719	0.670500098681448	-2.11580908688454	0.0343610479569175	0.999867873460571
Shroom2	37.1259698357956	-7.55591182678462	2.13083459624482	-3.54598702316005	0.000391145468397366	0.0255788549728278
Kmt2e	508.983918208794	0.105116366183648	0.265858572203691	0.395384528369134	0.692559125436619	0.999867873460571
Setd5	1525.26712180925	-0.524134862008714	0.304811245592714	-1.71953912326797	0.0855162501809206	0.999867873460571
Pcyox1	66.0165077484359	-0.881198540687781	0.448191712310401	-1.96611966817783	0.0492847889675727	0.999867873460571
Arpp21	8.97807711908965	1.07698736058688	1.27721706626395	0.843229697624722	0.399099992334012	0.999867873460571
Smim4	84.1791154685654	0.241765105791717	0.407895697250746	0.592713057336067	0.553373201463485	0.999867873460571
Smc6	629.600730362427	-0.139938517481136	0.261213857659332	-0.535723941811847	0.592149354365837	0.999867873460571
Nsmf	4.57926350869924	-0.139765042638032	1.29421051067386	-0.107992510866923	0.914001632929144	0.999867873460571
Hmbs	137.241971077677	0.277796185417854	0.367920725872895	0.755043589237275	0.450222828538459	0.999867873460571
Slc35b1	106.999012745748	-0.230152182421878	0.341192027537167	-0.674553224713925	0.499959659434116	0.999867873460571
Synj2	114.701426168305	0.788894655837895	0.358729436804451	2.1991355459015	0.0278682856915612	0.913222284969622
Suds3	228.165391848336	-0.257674930587082	0.314320859781408	-0.819783105601964	0.412339763745488	0.999867873460571
Ptk2b	78.1209630341658	-0.268513792911457	0.394048845668211	-0.681422610072929	0.495604120245516	0.999867873460571
Gfm2	280.983781345061	0.1745402489996	0.281530713157793	0.619968766611171	0.535278350198349	0.999867873460571
Rlim	126.224482729353	-8.18976923720506	0.882502675924534	-9.28016363080739	1.69218487759155e-20	1.802176894635e-17
Ddt	43.7180260402182	-0.318948430292879	0.58877040716645	-0.541719533472935	0.588011731214303	0.999867873460571
Epha3	25.1764065381714	0.120050015707149	0.933603838359415	0.128587748651621	0.89768386098064	0.999867873460571
Gatad2a	1318.11017662623	-0.0499571589641171	0.264658353843981	-0.188760937406749	0.850280188827064	0.999867873460571
Shc1	164.172950240721	0.20294858925931	0.328489469821289	0.617823729234677	0.536691539722181	0.999867873460571
Anks1b	100.176126794365	-0.149380230807682	0.510011263052289	-0.29289594491243	0.76960168849453	0.999867873460571
Cdk6	1500.04310121856	-0.165152224360867	0.297551711077684	-0.555037051417761	0.578869317700125	0.999867873460571
Kdm1a	1147.55824294916	0.0259518361368208	0.27871286729757	0.0931131611843135	0.925813661749181	0.999867873460571
Scaf4	707.789523018913	0.0653721651884626	0.243110593837381	0.268898875020603	0.788007502701641	0.999867873460571
Plcxd2	22.631604573106	-0.289032433497855	0.651486309484979	-0.443650817046861	0.657295059396185	0.999867873460571
Morc2a	720.272936541767	-0.143367273729919	0.26463317730195	-0.541758502057871	0.58798488234059	0.999867873460571
Atp6v1c2	20.1589460621295	-0.778565026814747	0.711102464673904	-1.09487038154449	0.27357342659736	0.999867873460571
Map1a	22.8883513964194	0.540471217903319	0.710303278227317	0.760902046309229	0.446715576228387	0.999867873460571
Runx2	11.7157082864319	1.85662200856075	1.11021729407342	1.67230506899127	0.0944641806069416	0.999867873460571
Ackr3	21.7463646142064	0.256078566992906	0.803031025299946	0.318890004153023	0.74980992445804	0.999867873460571
Socs1	2.39982503195481	-0.0126024194931888	1.95162906993348	-0.00645738459594596	0.994847788333749	NA
Sort1	94.0320585528208	-0.488603062790966	0.352108487661923	-1.38764920446933	0.165243890585956	0.999867873460571
Rangrf	17.5042782400624	0.0824088893764735	0.782073961155644	0.10537224542638	0.916080438378322	0.999867873460571
Phyhd1	110.649118399467	0.619998946796526	0.347309105065159	1.78515028185111	0.0742369439155224	0.999867873460571
Slc4a9	9.65239606388522	0.260075620645231	0.91959307987629	0.282815982782535	0.777317901823796	0.999867873460571
Specc1	278.485897633599	-0.181121901875502	0.367112311578255	-0.493369184751226	0.621751751741463	0.999867873460571
Gtf2a2	302.346528086212	-0.136461099296757	0.392873772322035	-0.347340822702975	0.72833528549922	0.999867873460571
Deaf1	647.290237499262	-0.114922259579077	0.255958598519435	-0.44898768880527	0.653440537692969	0.999867873460571
Mtarc1	5.6129584805247	0.993674775488549	1.19225274462868	0.833443059758296	0.404594898391327	0.999867873460571
Set	863.174656705907	0.0846069087212891	0.357050733630213	0.236960467385327	0.812687459333605	0.999867873460571
Glra3	11.841307632093	0.226488066970608	1.0605668606505	0.213553784654078	0.830895042409099	0.999867873460571
Dnhd1	31.3420015950042	-0.0326164402754163	0.568665941982242	-0.0573560641977656	0.954261561043732	0.999867873460571
Pgpep1l	162.096486402743	-0.0567011345480281	0.486968448329728	-0.116436978088641	0.907306230412063	0.999867873460571
Notch3	65.0487956372772	-0.315346776273321	0.484094288961798	-0.651416022588538	0.514777970413461	0.999867873460571
Gtsf1l	72.2276264869176	0.0130665035618337	0.444273427457186	0.0294109500012646	0.976536839745368	0.999867873460571
Rnf212	3.18911949621241	1.99558837523504	1.88609372827282	1.05805366155503	0.290030978588336	0.999867873460571
Tceal8	6.47303340646695	-6.25373274807911	1.72549864468922	-3.62430464221284	0.000289739927995176	0.0199465548683176
Gm5087	6.82915957210594	0.96935649714109	1.18680494400037	0.816778276869721	0.414055148582709	0.999867873460571
Slco6b1	5.95953589622557	-0.155666455740317	1.56855765251677	-0.0992417814484206	0.920946301780645	0.999867873460571
Ranbp3	525.641570083063	-0.113395351552166	0.291477668175709	-0.389036155880761	0.697249400497926	0.999867873460571
Parp6	80.2062005411462	-0.202717127265129	0.442201055180874	-0.458427506877412	0.646645333385159	0.999867873460571
Gng10	10.8434743867006	0.199556558396122	1.03803507976764	0.192244522642522	0.847550672241562	0.999867873460571
Mrps18b	72.3390770779322	0.284476391278914	0.402978701995005	0.705934060213535	0.480229144990359	0.999867873460571
D16Ertd472e	629.213087623911	-0.0268801621786857	0.27455073758204	-0.0979059914951185	0.922006942322466	0.999867873460571
2310039H08Rik	37.1823252397378	-0.84493163989831	0.602047588974066	-1.40342998688548	0.160488656165814	0.999867873460571
Rps10	628.924409089822	0.0314113592397436	0.359403263695213	0.08739864773844	0.930354644215591	0.999867873460571
Arih1	1592.12735783085	-0.216047183030296	0.250834060146144	-0.861315177469997	0.389064478731723	0.999867873460571
Dancr	17.4460847994774	-1.1711848655559	1.04472467548784	-1.12104642786293	0.262268100391575	0.999867873460571
9530026P05Rik	72.3523520415237	-0.381804885676394	0.563689497178625	-0.67733191338033	0.498195386962557	0.999867873460571
Itgal	3.63488022035063	0.767878421566186	1.4743432383552	0.520827444783377	0.602486982590773	0.999867873460571
Sirt6	83.2337015669089	0.286292465071373	0.40850406173814	0.700831379382692	0.483408252591021	0.999867873460571
Rgs12	112.265195030958	-0.211665524060182	0.39752270404222	-0.532461471779738	0.594406419616332	0.999867873460571
Hfe	3.89735755679089	1.58107327866005	1.68345395386319	0.939184154714657	0.347636202930299	0.999867873460571
Tdrd7	11.7620558031428	-0.87857501118604	0.8546248507825	-1.02802417971068	0.303938453826395	0.999867873460571
Ak2	473.042469298047	0.152294926696007	0.304941464716942	0.499423477346293	0.617481083217482	0.999867873460571
Znhit1	39.8109894416522	-0.212109930987416	0.558244805210285	-0.37995862927469	0.703976125203441	0.999867873460571
Prx	77.4774330591087	-0.340948303052659	0.377305310940136	-0.90364034951725	0.366186138456988	0.999867873460571
4930509K18Rik	2.42697826160226	2.78170034997661	2.36529223167331	1.17604933239421	0.239575163170779	NA
Alas2	19.6767223312969	-6.24695031275288	1.22110253077279	-5.11582783208174	3.12367891478898e-07	3.94695361182234e-05
Fiz1	168.255998112616	-0.0418095943465511	0.31685678651225	-0.131951077351896	0.895022987906726	0.999867873460571
Serpinh1	113.786633670318	0.553120599858119	0.504685379062392	1.09597111944418	0.27309141344587	0.999867873460571
Myh3	5.56111668522507	0.457379639296202	1.33114838398495	0.343597787293241	0.731148788994031	0.999867873460571
Grm5	24.1804990207065	0.100780157626972	1.10968634464885	0.0908185976271192	0.927636732349725	0.999867873460571
Vill	21.5321722219819	0.726218034567067	0.683692392958051	1.06219996309309	0.28814491660579	0.999867873460571
1700123O12Rik	47.3483843935049	0.263584757062204	0.551733254019991	0.477739478528249	0.632835641849973	0.999867873460571
Wnk1	1123.46014259457	-0.207656138285429	0.299557621753861	-0.693209330043536	0.488178193854035	0.999867873460571
Tex14	485.176692581977	0.138356932665268	0.450193683863087	0.307327573941141	0.758594049617743	0.999867873460571
Zbtb37	167.962265523895	-0.256879796433997	0.311913573136022	-0.823560814783699	0.4101891487655	0.999867873460571
Egfem1	30.2001302405367	1.08247565094625	0.977764027128001	1.10709293951611	0.26825374783767	0.999867873460571
Eya1	1318.96299064553	0.255819480007805	0.382331661601873	0.669103570800247	0.503429412313126	0.999867873460571
Adgrg2	2.98246841469439	-5.12898710992551	2.12271254447807	-2.41624195573151	0.0156816370100836	0.621406506310153
Nkain3	37.8968889885924	0.460188894812046	0.708752683854118	0.64929404190696	0.516148336117377	0.999867873460571
Cd2bp2	221.281814546928	-0.190541300086381	0.32304227201109	-0.589833952380819	0.555301977667018	0.999867873460571
Sapcd2	28.0662016215427	-0.567571623656975	0.649377947185957	-0.874023557646999	0.382105424695243	0.999867873460571
Kcng2	3.38694187557314	2.0070580270752	1.96008040098648	1.02396719341976	0.305850770670128	0.999867873460571
Tecr	672.305349575593	-0.274958070478632	0.265933448755056	-1.03393563978441	0.301166252231499	0.999867873460571
Tfg	267.703185167122	0.059413225499363	0.323759932151002	0.183510124630408	0.854397775363424	0.999867873460571
Gm12530	4.25806433828155	0.642466678707319	1.52938670227796	0.42008125070683	0.67442609900866	0.999867873460571
Trpm3	130.369015137109	0.456731251993908	0.384410636682618	1.18813375180094	0.234780718781924	0.999867873460571
Trpc4	9.39817519056735	0.598604386558308	1.29330609795458	0.462848190003146	0.643473186436112	0.999867873460571
Mtarc2	387.464148410269	0.197237764903049	0.26815070571265	0.73554818503595	0.462005705630018	0.999867873460571
Itih5	7.01625685038858	0.474020731639041	1.12860135445037	0.420007232642289	0.674480170076019	0.999867873460571
Adcy4	6.26710288861513	-0.346776148082696	1.16058457111881	-0.298794380618384	0.765096938809996	0.999867873460571
Mical1	81.9076988200934	0.369206037920847	0.509850132361749	0.724146203925839	0.468975981294728	0.999867873460571
Zc3hav1l	105.426815564459	-0.346099693385606	0.415607210434627	-0.832756710413344	0.404981953731004	0.999867873460571
Wnk2	178.776969578546	-0.079900107520935	0.363080733865183	-0.220061545734903	0.82582322274708	0.999867873460571
Sec22a	289.08153448734	-0.0776245319292275	0.339566356908036	-0.228599006792214	0.819180596594016	0.999867873460571
Ahsa2	59.5655590554787	-0.10394120098595	0.520881903972958	-0.199548496872616	0.841833711052024	0.999867873460571
Tfeb	879.846747419696	0.360262806182733	0.334007955262453	1.07860546584781	0.280763643667051	0.999867873460571
Tgm1	192.095205482785	0.46633013497738	0.325487754209339	1.43271176548614	0.151940225759481	0.999867873460571
D7Ertd443e	1.68612343266167	0.323190500791177	2.51257833189033	0.128629024890152	0.897651198547467	NA
Tlcd2	4.93622693461014	-1.62634382947474	1.35247673270785	-1.20249301902486	0.229172569215205	0.999867873460571
Cbwd1	286.481520717734	0.0354320564202854	0.341637495415118	0.103712434658943	0.917397558442803	0.999867873460571
Lrch2	10.3398479929271	-6.08528299862023	1.50959090685694	-4.03108085175882	5.55209389245259e-05	0.0045989844409149
Zdhhc6	165.820781324131	-0.194239238325125	0.342127204959157	-0.567739821650002	0.57021164753103	0.999867873460571
Cbx3	622.102051991711	-0.23347699203547	0.259184763090728	-0.900812953860798	0.367687778908867	0.999867873460571
Fndc4	1.9328451490982	1.07146504384139	2.05447814373795	0.521526620814739	0.601999965884758	NA
Slc25a28	178.532758559857	0.187924284124288	0.303482674560631	0.619225741292668	0.535767656352079	0.999867873460571
Gbp4	6.71108041854796	0.158800425936078	1.14511303793481	0.138676637742656	0.889705680074868	0.999867873460571
Cdkl3	64.8324282481516	0.17471362815683	0.449861220330295	0.388372280741497	0.697740554257937	0.999867873460571
Etfrf1	106.783958332816	-0.351448095824036	0.470921823052113	-0.746298172266151	0.455487315297507	0.999867873460571
Atn1	20.0436837427806	0.0909074966720152	0.664525879077558	0.136800536343604	0.891188459689173	0.999867873460571
Zfp111	196.694094814059	0.00421142679893488	0.407344224026722	0.0103387419055649	0.991751024410614	0.999867873460571
Sema3b	30.8924381639733	0.622771234025634	0.558408210890841	1.11526159873637	0.264738336213303	0.999867873460571
Rbm43	18.9823857221776	0.0863298267699701	0.703684251930856	0.122682618707307	0.902358428143074	0.999867873460571
Kif18b	331.799148257507	-0.127403356130577	0.266103607614352	-0.478773502068469	0.632099769402446	0.999867873460571
Hsh2d	9.06534923629953	-0.598399360673366	1.08024035507327	-0.553950199937472	0.579612928119581	0.999867873460571
Sgsm2	116.624255899407	0.308320789285389	0.38576398365073	0.799247214235901	0.424147079837159	0.999867873460571
Sem1	609.666758855633	-0.506012848519745	0.346650995058108	-1.45971843650679	0.144367472799993	0.999867873460571
Shd	2.72240883665823	-0.590109321315022	1.82561042532983	-0.323239456308652	0.746513901571332	0.999867873460571
Gjb5	62.9354506507527	0.696357873173123	0.529945624923677	1.31401759052811	0.188840284683798	0.999867873460571
Rnps1	471.936947094084	0.000284584819647373	0.268837974682372	0.00105857373752204	0.999155380516104	0.99987929133961
Gpr83	7.32696406789504	0.179565416151981	1.1800013195832	0.152173911310037	0.879049770061545	0.999867873460571
Rab23	260.997186712601	0.0201992481235954	0.2870065912476	0.0703790391565244	0.943891974202867	0.999867873460571
Ext2	445.06140348519	0.261441639678858	0.291387139100935	0.897231224705137	0.36959554672225	0.999867873460571
Scin	3.13768614346109	1.19136103664248	1.82964952542368	0.651141664066296	0.514955043454038	0.999867873460571
Clec11a	5.88468961685056	0.902110982560636	1.21523646638448	0.74233370007778	0.457885178425488	0.999867873460571
Map7d2	24.9672811523576	-8.1729274995612	2.5831474306557	-3.16394155539415	0.00155648048097695	0.0879057726188119
Ola1	577.326689530428	-0.337155358153135	0.281109691364666	-1.19937294412153	0.230382963089553	0.999867873460571
Lrrc46	5.60726695092829	-0.8403726566599	1.17589478538962	-0.714666539133816	0.474815118419608	0.999867873460571
Slc25a51	57.5927280612028	0.158474098920372	0.475347770445998	0.333385594239103	0.73884323592851	0.999867873460571
6720489N17Rik	139.453607317556	-0.0498464519523192	0.367030945407555	-0.135809943483019	0.891971530134929	0.999867873460571
Slc35g2	5.69377750015629	1.85565460634273	1.24705333039448	1.48803147476919	0.136742593267431	0.999867873460571
Clasp2	1444.97840929032	-0.0241487032255251	0.265830247470808	-0.090842571360044	0.927617682821821	0.999867873460571
Pak6	6.61252787037019	-0.207672679002675	1.08143576965975	-0.192034224157403	0.847715397297342	0.999867873460571
Smim19	115.474113544636	-0.242271256682134	0.421009182777772	-0.575453616198239	0.564984551877875	0.999867873460571
Heph	1.75007142130623	-4.31453109789137	2.55207625958214	-1.69059646305311	0.0909139006546378	NA
Sh3d19	280.577205021671	-0.592807146880386	0.33401382053072	-1.77479825816329	0.0759312040627232	0.999867873460571
Dab2	110.918606438146	0.182249467906853	0.39202817676367	0.464888696040644	0.642011165941144	0.999867873460571
Arhgap44	926.741610047943	0.0154214098310683	0.262808709625376	0.0586792190146625	0.953207611635544	0.999867873460571
Ppp1r32	2.48259738288815	0.741128349757589	1.70072988945673	0.435770756045412	0.663003063494061	NA
Tead3	39.4977732487513	0.395658939278613	0.614563892217756	0.643804402258018	0.51970227873573	0.999867873460571
Gps1	62.4312919154864	0.0429733565432324	0.48601381213027	0.0884200314284771	0.929542840871237	0.999867873460571
Cdh16	3.82121621843179	-0.370109977286042	1.83935837021189	-0.201216893499338	0.840528982536254	0.999867873460571
Shmt2	244.045115436496	0.624560575331854	0.436991155949761	1.42922932610485	0.152938331401189	0.999867873460571
Ncor1	2164.86533506693	0.021799779314473	0.226332717881588	0.096317401737199	0.923268490753954	0.999867873460571
Dhrs3	38.326064355827	0.388410847449334	0.517978093966263	0.749859602121768	0.453339267318594	0.999867873460571
Rs1	0.804778240344445	-3.252948955703	4.05126751713648	-0.802945977263493	0.422005959932316	NA
Rps7	915.985817111893	-0.0093772930254691	0.322123193853153	-0.0291108905052765	0.976776150112768	0.999867873460571
D030068K23Rik	52.7699158826229	-0.0209961726028486	0.529768711856427	-0.0396327154340116	0.968385944776531	0.999867873460571
4930547E08Rik	5.50068195654945	1.13830334797183	1.32108507517327	0.861642727908752	0.388884150678879	0.999867873460571
Mpig6b	2.38980995186774	0.196524559848497	1.74698274797465	0.112493703830983	0.910431961671612	NA
Lgi1	29.3737188693744	-0.745461159447248	0.70942091244764	-1.05080234648745	0.293349377879854	0.999867873460571
Cep131	73.6179475578896	0.381716327299814	0.474634624988359	0.804231944328074	0.421263033290289	0.999867873460571
Masp1	17.9404407455781	-0.148118427635216	1.09474996638017	-0.135298864748975	0.892375582624876	0.999867873460571
Mapkapk2	158.396659544394	0.224064807125509	0.317491031886469	0.705735862188483	0.480352414588026	0.999867873460571
Ppp2r5c	1419.89978980966	0.143862409493556	0.245408377774505	0.586216374510834	0.557730119287158	0.999867873460571
Commd4	43.6907845548203	-0.0591856150474818	0.519799704909861	-0.113862348301535	0.90934691310268	0.999867873460571
Utp23	137.125659149071	0.148671415656165	0.311623253798187	0.477087039699698	0.633300143127755	0.999867873460571
Ppcs	26.4536795426791	0.128709614918569	0.655668088329914	0.196303003317444	0.844373010817412	0.999867873460571
Mrpl19	142.153047354521	-0.405074441425387	0.336761301575977	-1.20285329558271	0.229033096465313	0.999867873460571
Hormad1	72.5121662872429	-0.21022892399407	0.473481966344752	-0.444006190176624	0.657038108479739	0.999867873460571
Tctn2	53.6509739941033	-0.234436489936557	0.479016048911222	-0.489412599994132	0.624549617412328	0.999867873460571
Ooep	122.994496672719	-0.226097251150549	0.3469933018959	-0.651589670218993	0.514665913286795	0.999867873460571
U2surp	1499.60001432535	-0.0610368013323346	0.258620350209894	-0.236009274918999	0.813425473108645	0.999867873460571
Plekhj1	45.9266262244429	0.23099489061087	0.4848842074093	0.476391862389287	0.633795231024321	0.999867873460571
Cux1	1781.95920722173	0.00121935681324079	0.243843186556352	0.00500057775023785	0.996010132846286	0.999867873460571
Gm45927	7.86123978761233	0.106617324854223	1.07197375932266	0.099458894331136	0.920773923595193	0.999867873460571
Mpv17	176.840505609597	0.14699622471833	0.317295385122353	0.463278798277027	0.643164540883058	0.999867873460571
Ankrd23	28.8103787087177	0.0428169897864669	0.635523229864146	0.0673728162472043	0.946284909497807	0.999867873460571
Hsf3	1.02098207957628	-3.58046074565368	3.17253182300792	-1.12858150694892	0.259074415553018	NA
Radil	42.3446907409473	-1.10740170825142	0.519137997436208	-2.13315479452551	0.0329120300646575	0.999867873460571
Gm10653	8.66325653728489	0.49533037711901	1.03013046282484	0.480842373849142	0.630628531574026	0.999867873460571
Nanog	820.273999645753	-0.300901478878484	0.3940436123986	-0.763624810580874	0.445090859643356	0.999867873460571
Nit1	32.1983385243343	0.187852845403157	0.540437892672154	0.347593771551312	0.728145284530338	0.999867873460571
Rnf25	56.0438955285502	-0.0278658783630058	0.453932946735358	-0.0613876533162321	0.951050485041592	0.999867873460571
Tmem33	320.869918039504	-0.40418413026963	0.29615885194131	-1.36475451474848	0.172330219230295	0.999867873460571
Osgin1	3.53855495212058	1.5643863473583	1.64620075190201	0.950301076919579	0.341959291859245	0.999867873460571
Nfix	52.8636877463207	0.644575569066969	0.486746403691495	1.32425337748465	0.185418908816221	0.999867873460571
Stk35	452.924780017727	-0.219660265363079	0.271662590069513	-0.808577527391137	0.418758195408423	0.999867873460571
Pex26	78.2987918781682	-0.528363139675299	0.415053870539404	-1.27299894586849	0.203018415917939	0.999867873460571
Stard7	290.823842674632	-0.113924271853781	0.270720386499796	-0.420818961315523	0.673887284645739	0.999867873460571
Stat5b	80.8745703148816	0.0242801242824843	0.408507264370884	0.0594362117889791	0.952604671192	0.999867873460571
Ubac1	228.358404502553	-0.172471499431561	0.312215292625409	-0.552412080719214	0.580666055584507	0.999867873460571
Stat5a	31.1609721692238	0.223509333926143	0.567600321584633	0.393779434976617	0.69374388876288	0.999867873460571
Eva1c	6.51277600907798	1.69488447050915	1.30924018479094	1.29455579671181	0.195473509444166	0.999867873460571
Dab1	1038.21256220503	-0.624641116414001	0.364215777185163	-1.71503036260958	0.0863396603425104	0.999867873460571
Gpx6	2.86977195027595	-0.0373644323321876	1.64909579044719	-0.022657526960308	0.981923455705386	0.999867873460571
Clba1	21.6853597776475	-0.214277149944527	0.631613908121724	-0.339253374869054	0.734418863463354	0.999867873460571
Mical3	860.939239047769	-0.337984010582403	0.242250812165654	-1.39518215671156	0.162960916329205	0.999867873460571
Gm10516	3.07764692214912	1.45260558997891	1.59542807936979	0.910480145587452	0.362569347804927	0.999867873460571
Cilk1	382.915544211136	0.0138954187039621	0.251050640492844	0.0553490669320087	0.955860372289467	0.999867873460571
Slc38a10	437.213501046066	-0.0434387842136992	0.309596147072618	-0.140307896672597	0.888416725402088	0.999867873460571
Zfp451	592.247113005923	-0.0982568124557141	0.249557799700904	-0.393723668719131	0.693785064842124	0.999867873460571
Bloc1s4	18.8251829670154	0.311976415727558	0.69030398011909	0.451940630088409	0.651311753326046	0.999867873460571
Abhd17c	535.933558192038	-0.0237102033411019	0.263871982370568	-0.0898549483279531	0.928402482294487	0.999867873460571
Acad10	55.8026329972091	-0.168368199714635	0.443108248444535	-0.379970809177364	0.703967083845977	0.999867873460571
Snx10	674.359946665374	-0.463374094903791	0.295539122284292	-1.56789426496994	0.11690581043807	0.999867873460571
Sh2d4a	59.3342594236097	-0.209451934666488	0.444358353437468	-0.471358157321021	0.637384991115298	0.999867873460571
Metrn	10.2099482293334	1.51582655905603	1.22718414785871	1.2352070890917	0.216753441594925	0.999867873460571
Rab43	76.0082226830041	-0.164034405412322	0.419379933622955	-0.391135560529222	0.695697036689291	0.999867873460571
Abcb8	143.886591246848	-0.150863155344064	0.359619230452119	-0.419508031187309	0.674844886501706	0.999867873460571
D14Ertd670e	3.12804199349696	0.385829615978313	1.68077644151833	0.229554393105233	0.818438049482122	0.999867873460571
Optn	676.739299154481	0.0274166872252498	0.267769033724158	0.102389312326133	0.918447666616047	0.999867873460571
Sidt2	100.110893060615	-0.0684297343361857	0.414570940491769	-0.16506157970217	0.868895513106824	0.999867873460571
Pum1	4673.24384614331	0.00790833173205142	0.220992958799608	0.0357854466269332	0.971453437544301	0.999867873460571
Oxr1	1405.41059107987	-0.0201459520920499	0.240260682248977	-0.0838503907650318	0.933175383017045	0.999867873460571
Gm11545	8.31267685727204	-0.176664218954515	1.01356401726381	-0.174300010601633	0.861629690912434	0.999867873460571
Zfat	421.139677877984	-0.215353616566875	0.293085541339122	-0.734780759169878	0.462473026971728	0.999867873460571
Mecp2	76.2998379280954	-7.00962382747406	1.6160988215453	-4.33737326828289	1.44195626013924e-05	0.00133537688438982
Efcab12	216.058590912744	-0.513873224382405	0.300247526314933	-1.71149861146032	0.0869891072928517	0.999867873460571
Gnb1l	690.640474229693	-0.175174904153837	0.273336593526026	-0.640876151612526	0.521603151475078	0.999867873460571
Ap1b1	306.463971944096	-0.142312875310631	0.262912426718562	-0.541293833413862	0.588305070206298	0.999867873460571
Tbc1d4	468.658438379023	-0.0836951328280564	0.380751364409995	-0.219815713484701	0.826014681335761	0.999867873460571
B4galnt1	1.86012539067731	2.36253535502162	2.16982760111895	1.08881247238412	0.276236590379497	NA
Oxtr	2.08597853715838	-0.716202443289356	1.89358461720489	-0.378225740102673	0.705262905436744	NA
Prickle2	363.929704846336	0.0040545897936685	0.256205936708308	0.0158255107034646	0.987373596385459	0.999867873460571
Gm2381	1415.06860528702	-0.134680907076539	0.294863417564795	-0.456756922200916	0.647845771887734	0.999867873460571
Gpr161	28.4319150047648	0.18602095550251	0.605918511495344	0.307006556118296	0.758838381991288	0.999867873460571
Carmil1	604.04559365596	-0.069756160197146	0.276609189833759	-0.252183089936633	0.800899548045215	0.999867873460571
Myo1b	679.144336499242	-0.0700044591005808	0.233754660506086	-0.299478346010382	0.76457509169203	0.999867873460571
Rngtt	1745.05884621367	-0.131032092010065	0.265013296864515	-0.494435915330895	0.620998354628074	0.999867873460571
Larp4b	1656.23181410629	-0.033461468887247	0.247231419094609	-0.135344726854649	0.892339323471923	0.999867873460571
Sh2b3	110.48092899485	0.051235196119307	0.396337322043027	0.129271691737739	0.897142670179746	0.999867873460571
Ap4s1	101.188252827052	0.30087636202624	0.3714215548291	0.810067046767603	0.417901642478265	0.999867873460571
Ntng2	10.5289492782265	1.09561024473947	1.01230482979974	1.08229281584699	0.279122437216699	0.999867873460571
Stk26	3.75722809674739	-5.47650288819826	2.12070668949838	-2.58239525310953	0.00981171417692268	0.41819057558139
LOC666331	2.00944394032587	0.526982147583505	2.0220811819738	0.260613744038261	0.794390389659962	NA
Ubap2l	920.982473251028	-0.0646267826782903	0.271390297511589	-0.238132251855948	0.811778520764342	0.999867873460571
Tsen34	193.992567661079	0.0439803571630494	0.300143010766841	0.146531338679795	0.883501952219973	0.999867873460571
Nup98	1818.46857683264	-0.103301879608626	0.252106396368492	-0.409755091884439	0.68198561217451	0.999867873460571
Nbr1	450.71703181731	0.0255762790373616	0.243859392742657	0.104881254520108	0.916470033646918	0.999867873460571
Fen1	89.1837344095822	0.332079805267195	0.398971725990862	0.832339195070681	0.405217512843593	0.999867873460571
Xpo6	1280.82677886579	-0.0316128632801536	0.217934919158894	-0.145056438877081	0.884666311180106	0.999867873460571
Mybl2	2246.97255226555	0.207504955346661	0.280688689864306	0.739270810829521	0.459742570046861	0.999867873460571
Vamp2	78.2312381068247	-0.686733075107714	0.413215554750298	-1.66192455054772	0.0965279034647072	0.999867873460571
Vamp1	10.6594219409016	-0.40589310551617	0.951746995847691	-0.426471643500859	0.669764206367094	0.999867873460571
Ahi1	86.7124039073411	0.0440506596008121	0.440353055219781	0.100034867655968	0.920316643884485	0.999867873460571
Arpc4	194.941864123228	0.0402416433467961	0.362171640428398	0.111112077409473	0.911527471659441	0.999867873460571
Vps8	956.573973864561	0.0533944424013	0.226545242907719	0.235689973958313	0.813673250376494	0.999867873460571
Mapk10	31.2372137771136	0.148178500629717	0.745463515987861	0.198773645459169	0.842439812479166	0.999867873460571
Pccb	154.866100879415	-0.17125216296092	0.348646659093029	-0.491191177355366	0.623291238411152	0.999867873460571
Bpgm	91.5833472367135	-0.357977646976705	0.363977552726832	-0.983515725887003	0.325353679393848	0.999867873460571
2310057M21Rik	184.682384142802	0.054298551038783	0.359359750908698	0.1510980317119	0.879898385141604	0.999867873460571
Ubr7	437.56091015826	-0.0397133909117181	0.254017098032798	-0.156341408587348	0.875763918287054	0.999867873460571
Lbh	6.0657051596194	-0.511769975167408	1.19569977968437	-0.4280087559291	0.668644745632393	0.999867873460571
Hspa13	70.8329473263181	-0.213821271747174	0.426360374293972	-0.501503621440547	0.616016729791664	0.999867873460571
Tspyl4	30.1971455101868	0.119351943336528	0.587910397920181	0.203010431111191	0.839126879130855	0.999867873460571
Cutc	23.1907989805088	-0.011846536179686	0.633685440156384	-0.0186946636753441	0.985084685282443	0.999867873460571
Sprtn	158.887113536901	-0.214785617533932	0.35481741425621	-0.605341251314225	0.544952277532411	0.999867873460571
Prkd2	19.3193284988187	-0.308473219402794	0.709388711576666	-0.434843710322357	0.663675875069063	0.999867873460571
Proz	14.0550218920728	-0.505451741415008	0.767734590588155	-0.658367810453592	0.510301814337162	0.999867873460571
Ube2d2a	688.121989828106	-0.0693619267388434	0.271180618361718	-0.255777596341063	0.798122574123276	0.999867873460571
Polr3k	33.7839414959668	-0.572911361673954	0.624098538406678	-0.91798221982156	0.358628174463065	0.999867873460571
Tsc22d4	161.803821267543	0.787864803250639	0.449777003266197	1.75167871529516	0.0798290688269914	0.999867873460571
Asb3	416.448345219326	-0.293769948607132	0.33403823455804	-0.879450069528162	0.379157294339423	0.999867873460571
Wdr72	6.76382905390474	1.80658990683705	1.35642149944399	1.33187943981837	0.182899808197619	0.999867873460571
Eefsec	1023.41484820949	-0.656144065489855	0.254674181367323	-2.57640590800008	0.00998333727363158	0.424078514956829
Ccdc57	474.594637090775	0.0603618629172562	0.285585448502579	0.211361829651174	0.832604939413387	0.999867873460571
Arhgap4	6.01539609513179	-6.14997643459174	1.77358821114025	-3.46753344207103	0.000525258379976485	0.0331916171267391
Mtf2	2308.55532421805	-0.163622464192766	0.246306396448427	-0.664304567612096	0.506495398219081	0.999867873460571
Cxxc5	404.773869126782	0.162264219034198	0.35416983859628	0.458153691678879	0.646842026934238	0.999867873460571
Nmnat3	26.1856714469955	0.126227581543804	0.617242721131973	0.204502341173523	0.8379609626623	0.999867873460571
St3gal6	50.2849286900066	-0.146103335383726	0.459263798850486	-0.318125085733767	0.750390055657543	0.999867873460571
Rock1	1093.12943867294	-0.0673505315926568	0.286875781366904	-0.234772455422153	0.814385347658893	0.999867873460571
Atpif1	308.346418522444	-0.579699073687715	0.931406315132055	-0.622391178017217	0.533684679913989	0.999867873460571
Hyal1	37.6362485555988	0.436789260746059	0.546485678968571	0.799269363417625	0.424134239362118	0.999867873460571
Kitl	37.0838228852049	-1.16695242052996	0.532059060256466	-2.19327609977633	0.0282874925396045	0.924710658406226
Krba1	216.051773055611	-0.267258030596547	0.290267251809888	-0.920730908947281	0.357190934662699	0.999867873460571
Pik3cd	95.8352968221404	0.510117618349249	0.389984538632216	1.30804575006582	0.190857792227393	0.999867873460571
Nfe2l1	315.946779118001	0.619706393077372	0.355818146944338	1.74163796422197	0.08157181390962	0.999867873460571
Lpp	2040.75392544884	0.301221344527514	0.322471435196669	0.934102409237598	0.350251069305638	0.999867873460571
Gucy2d	3.37627886416113	3.29101646055902	2.2152946306809	1.48558860522651	0.137387970866377	0.999867873460571
Wac	1844.1351625074	-0.254030530792678	0.293845904459538	-0.864502540064014	0.387311885580633	0.999867873460571
Setdb1	483.369233317914	-0.0834414134734886	0.265513324117727	-0.314264505371833	0.753320154154227	0.999867873460571
Chn2	107.364433108929	-0.431766967866607	0.391418798502909	-1.10308183847587	0.269991627011603	0.999867873460571
Rnpep	73.6946352305571	0.461926695617353	0.463876605152419	0.995796490891312	0.31934903563843	0.999867873460571
Pcdh15	52.0995230779077	1.09667529471819	0.801309892727844	1.36860321415084	0.171123338771411	0.999867873460571
Kcnt1	4.69528762413495	0.112993488970131	1.47571179953864	0.0765688049695451	0.938966576102863	0.999867873460571
Yars2	180.502576749434	-0.169657080987787	0.337761769144383	-0.502298058828747	0.615457874495689	0.999867873460571
Nudt12os	6.63206386891619	-1.42321915110637	1.20620674105374	-1.17991311328856	0.238034773806866	0.999867873460571
Fam49b	1582.56679999832	-0.167270703517184	0.227982674633511	-0.73369918914267	0.463132092818302	0.999867873460571
Cacna1g	3.80771245561647	0.673382668431162	1.63969915237685	0.410674523710676	0.681311210140389	0.999867873460571
Bcar1	119.693093429008	-0.186391979134712	0.405871056377642	-0.459239396862248	0.646062262129243	0.999867873460571
Crhr2	1.86067161518173	-0.88072379634415	2.31316654426356	-0.380743789731986	0.703393372332063	NA
Elavl4	292.096970204355	-0.556231824322909	0.34656825722809	-1.60497048625209	0.108500299953499	0.999867873460571
Gm19466	13.6928077342541	0.156214172669094	0.787300079508377	0.198417575121599	0.842718367840296	0.999867873460571
Gm4262	16.6803938242437	0.698196111666484	0.749397283128921	0.931676865375521	0.351503545879284	0.999867873460571
4930556M19Rik	127.404189745778	0.171947709127691	0.42110476731976	0.408325249372266	0.683034904491045	0.999867873460571
Kdm6a	168.691695563856	-6.26072798240542	0.630608094888718	-9.92808058309216	3.14246173210403e-23	5.20601160285234e-20
Mettl1	54.2085103344598	0.0269698911300682	0.428316996548134	0.0629671279622856	0.949792680443093	0.999867873460571
Aanat	1.93412597183432	-0.0731530280048468	2.13636467390646	-0.0342418262660572	0.972684313545432	NA
Dnajc2	478.525903563661	-0.169476950860891	0.28329228384165	-0.598240617649941	0.549679392965755	0.999867873460571
Mid1	30.5694252707055	-8.48655274916171	1.36174551524808	-6.2321136028237	4.60183551931839e-10	9.66385459056862e-08
Bcl11a	30.4473515636669	-0.0276849528055301	0.625218420423621	-0.044280449681524	0.964680855281275	0.999867873460571
Tpx2	890.18027153713	-0.0105482894569531	0.246756257851356	-0.0427478093111111	0.965902568058908	0.999867873460571
Mad2l1bp	28.989333911918	-0.39893702286322	0.582524458730243	-0.684841669537451	0.493443837464551	0.999867873460571
Tars2	98.4199512219927	-0.045083607011014	0.3553321916145	-0.126877350476382	0.899037473447214	0.999867873460571
Mrps34	14.3947899482619	0.0614556124788682	1.01286081581311	0.060675278892621	0.951617819983285	0.999867873460571
Pycard	55.9849573721696	-0.208545029671904	0.569409379026461	-0.366247970886009	0.714180049525942	0.999867873460571
Ints12	64.992118602861	0.535569246490449	0.460397892948843	1.16327475579902	0.244718044508257	0.999867873460571
Mybphl	32.9784931970875	-0.167433121686471	0.565366989985341	-0.296149447442647	0.767115953090702	0.999867873460571
Trnau1ap	166.738220770035	0.0233551450479876	0.323643022344994	0.0721632892894309	0.942471959878259	0.999867873460571
Rreb1	1229.51804079058	0.336689778686286	0.243477389764844	1.38283796705504	0.166714554509364	0.999867873460571
Gnpda1	248.414238564729	-0.0603777858026819	0.270605556128255	-0.223121012984913	0.823441324557497	0.999867873460571
Ksr1	187.438707256373	-0.287353293671708	0.411842583484328	-0.697726037071255	0.485348541803732	0.999867873460571
Thbs3	9.53258379200767	0.121912918931509	1.01371329507906	0.120263707227004	0.904274252837854	0.999867873460571
Sart1	90.1528666017564	0.569806887024662	0.50427449349557	1.1299538135963	0.258495686603787	0.999867873460571
Cuta	56.3513338707916	0.419138944968856	0.593155740462818	0.706625454963676	0.479799265882881	0.999867873460571
Syt17	5.66966489353431	-0.321718613317282	1.18599824283128	-0.27126398817359	0.786188001666381	0.999867873460571
Amdhd2	146.185116816827	-0.266484639481964	0.340935741600018	-0.781627171828174	0.434433713427726	0.999867873460571
Gprasp1	47.9613032203722	-8.28750125773896	1.24925078651886	-6.63397721832359	3.26760283381112e-11	8.85817422765888e-09
Zfp7	194.353132462683	-0.154674729796526	0.379478249891795	-0.407598406076317	0.683568534700791	0.999867873460571
Fam178b	378.036280816531	0.109973997863092	0.29765515909758	0.369467803603697	0.711779067170412	0.999867873460571
Syce2	123.089393002656	-0.378074661937618	0.393394797177995	-0.961056589079785	0.336523715309391	0.999867873460571
Vezt	312.466229719178	-0.125273068671523	0.278872816839275	-0.44921218959725	0.653278595003666	0.999867873460571
Stil	452.200906310256	-0.248091056517905	0.282716435422638	-0.877526119579957	0.380200938181137	0.999867873460571
Tbl2	140.065523564277	-0.707711540793944	0.402826017910062	-1.75686651141772	0.0789405649396246	0.999867873460571
Rrm2	432.80833667604	-0.367946849566399	0.276770575545914	-1.32942907258347	0.18370645156728	0.999867873460571
St6galnac2	276.717533048041	0.247172064883753	0.391018754773438	0.632123298093383	0.52730631235933	0.999867873460571
St3gal1	265.577725845042	0.028862316858454	0.319313267251734	0.0903887179723733	0.92797832174773	0.999867873460571
Zfp317	368.424933337756	0.108839378257109	0.296717707117328	0.366811200162288	0.713759852608311	0.999867873460571
Pdia6	416.220138264692	-0.269395529094191	0.383892048642584	-0.701748134786212	0.482836248771404	0.999867873460571
Mrpl1	582.115041539622	-0.0115838311707147	0.319624102701726	-0.0362420451799432	0.971089360790038	0.999867873460571
Dcaf7	310.209175762639	-0.183426496814836	0.265710504170286	-0.690324597394474	0.489990082816704	0.999867873460571
Ccdc163	51.1424034717328	-0.62635201963889	0.468017230156259	-1.33830974434374	0.180795486654719	0.999867873460571
2410004B18Rik	89.052596492421	0.353673303034809	0.394034996868968	0.897568251158205	0.369415771568426	0.999867873460571
Disp3	2.49642730138685	0.000205578683981574	1.77583969657802	0.00011576421248929	0.999907633522368	NA
Ccdc34	35.209519634303	-0.695223329303285	0.610509268066314	-1.1387596645425	0.254803409574162	0.999867873460571
Rabggtb	1102.16848193807	-0.0698716200452147	0.358924712855171	-0.194669292870364	0.845651852712749	0.999867873460571
Pex11b	2.56166599539617	-0.156662606650409	2.09091658646481	-0.0749253258903476	0.940274126042682	0.999867873460571
Dand5	71.0731488993657	0.122224739529328	0.44796061681593	0.272847064989981	0.784970779011154	0.999867873460571
Mir22hg	22.9751371299007	-0.0325032006874428	0.699685730605333	-0.0464539996539913	0.962948397433907	0.999867873460571
AU019990	4.39992124347414	3.82034694781607	1.93587992035131	1.97344210643125	0.0484452143500931	0.999867873460571
Mrps12	45.6709896891848	0.298390477780114	0.66422068083439	0.449233946472847	0.653262901642113	0.999867873460571
Exoc1	445.156179272152	-0.216858868348549	0.272324612039236	-0.796324895956536	0.425843218776366	0.999867873460571
Gm10649	5.82588854856422	1.51897323500324	1.34471784019095	1.12958509927075	0.258651092642337	0.999867873460571
Nkx6-2	5.86458232709658	0.0516868207637576	1.1944445165145	0.0432726845400776	0.965484165398833	0.999867873460571
Lrrc75a	405.101535470511	-0.0820999712151471	0.45065367788526	-0.182179742991137	0.855441669715549	0.999867873460571
Slc23a2	1180.38371724395	-0.0913080932584349	0.221781870961723	-0.411702240866178	0.680557682322577	0.999867873460571
Atg13	314.559878074134	-0.057401215355109	0.25523772473157	-0.224893147811426	0.822062400021609	0.999867873460571
Setd2	953.504145735946	-0.0217029677042722	0.219799203009857	-0.0987399745180102	0.921344728856522	0.999867873460571
Nhsl1	549.991536187674	0.20321606440934	0.255034762806874	0.796817116901145	0.425557252568473	0.999867873460571
Cops7a	208.357311048987	-0.195811879295369	0.287332113184869	-0.681482752223328	0.495566076727995	0.999867873460571
Cops6	45.975923833658	0.835420689534185	0.558544081002328	1.49571129289382	0.134728906183722	0.999867873460571
Rpl21	2093.32672532776	-0.272822442697841	0.814023404122358	-0.335153069698267	0.737509621631796	0.999867873460571
Derl3	16.2926062173419	0.0130329734960453	0.794177079752661	0.0164106643572543	0.986906771968799	0.999867873460571
Kctd18	173.958575542042	-0.217540997492349	0.375425293479887	-0.579452160710646	0.562284117320798	0.999867873460571
D330050G23Rik	5.76544393725995	0.212941403221346	1.3470371462888	0.158081314838286	0.87439272407028	0.999867873460571
Inppl1	63.4046106534384	0.0883861339047869	0.540943385590458	0.163392577225638	0.870209346865105	0.999867873460571
Trp63	6.24433791973888	0.529597108911007	1.53855373251784	0.344217493167641	0.730682727601028	0.999867873460571
Mocs2	63.9812184474999	-0.258605666077252	0.459261458795341	-0.563090285772258	0.573373405987727	0.999867873460571
Rnf34	126.048408884668	-0.150836036134455	0.325047192027908	-0.46404349840224	0.642616581282962	0.999867873460571
Ttc39a	30.879827266325	-0.458640244966855	0.652241396638187	-0.703175614627958	0.48194631407812	0.999867873460571
Tmc7	333.044080513212	0.0205008502165569	0.302898390997237	0.0676822684632351	0.946038564656505	0.999867873460571
Nkd2	40.9822728571894	-0.103979855638252	0.506023452079016	-0.205484262065417	0.837193792808523	0.999867873460571
Matn2	211.318711129774	0.231840996484585	0.324541803012229	0.714364049046245	0.475002096445494	0.999867873460571
Folh1	6.11481214621694	0.897851736646415	1.28168427219417	0.700524892225871	0.483599565350336	0.999867873460571
Stk32b	12.1470307779009	1.95439678285423	0.903496277263389	2.16314868366024	0.0305297456969921	0.962364711082775
Sdf2l1	7.45776761159707	0.413296988666617	1.14281901395094	0.36164693063495	0.717615889494568	0.999867873460571
Ulk2	62.0466947458342	-0.409834898312694	0.568164985225015	-0.721330791179226	0.470706016739384	0.999867873460571
Ralgps2	467.091009226142	-0.467743936553162	0.243034814718778	-1.92459642909351	0.0542798664980445	0.999867873460571
Vmn2r95	2.02776120580183	-1.07025528467748	2.11397169805926	-0.506277016698015	0.612662195139871	NA
Tiam1	1302.80207085314	0.252284725295152	0.223822862186475	1.12716244815493	0.259673804180184	0.999867873460571
Ypel1	92.0851350663219	-0.139223526544654	0.393268785557382	-0.354016213993012	0.723326732102834	0.999867873460571
Klhl22	118.897455248356	-0.79297866207761	0.564348884066289	-1.40512134331511	0.159985198414574	0.999867873460571
Ndrg2	17.0201002491309	-0.467979379536732	0.896221778822715	-0.522169166823277	0.60155255183776	0.999867873460571
Man2c1	152.431262879736	-0.219177351079579	0.320279140179715	-0.684332270145954	0.493765374055355	0.999867873460571
Setd6	61.9722245353794	-0.322109364496545	0.477273419219564	-0.674894832868039	0.499742583608528	0.999867873460571
Porcn	7.28260057223135	-6.41621758309323	1.64083866490264	-3.91032812691182	9.21708258628507e-05	0.00711506034650368
Gm12250	5.61417721359475	-0.0990691910975994	1.17114758816295	-0.0845915511408754	0.932586116205293	0.999867873460571
Satb2	452.367686431957	-0.0606626423264296	0.356044899018208	-0.170379192325761	0.864711935003231	0.999867873460571
Mark3	965.678630964024	-0.065634149520688	0.22495220045069	-0.291769315388738	0.770463007677614	0.999867873460571
Itgb3	14.7448508629834	-0.0264839413463885	0.81316998382528	-0.0325687640630854	0.974018479276277	0.999867873460571
Zkscan3	473.10179329312	0.104822393791015	0.344380099352133	0.304379939457048	0.760838449197913	0.999867873460571
Ripk4	54.659844400912	0.473762317295303	0.595794678503404	0.795177154796619	0.426510458816231	0.999867873460571
Pde1a	19.1983216655928	1.17941132281511	1.03407757614075	1.14054433635119	0.254059592480631	0.999867873460571
Enpp4	25.315095640733	-0.788820384120182	0.639556280281976	-1.23338697224957	0.21743142317303	0.999867873460571
Fbf1	116.443318756182	0.150697393883142	0.392130166850867	0.38430451575141	0.700752761424495	0.999867873460571
Atraid	47.597006998708	0.254985718263595	0.480991618526743	0.530125075868485	0.5960252141316	0.999867873460571
Dock9	775.979276400756	-0.0977933732356643	0.231202672611445	-0.422976828645982	0.672312167011464	0.999867873460571
Wdr76	801.947364889577	-0.0441865774132816	0.283804419823764	-0.155693760656442	0.876274415469889	0.999867873460571
Crtac1	135.518236768812	-0.428777505898086	0.421701521393609	-1.01677960392719	0.309258286931416	0.999867873460571
Paqr7	10.9383274059112	-0.136479543017484	0.991419001405799	-0.1376608102366	0.890508493342319	0.999867873460571
Phf23	71.0854557764752	0.625017099185159	0.624187765950743	1.00132865986752	0.316667941441104	0.999867873460571
Tpm1	216.928749946162	-0.0156091749676001	0.284066587976128	-0.0549490000876549	0.956179094393789	0.999867873460571
Gramd4	74.8812119173226	0.0860825769180294	0.488060663910568	0.176376797565073	0.859997931763289	0.999867873460571
Polk	386.952783993984	-0.214340543835418	0.29426692532062	-0.728388158478506	0.46637600994339	0.999867873460571
Syne1	883.1621790546	0.0791240335630719	0.268800771158019	0.294359399425076	0.768483287808014	0.999867873460571
Dbi	202.975959748222	-0.0827487743374128	0.38036124527932	-0.217553116581701	0.82777731701398	0.999867873460571
Daxx	45.1176484767134	0.711186097229305	0.667594934773155	1.06529582563559	0.286742081218939	0.999867873460571
Cyp1a1	3.32872970150169	-0.397019141130741	1.57929026022191	-0.251390862801214	0.801511931361332	0.999867873460571
Cyp46a1	2.06857116429559	0.909460098180051	1.85875958121644	0.489283341089688	0.62464111341941	NA
Eif4ebp3	27.9234160902504	-0.136458278238147	0.565682203625326	-0.241227808411891	0.809378559189401	0.999867873460571
Mprip	417.749653966252	0.166907149252012	0.257626668570923	0.647864408517412	0.517072652493806	0.999867873460571
Grin3a	61.2906214814649	-0.121124627756036	0.433126606442431	-0.279651782999241	0.779744674372461	0.999867873460571
Epc1	798.357623332125	0.207741570588891	0.253793651688248	0.818545181122473	0.413045954314481	0.999867873460571
Dnm1l	889.891766158128	-0.236338623498871	0.335687005135226	-0.704044600724614	0.481404998644493	0.999867873460571
Klk1	5.98394440811976	0.165610314145425	1.1521348285427	0.143742129864176	0.885704101813296	0.999867873460571
Rfc1	1156.01975642656	-0.0859944050217888	0.228693945657377	-0.376023968516523	0.706899077161601	0.999867873460571
Rbp1	6.84592111837287	0.0804403049524612	1.29607632165386	0.062064481549833	0.950511482062279	0.999867873460571
Zfp850	317.730715026098	-0.0905560306429159	0.263558491611629	-0.34358988052017	0.731154736072164	0.999867873460571
Tnip1	595.586986486612	0.17295005755914	0.29131780379871	0.593681729382534	0.552725005438993	0.999867873460571
Smarcd1	156.163411948212	0.341451659791209	0.38774654866204	0.880605284481381	0.378531497368441	0.999867873460571
Kis2	3.49056499177256	-5.36671819802587	2.07800008988219	-2.58263617222948	0.00980486604273871	0.41819057558139
Lpcat1	631.182723936136	-0.26012849658917	0.304203394047588	-0.855113722197579	0.392488193633287	0.999867873460571
Dnm1	4.02070977060716	0.244311078456169	1.46697064519068	0.16654121829712	0.867731048551687	0.999867873460571
Secisbp2l	230.863692898755	0.0566101431824144	0.292517461812073	0.19352739775509	0.846545951307659	0.999867873460571
Rragd	233.160089010266	0.38791875189852	0.302992083192324	1.28029335886076	0.200441982474959	0.999867873460571
Lrp8	210.600861944507	-0.138924218591671	0.284792356153336	-0.487808803818007	0.625685274920877	0.999867873460571
Ampd3	64.0536683198758	0.517313928165447	0.545011144529051	0.949180458708715	0.342528838493129	0.999867873460571
Mgst2	33.8096213507914	0.741231963858232	0.534106633325714	1.38779771230852	0.165198651647071	0.999867873460571
Sh3bp1	85.6491756689443	0.120165276382813	0.405912910181015	0.29603708916089	0.767201757100953	0.999867873460571
Usf1	180.595094776557	0.23754689998918	0.438708182658154	0.541469043385223	0.588184329320883	0.999867873460571
Adamts10	9.26572505129136	0.159307580212227	0.986210860778565	0.161535008939631	0.871672040256183	0.999867873460571
Col26a1	29.2266807856367	0.685204041261943	0.62042510509139	1.10441056565725	0.269415079597761	0.999867873460571
C2cd6	6.64982246416594	1.38449985892438	1.13823224296308	1.21635972577987	0.223847918857411	0.999867873460571
Itpa	258.896736950771	-0.0269245039149508	0.312005201145478	-0.0862950483392639	0.931231874646942	0.999867873460571
Rint1	290.786490166793	0.0557836143955546	0.300574807916364	0.18558978639047	0.852766463695639	0.999867873460571
Vasp	463.3716218666	0.558551938138082	0.303928201117651	1.83777594867502	0.066095427101752	0.999867873460571
Pla2g4a	8.73591210131063	0.0641718138877285	1.03468967578807	0.06202034811921	0.950546627737607	0.999867873460571
Igfbp7	16.5461855263671	-0.61341128391686	0.762011627895923	-0.804989401028722	0.420825796087263	0.999867873460571
Rgl2	24.5092564764317	0.774024687942126	0.766890953957726	1.00930214908337	0.312829749776312	0.999867873460571
Ptpra	384.002247119958	-0.128480266145394	0.267604344873224	-0.480112780703394	0.631147200785939	0.999867873460571
Rabggta	197.020556822605	0.430027473397813	0.351384506562686	1.22380886284495	0.221024340137742	0.999867873460571
Ccdc186	248.562818966172	-0.0937063040411589	0.299476663454986	-0.312900187146781	0.75435649539078	0.999867873460571
Slc16a11	4.11222153617656	-0.428167297641343	1.418716402606	-0.301799074751553	0.76280523624471	0.999867873460571
Timm10b	22.485456472563	0.374401954727239	0.660715431531639	0.566661435255597	0.570944226733764	0.999867873460571
Arvcf	184.763119074469	0.112520050564889	0.364331531481889	0.308839726573275	0.757443447928961	0.999867873460571
Palld	247.59227421302	0.319184415737611	0.33833771757555	0.943389989223825	0.345481461743186	0.999867873460571
Csde1	1136.15800468228	0.150960311567839	0.279561605488811	0.53998942846206	0.589204322965375	0.999867873460571
Dctn6	135.657680095378	-0.182329071313137	0.323172397647811	-0.564185161357241	0.572628125317241	0.999867873460571
Fgd4	237.475110219712	0.0721734321014861	0.331656156269974	0.217615234142482	0.827728913813275	0.999867873460571
Tpk1	668.048316055437	-0.420320401470867	0.388345697392105	-1.08233567229786	0.279103400629583	0.999867873460571
Mgme1	347.980819866327	0.0649316645049912	0.267267164256782	0.242946658582447	0.808046719809827	0.999867873460571
St7	728.139695086818	-0.137993721193766	0.387101042270998	-0.356479849251248	0.721481240209539	0.999867873460571
Azin2	50.5871786513641	-0.170432647256761	0.481519882937786	-0.353947268422104	0.723378401954759	0.999867873460571
Ddit3	123.112292678213	0.198147403811646	0.343561175089107	0.57674562255253	0.564111308048247	0.999867873460571
Ltbp1	295.983535213492	-0.438313664701087	0.395461318183043	-1.108360399735	0.267706200004315	0.999867873460571
Cc2d2a	175.657624943053	-0.270479723029723	0.318343905402378	-0.849646305268022	0.395521759383349	0.999867873460571
Dmp1	4.6781227926048	-0.526431269686009	1.36194177032254	-0.386529939206826	0.699104233922246	0.999867873460571
Gpr135	11.4686458063397	-0.859491488917926	0.997967248391253	-0.861242180345544	0.389104673153139	0.999867873460571
Ffar4	2.3529432205759	-0.384715674391962	1.73229212737369	-0.222084755978904	0.824247904527974	NA
Aida	205.114932210976	-0.042251457631293	0.295040220016259	-0.143205755571104	0.886127684387219	0.999867873460571
A730020M07Rik	3.37203405851651	0.276232305237851	1.52000883460385	0.181730723499278	0.855794053572556	0.999867873460571
Homer3	71.871195781596	-0.142835430132015	0.535850238898997	-0.266558489225453	0.78980912024645	0.999867873460571
Hint3	26.022549660818	0.231640081488793	0.599685994804759	0.386268953244788	0.699297491326188	0.999867873460571
Etfdh	67.77664941539	-0.0258407957512544	0.447917819339593	-0.0576909304241433	0.953994818138127	0.999867873460571
Alg6	478.268300056882	-0.108283387588056	0.265344078366665	-0.408086693528638	0.68321002879252	0.999867873460571
Slc44a5	16.3968320849077	0.33865172172041	1.07515563516537	0.314979255694756	0.752777404350397	0.999867873460571
Tspan2	12.3949836731293	-0.09434448897465	0.835413054326007	-0.112931547437651	0.91008482507395	0.999867873460571
Rufy3	183.236360006219	-0.352846854414072	0.300363766390134	-1.17473175494733	0.240102050785908	0.999867873460571
Als2	619.146700316894	-0.0236564193862776	0.254817937665813	-0.0928365546121892	0.926033410018627	0.999867873460571
Nus1	470.482046015881	0.180202668693124	0.300480831222258	0.599714357685044	0.548696617905414	0.999867873460571
Cttnbp2nl	179.031511306101	-0.0998104797242554	0.350533486092541	-0.2847387872607	0.775844272199593	0.999867873460571
Adamts18	5.59117486067097	0.973793757385245	1.30001144834239	0.749065524482037	0.4538177130586	0.999867873460571
Asb18	11.4621854203247	2.05705673643891	0.962079604296279	2.13813568778808	0.0325057321971975	0.999867873460571
Mettl18	2.75374783484024	-0.310051577799912	1.69035701550696	-0.183423723483009	0.854465562981008	0.999867873460571
Zfp819	259.453664688614	0.0250698304360257	0.359222010262556	0.0697892381864411	0.944361412975695	0.999867873460571
Ubap1	13.2008278246739	-0.43105623190391	0.852833856991398	-0.505439867765777	0.613249923127193	0.999867873460571
Iqch	16.36303620063	0.685193806647537	0.910903600802605	0.752213303409722	0.451922794607181	0.999867873460571
Slc2a4rg-ps	14.6688634384823	-0.404456970145911	0.783449122052808	-0.516251737044705	0.605678599765331	0.999867873460571
Retreg1	271.963227389504	0.5085582034705	0.348029762462827	1.46124917556388	0.14394707213293	0.999867873460571
Fhl1	26.945193511316	-6.40712965418791	1.16954558381428	-5.47830691069955	4.29414839550125e-08	6.33918342345778e-06
Hnrnpf	1894.09494277673	0.0453334905618242	0.293904453573304	0.154245674098019	0.877416030354556	0.999867873460571
Sfxn4	112.20605357072	-0.190949357182802	0.354837860445038	-0.538131294511	0.590486408711158	0.999867873460571
Sfxn3	28.8295677518562	0.310458061361003	0.714326817074842	0.434616276387781	0.663840978702932	0.999867873460571
Camsap2	357.659168647628	-0.0507120769061637	0.279789460547344	-0.18125084771584	0.856170684777091	0.999867873460571
Psmc5	144.958462813928	0.190072963920274	0.395277527901254	0.480859524014624	0.630616341675093	0.999867873460571
Fli1	7.14074905242885	1.67805157519702	1.24269794163857	1.35032940747002	0.176910343435203	0.999867873460571
Peg12	1.98482472635393	-0.961418905548607	2.30561070598526	-0.416990996378013	0.676684993364243	NA
Mlip	17.3226065561275	1.64396934371227	0.963738673536787	1.70582481418862	0.0880407016038841	0.999867873460571
Cldn10	8.12905016924786	-0.0154307767041219	0.993570132066728	-0.0155306366466797	0.987608842928085	0.999867873460571
Rad18	1225.62024622733	-0.66922551297819	0.314030581331525	-2.13108389043066	0.0330822316256145	0.999867873460571
Mrpl53	30.088660517347	-1.00299834314733	0.654151356844715	-1.53328175911041	0.125206447012299	0.999867873460571
Tspan11	3.48610789520649	-0.162627822020916	1.44538039493042	-0.112515585925562	0.910414612431584	0.999867873460571
Nadsyn1	97.3732045289498	-0.0399188042039288	0.414902728422656	-0.0962124408188127	0.923351850310179	0.999867873460571
Lrrc40	416.614692409352	0.00708988670786643	0.29012348230481	0.0244374796949998	0.980503652771016	0.999867873460571
Spag16	52.4253094851745	0.374152553205651	0.6344482726114	0.589729012367915	0.555372341291351	0.999867873460571
4933439C10Rik	35.8833643004663	-0.257861621878085	0.51154427730418	-0.504084657611666	0.614201887809783	0.999867873460571
Pdcd4	42.5986993497663	-0.812891037584618	0.485020816219328	-1.67599206137377	0.0937397475985435	0.999867873460571
Pik3c2g	55.7206101143794	0.671415928405519	0.471817568743008	1.42304138905694	0.154724157354495	0.999867873460571
Zeb2	5.29699275321085	-0.361566338854113	1.23729199465736	-0.292223937773266	0.770115410325836	0.999867873460571
BC031181	43.3856747098843	-0.730774377906793	0.475709060687798	-1.53617922864495	0.124494428908464	0.999867873460571
Cyp39a1	49.7497315797813	0.0943484879538357	0.46226959387314	0.204098407518725	0.83827659876082	0.999867873460571
Rpap3	165.165193264649	-0.153293604975788	0.331029590319215	-0.463081275688875	0.643306110801873	0.999867873460571
Pmfbp1	3.47470818083369	-0.654781567013973	1.70603964504031	-0.383802081573845	0.701125145138425	0.999867873460571
Lama1	929.19237420974	-0.0950199362930208	0.264741011325674	-0.358916572151834	0.719657501755978	0.999867873460571
Fanca	331.426509310347	-0.127677710765032	0.272356788405123	-0.468788428269741	0.639220872066202	0.999867873460571
Naa30	255.075190725435	-0.347530892085432	0.364192744614515	-0.954249905371622	0.339957158639912	0.999867873460571
Rap1gap	51.1363938837736	0.534690237688832	0.502240698920226	1.06460953649987	0.287052662475535	0.999867873460571
Chchd6	310.102092278058	-0.60194197466009	0.407470003203419	-1.47726696426187	0.139604089761165	0.999867873460571
Zfp57	45.7420615245459	-0.0490168430683059	0.488505033838594	-0.100340507615939	0.920073999322433	0.999867873460571
Rapgef4	33.7495949548602	0.755499096158329	0.731864715335133	1.03229337379979	0.301934704251667	0.999867873460571
Zbed4	28.7925158699768	0.0158312247372052	0.553838145088765	0.0285845691157078	0.977195919118236	0.999867873460571
Gtf2h3	168.962824504245	0.1460600866632	0.3119148811217	0.468269055127933	0.639592194818067	0.999867873460571
Fcgrt	9.36926942264474	-0.243895825859289	0.963704299863405	-0.253081599712545	0.800205157427805	0.999867873460571
Mapk1	1429.55789871873	-0.0991771805395732	0.23807786434866	-0.416574555601399	0.676989623679006	0.999867873460571
Ahcyl1	70.880481820788	-0.0213905291955005	0.411653182155873	-0.051962501743521	0.958558572300931	0.999867873460571
Cox7b2	13.7555093600319	0.441263357197853	0.792850857458389	0.556552790536664	0.577833016566252	0.999867873460571
Rgs17	17.4807484225432	-0.460110765656522	0.765127443129515	-0.601351800655041	0.547605694556462	0.999867873460571
Mzf1	30.2656962729918	-0.0748180470348269	0.619727639619992	-0.120727303821247	0.903907031847562	0.999867873460571
Cdk2ap1	113.627945866636	0.0873782825347969	0.371775712272247	0.23502956123936	0.814185789215423	0.999867873460571
Srcin1	93.2548560819772	0.722031739536318	0.486805120408941	1.48320489917973	0.138019979965479	0.999867873460571
Nphs1	6.38117367274909	0.143522671455696	1.17927248278156	0.121704418233493	0.903133114008758	0.999867873460571
Tsnaxip1	18.6163859710102	-0.698687168106844	0.673302224103154	-1.03770215379505	0.299408741931877	0.999867873460571
Phyh	118.342633145213	0.49226617787466	0.39282836223982	1.25313298425773	0.21015731387025	0.999867873460571
Vdac1	765.388691719578	0.260479843554034	0.285353686651289	0.912831534124696	0.361331150613472	0.999867873460571
Grb2	39.6651130144425	0.222589850964774	0.540751477741367	0.411630592105816	0.68061020525492	0.999867873460571
Pax7	5.24470854495641	1.0423873097362	1.49189467941629	0.698700333286285	0.484739325623348	0.999867873460571
Smarcd3	11.7755450155072	0.231897533143138	0.854734952374542	0.27130929008917	0.786153161889595	0.999867873460571
Khdc3	38.0402723494432	2.24076638163055	0.950550756343823	2.35733480477085	0.0184066429663199	0.694792523108429
Rab5a	620.971970788959	0.262025096124856	0.300092917960478	0.873146550427305	0.382583203771001	0.999867873460571
Slc25a23	21.637021849151	-0.0129009648425333	0.634256594070634	-0.0203402928138838	0.983771913410289	0.999867873460571
Cd68	11.6308323189976	-0.105076211091846	0.918752924218049	-0.114368301119995	0.908945841126086	0.999867873460571
Sh3kbp1	17.3471175019569	-7.67402120789944	1.47483021054653	-5.2033252051812	1.95753871422746e-07	2.62945065127311e-05
Pan3	1460.04809589925	-0.114052006114268	0.242801676821266	-0.469733189685611	0.638545652318143	0.999867873460571
4930550C14Rik	27.5679802642889	-0.321512466651045	0.601177935221601	-0.534804169970962	0.592785279255079	0.999867873460571
Cobll1	37.6955974636557	-0.321035750821856	0.580136166440237	-0.553379998340317	0.580003232186641	0.999867873460571
Dguok	180.846060985094	-0.440313553522518	0.347347520816096	-1.26764559161959	0.204924542801895	0.999867873460571
Rpl3	2239.67255085891	0.0891904329907259	0.439311875654171	0.203023041109267	0.839117023028939	0.999867873460571
Cntn6	28.2483625643481	1.08492995176854	0.879234231614363	1.23394871668782	0.217222014547499	0.999867873460571
Ap1ar	447.761821109292	-0.263153958943746	0.251484835653065	-1.04640090230641	0.295375976344465	0.999867873460571
Barhl1	11.3809191182336	-0.0602973454539008	0.947827896618423	-0.0636163439259642	0.949275717532095	0.999867873460571
Fmn2	1761.60649621083	0.306216979894056	0.269648059532934	1.13561722055209	0.256116798586765	0.999867873460571
Srfbp1	707.105666632905	0.0881311811414647	0.298621556115308	0.295126655583545	0.767897127908177	0.999867873460571
Ccdc30	110.595034822349	-0.30937092220721	0.438697636403608	-0.70520307504594	0.480683867927145	0.999867873460571
Myl12a	162.363911148116	0.278413969490491	0.314891594060544	0.884158150747462	0.37661084585244	0.999867873460571
Stard3nl	394.688008488524	-0.164965673387034	0.291222467922937	-0.56645929334919	0.571081597457072	0.999867873460571
Xaf1	3.95487569761203	2.05597321276423	1.60659330560019	1.27970980931989	0.20064721343511	0.999867873460571
Kansl2	842.605072079996	-0.0961677428480162	0.255254654938622	-0.376752160978771	0.706357795364443	0.999867873460571
Otub1	127.474231419756	0.14525981576618	0.436169679750431	0.333035106542242	0.739107783126631	0.999867873460571
C2cd5	42.4186763925569	-0.441316402345554	0.614353088219238	-0.718343263520906	0.472545660547663	0.999867873460571
Capza1	1256.00638476262	0.174470802612521	0.280945940614898	0.621012007614922	0.534591722682758	0.999867873460571
Asap1	1146.09382099171	-0.215939812511529	0.268237215124217	-0.805033009351556	0.420800631565149	0.999867873460571
Alyref	62.0290010176371	0.642961795919272	0.486477198355896	1.32166892526974	0.186278420662499	0.999867873460571
Prkacb	505.343142433329	-0.0997193836130593	0.300262272214337	-0.332107603388402	0.739808008998606	0.999867873460571
Scyl2	324.643909902832	-0.0613517373431677	0.269579566234243	-0.227583040510785	0.81997040570853	0.999867873460571
Gm12505	12.0264503957492	0.162957254595237	0.861501862439765	0.189154848874898	0.849971454142411	0.999867873460571
Rgs19	10.2227319443679	-1.01297142211355	0.993417863202011	-1.01968311587283	0.307878771736822	0.999867873460571
Ctbp1	57.428276900333	0.00344951809425044	0.43017372324207	0.00801889540870284	0.993601915727775	0.999867873460571
Txndc16	88.6295941379079	-0.288516603932561	0.394372220782411	-0.731584499943129	0.464422211707094	0.999867873460571
Mfap2	5.44314439577271	-0.462315949425926	1.32713953158094	-0.348355194329264	0.727573447370577	0.999867873460571
Ncor2	921.539674546914	0.502651594941133	0.387689362854759	1.29653181928915	0.194792324952364	0.999867873460571
Avpr1b	13.435674626701	1.41851397779215	0.874585258847853	1.62192760904849	0.104818849167101	0.999867873460571
Gm20556	7.5641626169824	0.545843174028805	1.14709460207163	0.475848437472395	0.634182358869927	0.999867873460571
Ncan	3.64574310338481	-0.435745598417021	1.74026730377175	-0.2503900392041	0.802285731898276	0.999867873460571
A830082K12Rik	4.11906244716276	2.48821144997942	1.54057626111146	1.61511735107763	0.106285284142732	0.999867873460571
Ablim2	310.250135637574	0.804632281973974	0.272799053849819	2.94954205529224	0.00318245256790482	0.165332291942372
Fgf1	7.45828410157568	0.559864248540935	1.35959455608692	0.411787650983463	0.680495073496487	0.999867873460571
Armt1	323.596153942648	-0.0786123515943148	0.260817080690161	-0.301407988258648	0.763103403635079	0.999867873460571
Ncbp3	17.2546368832153	0.625596533563994	0.71573772173684	0.87405835205373	0.382086476825706	0.999867873460571
Slc15a3	1.50650932351968	0.163416555024112	2.31383826683812	0.0706257465641374	0.943695618779605	NA
Ccnc	283.417152020787	-0.0592668788503285	0.303023150573281	-0.195585316627469	0.844934753945911	0.999867873460571
Atp2a3	51.9070953744819	0.772841888397031	0.511582842873076	1.5106876611747	0.13086804757685	0.999867873460571
2810004N23Rik	413.011280471909	0.0046961575521982	0.286047698829542	0.0164173932229277	0.986901403833957	0.999867873460571
Rwdd1	200.677159728962	-0.0755549291079164	0.312859913597988	-0.241497634641047	0.809169449526149	0.999867873460571
Grtp1	304.991790426454	-0.0185763338614442	0.3193638952915	-0.0581666686038152	0.953615870353088	0.999867873460571
Podxl	31.9460307051172	-0.681759901823463	0.586021132649465	-1.16337084763676	0.24467907213355	0.999867873460571
A330076C08Rik	68.9983252789645	0.803915373512181	0.484633960516481	1.65880940876582	0.0971542038158408	0.999867873460571
Zfp617	47.1785595881013	0.11267088976309	0.518587769311449	0.217264842000975	0.828001954682748	0.999867873460571
C1ql1	5.80643645214936	-0.965247249044844	1.24621199806545	-0.774544981546671	0.438608578638806	0.999867873460571
Bpnt1	7.36755897069173	-0.23053785607508	1.11458033839081	-0.206838258431799	0.836136176265039	0.999867873460571
Ube3a	662.568697876679	-0.320622635353981	0.418016988421792	-0.767008624612315	0.443076387705304	0.999867873460571
Ubb	47.7583171910124	0.123877005195274	0.643438383571198	0.192523493093051	0.847332167283612	0.999867873460571
Tyr	7.55635977692929	1.23335769585806	1.15986746538029	1.06336088619718	0.287618323430964	0.999867873460571
Med21	63.1370831162171	-0.335500633540062	0.484785656882904	-0.692059735630957	0.488899816098675	0.999867873460571
Ftsj3	338.486500970291	0.048129151264649	0.369134347330544	0.130383833454413	0.896262756437529	0.999867873460571
Gdpd3	12.7015744737814	-0.28343000906371	0.841696908204023	-0.336736426498799	0.736315601030957	0.999867873460571
Tjap1	614.826409812467	0.0225269019782452	0.275917854238142	0.0816435095889172	0.934930201114213	0.999867873460571
Stau2	367.61166669393	-0.331252302400512	0.335563602591317	-0.987152062507636	0.32356809823443	0.999867873460571
Paqr5	13.4028031854874	0.224775593742965	0.811835415202063	0.276873353310189	0.781877354000206	0.999867873460571
Clasp1	1122.54747544789	0.0445852714219288	0.218669524318324	0.203893393745278	0.838436807670067	0.999867873460571
Rbm10	35.1380423967502	-7.09833450454135	1.17868027228272	-6.02227310617	1.71984371316486e-09	3.33024282640105e-07
Slc41a3	22.7221307537722	0.0226080380206802	0.691663942188619	0.0326864487819649	0.973924630423292	0.999867873460571
Flot2	189.887520511108	0.295101704123509	0.292744728632279	1.00805129951355	0.313429835511335	0.999867873460571
Ccnyl1	302.974789260194	-0.301239890878478	0.330451133228531	-0.911601930171468	0.361978305955043	0.999867873460571
Ecm1	18.6147002477446	0.0859771732365109	0.715182255455759	0.120217151055742	0.904311131729106	0.999867873460571
Cd82	19.9766028174559	-0.0455194618410836	0.655646697609369	-0.0694268147876859	0.944649885297026	0.999867873460571
Anks1	679.952386707937	0.0333278029295376	0.276573292523876	0.120502607556225	0.904085014167381	0.999867873460571
Syt6	2.41207044454563	-0.112498309730622	1.79729339886781	-0.0625931802795746	0.950090460118715	NA
Dnmt3a	312.792862297716	0.0617806424926769	0.376016245662568	0.164303120424531	0.869492525334561	0.999867873460571
Mpv17l	114.465882597391	-0.47856298003665	0.364148397642199	-1.31419768186615	0.188779688412325	0.999867873460571
Pde4dip	241.21563035754	0.106399520315339	0.349781394343053	0.304188621911051	0.760984192777919	0.999867873460571
Pomgnt2	72.5874102125055	-0.698615467759592	0.413895618039945	-1.68790254670483	0.0914299377062437	0.999867873460571
Ankrd10	2392.41168569565	-0.381758334443276	0.241171699251226	-1.58293172718248	0.113437026355892	0.999867873460571
Nsg1	5.88660543572693	-0.144134611305103	1.15423067943083	-0.124875047833747	0.900622472664986	0.999867873460571
Prkar1b	40.9968735065767	0.680051130237056	0.514239644947443	1.32244010534536	0.186021641480238	0.999867873460571
Tmem159	37.3643027955174	-0.346084737554694	0.500901720447725	-0.690923435530128	0.489613657671183	0.999867873460571
Thumpd1	187.214735996421	0.171371134394182	0.352570613849636	0.486061877145748	0.626923295248919	0.999867873460571
Brdt	4.69211861231918	0.860477433501608	1.32225844752588	0.650763423074872	0.515199214887038	0.999867873460571
Adgrv1	522.932451131316	-0.320196678331074	0.319601823926691	-1.00186123595002	0.316410616874582	0.999867873460571
Ctu1	59.2978649575371	-0.326612892520916	0.453436366050882	-0.720305906130752	0.471336669126002	0.999867873460571
Ube2m	48.8772637282173	-0.0236089410709902	0.532396006238966	-0.0443446997992569	0.964629641410894	0.999867873460571
Ccdc136	20.7811029070889	-2.70728821974338	0.714700402571908	-3.78800433020742	0.000151862203466922	0.0111540170132601
Mrps35	486.330999939299	-0.317061836769895	0.24805708637385	-1.27818092764359	0.201185639343413	0.999867873460571
Eva1a	72.4325312233507	0.516657565642635	0.569254631790155	0.907603621981756	0.364087680008455	0.999867873460571
Tmem141	3.79668367136662	-0.432676841527702	1.45783935902355	-0.296793222689163	0.766624379982083	0.999867873460571
Rsph6a	3.0795381637848	-0.47832977790155	1.62065121249365	-0.295146651058594	0.767881853758656	0.999867873460571
Thy1	17.445922846362	-0.181278022769529	1.23384628060159	-0.146921075679819	0.883194316454373	0.999867873460571
Thrb	57.4521250354187	0.56394755452343	0.504367215019517	1.11812889047835	0.263511949103826	0.999867873460571
Thpo	15.9594063068176	-0.309563676420782	0.733421747835756	-0.422081397687304	0.672965605442619	0.999867873460571
Adam17	339.788641611807	-0.0598493601217046	0.306031699195536	-0.195565885099584	0.844949964364632	0.999867873460571
Prap1	17.409275516452	0.135849817306998	0.750169451661145	0.181092174582926	0.85629522682667	0.999867873460571
Patl2	33.4414104589709	-0.931548423413075	0.565759036224748	-1.64654625691744	0.0996513447913531	0.999867873460571
Plce1	898.602376595141	0.450469305680263	0.232372536600757	1.93856516897357	0.05255430823917	0.999867873460571
Aknad1	2.1231468468929	1.02713307320757	2.15710075330499	0.476163698721007	0.633957759236208	NA
Pde2a	14.2409046467436	-0.436302844657684	0.950188916853444	-0.459174840833235	0.64610861608213	0.999867873460571
Rhbdf2	132.337910686217	0.342443466957572	0.378894540973093	0.903796254435585	0.366103448216331	0.999867873460571
Mtmr11	1.72271316275151	-0.264694772665025	2.02201505242054	-0.130906430369131	0.895849327761857	NA
Rps27l	197.333577613282	-0.267976705127526	0.505035583453752	-0.530609552885229	0.59568937445625	0.999867873460571
Ppa1	477.171529820994	0.195757162077668	0.371464178059941	0.526987994104994	0.598201925823082	0.999867873460571
Mfap3l	34.9870246506082	-0.619480582816669	0.53536752716537	-1.1571127335583	0.247226304899765	0.999867873460571
Ifi30	25.2885546469338	-0.0119685696486022	0.68285208083338	-0.0175273239762193	0.986015934811503	0.999867873460571
Cpvl	6.87925306501109	0.0926140332100953	1.05750787030586	0.0875776302102685	0.930212382356554	0.999867873460571
Nipbl	1350.92588386838	-0.0668359268252601	0.291112536349938	-0.229587937583418	0.818411980936146	0.999867873460571
Rbm12b1	43.2316700911457	0.458814317254787	0.474320439419041	0.967308762440753	0.333389704610605	0.999867873460571
1700029P11Rik	6.39881842965941	-0.360573074221422	1.14145677715633	-0.315888504442283	0.752087137642303	0.999867873460571
1810012K16Rik	1.84326424231894	0.75610924068474	2.35665430660064	0.320840115823092	0.748331557141341	NA
Nox4	147.171624416936	-0.238488739987974	0.326877142774804	-0.729597481070363	0.465636262382888	0.999867873460571
Eral1	104.474189048564	-0.138604136918637	0.352741239249848	-0.39293431415447	0.694367996749415	0.999867873460571
4930526I15Rik	6.06149481384413	0.153906691743094	1.27038870612427	0.121149291552375	0.903572787653903	0.999867873460571
1110038B12Rik	652.610755126829	-0.0284266450476756	0.288346880788592	-0.0985848883467451	0.921467868917511	0.999867873460571
1110020A21Rik	9.25956442677036	0.272005049176139	1.02385301586166	0.265668064616896	0.79049486049926	0.999867873460571
Angel2	201.80944051342	0.0664446838405663	0.33785681984561	0.196665214190229	0.844089533473779	0.999867873460571
Cpeb3	204.084276599604	-0.155168687428435	0.306930424478612	-0.505550036924567	0.613172563652143	0.999867873460571
Armh3	2164.16335784676	-0.227472298858505	0.267449696660176	-0.850523674915709	0.395034003623754	0.999867873460571
Dhx30	349.176133362983	-0.0244461043274702	0.263949508080119	-0.0926165936253604	0.926208160604652	0.999867873460571
Marchf1	68.8873652241778	0.320732102264314	0.702259603519387	0.456714441008652	0.647876309720971	0.999867873460571
Efemp2	19.2608962559263	-0.295408547541309	0.743001721233071	-0.397587972005038	0.690933928127856	0.999867873460571
Mmaa	65.4987590053003	-0.042369017162466	0.448228814014169	-0.0945254205837973	0.924691790142288	0.999867873460571
Cstf2	1.85098995279222	-4.45238684229001	2.96423476304264	-1.50203583663524	0.133087853953753	NA
Hap1	157.444124541204	0.00265012643819944	0.362350818557315	0.00731370346768035	0.994164560944084	0.999867873460571
Ormdl2	22.6879582926235	-0.244795515212782	0.610402669354865	-0.401039391704342	0.688391122179588	0.999867873460571
Tec	135.610223652455	-0.0380728587212816	0.320686948019805	-0.118722819735496	0.905494956876857	0.999867873460571
Tom1	334.261644345949	-0.180138267432779	0.276539812941836	-0.651400843576426	0.514787766234455	0.999867873460571
Sgpl1	480.187928447972	-0.0853145384684552	0.276270303341322	-0.308808212235001	0.757467421814871	0.999867873460571
Hvcn1	199.314446080912	0.237133834069849	0.442445762248823	0.535961363636002	0.591985253154581	0.999867873460571
1700109H08Rik	141.391409143492	-0.292779667314523	0.369821519025112	-0.791678288722411	0.428548284953632	0.999867873460571
Pi4k2b	116.250029524791	-0.41745090591592	0.376242174880213	-1.10952714444846	0.26720284113712	0.999867873460571
Rtn4ip1	412.947416250953	-0.2779361511979	0.28693737409879	-0.968630008798398	0.332729825232775	0.999867873460571
Sdr42e1	4.5788925785763	0.438023786720149	1.38595096225939	0.316045660090369	0.751967851191376	0.999867873460571
Ahctf1	1142.01304541658	-0.0799197871412483	0.226662406943107	-0.352593922473031	0.724392894498571	0.999867873460571
Stk31	118.92604272942	-0.280897976810194	0.434616681982123	-0.646311999643281	0.518077318198416	0.999867873460571
C330018D20Rik	95.209247742051	-0.187266897665683	0.427236560487325	-0.438321330581069	0.66115336537299	0.999867873460571
Ankrd55	19.1354222729219	0.958669233690206	0.760125027606844	1.26119940650876	0.207237012429057	0.999867873460571
Sema3d	47.1863789661376	0.464096613122526	0.508773118988084	0.912187762682084	0.361669884727619	0.999867873460571
Wdr82	963.857081915919	0.0242533440326873	0.229058533327075	0.105882735213604	0.915675392360368	0.999867873460571
4933430I17Rik	7.79992703200094	-0.673971130049806	0.998785946359625	-0.674790361744973	0.499808964755197	0.999867873460571
Dao	4.71927394669571	1.4323769090304	1.46074722753027	0.980578215063369	0.326800781591697	0.999867873460571
E2f3	2052.7300292632	-0.0005008893382212	0.22947750435669	-0.00218273830206311	0.99825842819142	0.999867873460571
Zbtb39	95.40819755411	0.0274705633324216	0.362678451770669	0.0757435772605315	0.939623105909858	0.999867873460571
1810058I24Rik	301.388195383745	-0.217091883187458	0.296983638251691	-0.730989371890832	0.464785644701511	0.999867873460571
Hspb1	180.339194263046	0.509031179880658	1.22731168104105	0.414752982265174	0.678322742195294	0.999867873460571
Neb	257.308708339991	0.105749412650902	0.300311300020665	0.352132645836586	0.724738786516576	0.999867873460571
Ptger3	4.48317562451673	0.524863181383546	1.43711450153622	0.365220155264238	0.714947074207699	0.999867873460571
Ptcra	1.15839430750208	-0.0234840423145403	2.71592945439336	-0.00864677919986172	0.993100954345783	NA
Pstpip1	32.7571936967079	-0.0434812400952704	0.564648091232485	-0.0770059100002655	0.938618843430598	0.999867873460571
Scn1b	15.8405383874226	0.118886284309964	0.732102391304771	0.162390241750313	0.870998554803026	0.999867873460571
Slc20a1	1818.26405104541	-0.509629012883967	0.282676170186567	-1.8028722143349	0.0714082856315944	0.999867873460571
Csnk1g2	235.109425647976	0.0347867488604677	0.38106106238345	0.0912891719843653	0.927262821567576	0.999867873460571
Gm12348	4.32235141779417	0.417364771252846	1.44474800357387	0.288884130810642	0.772670048012793	0.999867873460571
Zc2hc1c	19.343408776723	-0.358611214722204	0.670740806740625	-0.534649466855649	0.592892270836881	0.999867873460571
Aplf	158.794211485621	-0.577645464604221	0.348789923224481	-1.65614149418086	0.0976931680006951	0.999867873460571
Fam13c	180.789341423871	0.645403285816154	0.513106675468038	1.25783451409483	0.208451610756999	0.999867873460571
Phospho2	60.1634041318272	0.18112490293927	0.545699062544612	0.331913531415427	0.739954552485387	0.999867873460571
Col20a1	14.5445146915686	-0.476966072962202	0.827854126635433	-0.576147484944828	0.56451549768407	0.999867873460571
Fgd6	109.215010728593	-0.356578386713995	0.338571569969573	-1.05318466859471	0.292256363691772	0.999867873460571
Ccdc60	29.4238838112961	0.388316695820735	0.584111950824673	0.664798409401645	0.506179440152824	0.999867873460571
Trerf1	1254.80289312498	0.0722932667565955	0.241190911072086	0.29973462281499	0.764379586927437	0.999867873460571
Ctnnd1	380.413537852535	-0.0385689328766481	0.284574031735979	-0.135532158859918	0.892191139730315	0.999867873460571
Stxbp1	43.1404458193249	-0.577295798681635	0.481309843099547	-1.19942653772455	0.230362133834482	0.999867873460571
Zfp275	16.2816786314199	-5.43378291417198	1.33359746707989	-4.07453001996926	4.61073656439647e-05	0.00390602739631542
Acer2	117.79049352802	-0.221997966199073	0.354137273319489	-0.626869812709026	0.530744576506057	0.999867873460571
Pdzd4	25.9368940735777	-7.40630415515588	1.3427909925152	-5.51560458510601	3.47582966208752e-08	5.23481012744695e-06
Scn1a	12.0125949786054	0.522524701044017	0.995253574039124	0.525016653719122	0.599571613879893	0.999867873460571
Adh5	263.647461313076	-0.222309712632731	0.277014757561872	-0.802519384127317	0.422252580127687	0.999867873460571
Tmcc2	41.4832880866778	-0.234695063401822	0.543722772124244	-0.43164471939423	0.665999651074763	0.999867873460571
Hnrnph3	136.62861094622	0.0627997437042764	0.353467505091321	0.177667657704636	0.858983986506225	0.999867873460571
Il1r1	10.0940769621901	0.563923182106975	1.10651013428977	0.509641226620066	0.610302835588923	0.999867873460571
Odf2	405.945380383508	-0.0784430142567656	0.287078973095273	-0.273245418885947	0.784664568652559	0.999867873460571
Stx8	1004.34134518404	0.0368539326574045	0.26925082363326	0.136875840007095	0.891128935957314	0.999867873460571
S100pbp	420.04570016827	-0.0920952660076784	0.267975600836786	-0.34367034058362	0.731094218802349	0.999867873460571
Nt5c3b	102.208822549774	-0.263490266940672	0.407198553658014	-0.647080557073797	0.517579808084601	0.999867873460571
Gpr179	19.9311229291667	0.493525767506011	0.750151594545422	0.657901377660976	0.510601505357859	0.999867873460571
Gm16157	3.15849567630651	0.398849531473322	1.86818523678898	0.213495708893868	0.830940335776518	0.999867873460571
Gtf2ird1	700.405631349556	0.2843185311864	0.275900700909519	1.03051036205828	0.302770490546588	0.999867873460571
Zfp37	48.2005220614804	0.953177784719758	0.482981393434309	1.97352899651485	0.0484353242926846	0.999867873460571
Pbx1	200.71269430284	0.0418899551699931	0.345935223346066	0.121091904908704	0.903618240940718	0.999867873460571
Lats1	402.52775965918	-0.0802113004777788	0.285991918325867	-0.280467017904974	0.779119226313299	0.999867873460571
Lat	12.1033826046745	-0.372061674380961	0.903635275189008	-0.411738767394997	0.680530906734651	0.999867873460571
Lasp1	871.670026289842	0.536604711074696	0.301172043182819	1.781721521705	0.0747946554743354	0.999867873460571
Laptm5	218.451040545102	0.280201968141827	0.34176646330187	0.819863849234191	0.412293727341188	0.999867873460571
Ing1	82.9481009551472	-0.0767176443050374	0.44651820202316	-0.171813027906661	0.863584523045941	0.999867873460571
Actn3	3.06020203686096	1.74190118783935	2.13211790491811	0.816981642441698	0.413938918997356	0.999867873460571
Slc9b1	162.867302363455	-0.473092969602784	0.404501063912404	-1.16957163233873	0.242173398792685	0.999867873460571
Nalcn	18.467440972099	0.155662811682197	0.718325330934518	0.216702383973686	0.828440290009556	0.999867873460571
Cnga1	3.51939717213423	0.773757482391225	1.5986777952491	0.483998392102933	0.628387010238971	0.999867873460571
Clk4	231.00500199743	-0.137146420234129	0.349693715840039	-0.392190119587004	0.694917743982749	0.999867873460571
Lta4h	225.793979291798	-0.124553312643815	0.314721217056755	-0.395757597179582	0.692283860706208	0.999867873460571
Tmem116	77.1901593608551	0.740949248609537	0.488258026292167	1.51753623844406	0.12913135131581	0.999867873460571
Mast2	845.301700409031	-0.12014090817127	0.244889568653038	-0.490592183375059	0.623714916042901	0.999867873460571
Pigv	132.305583655818	-0.320246686786599	0.347830187126391	-0.920698371329777	0.357207926750372	0.999867873460571
Cabyr	63.1030809025107	0.459018261421158	0.449893810863542	1.02028134270196	0.307595049202465	0.999867873460571
Mtif2	427.384356182143	0.110978789539206	0.268622761196842	0.413139932910906	0.679504093691831	0.999867873460571
Blcap	17.8851481516999	0.50458697055259	0.829861358181115	0.608037674700917	0.54316248693752	0.999867873460571
Sgk1	174.458038116947	-0.245061125669799	0.356401001837905	-0.687599429872691	0.491705067344342	0.999867873460571
Sertad1	9.99588240895059	-0.369883302276929	1.0518788358852	-0.351640597432172	0.725107814927659	0.999867873460571
Bace1	93.2135782066448	-0.0785517022093308	0.42149565551514	-0.18636420371481	0.852159161930822	0.999867873460571
Ash2l	1368.06356177913	-0.220284931059635	0.222228318121783	-0.991254998109273	0.321561081238695	0.999867873460571
Smarcal1	284.378680824096	-0.0109250386791195	0.295372347756461	-0.0369873441508728	0.970495096741083	0.999867873460571
Dusp14	25.8481969698783	0.0353751102238949	0.670540286582752	0.0527561295446925	0.957926216343555	0.999867873460571
Npy1r	1.46502685646028	-2.12694524792383	2.48841006671166	-0.854740654033163	0.392694738889474	NA
Cbx5	1310.70031854449	-0.0823728188518619	0.23989725238242	-0.343367079171676	0.731322322712454	0.999867873460571
Bclaf3	169.008117253903	-6.60054304406609	1.64033743786695	-4.02389343295685	5.72438277917104e-05	0.00471549984737239
Zbtb3	11.2587012458934	-0.0578487827340829	0.909152806887403	-0.0636293286407324	0.949265378176007	0.999867873460571
Abcc8	8.13559160652046	0.668498502057215	1.02417066970861	0.652721779512991	0.513935658953311	0.999867873460571
Nr6a1	680.09423554368	-0.196505839649135	0.32354062030786	-0.607360644428986	0.543611600369259	0.999867873460571
Fut10	120.774390914801	-0.37515517060991	0.37088466372058	-1.01151437982496	0.311770302205183	0.999867873460571
Tmem200a	16.3353706904621	0.155040652624927	0.8339982668903	0.185900449413428	0.852522829764547	0.999867873460571
Rgs7bp	16.0301654719226	0.216999556100946	0.763534606803836	0.284203956398661	0.776254083662306	0.999867873460571
Ak7	52.5680908983248	0.44216912335183	0.544045893747252	0.812742322722593	0.416365810407166	0.999867873460571
Pold3	757.247781781365	-0.0136717306672412	0.226256624551061	-0.060425769607271	0.951816534974285	0.999867873460571
Cds2	1170.68430588416	0.144398186539912	0.408602318402216	0.353395416610855	0.723792021459004	0.999867873460571
Armc9	263.467243994224	-0.283266420836919	0.279443133014029	-1.01368180989689	0.310734606511701	0.999867873460571
Asb10	1.46738557775433	0.37854972820865	2.22972262192444	0.169774358696657	0.865187592953842	NA
Ppp1r3c	5.1124561725735	-0.148306218061601	1.32370343266318	-0.112038855835874	0.91079259800596	0.999867873460571
Slc22a5	52.7355839442499	-0.224478393809649	0.44026896385903	-0.509866495793977	0.610144995857214	0.999867873460571
1600023N17Rik	4.32986694207509	3.55462378066306	1.67698420979455	2.11965250471771	0.0340353611381774	0.999867873460571
Slc7a7	549.811417650232	-0.497718708666641	0.25375707127336	-1.96139838062078	0.0498325687647296	0.999867873460571
Tcf7l2	827.633651021258	0.403779156467759	0.262676895802548	1.53717042846158	0.124251579851872	0.999867873460571
Bcl2l2	7.61046374398755	0.281084988197626	1.09314075022373	0.257135220821378	0.797074389122597	0.999867873460571
Anxa4	218.072628618864	0.232551535762007	0.396826220732	0.586028653381408	0.557856259785656	0.999867873460571
Rgl1	113.582001551265	-0.10279643460387	0.351392265121191	-0.292540402300592	0.769873473622809	0.999867873460571
Psme3	164.939726971659	0.161101537893714	0.374786759268519	0.429848530957017	0.667305827480702	0.999867873460571
Tmem19	257.854852326698	0.0165691889712006	0.269079608886562	0.0615772746205598	0.950899474816965	0.999867873460571
Mrpl42	340.468452730503	-0.101992520261986	0.260281456829402	-0.391854731045383	0.695165552796829	0.999867873460571
Herc4	1073.73175065843	-0.0980375790199516	0.231717820493135	-0.423090372640788	0.672229326242871	0.999867873460571
Aup1	50.1616157480431	-0.253276418987677	0.472622108538972	-0.53589625709774	0.592030251412704	0.999867873460571
Hadhb	252.906352915173	0.270959765838487	0.314131612686016	0.862567646476636	0.388375225168796	0.999867873460571
Agbl5	242.824016634827	0.160599640824354	0.366541408731957	0.438148697523549	0.661278495219428	0.999867873460571
Pvr	177.246148834392	-0.0223355321584097	0.377254652329173	-0.0592054518625812	0.952788467303773	0.999867873460571
Zmym2	831.971051603184	-0.0606692876004462	0.241299759861627	-0.25142705336813	0.801483953768952	0.999867873460571
Nol8	304.067955091064	-0.1740682230175	0.28590912676714	-0.608823597153899	0.542641370847217	0.999867873460571
Anxa6	540.01458791869	0.458987681909955	0.321836185605442	1.4261531252196	0.153824146799304	0.999867873460571
Sh3gl1	315.70439666628	0.153680270526749	0.319374452425941	0.481191495936532	0.630380404333989	0.999867873460571
Cpt1c	102.22630057538	-0.213292624368928	0.454399463365979	-0.469394534027298	0.638787654651337	0.999867873460571
Map2k7	246.429942153021	0.146333080963697	0.381213777594487	0.383860945129212	0.701081514157195	0.999867873460571
Lrrc73	4.5248631204834	-0.870515215333831	1.33557572867485	-0.651790232963841	0.514536503256936	0.999867873460571
Zfp936	267.801007706901	-0.564205023970997	0.333329656325365	-1.69263374339628	0.0905252040227197	0.999867873460571
Cmip	1420.26661046254	0.110724476955487	0.298607627850192	0.37080257377429	0.71078458422077	0.999867873460571
Dpy30	302.54081192071	0.0767482723262885	0.324431996307894	0.236561970458217	0.812996625995622	0.999867873460571
Gm4710	2.20683119516849	1.08725228376403	2.36874878756163	0.458998560536781	0.646235199771904	NA
Ect2	460.982200132358	-0.103335674352452	0.267294711641593	-0.38659827468271	0.699053635429553	0.999867873460571
Rpl31	183.633146574207	0.046436585707643	0.474495510442014	0.0978651740337546	0.922039354293085	0.999867873460571
Insig2	143.226333256055	-0.131561846699182	0.318052596488441	-0.413648082586754	0.679131854224225	0.999867873460571
4921509O07Rik	6.25236520865486	-0.611463957549672	1.2102748303383	-0.505227360118492	0.613399155641779	0.999867873460571
Cers3	10.438748069919	0.506218060444513	0.92008754449559	0.550184668266574	0.582192718315076	0.999867873460571
Ldb2	17.8189208466538	1.61446708936402	0.91794004202783	1.75879361989426	0.0786125688584463	0.999867873460571
Ncoa7	59.9626237912886	-0.231909959113491	0.464329831752779	-0.499450914532164	0.617461758419651	0.999867873460571
Cmah	27.6357578170559	0.659686906780125	0.626425834336495	1.05309658481576	0.292296727940178	0.999867873460571
Vps13d	811.857469257434	0.108574579828997	0.227261995839298	0.477750709827317	0.632827647037422	0.999867873460571
Zfp59	307.420585371042	0.0947738992031482	0.302098322973523	0.313718720019027	0.753734681539858	0.999867873460571
Commd6	156.722987618816	0.0888761040465263	0.324260368687738	0.27408870348912	0.78401645485248	0.999867873460571
Tmem42	2.85823655867614	1.48245341269459	1.76539174179418	0.839730569481405	0.401059469971832	0.999867873460571
Traf7	111.51126661549	0.0824730147956219	0.406795520594319	0.202738256987517	0.839339619323146	0.999867873460571
Mynn	241.253193466444	0.146756934875372	0.295520156140113	0.496605499916531	0.619467273925556	0.999867873460571
Rab27b	7.4153455173987	0.836329336236327	1.22839188653792	0.680832676771764	0.495977371085883	0.999867873460571
E230029C05Rik	2.8273774858743	-0.82856971188595	1.81861623120418	-0.455604485250481	0.648674417232666	0.999867873460571
1700045H11Rik	4.95487810724653	0.333360229540719	1.44753617809078	0.230294920836039	0.817862607141239	0.999867873460571
Bmp3	1.6477363898571	2.23203004097834	2.56675586199482	0.869591874329514	0.384523479935644	NA
Il6ra	133.288040127436	0.641942107132289	0.379390855196213	1.69203368594715	0.0906395509871246	0.999867873460571
Meis2	205.074476461233	0.804096144442629	0.378397673997511	2.12500287316226	0.0335863731553087	0.999867873460571
Kcnd1	6.56308908134129	-6.24762511112669	1.65508934725712	-3.77479628001987	0.000160138478274448	0.0116471449320586
Kcnc3	42.743746071175	-0.157030918511349	0.61988876288068	-0.253321124554043	0.80002007332824	0.999867873460571
Tnfrsf18	14.0882130041989	0.331312269346428	0.817734470961398	0.405158741757467	0.685360830062301	0.999867873460571
Foxa3	9.22289333122001	0.231240766744118	1.03417821201789	0.223598567497298	0.823069678420899	0.999867873460571
Jpt1	228.032773673455	-0.199928446990767	0.335293194947827	-0.596279465265845	0.550988546821978	0.999867873460571
Hmgcs2	4.93119336312847	-0.32666709172705	1.27340468009254	-0.256530462651755	0.797541261406059	0.999867873460571
Ankdd1a	14.5864913202561	0.304548711309204	0.780498515534392	0.390197681671035	0.696390375790808	0.999867873460571
St3gal2	155.661416475933	-0.418448781925997	0.347622589804214	-1.20374450395089	0.228688345333383	0.999867873460571
Tbca	591.183654536756	0.0341160772979587	0.290224183032469	0.117550773824186	0.906423611207858	0.999867873460571
Pacsin3	16.7422623416865	0.683891917566044	0.877715056746534	0.779173049737869	0.435877783375216	0.999867873460571
Ush1c	21.2852834283978	-1.73971748213312	0.757830117205467	-2.29565629899799	0.0216955410064765	0.779471123871239
Hp	2.57150578110178	1.06248966732959	1.69062153036441	0.628460982098445	0.5297019991558	0.999867873460571
Slc25a4	53.2908398233718	0.151140527601248	0.471471733900245	0.320571768642289	0.748534934687882	0.999867873460571
Ctnnb1	799.981036056886	0.151097471246792	0.230805352869905	0.654653236452271	0.512691039916901	0.999867873460571
Ctsl	164.398087368381	-0.727583230500853	0.348404781576952	-2.08832733927376	0.0367683169249511	0.999867873460571
Ctsd	276.990219586697	0.111271585906064	0.396412947436304	0.280696144325466	0.778943466293752	0.999867873460571
Sec61g	312.844976823548	0.304849027874655	0.277975880160477	1.09667438663622	0.272783756990523	0.999867873460571
Myh6	1.72979871979944	0.566792221414355	2.18918838548645	0.258905183844382	0.7957083984013	NA
Pik3c2a	273.2438225696	-0.216109061402172	0.310876212497492	-0.695161137180658	0.486954324212703	0.999867873460571
Lpar5	37.4169370766494	-1.12359527565253	0.525054897100795	-2.13995771081596	0.0323581845039491	0.999867873460571
Rnf20	234.792035584304	-0.0711429786895622	0.29948357932165	-0.237552185167233	0.812228439622432	0.999867873460571
Gm38509	10.3752497562434	-0.526773872860084	0.886943473581156	-0.59392045665905	0.552565316055576	0.999867873460571
Prxl2a	62.1295544622124	0.114632869302504	0.471741448090919	0.242999358581717	0.808005894339984	0.999867873460571
4921525O09Rik	4.93572032726018	-0.13862400022039	1.34203957556859	-0.103293526319191	0.91773001338645	0.999867873460571
Rorb	4.26818841362586	-0.368471068930286	1.69717897678203	-0.217107962077714	0.828124209113674	0.999867873460571
Trpc5	34.3955979046166	-6.14604235163113	1.75692870060312	-3.49817402921435	0.000468455348085014	0.0301063329308084
Fam149b	414.050271266028	-0.231983917704212	0.324180106736193	-0.715601953617075	0.474237166972826	0.999867873460571
Pus1	18.1773080081195	0.0701165122360586	0.773658527353567	0.090629793063749	0.92778675790227	0.999867873460571
Aldh18a1	973.471828360245	0.00920783666047342	0.225384251677317	0.0408539487206777	0.967412330368523	0.999867873460571
Gdi2	712.483409168213	0.197349715016953	0.245032410829659	0.80540249491381	0.420587452499343	0.999867873460571
Drd3	3.01325603108689	0.326871554817094	1.6853914278851	0.193943999838226	0.846219730848127	0.999867873460571
Dpep1	7.01861557168262	1.1691775039715	1.12158023796051	1.04243768247695	0.297208803485881	0.999867873460571
Pkib	9.35885157317983	1.04720377770357	1.06382204875265	0.984378711581924	0.324929341228685	0.999867873460571
Dmbt1	3.52242840199391	2.74489113185513	1.6978137889127	1.61672095596125	0.10593852830632	0.999867873460571
Epha6	58.0859520019199	0.78236512772699	0.78771799010245	0.993204595499001	0.320610259286353	0.999867873460571
Inka2	22.8850418378719	-0.148406267756158	0.712311994471505	-0.208344473921525	0.834960008289224	0.999867873460571
Rhot1	472.787460524517	-0.0444383386301232	0.252262419624732	-0.17615917066137	0.860168896204716	0.999867873460571
Ncmap	45.7200492199487	0.12473354308313	0.531411528699253	0.234721183765889	0.814425144745254	0.999867873460571
Cacfd1	72.3281295487765	-0.261785376355938	0.421323328045051	-0.621340806289146	0.534375410163306	0.999867873460571
Gm19276	2.36785103763254	1.78491972480452	2.19717715487597	0.812369508231703	0.416579637142684	NA
Jarid2	5416.78267841837	-0.0312500912393925	0.243298931173554	-0.128443191627096	0.89779825223139	0.999867873460571
St7l	688.838864030368	0.120570515334741	0.325577556650446	0.370328091945817	0.711138045034684	0.999867873460571
Arhgap15	26.3324063945456	0.867290510486715	0.72370960936584	1.19839573671917	0.230762991398942	0.999867873460571
Mag	6.46140685072181	1.78722434011573	1.26847363844001	1.40895662783634	0.158847993392324	0.999867873460571
Zfp467	11.9638568174017	-0.166744348896495	0.854752580319536	-0.195079082223022	0.845331037941555	0.999867873460571
Ranbp17	2887.63821572347	-0.165425825870459	0.27392813571957	-0.603902280559495	0.545908612499867	0.999867873460571
Pecam1	1355.35101798565	0.38274618851031	0.250072851250508	1.53053874739445	0.125883430119191	0.999867873460571
Aldh1l1	173.259711122369	-0.324792489036219	0.309466118986689	-1.04952519551967	0.293936465309011	0.999867873460571
Stk32c	5.63259313333521	1.41575349301238	1.26785667961096	1.11665105037488	0.264143554867743	0.999867873460571
Itch	505.551952381223	0.129056224611272	0.246033065665298	0.52454829297961	0.599897239764283	0.999867873460571
Slc30a6	239.639765825442	0.0344498388997529	0.285862845247701	0.120511775043385	0.904077752489784	0.999867873460571
Prmt1	256.581544185397	0.169802057795683	0.370843669155673	0.457880427572847	0.647038349211441	0.999867873460571
Rhbdl3	13.6040443800107	-0.884876956614911	0.840980836020875	-1.05219633874385	0.292709478939296	0.999867873460571
Lin54	450.673917412798	0.206179487510278	0.254235191162163	0.810979339908796	0.41737753536547	0.999867873460571
Rpain	96.858480737998	-0.557139616980672	0.458678011604865	-1.21466388814083	0.224494310972029	0.999867873460571
Arih2	629.309382511165	0.280502027450786	0.300395174875891	0.933776741143316	0.350419069616332	0.999867873460571
Osbpl3	191.325119100024	-0.36972830645337	0.382791853397396	-0.965872975539884	0.334107746585773	0.999867873460571
Cmtm7	455.501024481157	0.24723128214691	0.377990267244756	0.65406785192917	0.513068092145045	0.999867873460571
Cbfa2t3	10.1873903940935	0.769887145200648	1.07830487870776	0.713979098493259	0.475240104143611	0.999867873460571
Senp6	1320.31187173546	0.043649782788369	0.279850527053705	0.155975346010309	0.876052454389566	0.999867873460571
Thap3	43.7183132693505	0.17222717245823	0.530805969590392	0.324463518357061	0.745587137659366	0.999867873460571
Mtpap	693.643796585187	-0.0944011235212007	0.251334730338344	-0.375599199498291	0.707214885972673	0.999867873460571
Peli3	22.6218963729078	-0.107615713322615	0.681112213315966	-0.15799997594918	0.874456817667223	0.999867873460571
Gm5741	2.29375180221103	-1.30248061629916	1.8640889509445	-0.698722352084763	0.484725562312165	NA
Zfp169	142.052412764113	-0.247604669491484	0.346324554273863	-0.71494979618363	0.474640065543748	0.999867873460571
Tmem241	149.285348677476	0.197594787395172	0.356096818073025	0.554890629083495	0.578969471936457	0.999867873460571
Tcf20	985.852045434448	-0.0864488420010028	0.31356250614015	-0.275698912683022	0.782779330829751	0.999867873460571
Cacnb1	29.0356982854914	-0.248183899766054	0.718481969636485	-0.345428153042758	0.729772515140692	0.999867873460571
Podn	2.60571221265688	-0.723178538292783	1.79302324187431	-0.403329149005798	0.686706100886409	0.999867873460571
Acr	1.60827355322369	-1.4575369689381	2.16665271095373	-0.672713703294199	0.501129447963367	NA
Crhr1	3.58478883217456	2.74466289877877	2.12302987819435	1.29280465007545	0.196078631719959	0.999867873460571
Asgr2	2.80582396163139	5.04026897186867	2.26065144033433	2.22956484221347	0.025776346083947	0.877429204453109
Tet3	91.7493664527101	-0.492697916054496	0.391421004274265	-1.25874163796603	0.208123666633254	0.999867873460571
Arhgap33	8.38673342298308	1.17296380916798	1.18627212639455	0.98878139599637	0.322770108428204	0.999867873460571
Nrap	2.50357705282993	1.60103167783862	2.00035171023203	0.800375088865203	0.423493509622806	NA
1700012B07Rik	1.99062735593666	1.73577187050294	2.23910562816739	0.775207676077165	0.438216953100718	NA
Pianp	29.5667304844275	0.192764172786528	0.701348746392272	0.274847818261749	0.783433158609021	0.999867873460571
Rae1	397.654041650356	-0.0599711929552662	0.279103138447699	-0.214871080593399	0.829867832603459	0.999867873460571
4931406C07Rik	55.8754410689017	0.252429805414433	0.433115519999602	0.582823274064768	0.560012275511112	0.999867873460571
Cnep1r1	249.9820773249	-0.232874015229551	0.299724041125433	-0.776961415424446	0.437181535045262	0.999867873460571
Snx16	293.806529731953	-0.122321887124596	0.295072226804887	-0.414548968058182	0.678472112809883	0.999867873460571
Spata17	11.6269308401017	-0.417810380191744	0.966248008295255	-0.432404907026804	0.66544715231096	0.999867873460571
Tbc1d30	18.2504832588411	0.12352767020717	0.682599063441064	0.180966656450497	0.856393748154578	0.999867873460571
Asnsd1	42.1100098902645	0.503710240730503	0.53548358292279	0.940664208566654	0.346876966177763	0.999867873460571
Kptn	23.939999965612	0.331052558146065	0.647633087725908	0.511173015122682	0.609229912407009	0.999867873460571
Ankra2	106.200778843678	0.113514998489063	0.35902274415088	0.316177736197566	0.751867605541753	0.999867873460571
Capzb	121.770097526177	-0.0572865244456183	0.382285521193917	-0.1498527181116	0.88088081586424	0.999867873460571
Nf2	1321.17174283643	-0.1484449203218	0.238900352066486	-0.621367524316112	0.534357834649843	0.999867873460571
Pex3	146.640032068734	-0.0311642652036237	0.371079910649035	-0.0839826255997421	0.93307024572396	0.999867873460571
Trim24	1417.5163592225	-0.292978794289999	0.321750663467161	-0.910577125569476	0.362518227486682	0.999867873460571
Kmt5a	287.033392389394	-0.0939779818431917	0.280238795361294	-0.335349649651583	0.737361344780307	0.999867873460571
Cep57	423.201885150857	-0.193062451397077	0.278917694312412	-0.692184308611238	0.488821591517814	0.999867873460571
Tsc2	220.63485394461	0.0693238446764185	0.352988905665551	0.196391001427397	0.844304138941281	0.999867873460571
Mapk7	55.0449217267658	0.156036024072346	0.595354763140695	0.262089150423865	0.793252711207444	0.999867873460571
Egflam	20.674187749251	0.428529191578875	0.660847326198599	0.648454150588622	0.516691256310142	0.999867873460571
Txk	4.28548163394632	1.6025643793115	1.51588980792011	1.05717735612347	0.290430652128868	0.999867873460571
Zfp862-ps	68.4203170884594	-0.583120359024714	0.419407885080141	-1.39034190764747	0.16442507780119	0.999867873460571
D6Ertd474e	2.49181156561928	-1.00804183966786	2.23351439830937	-0.451325427062787	0.651755021424263	NA
Dnajb6	1079.69535520131	-0.139642096081813	0.244885641265877	-0.570233907386186	0.568519061306243	0.999867873460571
Slc26a10	2.0601405901164	0.311614044770081	1.84998911316445	0.168441015437684	0.866236343382088	NA
Hspa14	600.430071153271	-0.171710713025539	0.256353471202634	-0.669820120710635	0.502972465520075	0.999867873460571
Fkbp11	29.8009232976241	-1.47234300565009	0.647639464757594	-2.27339914531178	0.0230021376086579	0.808139727453556
Nubp2	75.7062606974654	0.0636114351867289	0.435479729980784	0.146072092011116	0.883864477428645	0.999867873460571
Ndrg3	198.553207861895	-0.24995080220644	0.288207982235652	-0.867258430066898	0.385800427953128	0.999867873460571
Fgfr1	341.382310532026	-0.0222936611031739	0.351705699864058	-0.063387261314761	0.949458130850368	0.999867873460571
Lct	55.3722354382669	-0.173499259736721	0.48595459879494	-0.357027714455138	0.721071058077972	0.999867873460571
Fmo5	9.04358808895741	-0.557167335396966	0.973982404364807	-0.572050719705073	0.56728761384427	0.999867873460571
Fbxw7	1198.65880022863	-0.210635897779169	0.281717263295385	-0.747685446448178	0.454649911564884	0.999867873460571
Septin7	977.584947764891	-0.0853486958576024	0.315983847022465	-0.270104616618376	0.787079770527074	0.999867873460571
Gm9926	1.91574451196321	0.599061812194562	2.25249064159876	0.265955294610842	0.790273639104321	NA
Brd2	621.406155986926	-0.0290679197364252	0.297904162650145	-0.0975747350350459	0.922269987273155	0.999867873460571
Frk	85.7400091276462	0.336746990738697	0.392339879280852	0.858304262508173	0.390724476367562	0.999867873460571
Tmpo	1102.34944525777	-0.0607114007674633	0.262115921137785	-0.231620423909883	0.816832842862362	0.999867873460571
Triml2	449.068357126736	-0.205095775990541	0.284247146994701	-0.721540315035648	0.470577145775491	0.999867873460571
Abr	842.90584566593	0.461109504412338	0.275233372171828	1.67534009692861	0.0938675225217235	0.999867873460571
Gins4	184.801792307263	0.149593457736731	0.302769128849818	0.494084249292582	0.621246681050317	0.999867873460571
Med27	732.331113376557	-0.0291261208172712	0.234778625095077	-0.124057804689316	0.901269506980713	0.999867873460571
2510003B16Rik	130.510571300778	-0.220145708686453	0.359032255943758	-0.613164151805174	0.539767805506291	0.999867873460571
4930586N03Rik	4.70588644115181	-0.383214175298262	1.27102005677392	-0.301501281003331	0.763032273325561	0.999867873460571
Lin7a	7.6629771264484	1.14113226732717	1.34414026657902	0.848968143950837	0.395899018571034	0.999867873460571
Gxylt1	256.589171278561	0.0647085408940867	0.283950384000077	0.227886787763841	0.819734254338151	0.999867873460571
Zdbf2	1211.86863538412	-0.0688737914457305	0.255438314599338	-0.26962983824005	0.787445042643999	0.999867873460571
Magoh	47.1372633636176	0.274741580910319	0.551721650826148	0.497971360193896	0.618504228630129	0.999867873460571
Tmem175	62.4199752916443	-0.198817021654249	0.457713351852097	-0.434370159510868	0.66401966343857	0.999867873460571
Alkbh4	34.1546809916502	-0.0240098905278385	0.553523256144028	-0.0433764801412266	0.965401426179245	0.999867873460571
Stra8	4.6130990101314	-0.661342675770572	1.32295166594875	-0.499899348398564	0.617145951113124	0.999867873460571
Golt1a	88.579082028787	0.45422836696958	0.398045881698239	1.14114575192096	0.253809274732349	0.999867873460571
Myl4	2.85459701464598	0.774511700063723	2.0229159545867	0.382868946338387	0.701816937389628	0.999867873460571
E030030I06Rik	73.4518518982403	0.112175412589684	0.410459197754457	0.273292481209763	0.784628394550515	0.999867873460571
Srrm1	799.503387224908	0.181735771462309	0.242389193896566	0.749768455188891	0.453394170481544	0.999867873460571
Lrrc56	15.2281236555465	-1.24136009335664	0.780090750155264	-1.59130215697285	0.111541591628522	0.999867873460571
Klhdc3	100.884250885034	0.291543182140772	0.517074257814568	0.563832327242492	0.572868248902309	0.999867873460571
Slc38a4	1089.84478951449	0.424772127109944	0.315932169910245	1.34450419287982	0.178785401490958	0.999867873460571
Dars2	128.265412414118	-0.406768281574935	0.397830032300874	-1.02246750759958	0.306559683584733	0.999867873460571
Tmem218	46.7404740619122	-0.127479415645165	0.540575783213139	-0.235821543627867	0.813571150167147	0.999867873460571
Parp11	38.0890341004648	-0.287395144171363	0.60224815072218	-0.477203863269212	0.633216960410596	0.999867873460571
Zfp773	5.06836820700673	0.403931476163742	1.29772465686714	0.311261309574621	0.7556019778221	0.999867873460571
G3bp1	1681.06540468781	-0.0654698003587805	0.213776790480485	-0.306253079259122	0.759411961181784	0.999867873460571
Stx3	675.329168680495	-0.00499198613238667	0.25430452394225	-0.0196299540999133	0.984338568517408	0.999867873460571
Extl3	269.797017497276	0.198924559781528	0.263860517989279	0.753900436857367	0.450909008264913	0.999867873460571
Dhx16	3.64389663618869	0.0509079560333715	1.81113930839116	0.0281082497616339	0.977575814316118	0.999867873460571
Tbc1d7	110.869282382439	0.178315070480652	0.412081989344391	0.432717456941872	0.665220045999424	0.999867873460571
Map3k4	544.48354045889	0.111251175028032	0.234341526560138	0.474739482417266	0.634972672520456	0.999867873460571
Svop	157.925849096743	0.0818673944335996	0.350174035312524	0.23379059032899	0.815147554994507	0.999867873460571
Slc27a1	55.3061997421569	0.291909369834939	0.440555513428885	0.662593841041692	0.507590715779757	0.999867873460571
Aqr	649.296763855639	0.064802593928227	0.272576347851223	0.237741074891786	0.812081923706698	0.999867873460571
Colgalt1	145.129630129787	0.127768249716214	0.361787531318956	0.353158245256307	0.723969809005873	0.999867873460571
Acap1	17.2392585339443	0.0754935942747847	0.731421643542743	0.10321487604485	0.917792433593238	0.999867873460571
Zfp687	58.849011403336	-0.0864141321591302	0.494534896573178	-0.174738188867817	0.861285359015293	0.999867873460571
Zmym5	190.601308803168	0.127677660080649	0.331740398852978	0.384872208878103	0.700332096953667	0.999867873460571
Zbbx	78.368506497811	0.673040311886121	0.4064726714117	1.65580704244794	0.0977609011587843	0.999867873460571
Tfdp1	1467.54400254405	-0.321494050293638	0.253110228395402	-1.27017407527051	0.204022630055626	0.999867873460571
Cct2	539.243381294009	0.0265949690378706	0.298500668322873	0.089095174182673	0.929006272588348	0.999867873460571
Ccng2	38.8630477128137	-0.203083632722119	0.566457935199758	-0.358514940126141	0.719957989345922	0.999867873460571
Ccnf	955.877890617362	-0.0782767614950578	0.276643073474238	-0.282952182796462	0.777213492243088	0.999867873460571
Kcnc1	2.23340584517126	0.766744599834584	1.78194769794353	0.430284570484	0.666988649547674	NA
4933433G15Rik	16.5687229938245	-0.375509794660178	0.73536720340399	-0.51064256458808	0.609601365266798	0.999867873460571
Mitf	766.019133693199	-0.640121347577914	0.278107418893752	-2.30170539902952	0.0213517915248913	0.779325201451836
Pkd1	184.918542722469	-0.216209184794986	0.306088649623109	-0.706361327220749	0.479963464216899	0.999867873460571
Mmp20	4.05399904753491	1.31725393387296	1.99825612268722	0.659201750425035	0.509766223042333	0.999867873460571
Nfatc1	9.38124255937711	1.26549406189424	1.07150232832431	1.18104648813345	0.237584256074596	0.999867873460571
Tnk2	595.885332614721	0.257714780158046	0.298441098966622	0.863536493634441	0.387842563706539	0.999867873460571
Pdlim5	1274.03740137598	-0.148078888978668	0.316463783512425	-0.467917331124411	0.639843709109259	0.999867873460571
Ints13	733.543463232019	-0.522154088483722	0.336805539265234	-1.55031324491527	0.121066349836015	0.999867873460571
Aak1	570.697025577146	-0.437687103184043	0.251906996883055	-1.7374948238823	0.0822998668692194	0.999867873460571
Cryz	32.5594432896419	0.289944974496434	0.589923673887432	0.491495743145513	0.623075862145816	0.999867873460571
Hus1	368.657692529629	-0.120381646734593	0.265288250564648	-0.453776774803894	0.649989501590332	0.999867873460571
Slc6a17	4.44420484478238	2.30579232469443	1.8280399291437	1.26134680535918	0.207183924694991	0.999867873460571
Wbp1	36.5555714453424	-0.576220022967338	0.552822760839879	-1.04232326124184	0.297261831312522	0.999867873460571
Cdk2	217.544352937787	-0.232517674698482	0.346117604062947	-0.671788062696154	0.501718629318193	0.999867873460571
Mylpf	40.764960581208	0.254320728224489	0.608828914384217	0.417721172920498	0.676150990115763	0.999867873460571
A330093E20Rik	38.8588683688328	0.815091585513845	0.598865153081915	1.36106030100294	0.173494633952894	0.999867873460571
Nup88	527.581054647913	0.0331070794625161	0.241801092236691	0.136918651426556	0.891095095972155	0.999867873460571
Ggps1	152.165467942233	0.0363946246514301	0.341360057174648	0.10661652963343	0.91509320458116	0.999867873460571
Mkrn2os	2.13606687277844	-0.0580911640484489	1.99771366457889	-0.0290788239968786	0.976801724657882	NA
Tmem250-ps	40.1209112911794	0.192749336782821	0.48719145685532	0.395633655045927	0.692375305544031	0.999867873460571
Ate1	1061.75638076434	-0.222089766629357	0.285207909400671	-0.778694276382626	0.43615982851858	0.999867873460571
Papss1	107.949043710658	-0.142190041618368	0.344744080641494	-0.41245100236031	0.68000888699783	0.999867873460571
Pi4kb	228.729157065534	-0.143250235344289	0.278538449413466	-0.514292499459012	0.607047504919265	0.999867873460571
Gid8	138.009748027371	-0.0638330546394997	0.311954985421119	-0.204622646287666	0.8378669605857	0.999867873460571
Tll2	7.05858501566599	0.877714564285156	1.28719306298659	0.681882609162494	0.495313182877794	0.999867873460571
Cacna1c	177.087636774492	0.565975937419321	0.450264519858045	1.25698542180884	0.208758914494393	0.999867873460571
Zdhhc23	43.7423976463466	-0.663891824084708	0.655523465032938	-1.0127659183815	0.31117198340241	0.999867873460571
Vdr	8.81624131293339	0.200782371190323	1.03342652995801	0.19428799761748	0.845950383087844	0.999867873460571
Vcp	821.152047680637	0.0675886444644512	0.263154764972543	0.256839903588686	0.797302364466881	0.999867873460571
Hsd3b7	3.15626323907369	0.937460377910811	1.64318670374666	0.570513609788401	0.568329393961295	0.999867873460571
Ppp1r11	2.74409852759101	1.51883015742888	1.68005808360807	0.904034314198865	0.365977206434114	0.999867873460571
Brk1	334.388695416075	-0.408860598058682	0.273292159421252	-1.49605681672143	0.134638849822764	0.999867873460571
C9orf72	70.5193911475672	0.0157240131415568	0.397499497533646	0.0395573157679926	0.968446057865843	0.999867873460571
Zfp202	1183.87811929981	-0.0331244582816861	0.257301321115927	-0.128738003124212	0.897564963463775	0.999867873460571
Ube2w	550.337697989931	-0.172783025516073	0.315033086182925	-0.548459933556776	0.583376133298962	0.999867873460571
Kif20a	110.250768524375	-0.131419037433662	0.431769879116562	-0.304372870341388	0.760843834220678	0.999867873460571
Gm45871	171.842226103058	0.263129743632394	0.407607996451622	0.645546078396488	0.518573367750368	0.999867873460571
Dph3	41.3775695036012	0.277449521429995	0.515172350074955	0.538556701246927	0.590192770848347	0.999867873460571
Ankrd31	220.882518942204	-0.559563599183544	0.294491338505063	-1.90010206080789	0.0574197273244244	0.999867873460571
Stard8	25.203925699041	-8.1852125705776	2.83927302805223	-2.88285504412823	0.00394088744379417	0.199859291792419
Tjp2	1729.53659828839	0.182965892420978	0.245822258554342	0.744301567713938	0.456694053041523	0.999867873460571
Fchsd2	419.708912579606	-0.198863208633493	0.266431736154088	-0.746394598121309	0.455429081461732	0.999867873460571
Mphosph6	139.607793724258	-0.116923743343612	0.430669482768905	-0.27149298481024	0.786011894480527	0.999867873460571
Hcrtr2	27.0416758800324	0.524254255294869	0.625998698098463	0.837468603189346	0.40232921793521	0.999867873460571
Gabra4	6.95190557648081	0.32770653538553	1.21364402453851	0.270018661781934	0.787145896658685	0.999867873460571
Fubp1	1465.68999444907	-0.0807497428349742	0.236638570358725	-0.341236607001825	0.732925466928053	0.999867873460571
Bdnf	17.3202486384992	0.25276309858502	0.868438689897406	0.291054626567686	0.771009541061311	0.999867873460571
Hnrnpab	226.253696253395	0.162404200424712	0.4925335758633	0.329732242395971	0.741602289062846	0.999867873460571
Rad1	183.467890045185	0.0290404280145683	0.308425785797285	0.094156939373595	0.924984490153793	0.999867873460571
Ovol3	7.50334402299917	0.869763844849859	1.15433608167174	0.753475403445975	0.451164286402019	0.999867873460571
Obsl1	5.91348166417239	0.147214272859588	1.24298807663945	0.118435788424936	0.905722370258106	0.999867873460571
Bmf	56.6665549466614	0.176317768468316	0.479702994738916	0.367556113682966	0.713204243591111	0.999867873460571
Mcts1	2.07980497745271	-2.91604806037513	2.32396603725379	-1.25477223575134	0.209561454223277	NA
Ccpg1	146.62082522884	-0.217586086876981	0.334190808853319	-0.651083396409272	0.51499265390847	0.999867873460571
Dnajb2	43.4892208981863	-0.201870075808094	0.518478296728396	-0.389351062680726	0.69701646780669	0.999867873460571
Nthl1	12.2445618440163	0.657374979874745	0.975524153511472	0.673868481378421	0.500394932066059	0.999867873460571
Kcnip4	203.441597127918	0.0730857776807525	0.356133667741846	0.205220074092324	0.837400186353168	0.999867873460571
Pkm	3489.91982893228	-0.0397565837280974	0.380818861954625	-0.104397622334249	0.916853809475703	0.999867873460571
Tssk4	6.55866220876388	0.273125057437352	1.23849348692919	0.220530071671638	0.825458354990074	0.999867873460571
Apbb1	17.9309918258365	0.868680763998098	0.762075046716146	1.13988873896518	0.254332657145845	0.999867873460571
Mphosph9	525.667540065088	-0.160692325884023	0.253186234021282	-0.634680343128431	0.525636916400579	0.999867873460571
Immt	787.933659248566	-0.476227978687524	0.304899272734201	-1.56191903777573	0.118307062981213	0.999867873460571
Prlr	37.5871351370753	0.00909500741863337	0.684243199058213	0.0132920684212158	0.989394776113368	0.999867873460571
Enpp1	4.69067188836739	-0.471198339081657	1.39101110140878	-0.338745203833701	0.734801684056191	0.999867873460571
Pmepa1	237.639523916	0.511689921195528	0.437496058371999	1.1695875000557	0.242167010052262	0.999867873460571
Mtrr	905.850479365463	-0.0496802762056128	0.232034211763472	-0.214107548313846	0.830463189584238	0.999867873460571
Csf3r	39.5035991280889	0.249314824955486	0.60687724446097	0.410815905903554	0.681207529061131	0.999867873460571
Sumo3	153.274506336305	0.0290293971871045	0.364093540335856	0.0797306020873825	0.936451519977877	0.999867873460571
Hipk1	327.688691228919	0.278655552192377	0.283348025345778	0.983439188793802	0.325391330795971	0.999867873460571
Brd8	768.162552132265	-0.107402872648575	0.272281225635489	-0.394455667657229	0.693244651465762	0.999867873460571
Tmem63c	22.882509953348	-0.317289955530218	0.610943491434452	-0.519344194641051	0.603520739522406	0.999867873460571
Ppt2	15.3560494248827	0.10834219323875	0.761862247762854	0.142207063753175	0.886916452428979	0.999867873460571
Pbx3	405.029981732106	-0.153562757550995	0.29365974536823	-0.522927503592422	0.601024704123538	0.999867873460571
Plpp2	16.9446585907701	0.229235843721508	0.71579866792814	0.320251844537549	0.748777424712904	0.999867873460571
Kmt2b	107.974402229717	0.16225705793604	0.473316314726363	0.342808926900914	0.731742209767608	0.999867873460571
Kctd9	234.47492522267	-0.166378635176533	0.356543320142111	-0.466643534676845	0.640754934377165	0.999867873460571
Dusp28	6.93978950050724	0.441623320263577	1.12911010973756	0.391125113888338	0.695704758104444	0.999867873460571
Lax1	26.5422058845991	1.05284816934147	0.745130956484406	1.41297064654098	0.157664355056706	0.999867873460571
Ikzf5	51.6299987465044	0.393998790927617	0.449608454607699	0.876315351479314	0.380858621722959	0.999867873460571
Actn1	1213.39810953177	0.364463304167087	0.238979482770417	1.52508198587583	0.127238649749244	0.999867873460571
Rps19bp1	48.4500300502284	0.00272720480252246	0.501117874574873	0.00544224211685945	0.995657740473657	0.999867873460571
Slc16a13	28.7779686420504	0.294285366271946	0.618164924711716	0.476062866894603	0.634029590568368	0.999867873460571
Zranb1	587.495453034474	-0.097784262678523	0.281156363271348	-0.347793169397877	0.727995519840327	0.999867873460571
Tom1l2	389.559192071214	-0.196258751512688	0.260759145692848	-0.752643789314544	0.451663996339942	0.999867873460571
Pex10	60.4483592080114	-0.190817882826588	0.459235873409135	-0.415511709505733	0.677767344991012	0.999867873460571
Rad52	154.635579012886	-0.0511282333258789	0.327448738058303	-0.15614118298045	0.875921737118663	0.999867873460571
Traf3	273.039696620621	-0.0020615290693685	0.29300679318997	-0.00703577226631711	0.994386312250299	0.999867873460571
Hsp90b1	320.917138488141	-0.284351134362421	0.376985907517926	-0.75427523600176	0.45068396904903	0.999867873460571
Nrg1	55.6941198897859	-0.214278451264713	0.465540128481793	-0.460279228696164	0.645315808438497	0.999867873460571
Ralbp1	443.599677455436	0.0458279150398674	0.251649673321349	0.182109972307997	0.855496422826154	0.999867873460571
Arhgef2	345.039192709616	0.492908524297237	0.286452475288413	1.7207340372987	0.0852990969239802	0.999867873460571
Fip1l1	1106.34486045215	-0.177925471537121	0.265988458841909	-0.668921773191939	0.50354538024401	0.999867873460571
Tada2b	45.0211881332397	-0.572405919462455	0.503389157453513	-1.13710418865213	0.255494733118047	0.999867873460571
Wbp2	191.81482164048	0.331631988273986	0.41915950850813	0.791183264467334	0.428837055977175	0.999867873460571
Matn3	6.71836161133736	0.482050779932292	1.11261079144098	0.433260924341722	0.664825222613512	0.999867873460571
Gpr158	34.380493311792	0.801656036953171	0.750236414215691	1.06853789254049	0.285277947168507	0.999867873460571
Apaf1	651.388583537188	-0.283149286165356	0.244425870085177	-1.15842601303489	0.246690228645668	0.999867873460571
Grb7	50.7512995991881	0.317241780268381	0.589524741184027	0.538131410110488	0.590486328909243	0.999867873460571
Mon1b	61.383722080139	-0.0555825456262462	0.463162207329618	-0.120006651550241	0.904477878866078	0.999867873460571
Enox2	72.6939255124884	-6.29611741282454	0.825770156224614	-7.6245397891468	2.44906519544339e-14	1.25915731255383e-11
Kcnma1	95.1916374265427	-0.156987146977163	0.461544462116117	-0.340134396277662	0.733755319854701	0.999867873460571
Haghl	7.01760702480495	-0.490423048811575	1.1380582815568	-0.430929642848084	0.666519528939367	0.999867873460571
Orc6	202.634978506439	-0.0614333177130079	0.313158157416588	-0.196173455035643	0.844474404173731	0.999867873460571
Camsap1	631.800415667169	-0.217436569458663	0.250931205258995	-0.866518650935576	0.386205802903143	0.999867873460571
Dst	4935.39079388559	0.18325214100443	0.226969304001831	0.807387332883356	0.419443362575368	0.999867873460571
Usp29	40.8683363969365	0.268154990763088	0.64156579505352	0.41796958757865	0.67596935303711	0.999867873460571
Slc30a4	13.4622125679442	-0.0389693851601932	0.847271350455096	-0.0459939842640277	0.963315044698952	0.999867873460571
Slc2a12	3.41635727697921	0.352273979383875	1.68149727301194	0.209500178821505	0.834057795802925	0.999867873460571
Cdk10	48.1815204516349	0.0962177371366551	0.479371766226754	0.200716320641925	0.84092039739064	0.999867873460571
Hnrnpr	744.87561747872	-0.0960511062525757	0.259954060579603	-0.369492617420234	0.711760574925489	0.999867873460571
Wdr37	624.964774175455	-0.175887765123487	0.285007894477408	-0.617132958530835	0.537147031114276	0.999867873460571
Tfpt	62.4861725479616	0.193417746990102	0.464670825367188	0.416246806192882	0.677229412598451	0.999867873460571
Polg	194.457830315622	0.0410719288243167	0.334606134769435	0.122747088461536	0.902307374578533	0.999867873460571
Cyba	84.3371460866993	-0.102119345740434	0.425682095936317	-0.239895797157771	0.810411039120372	0.999867873460571
Slc26a2	141.85601702133	-0.285545250237839	0.408791085730114	-0.698511440697995	0.484857405591544	0.999867873460571
Epyc	2.07791373581704	0.753075471463294	2.09620976376798	0.359255778920534	0.719403752382561	NA
Dsg2	156.005911001292	0.446639990850344	0.457522371727422	0.976214538239977	0.328958160224173	0.999867873460571
Htr7	6.98283402738542	0.399562957601814	1.60568845595179	0.248842143767527	0.803482890219244	0.999867873460571
Vldlr	124.095681570496	0.619316891282488	0.425420880911776	1.45577454955936	0.145454953492041	0.999867873460571
Smarca2	192.472600408816	0.55779019928238	0.360156576190906	1.54874361918277	0.121443363749776	0.999867873460571
Ptprk	2501.90041618975	0.0246743259011758	0.28519561244541	0.086517200210781	0.931055283547022	0.999867873460571
Cpne9	44.4126667807846	0.0847383184213807	0.53837519030919	0.157396403004223	0.874932448111992	0.999867873460571
Gnas	96.2728436087055	0.281259923410857	0.376944562412036	0.746157264110932	0.455572420574248	0.999867873460571
Rpusd4	121.3137488419	-0.0092067007768002	0.340978847510205	-0.0270007973926437	0.97845909803702	0.999867873460571
Ppp6r2	113.545252912661	0.113047069495238	0.392158717421319	0.288268663868016	0.773141092103442	0.999867873460571
Irak2	50.9959048473409	-0.233380503985726	0.503602925585155	-0.4634216604571	0.643062155667899	0.999867873460571
Msrb2	66.950018328643	-0.393206154756645	0.423844098176386	-0.927714120471273	0.353555881858749	0.999867873460571
Knl1	449.436743822689	-0.260251952853798	0.275992879824825	-0.942966184558752	0.345698199655932	0.999867873460571
6030458C11Rik	463.397082294453	-0.250569916753927	0.298964841043155	-0.838125031290076	0.40196048594838	0.999867873460571
Smim10l1	9.45082609306405	0.0131817756815511	1.11834775143001	0.0117868307641303	0.990595687468892	0.999867873460571
Rerg	308.791642040595	-0.560976696362753	0.302784377931179	-1.852726683575	0.0639215434015258	0.999867873460571
Rit1	72.1359557335866	0.25194291387481	0.40942571414832	0.615356840492779	0.538319087479243	0.999867873460571
Pcgf2	190.732110591675	-0.127607674633256	0.435188763219586	-0.293223735119438	0.769351143029969	0.999867873460571
Pum2	117.434320214462	0.168672725416774	0.373426208188131	0.451689575392087	0.651492629202533	0.999867873460571
Gm8439	3.31745837591919	0.213284818490323	1.53162458591606	0.139253979370381	0.889249454612507	0.999867873460571
Scoc	80.8670762313415	-0.460110982621051	0.436664646555555	-1.05369414778696	0.292022969142155	0.999867873460571
Ptger4	7.53259141846047	-0.519650584608978	1.05447030854134	-0.49280722311453	0.622148806512874	0.999867873460571
Ptpn21	229.083863879794	0.0469406973484193	0.294020679085482	0.15965100650207	0.873155996881636	0.999867873460571
Snrpa	40.5986057899602	0.365195941822752	0.60237450119459	0.606260625405822	0.54434170057627	0.999867873460571
Hspbp1	260.118121057418	0.260210588209206	0.275273554132897	0.94528001074735	0.344515940763246	0.999867873460571
Lrrn4cl	2.01325877873749	-0.0881430731636386	1.94336327810825	-0.045355942533524	0.96382359758739	NA
Ptprc	4.8436002475203	1.06288381539629	1.48904425234106	0.713802705141391	0.475349186699814	0.999867873460571
Opn1sw	23.024503457172	-0.412399665054394	0.632871574313823	-0.651632466668343	0.51463829811581	0.999867873460571
Bckdha	142.150250536838	0.141231597754694	0.372057237376643	0.379596426481343	0.704245013869988	0.999867873460571
Bcat1	4081.70613039426	-0.173786219857658	0.212885308803892	-0.816337307793035	0.414307242090826	0.999867873460571
Mmp23	10.9002419415493	0.227743555315154	0.947540590222875	0.240352294841095	0.810057157487927	0.999867873460571
Fhod3	1588.12102889837	-0.124160302279793	0.252617399496105	-0.49149544935327	0.623076069887945	0.999867873460571
Abi1	985.581375915724	-0.0221915223927061	0.245791954136815	-0.0902857966634404	0.928060106673263	0.999867873460571
Slc25a32	101.371773833732	-0.00850787423029874	0.409881027041272	-0.0207569359619128	0.983439550454313	0.999867873460571
Mcoln3	5.03937064131477	-0.604312459494421	1.27437253811334	-0.474203925006956	0.635354494711672	0.999867873460571
Zfp809	599.385730501985	-0.0478010140041509	0.24326563363464	-0.196497192348769	0.844221030013995	0.999867873460571
4933406I18Rik	9.62086448251775	-0.36608139383635	0.986373470025919	-0.371138726821931	0.710534207770392	0.999867873460571
Tmem108	180.455923468084	-0.172390776695477	0.367313122835899	-0.469329207093137	0.638834341512694	0.999867873460571
Zfp87	31.603702008804	0.36041078321718	0.64860741624667	0.555668612768549	0.578437417156016	0.999867873460571
Dlg1	958.029168532888	-0.0205879694561209	0.298895419690474	-0.0688801771450399	0.945084997384383	0.999867873460571
Tmem38a	43.5139423084417	0.461053919642723	0.513037717692774	0.898674510163051	0.368826057985385	0.999867873460571
Ubxn4	177.811510972121	-0.214212270465012	0.323701027550824	-0.661759624570173	0.508125285704803	0.999867873460571
Dsg1c	3.40818866408825	0.0813373580434217	1.90229703108601	0.0427574436138328	0.965894888019458	0.999867873460571
Rnf181	33.5446964639	-0.71972415801241	0.616087520700788	-1.16821739416786	0.24271908594121	0.999867873460571
Ccdc59	144.3935462436	0.161209535889631	0.373361027602564	0.431779226998582	0.665901878729556	0.999867873460571
Speer5-ps1	4.95520426292992	0.906580766160033	1.31440876128108	0.689725139443259	0.490367053458895	0.999867873460571
Aldh9a1	231.413942563739	0.139505668386294	0.299697818195072	0.465487767733732	0.641582194704595	0.999867873460571
Atxn7l2	46.469297948666	-0.0337286852151026	0.647529802837587	-0.0520882360430325	0.95845838651981	0.999867873460571
Atp9a	372.924342708969	0.236363864523091	0.383346344461221	0.61658045769366	0.537511487718576	0.999867873460571
Acsm2	3.11319321355038	3.25214044787721	2.04875687975175	1.58737255748533	0.112428290824603	0.999867873460571
Mep1b	24.6477960451773	-0.104859484365442	0.788707621868749	-0.132951021973124	0.894232115328892	0.999867873460571
Smurf2	411.053546319132	-0.139927015161982	0.265048983631265	-0.52792888787926	0.597548693617339	0.999867873460571
Dzip3	544.323045436191	0.138332503334495	0.35657360391445	0.387949365336881	0.698053505185942	0.999867873460571
Bin3	11.9766751364667	-0.77087569225089	0.82792448687985	-0.931094205410017	0.35180483577331	0.999867873460571
Aggf1	293.202088767081	-0.0485920390003422	0.258333010487455	-0.188098450556716	0.850799475695554	0.999867873460571
0610030E20Rik	71.0374718557832	-0.532694765847603	0.478046332135771	-1.11431618660827	0.265143565264437	0.999867873460571
Slc11a1	33.2566396307859	0.0787602938302903	0.539234993778671	0.146059315027721	0.883874563813017	0.999867873460571
D230017M19Rik	29.3911475314241	-0.818531543503189	0.580493438649222	-1.41006166307042	0.158521476011361	0.999867873460571
Adcy10	28.8582944478808	0.0145128726890187	0.628181034851149	0.0231030099347995	0.981568104747351	0.999867873460571
Elovl4	9.369751452754	-0.950313243204644	0.934114431288919	-1.01734135708981	0.308991068831574	0.999867873460571
Vash2	39.883163752812	-0.342176880844357	0.509378962235172	-0.671753068369517	0.501740910818538	0.999867873460571
Cahm	2.22204574795292	0.974025051939876	2.00714213466837	0.485279559985327	0.627478052614343	NA
Gm11532	6.3262645724542	1.19186764883657	1.13386530332413	1.05115452897482	0.293187623294577	0.999867873460571
Apobec3	20.5717289968338	-0.585045706963924	0.662543989939793	-0.883029226507795	0.377220480714035	0.999867873460571
Smox	66.3941236203231	0.183973359932374	0.465122618507556	0.395537332763329	0.692446375478507	0.999867873460571
Uimc1	353.111373296335	0.0825162198723105	0.271804777071193	0.303586348854705	0.761443053054864	0.999867873460571
4930546K05Rik	1.84167973641105	1.56723825556704	2.31034504639019	0.678356792642633	0.497545497538227	NA
Ica1l	38.2977593781609	-0.161772593241074	0.631456881881193	-0.256189453124863	0.797804552132089	0.999867873460571
Irf8	9.11765335397243	1.4931616709213	1.0664703250824	1.40009678263288	0.161484338394293	0.999867873460571
Dnase1l1	6.51870374679	-6.2331010040371	4.33330486825848	-1.43841737277584	0.150315666268512	0.999867873460571
Tspan4	61.6120106455524	0.368563138957201	0.460039929770329	0.801154671815558	0.423042108866822	0.999867873460571
Zfp410	260.047793094611	-0.0802455216313672	0.305864222863029	-0.26235667866033	0.793046468568674	0.999867873460571
Ldhb	66.1077736851812	-0.37219093331988	0.592107905357676	-0.628586326836914	0.529619914138718	0.999867873460571
Nkiras1	78.4018336087597	-0.241180084857519	0.398270874224513	-0.605567970108608	0.544801676908008	0.999867873460571
Mus81	29.9619744871637	0.685418421439935	0.659038124975932	1.0400284831245	0.298326667768946	0.999867873460571
Ldah	226.012085424729	0.329124224283627	0.370667904653126	0.887922099949885	0.374582656004743	0.999867873460571
Bspry	7.21115486399525	-0.10139924150179	1.10474353396301	-0.0917853224612621	0.926868605811006	0.999867873460571
Tatdn1	276.414592099895	-0.250363154127722	0.289419645976057	-0.865052381925841	0.387010038863733	0.999867873460571
Drd2	12.3221743394068	0.973647392628538	0.937319361216835	1.0387573679952	0.298917593105107	0.999867873460571
Chaf1a	531.699890335342	0.249894893189498	0.300641452845163	0.831205713066453	0.405857427947058	0.999867873460571
Vsig2	2.85520532881646	0.0194469720671971	1.61188148833526	0.0120647654358769	0.990373943455402	0.999867873460571
Slc16a8	12.9133926728565	0.188372025366263	0.874750870929049	0.215343627113167	0.829499417887839	0.999867873460571
Sgk2	6.046038667554	0.667050078686457	1.21863310055392	0.54737564438653	0.584120684461166	0.999867873460571
Prkg1	294.322433294893	0.948773371176551	0.350433390082504	2.70742856710423	0.00678066612772785	0.313974322870876
Glrx3	78.1401842841287	0.111345903965643	0.541720216216173	0.205541348896624	0.837149195908346	0.999867873460571
Bloc1s2	63.8089322972536	0.212100390967215	0.545168792835136	0.38905453458587	0.697235805211173	0.999867873460571
Ebf1	973.812198654893	0.501886848367857	0.292144272224899	1.7179417708436	0.0858072368035602	0.999867873460571
Gm6938	2.03848841160899	-0.234681884992022	1.94374146520465	-0.12073719123305	0.903899200121541	NA
Zfp229	535.801210124238	-0.214194409544223	0.322358978961918	-0.664459262881358	0.506396413631286	0.999867873460571
Cox7a2l	352.890050910381	0.0169903746994143	0.314005262091542	0.0541085667999446	0.956848666928885	0.999867873460571
Shcbp1	263.51127485911	-0.408572715364558	0.341184815777524	-1.19751142627337	0.231107276623107	0.999867873460571
Srpx	1.20716736051667	-3.8369552530953	3.4592458898179	-1.1091883535626	0.267348935743681	NA
Pigp	102.78084240899	-0.0350468215487041	0.54624087697526	-0.0641600125987851	0.948842817084056	0.999867873460571
Pcdh9	32.1672783707255	1.42219276041952	0.98826545352783	1.43907970813174	0.150127940542543	0.999867873460571
Pik3r3	44.50794385856	-0.223441602774439	0.489553625100821	-0.456419054661117	0.648088666164247	0.999867873460571
Cblif	3.16419659906871	0.24183811851915	1.54499515569245	0.156530017345434	0.875615260432656	0.999867873460571
Rp9	176.524716362685	-0.302585310678341	0.30839538635136	-0.981160302876905	0.326513696771188	0.999867873460571
Nemf	692.368918659589	-0.181563943672301	0.300717806841932	-0.603768515004295	0.545997554878827	0.999867873460571
Gm2762	4.40181248510982	0.553970602469577	1.4665610396069	0.377734432804833	0.705627885948264	0.999867873460571
Kmt5b	194.600990147499	0.145188888933012	0.333961325770379	0.434747612161653	0.663745634679127	0.999867873460571
Suv39h1	68.5974721403347	-7.54456861036358	0.909570036517658	-8.29465385562656	1.08901845061843e-16	9.02070283262269e-14
Stag2	9.72513406632979	-5.43071770940256	1.50487533889829	-3.60874922262888	0.000307676850251553	0.0208195264473295
Mgat4e	30.4699165431824	-0.409912125544706	0.566841700030744	-0.723150970583981	0.469587137274646	0.999867873460571
Nol4l	697.065568239073	0.134248843772321	0.33026020059964	0.406494162870885	0.68437954500814	0.999867873460571
Tor1aip2	828.819327664453	-0.0641491171347677	0.26670322943262	-0.240526210617088	0.809922346424899	0.999867873460571
Ktn1	1076.37406208698	0.0297997828087066	0.246224325904476	0.121026964737301	0.90366967740588	0.999867873460571
Unc5d	50.286810455095	-0.200717399693052	0.638299870402223	-0.314456275177638	0.753174520661303	0.999867873460571
Miga1	920.046890748248	-0.16119798287262	0.282800197601636	-0.570006613289889	0.568673212646319	0.999867873460571
Setd3	592.081697648649	-0.151618399251333	0.258519077202171	-0.586488242539879	0.557547460311798	0.999867873460571
Capn12	19.7670964340837	0.20778511402015	0.722981311903375	0.28740039417218	0.773805759417848	0.999867873460571
Mrpl52	41.5425238739632	0.184755082516969	0.503110318431893	0.36722578676744	0.713450605937614	0.999867873460571
Gpr180	146.95143427471	-0.30581309777671	0.350566359307637	-0.872340113810938	0.383022860157703	0.999867873460571
Dr1	118.062866274091	0.162592866846263	0.345560086719142	0.470519811445738	0.637983683318754	0.999867873460571
Zfand2b	33.6820406412088	-0.204025391518401	0.586992672739535	-0.347577407680748	0.728157575645619	0.999867873460571
Lman2	345.160497384413	0.0123480723986683	0.329988409416866	0.0374197154999749	0.97015035298273	0.999867873460571
Cmc2	130.270177725344	-0.333457377300715	0.338862857546637	-0.984048177232944	0.325091825495808	0.999867873460571
Carhsp1	124.442990638516	0.466918008169981	0.362126023116414	1.28937987983227	0.19726605273629	0.999867873460571
Pdgfrl	34.0236103557974	0.0705804332706087	0.542932161275544	0.129998622857025	0.896567516246342	0.999867873460571
Zfp385a	75.5591584267253	0.0206010678716664	0.462503418102334	0.0445425202611329	0.964471959325281	0.999867873460571
Nde1	288.501210773186	-0.273283356061081	0.267618695919006	-1.0211669073516	0.307175368058143	0.999867873460571
Gm35978	1.32936503565805	-1.18511552747507	2.71737432608801	-0.43612523902115	0.662745866157614	NA
Cd46	12.3251955424766	-0.240383834388244	0.843213918856865	-0.28508048670986	0.775582479376519	0.999867873460571
Eif3k	323.037780812994	0.0980813090249076	0.299355199984528	0.327641908441801	0.743182431081281	0.999867873460571
Fez2	169.252170890518	0.154624467298407	0.317480492006095	0.487036120932554	0.626232733621202	0.999867873460571
Tdrd3	639.884807330536	-0.067489154890342	0.344456503644413	-0.195929396531331	0.84466542807018	0.999867873460571
Septin4	9.66990209101252	1.03076112570031	0.979404282509805	1.05243681706078	0.292599184502858	0.999867873460571
Sh3bp5l	174.689601951602	0.0756274403561776	0.305912065614224	0.247219540701441	0.804738323285335	0.999867873460571
Apba2	37.2451453114599	-0.0692134355907916	0.539742636794489	-0.128234145076712	0.897963679262002	0.999867873460571
Cpsf4	213.830940107617	0.175257632421754	0.330693105005346	0.529970627657691	0.596132295834222	0.999867873460571
Nlrp5	3.54850583781251	0.795819148613946	1.51928187855103	0.523812703784062	0.60040881662439	0.999867873460571
Abhd12	454.051437788345	-0.0866062074668641	0.242099662552856	-0.357729567045374	0.720545704099775	0.999867873460571
Tbx6	17.6705690116331	-0.101915688619368	0.877600769347364	-0.116129898900566	0.907549593223343	0.999867873460571
Gm10451	1.51426738913324	0.990657847149106	2.29213484232986	0.432198764598921	0.665596957174083	NA
Slc24a3	17.4710996311794	0.98626905598477	0.860175129675253	1.1465909928797	0.251550700800897	0.999867873460571
Cdc123	549.009915875529	-0.175379939797067	0.251997604129613	-0.695958758825586	0.486454657566295	0.999867873460571
Scml4	9.93160310733754	0.88917695637575	0.972806521855661	0.914032684196664	0.360699671858858	0.999867873460571
Ppfia2	28.4209155495217	0.580181812020311	0.826783137534001	0.701733968294015	0.482845085068137	0.999867873460571
Cpsf7	599.167424850611	-0.145880098633904	0.246338229338002	-0.592194313590449	0.55372047680969	0.999867873460571
Rps21	164.387830790487	-0.46194984753588	1.09890481183587	-0.420372940913898	0.674213032248882	0.999867873460571
Cdk11b	412.989967717523	-0.0216979295380657	0.25777851880745	-0.0841727605482639	0.932919075246158	0.999867873460571
Hnrnpc	4301.43404695222	-0.0936436424329156	0.272586903812596	-0.343536835860962	0.73119463402208	0.999867873460571
Stard13	9.64453113416604	0.236863919534026	1.0021454101741	0.236356837170842	0.81315578632755	0.999867873460571
Lysmd4	31.9283159290873	0.092915256502398	0.529669224188998	0.175421286076542	0.860748616041276	0.999867873460571
Zkscan8	206.514808867836	-0.0113461615766013	0.432996596047592	-0.0262038124090799	0.979094775065186	0.999867873460571
Prom1	108.946962780278	-0.600981755828595	0.470480019637925	-1.27737997522425	0.201468130929668	0.999867873460571
Fyb2	28.4327339945905	0.229935495497068	0.655612346643455	0.350718678002743	0.725799411557174	0.999867873460571
Nsfl1c	325.812078881116	0.0485263569148372	0.321710825290364	0.150838433462844	0.880103167588508	0.999867873460571
Atp6v0e	189.049587206808	-0.0621691604857624	0.298205689091116	-0.208477446138751	0.834856191127055	0.999867873460571
6330403K07Rik	8.06098576374899	0.742799333150917	1.02672010144252	0.723468189730868	0.469392290569662	0.999867873460571
Abcc2	13.0915225456214	-0.444219857763098	0.797621645106805	-0.556930545313392	0.577574884007359	0.999867873460571
Adat1	270.343073689312	-0.246201475872054	0.261717860372898	-0.940713314411417	0.346851794007239	0.999867873460571
Slc25a13	4954.41817706981	-0.410819955050781	0.285891980054546	-1.43697614383026	0.150724772238705	0.999867873460571
Sema4a	21.2564378735172	0.331151418867712	0.726488620095516	0.455824647086934	0.64851607896818	0.999867873460571
Chek2	666.954314181517	-0.274553067483132	0.276996175251777	-0.991179994574209	0.321597697331263	0.999867873460571
Keap1	103.231222616752	0.402447133520956	0.399366690340794	1.00771332025095	0.313592108464337	0.999867873460571
Klf13	1388.44848118088	0.256973135362801	0.244564121730708	1.05073930527617	0.293378338519164	0.999867873460571
Reck	216.980678704083	-0.0980368887929984	0.279843471338417	-0.350327589649006	0.72609286203966	0.999867873460571
Pld5	25.9751070744838	1.26117218223306	0.622479998481045	2.02604450795291	0.0427602238648519	0.999867873460571
Myo18a	380.508337896777	0.350744730456349	0.274824213558301	1.27625119313565	0.201866737222732	0.999867873460571
Prrg1	38.155318295156	-7.22599713751737	1.13963613718475	-6.34061776539293	2.28845666484859e-10	5.16983164740796e-08
Arhgap24	22.4047304604479	0.0902221139468131	0.697562350822172	0.12933913913283	0.897089302961656	0.999867873460571
Catsperg1	22.908174278796	0.607956944688808	0.693524552173964	0.876619209490233	0.380693501848411	0.999867873460571
Fh1	313.547482242022	-0.0774918698067038	0.260718425203433	-0.2972243704918	0.766295217173085	0.999867873460571
Fkbp7	14.7481052406427	-0.690041392303795	0.95127633729703	-0.725384796456188	0.468215997538519	0.999867873460571
Cd300a	7.59087810149728	-0.91172838088365	1.14570253893601	-0.795781060003893	0.426159302180124	0.999867873460571
Hivep2	304.692487500291	0.149570013784118	0.308822896604703	0.484322941817264	0.628156696699528	0.999867873460571
Cgrrf1	29.2675729998966	-0.666597018202261	0.592464258047292	-1.12512613064509	0.260535589789634	0.999867873460571
2210408F21Rik	29.3756112605194	0.690174041357642	0.667725657428889	1.03361917230377	0.301314232844879	0.999867873460571
Akt1	96.6434181589349	0.41975208530768	0.432904714270564	0.969617727575349	0.332237073172375	0.999867873460571
Efna3	8.13306485285914	-0.33514836012271	1.29182672878998	-0.259437548901496	0.795297661367468	0.999867873460571
Plpp1	1047.02167699703	-0.105627719336137	0.24289492501942	-0.434870013557063	0.663656781523937	0.999867873460571
Dgcr2	732.08910656462	-0.104782047975748	0.241094285324645	-0.434610251481712	0.663845352651623	0.999867873460571
Ptn	5.27020529640124	-0.431906838409297	1.26301007890196	-0.341966264263537	0.732376280601404	0.999867873460571
Twf1	384.265716402359	0.156164027267632	0.285495403416184	0.546993140341326	0.584383444835427	0.999867873460571
Ptgs1	42.9114550947639	-0.126422891135953	0.592571023843945	-0.213346394016807	0.831056789237759	0.999867873460571
Ptgis	38.0793369926425	-0.0012703335337633	0.544733765099295	-0.00233202642309448	0.998139313808138	0.999867873460571
Cst7	12.5909199681394	-0.0943834299469737	0.888638160550627	-0.106211317650922	0.915414691553959	0.999867873460571
Plxna2	37.7956242214208	-0.456158640476089	0.560440808143144	-0.813928311158204	0.415686020841931	0.999867873460571
Gm14023	3.89395844936429	-0.458408274105323	1.53726212346146	-0.298197859108845	0.765552155691273	0.999867873460571
Etaa1os	20.8891232114685	-0.264549895299622	0.674841339311604	-0.392017915751109	0.695044976306165	0.999867873460571
Trip10	167.746925529149	-0.368594451484149	0.384597806977274	-0.958389374034911	0.337866451408225	0.999867873460571
Gusb	39.939045324849	0.0680560171959514	0.524285316239662	0.129807215819185	0.896718953823835	0.999867873460571
BC055324	479.014793565384	-0.283551808469349	0.294101333857958	-0.96412962413253	0.33498094212851	0.999867873460571
Sowahb	4.03204529058481	0.107953611054495	1.36918316095444	0.0788452663844054	0.937155698724317	0.999867873460571
Dmrt2	1.91574451196321	0.599061812194562	2.25249064159876	0.265955294610842	0.790273639104321	NA
Nlrp3	1.8063975110271	0.0093124698418038	2.12338524488981	0.0043856713538984	0.996500751755462	NA
Sgms1	36.6647495500281	0.521592119826746	0.527198603809241	0.989365518152009	0.322484338903898	0.999867873460571
Ctnna2	48.120222501002	0.597318487035175	0.743269852986427	0.803636101525138	0.421607167100299	0.999867873460571
Map3k13	18.9062100681103	-0.254875155505053	0.696635897057693	-0.365865664662907	0.714465318288892	0.999867873460571
Dip2b	337.209776791816	0.0120312782662949	0.306036758867073	0.0393131802559726	0.968640698415753	0.999867873460571
1700128A07Rik	3.06310487793033	1.72008055194453	1.89228332181178	0.908997364251788	0.363351517105833	0.999867873460571
Fbxo44	37.7241729841754	0.149575658546134	0.534557422340238	0.279812144205775	0.779621634007458	0.999867873460571
Ap5z1	97.965462698852	0.00524944184021566	0.359813123876332	0.0145893562293184	0.98835979084913	0.999867873460571
Fbxw8	441.746495385259	0.0824060807059753	0.294288223953535	0.280018274597988	0.779463484422727	0.999867873460571
Pax2	11.9129464129774	0.179530668169512	1.08369319654235	0.165665585741726	0.868420130355188	0.999867873460571
Dna2	312.589903156317	0.0355632238390174	0.328117547786256	0.108385619967464	0.913689807538144	0.999867873460571
Kdm5b	1986.78937791551	-0.175160970539584	0.249997280964675	-0.700651502543078	0.483520528774012	0.999867873460571
Supt3	390.8586183238	-0.419267496663875	0.346611511020655	-1.20961792477483	0.226425536802949	0.999867873460571
Esrrb	4514.85623161383	0.251059104298112	0.25592993258592	0.980968117958721	0.32660846395423	0.999867873460571
Chchd7	143.673230444886	-0.250015187533699	0.415039681855909	-0.602388635264273	0.546915473136221	0.999867873460571
Rxrb	31.4769085939534	-0.0357282316479246	0.542961476804529	-0.0658025167055951	0.947535052539848	0.999867873460571
Cadps2	148.870888023572	-0.361314453877919	0.416814900114389	-0.866846299829401	0.386026229872871	0.999867873460571
Gabpb1	414.305282613766	-0.0487161660784785	0.303233551708786	-0.160655593036959	0.872364666628213	0.999867873460571
Dll3	7.38795279897464	0.387282909394541	1.05053635870356	0.368652551799803	0.712386719531191	0.999867873460571
Fam57a	21.0775164965622	0.0162549442397854	0.647882315741714	0.0250893470076835	0.979983697365433	0.999867873460571
Mettl7a1	60.5809445925728	0.119947760088623	0.418971320323672	0.28629109982029	0.7746551742946	0.999867873460571
Ckmt1	3.98134864079427	0.214406256369382	1.41126922594742	0.15192441840815	0.879246548739691	0.999867873460571
Gm4788	6.16416683143223	-0.114088853661866	1.25158290064896	-0.0911556506586262	0.927368913827362	0.999867873460571
Spag7	106.829185207772	0.679154827438998	0.450222887652117	1.50848578796326	0.1314302413615	0.999867873460571
Gal3st1	5.07181211529541	0.666582747107367	1.26547165558057	0.52674648552405	0.598369649711451	0.999867873460571
Gpr68	20.6965253715087	0.67348174188916	0.662796615542535	1.01612127475618	0.309571639184284	0.999867873460571
Golph3l	169.093819617849	-0.0612140652178749	0.305557576513935	-0.200335615684147	0.84121810981323	0.999867873460571
Sptan1	574.697377970437	0.164061864908636	0.278687380794506	0.588694990210587	0.556065899180819	0.999867873460571
Slx1b	94.2865187448736	-0.0991249384615703	0.404682122338522	-0.244945187814971	0.806498872380553	0.999867873460571
Rprd2	734.588617075243	-0.0277818337492719	0.240971980692367	-0.115290722470921	0.908214691723615	0.999867873460571
Edem3	331.246421546302	-0.40308357926557	0.271111450562538	-1.48678183245008	0.137072441317563	0.999867873460571
Pcsk1n	1.88579743650362	-4.41030630300651	2.51555870615175	-1.75321144055243	0.0795657199666643	NA
Gpr162	23.2618080666992	0.19526053626481	0.728419912736006	0.268060404240453	0.788652823590131	0.999867873460571
Syk	263.889499698816	-0.0641803578000366	0.318856532709711	-0.20128286930369	0.840477396760856	0.999867873460571
Frmd4b	292.108572597731	-0.408424512792561	0.305827137281639	-1.33547505438159	0.18172091445427	0.999867873460571
Pomt1	129.925050871329	-0.327107330030542	0.378743201816251	-0.863665218179255	0.387771825895622	0.999867873460571
Mpp4	18.8349339810852	0.362784600744576	0.675306256788052	0.537214925965713	0.591119162293857	0.999867873460571
Chst10	10.2419215900317	-1.83383801015139	0.91732388796703	-1.99911725204882	0.0455956689079139	0.999867873460571
Abcc10	77.1869007505736	0.447841393410377	0.419300337600432	1.06806828721694	0.285489709698974	0.999867873460571
Chd6	1501.09299142586	0.0483674688251874	0.228356634194585	0.211806716261079	0.832257828582024	0.999867873460571
Tyms	581.186584544222	0.129319711747591	0.261836814755921	0.493894305383068	0.62138082651368	0.999867873460571
4930447J18Rik	3.49951997799108	3.90017863628759	2.00269050738887	1.94746947763422	0.051478475572605	0.999867873460571
Fam131b	18.0435311147657	0.111942511496829	0.762982421395937	0.146717025658364	0.883355379503182	0.999867873460571
Ahrr	29.4009231802559	0.605617690927505	0.560636232977508	1.08023287704953	0.280038491438541	0.999867873460571
Zbtb17	344.065994373015	0.174345970523868	0.313504324166038	0.556119827015627	0.578128941871444	0.999867873460571
Gm21992	2280.46816896096	-0.0715283786100193	0.284453637202361	-0.251458829331593	0.801459389153555	0.999867873460571
Sergef	387.826521959853	0.0216287755123101	0.294044348522705	0.0735561680439509	0.941363549442836	0.999867873460571
Armc3	8.33436139091972	1.37676419481724	1.0710562860785	1.28542655760701	0.198643265674166	0.999867873460571
Gm10790	1.13637119887172	0.754841704309458	2.8891627544942	0.261266591207185	0.793886928382424	NA
A730082K24Rik	2.75563391919082	-0.161234361491393	1.86286977726231	-0.0865516009005977	0.931027938342857	0.999867873460571
Mettl26	1.00907575785352	2.3418266912356	2.96879170565315	0.78881475139408	0.430220286478231	NA
Acbd6	555.082068736726	-0.211155155710206	0.263336866505898	-0.801844263250837	0.42264305067857	0.999867873460571
Ccdc88c	1353.77381104293	0.186723119809733	0.272514124313698	0.685186943172131	0.493225962009719	0.999867873460571
Nudcd2	210.040516221007	-0.266252665608959	0.318227816570757	-0.836673137119548	0.402776322732435	0.999867873460571
Zmynd19	275.222550707856	-0.0394309119727249	0.297080897152265	-0.132727860830833	0.894408608045243	0.999867873460571
Odr4	134.553139511711	-0.0287684438427704	0.425967668999272	-0.0675366839703028	0.946154459093554	0.999867873460571
Elovl1	22.8480864791054	0.0608651737126809	0.706395594236212	0.0861630143354605	0.931336831612855	0.999867873460571
Nfatc4	72.5708968933526	0.150436535080457	0.571657494346576	0.263158511115841	0.792428407342962	0.999867873460571
Camta2	40.6679052045921	0.474369229619164	0.525950770961525	0.901927054412219	0.367095618609913	0.999867873460571
Ephx2	14.2178240073378	-0.710664508254146	0.922413677178932	-0.770440124465207	0.44103885971187	0.999867873460571
Hdac9	58.7282152410891	-0.405682686739577	0.488363329718773	-0.830698502635717	0.406143972464983	0.999867873460571
Styxl1	12.5384583607744	0.861180204302016	0.832938226126914	1.03390644982933	0.301179899466401	0.999867873460571
Pex5	226.922182691533	-0.655767628592956	0.355807928045049	-1.84303827122685	0.0653234228985721	0.999867873460571
Coq3	210.089043353881	-0.186359603527508	0.326474934505797	-0.570823618694069	0.568119211012532	0.999867873460571
Chrd	5.16709604956596	0.307872578405094	1.48633588245957	0.207135266017819	0.835904220991966	0.999867873460571
Sbk3	1.81931543218355	-0.267429165461432	2.42168301702285	-0.110431119011687	0.912067474645446	NA
Dync1i2	353.780871853572	-0.283454709347045	0.303483631543602	-0.934003286784581	0.350302197560179	0.999867873460571
Dennd2d	9.05171708469391	-0.650704583722503	0.975345500866819	-0.667152904426383	0.504674470086332	0.999867873460571
Gm15290	5.72497727909241	-0.00112957981497727	1.19018422710824	-0.000949079805671577	0.999242743989768	0.99987929133961
Sh2d3c	8.71525129861554	1.45686984246597	1.04633290034022	1.39235786430138	0.163814057196712	0.999867873460571
Pard6a	3.66095765616923	-0.357371080223439	1.46154501161701	-0.244515959059005	0.806831243482246	0.999867873460571
Srgap2	1368.02735517189	-0.152276871870215	0.244812025084728	-0.622015490527939	0.533931682251803	0.999867873460571
Nrip1	739.217632796319	0.568208516532244	0.311869850164713	1.82194115985289	0.0684639141169742	0.999867873460571
Tes	29.8567979265261	-0.152258636558058	0.643983195045737	-0.236432623909144	0.813096983453405	0.999867873460571
Dnph1	56.8413995767616	0.265848492677633	0.555071433957699	0.478944648226832	0.6319780067646	0.999867873460571
Fbh1	214.886768213121	-0.208824452954486	0.29300276573678	-0.712704716043822	0.476028497589969	0.999867873460571
Rpl15	534.824569846761	0.0492257654060588	0.395077570510056	0.124597722271368	0.900842031709712	0.999867873460571
Sh3tc1	365.931098825491	0.309252312750229	0.354544148963541	0.872253324880086	0.383070194541084	0.999867873460571
Ghitm	648.533115615993	0.190349856583243	0.331612458202868	0.574012983754653	0.565959015218392	0.999867873460571
Atp2b1	796.161434333088	-0.208541979146503	0.265282841874762	-0.786111825675305	0.431801976804922	0.999867873460571
Lrriq1	23.5384783825454	-0.836059106712894	0.713823034544482	-1.17124142294794	0.241501749388655	0.999867873460571
Sgtb	132.593215456118	-0.414742750174569	0.341097014627054	-1.21590847292533	0.224019790066696	0.999867873460571
Zfp532	1374.26066828727	0.111662852519546	0.307673962886974	0.36292590855524	0.716660232170276	0.999867873460571
Tnks2	1037.89465554848	0.00476221883289736	0.253049310519617	0.0188193313908602	0.98498523233362	0.999867873460571
Mbtps1	901.051684234443	-0.0881275549235971	0.235992588761392	-0.373433570037665	0.708825778324513	0.999867873460571
Cyp4f16	80.594864737694	-0.138262782476364	0.383318046249337	-0.360699903981115	0.718323796498378	0.999867873460571
Toporsl	6.60180066456303	-0.456133412021469	1.08907498461282	-0.41882645223334	0.67534297120066	0.999867873460571
Prpf38b	723.533569425964	-0.13355581784731	0.269480811929068	-0.495604183805356	0.620173700405001	0.999867873460571
B4gat1	5.05437028256327	-0.436495929480361	1.38163239298767	-0.315927689373636	0.752057394400109	0.999867873460571
Rcor3	18.243115543306	0.288883061524026	0.728633419101373	0.396472429003198	0.691756543445091	0.999867873460571
Man2a2	57.5576437204506	0.261900910415954	0.445298191671263	0.588147257982354	0.55643345509792	0.999867873460571
Gm1715	10.32545994651	-0.0124919534269376	1.19323960599543	-0.0104689396531692	0.991647147260001	0.999867873460571
St6gal1	89.4431111982978	-0.135544895197585	0.474896880406519	-0.285419636956883	0.775322664838853	0.999867873460571
Fam227a	13.00839444864	0.403495028746876	0.872181071016913	0.462627592085235	0.643631327451324	0.999867873460571
Arap2	169.775705724711	-0.528910672421275	0.416482954418784	-1.26994554473277	0.204104028204692	0.999867873460571
Diaph1	936.181409740379	-0.0356043047842897	0.248709031995762	-0.143156460779021	0.886166614835265	0.999867873460571
Pkp1	2.32552076762604	1.57140155350622	1.8292062026512	0.859062008005806	0.390306306449759	NA
Gfra2	18.5968573184222	1.79602124180283	0.894463825404153	2.00793055101062	0.0446506721510725	0.999867873460571
Crim1	109.238024272602	-0.577449856035814	0.450731530833733	-1.28113925149121	0.200144759095215	0.999867873460571
Pde4b	23.6333855355461	0.298524559549817	0.644673208209236	0.463063387385143	0.643318932484995	0.999867873460571
Fbrsl1	1439.87546425281	0.12423771429214	0.239008559164362	0.519804456905261	0.603199872631354	0.999867873460571
Phka2	33.3027042259896	-7.00964119224358	1.22781209129823	-5.70905046620929	1.13608203857649e-08	1.86142672474456e-06
Eif2ak4	148.197610451207	-0.192603243475859	0.308111839647104	-0.625108219458417	0.531900033694931	0.999867873460571
Cpq	87.4841725838904	0.349438853316692	0.362984517690881	0.962682528554222	0.335706867187021	0.999867873460571
Cdadc1	60.9413428789083	0.352120473271187	0.444069737574866	0.792939584656616	0.427813022961415	0.999867873460571
Axin1	363.289605040717	0.0203011609196367	0.253115295277311	0.0802051922519929	0.936074060648553	0.999867873460571
Arrdc1	42.2349205954581	0.00401109622851836	0.476339773482409	0.00842066199762025	0.993281363200797	0.999867873460571
Septin2	683.21751201349	-0.0763299302649624	0.271323595300358	-0.281324335911384	0.778461646367265	0.999867873460571
Mettl14	221.662623817284	0.0360255191324335	0.286034021253302	0.125948371367092	0.899772792696384	0.999867873460571
Pcnp	502.920109503075	-0.126134898103646	0.284664064088942	-0.443100882815458	0.65769276667602	0.999867873460571
Kcnc4	4.81620963382532	-0.0198735860173704	1.37044196789167	-0.0145015888910236	0.988429811645707	0.999867873460571
Paip2	307.298118861392	-0.180090554067543	0.307778404182696	-0.585130573231001	0.558459922850234	0.999867873460571
Trim30a	1.8694037678036	0.694057726795499	2.47892443513274	0.279983414160963	0.779490229782383	NA
Plcb4	1379.97915527708	0.166411835834646	0.276099496421857	0.602724155571739	0.546692209338204	0.999867873460571
Pak1	807.728268842702	-0.119987790113528	0.288293076063052	-0.416200734863592	0.67726312205359	0.999867873460571
Zfp948	303.766392799105	-0.118410652875618	0.342762548447178	-0.345459716681578	0.729748789681975	0.999867873460571
Kcnj9	11.1256161104772	-0.00795085951325422	0.880994191096745	-0.00902487166613011	0.992799291982082	0.999867873460571
Kcnj4	10.0449078859265	-0.518768147487764	0.91554161622864	-0.566624321922916	0.570969446872912	0.999867873460571
Kcnj3	6.48256486760107	0.266397380567015	1.22291230839951	0.217838498097761	0.827554947639154	0.999867873460571
Ppfibp2	266.446990967342	-0.369085033433445	0.284521286618902	-1.29721413051182	0.194557520090053	0.999867873460571
Uspl1	732.885692028168	-0.0212247109606303	0.232933571629758	-0.0911191581880109	0.927397909934631	0.999867873460571
Ptpre	25.5870893719711	0.277496408672437	0.628217352999074	0.44172038124653	0.658691559294196	0.999867873460571
Amer1	16.7237356171329	-7.59536290919545	2.72253886925354	-2.7898088049255	0.00527391756898869	0.260276688574864
Nr2f6	19.4363585405177	-0.541457037446651	0.792928459925234	-0.682857363320905	0.494696977988253	0.999867873460571
Epor	3.08664829807342	-0.307601792424311	1.70290019941817	-0.180634069177635	0.856654812407741	0.999867873460571
Epn2	992.560141813966	0.0483821853225939	0.225870333311797	0.214203364440101	0.830388472529892	0.999867873460571
Ehbp1	943.297999469588	-0.0042909241462865	0.291769224457569	-0.0147065687077306	0.988266278854961	0.999867873460571
Ppp3cc	2.39041826603822	-0.568043585724195	1.81113225665386	-0.313640035749613	0.753794448591076	NA
Apoe	313.494153618342	0.456590195145109	0.513152385116849	0.889775061731691	0.373586679847762	0.999867873460571
Tnfrsf8	31.9140947126831	0.134659251970818	0.592652888400694	0.227214368825914	0.820257055164548	0.999867873460571
Kif2a	391.39743609069	-0.191989523330464	0.247326890441441	-0.776258186029798	0.437596556573702	0.999867873460571
Tctex1d2	23.5977876132101	-0.0990076141025327	0.693459794596028	-0.142773402112244	0.886469143886491	0.999867873460571
Srsf5	299.510497136516	-0.0963084671963283	0.38870356416961	-0.247768418079913	0.804313591845514	0.999867873460571
Col6a1	15.0026484134221	0.508467276843086	1.02447566297769	0.496319527362125	0.619668991177434	0.999867873460571
Sytl3	90.8123807294445	0.544249897620528	0.44239851123419	1.23022542752731	0.218612700519594	0.999867873460571
Zfr2	35.0267802195027	1.933646270856	0.612781960819686	3.15552087771883	0.00160211799697574	0.089802929830482
Gm6936	2.63286544230433	0.58520568310671	1.8118546931347	0.322987094563439	0.746705015761874	0.999867873460571
Gm12866	24.2600099933243	-0.196432112705013	0.629190346370421	-0.312198230373623	0.754889876902691	0.999867873460571
Gm10778	257.475808320649	-0.0493871919711367	0.42311890685436	-0.116721780027041	0.907080530283395	0.999867873460571
Ercc6	203.995417607141	0.2430097088952	0.344882216941791	0.704616524012355	0.481048912478813	0.999867873460571
Eif5	320.441401199485	-0.369360964887216	0.336791986642898	-1.09670354264946	0.272771007306582	0.999867873460571
Rin1	14.5065674986257	0.652235581174615	0.853465422624771	0.764220276398207	0.444735985287202	0.999867873460571
Plekhg4	6.17782356027855	-0.1199619297061	1.10458906754802	-0.108603220175257	0.913517206534114	0.999867873460571
Palb2	347.803587681343	-0.240253061040652	0.292800196154971	-0.820535860957871	0.411910694579043	0.999867873460571
Rars2	222.116763969453	-0.120745084910602	0.310302897244616	-0.389120069399214	0.697187327909299	0.999867873460571
Tmcc3	26.0153455976084	0.361157270290807	0.641254733547018	0.563204061345656	0.57329593766366	0.999867873460571
Ano2	21.3295066318573	0.95120963556737	0.989952123248325	0.960864281442391	0.336620412324651	0.999867873460571
Dpysl3	11.1129946104783	0.892102268197559	0.903610655667919	0.987263997609841	0.323513235295321	0.999867873460571
Eif2ak1	159.20838588936	-0.180163508216016	0.307866252114831	-0.585200576478961	0.558412857318979	0.999867873460571
Mmp28	7.70129573897713	1.00483695729538	1.0439298517465	0.962552182614836	0.335772303971158	0.999867873460571
Rab3d	9.82696366636087	0.709945357904906	1.01066450959998	0.702454030156751	0.48239606042384	0.999867873460571
Tnrc6a	1148.07330664092	-0.11647336287063	0.26265599473921	-0.443444525171702	0.657444236380215	0.999867873460571
Capn5	234.809814302724	0.357169441252382	0.334648980521042	1.06729576972347	0.285838297747276	0.999867873460571
Nptn	606.247553082446	-0.220436957105837	0.280825357976008	-0.784961011692787	0.432476428242603	0.999867873460571
Slc25a44	141.205629142739	-0.284679842445469	0.323382391067295	-0.880319554524625	0.37868622227878	0.999867873460571
Slc25a45	5.64722910647496	0.359104720918842	1.23806155088438	0.290054012793083	0.771774916565174	0.999867873460571
Slc10a1	138.801547683552	0.443337323313569	0.449594174109781	0.986083336581037	0.324092219928915	0.999867873460571
Lpxn	12.0258123470529	0.917035237714592	0.849925310487127	1.07895979376	0.280605651499867	0.999867873460571
Poc1b	307.808186833123	0.0202960157751436	0.327256241978734	0.0620187277480945	0.950547918122632	0.999867873460571
Acd	23.1132559809597	0.01328194336302	0.715812951241432	0.0185550475721138	0.985196063496154	0.999867873460571
Tesc	22.130492335718	0.481102201202847	0.713400580989021	0.674378762820564	0.500070541015774	0.999867873460571
Alkbh2	102.3911672323	0.0184236505142446	0.363842446229202	0.0506363419254241	0.95961530328957	0.999867873460571
Dhx32	368.406154631659	0.277209575597725	0.256369918383386	1.08128745113994	0.279569267728872	0.999867873460571
Wsb1	186.295296161528	-0.0674573544521708	0.331154532303075	-0.20370355188264	0.838585166395399	0.999867873460571
Mtmr14	237.5272024463	-0.625834103859821	0.333799357509661	-1.87488109182986	0.0608090838545845	0.999867873460571
Ap5s1	14.4825916347963	-0.032685178689781	0.85730076376832	-0.0381256847901444	0.96958747269294	0.999867873460571
Glis2	194.650851388735	0.249818374736769	0.478295656245379	0.522309520219863	0.601454841713064	0.999867873460571
Gm13483	17.0384951336496	0.926063987705396	0.738334941223579	1.25426000585955	0.209747515643717	0.999867873460571
Cyp4f37	12.6598869778148	0.1643452126298	0.83597504546968	0.196591050798012	0.844147574377466	0.999867873460571
Tmem9	127.668081295753	-0.017132147617892	0.37987874474226	-0.0450989897566283	0.964028406662304	0.999867873460571
Bmp1	3.92245880087209	0.152520793674649	1.38815059492463	0.109873377018529	0.912509796747023	0.999867873460571
Nsmce4a	301.816489184526	0.321149500316659	0.259852870707158	1.23588975346968	0.216499546276002	0.999867873460571
Satb1	228.990098741506	0.547453125298128	0.424407107923214	1.28992449720511	0.197076874285856	0.999867873460571
Dbn1	19.2338016314473	1.29403362040508	0.813416285516085	1.59086269041695	0.111640480690787	0.999867873460571
Psma2	198.994459313528	0.0382882030278213	0.303573509846585	0.126124980559637	0.899632993740104	0.999867873460571
Syt14	479.854071054246	-0.528013317158087	0.331214496721436	-1.59417332992573	0.11089721825209	0.999867873460571
Utrn	2128.95738830462	-0.206843742171797	0.283590338525028	-0.729375137557947	0.465772221882965	0.999867873460571
Usp24	1486.18936061934	0.0108285746249464	0.222282346548587	0.0487154053980598	0.961146098720121	0.999867873460571
Foxred2	66.8848985125195	-0.32437724683001	0.39781662165245	-0.81539390054295	0.414846874588929	0.999867873460571
Homez	28.3650918048476	0.247844234889594	0.597164325854015	0.415035232613984	0.678116111209876	0.999867873460571
Hdac7	30.5647835631432	-0.212566242025621	0.567857867353879	-0.374330011515282	0.708158806479268	0.999867873460571
Xylb	38.8964080142093	0.263021667250341	0.526494973879447	0.499571088613215	0.617377119483956	0.999867873460571
Pmm1	398.498836669056	-0.188916680721052	0.332936000350666	-0.567426413851536	0.570424508358467	0.999867873460571
Sh3glb1	149.155706851082	0.0376506148924245	0.308257221661074	0.122140252512303	0.902787943615624	0.999867873460571
B230311B06Rik	3.33563996416814	0.822406838328437	1.83514662581841	0.448142304684605	0.654050498344959	0.999867873460571
Foxp1	480.697359025314	-0.229073478750544	0.299131977265939	-0.765794017892275	0.443798874213149	0.999867873460571
Eps8	69.8180400946821	-1.08798167177104	0.49037297201237	-2.21868197039129	0.0265083684735042	0.890179671035919
Cast	381.251445926377	-0.118553819203745	0.258819740180952	-0.458055552953027	0.646912530322715	0.999867873460571
Kcnq2	5.88856087175776	-0.789652267328635	1.23664613275379	-0.638543433253796	0.523119990331027	0.999867873460571
Ube2h	653.72076634316	-0.54478668641217	0.26354766305402	-2.06712774493661	0.0387221183720472	0.999867873460571
Stk40	320.702413740514	0.104603336529637	0.296205454685728	0.353144531523299	0.723980089501133	0.999867873460571
Ppp1r36	5.55825135658106	1.31410822908234	1.30936304752224	1.00362403809171	0.315559863569802	0.999867873460571
R3hdm2	643.812217000788	0.108735944779349	0.266665182629447	0.407762062175348	0.683448368675726	0.999867873460571
Pola2	492.251350191182	-0.103482095703617	0.284727486460295	-0.363442592038081	0.716274289936044	0.999867873460571
4930432K21Rik	26.682458492204	0.701401714005841	0.700970274636552	1.00061548882299	0.317012738974963	0.999867873460571
Mmp19	3.53818917928274	0.212698403711032	1.62136132565887	0.131185072904461	0.895628904002042	0.999867873460571
Grwd1	84.8815752492388	0.216599435209821	0.463288489261858	0.467526045283192	0.640123562314353	0.999867873460571
Igf2bp2	1095.58532541843	-0.273263273333375	0.251637619123288	-1.08593967104534	0.27750568402325	0.999867873460571
Gm18905	3.34589453303184	0.347802557304297	1.72095923420963	0.202098080181445	0.839840048693779	0.999867873460571
Smtn	60.5254573756736	0.507818064988805	0.486767546926531	1.04324552488182	0.296834593783973	0.999867873460571
Mapkap1	866.558039253322	-0.10816845726608	0.253677797081112	-0.426400964178565	0.669815698948432	0.999867873460571
Rce1	18.2230478707065	0.127686601350881	0.734356008508484	0.173875613287647	0.861963218450446	0.999867873460571
Zfp831	2.21077442237042	3.33892685179905	2.38334781953343	1.40093981433758	0.161232071535592	NA
Large2	23.3660718786319	-0.36407175706146	0.644732886738473	-0.564686189505857	0.572287229432015	0.999867873460571
Plekha7	2029.01857081583	0.284231086211599	0.267668176021164	1.06187851853231	0.288290838289223	0.999867873460571
Elf2	315.637463733554	-0.139462327177767	0.297690485346804	-0.468480969471684	0.639440677000773	0.999867873460571
Coasy	31.873828528663	-0.479334803303827	0.605466189488165	-0.79167889409157	0.428547931882479	0.999867873460571
Csrp1	140.996299495715	0.15961522548416	0.356295915531858	0.44798499933937	0.65416402264588	0.999867873460571
Pcx	150.928239762491	-0.295336769863303	0.329721777636476	-0.895715084336702	0.370404951976044	0.999867873460571
Rfx8	4.1047650490057	-0.258191384020968	1.36704976864565	-0.188867581812154	0.850196602227028	0.999867873460571
Lrrc57	4.76423005656959	0.938739955737298	1.34616592379264	0.697343424867365	0.485587898106303	0.999867873460571
Mindy3	567.489443138556	-0.243217054329218	0.319785815056839	-0.760562360422359	0.446918508691802	0.999867873460571
Tcea2	6.76997541575525	-0.646384027036881	1.13065870319303	-0.571688012670369	0.567533356973227	0.999867873460571
Stam	498.405604046019	-0.221310067472789	0.285880160229298	-0.774135803251546	0.438850486789945	0.999867873460571
Fgf13	20.0115536533202	-7.03232909893356	1.32904410513569	-5.29126841747332	1.21470933500356e-07	1.67697372082435e-05
1600002D24Rik	11.4004599862844	1.51258430104737	0.917013703127154	1.64946750074643	0.099051895914488	0.999867873460571
Pde1c	34.8620203961525	0.487989085287543	0.640936740272984	0.761368563580395	0.446436958634675	0.999867873460571
Eda2r	75.2929966857813	-7.74644389055048	1.01871525178153	-7.60413067047294	2.8682533668586e-14	1.37953734515683e-11
Nxt2	5.0544511321384	-5.87993917655552	1.7804023727118	-3.30259005867284	0.000957963210797508	0.0564554603675527
Phyhipl	26.7439308950816	-0.367394668199079	0.660461179280847	-0.556269890986056	0.578026366900114	0.999867873460571
Rab26	56.9492160159664	0.00363798689268042	0.619388331642864	0.00587351538094207	0.995313639705076	0.999867873460571
Tmeff1	997.446071766139	-0.0642819926382275	0.254049280849217	-0.253029618597425	0.800245325423776	0.999867873460571
A230028O05Rik	3.56051386635578	0.542384912388759	1.47269558806868	0.368293975199622	0.712654044405256	0.999867873460571
Arntl2	18.3268833617712	0.301999698192415	0.770881648808961	0.391758836987513	0.695236412108629	0.999867873460571
Erg	140.022544086151	0.00660025994270606	0.388836126036712	0.0169744000126236	0.986457038660311	0.999867873460571
Adra1b	7.10388232113701	1.37392921581355	1.32232919687035	1.03902206732281	0.29879447337543	0.999867873460571
Chfr	310.001520598209	-0.0681907339397515	0.305952750432525	-0.222879950722294	0.823628940926737	0.999867873460571
Mlst8	55.1220935606941	0.0406511517618351	0.442268965862449	0.0919149994677179	0.926765574058889	0.999867873460571
Psma4	190.70884415273	-0.182847992920795	0.31264790205063	-0.584836781956671	0.558657469598697	0.999867873460571
Dnajc14	68.6002516773978	0.569719287439143	0.464604483346316	1.22624578078915	0.220106198026529	0.999867873460571
Becn1	147.934658605313	0.18949667783974	0.392981606299786	0.482202410499545	0.629662164642621	0.999867873460571
Gprin1	1.9466750675969	0.108342429693991	1.93684521223163	0.0559375777732693	0.955391534946453	NA
Mier2	139.155600338476	-0.112012193846125	0.387232627946364	-0.289263315542822	0.772379882834984	0.999867873460571
Zfp653	149.044884980512	-0.0851724267918952	0.31253047137511	-0.272525192238514	0.78521822344984	0.999867873460571
Ndufa11b	5.14108586069854	0.442229256943794	1.33275709334286	0.331815346661994	0.74002869525748	0.999867873460571
Itgav	201.522358510763	0.300204694299068	0.329393597012943	0.911385943811383	0.362092057120821	0.999867873460571
Sec23b	257.453875739901	-0.0716886916495916	0.271683567578552	-0.263868338775639	0.791881373225111	0.999867873460571
Cd180	22.7410465083113	1.31434892130386	0.669198572092866	1.96406414495676	0.049522653603158	0.999867873460571
Gna13	804.760881641792	0.196393998890183	0.246775312572653	0.795841353994288	0.426124251909108	0.999867873460571
Actr6	145.702029591466	0.0154028528941272	0.346010916631638	0.0445155113719289	0.964493487946563	0.999867873460571
Rnf146	393.533799730392	0.0710302902780424	0.334684934385739	0.212230318667935	0.831927354574606	0.999867873460571
Cdc42ep3	103.972919980989	0.109274005293476	0.372853976518783	0.293074533665249	0.769465181730977	0.999867873460571
Sox13	226.17760761567	0.158375006535137	0.385502747202654	0.41082718005089	0.681199261548154	0.999867873460571
Stpg1	14.0992287091029	-0.229331023190013	0.900429348065998	-0.254690746900448	0.798961963528181	0.999867873460571
Ttc30a1	12.1450778785407	-0.0399462049944672	0.88863276438404	-0.0449524332159371	0.964145223391131	0.999867873460571
9430065F17Rik	37.8952289340137	-0.303605358928122	0.589564819111431	-0.514965189723674	0.60657734532349	0.999867873460571
5033417F24Rik	4.72062412111208	-0.0728798697320659	1.69177475132781	-0.0430789439757658	0.96563860398813	0.999867873460571
Slc35a1	110.961268597224	0.0445253648600471	0.361989579321549	0.123001786248924	0.90210568348725	0.999867873460571
Lpin2	138.198827070418	-0.222217298148902	0.333074686687902	-0.667169577966531	0.50466382094112	0.999867873460571
Cdc40	350.809781695439	0.111660189742494	0.276941710798108	0.403190221583831	0.686808292652964	0.999867873460571
Lrmda	82.0746508568829	0.897096522264833	0.608121704118179	1.47519240998919	0.140160821449599	0.999867873460571
Nt5c1b	3.63967125049966	0.498468877263233	1.53473879560318	0.324790693172857	0.745339488789054	0.999867873460571
Aldh1b1	9.44337594650295	-0.52897536990907	1.02993883955675	-0.513598817320765	0.607532506623222	0.999867873460571
Shisa5	82.0096624504446	-0.0817798812582329	0.380098141720266	-0.215154646345046	0.829646749778934	0.999867873460571
Slc22a22	12.1735110095198	0.26381670719748	1.07192862344972	0.246114061539336	0.805593938273664	0.999867873460571
Gria2	4.90218335171469	3.19403495360381	1.68829567296175	1.89186941882079	0.0585083812413081	0.999867873460571
Mtdh	985.322599212871	0.0240023895983204	0.249396274920955	0.096241973164707	0.92332839574992	0.999867873460571
Usp15	1270.46389940589	-0.0573441788372719	0.231611877054203	-0.247587384406249	0.804453672664006	0.999867873460571
Itga7	2.93568315285091	-0.0887726790534868	1.59186182433594	-0.055766573264309	0.95552776415762	0.999867873460571
Plekha1	418.501763470909	-0.0299058799656315	0.318233200490533	-0.093974732741693	0.925129228244536	0.999867873460571
Lag3	14.0284718193107	-0.522337112373354	0.83354025038672	-0.626648937626008	0.530889382126649	0.999867873460571
Plek2	39.5821231577813	-0.242943567059162	0.485589407833114	-0.500306561758152	0.616859234466964	0.999867873460571
Abl2	824.381951637919	-0.0885941225804437	0.257745444277256	-0.343727210499765	0.731051445646335	0.999867873460571
Clmn	138.497856799783	0.137496747620301	0.333104455319186	0.412773667312702	0.679772446008532	0.999867873460571
Slc37a3	297.313390545497	-0.577680202149211	0.278440784270743	-2.07469679293642	0.0380146448077728	0.999867873460571
Klc1	373.801117057285	0.407105603561877	0.259502325030755	1.5687936650033	0.116696025015356	0.999867873460571
Higd1a	98.8271688847394	-0.0349898283222895	0.361687798754103	-0.0967404165769985	0.922932542552575	0.999867873460571
Ythdc1	459.361368207965	-0.0882559903616466	0.262715403773013	-0.335937630965484	0.736917899028349	0.999867873460571
Adck1	213.619519625763	-0.0629150655778547	0.305785527065437	-0.205748997284594	0.836986982973648	0.999867873460571
Slc4a2	18.6004128763774	0.594632191668216	0.736534946894658	0.807337376420867	0.419472135750594	0.999867873460571
A530072M11Rik	14.7176067833936	-0.480504222449563	0.98637706826689	-0.487140504283855	0.626158764233546	0.999867873460571
Slc10a7	2799.21128954744	0.000558724070780846	0.211873075843865	0.0026370697105119	0.997895925230893	0.999867873460571
Cyb5r2	79.9265046950333	0.150016253199253	0.462995317277876	0.324012463195643	0.74592859854776	0.999867873460571
B130034C11Rik	13.3715167396445	0.612851827441679	0.888933521746599	0.689423688553822	0.490556680523343	0.999867873460571
9630028I04Rik	22.5501556881967	-0.45388441585504	0.846036102489623	-0.536483507641575	0.591624431136661	0.999867873460571
Ypel5	72.2732312789372	-0.124282558892306	0.422820406226147	-0.293936993253426	0.768806049547721	0.999867873460571
Zfp574	86.8440246967485	-0.00452509199002166	0.452472208795238	-0.0100008175133458	0.992020635122076	0.999867873460571
Shoc2	652.859573817852	-0.0915573948949643	0.249506277397644	-0.366954274056388	0.71365312622287	0.999867873460571
E030044B06Rik	9.70663055088539	-0.167259340155951	0.929068670515892	-0.180029039256135	0.857129770613225	0.999867873460571
Clip3	7.70052362832006	0.0287734773407595	1.09282944805553	0.0263293393053749	0.978994653637229	0.999867873460571
Cdh1	1447.79000805554	0.26590131847725	0.271529561386826	0.979272080428995	0.32744556173176	0.999867873460571
Islr2	6.38505270555586	0.236340542457483	1.1735431974243	0.201390577676394	0.840393182209026	0.999867873460571
Slc24a2	27.3310083263148	1.12462927062578	0.849150813852243	1.32441640787437	0.185364788274243	0.999867873460571
Aqp8	2.97281910744516	-2.57442975065843	1.81413407828871	-1.41909563436839	0.155871136538448	0.999867873460571
Kif21a	152.666701359242	-0.0352203957050962	0.364764544295598	-0.0965565218875942	0.923078585601839	0.999867873460571
Abhd14a	89.7046930748167	-0.229474485981197	0.445845982554864	-0.514694524477314	0.606766500280645	0.999867873460571
Zfp78	62.4273870354744	0.541253325114052	0.442356759334427	1.22356743441295	0.22111545085019	0.999867873460571
Ipo7	1825.78905950454	-0.186801479549024	0.225229158181818	-0.829384086221318	0.406887103511865	0.999867873460571
Wdr70	1675.93035831298	-0.0532031341303806	0.249961329621728	-0.212845459779295	0.831447504291056	0.999867873460571
Cacna1d	24.6225974141001	1.63751767366966	0.873347517011575	1.87498978559294	0.0607941287660216	0.999867873460571
Pls3	35.5690033248395	-7.8565984629477	1.90677548714961	-4.12035843542981	3.78283438437477e-05	0.00329836612111274
Ddah2	32.8663699274655	0.557918447194974	0.746244245108908	0.74763517554973	0.454680241555946	0.999867873460571
Men1	45.4230095961013	0.40117463539685	0.66186019850208	0.60613198422384	0.544427113605873	0.999867873460571
Taf1a	200.806151325554	-0.161662824122278	0.300935810366589	-0.53720035487085	0.591129226169923	0.999867873460571
Tk1	412.017080730912	0.110908580911201	0.283909583409221	0.390647542007554	0.696057779004762	0.999867873460571
Trim2	420.469839020555	0.396508364335434	0.25989074997253	1.52567324684447	0.1270912603997	0.999867873460571
Ank1	5.94286733105266	0.624766267815782	1.16242665670091	0.537467258010868	0.59094489561194	0.999867873460571
Ildr1	202.599749524039	-0.143750586286645	0.414181516551681	-0.347071466354796	0.728537629213787	0.999867873460571
Pars2	43.4333818178834	0.173207045017191	0.540243828013457	0.320609021400753	0.748506700162274	0.999867873460571
Clip1	161.196626656013	0.248394805846151	0.328228896538281	0.756773119203968	0.449185799895357	0.999867873460571
Arhgdib	2.68649161513402	-0.163207407301817	1.64164216268665	-0.0994171635033533	0.920807055768632	0.999867873460571
Bub3	188.447482447551	-0.189082332308266	0.294257670234032	-0.642574013985372	0.520500549225017	0.999867873460571
Mtch2	471.501574238637	-0.425201478495118	0.284562630381133	-1.49422809989357	0.135116010434817	0.999867873460571
Atf3	128.581512481084	0.358185304995164	0.487956908831228	0.734051098596189	0.462917595724457	0.999867873460571
Mns1	29.1040088007643	-0.273242857663819	0.548189520909948	-0.498445970310157	0.618169742182865	0.999867873460571
Casp4	2.17390769107859	2.54196508458293	2.43778468790121	1.04273568424593	0.297070726061485	NA
Cdr2	115.858082691839	-0.179766266791663	0.387904135697623	-0.463429621518119	0.643056450403828	0.999867873460571
Lmna	90.419668834661	0.467564363833131	0.425913933792357	1.09779071952382	0.272295884830185	0.999867873460571
Ap2b1	816.081339588198	0.085591821140506	0.252377622211789	0.33914187949944	0.734502850645498	0.999867873460571
Blzf1	74.3304506397994	0.263153227467511	0.426613500252467	0.616842240838086	0.537338787255001	0.999867873460571
Stoml2	75.9317283633726	0.262598023831435	0.443428677785299	0.592199009642269	0.553717332537888	0.999867873460571
Cic	190.059493636119	0.504727466557178	0.390623290552462	1.29210796889079	0.196319756582282	0.999867873460571
Aven	192.024758376059	-0.11144123116023	0.287984567578036	-0.386969454986621	0.698778821100558	0.999867873460571
Tspan17	44.9453628376762	0.732429679890313	0.519946462773897	1.40866364583543	0.15893464944163	0.999867873460571
Lrrc2	337.54318276841	-0.30319512885529	0.295968262390064	-1.02441770751656	0.305638021699721	0.999867873460571
Ctbs	11.1022479847155	0.0978307084947789	0.881988884099019	0.110920568567841	0.911679334889239	0.999867873460571
Zbtb14	58.4954178351125	-0.168393154053823	0.422251634582552	-0.398798110563385	0.690041969375271	0.999867873460571
Rsrc1	2051.53443937418	-0.304885947226826	0.335931241862176	-0.907584378091019	0.364097850991422	0.999867873460571
Zfp638	768.249802661602	-0.670556313580543	0.335024402027854	-2.00151484346144	0.0453369357751424	0.999867873460571
Il21r	4.21242067992828	0.756837125932059	1.59810445270031	0.473584267069173	0.635796396845266	0.999867873460571
Glp1r	26.2344987853541	-0.234219410157585	0.635934865443824	-0.368307232210207	0.712644160452648	0.999867873460571
Yeats4	219.561715048079	0.205367463252044	0.292788164447905	0.701419962242305	0.4830409677239	0.999867873460571
Slc25a39	183.367870903775	0.63059861865952	0.440153146618834	1.43268001945152	0.151949302069375	0.999867873460571
Crb2	15.4812192927737	0.0612039034023695	0.735296232130175	0.083237069262629	0.933663037986784	0.999867873460571
Mgat1	100.815316510345	-0.0560226042810842	0.374714268864747	-0.149507528631918	0.881153169146552	0.999867873460571
Ubr5	2733.66327305999	-0.109054565638808	0.25935564054699	-0.420482721751522	0.674132848981307	0.999867873460571
Tax1bp1	524.228246728108	-0.310512152343067	0.279640673259151	-1.11039695593676	0.26682800937675	0.999867873460571
AA465934	136.868220363421	0.290985915217009	0.338683779751665	0.859166965215665	0.390248406151338	0.999867873460571
Cbln1	3.15032916814464	-0.377303699082236	1.94806550632724	-0.193681217524138	0.846425499598514	0.999867873460571
Adar	611.117173332011	0.110797091980167	0.242081683799973	0.457684737816497	0.647178954519135	0.999867873460571
Trpv4	13.7907561777195	0.298160223663123	0.955291455122809	0.31211440452463	0.754953579751528	0.999867873460571
Rsrc2	795.388206210098	-0.0594817999714384	0.270231856898866	-0.220113944573528	0.825782414925562	0.999867873460571
Il12rb2	442.053467455371	-0.557289643251062	0.353694111991798	-1.5756260122984	0.115112017701758	0.999867873460571
Pdcd6ip	336.286919682977	0.179634056213431	0.299749274684205	0.599281037135723	0.5489854910514	0.999867873460571
Endov	164.777388392649	0.234667327592734	0.330770646952241	0.709456324964099	0.478041345315079	0.999867873460571
Ppp1r8	320.240378453125	0.136739054127578	0.292332594696761	0.467751652084566	0.639962198865608	0.999867873460571
Rbm20	349.808570852096	-0.0208370220786342	0.303669283476464	-0.0686174835995529	0.94529410176794	0.999867873460571
Hdac5	121.725368080241	0.376402459221306	0.409684325113106	0.918762169183282	0.358219983996097	0.999867873460571
A930001C03Rik	18.8490945525058	-1.21487247136717	0.788628048831293	-1.54048853977176	0.123441314165394	0.999867873460571
Btf3l4	300.214694173186	0.115792803846378	0.375915415810459	0.308028878243083	0.758060358322415	0.999867873460571
Plec	253.359181911259	1.25274432167001	0.491382108103261	2.5494300688025	0.0107899148398233	0.45139447235276
Ctf1	7.71149127073078	-0.325320075996298	1.14056118456033	-0.28522807930002	0.775469409288691	0.999867873460571
Rprd1b	347.802394622219	-0.185779493470083	0.253102897634582	-0.734007769987297	0.46294400254082	0.999867873460571
Srpr	130.325528636611	0.0207161081706255	0.345367290311052	0.0599828320509674	0.952169308106005	0.999867873460571
Gm7271	4.39604221066736	2.96041642584692	1.74762199584123	1.69396839413314	0.0902712890526461	0.999867873460571
Fbln5	11.3143250925229	1.33663133126314	0.976883278153252	1.36826104116551	0.171230380829325	0.999867873460571
Slc22a27	4.07134222600254	-0.410678034178584	1.7012711874765	-0.241394809482281	0.809249135259551	0.999867873460571
Thra	178.223183947564	0.448028350452097	0.369057379940916	1.21398019604384	0.224755286675105	0.999867873460571
Cux2	195.247333578911	0.336118996529526	0.326861683977513	1.02832180401007	0.303798477858808	0.999867873460571
Mx1	10.7458359405942	-0.232550307121141	1.12694729724513	-0.206354199251039	0.836514244543691	0.999867873460571
Aamp	66.8669166522735	0.218894169218469	0.575057247204657	0.380647614272335	0.703464745233543	0.999867873460571
Mroh1	231.501476877735	0.104485755143488	0.320496906596949	0.326011742992852	0.744415470475471	0.999867873460571
Triobp	84.6611845236241	0.689139890102023	0.556499680216254	1.23834732453795	0.215587303267196	0.999867873460571
Nod2	78.864779047424	0.114206356206116	0.391562060693398	0.291668595276758	0.770540022983053	0.999867873460571
Col6a6	9.0964651131045	0.812163800362346	0.995117531387665	0.816148620384374	0.414415138768612	0.999867873460571
Cep55	1023.71934107833	-0.0667443588118033	0.245552203326468	-0.271813316710764	0.785765565349265	0.999867873460571
Zfp119a	163.737544216672	-0.191844167159025	0.417367702518211	-0.459652642026498	0.645765567224448	0.999867873460571
Sh3d21	39.5252810675447	0.0651853462035434	0.499177205816328	0.130585582522629	0.896103148533974	0.999867873460571
Fam174b	25.7060247473926	0.102262578966173	0.688930889932131	0.14843662907356	0.881998194426068	0.999867873460571
Rangap1	780.964639658018	0.0849805190993318	0.298952900833657	0.284260560316879	0.776210708244607	0.999867873460571
Brinp3	22.6321191025166	0.185817660448798	0.686153784169344	0.27081051614945	0.786536771297766	0.999867873460571
Syvn1	83.4244773727317	0.175397888915466	0.465434393993801	0.376847717269906	0.706286777244158	0.999867873460571
Aurkaip1	14.9221713930535	-0.347104474842936	0.785238044818544	-0.442037261354481	0.658462242668943	0.999867873460571
Ndfip1	404.73162594208	-0.0687334693832065	0.317999382644155	-0.21614340509623	0.82887596689773	0.999867873460571
Grk6	147.478126348197	-0.145135622860292	0.406572383022326	-0.356973638448834	0.721111540768438	0.999867873460571
Cenpa	357.753107915482	-0.453486094619978	0.309414033676108	-1.46562872159407	0.142749462192265	0.999867873460571
Rassf5	47.3823105093817	0.155572725190151	0.472470622268	0.32927491754589	0.741947900906108	0.999867873460571
Ppp1r14a	6.94577258175653	-0.230105081895839	1.1772268772518	-0.195463666640887	0.845029978867818	0.999867873460571
Myadm	185.788002174577	0.256279415131174	0.406398726263651	0.630610773531098	0.528295052801421	0.999867873460571
Phgdh	931.379200842993	0.130459886294324	0.238734674736243	0.546463920410632	0.584747082043563	0.999867873460571
Nckap1	373.461745480749	-0.0120941235117769	0.26309900419416	-0.0459679562407303	0.9633357901148	0.999867873460571
Zfp518a	509.797695015624	-0.169107078095509	0.419838167894869	-0.40279110149379	0.687101907908101	0.999867873460571
Utp3	75.3365975453114	-0.436618532551807	0.562730633366147	-0.775892597031794	0.437812404018616	0.999867873460571
Katnal2	971.686350119554	-0.195832505736681	0.273839749430679	-0.715135425531987	0.474525365820218	0.999867873460571
Rfx4	8.37257829662792	0.491616472487176	1.14647128714964	0.42880836005011	0.668062694421097	0.999867873460571
2810006K23Rik	93.093462995044	0.0713301187563098	0.422507090597008	0.16882585013075	0.865933624710544	0.999867873460571
Hspa12b	22.3569705957107	-0.317532625642835	0.65224554534471	-0.48682988777642	0.62637888809839	0.999867873460571
Ankle2	363.881058596506	0.0241406482912794	0.267695555431381	0.0901794886074132	0.928144583626148	0.999867873460571
Dgke	656.021596373399	0.044139495225769	0.304746035785737	0.144840260553226	0.884836994050212	0.999867873460571
Fis1	422.023020015862	-0.102123774917474	0.246039604191732	-0.415070473117376	0.678090313897949	0.999867873460571
4930524B15Rik	30.3016906505183	0.0196591732115109	0.545112472277539	0.0360644347933789	0.97123098079219	0.999867873460571
Nkain1	170.302592531565	-0.151829725053823	0.337172235428094	-0.450303165861363	0.652491856555412	0.999867873460571
Slc12a5	16.4826257566495	0.24258761876011	0.771278579775095	0.314526586270357	0.753121127333283	0.999867873460571
Sfswap	631.303808152904	0.200402463176651	0.250050907641807	0.801446653669915	0.42287311559072	0.999867873460571
AW551984	2.70796849925996	1.90714263290764	1.9429615337531	0.981564791570386	0.326314300091311	0.999867873460571
Pheta1	9.74888933806003	0.626279771845857	1.0478837686003	0.59766148747814	0.550065827774032	0.999867873460571
Dpy19l1	652.569357314525	-0.270388566164615	0.231480003693767	-1.1680860629427	0.242772051506216	0.999867873460571
Ctps	556.352168280451	0.0894365227054314	0.264872682379006	0.337658538064929	0.73562052324215	0.999867873460571
Maco1	395.71381849672	-0.161726804406299	0.324641498407259	-0.49817045941371	0.618363901741036	0.999867873460571
Exosc10	264.151871733531	0.0378669324444763	0.311044300450411	0.12174128376454	0.903103916674354	0.999867873460571
Zfp637	12.4565113402766	0.297070219385451	0.920317678765511	0.322790951689566	0.746853566018181	0.999867873460571
Syt11	34.8205034428012	0.131420664549804	0.544583631141388	0.241323200027809	0.809304631133432	0.999867873460571
Gm5134	10.5889144225147	-0.0977774634396616	0.941060485760698	-0.103901359072179	0.917247628563263	0.999867873460571
1810024B03Rik	79.5145910541659	0.504257013487653	0.390755354745866	1.2904673150688	0.196888453109838	0.999867873460571
Rere	3768.06115558037	0.0837861369280423	0.230235509542332	0.363914919529983	0.715921543282349	0.999867873460571
Selplg	14.1832595544219	0.206295261604936	0.806838411841653	0.255683490742658	0.798195244013251	0.999867873460571
Selenbp1	2.07791373581704	0.753075471463294	2.09620976376798	0.359255778920534	0.719403752382561	NA
Apob	1.85388763657649	-0.64475598002291	2.09118044673687	-0.308321542040527	0.757837675783418	NA
Ankzf1	84.9071313784191	-0.185881617196646	0.424483110101262	-0.437901091405741	0.661457984410662	0.999867873460571
Slc47a1	23.6587655138342	-0.262108502177909	0.665837850113341	-0.393652151395857	0.693837872344223	0.999867873460571
Wdr77	584.639621378655	-0.126054040167806	0.289623819092612	-0.435233678510047	0.663392819149098	0.999867873460571
Galnt13	78.0686606426674	0.354837799297798	0.688856599113936	0.515111272439314	0.606475266074374	0.999867873460571
Tut4	736.263377807683	-0.111885557993398	0.266795071759784	-0.419368908336273	0.674946543226569	0.999867873460571
Lurap1	18.2475804177717	0.118818031562867	0.688503415712154	0.172574353084317	0.8629860126708	0.999867873460571
Psmd8	72.3659191653875	0.360068824796889	0.445646092364461	0.807970340066205	0.419107656635516	0.999867873460571
Scamp1	106.488828938056	-0.316498919870937	0.392482684798464	-0.806402249397208	0.420010950361353	0.999867873460571
Uhrf1bp1l	441.050491479292	-0.138647594917441	0.273522191350725	-0.506897061012719	0.612227047936547	0.999867873460571
Fam161b	35.6157249773316	-0.189212323274827	0.611553348190554	-0.309396267446925	0.7570201093494	0.999867873460571
Gask1b	9.01947029862781	-0.860597747620469	1.06891889236895	-0.805110428643654	0.420755958336419	0.999867873460571
Cars	1322.33914715066	-0.00527339034118194	0.253563082227919	-0.0207971534927229	0.983407468432829	0.999867873460571
Nelfcd	123.787590450687	-0.00270604543211752	0.374933013015179	-0.00721741041247805	0.994241389658257	0.999867873460571
Rmnd5a	463.648749595079	-0.426027211891429	0.288618345992109	-1.47609193181045	0.139919214533666	0.999867873460571
Pcsk7	80.829226373112	-0.181928739443316	0.451658403755535	-0.402801626031045	0.687094164858584	0.999867873460571
Tgfb2	39.1634563384001	0.494563232940265	0.557683064605279	0.886817736325399	0.37517703698422	0.999867873460571
Tsc22d1	1978.07692082949	0.238496038081436	0.232226345394393	1.02699819728203	0.304421312943487	0.999867873460571
H2ac6	32.2342305355357	1.03739430577689	1.59658905385727	0.649756619131644	0.515849444632701	0.999867873460571
Zfp286	36.3937141720227	0.234802840151629	0.53939465795003	0.435308056338557	0.663338837930805	0.999867873460571
Eci2	76.3456816539088	0.0819549088488518	0.393822781592894	0.208100985213118	0.835150117910874	0.999867873460571
Uqcc2	57.3766234259157	0.181692996176128	0.548808063256579	0.331068379531411	0.740592835543486	0.999867873460571
Snhg18	3.49255067821458	-1.56589750911793	1.54915851277355	-1.01080521857922	0.312109664925135	0.999867873460571
3110009E18Rik	127.749512274006	0.320131600162317	0.421560586371941	0.759396420138449	0.447615454346709	0.999867873460571
Fn1	3414.21337197496	0.22517016171941	0.254433175500551	0.884987428531789	0.37616341173035	0.999867873460571
Kctd17	6.60580808616011	0.196110408138172	1.12488496974798	0.174338188714628	0.861599688509801	0.999867873460571
Whrn	280.244959685231	0.0265505324682752	0.331229705573599	0.0801574617901402	0.936112021823747	0.999867873460571
Hrh1	35.5752366846754	-0.554341972242237	0.603324726420555	-0.918811956425313	0.358193937517484	0.999867873460571
Igsf9b	528.692049641373	0.0114950891715362	0.31739270487183	0.0362172444265164	0.971109135945725	0.999867873460571
Marchf2	84.2243021324142	0.0586167217155122	0.403285461876773	0.145347966283553	0.884436145171707	0.999867873460571
Lmf1	371.825000552762	-0.0956391550683685	0.252117321087662	-0.379343849346688	0.704432541564421	0.999867873460571
2310039L15Rik	61.4672198901238	0.167212996218442	0.450101286426347	0.371500818284829	0.710264546586705	0.999867873460571
AA543186	9.04532169673985	1.22281430514562	1.22990959215668	0.994231049943583	0.320110394843526	0.999867873460571
A230072C01Rik	33.2920787534254	-6.68843836937082	1.09776761230228	-6.09276343591844	1.10978003031785e-09	2.17721319105778e-07
Emp3	3.11289163510769	1.08090570292832	1.71024832160163	0.632016818420884	0.527375887439951	0.999867873460571
Emp1	13.2655193463519	0.232650163095187	0.845478829615	0.275169708508406	0.783185858065598	0.999867873460571
Eif4ebp2	332.239005450908	0.0855505946403578	0.304228622097698	0.281204950574587	0.77855320779909	0.999867873460571
Eif3a	1197.46241865662	0.0551775983161129	0.233091047530061	0.236721225035452	0.812873067701739	0.999867873460571
Rfxank	46.0737100879684	0.0566611544306728	0.488568272413416	0.115973872291747	0.907673248935409	0.999867873460571
Capn3	6.55552927208368	-1.0525221913843	1.10792247786438	-0.949996242889789	0.342114161676121	0.999867873460571
Efna4	25.1727657843941	0.0654194579122802	0.62856061833207	0.104078200263127	0.917107290561318	0.999867873460571
Ikzf1	28.2382709877633	0.00615423299770061	0.637075384523892	0.00966013308189559	0.992292448834604	0.999867873460571
Hira	1459.73129540087	0.112009653478204	0.232887937832648	0.480959445648461	0.63054532193287	0.999867873460571
Uhmk1	342.556351014072	-0.175130248098041	0.290453978916857	-0.602953516943117	0.546539612390697	0.999867873460571
Nr1h4	4.58283580577823	1.15401821361972	1.40882077138694	0.819137705134499	0.412707851718829	0.999867873460571
Gpn2	74.3853291179589	-0.0667884178291927	0.425304321713494	-0.157036772069729	0.875215867698662	0.999867873460571
B4galt7	49.5391967976342	0.285121609205608	0.508808862532821	0.560370760419324	0.575226571396342	0.999867873460571
Spin1	1500.58668642212	0.157664683200594	0.227047334745341	0.694413274559829	0.487423071271966	0.999867873460571
Rnf144b	87.0666275081676	0.64563533446811	0.466874502988067	1.38288840006457	0.166699087655606	0.999867873460571
Bag6	90.0737354286073	0.189900654128082	0.364994886272447	0.520283054010604	0.602866305208007	0.999867873460571
Cdca7l	146.416063019633	-0.0302895988616806	0.393133810587056	-0.0770465374536214	0.938586523433081	0.999867873460571
Dhrs7b	370.27880387827	-0.183240744396096	0.28660583482037	-0.639347571241673	0.522596847861545	0.999867873460571
Ankmy2	278.891249136158	-0.236054603114058	0.273183090366765	-0.864089365110924	0.387538800698447	0.999867873460571
Plekhh3	14.7362428896937	0.214065667406984	0.759266488399288	0.281937462903551	0.777991463014592	0.999867873460571
Ambp	3.21248762197404	1.28451504561756	1.89252699790025	0.67873010374104	0.497308888262581	0.999867873460571
Fdft1	508.092785240338	-0.0986775902673195	0.249440295232757	-0.395596029002619	0.692403067026784	0.999867873460571
Cldn3	5.42498738476446	-1.05945364913882	1.56250824634067	-0.678046756949936	0.497742047616501	0.999867873460571
Stk32a	2.55845947115503	-0.324003669913296	1.83387458794819	-0.176677114150867	0.859762018321691	0.999867873460571
Rgs13	8.12204597766045	-0.0383932197854394	1.25052147369929	-0.0307017676968511	0.975507381410179	0.999867873460571
Cdnf	5.40759294708635	0.363142468766692	1.25062838954892	0.290368003638291	0.771534719123435	0.999867873460571
Dgkd	505.818823918938	-0.131803748686917	0.240318651398595	-0.548454095925771	0.583380140652924	0.999867873460571
Tfap2a	18.3427985423809	1.15107704762081	0.735546243125205	1.56492818552113	0.11759974899769	0.999867873460571
Zkscan17	346.923365868516	-0.195014047244183	0.278126712302137	-0.701169785634734	0.483197063301204	0.999867873460571
Ccdc85a	69.4917713953859	-0.614090721839695	0.436525591756932	-1.40676911831926	0.15949586262681	0.999867873460571
Klk7	2.21883922371177	0.68506972409133	1.91948604389403	0.356902685628045	0.721164659062063	NA
Cib1	35.5049391745044	0.121969095404339	0.536983876690346	0.227137351229399	0.82031694088778	0.999867873460571
Med24	184.407144893239	0.142160713043693	0.337334846838551	0.421423147878141	0.673446119099952	0.999867873460571
Mthfsl	93.282700104448	-0.297714973489671	0.403921827087255	-0.737060870506902	0.461085333357071	0.999867873460571
Uhrf1	1547.56581681674	0.256480100662844	0.322041013951337	0.796420609648186	0.425787603093736	0.999867873460571
Firre	200.410695955487	-4.86838965242006	0.594038634694333	-8.19540913349032	2.49742226611681e-16	1.95981926251588e-13
Pwwp2a	540.826631343479	-0.253414434506884	0.301848497029225	-0.839541813197592	0.401165335624154	0.999867873460571
Nrf1	1544.76368735523	-0.33658207980664	0.24753761620657	-1.35972093843613	0.173918249567696	0.999867873460571
Etl4	3875.07025965814	0.194933492577879	0.212605390630982	0.916879350986089	0.359205865456538	0.999867873460571
Klf10	348.526166923523	-0.354092803231798	0.34020173421686	-1.04083185832934	0.297953591438432	0.999867873460571
Gmeb1	451.12486160228	0.0924281512933093	0.282784636148733	0.32684997513336	0.743781358759065	0.999867873460571
Atp13a2	57.3194531360462	0.441636615888904	0.570716298348447	0.773828638093782	0.439032134650894	0.999867873460571
Magix	3.70676883100439	-5.44840580128311	2.00051417343823	-2.72350272426167	0.00645936828778238	0.30096619115886
Mpp2	5.58246728528979	0.23624267638615	1.25990654517845	0.187508095175972	0.851262277222421	0.999867873460571
Pex7	172.68268965097	-0.568146131479767	0.37910930827976	-1.49863408539816	0.133968585091308	0.999867873460571
Slc66a2	74.6359142511857	0.0966945783820069	0.404541559926735	0.239022607218697	0.811088052723095	0.999867873460571
Ano7	7.01930263069915	-1.45546594760415	1.08449205306436	-1.34207156566206	0.179572792369587	0.999867873460571
Ank	411.588594689509	-0.0156615158408416	0.277391648653312	-0.0564599400049552	0.95497540783772	0.999867873460571
Meaf6	336.189563580706	-0.0167702532879838	0.26869297553933	-0.0624141857609861	0.950232998381408	0.999867873460571
Golm1	407.215243046112	-0.496078194628952	0.336340922806543	-1.47492666217809	0.140232261319384	0.999867873460571
Zfp933	64.6696433377467	-0.232580320872311	0.451047756550165	-0.515644557576785	0.606102683872648	0.999867873460571
Tspyl3	7.78865570641845	-0.434017235435189	1.04952368650445	-0.413537341763797	0.679212969534336	0.999867873460571
Lad1	29.4233416520887	0.170455563897411	0.608048207806698	0.280332318571029	0.779222557764903	0.999867873460571
Ginm1	55.8018144704237	0.18531257295072	0.43296380496067	0.428009387453424	0.668644285851883	0.999867873460571
Plekhs1	9.59842353817329	0.789821966462227	0.966685137521483	0.817041594833327	0.413904658074505	0.999867873460571
Gm5141	72.9152875291935	-0.284683624406197	0.426437929868491	-0.667585138343558	0.504398446904502	0.999867873460571
Ccdc149	10.129020096706	0.243366338540265	0.930612335018184	0.261512048983866	0.793697658981841	0.999867873460571
Sspn	5.28099459187448	0.636809545603712	1.24003223616193	0.513542734642711	0.607571725499635	0.999867873460571
Bcl2l1	361.488325136834	0.13411680303043	0.271195391049952	0.494539389151074	0.620925295560159	0.999867873460571
Map3k10	60.8946700783318	0.138632115177393	0.477445234233348	0.29036233946287	0.771539051923538	0.999867873460571
Clgn	5.99842225794339	-0.0913553303472821	1.14355806253039	-0.0798869190298365	0.936327193678527	0.999867873460571
Rbm46os	4.42188015770934	1.49504801328647	1.47210865264957	1.01558265457894	0.309828168175072	0.999867873460571
AI987944	154.460264911461	-0.34484969842186	0.331144229277845	-1.0413882167716	0.297695409025969	0.999867873460571
Cgnl1	63.9620168873271	-0.173500974182585	0.618673298834826	-0.280440378644669	0.779139661690754	0.999867873460571
Col17a1	27.5782608212606	0.254922801743757	0.61041798171707	0.417620072440649	0.676224918670091	0.999867873460571
Pde7a	870.828580539477	-0.156472116832819	0.256193508539578	-0.610757539192864	0.5413601073375	0.999867873460571
Klhl12	322.711646121298	0.191043699223649	0.269609574398729	0.708593897860289	0.478576524146644	0.999867873460571
Stard6	37.3861186527728	-0.364157111709805	0.601207445283864	-0.605709584214922	0.544707618563142	0.999867873460571
Ogdh	1095.12806167092	-0.268860610074979	0.288667802958647	-0.931384128466501	0.351654897901678	0.999867873460571
Bpifb5	4.17492105722527	0.873874710036553	1.46747916065127	0.595493778357115	0.551513456694182	0.999867873460571
Ptp4a2	913.286871879507	0.0131917641110554	0.264417008540998	0.0498899983168443	0.960210047566532	0.999867873460571
Sez6l	17.9068422226745	1.23863439996716	0.863216975439248	1.43490505308573	0.151314155584207	0.999867873460571
Slc19a2	530.221880643956	-0.520630163002332	0.29364448431082	-1.7729948656255	0.0762295576582605	0.999867873460571
Uros	44.4130144267955	0.174675633231019	0.563858374513	0.309786359707587	0.75672342507392	0.999867873460571
Urod	24.1603457203433	0.241572254935834	0.675984099230428	0.357363812567264	0.720819463907627	0.999867873460571
Akap1	633.446819704371	0.45755185612603	0.289983968496472	1.57785224644788	0.114599557769016	0.999867873460571
Ak4	233.072293820009	0.286779026908529	0.340726232799818	0.841669937040089	0.399972730326503	0.999867873460571
Sypl	214.050168015146	-0.182488065752106	0.30780961914228	-0.592860178511035	0.553274729957568	0.999867873460571
Eny2	100.719101989406	0.232520317038304	0.373171179576416	0.623092912218558	0.533223467128988	0.999867873460571
Man1c1	70.9226330917452	-0.168935608006161	0.537705260243304	-0.314178827132395	0.75338522261102	0.999867873460571
Gpatch3	55.7729970421954	0.497787433272118	0.475857188946434	1.04608576866147	0.29552143514777	0.999867873460571
Azi2	263.829053118989	-0.00534991747211944	0.291279879814674	-0.0183669310613672	0.985346133180827	0.999867873460571
Dmrt1	162.148742042314	0.938632164521242	0.43327956785881	2.16634301303381	0.0302849851516606	0.956671882650973
Gtf2ird2	80.1482024147275	0.225925293568075	0.379010859645625	0.596091873935525	0.551113852451839	0.999867873460571
Noc3l	394.464775922735	-0.0810159100386194	0.245369541011018	-0.330179164474948	0.741264589201678	0.999867873460571
Rcn3	6.08881345524439	-1.27411149162206	1.24281539849044	-1.02518161037402	0.305277503619284	0.999867873460571
Yif1a	12.5073019189881	-0.0742355672288733	0.891240152531845	-0.0832946843990186	0.933617226843631	0.999867873460571
Trabd2b	11.8929731851842	1.22281726963656	0.974815712986766	1.25440865729373	0.209693507462579	0.999867873460571
Arhgef33	22.8128615578266	0.819908648040516	0.69148025648667	1.18572965800408	0.235729078255241	0.999867873460571
C8b	5.37207123292578	0.0959433278965224	1.19557988028689	0.0802483627221129	0.936039726268749	0.999867873460571
Bloc1s5	2.75799264048486	1.76432817292908	1.74393754431706	1.01169229292555	0.311685201678506	0.999867873460571
Myl6b	12.9886464469529	0.135917342567961	0.870488480746772	0.156139162750735	0.875923329499051	0.999867873460571
R74862	39.283283134306	0.0847125070053521	0.488127892676301	0.173545720857891	0.862222493010052	0.999867873460571
Nkx6-3	11.1285137942614	0.595398626793151	0.883796768480328	0.673682737963533	0.500513038723398	0.999867873460571
Ddx28	5.23206079492931	-1.1063651921425	1.34694802583316	-0.821386698613079	0.411426037655252	0.999867873460571
Hsf2bp	946.145601132369	-0.0114595282738197	0.240359735384738	-0.0476765721824278	0.96197400555526	0.999867873460571
Zfp661	39.5725202402378	-0.740796156503501	0.487680423751173	-1.51901967031072	0.128757544807941	0.999867873460571
Scaf11	707.750068831121	-0.0218641764615194	0.251470589338588	-0.0869452627403707	0.930715021254564	0.999867873460571
Mon2	574.415722041174	-0.0699995423390473	0.246403774425054	-0.284084700010706	0.776345471768724	0.999867873460571
Polr3e	471.029126103989	0.0198406740600322	0.306630444885815	0.0647054928528724	0.948408489325991	0.999867873460571
Erlin1	227.504195346118	0.0868320663182071	0.291457751535281	0.297923338325404	0.765761674927769	0.999867873460571
Zfand1	417.087602406659	-0.323619992090982	0.255004593239514	-1.26907514872495	0.204414262776913	0.999867873460571
B9d1	80.6853737472948	-0.0318538487281973	0.45748600093261	-0.0696280294113077	0.944489726831912	0.999867873460571
Smim8	9.97694308251904	0.733101114789997	0.995635866081956	0.736314489829409	0.461539330102465	0.999867873460571
Pax6	9.77537734757855	0.0887929143670913	0.982048034536465	0.0904160603600234	0.927956594643792	0.999867873460571
Fstl4	41.4640902575954	0.157801277485999	0.536910431483944	0.29390614939229	0.768829618999139	0.999867873460571
Kank3	143.554873480041	-0.0878049926535654	0.419404427059553	-0.20935638011541	0.834170041814202	0.999867873460571
Fgfr3	7.7817360505862	0.426248184388045	1.05660821407628	0.403411764842926	0.686645333321224	0.999867873460571
Gabra1	18.8728346401611	0.325717185101048	0.790302517427678	0.41214241118858	0.680235044504543	0.999867873460571
Gk5	483.020582120406	-0.0713194338869758	0.256684137885635	-0.277849011140501	0.78112826639521	0.999867873460571
Rpp40	132.754157959927	-0.495776956266899	0.351316242657083	-1.41119850456451	0.158186090999553	0.999867873460571
Slc6a15	64.8644739370769	-0.96782086982786	0.537103089679151	-1.8019275785697	0.0715568005564306	0.999867873460571
Slfn9	7.40462346887664	-0.330142106870049	1.05587671241006	-0.312671075126272	0.754530573182183	0.999867873460571
Ranbp3l	6.10277954043296	0.977893388274135	1.45151617131882	0.673704783726687	0.50049901994925	0.999867873460571
Nol11	303.212146784107	-0.0340510197761656	0.321043342219518	-0.10606362225348	0.91553187353181	0.999867873460571
Cep152	677.568665951804	-0.139281380548434	0.225960244617341	-0.616397724229339	0.537632054989114	0.999867873460571
5830411N06Rik	3.65225785868762	2.12073479752533	1.86451324141451	1.13742007855972	0.255362717553682	0.999867873460571
F8	5.68832283872203	-3.93457544712395	1.45716320123924	-2.70016113759789	0.0069305899277563	0.317954140993374
Fmnl1	11.4149399408371	0.976770432727631	0.889387759947969	1.09825036583006	0.272095178782694	0.999867873460571
Car12	11.7131095604758	-0.341225175474188	0.865149006171977	-0.394412029650252	0.693276863757384	0.999867873460571
Jakmip1	501.998431845582	0.633730696407959	0.341391903975363	1.85631436782313	0.0634087623353234	0.999867873460571
Nasp	2458.0053605343	-0.327606900758832	0.286573044140155	-1.14318812413706	0.252960491947449	0.999867873460571
Smad2	715.750176727737	-0.102661046116209	0.235608248057981	-0.435727725843217	0.663034287030784	0.999867873460571
Dcstamp	17.3304645116128	-0.0530359929479693	0.768201784757165	-0.069039143100578	0.944958462125949	0.999867873460571
Des	4.99655834119901	0.870190588079987	1.33491732526988	0.651868525194294	0.514485990988423	0.999867873460571
Ddx4	56.3348955712713	-0.106173180122995	0.460450409731333	-0.230585482994674	0.817636846613593	0.999867873460571
S1pr4	13.4638513856186	-0.652776593372599	0.789485255832392	-0.826838232316758	0.408328756887686	0.999867873460571
Asb1	148.266632694053	-0.222915856440031	0.309117564025612	-0.721136170772753	0.470825738550104	0.999867873460571
Rtn2	48.2937986172989	-0.386846704621119	0.508168814626427	-0.761256286270742	0.446504004848025	0.999867873460571
Ccdc115	31.5082914451706	-0.094116888265419	0.540379293157233	-0.174168198998761	0.861733277052439	0.999867873460571
Gm17801	4.532114578747	1.12376022206561	1.48509643839162	0.756691749448041	0.449234558920616	0.999867873460571
Fam216a	39.4771481679554	-0.065179159967825	0.519437375616029	-0.125480304320661	0.90014331666611	0.999867873460571
Tacr3	5.82751056689748	2.1664798857452	1.5472429029602	1.40021963041502	0.161447559167672	0.999867873460571
Ngly1	178.693159664977	-0.367744828624546	0.430593588698764	-0.854041579522482	0.39308195148487	0.999867873460571
Cand2	187.631266707393	-0.375005049165786	0.362043285385351	-1.0358016963818	0.30029466601461	0.999867873460571
Fastkd3	217.086779183965	-0.168368389999496	0.298558640103931	-0.563937422614486	0.572796720556676	0.999867873460571
Mfsd3	6.6423090446141	-0.191948559036497	1.09245077198027	-0.175704538785353	0.860526069347514	0.999867873460571
Aldh3b1	14.791975215695	-0.361803070074341	0.775036554276049	-0.466820652623664	0.640628198514439	0.999867873460571
Pole3	3.28022587178952	-1.27182814361807	1.57912281400934	-0.805401664984463	0.420587931265824	0.999867873460571
Slx4ip	648.652214333129	-0.347224021871764	0.314027524127973	-1.10571206404908	0.268851166646992	0.999867873460571
Cyfip1	1050.22015284732	-0.0162526596641194	0.227242412119048	-0.0715212425029396	0.942982918775925	0.999867873460571
Egfl7	55.3007647810659	0.143322366135617	0.452002958362138	0.31708280550852	0.75118077144069	0.999867873460571
Exosc1	197.372440293617	-0.0931250789248661	0.318029361922038	-0.292819123247164	0.769660410385074	0.999867873460571
Col9a1	3.06796010247451	2.51072539764524	2.16210523118435	1.16124107255867	0.245543876051888	0.999867873460571
Gabrb2	102.95387027676	0.174592721859402	0.456016267437931	0.38286511759839	0.70181977638666	0.999867873460571
Vps39	66.3926645637119	-0.168852349007026	0.425830796529799	-0.396524512513058	0.691718128310272	0.999867873460571
Ppcdc	292.377416593469	-0.0875586810152717	0.266050751400215	-0.329105182204724	0.742076187401637	0.999867873460571
Ptprf	640.66180859221	0.418481991282306	0.351857832809518	1.18934965278677	0.234302104082445	0.999867873460571
Acin1	755.606457134154	0.175476628223307	0.282463283029539	0.621236949246094	0.534443731634271	0.999867873460571
Htr3b	3.18196974476934	0.494656676920374	1.64880320140768	0.300009532064261	0.76416988480616	0.999867873460571
Trim44	295.081722750519	-0.00992003613978659	0.434749374965328	-0.022817827261	0.981795587628804	0.999867873460571
Kcnv1	1.00519672504675	1.56854905394255	2.92727940138873	0.5358385172247	0.59207015952801	NA
Spp2	1.57272210453732	1.98705383288412	2.67659284688391	0.742381806481118	0.457856039456343	NA
Pank2	676.020563267359	-0.261198978393418	0.267868163778491	-0.975102732288154	0.329509303450588	0.999867873460571
Mvb12a	56.460531572847	0.0263423747828735	0.553368360898674	0.0476036879667158	0.962032092791402	0.999867873460571
1700028M03Rik	3.67495347588361	1.43493190605251	1.47114838427472	0.97538217177184	0.329370723768809	0.999867873460571
Pex11g	52.4703021590845	-0.122521188271601	0.585215766043684	-0.20936070998206	0.834166661969061	0.999867873460571
Stox2	215.940794453562	-0.428676246686551	0.319213757228821	-1.34291281932208	0.179300204979785	0.999867873460571
Mier3	296.084453393603	0.133569809706318	0.327278048973528	0.408123337710078	0.683183127120247	0.999867873460571
Fcho2	1486.24574855885	-0.223120854041942	0.233570909830673	-0.955259600622754	0.339446432172959	0.999867873460571
Morn4	64.8638409516332	0.211243122633268	0.402963318605468	0.524224198282652	0.600122612114566	0.999867873460571
Myo1a	5.96385215827953	-0.214424538581008	1.17639316417354	-0.182272853252807	0.855368601765166	0.999867873460571
Tspyl5	5.01784685159766	-0.136640378173903	1.24891014347906	-0.109407693489675	0.912879131859472	0.999867873460571
Lrrc9	10.1979379518999	0.587124993674613	0.942517635986578	0.62293263410402	0.533328791697496	0.999867873460571
Nanos3	15.6239024762287	-0.117917854291155	0.756641819436049	-0.155843691509204	0.87615623050401	0.999867873460571
Ffar1	2.48647641569493	1.02368665568139	1.7168628306722	0.596254189556065	0.551005429454454	NA
Rtl1	835.2314594331	-0.216056609803077	0.287483369158158	-0.751544725650595	0.452324894409227	0.999867873460571
Mfsd7a	2.92768559846073	-0.045130306288274	1.69101124882343	-0.0266883536816652	0.978708302240771	0.999867873460571
Dbhos	17.8879148260794	-0.24739673993893	0.748052735157996	-0.330720988389512	0.740855247166772	0.999867873460571
Ppp4r3a	1251.8583617203	0.115394045822649	0.244231313049467	0.472478505650407	0.636585280384943	0.999867873460571
Cdc45	451.223622352397	-0.141883017250625	0.252385125413219	-0.562168697613723	0.574001086370168	0.999867873460571
Usp19	147.972680061732	0.331480394585431	0.470982370990896	0.703806373661145	0.481553363928402	0.999867873460571
Calb2	10.836084198654	0.357970492992537	0.921359522624901	0.388524223391863	0.697628131569254	0.999867873460571
Anxa2	39.3367870809787	0.749695377844845	0.522610187114265	1.43452117147676	0.151423591812726	0.999867873460571
Rabl3	129.650400921985	0.154655731105356	0.351997523749544	0.439365963311145	0.660396384954719	0.999867873460571
Rbck1	310.771354441466	-0.106972018656915	0.288617573378517	-0.370635846614313	0.710908778981406	0.999867873460571
Map2k4	842.325545842597	-0.0577964093234217	0.299162235514377	-0.193194201881956	0.846806879427925	0.999867873460571
Mmadhc	344.835384580005	0.0177661880811816	0.312463369270618	0.0568584667145244	0.954657939519142	0.999867873460571
Slc6a16	6.51811631628744	-0.532577232345434	1.10300776712914	-0.482840872219424	0.629208727439837	0.999867873460571
Gpr137b-ps	1.61215258603047	-1.14470954790815	2.15730831495667	-0.53061935559783	0.595682580102467	NA
Tle4	2395.73623601136	0.0158108967596795	0.261368589016713	0.0604927195695597	0.951763214174447	0.999867873460571
Ralgapb	1054.70753895122	-0.130518847810191	0.290411339742387	-0.449427518656708	0.653123283648149	0.999867873460571
Tcp10a	2.33941488051989	1.90208016648864	1.96615061054363	0.967413257300124	0.333337485273799	NA
Mfap5	76.2788287486048	-0.978557559284846	0.442124219568214	-2.21330910177353	0.0268763425462889	0.898535701545508
Slc25a14	12.4410035704445	-6.11651212440548	1.5119088233325	-4.04555620683771	5.21990391116382e-05	0.00436563514961624
Ctnnbip1	108.803009813597	-0.272334561107695	0.335211242409341	-0.812426692942283	0.416546834801989	0.999867873460571
Zgpat	72.5048955003398	-0.224683223091033	0.399733424941516	-0.562082650766334	0.574059708243699	0.999867873460571
Slc35c2	94.3389161314209	-0.215413222971619	0.410223012642205	-0.525112478659266	0.599505001847061	0.999867873460571
Psma6	359.365012734027	0.135027398898501	0.289123102974699	0.467023899194652	0.640482779356375	0.999867873460571
Gm3772	3.97389215362341	0.531264538816708	1.43879098037679	0.369243723419491	0.711946068330417	0.999867873460571
Ppwd1	219.031451837653	-0.0112100628411999	0.338343367440533	-0.0331322080465201	0.973569158535613	0.999867873460571
Lrig3	173.049194934224	-0.155955456735486	0.380069414885782	-0.410334140626269	0.681560851029632	0.999867873460571
Ikbkg	29.343102208509	-8.40546608527343	2.58552316134641	-3.25097303746306	0.00115010764287496	0.0664655230824252
Sidt1	14.508127571454	1.34591499349371	0.798576745170474	1.68539217004922	0.0919129333134812	0.999867873460571
Trappc12	141.213065311714	-0.0671379997161496	0.371019406177811	-0.180955493427677	0.856402510310411	0.999867873460571
Jmy	378.172010537695	-0.30854685541849	0.261047273509324	-1.18195777826221	0.237222454351655	0.999867873460571
Taf4b	440.680641482058	-0.266095012083808	0.336267349482684	-0.7913198010249	0.428757396457122	0.999867873460571
Slco2b1	10.6256918662853	-1.71686280293088	0.939993976125421	-1.82646149500622	0.0677807761731602	0.999867873460571
Trim46	3.69886266886454	1.51780681525673	1.64864175773859	0.920640768761477	0.357238009730693	0.999867873460571
[truncated: 13,832 more rows]
