# Supplementary material for: Transcription elongation can be sufficient, but is not necessary, to advance replication timing
Source: EMBO Rep. 2026 Mar 24;27(8):1964–99. doi: 10.1038/s44319-026-00735-2 (PMC13121604; doi:10.1038/s44319-026-00735-2)
Supplement: Supplementary file 4 — Source data Fig. 3 [file 44319_2026_735_MOESM4_ESM.zip › Fig3/3D/R26vTRE_Ptn_Dox_129_DESeq.txt]

baseMean	log2FoldChange	lfcSE	stat	pvalue	padj
Zc3h14	903.87874418561	-0.2458343147019	0.393049742448393	-0.625453443043989	0.531673495657476	0.999847599583459
Troap	155.047553400492	-0.0568627395005913	0.482929680359954	-0.11774538160133	0.906269407540429	0.999847599583459
Clca2	4.92381129362919	-0.487407889616564	1.61550477308683	-0.301706251653623	0.762876002114622	0.999847599583459
1810013L24Rik	1605.30531738207	-0.308577851335603	0.420591914038051	-0.733675187363888	0.463146724485203	0.999847599583459
Srsf7	1259.77218392378	-0.0691173926977786	0.520663824786511	-0.132748597861814	0.894392207411665	0.999847599583459
Fignl2	4.45552763530764	-0.194642352624951	1.65552703177832	-0.117571231933237	0.906407400407852	0.999847599583459
Sema6a	142.956845277084	1.31883209224042	0.4636666602312	2.84435394078757	0.00445015835690559	0.999847599583459
Anapc15	62.8807144490308	0.827837834723533	0.610129652787303	1.35682281780873	0.174837515490883	0.999847599583459
Misp3	7.1486196092917	0.19736510889506	1.37364184944751	0.143680180517536	0.885753022446803	0.999847599583459
Nmb	33.7747601152351	0.708862949551132	0.703416131602592	1.0077433793509	0.313577674040821	0.999847599583459
Tcerg1	2404.69648978653	-0.185878485579355	0.379989331535369	-0.489167642755396	0.624723015475324	0.999847599583459
Zfp712	73.2253433517381	-0.547417470916559	0.582709069056482	-0.939435303114353	0.347507294635065	0.999847599583459
Fam129c	55.3902268856745	0.610916929815959	0.674601759828944	0.905596406939209	0.365149511282663	0.999847599583459
Atp5g3	386.011416958894	-0.0668205882419135	0.535334382638125	-0.124820281321409	0.900665830789224	0.999847599583459
Pifo	3.00037727359356	0.654074945497797	2.03426658079406	0.321528629370928	0.747809819987513	0.999847599583459
Vsx1	8.45359738738533	0.26786785829809	1.42433418594227	0.188065315669497	0.850825450005532	0.999847599583459
Fyco1	346.569022331591	-0.391739400367589	0.41175071311199	-0.951399446055221	0.341401641434377	0.999847599583459
Tlr3	8.39554108810515	-1.2150221513391	1.28702410549296	-0.944055473517114	0.345141301304543	0.999847599583459
Trafd1	49.3983842836579	0.624138001545282	0.646049029277459	0.966084574483949	0.334001862617029	0.999847599583459
Erfl	8.20364989059856	0.929418166954449	1.34487935671124	0.691079212656847	0.489515762860413	0.999847599583459
Krt80	4.46919716752132	0.239521192695143	1.64194399249555	0.145876591278305	0.884018811341343	0.999847599583459
Armc8	526.84491520256	-0.0450685616842182	0.381217561336955	-0.118222679789881	0.905891220098418	0.999847599583459
Ppil4	671.444552664246	-0.0276544771375333	0.407055884739439	-0.0679377898079897	0.945835156315251	0.999847599583459
C530005A16Rik	70.3642517851058	0.470455399236452	0.543362003241232	0.865823146318879	0.386587153929049	0.999847599583459
Katnbl1	771.936489042828	-0.262261312089658	0.457474254284938	-0.573281030862795	0.566454427022592	0.999847599583459
Spag9	863.957173058256	-0.0433097360735359	0.410309549395281	-0.10555380964778	0.915936374493046	0.999847599583459
Gm5860	3.01525021407101	0.389034275198887	2.25681876251223	0.172381709006098	0.863137451025475	0.999847599583459
Taz	76.2674375122715	-0.291807958219098	0.592189288800977	-0.492761290583169	0.622181265069526	0.999847599583459
Gfpt1	403.027002632913	0.235006461446914	0.508374384118404	0.462270462062029	0.643887379059344	0.999847599583459
Abcc5	3096.5350177083	-0.0929334834647575	0.388378439669724	-0.239285897393759	0.810883900069156	0.999847599583459
Kcnmb4	62.2659241490497	1.40871559450674	0.730411168873443	1.92866108096278	0.0537729508010499	0.999847599583459
Gm4013	8.22078830673555	-0.69980643081352	1.20824980312014	-0.579190188160069	0.562460850629066	0.999847599583459
Hpcal1	558.391097465923	0.444318455748253	0.587329246481085	0.756506607512457	0.449345512314541	0.999847599583459
Tbc1d31	772.613309492726	-0.412638633406034	0.37480638863176	-1.10093810010118	0.270923598470043	0.999847599583459
Cyp3a13	13.1242959413883	0.583135486533095	1.04801552441191	0.556418748529815	0.577924625030857	0.999847599583459
Akap7	1034.42938737184	0.192545300274124	0.458037679212003	0.420370002322461	0.674215178629358	0.999847599583459
Ablim1	453.938173985716	1.05677023044213	0.59912974725589	1.76384203135014	0.0777585788039261	0.999847599583459
Ulk1	1849.33919759243	0.04869196505714	0.507390463478137	0.0959654714898641	0.923547995716999	0.999847599583459
Golga3	374.261073356984	0.103772086460877	0.395670430885551	0.262268995508775	0.793114063594724	0.999847599583459
Mir1193	21.9925712039735	0.101838023266293	0.85837906843629	0.118639919134808	0.905560637786942	0.999847599583459
Wdyhv1	411.08982406375	-0.0113134547626515	0.422632159835083	-0.0267690342520696	0.978643951450257	0.999847599583459
Traf1	30.4110602157697	-0.212949066461948	0.796341244514748	-0.267409314698636	0.789154028405801	0.999847599583459
Rxra	273.198982987249	0.182978192734575	0.500650448308865	0.365480932560137	0.714752437476238	0.999847599583459
Dapk3	164.259538998089	0.0843217320816179	0.444485540108335	0.189706355939197	0.849539239939067	0.999847599583459
Ap3m2	56.5552025333825	1.19749513312464	0.622550358815124	1.92353135159024	0.0544133530444175	0.999847599583459
Sirt2	41.4772178712538	-0.2168548695537	0.635860033566091	-0.341041830129681	0.733072091490197	0.999847599583459
Inhbc	55.4659968780757	-0.491726547930139	0.599667418855768	-0.819998773434127	0.412216806403717	0.999847599583459
Slit3	363.42587467517	-1.28607165786129	0.442659503001533	-2.90532937650914	0.00366866809811779	0.999847599583459
Dcakd	601.628357192733	-0.214209238448656	0.417863856871331	-0.512629256936706	0.608210683658209	0.999847599583459
Vps35l	901.43673100565	0.0260951556700637	0.379620080548632	0.0687401879066846	0.945196428519374	0.999847599583459
Cyhr1	33.5693502519879	0.065914836452007	0.72552536393983	0.0908511814033195	0.92761084129166	0.999847599583459
Taf10	30.0199028680871	0.0643903451692312	0.7682585562481	0.0838133785111234	0.933204810934567	0.999847599583459
Hagh	58.093985920399	-0.049385784176704	0.626537807307409	-0.0788233105819151	0.937173162568198	0.999847599583459
Ogfod3	141.716605461352	-0.0407074694574565	0.571448964185022	-0.0712355293451478	0.943210304902314	0.999847599583459
Syn1	637.21266979761	0.132641944166244	0.39698239466593	0.33412550770133	0.738284852720374	0.999847599583459
Glyatl3	1.62823478794083	2.21611328019257	2.92517021294111	0.757601479185165	0.448689594397097	0.999847599583459
Fundc2	206.818816022446	0.0172080831954159	0.462734434559613	0.0371878164022803	0.97033525299652	0.999847599583459
Rab5if	289.618928152407	-0.0331493271062236	0.441259223670065	-0.0751243834191434	0.940115747476823	0.999847599583459
H1f5	127.614424145269	-0.449549137974931	0.822468393504498	-0.546585305314194	0.584663666840079	0.999847599583459
Ankrd2	4.27895296139762	3.64164576544971	2.13680096465744	1.70425127360119	0.0883341538699354	0.999847599583459
Pop4	117.814867754781	0.0467905375014368	0.550890369922592	0.0849362051981623	0.932312108187939	0.999847599583459
Carnmt1	1457.39316837284	-0.0330518365439155	0.364904210629345	-0.0905767474891876	0.927828908784391	0.999847599583459
Iqcm	79.3212154729828	0.0347727769290376	0.896247653275127	0.0387981790546046	0.969051296646931	0.999847599583459
Clcc1	325.335348413182	-0.144387839804768	0.394807758024691	-0.36571682513832	0.714576389966651	0.999847599583459
Ilf3	1409.26691553028	0.0776463307141967	0.382521340127403	0.202985618235928	0.839146273198554	0.999847599583459
Tpd52l2	787.001960389903	-0.26740036957066	0.437549807399851	-0.611131270196855	0.54111267963979	0.999847599583459
Arhgap25	7.31224184861277	-0.452701926647698	1.33638819037041	-0.338750319637455	0.734797829838133	0.999847599583459
Banf1	96.0889000618643	0.0431388201656733	0.615186612509912	0.0701231452187661	0.944095644824607	0.999847599583459
Tbc1d23	784.810959437478	-0.273327258834805	0.368567222091489	-0.741594049746932	0.458333329766404	0.999847599583459
4930473A02Rik	44.1105119175384	-0.0246547794295672	0.674221034175691	-0.0365677992525261	0.970829618823493	0.999847599583459
Pard3	11070.4246874426	0.0898390612584939	0.422648713222616	0.212562012962226	0.831668603545512	0.999847599583459
Rorc	8.69467682192685	0.0828729560092072	1.25072529667387	0.0662599183286661	0.947170893604509	0.999847599583459
1700123J17Rik	276.304381170334	0.21954704778703	0.505487720882234	0.434327163088851	0.664050881479756	0.999847599583459
Evi5l	66.2306143477325	0.00350542540071799	0.649270715741327	0.0053990197243311	0.995692226446675	0.999847599583459
Pex5l	36.3583304748432	0.0858876305059091	0.801895628357132	0.107105747267721	0.914705087738018	0.999847599583459
Mtmr1	179.006541475616	-0.039825492127989	0.454521784102168	-0.0876206455245211	0.930178192533082	0.999847599583459
Mtor	726.036177977724	-0.160207865908271	0.392997680360208	-0.407656008965321	0.683526238325163	0.999847599583459
Zfp758	56.7850287483106	0.179082771159324	0.613191676661555	0.292050231559432	0.770248218004159	0.999847599583459
Plekhh2	228.813458363818	-0.539275275809518	0.417515990952061	-1.2916278358101	0.196486059450306	0.999847599583459
Adgrl3	468.700140927105	0.367395356356262	0.506245768487311	0.725725288438576	0.468007195803806	0.999847599583459
Golga5	242.169454536097	-0.268997258730399	0.408642813692656	-0.65826988684723	0.510364724293632	0.999847599583459
Plekhb1	137.707301828175	0.618728924152553	0.494203939005313	1.25197084709173	0.210580487049345	0.999847599583459
Nufip1	1429.1235047947	0.204960431632481	0.3595603630459	0.570030661600808	0.568656902085748	0.999847599583459
Smap1	553.312718713499	0.0333016556188988	0.384353983257901	0.086643191093335	0.930955133440553	0.999847599583459
Tepp	1.98137811060544	-0.584940825322516	2.43252947491668	-0.240466079179801	0.809968956757077	0.999847599583459
Acox2	26.6410430272891	1.76626075235534	1.13350465551177	1.5582298173781	0.119178779075584	0.999847599583459
Hars2	185.927417088828	-0.322104896006635	0.476372921639686	-0.676161220285031	0.498938291014292	0.999847599583459
Gpa33	907.015808119516	-0.284711477658858	0.403728951501137	-0.705204510601109	0.480682974683499	0.999847599583459
Sdhb	300.664407201746	-0.14967259605882	0.419771973856518	-0.356556905606994	0.72142354391123	0.999847599583459
Gmpr	49.183342422147	-0.0161036141095199	0.688858742969764	-0.0233772370226369	0.981349362268246	0.999847599583459
Me1	685.5534611078	0.264652799004931	0.392190856724283	0.674806142130401	0.499798937568767	0.999847599583459
Klk11	11.4252362150066	0.756948931979949	1.12692684027116	0.671693054890604	0.501779123670471	0.999847599583459
Magt1	1275.28846441562	0.20772759356466	0.372818602830474	0.557181406688326	0.577403491985046	0.999847599583459
Mcam	103.545401122483	0.105389616294105	0.495293386868318	0.21278219957765	0.831496848489007	0.999847599583459
Pbld1	7.1614435021452	-0.769402695038638	1.31105784384445	-0.586856406565937	0.5573001497215	0.999847599583459
Tab2	1329.83505146998	0.0938218458322328	0.384784345616808	0.24382968512359	0.807362728663369	0.999847599583459
Mettl27	331.65233975108	0.258200718144842	0.470139651323994	0.549200046023994	0.582868172838945	0.999847599583459
Trmt1	604.623484182523	0.323076027007841	0.445625893350156	0.724993838618755	0.46845581033222	0.999847599583459
Vps37c	409.510099826504	-0.156975796647128	0.407247385117421	-0.38545562816043	0.699899875050225	0.999847599583459
Sec23a	1007.67050100516	0.402606124598858	0.433985250955329	0.92769540834073	0.353565590949021	0.999847599583459
Rara	289.839941406125	-0.4325068502685	0.484503630260809	-0.892680308784644	0.372028398346562	0.999847599583459
Med1	1485.31937269203	-0.363167508347369	0.368256672454364	-0.986180388604839	0.324044601122083	0.999847599583459
Ap5b1	16.3089263364264	-1.05808460892684	0.941151211652907	-1.12424506904535	0.260909074605613	0.999847599583459
Bag5	33.3588492213708	0.504196032561083	0.865781739531721	0.582359282414283	0.560324701904449	0.999847599583459
Pdcd2l	346.119427838143	0.128532491781268	0.425203954725775	0.30228432815062	0.762435324196244	0.999847599583459
Ctcf	1662.65687993843	0.397546327085476	0.389387858140605	1.02095203734351	0.307277163024466	0.999847599583459
Mnd1	363.420374754456	-0.406570926437179	0.532151023596034	-0.764014177196838	0.444858794089291	0.999847599583459
Tktl1	27.2311478410064	2.98678178554606	1.20176437323927	2.4853306122692	0.0129431167337892	0.999847599583459
Lix1	51.6148994603962	2.39324711026724	0.812274142346337	2.94635392843369	0.00321544248771662	0.999847599583459
Ctnnbl1	25.5335342287326	0.249550529787266	0.791968125055157	0.315101734390997	0.752684411696781	0.999847599583459
Snph	8.06722900673901	2.23285509031003	1.48969140316657	1.49887089739778	0.133907127601644	0.999847599583459
Ppm1m	51.169758639111	-0.494712109717948	0.589370983730575	-0.839389999464413	0.401250493889707	0.999847599583459
Prkar1a	605.870527522087	-0.272626860925547	0.440966287310428	-0.618248761347204	0.536411371849889	0.999847599583459
Slc27a3	44.1810971794344	0.950471848944888	0.70864349627509	1.34125530529941	0.179837575643863	0.999847599583459
Impdh2	233.7249982581	0.154532727628516	0.606101653310565	0.254961732548407	0.798752655643967	0.999847599583459
Tiprl	614.529545367373	0.277371800237532	0.400507359808281	0.692551069149659	0.488591326410103	0.999847599583459
Uaca	597.428768452596	-0.101301991238427	0.393828517484137	-0.257223605556973	0.797006162332646	0.999847599583459
Smim31	43.7463803804402	0.793240749625917	0.730974016189105	1.08518323778653	0.277840506717775	0.999847599583459
Calca	116.058050151541	-0.534773972479472	0.620322424970846	-0.862090343589634	0.388637804767623	0.999847599583459
Phf3	39.8320170583939	-0.20723708415909	0.64142046961352	-0.323090849102396	0.746626440299636	0.999847599583459
9330020H09Rik	36.8031318233218	0.615455307409045	0.744517507312921	0.826649879101323	0.408435537330032	0.999847599583459
Ube2q2	819.511135098429	-0.398158286868696	0.406199402584848	-0.980204018851377	0.326985421145523	0.999847599583459
Rfx3	1125.56962442571	-0.447978802996566	0.421619979382416	-1.06251796618547	0.288000606215172	0.999847599583459
Bri3	303.303373607329	0.274007816377271	0.534081616363383	0.513044838058683	0.607919956403661	0.999847599583459
Fbxo27	59.8763444962458	0.135483782848364	0.595296138877935	0.227590562075097	0.819964557795165	0.999847599583459
Eps15l1	2994.31297825054	0.0345879655293553	0.368054987557994	0.0939749947659799	0.925129020100524	0.999847599583459
Tmprss15	5.95323811377252	-0.38417299900555	1.9316374439359	-0.198884630349037	0.842352992549604	0.999847599583459
Max	975.463362040005	-0.29728525679901	0.390147210017975	-0.761982270193125	0.446070586013939	0.999847599583459
Ttc8	77.4256075866806	-0.641849374468524	0.591762077388299	-1.08464093762358	0.278080716151858	0.999847599583459
Vti1b	295.777814314779	0.0750473022114708	0.428568736753093	0.175111471686063	0.860992044445015	0.999847599583459
Cpsf3	422.111529878051	-0.042064483368617	0.436442234245675	-0.0963804143320802	0.923218446799101	0.999847599583459
Nlgn1	33.5404640357893	0.469626929913975	1.0496825246779	0.447399017201015	0.654586985295878	0.999847599583459
Casq2	100.996855177936	-0.3231273918713	0.519769728325797	-0.621674126563908	0.534156168042641	0.999847599583459
Pidd1	140.969840231113	-0.0417949075953643	0.483427784607081	-0.0864553278197162	0.931104466287845	0.999847599583459
Asb4	5.69401587217671	1.9969887116587	1.84605495340931	1.08176016535729	0.27935911116624	0.999847599583459
Orc4	1956.52342276289	-0.391543842702254	0.405318888521539	-0.966014300815018	0.334037025113206	0.999847599583459
Mapkbp1	177.948230563428	0.847629847791087	0.505077697629585	1.67821674124428	0.0933047947023799	0.999847599583459
Mospd1	180.435860906205	-0.256834378194902	0.526018554197956	-0.488261062552268	0.625364937772495	0.999847599583459
Banf2	1.63953217111285	0.890661569752693	2.94221106567828	0.302718448768856	0.762104437002498	0.999847599583459
Dclk1	53.1669605917182	-0.660903016258014	0.744614331611435	-0.887577619984483	0.374767996504493	0.999847599583459
Gpcpd1	778.200805568384	-0.0115981301782408	0.386691259744425	-0.029993256599351	0.976072431206924	0.999847599583459
Sinhcaf	1197.07671975066	0.123310535861027	0.408862441487132	0.301594187552459	0.762961439456076	0.999847599583459
Acbd5	402.170534815207	-0.0785611092585627	0.426275694842919	-0.184296478098551	0.853780876677125	0.999847599583459
Myo7a	10.8246368856591	0.903192700229843	1.22617366473921	0.736594436989429	0.46136901897453	0.999847599583459
4930548K13Rik	5.14794828531484	0.93437346121991	1.87468368847936	0.498416595269905	0.618190442253617	0.999847599583459
Luc7l2	2604.16406445142	-0.213117431078926	0.411839022107522	-0.517477508537998	0.604822865579354	0.999847599583459
Dnah8	553.47754664762	-0.425295596006381	0.415058284142746	-1.02466475734794	0.30552139755311	0.999847599583459
Evc	81.253259355765	-1.29266524330865	0.57798851066646	-2.2364895139838	0.0253197234264352	0.999847599583459
Shroom2	695.927288399443	-0.0891282308747358	0.454031744431483	-0.196303963253358	0.844372259515454	0.999847599583459
1500009C09Rik	11.8789245838519	1.428316212769	1.206198883457	1.1841465220689	0.236355067054897	0.999847599583459
Kmt2e	703.473986346388	0.0554305696110614	0.422317070719951	0.131253443098015	0.895574820111847	0.999847599583459
Setd5	2050.0786506747	-0.0782023625284287	0.440286004378121	-0.177617189169765	0.859023624191027	0.999847599583459
Pcyox1	118.06294917208	-0.248389934597165	0.469067552230104	-0.529539793183808	0.596431047391335	0.999847599583459
Arpp21	20.8766243793469	0.240503313201304	1.13571873574157	0.211763093829977	0.832291862367345	0.999847599583459
Smim4	146.733265274251	0.36262667607997	0.523643637749485	0.692506601700474	0.488619241516658	0.999847599583459
Smc6	1022.66323171859	-0.174762907723366	0.366227990742865	-0.477197025188798	0.633221829249869	0.999847599583459
Nsmf	4.75313844170524	0.276763975442256	1.686230501509	0.164131757309918	0.869627422094534	0.999847599583459
Hmbs	186.605037959659	-0.120327210584801	0.45341847177524	-0.265377831021509	0.790718412382358	0.999847599583459
Slc35b1	187.242711969221	0.084965364089072	0.50070802851303	0.169690436842798	0.865253595291356	0.999847599583459
Synj2	152.100163713469	-0.0980309804554565	0.47288905546873	-0.207302282262142	0.835773791874875	0.999847599583459
Suds3	376.620285844784	-0.403779163272555	0.434659704942769	-0.928954671162169	0.352912578159491	0.999847599583459
Ptk2b	325.475239066171	0.703970775513785	0.53166383659406	1.32409001150719	0.185473152483554	0.999847599583459
Gfm2	794.22035264946	-0.398914667462153	0.37831311252189	-1.05445635971466	0.291674030545081	0.999847599583459
Rlim	2532.10701520804	-0.164440376660794	0.466766646413092	-0.352296758828956	0.724615718618917	0.999847599583459
Ddt	141.122337603839	-0.226109903402466	0.53485017381193	-0.422753725199262	0.672474953047308	0.999847599583459
Epha3	24.0895819449138	0.29998238254069	1.04343671267993	0.287494563776873	0.773733663813085	0.999847599583459
Gatad2a	4122.82828190712	0.356307316907983	0.363752015852194	0.979533587114919	0.327316401525528	0.999847599583459
Shc1	267.279944292352	0.149766821271336	0.427877547850148	0.350022622182053	0.726321720205092	0.999847599583459
Anks1b	427.816468197545	2.03307827562768	1.52553858848657	1.3326954106383	0.182631779951325	0.999847599583459
Cdk6	3802.61475644363	0.0256199775822958	0.423258123653409	0.0605303859525567	0.95173321572119	0.999847599583459
Kdm1a	2077.02461551237	-0.12054302222125	0.36534710929061	-0.329941086588331	0.741444477604959	0.999847599583459
Scaf4	1534.64244979807	-0.560451685199035	0.405185207848366	-1.38319878007189	0.166603923701018	0.999847599583459
6030466F02Rik	2.90399888007963	4.39053279009346	2.52031460667686	1.74205743142622	0.0814983953098992	0.999847599583459
Plcxd2	90.5021887840026	-0.582972538245313	0.529290297686518	-1.10142305799565	0.270712574572144	0.999847599583459
Morc2a	1288.54607400236	-0.469212927179694	0.374983197601628	-1.25129053829813	0.210828496230476	0.999847599583459
Atp6v1c2	36.2947646484593	0.552796317864527	0.771755913004713	0.716283877518086	0.473816079924361	0.999847599583459
Map1a	26.7685754500317	0.624555481140477	0.77467292134333	0.806218294112384	0.420116992148046	0.999847599583459
Runx2	13.6677596125684	0.963344713692342	1.145751006874	0.840797614763327	0.400461323625633	0.999847599583459
Gja3	2.5327809446932	-2.56711337588967	2.17935084437626	-1.17792570320378	0.238826227071569	0.999847599583459
Ackr3	37.443296857981	-0.297764967908121	0.82916331733492	-0.359114979742701	0.719509075842179	0.999847599583459
Socs1	6.89983326830983	-0.272892725036719	1.55743611967715	-0.175219209050635	0.86090739118203	0.999847599583459
Sort1	176.273973347392	0.131423013634947	0.627675192526794	0.209380608314127	0.834151129594557	0.999847599583459
Rangrf	24.3029227834927	-0.0661906241331629	0.843176579562945	-0.0785014974769252	0.93742913908625	0.999847599583459
Phyhd1	139.737272905804	-0.00931409971275008	0.492024894162335	-0.0189301391520183	0.984896836279019	0.999847599583459
Slc4a9	55.2825549166417	1.58682340894175	0.771543336889437	2.05668733442661	0.0397163112648937	0.999847599583459
Specc1	428.267126804021	-0.404924286221417	0.465506893327575	-0.869856691760039	0.384378725446432	0.999847599583459
Gtf2a2	466.606476640739	0.220853136197609	0.382367162177923	0.577594411977359	0.563537980528463	0.999847599583459
Deaf1	871.921754960528	-0.441536449568667	0.401607247797416	-1.09942350888894	0.271583381224422	0.999847599583459
Mtarc1	15.624968169534	2.68337372565806	1.31870025976271	2.03486251389752	0.041864708772721	0.999847599583459
Set	1290.0240626585	-0.450305421096115	0.497310936778356	-0.905480631520496	0.365210816252356	0.999847599583459
Glra3	21.85635418086	0.306997973901502	1.16774610054556	0.262897879734366	0.79262929057547	0.999847599583459
Dnhd1	58.9760761045297	0.537824292542272	0.720230838793381	0.746738772590328	0.45522126060487	0.999847599583459
Pgpep1l	28.4949731521735	-1.25446099670484	0.753927920036138	-1.66390043844604	0.0961323273987034	0.999847599583459
Notch3	110.553986904792	0.278506874525572	0.700431871191448	0.397621647415654	0.690909101127855	0.999847599583459
Gtsf1l	126.889105443423	-0.0307193577860948	0.471464731301357	-0.0651572763487565	0.948048777340766	0.999847599583459
Rnf212	4.99282512246028	-0.437943789804546	1.6309590493165	-0.268519182004036	0.788299711744365	0.999847599583459
Tceal8	157.879776073905	0.721196930872353	0.533908106121163	1.35078850199867	0.176763192321504	0.999847599583459
Gm5087	21.1807328608671	1.86894985307481	1.10778558923823	1.68710431985309	0.0915832945641467	0.999847599583459
Slco6b1	23.6382291541983	1.15134414686743	1.09212805760289	1.05422082955593	0.291781825696437	0.999847599583459
Ranbp3	959.923941861695	0.0195072196841074	0.425935747238507	0.0457985032028414	0.963470851831755	0.999847599583459
Parp6	149.063409793481	-0.0750851025687699	0.463877660218757	-0.161864019348035	0.871412937516003	0.999847599583459
Gng10	19.4212715704857	0.511916491842126	0.848906126284937	0.603030742730558	0.546488237870768	0.999847599583459
Mrps18b	117.512970928304	0.25340396369888	0.506844420400282	0.499963999798505	0.617100426525516	0.999847599583459
D16Ertd472e	341.939176971299	0.402508589102153	0.543118776555683	0.741106009360893	0.458629166246755	0.999847599583459
2310039H08Rik	43.7685632282022	-0.0768562534649514	0.649204847354858	-0.118385211968298	0.905762442517457	0.999847599583459
Rps10	1044.81766498511	-0.210872023050662	0.492523756143073	-0.428145892295611	0.668544906585746	0.999847599583459
Arih1	2853.79841513181	-0.146357134593904	0.372111063408195	-0.393315730130158	0.694086301565011	0.999847599583459
Dancr	51.9290623941351	0.11757746938115	0.955987679357873	0.122990569774001	0.902114565500868	0.999847599583459
9530026P05Rik	54.8150852313936	-1.19563179902207	0.595469468418895	-2.00788094509151	0.044655944500446	0.999847599583459
Itgal	26.6017005603951	-0.895748228738279	0.864097794006427	-1.03662830174013	0.299909118179285	0.999847599583459
Sirt6	152.977294530517	0.565361137285136	0.502326159877486	1.12548615310623	0.260383081627945	0.999847599583459
Rgs12	237.970338273903	0.245167625868474	0.533041152524373	0.45994127227778	0.6455583746887	0.999847599583459
Hfe	5.9989595537349	0.36679940368971	1.39436094797784	0.263059148509327	0.792504990055752	0.999847599583459
Tdrd7	23.0987692700721	0.0718330789913157	0.915105979080795	0.0784970054107509	0.937432712210487	0.999847599583459
Ak2	575.764436394621	-0.0919694366049999	0.446334945590052	-0.206054752184857	0.83674814278678	0.999847599583459
Znhit1	48.7500444394099	0.181466642695157	0.630907062471153	0.287628168219237	0.773631380515686	0.999847599583459
Prx	250.66814388091	0.47998996373028	0.445243735163299	1.07803866921168	0.281016499622828	0.999847599583459
Zxdb	8.97771306656219	-1.31269290701009	1.24491131365833	-1.05444692534167	0.29167834786247	0.999847599583459
Alas2	552.031401087949	-0.381537791133015	0.432680068726419	-0.88180117068036	0.377884338475485	0.999847599583459
Fiz1	286.641809892494	0.323860672311809	0.476745168910505	0.679316107286249	0.496937592744534	0.999847599583459
Serpinh1	62.5604788117376	-0.674122967014419	0.566490523767423	-1.189998664993	0.234046916759118	0.999847599583459
Myh3	10.376287410708	-0.162972417794654	1.18897648521362	-0.137069504587699	0.890975856734115	0.999847599583459
Grm5	80.1684929534296	0.567242953613007	0.596881350101585	0.950344576047595	0.341937195943083	0.999847599583459
Vill	24.2603982579994	-0.0874233086012745	0.863300865827137	-0.101266327953365	0.919339045152638	0.999847599583459
1700123O12Rik	45.511301967007	0.630015802487799	0.688322306456996	0.915291857575678	0.36003843253482	0.999847599583459
Wnk1	1801.46092280362	0.136899701643088	0.409035084130014	0.334689387181207	0.737859408007262	0.999847599583459
Tex14	866.901366060621	-0.569169551256313	0.42949268405445	-1.3252136122164	0.185100311801647	0.999847599583459
Zbtb37	220.058392653612	-0.0233115441104313	0.439354264966159	-0.0530586498624906	0.957685177646547	0.999847599583459
Egfem1	39.5905833329586	0.579140301887019	0.989103808466716	0.585520242596971	0.558197959574073	0.999847599583459
Eya1	1551.2988853424	0.337832742604534	0.512189028015904	0.659586059297708	0.509519502801089	0.999847599583459
Adgrg2	52.3454193757653	0.64872110345212	0.665028357918252	0.975478858499841	0.329322783662515	0.999847599583459
Nkain3	121.547322353273	-0.0952690268939494	0.712565221502941	-0.133698676302231	0.89364085192435	0.999847599583459
Cd2bp2	378.878860008624	0.0888780978450676	0.452846210263734	0.196265522004271	0.844402345994667	0.999847599583459
Sapcd2	54.9861568978942	-0.0535362519786446	0.5890291107521	-0.0908889747576091	0.927580810800531	0.999847599583459
Kcng2	7.50140374945386	1.34792404282254	1.35808275380244	0.992519814457953	0.320944018597235	0.999847599583459
Tecr	1751.43836901229	-0.162961770438084	0.388824456864324	-0.419113992345776	0.675132825102793	0.999847599583459
Asmt	2.09295871738868	2.6199645466745	2.66573986568736	0.982828287335134	0.325691957208884	0.999847599583459
Tfg	500.181136728875	0.0345952077512584	0.384824300470851	0.0898987088625368	0.928367707177587	0.999847599583459
Gm12530	10.9567992922471	-0.329330108310182	1.0980179598862	-0.299931440414978	0.764229451740583	0.999847599583459
Trpm3	128.613384186936	0.523186772589037	0.542053285789491	0.965194356910917	0.334447472894727	0.999847599583459
Trpc4	6.56290401811844	-0.191334802129893	1.43799445840306	-0.133056703391178	0.894148536293847	0.999847599583459
Mtarc2	383.089843604984	0.119546481280857	0.44486411894553	0.268725833776436	0.788140670313846	0.999847599583459
Itih5	9.46232956296758	-0.781691070018786	1.16806104066716	-0.669221079039077	0.503354461806254	0.999847599583459
Adcy4	11.0392051485094	2.63325888924407	1.5406155196012	1.70922521274205	0.0874092403022755	0.999847599583459
Mical1	129.669363025886	-0.541804527723256	0.568763343231472	-0.952600996831041	0.340792271977352	0.999847599583459
Zc3hav1l	140.332193796272	-0.731710439361661	0.44966323842352	-1.62724095909413	0.103685931787398	0.999847599583459
Wnk2	144.754077630669	0.0536731263243126	0.565761603332144	0.0948688034115361	0.924419036000032	0.999847599583459
Sec22a	606.017435683777	-0.72097999804176	0.406215971571068	-1.77486866223728	0.0759195757500404	0.999847599583459
Ahsa2	160.016943944212	-0.120459176804603	0.494631785222822	-0.243533028817262	0.807592501830634	0.999847599583459
Tfeb	737.304264831321	-0.511839065244174	0.465306287077146	-1.1000046194504	0.271330109183227	0.999847599583459
Tgm1	119.814013027939	1.53446287346492	0.558769781941222	2.74614505482748	0.00603000960499563	0.999847599583459
D7Ertd443e	9.74987947968542	-0.123061014015842	1.26870594936507	-0.0969972703899032	0.922728562142562	0.999847599583459
Tlcd2	15.0814813913517	0.883557190844064	0.967572734530246	0.913168756530772	0.361153793252581	0.999847599583459
Cbwd1	581.831070324767	-0.10286359726209	0.417018031226055	-0.24666462732958	0.805167784079049	0.999847599583459
Lrch2	502.152013561777	-0.271505519495761	0.483857151326836	-0.56112742934818	0.574710670508723	0.999847599583459
Zdhhc6	343.458023005178	-0.560638519096965	0.426427444876404	-1.31473366884128	0.18859942692378	0.999847599583459
Cbx3	859.953885599857	-0.28471575737138	0.486035948897918	-0.585791561338148	0.558015595239564	0.999847599583459
Fndc4	2.53614328668691	-1.30122126861072	2.3213743356388	-0.56053918087823	0.575111722497207	0.999847599583459
Slc25a28	327.624691072455	-0.180551538611046	0.42303827452748	-0.42679717056977	0.669527067524266	0.999847599583459
Gbp4	8.15716199773312	1.53107032793656	1.56954940734333	0.975483996090381	0.329320236421438	0.999847599583459
Cdkl3	206.571072392048	0.677091149930909	0.558590293274895	1.21214270652873	0.225457758431793	0.999847599583459
Etfrf1	171.06205897025	0.424005021428768	0.45316558825507	0.935651409590508	0.349452696003584	0.999847599583459
Gm10549	3.18974621837224	-0.5941478072005	1.99118992104518	-0.298388315911437	0.765406805684477	0.999847599583459
Atn1	28.166928462148	-0.0906687120448886	0.750185666445635	-0.120861696111144	0.903800581777382	0.999847599583459
Zfp111	570.632756359759	-0.0961126350124184	0.442693787914026	-0.217108614659585	0.828123700556703	0.999847599583459
Sema3b	39.438643025734	0.0751360761874298	0.665526596859104	0.112897180281041	0.910112071849321	0.999847599583459
Rbm43	26.4856640817867	0.421963983708734	0.800923648771701	0.526846702998294	0.598300047670683	0.999847599583459
S100a3	3.85339675077756	0.175142804410091	1.70949380271666	0.102453020965481	0.918397100395339	0.999847599583459
Kif18b	736.023908316806	0.0777950147720185	0.416921071711521	0.186594106296088	0.851978888083796	0.999847599583459
Hsh2d	24.4030775820548	1.83941533814982	1.02783835895252	1.78959592442568	0.073518894171179	0.999847599583459
Sgsm2	204.923179643954	0.310866896134513	0.53721979477174	0.57865867780728	0.562819503348875	0.999847599583459
Sem1	972.70909005554	-0.147832636057509	0.501432561836264	-0.294820574707276	0.768130948307299	0.999847599583459
Shd	3.48976496717049	1.46172083898449	2.02852811389758	0.720581996852866	0.471166733717099	0.999847599583459
Gjb5	51.9897605696383	-0.0722537105888246	0.66143657234608	-0.109237549917363	0.913014077974659	0.999847599583459
Rnps1	716.273003097816	0.209816387930541	0.428143658650915	0.49006071604955	0.624090935295075	0.999847599583459
Gpr83	11.7549570248097	2.58501043138828	1.30796714472762	1.97635731280285	0.0481143226487667	0.999847599583459
Rab23	468.663513135329	0.304556003031144	0.449512680024411	0.677524832035005	0.498073020214358	0.999847599583459
Ext2	748.689659819951	0.139067624877268	0.400539192892505	0.347201041358742	0.728440288556984	0.999847599583459
Scin	6.00365271985473	-1.10393216566454	1.56183403638166	-0.706817843605229	0.479679684352337	0.999847599583459
Clec11a	12.5111657794418	0.312764392174313	1.02190468241938	0.306060239819858	0.759558780193826	0.999847599583459
Map7d2	182.596609481849	-0.296040224014149	0.587979831671896	-0.503487038275396	0.614621891096093	0.999847599583459
Tectb	1.33311659752015	1.89914668115848	3.15058574748509	0.602791618248907	0.546647323397268	0.999847599583459
Spata3	1.0866124844012	0.75408300349623	3.32156402244468	0.227026484632147	0.820403148044613	0.999847599583459
Ola1	951.87397277514	-0.231240320897865	0.427622214877826	-0.54075843782796	0.588674093543231	0.999847599583459
Lrrc46	8.40057382012033	0.255813377475021	1.21748368572217	0.210116472586062	0.833576769185705	0.999847599583459
Tmigd3	7.2788244492521	2.68456036440337	1.71082444461713	1.56916179965161	0.116610242786966	0.999847599583459
Dpep2	2.43291832865144	-0.401173248160539	2.21049505785519	-0.181485702370125	0.855986354662728	0.999847599583459
Slc25a51	155.258997090704	0.157116831649958	0.455367933215546	0.345032709133666	0.730069780608541	0.999847599583459
6720489N17Rik	151.165850606019	-0.175934106377436	0.455274295565309	-0.386435404087509	0.699174233948544	0.999847599583459
Zfp703	7.38684469111572	0.262102134952195	1.37113784689398	0.191156662727917	0.848402855593436	0.999847599583459
Slc35g2	17.3637427439359	0.842751721826172	1.05039067665186	0.802322165037167	0.422366624127883	0.999847599583459
Clasp2	2481.06720299607	-0.244972171248173	0.394140279546298	-0.621535488659431	0.534247351902746	0.999847599583459
Pak6	26.238294510599	1.52420914491326	0.925995062020577	1.64602297293826	0.0997590293767032	0.999847599583459
Smim19	249.803030602898	-0.0900142847330958	0.483559439726361	-0.186149369318555	0.85232762732141	0.999847599583459
Heph	15.7169481437411	0.884954359477394	0.976261498183146	0.906472662421208	0.364685728154324	0.999847599583459
Sh3d19	1348.26467752319	-0.0438157312257435	0.43227714860308	-0.101360276311935	0.919264468931209	0.999847599583459
Dab2	19.701618750802	0.590629647897362	0.913286501802626	0.646707957176187	0.517820972214209	0.999847599583459
Arhgap44	2057.97102859743	-0.490288169847661	0.376752953616982	-1.30135189423386	0.193138031806072	0.999847599583459
Ppp1r32	7.82063909417069	0.811862536925816	1.34226332773015	0.604845949489452	0.54528135949035	0.999847599583459
Tead3	62.2839807933591	0.157554352569673	0.645872349447363	0.243940389621081	0.807276987489014	0.999847599583459
Gps1	106.545856939396	-0.311813911057252	0.520242645691913	-0.599362458343924	0.54893120587742	0.999847599583459
Cdh16	56.3393651700543	1.13750519044722	0.829462300173825	1.37137660169587	0.170257587590842	0.999847599583459
Shmt2	365.845562532175	-0.343244380020928	0.544478867249003	-0.63040900330105	0.528427021777019	0.999847599583459
Ncor1	4833.48003911151	-0.28880392147515	0.365828197259324	-0.789452326635243	0.429847682898638	0.999847599583459
Dhrs3	19.6773051558373	-0.693213846785873	0.926258075671972	-0.748402486297318	0.454217423311256	0.999847599583459
Rs1	21.8873961328309	0.633906637784575	0.817915498409577	0.775027052326549	0.438323674460588	0.999847599583459
Rps7	1081.72945257989	0.24888909312697	0.475824805607559	0.523068764372583	0.600926401294192	0.999847599583459
Klk5	2.19434372138256	-0.387591013075664	2.36763834077331	-0.163703639361183	0.869964452406496	0.999847599583459
D030068K23Rik	283.439510346128	-0.0229330772803849	0.566303425909572	-0.040496094904513	0.967697620304282	0.999847599583459
4930547E08Rik	5.24409349858981	0.607659450572055	1.53210734364932	0.396616759974972	0.691650091473093	0.999847599583459
Mpig6b	5.0300913206724	0.741104076957928	1.61544376491903	0.458761916107351	0.646405145956502	0.999847599583459
Lgi1	30.0197243535566	-2.10722763028167	0.864717364370365	-2.43689755416908	0.0148138755790594	0.999847599583459
Cep131	87.6265867615065	-0.837303556902185	0.538964192706684	-1.55354208727158	0.120293682603818	0.999847599583459
Masp1	7.52234948953639	-0.90079804704586	1.25797320201685	-0.7160709350578	0.473947549517962	0.999847599583459
Mapkapk2	274.844648514848	0.466015949251307	0.434380136788539	1.07282978613308	0.283347493860006	0.999847599583459
Ppp2r5c	3052.42386872887	-0.0871635213240371	0.391960132035642	-0.222378538529809	0.824019217343666	0.999847599583459
Tbc1d21	1.58639730414299	2.18285704669496	2.93480896051904	0.743781648502565	0.457008584192922	0.999847599583459
Commd4	49.7714811185744	-0.188210119481489	0.606740684940851	-0.310198613926536	0.756409924507963	0.999847599583459
Utp23	193.539975744734	0.273338822924415	0.445455160255869	0.613616918855332	0.539468500715086	0.999847599583459
Ppcs	56.8941863781104	0.530067371653984	0.728525215078803	0.727589602504901	0.466864847282092	0.999847599583459
Mrpl19	219.503306049226	0.0699070429434414	0.45257381234804	0.154465506037016	0.877242706963484	0.999847599583459
Hormad1	89.2860647482803	0.0908895282344035	0.630164757814393	0.144231372997812	0.885317767876381	0.999847599583459
Tctn2	78.3404659806837	-0.151552562172717	0.529974409004169	-0.285962038162347	0.774907197099698	0.999847599583459
Tppp3	6.48108483299609	0.739631558915791	1.40785450457516	0.52536079297412	0.599332403495842	0.999847599583459
Ooep	120.738424924851	-0.0981288798969502	0.512154678400048	-0.191600084965544	0.848055475952872	0.999847599583459
U2surp	2586.81326238834	-0.164730812229961	0.385879553792754	-0.426896969820882	0.669454372705322	0.999847599583459
Plekhj1	55.6708329190543	0.413813302740541	0.668696628398267	0.618835635124631	0.536024644013776	0.999847599583459
Cux1	2973.93743156276	-0.22118607662564	0.399966763560059	-0.553011141868108	0.580255780754507	0.999847599583459
Gm45927	12.7028354886456	0.0621725740683292	1.05497293910215	0.0589328614639559	0.953005583865209	0.999847599583459
Mpv17	451.005107207845	0.181696314287488	0.424721640939385	0.427800933066698	0.668796057561493	0.999847599583459
Ankrd23	38.0542875317653	-0.134013460505202	0.743414474669256	-0.180267488825563	0.856942577685221	0.999847599583459
Hsf3	13.1427180299102	0.306952249016776	1.04048523530871	0.29500875034109	0.767987195232975	0.999847599583459
Radil	95.8520660432101	-0.680248345488203	0.559955152168371	-1.21482647825278	0.224432279733774	0.999847599583459
Gm10653	10.9058947436237	0.512201086226988	1.18390133914965	0.432638319840807	0.665277546023953	0.999847599583459
Nanog	1320.64213671721	0.507586778585926	0.663238199792466	0.765315958496895	0.444083423479375	0.999847599583459
Nit1	53.5196437711072	0.538106772334782	0.587193469082319	0.916404559430384	0.359454744817879	0.999847599583459
Rnf25	114.140081250772	0.43447523544238	0.55484231443982	0.783060743809769	0.433591442206445	0.999847599583459
Tmem33	725.107242393765	0.0464599334389595	0.38540179343657	0.120549344165431	0.904047993617064	0.999847599583459
Osgin1	42.7107764370655	2.03230571779449	0.812603380675173	2.50098112575645	0.0123849778706256	0.999847599583459
Nfix	124.099943826286	0.548990856518327	0.576937982126655	0.951559567104056	0.341320395392396	0.999847599583459
Stk35	883.47618652963	0.195789554612137	0.383603590183725	0.510395521893745	0.60977439353341	0.999847599583459
Pex26	97.4975932745127	-0.827964050839958	0.525648115366966	-1.57512987611863	0.115226469215673	0.999847599583459
Stard7	459.254681409778	-0.260183276353963	0.445163789888248	-0.584466397006994	0.558906566696726	0.999847599583459
Stat5b	179.545955056856	-0.149465671028546	0.51626094678197	-0.289515741913495	0.772186735150638	0.999847599583459
Ubac1	509.697498792156	-0.282423671014839	0.416080072829521	-0.678772403336306	0.497282082026956	0.999847599583459
Stat5a	54.3516672890137	-0.401479740811085	0.732095531862304	-0.548398020938335	0.583418635058954	0.999847599583459
Eva1c	77.6246908527646	0.797210247557211	0.946352586763313	0.842402988809706	0.399562420616486	0.999847599583459
Dab1	1650.35120951911	-0.695819784373549	0.657063377056276	-1.05898427559744	0.289606941010951	0.999847599583459
Gpx6	9.04397624973397	4.3249855327965	1.83326172560524	2.35917516434738	0.0183156081292225	0.999847599583459
Clba1	31.6514536385995	0.211053058833457	0.714544400272875	0.295367312028278	0.76771330117796	0.999847599583459
Mical3	1181.62272522196	-0.120311549569425	0.397491865130601	-0.302676759258696	0.762136210904777	0.999847599583459
Gm10516	1.28787039754035	-0.127927690879405	3.07540559246693	-0.0415970144532346	0.966819953304768	0.999847599583459
Cilk1	478.61427007112	-0.132073553921977	0.42862284969999	-0.308134655010625	0.757979872394042	0.999847599583459
Slc38a10	983.404930330551	-0.439448856050491	0.402753601962368	-1.09111092715082	0.275224075220388	0.999847599583459
Zfp451	1014.3262977785	-0.278373846088888	0.368241243177389	-0.75595510075657	0.449676115948784	0.999847599583459
Bloc1s4	41.6007205020937	0.150189628437496	0.696478724476646	0.215641373037422	0.829267303417945	0.999847599583459
Abhd17c	818.337378699952	-0.0479906143764623	0.426091596460414	-0.112629807241272	0.910324052643619	0.999847599583459
Acad10	86.4764381102691	-0.305224009544296	0.542834425775992	-0.562278284226305	0.573926431464365	0.999847599583459
Snx10	1288.21403894261	-0.575040705085154	0.375307229418698	-1.53218659277045	0.125476396059491	0.999847599583459
Sh2d4a	442.642664960687	0.110491768864663	0.413757110472752	0.267045003138234	0.789434511345391	0.999847599583459
Metrn	13.4094094567997	-0.939260084820866	0.980590982710149	-0.957851032063283	0.338137881733562	0.999847599583459
Rab43	134.934543528633	0.269323493038702	0.516083629139938	0.521860175040882	0.601767688543879	0.999847599583459
Abcb8	221.760838020027	0.0475239435594199	0.501756047137648	0.0947152382727188	0.92454101400202	0.999847599583459
D14Ertd670e	7.38543866313564	0.63451702050386	1.4272231696805	0.444581502026698	0.656622217828886	0.999847599583459
Optn	300.997472068204	-0.468823694692379	0.455467946927373	-1.02932313427345	0.303327855742278	0.999847599583459
Sidt2	160.122604336285	0.330660631714369	0.517811086011047	0.638573875004511	0.523100181157994	0.999847599583459
Pum1	7781.93874046516	-0.0713086385656575	0.361324535561785	-0.197353435893268	0.843550965713547	0.999847599583459
Oxr1	1790.9687504891	-0.159660052068868	0.371460125011562	-0.42981747250502	0.667328421865609	0.999847599583459
Gm11545	4.56073025635056	0.0250373657848732	1.75604445095773	0.0142578200518888	0.988624290930521	0.999847599583459
Cyp3a59	1.92146665013168	0.680749503283159	2.58928852799287	0.262909867295034	0.792620050787623	0.999847599583459
Zfat	1020.46698119954	0.0327959010674707	0.378993909146719	0.0865341111716245	0.931041840966967	0.999847599583459
Mecp2	1781.64398022119	0.132199383200908	0.402465358415567	0.328473943003077	0.742553342798991	0.999847599583459
Efcab12	278.343101804974	-0.0768802929433206	0.455932300986049	-0.168622167758351	0.866093842893934	0.999847599583459
Gnb1l	805.706573873399	-0.0119602260652233	0.438353295833598	-0.0272844442574089	0.978232863934817	0.999847599583459
Ap1b1	741.861602114434	-0.340627607198004	0.38961496959808	-0.874267247866244	0.381972731271921	0.999847599583459
Tbc1d4	350.476420182946	0.172063135841168	0.469281805264839	0.366652049814853	0.713878577851272	0.999847599583459
B4galnt1	10.086616403264	0.728499858302606	1.29785096993348	0.56131241196356	0.574584581686554	0.999847599583459
Oxtr	1.83286057840193	-0.610166405975803	2.64813144807575	-0.230413942034175	0.817770128410733	0.999847599583459
Prickle2	607.429166570163	-0.129023760849201	0.419758424925324	-0.307376226867047	0.758557021113511	0.999847599583459
Gm2381	1716.32713603894	-0.580341512936456	0.417969102853823	-1.38847945691196	0.164991096015807	0.999847599583459
Gpr161	89.2042011086917	0.551998335264788	0.529593042658469	1.04230662188054	0.297269543250225	0.999847599583459
Carmil1	1551.46638712154	-0.0485293311781258	0.409876402022973	-0.11839991504416	0.905750793090833	0.999847599583459
Myo1b	1948.45370030129	-0.0801951899507647	0.366493797038518	-0.218817318597991	0.8267923554941	0.999847599583459
Rngtt	3619.79028715531	-0.103803562014969	0.391304341099909	-0.265275774153667	0.790797025586476	0.999847599583459
Larp4b	2747.6041250583	-0.020724406963705	0.361381295035468	-0.0573477577517426	0.954268177737862	0.999847599583459
Sh2b3	292.977677657802	0.189868333665693	0.415804149641305	0.456629241986844	0.647937557281121	0.999847599583459
Ap4s1	203.498125049543	0.317956631438828	0.431770193126955	0.73640245783557	0.461485809325755	0.999847599583459
Ntng2	19.8875715406444	1.14944682288558	1.03565396095366	1.10987536978774	0.267052735393174	0.999847599583459
Stk26	41.8089400971669	-0.766587883379082	0.664113416150268	-1.15430266086603	0.248376105997866	0.999847599583459
LOC666331	79.1864208787857	-1.07379878702517	0.665657378129992	-1.61314036665793	0.106714015649499	0.999847599583459
Ubap2l	1762.21794176998	-0.0531920084348924	0.40083489979847	-0.132703036740653	0.894428241137286	0.999847599583459
Tsen34	180.687117546692	-0.0287791424989614	0.524232979249743	-0.054897619261094	0.956220028575024	0.999847599583459
Nup98	3097.9119579419	-0.0183407310744909	0.369864494226022	-0.0495877040397475	0.96045094533284	0.999847599583459
Nbr1	925.4861163792	-0.192835986606527	0.398776144610719	-0.483569514407065	0.628691414605879	0.999847599583459
Fen1	191.771558507337	0.516245252141877	0.503173120905923	1.02597939097466	0.304901298475359	0.999847599583459
Xpo6	2706.28749584114	-0.341540646257944	0.352611139103196	-0.968604245250426	0.332742684435258	0.999847599583459
Mybl2	4297.98213174258	-0.331789543403422	0.440857084880304	-0.752601137154245	0.451689634100479	0.999847599583459
Vamp2	111.085630201435	-0.560508933519542	0.544014142472918	-1.03032051882263	0.302859570054082	0.999847599583459
Vamp1	77.2429778278763	-0.0424386401932852	0.557849594164644	-0.0760754164513381	0.939359098280062	0.999847599583459
Ahi1	155.654667713359	0.511092022071271	0.574380028088338	0.889815099895268	0.373565177242708	0.999847599583459
Arpc4	452.79409376612	0.651726690406316	0.477206392567435	1.36571240569502	0.172029248982023	0.999847599583459
Vps8	1502.47495716181	-0.168505428073494	0.401905398977298	-0.4192663957794	0.675021452695049	0.999847599583459
Mapk10	35.3594371088905	-0.00774182372668895	0.853268904163422	-0.00907313472800153	0.992760785206747	0.999847599583459
Pccb	439.391275260025	0.170035446464489	0.410557435639036	0.414157512942928	0.678758755139082	0.999847599583459
Bpgm	154.1483687611	0.0305380309401636	0.445659766894496	0.06852319461764	0.945369156832877	0.999847599583459
2310057M21Rik	491.731533860342	0.20416397168247	0.393338541949928	0.519054071513949	0.603723035160827	0.999847599583459
Ubr7	751.245632348007	-0.63542423266359	0.387732026811594	-1.63882317870108	0.101250090427717	0.999847599583459
Lbh	5.7649098578635	-0.592252923355218	1.56887708392474	-0.377501162725652	0.705801200465953	0.999847599583459
Hspa13	176.318220373514	-0.244582344234008	0.48437947730114	-0.504939527159097	0.613601310557307	0.999847599583459
Tspyl4	39.7081792945022	0.69407133215611	0.754078032244288	0.920423752553053	0.357351360920035	0.999847599583459
Atp12a	6.6398978487172	-0.650510940677099	1.44307907339372	-0.450779830898163	0.652148239153659	0.999847599583459
Cutc	31.4499123517957	0.200429439150946	0.784862418396579	0.255368883071775	0.798438201918936	0.999847599583459
Sprtn	510.142043089546	0.251148124176517	0.514301233457165	0.48832883889522	0.625316937538883	0.999847599583459
Prkd2	93.055296905328	0.849234377576668	0.687427498460907	1.23538028297971	0.216689007358746	0.999847599583459
Proz	90.9501181102468	1.16301071190631	0.531984249315264	2.18617508582869	0.0288027982809043	0.999847599583459
Ube2d2a	1336.20778290982	-0.16732169687372	0.415760164461823	-0.402447639711485	0.68735461556398	0.999847599583459
Sult1b1	2.80229013862213	-1.90972693870103	2.2465356560379	-0.850076398105834	0.395282612587025	0.999847599583459
Polr3k	53.4430775046787	-0.133078914038356	0.685389564486129	-0.19416536366166	0.846046402520496	0.999847599583459
Tsc22d4	114.26878041198	-0.250770621835926	0.568325641415939	-0.441244602673831	0.659035926245247	0.999847599583459
Asb3	781.442628992568	-0.391827098701876	0.40134962159914	-0.976273746417594	0.328928826378188	0.999847599583459
Wdr72	6.91312444541293	-1.2077736672141	1.72794080297412	-0.698967039342601	0.484572629668309	0.999847599583459
Eefsec	1330.37348182902	-0.598285051110615	0.369222935022892	-1.62038972761408	0.105148585106395	0.999847599583459
Ccdc57	580.368632920644	-0.772088637110645	0.389841361118382	-1.98052006307301	0.0476451212077672	0.999847599583459
Arhgap4	193.034377098319	0.613740636571957	0.468297557032192	1.31057834352479	0.190000259829957	0.999847599583459
Mtf2	5248.37233153763	-0.111192851394224	0.400723398223209	-0.277480306583664	0.781411325428787	0.999847599583459
Cxxc5	558.862730131529	-0.093841973502041	0.467476794586383	-0.200741458375642	0.840900740407399	0.999847599583459
Nmnat3	60.1630614483759	0.393670602585801	0.652633941962812	0.603202771528902	0.546373804169137	0.999847599583459
St3gal6	100.051849415193	0.589963241340436	0.587354433091719	1.00444162519551	0.315165794920802	0.999847599583459
Rock1	1856.70135384712	-0.12519152229668	0.400504529990064	-0.31258453506078	0.754596328994434	0.999847599583459
Atpif1	454.333542731275	-0.85139538064906	0.551871390256218	-1.54274237744736	0.122893295414421	0.999847599583459
Hyal1	44.926594630287	0.772774260658614	0.769289991869378	1.00452920072542	0.315123603588894	0.999847599583459
Kitl	106.282237246563	-0.262076754743675	0.519452714496891	-0.504524757364116	0.613892669221061	0.999847599583459
Krba1	256.365779959056	-0.520477673251793	0.451228405594493	-1.15346832512919	0.24871821132886	0.999847599583459
Pik3cd	107.282021688327	0.302979509736403	0.503040974661305	0.602295886414417	0.54697719855677	0.999847599583459
Nfe2l1	599.212818991596	-0.276231613947085	0.521467715037025	-0.52971949361711	0.596306430261958	0.999847599583459
Lpp	3404.2611926051	0.060147753883792	0.423902922376209	0.141890396854616	0.887166579769581	0.999847599583459
Gucy2d	3.28074440407091	0.459814344466255	1.99473931996615	0.230513501119564	0.817692773568674	0.999847599583459
Wac	3333.90566338632	-0.233368647210198	0.413552978071181	-0.564301696722471	0.572548826904346	0.999847599583459
Setdb1	681.622939056119	-0.385481937616842	0.425830720004345	-0.905246896261755	0.365334602463807	0.999847599583459
Chn2	1161.23845553586	-0.69666993449083	0.429778155445536	-1.62099894018256	0.105017865991188	0.999847599583459
Rnpep	153.184178382704	0.0845842647909195	0.483291389035537	0.175017115367433	0.861066185033356	0.999847599583459
Pcdh15	47.8098226256134	0.273681828054695	0.966607507595524	0.283136460149673	0.77707223345577	0.999847599583459
Kcnt1	22.0583538995603	1.39206038547939	1.12257321711345	1.24006199707748	0.214952463888726	0.999847599583459
2810459M11Rik	3.72518351359642	1.72640918280536	1.99470966164328	0.865493969374527	0.386767724505714	0.999847599583459
Gm10548	4.1825087185954	1.65950236429012	1.98515622963855	0.835955548240285	0.403179910756202	0.999847599583459
Yars2	469.094581601159	-0.090824584978739	0.488160883193627	-0.186054614586384	0.852401932708804	0.999847599583459
Nudt12os	6.55380640753638	2.49701999335094	1.58202808746287	1.57836641026738	0.114481457255976	0.999847599583459
Fam49b	2731.25974950746	-0.38367029975197	0.367880293964506	-1.04292158630543	0.296984611128043	0.999847599583459
Cacna1g	1.46199692623562	-0.376302549604975	2.94631973407418	-0.127719522512454	0.898370939891798	0.999847599583459
Bcar1	385.256924075514	0.62405191214255	0.472785998683542	1.31994583993647	0.186853101274899	0.999847599583459
Crhr2	6.82728976653434	1.35599724394609	1.70424550657042	0.795658394707971	0.426230615503941	0.999847599583459
Elavl4	126.962141496331	-0.632526403362696	0.6630727058591	-0.953932197440058	0.340117964256688	0.999847599583459
Gm19466	33.3009583232648	1.0974423849751	0.805312603715757	1.36275327110422	0.172960282686863	0.999847599583459
Gm4262	30.9027901634439	0.723695448560887	0.854902065304045	0.846524389087195	0.3972602740853	0.999847599583459
4930556M19Rik	167.714429381985	0.131680702660491	0.529044170860802	0.248903040451678	0.80343578336153	0.999847599583459
1700026F02Rik	8.48777938443208	0.309063375670901	1.40335490004907	0.22023179999592	0.825690631728783	0.999847599583459
Kdm6a	4267.58591488717	-0.0357867962088905	0.419353429229814	-0.0853380316326891	0.931992656926224	0.999847599583459
Mettl1	96.9264334357274	0.129315032934517	0.629376402193955	0.205465334390892	0.837208579444712	0.999847599583459
Aanat	7.24884063028295	0.661802597206617	1.35647657093941	0.487883544312374	0.625632330974363	0.999847599583459
Dnajc2	895.124110265396	-0.175794808122497	0.426760573346804	-0.411928418653703	0.680391890308896	0.999847599583459
Mid1	79.8599033960292	0.975454705708052	0.799236584760069	1.2204830513369	0.222281810698192	0.999847599583459
Bcl11a	54.1725850484292	-1.2552759019652	0.743895682719634	-1.68743539063971	0.0915196635444227	0.999847599583459
Tpx2	1573.91855082077	0.0592934006170867	0.359969761741275	0.164717726095292	0.869166164155838	0.999847599583459
1700001G11Rik	4.75929291903033	-0.361204618914846	1.56988031673572	-0.230084175885398	0.818026360873897	0.999847599583459
Mad2l1bp	37.5235657803193	0.708047338237502	0.708320230740147	0.999614732869679	0.317496990512126	0.999847599583459
Tars2	179.01018091798	-0.259795784190935	0.475292391143506	-0.546602026524962	0.584652176526891	0.999847599583459
Mrps34	26.5135005275096	-0.304927757408895	0.8353130166898	-0.365046098069046	0.715076995847684	0.999847599583459
Pycard	114.640479624446	0.266268283834286	0.518808606647107	0.513230274946848	0.607790250686662	0.999847599583459
Ints12	130.656732259745	1.06408192844275	0.520330888972176	2.04501010990268	0.0408538613984391	0.999847599583459
Mybphl	13.4275049434543	1.12032655902187	1.17819530392858	0.950883571922455	0.341663482151302	0.999847599583459
Trnau1ap	300.588914519919	0.309836054224229	0.426896556122365	0.72578719547088	0.467969237762761	0.999847599583459
Rreb1	1626.34199003556	-0.0299827895988241	0.415401313469501	-0.0721778882892855	0.94246034185788	0.999847599583459
Gnpda1	395.216480866944	-0.422589350499095	0.426949859928761	-0.989786834851303	0.322278321026525	0.999847599583459
Ksr1	438.493508921086	-0.428225657257142	0.497496309251405	-0.860761475600701	0.389369426815198	0.999847599583459
Thbs3	14.4829909896437	0.878245313510558	1.02280414245904	0.858664212484577	0.390525800215947	0.999847599583459
Sart1	162.635863200343	0.39508122184974	0.569993455426985	0.693132908962582	0.488226146986819	0.999847599583459
Cuta	81.0287563642499	0.138095480942055	0.597761709297921	0.231020954996013	0.817298522591909	0.999847599583459
Syt17	26.551982155565	0.877676712984981	0.855811166359919	1.02554949910044	0.305103982050777	0.999847599583459
Amdhd2	254.45642367156	-0.295472135880098	0.418052234503188	-0.706782816820093	0.479701454471574	0.999847599583459
Dgkk	10.9348133678883	0.689270596506277	1.29193490975794	0.533518052109466	0.593675018202423	0.999847599583459
Gprasp1	938.144307771091	-0.0840426423960889	0.411169309433061	-0.204399113620544	0.838041622792256	0.999847599583459
Zfp7	606.43833025635	-0.20811069677109	0.43365927255947	-0.479894493072441	0.631302417221487	0.999847599583459
Fam178b	1441.48725548175	0.0152202703143739	0.369672814013256	0.041172273798387	0.967158557227317	0.999847599583459
Syce2	421.185210098162	0.0404547116089522	0.400645837191317	0.100973747518645	0.919571300089043	0.999847599583459
Tekt4	1.6429408872948	3.58927020148844	3.22732023285428	1.11215186052797	0.266072861915763	0.999847599583459
Vezt	579.054520920675	0.0423553473114445	0.448711098282198	0.0943933579392032	0.924796691845184	0.999847599583459
Stil	981.97362103794	-0.0347712363033001	0.372967679686811	-0.0932285508827421	0.92572199283525	0.999847599583459
Tbl2	300.578715921548	-0.663511501519162	0.494166877360586	-1.34268712031666	0.179373306930121	0.999847599583459
Rrm2	664.274851287841	-0.290495030008593	0.436476826658846	-0.665545138403525	0.50570188281718	0.999847599583459
St6galnac2	446.067083395756	0.0739760228897528	0.467820093606364	0.158129212277911	0.874354982125841	0.999847599583459
St3gal1	62.9640921886051	0.0229777516321494	0.612724248304476	0.0375009667003276	0.970085569375069	0.999847599583459
Zfp317	1059.67398147848	0.169813796308602	0.400752211631808	0.42373763981774	0.671757161441859	0.999847599583459
Pdia6	546.666828691905	0.107109008890774	0.430018949176699	0.249079741941238	0.803299099305953	0.999847599583459
Mrpl1	1057.25178067857	-0.129612725806	0.391526763820016	-0.331044357073844	0.740610980608299	0.999847599583459
Dcaf7	652.078130111083	-0.0804817069444955	0.405547900871679	-0.198451790211487	0.842691600372627	0.999847599583459
Pdilt	3.36229986319779	0.930998696478553	2.18533168675986	0.426021689118928	0.670092041793702	0.999847599583459
Fendrr	3.47243358837478	2.1298582534993	2.26036893633095	0.942261335866923	0.346058858129101	0.999847599583459
Ccdc163	130.466873161701	0.369971794350568	0.557232013141303	0.66394569160683	0.506725070744095	0.999847599583459
2410004B18Rik	163.691879397451	0.263258222146363	0.451561456954088	0.582995333397397	0.559896441712535	0.999847599583459
Disp3	4.80516123518894	0.697628306185161	1.70712735067302	0.408656276235119	0.68279192529647	0.999847599583459
Ccdc34	59.9872863684802	0.0164270832162412	0.57920489325118	0.0283614372178955	0.977373880461841	0.999847599583459
Rabggtb	2483.68109517136	0.289002355998439	0.537841699325755	0.53733720602314	0.591034709744714	0.999847599583459
Pex11b	4.34776052384408	1.38942855068709	1.70686471221077	0.81402383021175	0.41563129938673	0.999847599583459
Dand5	282.039425528076	0.408366660302936	0.415117764215677	0.983736894696626	0.325244894275788	0.999847599583459
Mir22hg	68.1365245363475	0.508636219903638	0.736287280048828	0.690812178460976	0.489683581252181	0.999847599583459
AU019990	48.4466818556478	-0.0061664002857479	0.688003060448466	-0.00896275124376397	0.992848854903411	0.999847599583459
Mrps12	81.0715101464436	-0.0172718538316042	0.563195049335288	-0.0306676236802674	0.975534611571549	0.999847599583459
Exoc1	902.041968544219	-0.257391315617028	0.390779969980263	-0.658660462126624	0.510113827624304	0.999847599583459
Gm10649	18.0709907230191	-0.245956763909652	1.19449191110407	-0.205909107984092	0.836861910758116	0.999847599583459
Nkx6-2	10.0022293835446	0.472207620475777	1.1326692105144	0.416898081180582	0.676752957115577	0.999847599583459
Lrrc75a	1004.54880855186	0.404347697157098	0.533306455440679	0.758190141956898	0.448337161906699	0.999847599583459
Slc23a2	2416.88209300994	-0.289061062638859	0.364780147904353	-0.79242542199597	0.428112661100487	0.999847599583459
Atg13	786.061297543402	-0.177779573185532	0.394672215665189	-0.45044866633416	0.652386960621843	0.999847599583459
Setd2	1714.66978564659	-0.012739542079175	0.379138697741586	-0.033601270867523	0.973195108836197	0.999847599583459
Nhsl1	913.130903476355	0.0810924580672926	0.403334026181128	0.201055335784826	0.840655305675632	0.999847599583459
Cops7a	255.352935455385	0.0128577927595237	0.455276840677665	0.0282417017750899	0.977469377269859	0.999847599583459
Cops6	60.1366104855428	-0.161707787409371	0.622423855336365	-0.259803325375411	0.795015485738091	0.999847599583459
Rpl21	2836.19922967095	-0.416400609845785	0.54204672893305	-0.768200576849558	0.442368030857598	0.999847599583459
Derl3	27.5947907511527	0.288125231593156	0.82978010022389	0.347230828403109	0.728417912248531	0.999847599583459
Kctd18	227.613623666597	-0.457289983015081	0.434521730318216	-1.0523984213176	0.292616792687379	0.999847599583459
D330050G23Rik	12.3249646317407	1.4299045962857	1.34721532735764	1.06137791580077	0.28851818910045	0.999847599583459
Inppl1	108.323452538942	-0.52118426421991	0.552223694078904	-0.943791926728593	0.345275986960506	0.999847599583459
Trp63	12.7866676550733	0.79637861381218	1.13731161724506	0.700229032867238	0.483784283085179	0.999847599583459
Mocs2	123.03614528645	0.10864653816489	0.50696418455276	0.214308113818213	0.830306791114032	0.999847599583459
Rnf34	255.7559783784	0.447615281104399	0.420962198691681	1.06331466933505	0.287639274920538	0.999847599583459
Ttc39a	110.858541654321	0.306452024999681	0.578515113287101	0.529721727161859	0.596304881436954	0.999847599583459
Tmc7	143.10585569838	-0.483675020380732	0.576743033023636	-0.838631752246775	0.401675986887931	0.999847599583459
Nkd2	85.0869781351502	0.978138253488878	0.748214083924042	1.30729730234292	0.191111760059217	0.999847599583459
Matn2	957.345944422458	1.00459913324447	0.514165966755451	1.95384214086321	0.0507198888692197	0.999847599583459
Tmub1	3.07965745378461	-1.33456402145368	2.01577067787732	-0.662061431937794	0.507931852002536	0.999847599583459
Folh1	11.9979904920863	0.64132706281695	1.26359585202254	0.507541285285503	0.611775076083962	0.999847599583459
Stk32b	9.70061637235052	0.668573495541865	1.31858009655477	0.507040487937545	0.612126410366425	0.999847599583459
Sdf2l1	11.8303415273677	0.220723258251685	1.0414361036312	0.211941239104429	0.832152877182735	0.999847599583459
Ulk2	117.48031084812	-0.0281747748600096	0.655214072159415	-0.0430008695740506	0.965700840676467	0.999847599583459
Rhbg	15.8953531146351	1.08204923962064	0.97668284120339	1.10788189775856	0.267912824424652	0.999847599583459
Ralgps2	1325.02340675661	-0.491164867706335	0.37858185698154	-1.29738089305818	0.194500163419285	0.999847599583459
Vmn2r95	2.39592061421005	0.140218955609903	2.37982999587193	0.0589197362219688	0.95301603812717	0.999847599583459
Tiam1	1352.27202389368	-0.213371720049791	0.378752391679511	-0.563354119306368	0.573193772719773	0.999847599583459
Ypel1	226.243267402697	-0.228386651229986	0.484540526378679	-0.471346850875167	0.637393063872208	0.999847599583459
Klhl22	1077.95461534382	-0.864720599371116	0.517282428581606	-1.67166049259046	0.0945912888240603	0.999847599583459
Ndrg2	60.6207893929224	-0.990456906589436	0.69552524745216	-1.42404162928329	0.154434421705388	0.999847599583459
Man2c1	307.365930447357	-0.27423666191633	0.428111246664472	-0.64057336510774	0.521799909070229	0.999847599583459
Setd6	172.837685603598	0.298047068146171	0.445289672359846	0.669332990739821	0.503283086429499	0.999847599583459
Sis	2.19434372138256	-0.387591013075664	2.36763834077331	-0.163703639361183	0.869964452406496	0.999847599583459
Porcn	80.4206165737956	1.00278037835141	0.671762919324344	1.49275934932521	0.13550019165549	0.999847599583459
Gm12250	19.1739274995535	1.45900986429489	0.944659313786466	1.54448259070961	0.122471465569963	0.999847599583459
Satb2	800.334832888919	0.173995786550137	0.385663499706853	0.451159590374492	0.651874531686513	0.999847599583459
Mark3	1754.51256622958	-0.131259332611571	0.363678111602432	-0.360921728374628	0.718157959980393	0.999847599583459
Itgb3	44.0961490408026	-1.07381251185438	0.703187639462485	-1.52706397495155	0.126745103931392	0.999847599583459
Zkscan3	665.564355109995	-0.0291137487713012	0.404961990990614	-0.0718925465080894	0.942687421726954	0.999847599583459
Ripk4	79.1351779339443	0.940873985952543	0.732443301700858	1.28456903594814	0.198942924756222	0.999847599583459
Pde1a	89.8567000751341	0.848633032002396	0.570487514547347	1.48755758953944	0.136867604992669	0.999847599583459
Enpp4	78.4812480808028	0.0914589373775068	0.573744523099531	0.159407077009502	0.873348163558865	0.999847599583459
Igsf1	7.77407867604948	-0.407347724341227	1.47030302119374	-0.277050185213183	0.781741571503571	0.999847599583459
Fbf1	176.169469473589	-0.616054303784292	0.481625455367295	-1.27911491578966	0.20085659182831	0.999847599583459
Atraid	71.9048966237573	-0.395266341479119	0.544513106090686	-0.725907856133932	0.467895260077299	0.999847599583459
Dock9	1444.21651312829	-0.169153596073584	0.373317256002415	-0.453109502316949	0.650469893275211	0.999847599583459
Wdr76	861.767109719365	-0.717060562219155	0.403155220436452	-1.77862154790622	0.0753018289507469	0.999847599583459
Crtac1	169.895126394983	-0.16761975479136	0.643827340988013	-0.260348922949019	0.794594638252967	0.999847599583459
Paqr7	43.0970512723046	0.134449669566595	0.676811959691325	0.198651438765819	0.842535413082257	0.999847599583459
Phf23	91.4891526319903	-0.283773162757679	0.583618677793123	-0.486230433595322	0.626803795973219	0.999847599583459
Ms4a8a	1.93465036153353	1.18588624140221	2.72027403651167	0.435943667985348	0.662877601191067	0.999847599583459
Tpm1	351.785552821961	-0.00954311441616117	0.398144480119063	-0.0239689733066432	0.980877357308131	0.999847599583459
Gramd4	112.31840680708	0.173890943106405	0.539078358506321	0.322570810648422	0.747020302665753	0.999847599583459
Polk	978.203391641208	0.472630394744866	0.495165617153279	0.954489525064424	0.339835909077157	0.999847599583459
Syne1	540.686230450006	-0.00162616785563277	0.450023179698713	-0.00361352021182881	0.997116834287337	0.999847599583459
Dbi	392.250026350894	-0.0550771876261886	0.460610260573215	-0.119574382814762	0.904820313648535	0.999847599583459
Daxx	53.3024681145653	-0.0574436801120805	0.631958664475779	-0.0908978440223319	0.927573763323115	0.999847599583459
Cyp1a1	8.76030804134506	1.47866880600029	1.44585804437675	1.02269293431063	0.306453053190738	0.999847599583459
Cyp46a1	4.49335928240684	-0.44971042079766	1.58280940281144	-0.2841216510332	0.776317155269124	0.999847599583459
Eif4ebp3	44.761548155266	0.00859958418419431	0.641344783190054	0.0134086756602586	0.989301745288635	0.999847599583459
Mprip	813.650212993469	-0.0560043752381561	0.384086163271381	-0.145812009370891	0.88406979512771	0.999847599583459
Grin3a	111.299711466577	1.10244183471742	0.618683935316938	1.78191443447237	0.0747631862802618	0.999847599583459
Epc1	1512.86472596006	0.620868143926156	0.409337351016535	1.51676396591787	0.129326287835276	0.999847599583459
Dnm1l	2384.05800568927	-0.29843531508688	0.355593139995267	-0.839260608601313	0.401323082856228	0.999847599583459
Klk1	9.18714254529501	-0.566141606115091	1.16313213068902	-0.486738858963272	0.626443403579901	0.999847599583459
Rfc1	1958.22701696333	-0.295465452881154	0.376580126888339	-0.78460181986386	0.43268706272033	0.999847599583459
Rbp1	12.8499275325351	-0.445220253564398	1.23347216293125	-0.360948764750691	0.718137748419905	0.999847599583459
Zfp850	525.275273241045	-0.275913458656798	0.453387121695226	-0.608560423209971	0.54281584399715	0.999847599583459
Tnip1	1089.71455395109	-0.641134899559395	0.441667006223328	-1.45162507166136	0.146605883588428	0.999847599583459
Smarcd1	233.107203625989	-0.0240166167577878	0.471632614142045	-0.0509222984959954	0.95938743692828	0.999847599583459
Kis2	105.721087076897	0.489089542787671	0.691647123648884	0.707137391401859	0.479481101415587	0.999847599583459
Lpcat1	1079.5335714555	-0.150053702804092	0.401924724840321	-0.373337825543592	0.70889702750596	0.999847599583459
Dnm1	4.50250248962418	1.47537908255887	1.93985999968061	0.760559567598583	0.446920177375895	0.999847599583459
Secisbp2l	400.205069635595	-0.0727677551677454	0.425761119067497	-0.1709121662568	0.864292830133218	0.999847599583459
Rragd	432.039504153515	0.24737224517729	0.41682385581406	0.593469499710304	0.55286698905758	0.999847599583459
Lrp8	341.906091535393	0.288767154717277	0.463021597030388	0.623658068153407	0.532852166586479	0.999847599583459
Hsf4	10.5457976784621	0.376846353115339	1.29416236959169	0.291189391663608	0.770906475441884	0.999847599583459
Ampd3	185.965776181846	0.446707153022053	0.547540801134149	0.81584267710601	0.414590120909494	0.999847599583459
Mgst2	9.19235242630332	1.78736233123822	1.24240787354381	1.43862765948191	0.150256045319773	0.999847599583459
Sh3bp1	111.347757063005	-0.629907722625358	0.54295171352185	-1.16015422170688	0.245986021465153	0.999847599583459
Usf1	246.859171241533	-0.292726459513181	0.436081519428793	-0.671265454900756	0.50205143734137	0.999847599583459
Wdr44	11.1569859707601	0.412177230487578	1.12952385288902	0.364912373858541	0.715176817316032	0.999847599583459
Adamts10	34.2137764161663	-0.00690180073482785	0.698392134306244	-0.00988241475784064	0.992115102184119	0.999847599583459
Col26a1	70.5483426211008	0.303073206646963	0.586353015698053	0.516878396687625	0.605241049119852	0.999847599583459
C2cd6	13.1832408057394	0.674899289897134	1.13871274291661	0.592686166107619	0.55339120129479	0.999847599583459
Itpa	559.64391536365	0.562788988281727	0.396823513938574	1.41823497981736	0.156122172513921	0.999847599583459
Rint1	494.351484602327	-0.139280178855535	0.433239269307559	-0.321485582500738	0.747842436372341	0.999847599583459
Vasp	743.804442956185	0.25527261606028	0.504894634480466	0.505595818666115	0.613140417524074	0.999847599583459
Pla2g4a	20.8437301764145	0.476752577079714	0.996699551484296	0.478331284858841	0.632414432844683	0.999847599583459
Igfbp7	96.1373363433437	0.699393797209717	0.616722617916202	1.13404920930717	0.256773906881048	0.999847599583459
Rgl2	63.6824275000633	-0.643628524163525	0.601574124786391	-1.0699072610413	0.284661054431099	0.999847599583459
Ptpra	647.746782791104	-0.155169583632858	0.419624847140745	-0.369781686404316	0.711545161693822	0.999847599583459
Rabggta	197.960740438429	0.147707666928808	0.509728113330741	0.28977735986276	0.771986569292584	0.999847599583459
Ccdc186	563.547975380849	0.237745000908294	0.414805142862897	0.573148633759524	0.566544060312446	0.999847599583459
Slc16a11	1.7446489927064	-2.05230250903146	2.7339713187682	-0.750667168650523	0.45285298638867	0.999847599583459
Timm10b	59.2229624091437	0.287951533741919	0.609529422978848	0.472416134293671	0.636629790281344	0.999847599583459
Arvcf	255.093013451356	0.0418997507631047	0.479637538103544	0.0873571133084653	0.930387657628197	0.999847599583459
Kcnj15	2.58708455244096	-0.763069594734677	2.46315376796657	-0.309793730565437	0.756717819520388	0.999847599583459
Palld	1099.90244365826	0.710303097760161	0.424147124600332	1.67466206078721	0.0940005552223363	0.999847599583459
Csde1	2278.37649822737	0.0797841251013088	0.372570767263454	0.214144887660742	0.830434072319858	0.999847599583459
Dctn6	543.500127609826	0.100915824348112	0.433775405888739	0.232645334378401	0.816036821271937	0.999847599583459
Fgd4	1034.06078417227	-0.28584865893004	0.37813609117281	-0.755941222228919	0.449684437283865	0.999847599583459
Tpk1	2872.07965320062	0.0436192840604711	0.439459284959551	0.0992567128590444	0.920934446771031	0.999847599583459
Mgme1	538.347637646935	-0.0532663687658913	0.403121649460908	-0.132134726172916	0.894877729200351	0.999847599583459
St7	1020.77920594378	0.0904031421080917	0.432734826859483	0.208911177231056	0.834517578513504	0.999847599583459
Azin2	351.014851155588	1.09474076034909	0.736999565241297	1.48540217929528	0.137437318725209	0.999847599583459
Ddit3	284.955284821355	0.518149837949909	0.585129027526227	0.885530906132809	0.375870358214218	0.999847599583459
Ltbp1	311.87725439866	-0.951184844749057	0.473422771103729	-2.00916580867347	0.0445195524301427	0.999847599583459
Cc2d2a	452.252187782029	0.391659667114881	0.50469066182958	0.776039060629844	0.437725923075113	0.999847599583459
Gpr135	7.26618672640343	-0.525840227975582	1.36602849029865	-0.384940893773468	0.700281207208558	0.999847599583459
Ffar4	5.10410259275305	0.694454994432201	1.64152467068373	0.423054862856825	0.67225523346277	0.999847599583459
Aida	468.43318992857	-0.255979988133384	0.439370285663605	-0.582606508646262	0.560158222880324	0.999847599583459
A730020M07Rik	1.49253702686145	0.728963658242731	2.94726848725045	0.247335341654873	0.804648709570205	0.999847599583459
Homer3	268.950669869598	-0.191783642760787	0.493266582066362	-0.388803234870238	0.697421707669655	0.999847599583459
Hint3	89.9083315308024	-0.0010649771069357	0.51460429514471	-0.00206950683658056	0.998348773625278	0.999847599583459
Etfdh	262.921183978096	0.38618003949482	0.464654039382533	0.831113057809644	0.405909763785023	0.999847599583459
Alg6	639.392395536501	-0.599477183291358	0.431683868312096	-1.38869489294409	0.16492554783161	0.999847599583459
Slc44a5	22.2404373377871	0.419900267476587	0.898623071714836	0.467270739749976	0.640306188071134	0.999847599583459
Tspan2	64.2148817469422	-0.326177762257513	0.577187047766265	-0.565116219291187	0.571994717215623	0.999847599583459
Rufy3	952.860765858308	-0.416668594664104	0.391720458260431	-1.06368862253063	0.287469780261412	0.999847599583459
Als2	1046.83488151393	0.124628532682275	0.369739516637579	0.337071173283424	0.736063247517095	0.999847599583459
Vgll1	2.61036223875105	0.0421603761251871	2.08522795065544	0.020218593421374	0.98386899551173	0.999847599583459
Nus1	771.668431877754	0.0253152600601095	0.417993252663907	0.0605638007282968	0.951706603411963	0.999847599583459
Cttnbp2nl	256.965302072289	0.420644014531937	0.457011054313065	0.92042415727604	0.357351149505385	0.999847599583459
Adamts18	15.5019296513364	0.0352727470478546	1.2760360597913	0.0276424375135789	0.977947334343682	0.999847599583459
Asb18	17.3278984169017	0.439141812996875	0.891230451408843	0.492736544518521	0.622198752360232	0.999847599583459
Mettl18	7.55072212524779	1.91938326379721	1.43265459632671	1.33973901924334	0.18033020724848	0.999847599583459
Zfp819	467.270616187661	-0.0176570805876444	0.5221224031603	-0.0338178949625024	0.973022365990495	0.999847599583459
Ubap1	25.4124526310623	0.189432150985958	0.758729747815668	0.249670125010019	0.802842463431193	0.999847599583459
1700049E22Rik	3.97613844536584	0.946622084064174	1.82575330923418	0.518483016997099	0.60412130625612	0.999847599583459
Iqch	28.7034665433343	0.512543753002035	0.971203178729027	0.527741016738412	0.597679100585469	0.999847599583459
Slc2a4rg-ps	44.3923892433489	0.324090995486082	0.644497131257569	0.502858709167103	0.615063613328753	0.999847599583459
Retreg1	445.483749177156	0.0661437129870124	0.497693051334482	0.132900615770421	0.894271979910377	0.999847599583459
Fhl1	525.487722334595	-0.541643114146417	0.390659470610441	-1.38648402226125	0.16559915578858	0.999847599583459
Hnrnpf	3464.74077861945	0.138033806220795	0.354757234582061	0.389093703426266	0.697206831153833	0.999847599583459
Sfxn4	150.064697896118	0.12540224824816	0.483853138627474	0.259174196128774	0.795500839552219	0.999847599583459
Sfxn3	48.0030428416204	-0.0832426322237377	0.759802506135093	-0.109558249086555	0.91275972366651	0.999847599583459
Camsap2	568.898663102601	-0.100260795748215	0.394002283301538	-0.254467550056006	0.799134370443002	0.999847599583459
Psmc5	316.273692581038	0.114918715230784	0.413337031343519	0.278026662303278	0.78099189175671	0.999847599583459
Fli1	7.08184022053644	0.560679512570006	1.43416727313521	0.390944294346024	0.695838412069075	0.999847599583459
Peg12	1.55954406052746	0.214880910823833	2.91675163768316	0.0736713088792563	0.941271928929669	0.999847599583459
Mlip	20.1903176407644	-0.950037735501877	1.15638965388118	-0.821555028889508	0.411330192929915	0.999847599583459
Cldn10	42.7361871789976	1.42610357960867	0.986177648492172	1.4460919711465	0.148151407373214	0.999847599583459
Rad18	1392.90500405364	-0.677811167062655	0.405827970239691	-1.67019332517255	0.0948811202125637	0.999847599583459
Mrpl53	46.4848740176675	-0.33839081586861	0.67519833389925	-0.501172468709176	0.616249748424413	0.999847599583459
Tspan11	1.80160289032416	0.0587679205687003	2.51228100348576	0.0233922560761159	0.981337382073468	0.999847599583459
Nadsyn1	136.745883015102	-0.66707828631439	0.478389405279686	-1.39442529235025	0.163189214836022	0.999847599583459
Lrrc40	776.786931019532	-0.303091518870919	0.421153298769668	-0.719670295249623	0.471728019697532	0.999847599583459
Spag16	86.9726654926795	-0.669510746895	0.730708728045373	-0.916248460157201	0.359536593621119	0.999847599583459
Hmx1	1.64895905448676	0.406804219722338	2.66571640371772	0.152605963318151	0.878709022040332	0.999847599583459
4933439C10Rik	25.3986708606059	-0.161391981281145	0.900281644497872	-0.179268323715697	0.85772701792821	0.999847599583459
Pdcd4	80.6581847716261	0.475590722083878	0.606441506093767	0.784231813464204	0.432904101072468	0.999847599583459
Pik3c2g	19.4791643269906	-0.156951693983271	1.17165372424625	-0.133957406301287	0.893436255635344	0.999847599583459
Zeb2	12.1288423124351	-0.58566733637249	1.05445502546663	-0.55542182665715	0.57860616666428	0.999847599583459
BC031181	99.0707824332257	0.23202194627831	0.529949575491553	0.437818911474924	0.661517560784198	0.999847599583459
Cyp39a1	188.512347801902	-0.33208306486832	0.485859521840318	-0.683496051719786	0.494293444237903	0.999847599583459
Rpap3	259.085962980046	-0.195183913765488	0.489002281607871	-0.399147245537813	0.689784711847228	0.999847599583459
Pmfbp1	28.4453728397022	2.07117545289846	0.969475930328438	2.13638666841042	0.03264790979781	0.999847599583459
Armcx3	7.34302954431044	-0.220569932851	1.33859442015422	-0.164777268999514	0.869119296166595	0.999847599583459
Lama1	1261.34598943262	-0.390043311055506	0.40302391488957	-0.967791976221509	0.333148271863569	0.999847599583459
Fanca	856.004198417166	-0.314369930945553	0.377053595024118	-0.833753967855535	0.404419639761745	0.999847599583459
Naa30	367.029171028399	-0.467529066264877	0.495980346376952	-0.942636275167138	0.345866978562494	0.999847599583459
Ovch2	2.50372302920539	4.17200265225002	2.63207477583184	1.58506235862221	0.112952166795804	0.999847599583459
Rap1gap	130.337663248376	0.884789670006699	0.595319710332643	1.48624286186041	0.137214894042192	0.999847599583459
Chchd6	469.027357821632	-0.67262045396031	0.487316265897336	-1.38025446928548	0.167508308365227	0.999847599583459
Zfp57	92.6774052071323	0.424146404187006	0.618576228018935	0.685681707403122	0.492913844458718	0.999847599583459
Rapgef4	103.822452732285	2.2358814754801	0.847782011755942	2.63733063980574	0.00835613397530513	0.999847599583459
Zbed4	41.1871303779697	-0.416520897514123	0.651119745965676	-0.639699379560944	0.522368058906196	0.999847599583459
Gtf2h3	292.192009265045	-0.0888378269949113	0.464310781609876	-0.191332681715659	0.848264957734578	0.999847599583459
Fcgrt	25.2241712204919	-0.788206400582811	0.883446147388347	-0.892195186897261	0.372288321559367	0.999847599583459
Mapk1	2860.02486576402	-0.312770627871018	0.401892501240707	-0.77824449798253	0.436424888558985	0.999847599583459
Ahcyl1	128.56828326671	-0.0904839862030869	0.46484377614756	-0.194654614832067	0.845663344290442	0.999847599583459
Cox7b2	256.383089618317	0.066835793302579	0.497288378016983	0.134400473160257	0.893085907501859	0.999847599583459
Rgs17	15.1678296096009	-0.322280720426026	0.964696300427494	-0.334074796682864	0.738323117902703	0.999847599583459
Mzf1	51.1840056752343	0.147860330212442	0.60296234678733	0.245223156968694	0.806283647019898	0.999847599583459
Cdk2ap1	147.946830726579	-0.111957790820134	0.530220067139017	-0.211153439409112	0.832767541533721	0.999847599583459
Srcin1	275.941846539049	-0.17302117722545	0.47890900850557	-0.361281943234604	0.717888690662254	0.999847599583459
Nphs1	256.250075366027	-1.37874921445469	0.496661546401733	-2.77603374862338	0.00550264962940481	0.999847599583459
Tsnaxip1	87.3848780350846	0.920810951511892	0.566086804474976	1.62662500562243	0.103816765171497	0.999847599583459
Phyh	248.396964447452	-0.600214494066903	0.495751139816194	-1.21071732540936	0.226003760003473	0.999847599583459
Vdac1	1929.84044703118	-0.432210365563405	0.446817700183877	-0.967308066322214	0.333390052500426	0.999847599583459
Grb2	83.1294893300896	0.129941842404255	0.51984811310876	0.249961169671629	0.802617377679792	0.999847599583459
Pax7	13.5595413477788	0.635262981716985	1.06601081635642	0.595925455886355	0.551225026666609	0.999847599583459
Smarcd3	17.4236888571293	0.169500304354226	0.965676691361848	0.175524899658899	0.860667207380195	0.999847599583459
Khdc3	49.9535012540775	0.349070934409036	0.799886598866864	0.436400528404323	0.662546155653246	0.999847599583459
Rab5a	1062.07003903369	0.617649500062799	0.366881000607804	1.68351454297048	0.0922755264713703	0.999847599583459
Slc25a23	39.8451884270474	-0.870448286565007	0.63754564069014	-1.36531132990377	0.172155219480147	0.999847599583459
Cd68	22.622432007063	-0.0669805806996958	0.841939765797833	-0.0795550743897031	0.936591127351311	0.999847599583459
Sh3kbp1	211.790826138303	0.181941807770266	0.488547462498014	0.372413781129824	0.70958479481815	0.999847599583459
Pan3	2235.5646917117	-0.359292363913935	0.356418863558122	-1.00806214443065	0.313424629489659	0.999847599583459
4930550C14Rik	66.9234467600485	1.35057402471482	0.718686648335566	1.87922515026912	0.0602137569130669	0.999847599583459
Cobll1	91.5387544926949	-0.529424323314432	0.515234125496043	-1.02754126156672	0.304165666655767	0.999847599583459
Dguok	275.618471998527	-0.396814507352001	0.476652380429549	-0.832502938502899	0.405125120233702	0.999847599583459
Rpl3	3314.44484303038	-0.0239923927133084	0.565365836769493	-0.0424369340220505	0.966150385765105	0.999847599583459
Cntn6	16.3993308648521	0.31179841972568	1.10119860314387	0.283144583398044	0.777066006706004	0.999847599583459
Ap1ar	609.780567681269	-0.338511059406977	0.437373600045901	-0.773963173294986	0.43895256942837	0.999847599583459
Barhl1	44.6398119774681	0.267390770455867	0.654278081163912	0.408680617850134	0.682774059445295	0.999847599583459
Fmn2	1632.48208341626	0.630107914894178	0.48505200152371	1.29905229318671	0.193925983657997	0.999847599583459
Srfbp1	1510.62512575248	0.31283837350939	0.365259573239931	0.85648233866794	0.391731037772526	0.999847599583459
Ccdc30	161.156785067765	-0.67124875086373	0.493610535504617	-1.35987525099624	0.173869404012982	0.999847599583459
Myl12a	439.604920403921	0.748093126352448	0.431214469515367	1.73485163239818	0.0827670880921067	0.999847599583459
Stard3nl	708.746580520667	0.212765282584396	0.45313103203648	0.469544717845028	0.638680328989885	0.999847599583459
Xaf1	24.1121732962233	-0.0633784512014734	0.989339586174832	-0.0640613719365248	0.948921359368041	0.999847599583459
Kansl2	1784.60783340218	0.1419788892981	0.369807224375534	0.383926759510578	0.701032732235921	0.999847599583459
Otub1	254.923703205658	0.206734949784314	0.510032086349622	0.40533714508816	0.685229706174042	0.999847599583459
C2cd5	44.6863686174685	-0.335313610425015	0.624485025963678	-0.536944196392177	0.591306161029711	0.999847599583459
Capza1	1100.72969335059	0.0405850720109072	0.424363187804102	0.0956375886912283	0.923808410557434	0.999847599583459
Asap1	2602.01617328424	-0.149782624728772	0.375544575519356	-0.398841134961492	0.690010265229488	0.999847599583459
Alyref	106.856902059126	0.108114458297762	0.531652959042033	0.203355321284339	0.838857318583759	0.999847599583459
Prkacb	938.930771436733	-0.429577785720445	0.400538926589384	-1.07249946809996	0.283495752730975	0.999847599583459
Scyl2	575.094412442131	-0.0269138325140167	0.421736257154641	-0.0638167386783347	0.949116149888521	0.999847599583459
Gm12505	9.43328335418214	1.74249816731231	1.257554409016	1.3856244746307	0.165861600838312	0.999847599583459
Rgs19	25.6073422302849	-0.495243171431352	0.765726216849571	-0.646762720844183	0.517785522955948	0.999847599583459
Ctbp1	107.386759999266	0.446264773499891	0.599870368347576	0.743935351781398	0.456915586945436	0.999847599583459
Txndc16	211.980110151511	-0.306935167813276	0.453501802882414	-0.676811350831299	0.498525655375242	0.999847599583459
Mfap2	11.1619370250553	0.453497482248562	1.15978400535593	0.391018913999755	0.695783255311605	0.999847599583459
Ncor2	1299.21803931363	0.182417484697379	0.462016629713882	0.394828828586424	0.692969217706175	0.999847599583459
Avpr1b	4.88228725419146	1.33307005430999	1.71006326339379	0.779544291048265	0.435659157713502	0.999847599583459
Ckm	2.23882595972218	2.69632617048766	2.670081034043	1.00982934079904	0.312577060286962	0.999847599583459
Ncan	5.2181655224097	0.259345408746674	1.56536547381235	0.165677225597071	0.868410969677542	0.999847599583459
A830082K12Rik	4.60312906730612	-0.400475956256186	1.71587526917101	-0.233394561627821	0.81545503577466	0.999847599583459
Ablim2	833.579019661359	0.749580779121161	0.503442723499364	1.48890974907915	0.136511135997836	0.999847599583459
Fgf1	24.1760286637353	-0.696971460336454	0.848153269930941	-0.821751781247278	0.411218181898792	0.999847599583459
Armt1	528.404204312208	-0.141050526957889	0.422627813527396	-0.333746437037906	0.738570905020006	0.999847599583459
Ncbp3	23.7346218310925	-0.337327403128278	0.778361114941171	-0.43338162281369	0.664737549046457	0.999847599583459
Slc15a3	4.51331958731259	-0.36636697625827	1.60911660316676	-0.227682055816997	0.819893423463991	0.999847599583459
Ccnc	567.517104300574	-0.00607010575278995	0.400833771854225	-0.0151436984082208	0.987917538663425	0.999847599583459
Atp2a3	65.5689983920263	0.148128448269483	0.58615669752541	0.252711346462201	0.800491279218239	0.999847599583459
2810004N23Rik	1313.07397399804	0.13607699429269	0.427757232293984	0.318117343248491	0.75039592845345	0.999847599583459
Rwdd1	520.666331946568	0.14812355583875	0.406093337900757	0.364752489180085	0.715296173252388	0.999847599583459
Grtp1	1084.66650858432	0.109113250318396	0.374995551926241	0.290972118890247	0.771072643259429	0.999847599583459
Podxl	141.382979945231	0.299611190868292	0.470629394848684	0.636618099395645	0.52437363284426	0.999847599583459
A330076C08Rik	23.1010475635409	0.415647579027118	0.833119818198876	0.498904923334686	0.617846365481464	0.999847599583459
Zfp617	185.53917320893	0.776548615705737	0.44809091733215	1.73301574673542	0.0830928700130288	0.999847599583459
C1ql1	25.3256292100365	-0.908034779640559	0.815220536166702	-1.11385169945581	0.265342813414371	0.999847599583459
Bpnt1	11.4870992169526	-0.292663162176966	1.06957370931074	-0.273625987278208	0.784372060948734	0.999847599583459
Ube3a	1101.2003306315	-0.270728774970397	0.446165945921058	-0.606789418702739	0.543990671186594	0.999847599583459
Ubb	499.658795140464	-0.235733841107871	0.4888091222695	-0.482261542119711	0.629620163340643	0.999847599583459
Tyr	3.3819820272752	2.58247131223456	2.33695912852895	1.10505625909691	0.269135212305529	0.999847599583459
Med21	155.427669951701	0.167937449595096	0.529863097691896	0.316944981310528	0.751285350014124	0.999847599583459
Ftsj3	682.794300030843	-0.3198446463463	0.449207794102674	-0.712019360628445	0.476452787240123	0.999847599583459
Gdpd3	24.2112239459701	-0.110358649770161	0.838679464979644	-0.131586207100993	0.8953115957918	0.999847599583459
Tjap1	937.860948932446	-0.0457485068623696	0.453535424861047	-0.100870856728305	0.919652978043417	0.999847599583459
Stau2	672.814203845194	-0.399322184764078	0.4863443916008	-0.821068756338921	0.411607105355217	0.999847599583459
Paqr5	30.6615666799038	0.734484181204407	0.820569850881182	0.895090381904319	0.370738775020335	0.999847599583459
Clasp1	1951.41668960912	0.0921708072587556	0.387000765394137	0.238166989579168	0.811751579011127	0.999847599583459
Rbm10	677.998970865336	0.172752790267023	0.393978995750326	0.438482234155702	0.661036745947979	0.999847599583459
Slc41a3	64.3050287207465	0.369649236467834	0.576269054539961	0.64145251867277	0.521228720489436	0.999847599583459
Flot2	350.928429183257	0.0932979345144972	0.430905908279137	0.216515793174179	0.828585715938647	0.999847599583459
Ccnyl1	612.462472058103	0.0375261696934187	0.417042605776123	0.0899816209990869	0.928301819892409	0.999847599583459
Ecm1	46.0016295301875	0.784975541635237	0.712208071417053	1.10217164497083	0.270387056706505	0.999847599583459
Cd82	10.0544695140694	-0.044874655154665	1.15733332993052	-0.0387741837153857	0.969070427762094	0.999847599583459
Anks1	1008.49012303768	-0.100990433233515	0.398231238120297	-0.253597466914457	0.799806553784045	0.999847599583459
Syt6	2.73781151429202	-0.579156481468055	2.08332809726654	-0.277995809794888	0.781015575327211	0.999847599583459
Dnmt3a	354.540179140098	0.40965653124747	0.475599255516957	0.861348133949854	0.389046332726553	0.999847599583459
Mpv17l	435.874408338854	-0.224338093434887	0.400741555005234	-0.559807413613387	0.575610806333265	0.999847599583459
Pde4dip	572.641262639174	-0.20608157312611	0.434939214796201	-0.473816952151977	0.635630444864296	0.999847599583459
Pomgnt2	121.589624213792	-0.0713067456976809	0.508348231247111	-0.140271454319309	0.888445517463419	0.999847599583459
Ankrd10	4390.76881363165	-0.183116938725763	0.435040317453158	-0.420919467413453	0.673813889220973	0.999847599583459
4930504C09Rik	5.44042172119375	-0.192076600915987	1.82121618046324	-0.105466118177762	0.916005953792555	0.999847599583459
Nsg1	23.4731798519795	-0.286009988789466	0.772285206952648	-0.370342441127456	0.711127354834465	0.999847599583459
Prkar1b	135.320533890905	0.597004511792541	0.526941068257324	1.13296257922528	0.257229968246289	0.999847599583459
Tmem159	59.1241034289061	0.0484644660065056	0.682203673519868	0.0710410510639007	0.943365083982314	0.999847599583459
Thumpd1	269.273952985561	-0.0952267288585407	0.508150101307954	-0.187398818997441	0.851347948504679	0.999847599583459
Brdt	11.434029548459	-1.05327816315051	1.09857103936776	-0.958771099369854	0.337674071531241	0.999847599583459
Adgrv1	461.884352171341	0.100939911902389	0.452351308507315	0.223144953941825	0.823422692098749	0.999847599583459
Ctu1	62.4311706387998	-0.533208401592449	0.633164916893204	-0.842131942825861	0.399714103173004	0.999847599583459
Ube2m	106.808971676963	0.24158447006273	0.534739478365354	0.451779754136032	0.651427656300707	0.999847599583459
Ccdc136	48.9289786169738	-1.7196360261164	0.73530443367139	-2.33867218443145	0.0193524057925035	0.999847599583459
Mrps35	660.99232492166	0.0488696458488523	0.380501091344502	0.128434968941012	0.897804759093171	0.999847599583459
Eva1a	93.0747067390365	0.195704090968786	0.552246240923299	0.354378312546933	0.723055385436459	0.999847599583459
Tmem141	4.38551666459741	1.64802521293751	1.78627922443232	0.922602239558183	0.356214528156662	0.999847599583459
Rsph6a	16.6960874711727	1.39406876686593	1.09018260819713	1.27874794221066	0.200985831125706	0.999847599583459
Thy1	17.256756873349	-1.553237938122	1.02653337034695	-1.51309054628886	0.130256660635299	0.999847599583459
Thrb	111.494195296794	0.271818147538369	0.566380586648202	0.479921370799393	0.6312833045645	0.999847599583459
Thpo	36.077061688526	0.17208289993382	0.740197705741137	0.232482347079851	0.816163396643209	0.999847599583459
Adam17	691.169629755315	0.16089019165503	0.376229967555678	0.427637895780379	0.66891477136962	0.999847599583459
Prap1	12.9994388748267	-0.0100176752144785	1.08234980978092	-0.0092554875733809	0.992615294796607	0.999847599583459
Patl2	132.251294738761	-0.384388976912272	0.569030607042402	-0.675515468157636	0.49934832728896	0.999847599583459
Tmem86a	7.49539048154423	-1.86962862154392	1.31418825864952	-1.42264900727783	0.154837929726685	0.999847599583459
Plce1	750.845921901482	0.160670798359395	0.420379108790259	0.382204526818098	0.702309664361908	0.999847599583459
Aknad1	4.51195438342636	2.30028247029935	2.08673226322904	1.10233713775041	0.270315129553579	0.999847599583459
Pde2a	50.2140759960558	0.809604188765691	0.670363778067482	1.2077087325625	0.227159317864179	0.999847599583459
Rhbdf2	232.041176820348	-0.125496556031022	0.52404049283483	-0.239478738278679	0.810734381272173	0.999847599583459
Mtmr11	4.31851516625963	0.41053375851559	1.7442328366729	0.235366374192724	0.813924382538809	0.999847599583459
Rps27l	340.432387558546	-0.09457655066411	0.509173735396114	-0.185745147656789	0.852644621637864	0.999847599583459
Ppa1	552.302765656963	0.194692550344965	0.446572659641121	0.435970599949907	0.662858060613766	0.999847599583459
Mfap3l	64.8285984261363	0.397739884778052	0.569250887471333	0.698707535696345	0.484734823582779	0.999847599583459
Ifi30	53.1142913052925	0.187098453389545	0.609687241978087	0.306876116978465	0.758937668421893	0.999847599583459
Cpvl	17.4308482299651	-0.376293276039852	0.99441548820703	-0.378406491554475	0.705128646540486	0.999847599583459
Nipbl	2007.43949814956	-0.161630598554698	0.394583471111696	-0.409623337995687	0.682082274306567	0.999847599583459
Rbm12b1	76.4623209029139	-0.132928110975358	0.551819936917703	-0.240890373982958	0.809640082940813	0.999847599583459
1700029P11Rik	36.7669213524728	0.181672949699797	0.695544645310807	0.261195238759427	0.793941949633917	0.999847599583459
1810012K16Rik	1.8637196587161	1.61587606439997	2.53625810435515	0.637110261619375	0.524053024895158	0.999847599583459
Nox4	305.231114596181	-0.238137397909225	0.454663089454287	-0.523766726247892	0.6004407989603	0.999847599583459
Eral1	185.314291235946	-0.347421761726854	0.580552873879934	-0.598432593064219	0.549551323526256	0.999847599583459
Insm2	2.13290987295668	0.936347481432367	2.4373150245557	0.38417171026263	0.700851184447502	0.999847599583459
4930526I15Rik	8.69497854481844	0.100775833741116	1.26741536017904	0.0795128707662809	0.936624694635283	0.999847599583459
1110038B12Rik	1695.92259435939	0.291940786200446	0.49785753509168	0.586394230523568	0.55761062052673	0.999847599583459
1110020A21Rik	24.6720808735583	0.323580128291231	0.767620699966411	0.421536480589163	0.673363378214056	0.999847599583459
Angel2	327.742666716712	0.199857557330391	0.411931954365448	0.485171289122878	0.627554846334167	0.999847599583459
Cpeb3	371.452711208608	-0.0192408332506309	0.423161418946821	-0.0454692521320072	0.963733282784538	0.999847599583459
Armh3	3134.49105377625	-0.301911355717043	0.398449005984462	-0.757716423387982	0.448620764932234	0.999847599583459
Dhx30	613.29225557064	-0.077270429702127	0.393100273477981	-0.196566715709638	0.84416661940972	0.999847599583459
Marchf1	340.298624355471	0.293127710031547	0.613955271020241	0.477441474758318	0.633047786520484	0.999847599583459
Efemp2	35.1655122434811	-0.129629014212821	0.741553035792955	-0.174807475603153	0.861230914105862	0.999847599583459
Mmaa	197.733044990034	0.751023132566662	0.487232461657969	1.54140619040665	0.123217958357556	0.999847599583459
Npy4r	2.01860346995756	-0.546527147880599	2.4185243457946	-0.225975458477776	0.821220507946644	0.999847599583459
Cstf2	53.0034629573577	0.139861068797659	0.634173333481244	0.220540759779196	0.825450031993187	0.999847599583459
Hap1	349.488718784792	-0.312402901880396	0.557619539217798	-0.560243822012801	0.575313140111841	0.999847599583459
Ormdl2	53.9390501011926	0.458795511787593	0.606338825243558	0.756665238455251	0.449250445694708	0.999847599583459
Tec	190.997209990579	0.679589688715194	0.556277082553043	1.22167479126806	0.221830632916777	0.999847599583459
Tom1	1173.66066470571	0.527209066288601	0.407865260941759	1.29260595783833	0.196147377972562	0.999847599583459
Sgpl1	962.404533593732	-0.0481742891762549	0.38247288555098	-0.125954782668728	0.899767717632762	0.999847599583459
Hvcn1	387.842162559829	-0.270845160437503	0.442103662433285	-0.612628176267086	0.540122223258398	0.999847599583459
1700109H08Rik	451.066669298389	-0.208713461798002	0.4179669124809	-0.499354029148275	0.617529998760846	0.999847599583459
Pi4k2b	171.605057555267	-0.607223777480937	0.543987721491867	-1.11624537372948	0.264317117190927	0.999847599583459
Rtn4ip1	886.689156738203	-0.1132160850835	0.400162108507969	-0.282925551111358	0.777233907512518	0.999847599583459
Sdr42e1	17.1382215630911	-0.159283242314582	0.915899746161307	-0.173909036422562	0.861936950812128	0.999847599583459
Ahctf1	2112.18186695859	-0.0556878432107013	0.360119029667901	-0.154637324392594	0.877107243302092	0.999847599583459
Stk31	57.3512108391434	0.418155267260341	0.630091186195061	0.663642463855843	0.506919172305209	0.999847599583459
Ctrb1	5.16739726915328	3.93815783630524	2.12342261902685	1.85462743074202	0.0636494481943019	0.999847599583459
C330018D20Rik	76.6856904844819	-0.2465310457979	0.574284203131395	-0.42928404517074	0.667716526339616	0.999847599583459
Ankrd55	24.4333913494486	0.145604645785626	0.853558862868937	0.170585359861683	0.864549810324369	0.999847599583459
Sema3d	35.2613931165733	0.76723872031221	0.725273544191122	1.05786117039177	0.290118740004099	0.999847599583459
Wdr82	1689.49425683805	-0.170623574278139	0.524497085028364	-0.325308908568885	0.744947289175237	0.999847599583459
4933430I17Rik	17.857863518721	0.156061574152348	0.863633204552785	0.180703536327279	0.856600282898296	0.999847599583459
Dao	2.35717286690582	0.172333659072517	2.50810385838136	0.0687107348033565	0.945219873263379	0.999847599583459
E2f3	4083.1387814123	0.0474952715112613	0.463872453854337	0.10238864393999	0.918448197122945	0.999847599583459
Zbtb39	137.948469139594	-0.576387014662535	0.545431354256538	-1.05675445711806	0.290623664363159	0.999847599583459
1810058I24Rik	405.896856903268	0.148683343340466	0.463373324548162	0.320871607111712	0.748307691367845	0.999847599583459
Klkb1	3.86773890985381	-0.466330480587283	2.03401143189527	-0.229266401001867	0.818661866120918	0.999847599583459
Hspb1	327.473273207962	-0.0915147640017831	0.541864797225548	-0.168888557570738	0.865884299645517	0.999847599583459
Neb	694.948935945974	1.31390930538568	0.515747042313829	2.54758476072109	0.0108471498587332	0.999847599583459
Ptger3	44.266605427485	0.206731826766149	0.791770575029943	0.261100668913253	0.794014875850228	0.999847599583459
Ptcra	3.17768487356005	0.900378234178301	2.02932398744965	0.443683827593172	0.657271189564322	0.999847599583459
Pstpip1	77.1892164165957	-0.0208710988455095	0.630647683672293	-0.0330947046756377	0.973599065495215	0.999847599583459
Scn1b	50.1681123509321	1.21182080607398	0.93967898418817	1.28961148058549	0.197185587592671	0.999847599583459
Slc20a1	2485.25840135041	-0.339663072227895	0.448663914191002	-0.757054582471493	0.449017162417771	0.999847599583459
Csnk1g2	437.0263973003	0.111217138319938	0.514700932979014	0.216081089412894	0.828924539980672	0.999847599583459
Gm12348	6.56182107678992	-0.0936114621184872	1.41965825057137	-0.0659394344243138	0.947426044754382	0.999847599583459
Zc2hc1c	42.6917502743881	0.14533164124434	0.651686360158296	0.223008566895644	0.823528838978994	0.999847599583459
Aplf	219.005770539247	-0.213558762837855	0.422856332574192	-0.505038582579074	0.613531737236958	0.999847599583459
Fam13c	797.60086858713	1.0307695539508	0.538508999000998	1.91411760223692	0.0556051308912194	0.999847599583459
Phospho2	153.372396752507	0.0875322569679898	0.452359479505526	0.193501542321322	0.84656619828479	0.999847599583459
Col20a1	78.2620073251937	0.697528127255007	0.788354044616322	0.884790446650758	0.376269662938772	0.999847599583459
Fgd6	256.93583819888	0.574527715658523	0.485661699354206	1.18297925577101	0.23681736884839	0.999847599583459
Ccdc60	148.815218260044	1.02625337500827	0.644207910706957	1.59304683775468	0.111149684101361	0.999847599583459
Trerf1	1535.94476537988	0.167973251088265	0.410599557239045	0.409092625958369	0.682471687599931	0.999847599583459
Ctnnd1	532.474940279032	0.0887348381189452	0.420241894103271	0.211151813667438	0.832768810090751	0.999847599583459
Stxbp1	83.9702631772059	0.154765526572285	0.564169650348063	0.274324445628726	0.783835299928034	0.999847599583459
Zfp275	360.133096631359	0.151847947911074	0.446984454743394	0.339716395726216	0.734070113319118	0.999847599583459
Acer2	91.9148977869028	-0.0436404461419159	0.561864599864681	-0.0776707522638483	0.938089960113351	0.999847599583459
Pdzd4	483.395540206119	-0.266970461851983	0.430431867958584	-0.620238606212288	0.535100707882504	0.999847599583459
Scn1a	18.4703516143276	0.294684221791522	1.12129734745418	0.262806491481122	0.792699731891129	0.999847599583459
Adh5	565.559694740827	-0.206337134471407	0.379831923896301	-0.543232733980885	0.586969571350573	0.999847599583459
Tmcc2	75.2803867700233	-0.300866439391169	0.586473467736847	-0.513009464097647	0.607944700482065	0.999847599583459
Hnrnph3	245.551081100655	-0.107595455940547	0.485893909533602	-0.221438165470783	0.824751278181144	0.999847599583459
Il1r1	26.7139731004824	-0.105488020543694	0.739266605355928	-0.142692798213042	0.886532804706554	0.999847599583459
Odf2	602.759053004035	-0.324715089936784	0.371923099534885	-0.873070509314593	0.382624646959834	0.999847599583459
Stx8	1910.35726124496	-0.524550464189572	0.373392848519966	-1.40482193558006	0.160074234550058	0.999847599583459
S100pbp	724.201116216069	-0.185190979451037	0.393542544593092	-0.470574228874078	0.637944814751874	0.999847599583459
BC051537	3.3711959651705	0.211434127531049	1.8883195771636	0.111969462207578	0.910847619902964	0.999847599583459
Nt5c3b	170.540138742438	-0.584444700445017	0.511094903438121	-1.14351502336156	0.252824820765343	0.999847599583459
Gpr179	46.3094842278443	0.467795250122671	0.680486078961331	0.687442792123972	0.491803739403139	0.999847599583459
Gm16157	1.8471272311323	-0.448246013166925	2.52560132180824	-0.1774809069414	0.859130661211292	0.999847599583459
Gtf2ird1	1969.94741996796	0.0785302292405057	0.409267985498645	0.19187972678788	0.847836418042276	0.999847599583459
Zfp37	133.109686648428	0.760098295985515	0.483205369976125	1.57303362755069	0.115711031931397	0.999847599583459
Pbx1	462.751706454475	-0.441520895714777	0.511129638068202	-0.863813918878762	0.387690120406689	0.999847599583459
Lbx2	2.53843992938271	0.82522234048104	2.35975787405033	0.349706361638117	0.726559078891631	0.999847599583459
Lats1	709.563317373398	0.230501853112796	0.387968703607571	0.594124863602266	0.552428602211452	0.999847599583459
Lat	27.1366469521005	0.815439693044504	0.776648206594093	1.0499473070575	0.293742339754828	0.999847599583459
Lasp1	1460.10069915594	-0.103916151134771	0.486601311826149	-0.213555016415364	0.830894081762815	0.999847599583459
Laptm5	468.785513445706	0.20863115411922	0.418174233102733	0.498909635276274	0.617843045847714	0.999847599583459
Ing1	185.603421444323	0.414850025839712	0.52778131732978	0.78602635640567	0.431852046364549	0.999847599583459
Actn3	8.54031208538422	-0.343041607939886	1.18474679738656	-0.289548457692904	0.772161703232373	0.999847599583459
Slc9b1	859.141336235893	-0.134347437045816	0.404425170199196	-0.332193560009246	0.739743106287085	0.999847599583459
Nalcn	14.7855495209262	-0.0949538752229633	1.0221554028702	-0.092895732837036	0.925986395792589	0.999847599583459
Bglap	2.01380453946111	1.79636194639021	2.65473051267928	0.676664519359154	0.498618832943759	0.999847599583459
Cnga1	1.64218246098286	1.13583350804984	2.92483243638834	0.388341394850091	0.6977634076058	0.999847599583459
Ccr7	1.91909450109002	-1.12452028690071	2.51294789569412	-0.447490490681304	0.654520952314139	0.999847599583459
Clk4	719.426311216616	-0.222475818412056	0.483055395650094	-0.460559638533069	0.645114574550474	0.999847599583459
Lta4h	341.162096323614	-0.702506014880536	0.466533651744625	-1.50579923281736	0.132118720345531	0.999847599583459
Tmem116	148.104040047817	0.794256326893241	0.638649851195018	1.24364912229613	0.213628728699391	0.999847599583459
Mast2	1525.62952291576	-0.116038608693113	0.361757746850207	-0.320763300035593	0.748389773242264	0.999847599583459
Pigv	206.735043391477	-0.469871854614832	0.440479127572466	-1.0667289894174	0.28609423254139	0.999847599583459
Cabyr	124.377230770054	0.316657508016947	0.54525154780058	0.580754899815088	0.561405655121711	0.999847599583459
Mtif2	763.471261059396	-0.0965828051556474	0.368129218455898	-0.262361150143854	0.793043021539382	0.999847599583459
Blcap	28.1114858670597	0.194217490502984	0.744266863244854	0.260951414196024	0.7941299752047	0.999847599583459
Sgk1	454.057325717498	0.0960216780894564	0.549772957162038	0.174656968551393	0.86134918206739	0.999847599583459
Sertad1	19.1473992460156	0.45099617564156	0.98545731147971	0.457651661201202	0.647202721686435	0.999847599583459
Bace1	114.274741912819	-0.336618004744077	0.526112771600829	-0.639821009704503	0.522288972031845	0.999847599583459
Ash2l	4807.04974175464	0.076301327061668	0.360982610995552	0.211371198327911	0.832597629418249	0.999847599583459
Smarcal1	572.869577363902	-0.0051839333487986	0.384701430490679	-0.0134752120421975	0.989248661732705	0.999847599583459
Dusp14	111.838706570743	0.616825851252766	0.557463489311624	1.1064865467951	0.268515983798859	0.999847599583459
Npy1r	3.46706857294535	-0.637321205045213	1.81078461281375	-0.351958593272387	0.724869315844141	0.999847599583459
Cbx5	2251.51248901573	-0.207695943315129	0.406786626790062	-0.510577117428982	0.609647202216508	0.999847599583459
Bclaf3	3490.11840626728	-0.245729813590881	0.392674847703865	-0.625784449978821	0.531456332610974	0.999847599583459
Zbtb3	18.3201051252954	0.682006664277909	0.900301677956897	0.757531259772417	0.44873164526613	0.999847599583459
Abcc8	32.9863957753284	0.234767194143108	0.692751779716758	0.338890784573799	0.734692006947078	0.999847599583459
Nr6a1	1242.63235935711	-0.128445487101813	0.396791227012999	-0.323710501536882	0.746157219537469	0.999847599583459
Fut10	399.146522332591	-0.0902559994904366	0.41866641458293	-0.215579746420186	0.829315344598227	0.999847599583459
Tmem200a	101.079809958753	0.31717993837872	0.536376785436251	0.591337930706206	0.55429401964605	0.999847599583459
Rgs7bp	28.4052355094178	-0.00770624572972373	0.808215481251069	-0.00953489002437186	0.992392373734226	0.999847599583459
Ak7	104.740806312051	1.10627039015958	0.572784657218665	1.93138970504452	0.0534348773287053	0.999847599583459
Pold3	1168.85962912933	-0.2534389009065	0.443994866951956	-0.570814934520233	0.568125098289603	0.999847599583459
Cds2	1545.59949692643	0.0112970755887616	0.422620960370311	0.0267309874523563	0.978674297545119	0.999847599583459
Armc9	484.350147370592	-0.00926181511144829	0.393828454500943	-0.0235173842966344	0.981237571656319	0.999847599583459
Asb10	5.72095427919572	-0.512117439152356	1.50540592264595	-0.340185614689386	0.733716750682722	0.999847599583459
Ppp1r3c	4.95363239320421	0.590253570069532	1.83181606925292	0.322223164201338	0.747283637074538	0.999847599583459
Slc22a5	147.256209802881	-0.878726187699733	0.4746605076579	-1.851273012022	0.0641302866214364	0.999847599583459
1600023N17Rik	3.9502554297751	0.462931001947934	1.72123591168184	0.268952674532335	0.787966101392479	0.999847599583459
Slc7a7	745.753701667298	-0.787554610274364	0.39092465547276	-2.01459437067725	0.0439471678001716	0.999847599583459
Tcf7l2	871.850495852348	-0.0777264697934898	0.512473160620914	-0.151669347326045	0.879447734720427	0.999847599583459
Bcl2l2	11.4821681128185	-0.480133690730697	1.08747556437435	-0.441512164925683	0.658842256674644	0.999847599583459
Anxa4	759.216310802874	0.377960919208546	0.434947429475266	0.868980694206032	0.384857690437117	0.999847599583459
Rgl1	121.807294057434	-0.359726321637882	0.501575130047976	-0.717193297848467	0.473254834141038	0.999847599583459
Psme3	319.411674782681	-0.461756485192844	0.478193219817137	-0.965627420165893	0.334230649459954	0.999847599583459
Tmem19	749.578730253647	0.75864728680165	0.523567686984835	1.4489956230313	0.147338804918554	0.999847599583459
Mrpl42	734.464688811262	-0.186751949666889	0.45021185949075	-0.414809040966027	0.678281700587569	0.999847599583459
Herc4	1587.65945731834	-0.368514680100683	0.368709659269735	-0.999471185079778	0.317566490987633	0.999847599583459
Aup1	67.7671343608539	-0.049422407864419	0.682983226966175	-0.0723625499325281	0.942313387455803	0.999847599583459
Hadhb	468.078823287956	-0.1146609123526	0.402782058892933	-0.284672342824185	0.775895181522859	0.999847599583459
Agbl5	453.229631621515	0.1151276566781	0.402960635640559	0.285704474570053	0.7751044772832	0.999847599583459
Pvr	302.864142323727	0.0668073017855566	0.473352556223009	0.141136455074053	0.887762144897859	0.999847599583459
Zmym2	1259.4945562273	-0.175619886228232	0.376576389055093	-0.466359260252343	0.640958367419993	0.999847599583459
Nol8	630.573990225957	0.46550058042118	0.473451280460833	0.983206930960428	0.325505604288505	0.999847599583459
Anxa6	490.631168277139	0.0558702100085681	0.449412263037926	0.124318392272828	0.901063185338631	0.999847599583459
Sh3gl1	637.942982387176	0.578625643452738	0.468627291513417	1.2347245965639	0.216933018538337	0.999847599583459
Cpt1c	244.861771987248	0.68140436521738	0.608732082120767	1.1193830343941	0.262976765596701	0.999847599583459
Map2k7	554.742602680754	0.116116007714782	0.490039070648568	0.236952550663158	0.812693601095818	0.999847599583459
Lrrc73	8.06262653935088	0.339271468359263	1.33368422026614	0.254386655554462	0.799196859279669	0.999847599583459
Zfp936	759.915596047736	-0.130490612917381	0.518529309517247	-0.251655230518924	0.801307564293873	0.999847599583459
Cmip	4333.86447128082	0.486298891764223	0.374074079074048	1.30000692100337	0.193598597096687	0.999847599583459
Dpy30	611.151233235414	0.0329151806699507	0.455558425082852	0.0722523805019399	0.942401060450253	0.999847599583459
Gm4710	2.02662431058524	0.783467225908264	2.5968167397226	0.301702932642045	0.762878532477793	0.999847599583459
Ect2	841.076683092246	0.22907278081303	0.44056096392446	0.519957053780887	0.603093508299781	0.999847599583459
Rpl31	210.901022077033	0.192092392081246	0.613808701416581	0.31295156233192	0.754317462578918	0.999847599583459
Insig2	218.811808586748	0.0296648354027443	0.421378352852295	0.0703995238529555	0.943875670220195	0.999847599583459
4921509O07Rik	4.42411227333678	0.495018294352392	1.79378554834851	0.275962918091374	0.782576547739497	0.999847599583459
Cers3	31.5238255983651	0.0852948339380026	0.785070535798506	0.108646077070321	0.913483212823218	0.999847599583459
Ldb2	17.5303106559859	0.469732352518691	1.19584901916284	0.392802389759476	0.694465439484116	0.999847599583459
Ncoa7	571.877000474206	-0.00207499949002736	0.393362233459775	-0.00527503484962684	0.99579115065503	0.999847599583459
Cmah	116.46869716803	-0.374005226344394	0.542734719911307	-0.68911240173747	0.490752536221162	0.999847599583459
Vps13d	1174.46366245649	-0.026662490964423	0.362672821534588	-0.0735166502182469	0.941394994968328	0.999847599583459
Zfp59	1078.23206047854	-0.189402623407941	0.459416540282272	-0.412267750071795	0.680143183807472	0.999847599583459
Commd6	254.897725692427	0.254368637802188	0.408105040763758	0.62329207531018	0.533092604485625	0.999847599583459
Tmem42	8.9562759703396	1.25471348765962	1.33779661438574	0.937895547176082	0.348298091752871	0.999847599583459
Traf7	222.721178125328	0.305710159810214	0.469372773034253	0.651316346779034	0.51484229826636	0.999847599583459
Mynn	549.325595525296	0.249138633654525	0.379855909224408	0.655876682722188	0.511903472091104	0.999847599583459
Rab27b	10.0510858083157	-0.0857442900865471	1.21842060277549	-0.0703733094230569	0.943896534561458	0.999847599583459
E230029C05Rik	2.76324954793093	2.15677504044979	2.22608763379656	0.968863492930616	0.332613302354693	0.999847599583459
1700045H11Rik	4.57527456008207	2.32940038613535	2.06151362332366	1.12994663716061	0.258498710716497	0.999847599583459
Il6ra	261.174617018616	0.0840038795215744	0.460034677916875	0.182603363515898	0.855109245016143	0.999847599583459
Meis2	698.26045590268	0.610705596827852	0.466442303830971	1.30928432479649	0.190438057382772	0.999847599583459
Kcnd1	62.2718123896387	0.213535016636864	0.551271955190831	0.387349682178093	0.698497349565738	0.999847599583459
Kcnc3	68.2720037286818	-0.169883717645648	0.634671011455513	-0.267672092437383	0.788951733167575	0.999847599583459
Tnfrsf18	32.3875591465237	-0.506504042830186	0.766836331900957	-0.660511274387042	0.508925785818567	0.999847599583459
Foxa3	7.44625038061655	0.0805938120656252	1.27011573766799	0.0634539118565683	0.949405058253024	0.999847599583459
Jpt1	449.593957355845	-0.486143225824101	0.442134152873773	-1.09953782729581	0.271533543741227	0.999847599583459
Hmgcs2	6.23612811825754	0.975772546760192	1.45658621362854	0.669903736305056	0.502919157798838	0.999847599583459
Ankdd1a	44.9698662837126	1.65633279889278	0.857053475932342	1.9325897921258	0.0532867509206218	0.999847599583459
St3gal2	454.848033235408	0.238544114828916	0.437629495788577	0.54508235190838	0.585696879883599	0.999847599583459
Tbca	1111.82121701335	-0.165002126122424	0.393498893121209	-0.419320432679332	0.674981965663257	0.999847599583459
Gm11351	3.95389732619603	0.0621062261198728	1.80812456620902	0.0343484222716397	0.972599312240454	0.999847599583459
Pacsin3	15.4519285576779	-0.380654838400015	0.947347851651417	-0.401811053602388	0.687823086620922	0.999847599583459
Ush1c	14.4234417222948	-0.859179676112068	1.03358957333239	-0.83125807213979	0.405827854980247	0.999847599583459
Hp	14.9458531114627	2.00343551592784	1.34056221728564	1.49447410205577	0.135051745999722	0.999847599583459
Slc25a4	128.348925736663	0.691454771717759	0.556033510002032	1.24354874172104	0.213665691359216	0.999847599583459
Amy1	26.3025084292792	4.20427981717864	3.54821586321003	1.18489967331781	0.236057116591703	0.999847599583459
Ctnnb1	1756.63326318299	0.0444662041277354	0.47277723560349	0.0940531835695839	0.925066909555387	0.999847599583459
Ctsl	292.809050761858	-0.551618827202579	0.450277280263468	-1.2250647576085	0.220550822346613	0.999847599583459
Ctsd	444.640793085849	0.375631462481308	0.429481921694885	0.87461530627165	0.381783256635662	0.999847599583459
Sec61g	643.837965347723	0.342972119592412	0.386229438485113	0.888000979256353	0.374540224559629	0.999847599583459
Myh6	1.78917760523426	1.29511600724311	2.89494264122971	0.447371906026081	0.654606556861392	0.999847599583459
Pik3c2a	563.196280440677	0.441156402395991	0.383245413197788	1.15110680311865	0.249688299551142	0.999847599583459
Lpar5	121.40759533559	-0.245844019838683	0.630192762194305	-0.390109240516607	0.696455770162474	0.999847599583459
Rnf20	428.66195680616	0.170601366997084	0.455263260444235	0.374731241942554	0.707860354830129	0.999847599583459
Gm38509	196.603942362764	-0.885341640485218	0.472518962042986	-1.87366372908581	0.06097678816656	0.999847599583459
Prxl2a	112.037433279252	-0.803277043302642	0.47646701667054	-1.68590272820097	0.0918145363889834	0.999847599583459
4921525O09Rik	5.86894515172739	-1.60199255285913	1.41483531017178	-1.13228199871872	0.257515895707972	0.999847599583459
Rorb	10.1348465753608	0.635540259769224	1.26660042987453	0.501768548927606	0.615830339015116	0.999847599583459
Tbx2	3.06987692323648	0.818318316382049	2.18949513926554	0.373747491696442	0.708592188389903	0.999847599583459
Trpc5	1367.4709602963	0.0130972711834542	0.487256856861344	0.026879603640306	0.97855576157649	0.999847599583459
Fam149b	621.01473522323	-0.341325561378192	0.409396349638986	-0.833728883218377	0.404433778265782	0.999847599583459
Pus1	33.1825093394895	0.22782628938753	0.776482634246745	0.293408093548082	0.769210239795027	0.999847599583459
Aldh18a1	1431.12823401812	-0.337839124323273	0.498638503902074	-0.677523138866187	0.498074094108133	0.999847599583459
Gdi2	1044.17227553076	0.154662615621481	0.383894267482562	0.402878158706827	0.687037859684005	0.999847599583459
Drd4	1.61164236035703	-0.245362648373031	2.63986239012718	-0.0929452418772519	0.925947063462774	0.999847599583459
Drd3	6.98998673841998	0.327680431205758	1.43978301106422	0.227590149826502	0.81996487831255	0.999847599583459
Dpep1	8.26399114063832	2.87360720412999	1.67887621140928	1.71162542217322	0.0869657202556075	0.999847599583459
Pkib	40.1987387876885	0.891301952385123	0.785806225154281	1.13425157991097	0.256689033477369	0.999847599583459
Crx	2.10833744360521	0.832159590212087	2.33384623120215	0.356561447402405	0.721420143270639	0.999847599583459
Dmbt1	3.16104195005864	1.64417969593564	2.18170706737657	0.753620740621571	0.451076986644047	0.999847599583459
Epha6	68.4494572984291	-0.511279114980524	0.843763975353621	-0.605950395981587	0.544547692878795	0.999847599583459
Inka2	153.91770674369	1.80221236127669	0.765663865463571	2.35379053729477	0.018583079293965	0.999847599583459
Rhot1	990.431600541649	-0.343672798754448	0.37998838857381	-0.904429738088411	0.365767575360129	0.999847599583459
Ncmap	81.8264282028233	0.281612499247404	0.787590633695774	0.357562021688775	0.720671103956982	0.999847599583459
Cacfd1	143.742278858819	-0.653646258312882	0.555317791347849	-1.17706702089694	0.239168756929652	0.999847599583459
Jarid2	7870.24253411898	-0.0851401501222831	0.401666139220668	-0.211967457071378	0.832132422920937	0.999847599583459
St7l	605.087078607049	-0.145782566745852	0.403630452326385	-0.361178315227734	0.717966151514289	0.999847599583459
Arhgap15	44.6318583997276	0.393473339156479	0.687364512552774	0.572437668763514	0.567025502344028	0.999847599583459
Mag	2.48961405036811	1.98692288250033	2.32181332030747	0.855763409194847	0.392128658544417	0.999847599583459
Zfp467	20.2774788096746	0.621176469404026	0.95038276368953	0.653606623706563	0.513365275723129	0.999847599583459
Ranbp17	4697.76649739021	-0.775029501034575	0.361422719075992	-2.14438512060339	0.0320020414862195	0.999847599583459
Pecam1	1054.8814095696	-0.301466795920212	0.402983047444696	-0.748088034550844	0.454407058808813	0.999847599583459
Aldh1l1	402.643342326592	-0.0815678101219712	0.484856849515593	-0.168230706039243	0.866401785259113	0.999847599583459
Stk32c	11.173325757771	0.300678243001643	1.05977022443501	0.283720221675357	0.77662479662159	0.999847599583459
Maf1	1.66025643765877	-0.603938413565103	2.56326838267205	-0.235612633326961	0.813733269445479	0.999847599583459
Krt28	1.99941741979549	3.85996762720558	2.73620698133014	1.41070016031066	0.158333043698519	0.999847599583459
Itch	1073.38497058315	0.0871015277008062	0.368257908737205	0.23652316931763	0.813026730719424	0.999847599583459
Slc30a6	402.165452387415	-0.0788377195260224	0.397529337624404	-0.198319248579611	0.842795292587453	0.999847599583459
Prmt1	511.429270258024	0.124059668819055	0.443836563586989	0.279516558564784	0.779848432331301	0.999847599583459
Rhbdl3	19.5259810734695	-0.658275485855543	0.919227967522713	-0.716117773950647	0.47391862970336	0.999847599583459
Lin54	881.744790166637	0.0566621301526993	0.416736255130657	0.135966404302727	0.891847839759109	0.999847599583459
Rpain	256.274505589467	-0.0704274031340858	0.470523562260639	-0.149678802047056	0.881018033267042	0.999847599583459
Arih2	1387.86333137228	0.54031445234337	0.423093134707654	1.27705795253973	0.201581788084254	0.999847599583459
Osbpl3	322.285252393531	0.024083303947606	0.442996314673745	0.0543645695232087	0.956644706515262	0.999847599583459
Cmtm7	817.734942192	0.199392634813437	0.45005356527662	0.443042006990619	0.657735350865987	0.999847599583459
Cbfa2t3	37.0332149204204	0.943557632174382	0.876091023661214	1.07700867454528	0.281476390356467	0.999847599583459
Senp6	1774.76088482826	-0.18536711792404	0.388295202670445	-0.477387092730491	0.633086503574551	0.999847599583459
Thap3	74.220678612992	-0.256237645699276	0.591118288788012	-0.433479475359574	0.664666473784845	0.999847599583459
Mtpap	1293.31949341344	-0.143892827239977	0.409178921158184	-0.351662365286773	0.725091488035287	0.999847599583459
Peli3	19.9432188422997	-0.6151322550003	0.853038670324657	-0.721107115538136	0.470843613478731	0.999847599583459
Gm5741	9.98866035333892	0.341780343496037	1.22855762488516	0.278196428537885	0.780861576309191	0.999847599583459
Zfp169	307.200054292723	-0.110639698492721	0.403621759840555	-0.274117278851437	0.783994495627766	0.999847599583459
Gm2721	2.90933412730552	-0.642101131168624	2.13232726200796	-0.301126915464173	0.763317717435149	0.999847599583459
Tmem241	189.187836464722	-0.519983782974002	0.437611330683444	-1.18823199152982	0.23474202301997	0.999847599583459
Tcf20	1472.42249529413	-0.512403129069633	0.384013513582277	-1.33433619116596	0.182093701764577	0.999847599583459
Cacnb1	141.379473601352	-1.02392123942208	0.572147893267598	-1.78960938503917	0.073516728700551	0.999847599583459
Podn	12.1909633487751	2.29172657036855	1.38888335180774	1.65004970891594	0.0989327695271562	0.999847599583459
Acr	2.83162129565595	2.27263672857829	2.27588121929796	0.998574402437106	0.318000905377058	0.999847599583459
Crhr1	2.88664802618388	0.283298005872506	2.02677580812969	0.139777672861575	0.888835654566709	0.999847599583459
Asgr2	5.03349386548022	-1.50886441808004	1.62498450927597	-0.928540801138055	0.35312711349107	0.999847599583459
Tet3	176.88270707178	-0.37902347233007	0.48159621265671	-0.78701506027051	0.431273050070234	0.999847599583459
Arhgap33	10.4204532088313	1.16510456793567	1.15055172897857	1.01264857423666	0.311228049521387	0.999847599583459
Nrap	0.981454823947651	0.577097263205576	3.45619107153739	0.166974930280365	0.867389774715808	0.999847599583459
1700012B07Rik	9.32379058423809	-0.0314679804400574	1.34139744997437	-0.0234591026251456	0.981284060876407	0.999847599583459
Pianp	45.393772079293	-0.247764193247856	0.638696181951019	-0.387921832397703	0.698073880920473	0.999847599583459
Rae1	717.625937199712	-0.0518459233063024	0.401958249677264	-0.128983354236242	0.897370820191654	0.999847599583459
4931406C07Rik	72.7798917664405	0.301767143092836	0.624815905742329	0.482969688062459	0.629117259026516	0.999847599583459
Cnep1r1	876.173503853246	0.191493439517336	0.37420015385399	0.511740675531777	0.608832514543577	0.999847599583459
Snx16	571.649701712485	0.17174184158299	0.400660200972467	0.428647120842413	0.668180048294988	0.999847599583459
Spata17	45.9153055285177	0.767861905056063	0.710008793216894	1.08148224696915	0.279482653506551	0.999847599583459
Tbc1d30	25.7210540670054	-0.0342371433597208	0.821165338144439	-0.0416933615793932	0.966743146053486	0.999847599583459
Asnsd1	102.007726674552	0.108329589776287	0.498987878549491	0.21709863993328	0.828131473867543	0.999847599583459
Kptn	51.9660850965649	1.02672837535907	0.723528787421104	1.41905670266234	0.155882485531767	0.999847599583459
F9	4.89367597214109	1.16068407735136	1.7006914920777	0.682477734943787	0.49493691680775	0.999847599583459
Ankra2	132.73959194339	-0.248055416727265	0.460026341113457	-0.53922002841591	0.589735042155229	0.999847599583459
Capzb	289.380966713494	0.393377159788284	0.434573446049753	0.905202937188315	0.36535788611909	0.999847599583459
Nf2	2154.18457249052	-0.512225721607619	0.378385430100173	-1.35371417834987	0.175827582938536	0.999847599583459
Pex3	294.507912974777	0.276806003978172	0.426632262796569	0.648816388530282	0.516457063188526	0.999847599583459
Trim24	2965.8487373686	0.190586605436929	0.370473036398968	0.514441232456345	0.606943537794147	0.999847599583459
Kmt5a	507.86278486276	-0.0266802333167295	0.398064261066697	-0.0670249402577217	0.946561848386087	0.999847599583459
Cep57	892.673350864423	0.193385095185749	0.391050064866542	0.494527715400707	0.620933537779895	0.999847599583459
Tsc2	352.087129120516	-0.241704846340436	0.418899167035376	-0.577000064361607	0.563939412043805	0.999847599583459
Mapk7	74.3847726105229	0.232155736114885	0.57388996160146	0.404530052184649	0.685822983406865	0.999847599583459
Egflam	28.3480169061501	0.923645018256061	1.039235059275	0.888773920791723	0.374124594359159	0.999847599583459
Txk	4.355901831407	1.46402687941778	1.91225876978149	0.765600818546683	0.443913857284645	0.999847599583459
Zfp862-ps	138.199911489198	-0.690137571332586	0.530136549837979	-1.30181096086189	0.192981015932497	0.999847599583459
D6Ertd474e	4.43958233433092	-0.0449783007220843	2.05232717992095	-0.0219157555199442	0.982515156706206	0.999847599583459
Dnajb6	2057.46930320767	-0.119738168496679	0.384536559705703	-0.311383054418332	0.755509434645848	0.999847599583459
Slc26a10	3.63217299740443	2.65738295972437	2.11706245170364	1.25522180868397	0.209398250707858	0.999847599583459
Hspa14	1282.99541016355	0.152115462846435	0.390256154466395	0.389783635967063	0.696696545222824	0.999847599583459
Fkbp11	29.178754783679	-0.961882028582667	0.737819922898044	-1.30368128960864	0.192342271445626	0.999847599583459
Nubp2	140.2261348113	0.220022742456642	0.491258036270184	0.447876118479683	0.654242604594222	0.999847599583459
Ndrg3	405.02559634871	0.121263008266945	0.479583565733785	0.252850633197588	0.80038363901811	0.999847599583459
Fgfr1	1227.46470937115	0.491954909386935	0.380877841138047	1.29163436737878	0.196483796430005	0.999847599583459
Lct	61.769780589683	0.900884189441039	0.707227035583044	1.27382600510788	0.202725086778061	0.999847599583459
Fmo5	8.86048852596821	-0.137760327130284	1.18944450213274	-0.115819045683319	0.907795955823428	0.999847599583459
Fbxw7	2043.81097581435	-0.12352169227514	0.389962052569022	-0.316753108312447	0.751430947471453	0.999847599583459
Septin7	2003.33459698198	0.0986708342787583	0.386448683441889	0.255327132699614	0.798470445394349	0.999847599583459
Brd2	1374.88239030906	0.270377472906791	0.592495244699263	0.456336950086458	0.648147697117756	0.999847599583459
Frk	26.3296822488056	-0.276357328106305	0.77985026746436	-0.354372293805663	0.723059895430652	0.999847599583459
Tmpo	2415.02596385197	-0.140303935186985	0.389895647979882	-0.359849964763455	0.718959336125998	0.999847599583459
Triml2	2508.99288651835	0.103596524470722	0.384062908036057	0.269738426448086	0.787361495865105	0.999847599583459
Abr	1746.70114365382	-0.0332623458888281	0.389082598054812	-0.0854891636252062	0.931872510107691	0.999847599583459
Gins4	723.439828052987	0.21934471783573	0.401768566126869	0.545947932040223	0.585101728859622	0.999847599583459
Med27	1161.53866491403	0.109509870872016	0.37280151417766	0.293748460527519	0.768950120870782	0.999847599583459
1700012C14Rik	1.40208546576187	1.18332951831952	3.07399988764477	0.384947807927917	0.700276084474713	0.999847599583459
2510003B16Rik	163.593672126696	-0.3310092239156	0.451999950583834	-0.732321371911758	0.463972437702721	0.999847599583459
4930586N03Rik	5.89443985265804	1.47136761039471	1.52248059477789	0.96642782538017	0.333830146130839	0.999847599583459
Lin7a	10.3950604235075	-0.574653367317533	1.48795428470624	-0.386203644308189	0.699345854966075	0.999847599583459
Gxylt1	403.840016685772	-0.0538858358729426	0.410106061448173	-0.131394877907096	0.89546294037383	0.999847599583459
Zdbf2	2268.71853052816	-0.201613484679917	0.400476946239767	-0.503433434990313	0.614659569342042	0.999847599583459
Magoh	159.78221574349	1.07327693477245	0.465245920815447	2.30690240742206	0.0210602612999128	0.999847599583459
Tmem175	147.925162602533	-0.101752434013873	0.451919886467651	-0.225155911613454	0.821857986264144	0.999847599583459
Alkbh4	83.0255311287396	0.175055236368378	0.55360488753748	0.31620970173701	0.751843344354439	0.999847599583459
Stra8	10.0420648299526	2.59279340194506	1.3274573504027	1.95320279115447	0.0507955704840733	0.999847599583459
Adad1	5.44018854095478	0.709149183835082	1.61959226743146	0.437856612491572	0.661490229151036	0.999847599583459
Golt1a	5.53742081728763	-0.502692195715064	1.62603911136697	-0.309151355709065	0.757206395026131	0.999847599583459
Myl4	8.33132063967613	-0.880053482823931	1.24534735094385	-0.70667310783368	0.47976964513958	0.999847599583459
E030030I06Rik	76.3728622724292	-0.19070161256832	0.578832101455387	-0.329459288952409	0.741808560550933	0.999847599583459
Srrm1	1444.72530894885	-0.10844679454655	0.393701237526298	-0.275454543216432	0.782967044667945	0.999847599583459
Lrrc56	26.9546793793067	-0.702318251243567	0.790421776941652	-0.888536059774338	0.374252467839917	0.999847599583459
Klhdc3	123.634891545217	-0.420627337663251	0.545584533209029	-0.77096638936811	0.440726853969956	0.999847599583459
Slc38a4	490.433805215871	-0.250601675008984	0.577867055933129	-0.433666658162953	0.664530521831159	0.999847599583459
Dars2	250.139986831301	-0.174763854334624	0.439606954886452	-0.397545699384498	0.690965093841248	0.999847599583459
Tmem218	94.188658907615	-0.0166664155322629	0.536987894175242	-0.0310368552309001	0.975240147597304	0.999847599583459
Parp11	54.3057464312034	-0.460540284306925	0.638724301799835	-0.721031410593252	0.470890189306381	0.999847599583459
Zfp773	13.275853203995	0.132911093772721	0.996584815858007	0.133366565151097	0.893903486302524	0.999847599583459
G3bp1	3246.88828327303	-0.288767585335592	0.423792632085028	-0.681388876240903	0.495625459600194	0.999847599583459
Stx3	738.794684539275	-0.366963130082258	0.389703264685225	-0.941647564535197	0.346373109115807	0.999847599583459
Extl3	513.934342495036	0.277464212341533	0.392712108564443	0.706533377225881	0.47985650368795	0.999847599583459
Dhx16	13.2522357955163	1.91316660974823	1.15098637859309	1.66219743806767	0.0964731935486419	0.999847599583459
Tbc1d7	54.6093059602273	0.00420676375714533	0.653070208945047	0.00644151838428035	0.994860447475791	0.999847599583459
Map3k4	735.745211057953	-0.250894400690212	0.386952674460982	-0.648385234808632	0.516735817788753	0.999847599583459
Svop	352.364106306147	1.55647999685095	0.657735364334981	2.36642285218261	0.0179609171679443	0.999847599583459
Slc27a1	129.167739113847	0.367245294321407	0.494194251826985	0.743119315863628	0.457409446195528	0.999847599583459
Aqr	1574.79861186469	0.236426595682203	0.361927570654551	0.653242844292361	0.513599733234127	0.999847599583459
Colgalt1	414.617471008338	0.226270964671294	0.454908240882765	0.497399133135524	0.618907616761069	0.999847599583459
Acap1	48.8963113819372	-0.00826983579231486	0.61581447785801	-0.0134291025782308	0.989285448433486	0.999847599583459
Zfp687	104.589845419549	0.28818437326927	0.627758947542235	0.459068523670674	0.646184959285915	0.999847599583459
Zmym5	413.548229681866	-0.0062652760584668	0.44285392377567	-0.0141475003880524	0.988712304409713	0.999847599583459
Zbbx	301.902170098541	0.321668037750625	0.506819613930579	0.634679536681634	0.525637442472146	0.999847599583459
Tfdp1	4488.14872297617	-0.301256923520576	0.409627629700193	-0.735440926533853	0.462071004475417	0.999847599583459
Cct2	1008.88432273367	0.0831373783061528	0.426159914620616	0.195084932800789	0.845326457842744	0.999847599583459
Ccng2	81.5575436684558	0.597209159230913	0.630304361273344	0.947493299942314	0.343387468760238	0.999847599583459
Ccnf	1631.53519207544	0.23096668024588	0.387227818092043	0.596462003644015	0.550866629873558	0.999847599583459
Kcnc1	8.46226030911906	0.516475113889127	1.3920875164108	0.371007647005374	0.710631836070945	0.999847599583459
4933433G15Rik	52.5549846514156	-0.714031941657645	0.723004234094529	-0.987590262942069	0.323353356910506	0.999847599583459
Mitf	1593.29934657634	-0.307083573453467	0.439367958698716	-0.698921182971472	0.484601288491399	0.999847599583459
Pkd1	296.505810003197	-0.179965381591167	0.403938789224973	-0.44552636783524	0.655939408925134	0.999847599583459
Mmp20	4.24200574287384	1.75913410524236	1.83197681646922	0.960238191568795	0.336935349519009	0.999847599583459
Tcl1b2	12.1141159604281	0.380128605822742	1.07587133241385	0.353321623478781	0.723847336407659	0.999847599583459
Nfatc1	20.8744127437814	1.55775908333768	1.04564515383351	1.4897588131372	0.136287664245535	0.999847599583459
Tnk2	878.410057499908	-0.751328825579571	0.457620668792401	-1.64181575880789	0.100628192171158	0.999847599583459
Pdlim5	2149.65106027143	0.194825273764274	0.401007312259549	0.485839703686439	0.62708082163666	0.999847599583459
Ints13	1206.08164766253	0.28842398121124	0.413062794971374	0.698256983496246	0.485016495745565	0.999847599583459
Aak1	1089.37127798263	-0.283261996065841	0.368550301042222	-0.768584356775195	0.442140094961651	0.999847599583459
Cryz	52.6375809347753	0.0776993932543995	0.623683922912446	0.12458136309104	0.900854983533328	0.999847599583459
Hus1	503.193763842545	-0.640845052886663	0.52663946760831	-1.21685724732521	0.223658534344083	0.999847599583459
Wbp1	49.5596282025632	0.148580926902905	0.644496736209591	0.230537904313896	0.817673813186822	0.999847599583459
Cdk2	283.754808812428	-0.794807163948541	0.451301796742738	-1.7611433627897	0.0782141412667451	0.999847599583459
Mylpf	175.708703605733	0.357979736711666	0.488862776912687	0.732270390829126	0.464003547868929	0.999847599583459
A330093E20Rik	52.0983690385488	0.636470711719108	0.82738226036717	0.769258349141616	0.441739957796516	0.999847599583459
Nup88	927.616474083472	-0.134380216956048	0.384671140917061	-0.349337921830278	0.726835632071071	0.999847599583459
Ggps1	264.670318348073	0.312489624467864	0.410069556535614	0.762040535532232	0.446035811479555	0.999847599583459
Mkrn2os	10.2209331172593	1.85866810872244	1.46891256140266	1.26533611159782	0.205750866780354	0.999847599583459
Usp17le	5.34893217935501	0.18193313659743	1.54521300940713	0.11773984265589	0.906273796451352	0.999847599583459
Tmem250-ps	75.5282970301896	-0.305648468133932	0.564496975354195	-0.541452800419617	0.588195522209276	0.999847599583459
Ate1	2131.06006203956	-0.243172280802088	0.372995454592965	-0.651944354301723	0.514437070325295	0.999847599583459
Papss1	222.212243102083	-0.104454387910412	0.416738195634917	-0.250647502447601	0.802086652091436	0.999847599583459
Pi4kb	432.158949604046	0.0317368026418866	0.418651157315874	0.0758072731611751	0.939572429632643	0.999847599583459
Gid8	303.132968022361	-0.0642704535078574	0.401847098387523	-0.159937582642137	0.87293024290757	0.999847599583459
Tll2	30.8113433080084	2.04092153003043	1.27950150887677	1.59509114750641	0.110691854795117	0.999847599583459
Cacna1c	128.717528281558	-0.188504398174098	0.56787194331263	-0.331948778935044	0.739927936428855	0.999847599583459
Zdhhc23	107.888443386969	-1.33365554705465	0.692965912032764	-1.92456154609751	0.0542842340645813	0.999847599583459
Vdr	12.7512914169932	0.940795851459363	1.25727013305596	0.748284578408488	0.454288524449262	0.999847599583459
Vcp	1597.61985129192	0.260845830532044	0.404366629972147	0.645072593032742	0.518880143668863	0.999847599583459
Hsd3b7	4.39053293213495	-1.02060095068857	1.69367851448994	-0.602594259747062	0.546778639988974	0.999847599583459
Ppp1r11	5.36881285618552	2.6344304113211	1.73181480077892	1.5211963832023	0.128210562821926	0.999847599583459
Brk1	787.336269778541	0.0371987052526787	0.429212700477955	0.0866672985474466	0.930935970558654	0.999847599583459
C9orf72	140.592355272374	0.00349202595068132	0.457214221345643	0.00763761446528023	0.993906124582675	0.999847599583459
Zfp202	1670.73874944928	-0.0280809791448933	0.390565641046736	-0.0718982321886659	0.942682896919574	0.999847599583459
Ube2w	930.093706921504	-0.167389927480162	0.401260655529712	-0.417160080793835	0.676561321631825	0.999847599583459
Kif20a	207.097812181953	0.368666261526528	0.497242027074202	0.741422167582614	0.458437507733636	0.999847599583459
Gm45871	262.64289994515	0.293615083556861	0.418975851492232	0.700792378632602	0.483432595020126	0.999847599583459
Dph3	127.247164074382	0.633496553205673	0.541556482629662	1.16977004896991	0.242093519813584	0.999847599583459
Ankrd31	156.621198404852	-0.41375067375333	0.511693910797552	-0.808590184527382	0.418750912531926	0.999847599583459
Gm4961	12.676356766137	0.0168892038327058	1.12091569687854	0.0150673274357187	0.987978466931667	0.999847599583459
Stard8	55.6066530239928	-1.0185447380171	0.630512968163527	-1.61542234568748	0.106219264361295	0.999847599583459
Tjp2	3589.5311898997	0.0458107147229984	0.35879226604446	0.127680329423048	0.898401957512488	0.999847599583459
Fchsd2	756.723786181235	-0.0684659130395361	0.41719849087957	-0.164108726508552	0.869645552192536	0.999847599583459
Mphosph6	501.837727903434	0.783114543232227	0.467480977019966	1.67517948692655	0.0938990210254191	0.999847599583459
Hcrtr2	212.09804458346	1.47100005404936	0.70529303766868	2.08565798254821	0.0370096150629001	0.999847599583459
Gabra4	11.9031324368797	-0.674028348202193	1.09736075896363	-0.614226764258239	0.539065489612617	0.999847599583459
Fubp1	2642.07020559876	-0.00136779878566863	0.412084851588651	-0.00331921637108365	0.997351653366442	0.999847599583459
Bdnf	32.7391585674945	0.30003392345312	0.899962526109228	0.333384907425251	0.738843754303595	0.999847599583459
Hnrnpab	343.366744332547	-0.28752862079196	0.511685536268684	-0.561924464171252	0.574167484778905	0.999847599583459
Rad1	456.191709795952	-0.0116777657866824	0.390614663871319	-0.0298958714732978	0.976150098466396	0.999847599583459
Ovol3	16.5647436734041	1.23158351735306	0.958590128030284	1.28478635585756	0.198866951547423	0.999847599583459
Obsl1	33.7557923778579	-0.395605503350944	0.715303105583314	-0.553059954952015	0.580222356464608	0.999847599583459
Bmf	39.7169448050946	0.065710327613416	0.742789155221873	0.088464306662889	0.929507652237799	0.999847599583459
Mcts1	23.2898713268517	-0.039694895873953	0.837815539927556	-0.0473790398747979	0.962211134013851	0.999847599583459
Ccpg1	302.296343033879	0.153511839758248	0.445766200689214	0.344377477522743	0.730562424512398	0.999847599583459
Dnajb2	96.5009923970321	0.420311480718289	0.619338331908655	0.678645998582048	0.497362189940986	0.999847599583459
Nthl1	16.9604366734973	-1.44950202944539	0.977433712963422	-1.48296709047484	0.138083154621327	0.999847599583459
Kcnip4	319.7744765848	-0.288257326047385	0.467465869464349	-0.616638229391352	0.537473372863527	0.999847599583459
Pkm	4261.8217962768	-0.465264003894132	0.496192232961635	-0.937668856920834	0.348414613216037	0.999847599583459
Apbb1	25.9544271829434	0.0187656885140942	0.81181980443671	0.0231155835464189	0.981558075135229	0.999847599583459
Mphosph9	975.546812737012	0.154452140686699	0.36686915763973	0.421000614170933	0.673754633383068	0.999847599583459
Immt	1532.36667789988	-0.0872863930999309	0.373380515814496	-0.233773294006848	0.81516098344376	0.999847599583459
Prlr	82.8678001284539	-0.851140782378374	0.649766911723868	-1.30991709029974	0.190223884928155	0.999847599583459
Enpp1	8.39390993992015	0.102247120314086	1.2822671885975	0.0797393251759954	0.93644458204975	0.999847599583459
Pmepa1	421.828269931385	0.183854900562207	0.530710169461504	0.346431840092228	0.729018199895963	0.999847599583459
Mtrr	1013.95250278694	-0.231999712041806	0.364669152617817	-0.636192313982059	0.524651082180579	0.999847599583459
Csf3r	9.00513764271317	0.9702410039437	1.25688827909675	0.771938938471884	0.440150593598928	0.999847599583459
Sumo3	349.342579516107	0.515422466529708	0.399568998331223	1.28994608861633	0.197069377025077	0.999847599583459
Hipk1	580.816991670849	-0.021313333017809	0.380549627946328	-0.0560067109586427	0.955336460982904	0.999847599583459
Brd8	1595.71828434244	-0.0654893286266258	0.475215590506017	-0.137809722439644	0.890390800283902	0.999847599583459
Tmem63c	82.7796867936119	-0.631382935084549	0.546967149705035	-1.15433428758023	0.248363144474511	0.999847599583459
Apool	7.67581395430571	-0.119072990517683	1.26635966952103	-0.0940277816670518	0.92508708791886	0.999847599583459
Ppt2	16.3943111340709	-0.153884523196471	1.0457123025034	-0.147157610011928	0.883007618568696	0.999847599583459
Pbx3	465.404314482701	-0.724499988333818	0.420917169703876	-1.72124123338452	0.0852070584087054	0.999847599583459
Plpp2	34.9774692383124	0.404872334821624	0.670949320514158	0.603432066242149	0.546221295593898	0.999847599583459
Kmt2b	158.878490080087	-0.111918998424732	0.598183418398515	-0.187098129072796	0.851583695041487	0.999847599583459
Kctd9	522.773469367499	0.30050667109343	0.408302346763817	0.735990555712525	0.461736445341835	0.999847599583459
Dusp28	12.9307348436874	0.268273962872798	1.0148741420533	0.264342100913147	0.791516321801151	0.999847599583459
Lax1	117.607211022663	2.21953707326467	0.673393121717273	3.29604951652084	0.000980547309831898	0.999847599583459
Ikzf5	96.1260467735966	0.542295749705698	0.500794143917685	1.08287158764148	0.278865424696471	0.999847599583459
Actn1	2348.93035527648	-0.00609080515407195	0.359345309841867	-0.0169497277055105	0.986476721481544	0.999847599583459
Rps19bp1	95.0723375279057	0.1341408078809	0.539592118314246	0.248596677616368	0.803672778714526	0.999847599583459
Slc16a13	9.78554019862655	-0.566019064931465	1.22383164562765	-0.462497490527936	0.643724601502801	0.999847599583459
Zranb1	1026.73318904391	-0.0758599140548739	0.394329357197066	-0.192377038813681	0.8474468768458	0.999847599583459
Tom1l2	563.647696707083	-0.408088005716519	0.425480109344382	-0.959123580054865	0.337496492727839	0.999847599583459
Pex10	123.412999156207	0.416673320940445	0.521835376623316	0.79847656867698	0.42459398527751	0.999847599583459
Rad52	213.075086985242	0.113174807686581	0.441262294013886	0.256479670304709	0.797580476311572	0.999847599583459
Traf3	479.41411033197	0.0567774833470874	0.434991086001383	0.13052562494788	0.896150581785368	0.999847599583459
Hsp90b1	764.071815823945	0.328918015266458	0.446725888189501	0.736285995422165	0.461556667180632	0.999847599583459
Nrg1	227.607810811114	0.226804609369144	0.50727688123914	0.447102199522914	0.654801270994071	0.999847599583459
Ralbp1	928.747536272171	-0.123242832967193	0.399657575516532	-0.308371066926253	0.757799995189539	0.999847599583459
Arhgef2	539.265263906077	0.285836429704883	0.451095494544774	0.633649489213668	0.526309595793818	0.999847599583459
Fip1l1	2094.98464551286	-0.341830581074799	0.396326872711589	-0.862496602201265	0.388414302052948	0.999847599583459
Tada2b	102.101669909319	0.214395821696606	0.515486332198144	0.415909808476155	0.677476001903352	0.999847599583459
Wbp2	365.005562868287	-0.0548918245463674	0.41383978222952	-0.132640279894415	0.894477875105293	0.999847599583459
Matn3	19.2550167544756	-0.374845778091108	0.922161783117274	-0.406485917063251	0.684385602503918	0.999847599583459
Gpr158	41.9081889495013	0.685103579194004	0.794857982262484	0.861919480564219	0.388731828255996	0.999847599583459
Apaf1	1653.62700989088	0.708586965068438	0.547687605742566	1.29377944222003	0.195741615594614	0.999847599583459
Grb7	80.4342335221447	-1.18939122420969	0.558521903472688	-2.12953371535563	0.0332101285113348	0.999847599583459
Mon1b	221.69191932604	0.779606659260282	0.483681572357247	1.61181798897326	0.10700155245926	0.999847599583459
Dipk2b	5.51557006242268	-0.224753583243684	1.67314572835501	-0.134329950723811	0.893141670612364	0.999847599583459
Enox2	1543.86633811793	-0.549164811476369	0.453532361766956	-1.21086135802268	0.225948544543388	0.999847599583459
Kcnma1	189.500173585773	-0.715067205913061	0.567866471763431	-1.25921716014069	0.207951905009946	0.999847599583459
Haghl	15.8642005548881	0.066232571059767	0.993099283994392	0.0666927991261556	0.946826267014845	0.999847599583459
Orc6	688.039142792337	-0.139336517271245	0.485805855215159	-0.286815228296361	0.774253802118611	0.999847599583459
Camsap1	1086.82273205695	0.0563664752866312	0.373701293267384	0.150832968207849	0.880107478906791	0.999847599583459
Dst	10028.3710092339	0.116677081550415	0.374202779875293	0.311801749814095	0.755191194139978	0.999847599583459
Usp29	38.5215727832084	0.0659494681145332	0.717662272849848	0.0918948516725657	0.926781581925272	0.999847599583459
Slc30a4	17.897369677571	0.35836184276756	0.909268206956204	0.394121162519456	0.693491587468615	0.999847599583459
Slc2a12	2.92728210171795	1.48671002733815	2.07294541247366	0.717196901757314	0.47325261072829	0.999847599583459
Cdk10	115.649948224153	0.300063357629352	0.536783283643041	0.559002798285524	0.576159810429181	0.999847599583459
Hnrnpr	1121.05790100161	-0.171963092743567	0.426713939498568	-0.402993848632273	0.686952749773074	0.999847599583459
Wdr37	1251.14686131951	-0.0658064094601597	0.408228446070918	-0.16119996069242	0.871935912075726	0.999847599583459
Tfpt	128.776504580934	0.20366306303319	0.547276192163826	0.372139453441132	0.709789022823034	0.999847599583459
Polg	327.705590834932	0.0489431738033183	0.499167767811668	0.098049547585741	0.921892949594215	0.999847599583459
Cyba	118.321632294779	-0.733532397308904	0.566136947727946	-1.29568013579181	0.195085707767113	0.999847599583459
Slc26a2	276.917267047509	0.622423614099555	0.502848266231244	1.23779608263245	0.215791681349927	0.999847599583459
Epyc	1.62482607175888	0.362253515261607	2.82249720137023	0.128345039664077	0.897875923315732	0.999847599583459
Dsg2	629.672653583234	0.165581610015773	0.424781733255459	0.389803979438527	0.696681500924222	0.999847599583459
Htr7	8.69689129707542	0.736984470139035	1.37546651477302	0.535806915125559	0.592092002499583	0.999847599583459
Vldlr	235.381394641506	0.023619085265877	0.556080035872067	0.0424742550392707	0.966120634726549	0.999847599583459
Smarca2	105.852812109019	0.875978675193412	0.615087343455219	1.42415330849217	0.154402097627348	0.999847599583459
Ptprk	5059.61192806819	-0.124124427663363	0.412826820937752	-0.300669485043171	0.763666540063182	0.999847599583459
Cpne9	70.2316680081615	0.807758124606149	0.585604383261834	1.37935805757961	0.167784384261915	0.999847599583459
Gnas	149.559418193408	-0.334489524603984	0.484416254267675	-0.690500208564748	0.489879678824462	0.999847599583459
Rpusd4	268.725854836527	0.242885902452236	0.444025043635454	0.547009466996745	0.584372228149236	0.999847599583459
Ppp6r2	205.229535455798	0.0427192861436536	0.460285923783926	0.0928103249225311	0.926054248316011	0.999847599583459
Irak2	209.066327093226	0.294040322094804	0.502690529008885	0.584933085320982	0.558592710985879	0.999847599583459
Msrb2	499.222512560491	-0.0159707147918509	0.558173351666471	-0.0286124637519314	0.977173671518405	0.999847599583459
Knl1	813.038820156046	-0.211582063390736	0.384087410520576	-0.550869561446876	0.581723094741475	0.999847599583459
6030458C11Rik	989.899723439911	-0.40122236841486	0.392664753921202	-1.02179369145868	0.306878555802945	0.999847599583459
Smim10l1	60.0176374758141	0.786304399133929	0.635350660005731	1.23759122108543	0.215867671234289	0.999847599583459
Rerg	366.522259517342	-0.864689539838526	0.553542266594847	-1.56210210497154	0.118263937095541	0.999847599583459
Rit1	131.313849480743	0.992927079717229	0.603532696498736	1.64519186032088	0.099930251574902	0.999847599583459
Pcgf2	257.985138033995	-0.981956988603528	0.53468399190132	-1.83651839867455	0.0662810235341131	0.999847599583459
Pum2	203.537087862664	-0.185133115486579	0.437522663184921	-0.423139487538573	0.672193493648688	0.999847599583459
Pcdh11x	9.34298834110254	0.260519284499767	1.52528353707263	0.170800561448243	0.864380587589865	0.999847599583459
Gm8439	2.22130826470295	0.0452334752867299	2.52640065632782	0.017904315838992	0.985715186025177	0.999847599583459
Gm7616	3.21943102258028	0.553157562953753	2.02588618698604	0.273044737906377	0.784818825801742	0.999847599583459
Scoc	239.319026126292	0.458394442268572	0.423708021871221	1.08186396907041	0.279312977096591	0.999847599583459
Ptger4	20.3188299533011	1.33486407468599	0.88689407035467	1.50509978508728	0.132298424269144	0.999847599583459
Ptpn21	398.435900177566	0.103343838116699	0.407317476519885	0.253718153710633	0.799713308243687	0.999847599583459
Snrpa	83.5467110699164	0.645934331519864	0.578922515371805	1.1157526514667	0.264528026326908	0.999847599583459
Mro	1.58074861255698	3.55185489873329	3.19308031571238	1.11236002466191	0.265983385159867	0.999847599583459
Hspbp1	479.579036173002	0.244372204913657	0.3915456116465	0.624121935337343	0.532547509284607	0.999847599583459
Lrrn4cl	10.5589308939463	1.05356585050401	1.27226786260303	0.82810065511554	0.407613498544857	0.999847599583459
Ptprc	4.89103121759931	-0.151185069328281	1.66261026131772	-0.0909323566958249	0.927546339763777	0.999847599583459
Bdkrb1	5.29883655296116	1.70147228164038	1.77315098041157	0.959575524271178	0.337268892290895	0.999847599583459
Opn1sw	74.9888260397307	0.779595091376626	0.577807560739955	1.34922964728647	0.1772632148486	0.999847599583459
Bckdha	320.659048367432	0.419252809537425	0.472776109805432	0.886789329752651	0.375192333406259	0.999847599583459
Bcat1	5599.31950649768	0.0876968693533288	0.386750213310821	0.226753253999757	0.820615614768755	0.999847599583459
Mmp23	26.0602392524851	1.26716566800079	0.842573105192228	1.50392370726299	0.132601011991403	0.999847599583459
Fhod3	1947.92944144773	-1.00127738129224	0.459375025811719	-2.17965131979688	0.0292833175832363	0.999847599583459
Abi1	1793.90371307438	0.140653778663048	0.367909847655678	0.38230501183726	0.702235137624977	0.999847599583459
Slc25a32	189.79681649293	0.215102701062613	0.432307923241829	0.497568259794041	0.61878837994993	0.999847599583459
Mbnl3	13.04906180071	0.0644352408736144	1.03564923652171	0.0622172436393851	0.950389830654211	0.999847599583459
Mcoln3	3.32996476911973	-0.286375319338931	2.16372887545801	-0.132352681792589	0.894705339793809	0.999847599583459
Cyp4f15	2.1577099472189	1.83753582922832	2.45014921496192	0.74996894801645	0.453273406800688	0.999847599583459
Zfp809	1190.78632828048	0.186606344405396	0.366750958451811	0.508809425319922	0.610885812160782	0.999847599583459
4933406I18Rik	11.9850690783149	-0.045771452494395	1.16747704906829	-0.0392054409385802	0.968726595731651	0.999847599583459
Nox1	2.1633586388049	1.30530766579401	2.46389822495802	0.529773369927342	0.596269070887326	0.999847599583459
Tmem108	313.356037046756	-0.78413492080906	0.436221457012738	-1.79756155549717	0.0722465152290749	0.999847599583459
Zfp87	47.3286782864496	0.508217069629517	0.638943688570389	0.795401971598831	0.426379713437229	0.999847599583459
Dlg1	1876.71581221737	-0.217623242686327	0.391044345617424	-0.556518065342996	0.577856748184726	0.999847599583459
Tmem38a	116.944702108629	0.692468867892983	0.509400371334289	1.3593803751638	0.174026086541774	0.999847599583459
Ubxn4	371.280345614059	0.0234068892182358	0.421294716153021	0.0555594179579836	0.955692794317622	0.999847599583459
Rnf181	92.45374117024	-0.00703520737794195	0.525044738036294	-0.013399253184127	0.989309262661525	0.999847599583459
Ccdc59	390.107797612303	0.313491695756644	0.501173706958572	0.625515048782394	0.531633074700057	0.999847599583459
Speer5-ps1	3.28849122559961	0.6478289533968	1.98779807107269	0.325902798088142	0.744497898614267	0.999847599583459
Aldh9a1	254.225477391578	-0.332824098063352	0.517694923096216	-0.642896198542582	0.520291456256857	0.999847599583459
Atxn7l2	74.723578187477	0.185919008012261	0.639658513913597	0.290653534609835	0.771316311992152	0.999847599583459
Atp9a	421.299882808376	0.78492811770393	0.616589953794732	1.27301476917225	0.20301280104369	0.999847599583459
E130008D07Rik	7.78293344933497	-0.0700444577992506	1.27430122058021	-0.0549669549616834	0.956164790095534	0.999847599583459
AI197445	1.50307598372152	-1.9659805724022	2.67677254473237	-0.734459330984645	0.462668837888784	0.999847599583459
Acsm2	3.98427975292876	1.00590272643022	2.04056857961286	0.492952178368373	0.622046377648903	0.999847599583459
Mep1b	147.894100855614	-0.0284311818125486	0.593050043208952	-0.047940611653461	0.961763573164564	0.999847599583459
Smurf2	815.127921119311	-0.241337493113924	0.365196632681191	-0.660842602359389	0.508713258534837	0.999847599583459
Dzip3	985.926964379339	-0.281162506600989	0.43570172882293	-0.645309595994865	0.51872657535473	0.999847599583459
Bin3	28.1751755193214	0.105541896581953	0.739288752824007	0.142761398951078	0.886478623915986	0.999847599583459
Aggf1	562.780749496137	0.178183902340263	0.435222499088218	0.40940875693135	0.682239714323127	0.999847599583459
0610030E20Rik	120.217452361967	0.194727309491868	0.507021659863032	0.384061125799778	0.70093314315344	0.999847599583459
Slc11a1	25.675431225625	0.258351671572354	0.961009265804618	0.268833694705374	0.788057662888286	0.999847599583459
D230017M19Rik	348.32577597847	0.0295929945626212	0.424754268648843	0.0696708585337058	0.944455636922602	0.999847599583459
4930563J15Rik	3.45660512243115	-0.166907771657409	2.06788978471823	-0.0807140558896628	0.935669358306368	0.999847599583459
Adcy10	80.5553571120564	0.484065449111814	0.623795628127058	0.77600006682512	0.437748946409633	0.999847599583459
Elovl4	41.7884482185409	-0.28077448346674	0.628557051726093	-0.446696895207363	0.655093923881017	0.999847599583459
Vash2	53.7388296750548	0.366970971373613	0.679634365529126	0.539953524992677	0.589229083671854	0.999847599583459
Cahm	11.0709838147121	0.132409897675555	1.13787214383609	0.116366235339204	0.907362293858973	0.999847599583459
Gm11532	11.9107940950049	0.545835578637434	1.17733981455225	0.463617701440786	0.642921669766672	0.999847599583459
Apobec3	28.9849203176912	-0.455515996983246	0.80442680371834	-0.566261585115878	0.571215970380805	0.999847599583459
Smox	116.209550640975	0.0862622952246132	0.554677269031043	0.155517992246741	0.876412970742505	0.999847599583459
Uimc1	483.544266230165	-0.274564690959735	0.407992733610122	-0.672964659272852	0.500969774655205	0.999847599583459
4930546K05Rik	65.353900100507	0.771333210324765	0.614481789354238	1.25525804619102	0.209385099814419	0.999847599583459
Ica1l	126.831713444462	1.05424705383191	0.633222765917356	1.66489126824841	0.0959344505783432	0.999847599583459
Irf8	9.20554530493556	1.84888862057561	1.46934059062809	1.25831181168505	0.208279011100841	0.999847599583459
Icam5	3.77131414215164	0.888094300599001	2.09131930417375	0.424657439362122	0.671086414049324	0.999847599583459
Dnase1l1	132.255997783456	0.454953414273118	0.607931749317199	0.748362648906068	0.454241445462267	0.999847599583459
Smpx	1.94370776930149	2.47771719424572	2.82467946110728	0.877167561261782	0.38039563259607	0.999847599583459
Tspan4	119.093666438585	0.00852574599545281	0.529773863570628	0.0160931797163228	0.987160054609683	0.999847599583459
Zfp410	527.701722412087	0.403085343234707	0.428126609957855	0.941509669941765	0.346443736156134	0.999847599583459
Ldhb	87.1964184740581	-1.27415775961924	0.568617889048231	-2.24079787878633	0.0250391704236932	0.999847599583459
Nkiras1	166.2460136575	-0.0980589891262081	0.451808525293179	-0.217036606519493	0.828179816925982	0.999847599583459
Mus81	49.3513355239297	0.528887605902658	0.733789058671774	0.720762458437298	0.471055676854774	0.999847599583459
Ldah	782.585358730696	0.530940152279755	0.402791507864409	1.31815130635397	0.187453002251151	0.999847599583459
Bspry	22.930559007728	-0.0657084004136645	0.909187544429405	-0.0722715580699055	0.94238579886334	0.999847599583459
Tatdn1	501.880418558807	-0.159134327674971	0.389320922129554	-0.408748460793012	0.682724266155589	0.999847599583459
Drd2	22.3731055301143	-0.292997309380124	0.868048676175782	-0.337535575390695	0.735713198692479	0.999847599583459
Chaf1a	1090.28202610501	0.330348658835233	0.428891926662086	0.770237531413146	0.44115900442862	0.999847599583459
Vsig2	12.3992923292716	0.67916230891987	1.21207147390854	0.560331897532237	0.575253074227863	0.999847599583459
Slc16a8	33.066448767132	0.27572755381131	0.816906067034305	0.337526632422148	0.73571993904759	0.999847599583459
Sgk2	24.7823114836073	0.220579910238741	0.787191042242226	0.280211407907341	0.779315314883082	0.999847599583459
Ldoc1	2.44777656657027	1.96930083848643	2.36889994761433	0.83131448437477	0.405795994184633	0.999847599583459
Prkg1	380.707882203238	1.02276965938733	0.567743537060498	1.80146420456451	0.0716297443460401	0.999847599583459
Glrx3	80.9855546080111	-0.172243479892131	0.562004211521377	-0.306480763597587	0.759238624040886	0.999847599583459
Bloc1s2	144.686350684714	0.769709116454136	0.513210578381199	1.49979199353607	0.133668291938081	0.999847599583459
Ebf1	1515.77848284831	-0.619499445198081	0.464707748772558	-1.33309471777558	0.182500722614277	0.999847599583459
Gm6938	68.7758540358849	-0.62320640627197	0.5929775772697	-1.05097803047032	0.293268680154972	0.999847599583459
Zfp229	1087.31945511302	0.0582115539771097	0.430883350620195	0.135098174235144	0.892534253694537	0.999847599583459
Cox7a2l	736.634280737452	0.394269377273894	0.407303315656548	0.967999429708436	0.333044654516714	0.999847599583459
Shcbp1	632.018415373085	-0.044910360144635	0.469146521468505	-0.0957277909768109	0.923736768247218	0.999847599583459
Srpx	9.7940427383367	0.24195894985476	1.22588200753672	0.197375398584201	0.843533780017068	0.999847599583459
Pigp	753.80838582884	-0.759699827471827	0.656908032455355	-1.1564782129886	0.247485606139837	0.999847599583459
Pcdh9	57.9156513273156	-0.239827796089236	0.778652394833744	-0.308003671061004	0.758079538946201	0.999847599583459
Pik3r3	139.825572751889	0.546984647852163	0.451160264388184	1.2123954413271	0.225361045105275	0.999847599583459
Cblif	22.0488934598074	3.37597539121397	1.1516071582391	2.93153387165126	0.0033729258230174	0.999847599583459
Rp9	303.897687416176	-0.549159449399127	0.411677937352713	-1.33395404410177	0.182218918056071	0.999847599583459
Nemf	1191.53335736905	-0.187538854281133	0.377511979526518	-0.496775902360363	0.619347090301202	0.999847599583459
Gm2762	2.94135024169522	-0.171260506085163	2.06719858695428	-0.0828466636761253	0.933973464384656	0.999847599583459
Kmt5b	341.915582400259	0.252982619770191	0.488287879483011	0.518101370933155	0.604387543788367	0.999847599583459
Suv39h1	779.52836455701	0.14098214861148	0.453836277691734	0.310645392493813	0.756070215012776	0.999847599583459
Stag2	290.455388901101	-0.225172141933087	0.506836957014215	-0.444269382524077	0.656847834585565	0.999847599583459
Mgat4e	23.0019902339159	-0.337568784622053	0.874642505008486	-0.385950582882749	0.699533267663608	0.999847599583459
Nol4l	272.811804734251	0.313925176329962	0.53364766809902	0.588262996535221	0.556355778828033	0.999847599583459
Tor1aip2	1685.9331605672	-0.0809732460658107	0.401947984240577	-0.201452051610106	0.840345118057098	0.999847599583459
Ktn1	1732.40219267506	-0.276662866415036	0.365126460591922	-0.757717931388827	0.448619861969669	0.999847599583459
Unc5d	182.06284957393	0.132529878365602	0.462704533330632	0.286424421674947	0.774553072078741	0.999847599583459
Miga1	1121.4566695865	-0.293870573635646	0.377518005204755	-0.778427967895887	0.436316756235436	0.999847599583459
Setd3	991.537684353277	-0.311111943323414	0.365756640638656	-0.850598208634502	0.394992584888796	0.999847599583459
Capn12	60.4866985270437	0.871099511040547	0.653526849902614	1.33292076855045	0.182557806237894	0.999847599583459
Mrpl52	74.6534823558552	0.32211084479696	0.54790518583314	0.587895229184884	0.556602618903763	0.999847599583459
Gpr180	148.795144873026	-0.249430644506406	0.483173398583593	-0.516234224064494	0.605690829834094	0.999847599583459
Dr1	229.401476148668	0.272165979391735	0.522020766702467	0.521370023478126	0.602109029599036	0.999847599583459
Zfand2b	52.2260618285488	0.0957943856646403	0.59159534848806	0.161925522081034	0.871364504327013	0.999847599583459
Lman2	703.237849229812	0.263148801271746	0.445079964664997	0.591239377557273	0.554360042007637	0.999847599583459
Cmc2	628.873612018147	0.110765264860446	0.380611880478805	0.291018936984061	0.771036836410113	0.999847599583459
Carhsp1	299.974903788308	0.346397511708707	0.477990022024985	0.724696114452784	0.468638479367656	0.999847599583459
Pdgfrl	120.878211490389	0.633361929893142	0.555381414330247	1.14040893978588	0.254115970150724	0.999847599583459
Zfp385a	136.158816509083	0.695205272021825	0.552039534961911	1.25933964506689	0.207907679331925	0.999847599583459
Nde1	743.01645558848	-0.318646366377437	0.415187904139158	-0.767475071409202	0.442799109158977	0.999847599583459
1700111N16Rik	27.2457164063445	1.16637650315051	0.825097986259351	1.41362180319742	0.157472976046527	0.999847599583459
Zmynd10	1.72546294254432	1.02411966683266	2.77905320369855	0.368513875686041	0.71249010071299	0.999847599583459
Cd46	30.7576330426565	0.253275881389398	0.795565942273178	0.318359381581507	0.750212345444142	0.999847599583459
Eif3k	699.133852652667	0.277087870636259	0.390527953484085	0.709521221628892	0.478001086953636	0.999847599583459
Fez2	325.069978556034	-0.219603868161088	0.417656209051369	-0.525800558933097	0.599026786157212	0.999847599583459
Tdrd3	882.096474623097	-0.276965774597716	0.438336018968793	-0.631857211390686	0.527480185335429	0.999847599583459
Septin4	23.9173352705823	0.311616702752074	0.868240529104299	0.358905962468195	0.719665439008087	0.999847599583459
Sh3bp5l	422.622896250921	-0.187724091101783	0.391914757218755	-0.478992147256656	0.631944215153805	0.999847599583459
Apba2	62.1454211678282	-0.693811626550746	0.583190864297112	-1.1896819189494	0.234171434601434	0.999847599583459
Cpsf4	419.053636876618	0.0774534938891512	0.454887769421129	0.170269457865871	0.864798229593022	0.999847599583459
Nlrp5	6.36698135220519	-1.48111332743191	1.47696403598924	-1.00280933817044	0.3159528624005	0.999847599583459
Abhd12	733.235106150173	-0.0105734205858104	0.382705277944274	-0.0276281023418497	0.977958767789139	0.999847599583459
Tbx6	56.1874531794275	0.810875774186993	0.606813358086117	1.3362853064812	0.181456037293588	0.999847599583459
Gm10451	148.513803893478	-0.38259979990441	0.485675752743007	-0.787767966062867	0.430832441867627	0.999847599583459
Slc24a3	25.5234516122066	-0.653487493064371	0.835241305821786	-0.782393649008307	0.433983265076324	0.999847599583459
Cdc123	1014.6725399255	-0.279799749572253	0.373450144052775	-0.749229191708956	0.453719077382075	0.999847599583459
Scml4	23.3352152164079	0.107237996411303	0.827979876159194	0.129517636236228	0.896948070786864	0.999847599583459
Chrdl1	4.64031975917237	1.91471374473456	1.71527109539569	1.11627471008765	0.264304563458236	0.999847599583459
Ppfia2	24.0789169857902	0.904325387660079	1.10227527043222	0.820417015529598	0.411978418643973	0.999847599583459
Cpsf7	1166.67394665045	-0.135496652885888	0.395805200564856	-0.342331663890521	0.732101309141879	0.999847599583459
Rps21	318.313944808473	-0.248360983730015	0.649263610219677	-0.382527188988742	0.702070365632911	0.999847599583459
Cdk11b	816.182706280647	0.273034784645857	0.37410044747746	0.729843512583094	0.465485843753013	0.999847599583459
Hnrnpc	3382.79699714259	0.0545052868377527	0.404183890740355	0.134852694742271	0.89272834192902	0.999847599583459
Stard13	50.3650226719053	-0.672748975207255	0.646048328857549	-1.04132917795318	0.29772279935089	0.999847599583459
Lysmd4	55.7046998855729	0.26055856379435	0.590489671013118	0.441258461553279	0.659025894211651	0.999847599583459
Zkscan8	359.263568203461	-0.569575450097056	0.531201036787785	-1.07224084791198	0.283611867640441	0.999847599583459
Prom1	393.209367941946	-0.432979752506748	0.403809197488713	-1.07223846113325	0.283612939402796	0.999847599583459
Fyb2	108.700998527315	1.17428090562085	0.634322769673727	1.85123561972221	0.0641356634685922	0.999847599583459
Nsfl1c	592.63209452654	0.103390525731288	0.451306230439552	0.229091731418356	0.818797619957288	0.999847599583459
Atp6v0e	421.99340898626	0.28159696188903	0.399362846695419	0.705115571513827	0.480738316844785	0.999847599583459
6330403K07Rik	15.7254788770711	0.555443770234419	1.05995385247314	0.524026370523987	0.600260198466723	0.999847599583459
Abcc2	21.7904681001848	0.694672565943932	1.02542572512027	0.67744796032151	0.498121777406255	0.999847599583459
Adat1	1138.03355038866	-0.125377510145258	0.389219327674063	-0.322125601764183	0.74735754374111	0.999847599583459
Slc25a13	6567.1028444633	0.170710376242305	0.410192653981736	0.416171217561361	0.677284719603359	0.999847599583459
Sema4a	37.3838928993371	-0.64433147419277	0.744904853956169	-0.86498493166039	0.387047059316121	0.999847599583459
Chek2	1167.51433782823	-0.372364044154706	0.367349205642506	-1.013651420597	0.310749112175981	0.999847599583459
Keap1	184.323286458661	-0.00793472853040604	0.434440753453151	-0.0182642361871829	0.985428058092934	0.999847599583459
Klf13	2369.39210621202	-0.0442661729276996	0.351513031562865	-0.125930389353952	0.899787026935559	0.999847599583459
Reck	185.943122217992	-0.344640627505055	0.439938285064259	-0.783384031818727	0.433401630305682	0.999847599583459
Pld5	20.8746569946769	0.585914016105118	1.06451547364521	0.550404414600739	0.582042021426436	0.999847599583459
1700027A15Rik	5.26217301059395	-0.946205023582827	1.49625680505831	-0.632381433711141	0.52713766292361	0.999847599583459
Myo18a	655.421525241884	-0.346184920808669	0.463955857323274	-0.746159177310388	0.455571264985964	0.999847599583459
Prrg1	596.586168149396	-0.417028862547802	0.433133913565909	-0.962817386231624	0.33563917404414	0.999847599583459
Arhgap24	43.9877331498257	-0.0568355141270865	0.7799362961614	-0.0728719953242501	0.941907979171279	0.999847599583459
Cd72	13.6872090714679	0.720682147639332	1.12934742965654	0.63814033548428	0.523382331964641	0.999847599583459
Catsperg1	53.7691110951862	0.644120203140358	0.734599168175501	0.876832197809504	0.380577787806427	0.999847599583459
Fh1	662.391604663651	-0.282096596421647	0.437204056209908	-0.645228680783805	0.518779002492105	0.999847599583459
Fkbp7	38.3264532312368	0.21071201283405	0.671695957823938	0.313701475168444	0.753747780269043	0.999847599583459
Cd300a	7.64117114687539	0.0716786257593713	1.35918173177578	0.0527366017977026	0.957941775572044	0.999847599583459
Hivep2	479.590493618743	0.0697719563048756	0.436555275619098	0.159823876153894	0.873019815392656	0.999847599583459
Cgrrf1	47.5152741931444	0.049786039989689	0.687702766106454	0.0723947066136744	0.942287797253513	0.999847599583459
2210408F21Rik	55.8531453754752	2.22936151483828	0.86848896652316	2.56694281766541	0.0102599530241507	0.999847599583459
Akt1	192.649393654495	0.130824807310494	0.49992774726362	0.261687429886759	0.793562432416858	0.999847599583459
Efna3	7.32385679787426	-0.263995335988535	1.48697761452807	-0.177538204616698	0.859085658898752	0.999847599583459
Plpp1	2019.92026733961	-0.116484809139079	0.372649840204466	-0.312585157892905	0.75459585574101	0.999847599583459
Dgcr2	1357.39335895407	-0.357682693151798	0.384584195415473	-0.930050421768861	0.352344978672432	0.999847599583459
Ptn	3294.45028250187	9.13311565396573	0.57416287201976	15.9068377616228	5.68114197360214e-57	9.63408055883451e-53
Twf1	607.636788475198	0.205991557054207	0.383920367528756	0.536547613715174	0.591580138285744	0.999847599583459
Ptgs1	25.4918260789893	-0.559669076593632	0.966936515654588	-0.578806434065376	0.562719789260718	0.999847599583459
Ptgis	29.3551565913101	-0.681527366266725	0.749993399282224	-0.908711152550111	0.363502615670182	0.999847599583459
Cst7	36.6372643609942	0.733922338930499	0.760092748673482	0.965569452164021	0.334259667266019	0.999847599583459
Plxna2	90.9609977044248	-0.089176656595914	0.516111937742019	-0.172785494918138	0.862820038932417	0.999847599583459
Gm14023	3.251099025124	1.18667460818921	1.99937291658111	0.593523398435547	0.552830928616232	0.999847599583459
Etaa1os	16.6376337047682	1.5990770011763	1.12808812871163	1.41751070725528	0.156333666118096	0.999847599583459
Trip10	362.219461653685	-0.326420676035012	0.59044816013271	-0.552835452923836	0.580376089537497	0.999847599583459
Gusb	117.257214964274	-0.0964056472907225	0.503916480721666	-0.191312749193395	0.848280573158504	0.999847599583459
BC055324	851.952399380045	-0.429505908303622	0.429504456363379	-1.000003380501	0.317308871901128	0.999847599583459
Sowahb	7.24130561046711	0.394774891655804	1.32195560489835	0.298629462436569	0.765222782895417	0.999847599583459
Dmrt2	3.21756052278218	0.903575787915704	1.89691400248743	0.476339879789405	0.633832258324032	0.999847599583459
Nlrp3	4.77604048103525	-1.57544426531173	1.89302757300508	-0.832235244630269	0.405276173654665	0.999847599583459
Shisa4	3.81427952786738	0.924658527394587	1.94201525661925	0.476133503196198	0.633979269788747	0.999847599583459
Sgms1	43.2846583088595	0.121987783724527	0.625976940908458	0.194875842467122	0.845490146525331	0.999847599583459
Odf4	2.5192380507889	2.14214099837819	2.47588559602347	0.865201930904517	0.386927965780893	0.999847599583459
Ctnna2	45.4151814158402	-0.0584954134076873	0.865144061174628	-0.0676134947147029	0.946093312755104	0.999847599583459
Map3k13	96.8771811572131	0.0793135822798515	0.648860334833629	0.122235214609301	0.902712738326777	0.999847599583459
Dip2b	799.840472400866	-0.0670642794784533	0.38740302155315	-0.173112432653684	0.862563052648733	0.999847599583459
1700128A07Rik	4.19335082671209	0.15522271523342	1.69084880683928	0.0918016528772783	0.926855630803502	0.999847599583459
Fbxo44	36.5661144425303	-0.789830652059123	0.691622659722798	-1.14199649325499	0.253455477319375	0.999847599583459
Clec9a	2.99256411294938	1.53909765140193	2.20782033525779	0.697111819663635	0.485732817789742	0.999847599583459
Ap5z1	165.224583682836	0.0473021259877589	0.491551299758783	0.0962302937881993	0.923337671491365	0.999847599583459
Fbxw8	752.816039101621	0.11645839447067	0.37816262405911	0.307958500024759	0.758113910818465	0.999847599583459
Klhl33	3.93634859559308	4.83654265054968	2.324170857164	2.08097551677045	0.037436147101909	0.999847599583459
Pax2	6.23442859607843	-0.310026316789837	1.47923002640403	-0.209586278845017	0.833990589694055	0.999847599583459
Dna2	393.116851416857	-0.16224658708531	0.426525578939666	-0.380391224105836	0.703655028055679	0.999847599583459
Kdm5b	2440.13695090145	-0.380607178386045	0.397365723550218	-0.957825891437123	0.338150560979742	0.999847599583459
Supt3	654.822020829578	-0.331977223233345	0.442015188067626	-0.751053882751545	0.452620228561874	0.999847599583459
Esrrb	8475.48552570683	0.0523691741547097	0.368785340908998	0.142004489727352	0.887076459338556	0.999847599583459
Chchd7	213.387559665371	0.242629095483895	0.458009037049543	0.529747397664667	0.596287080664083	0.999847599583459
Rxrb	56.3582213121074	0.09339219557905	0.726164615807771	0.128610226312339	0.897666074089084	0.999847599583459
Cadps2	615.919138402647	-0.344093648911629	0.528340522574329	-0.651272492284028	0.514870601998087	0.999847599583459
Gabpb1	849.995938879356	0.290805874830458	0.384768801466894	0.755793800645449	0.449772834209969	0.999847599583459
Dll3	7.36236359654186	0.356950523939948	1.38335672356581	0.258032160367034	0.796382087036566	0.999847599583459
Fam57a	51.457072850884	-0.475628436511602	0.598876699299658	-0.794200938303018	0.427078462367764	0.999847599583459
Mettl7a1	12.7817207077414	0.326121838167263	1.06633097186918	0.305835473948207	0.759729917447887	0.999847599583459
Ckmt1	5.03046079627835	0.208207288534497	1.52726409258068	0.136326971573515	0.891562802693903	0.999847599583459
Gm4788	13.5508084550275	0.236772213949448	1.05515181750871	0.224396347540285	0.822448912472763	0.999847599583459
Spag7	152.914474611145	-0.0793705267498264	0.567333274014584	-0.139901060602672	0.888738163291768	0.999847599583459
Gal3st1	18.2109666238053	0.773542361313721	0.922433258655801	0.83858897546794	0.401699999288347	0.999847599583459
Gpr68	90.9622735696262	1.76847348867664	0.795041589595549	2.22437858826516	0.0261229832172456	0.999847599583459
Golph3l	262.729974502222	0.0278181629100606	0.438252121333221	0.0634752498754235	0.949388067229523	0.999847599583459
Sptan1	919.429522487101	0.271971285370079	0.418572064049412	0.649759763561224	0.515847413185809	0.999847599583459
Slx1b	137.698346296121	-0.486950385560711	0.50427779920465	-0.96563915034279	0.334224777728424	0.999847599583459
Sh2d1b2	2.12613327945278	1.65498283748234	2.75228448952979	0.601312416568203	0.547631921056259	0.999847599583459
Rprd2	1354.56327840728	0.08395993308857	0.365307368481148	0.229833669760491	0.818221020292982	0.999847599583459
Edem3	630.591988651718	-0.186421469816905	0.396343329502967	-0.470353493903092	0.63810248460014	0.999847599583459
Pcsk1n	3.57358178022754	-0.153905362667305	1.95821150712959	-0.0785948617434612	0.937354874632243	0.999847599583459
Gpr162	11.9715558063955	-0.251588041897107	1.04249364220391	-0.24133292685146	0.809297092986219	0.999847599583459
Syk	437.698570381294	-0.240697010339741	0.463260084892025	-0.51957208960889	0.60336185540415	0.999847599583459
Frmd4b	296.065293427697	0.211078631484611	0.465073904754256	0.453860406543653	0.64992930256867	0.999847599583459
Pomt1	192.530301245344	-0.277170395070655	0.459888476977504	-0.602690454199427	0.546714633054401	0.999847599583459
Mpp4	52.2363762577525	2.13564515463887	0.909803503578929	2.34736967514172	0.0189064859998025	0.999847599583459
Chst10	44.5985122907368	-0.855161101511659	0.696220410075776	-1.22829076702676	0.219337835726942	0.999847599583459
Abcc10	126.806389210107	-0.190927489479433	0.488904982821293	-0.390520645499785	0.696151591919886	0.999847599583459
Chd6	2458.00857648018	-0.173749913317031	0.369310472772204	-0.470471124235359	0.638018459824262	0.999847599583459
Tyms	1154.21565991244	0.0979045189491174	0.433470627341603	0.225861944901661	0.821308796587798	0.999847599583459
4930447J18Rik	3.8214506074055	0.623690146730591	2.08086304458889	0.299726667909474	0.764385655225629	0.999847599583459
Fam131b	23.6701897124032	1.26787898357904	0.92907878205613	1.36466251093704	0.17235914763546	0.999847599583459
Aicda	2.55429894108284	2.88823975820222	2.66916199114675	1.08207735902958	0.279218155264902	0.999847599583459
Ahrr	27.8778826981915	0.980899957750234	0.879519344467214	1.11526820179769	0.264735507465541	0.999847599583459
Zbtb17	441.029345480568	0.180615462799327	0.413218075879578	0.437094777170307	0.662042614862282	0.999847599583459
Gm21992	3712.17827808387	-0.243106833655228	0.439437934168172	-0.553222229472324	0.580111247033275	0.999847599583459
Sergef	973.937769199699	0.14717510244206	0.443324502106354	0.33198052835517	0.739903962118789	0.999847599583459
Armc3	9.88503538870714	1.337855558682	1.3204867948024	1.01315330372706	0.310986941003286	0.999847599583459
Gm10790	1.96254570761758	-0.733380574320774	2.47045164233446	-0.296860930913735	0.766572684874377	0.999847599583459
A730082K24Rik	663.646545036825	0.915844725939006	0.691104029733052	1.32519083457343	0.185107864520898	0.999847599583459
Mettl26	4.46345714115771	0.184414532684467	1.61414198263796	0.114249263489871	0.909040200919064	0.999847599583459
Acbd6	932.306891656784	-0.0119859812740597	0.383860919325973	-0.0312248021890482	0.975090260269009	0.999847599583459
Ccdc88c	1969.97793466303	0.00725013462737274	0.419091449292599	0.0172996481784835	0.986197566274896	0.999847599583459
Nudcd2	505.541152974023	-0.156450399299503	0.393149742853989	-0.39794099358627	0.690673681553947	0.999847599583459
Zmynd19	551.855490654407	0.0233614817031451	0.478979142506464	0.0487734843335686	0.961099813454233	0.999847599583459
Tmprss13	5.05978719553691	-0.78371979006459	1.5050501419836	-0.520726697538246	0.602557173522497	0.999847599583459
Odr4	215.714174875544	0.419825252032257	0.422374791129569	0.993963799092994	0.320240492000837	0.999847599583459
Elovl1	44.0072431100205	0.250014851917535	0.646672273083338	0.386617553162536	0.699039361064903	0.999847599583459
Nfatc4	72.9463709280646	-0.825276754022322	0.582215506172815	-1.41747642457561	0.156343682329325	0.999847599583459
Camta2	77.8287399914286	-0.185538616280754	0.577479671612694	-0.321290298864739	0.74799040741354	0.999847599583459
Ephx2	504.93522601726	-0.779139268167124	0.555761024345939	-1.40193218674173	0.160935497851848	0.999847599583459
Hdac9	95.8276983044866	-0.512106355047969	0.69767991827495	-0.734013322777269	0.462940618320976	0.999847599583459
Styxl1	10.9228913142993	-0.199785025416018	1.13008154454743	-0.176788149828627	0.859674797506724	0.999847599583459
Pex5	315.056476243405	-0.584113524690635	0.460286042762192	-1.26902289103826	0.204432899852983	0.999847599583459
Coq3	289.127137420769	-0.0534958539047263	0.46209343219264	-0.115768479224835	0.907836032439755	0.999847599583459
Chrd	9.24493037557059	-0.129303169440343	1.18066425341574	-0.109517306945019	0.912792195377294	0.999847599583459
Dync1i2	703.025714748168	-0.152648654044125	0.370215846696575	-0.412323392977919	0.680102404718508	0.999847599583459
Dennd2d	15.1015069094998	0.0371268016604589	0.965672208624331	0.0384465881164259	0.969331616473858	0.999847599583459
Gm15290	51.483118637841	-1.25593175280489	0.696368319290099	-1.80354521883654	0.0713026305469047	0.999847599583459
Sh2d3c	14.4570527203601	0.0865361377752869	0.986089534100472	0.0877568768177087	0.930069912787666	0.999847599583459
Pard6a	12.9432411704514	-0.49842175120398	1.0538288088902	-0.47296273075783	0.636239768809913	0.999847599583459
Srgap2	3092.70263748541	0.0965639415219779	0.470044937887771	0.205435552515266	0.837231845692393	0.999847599583459
Nrip1	934.616132228725	0.221025335337538	0.369159989629727	0.598725055657384	0.549356245987834	0.999847599583459
Tes	78.3718074567206	0.807331038118679	0.554975159443943	1.4547156289438	0.145748003991064	0.999847599583459
Dnph1	84.7661247149823	-0.0728003153405847	0.559053680314238	-0.130220617275365	0.896391883239841	0.999847599583459
Fbh1	350.789205994424	-0.662716075691874	0.40387445583498	-1.64089623920819	0.100818955836702	0.999847599583459
Rpl15	624.280550673576	0.235601836385996	0.498713206293223	0.472419485614087	0.63662739865461	0.999847599583459
Sh3tc1	628.568551279422	-0.0238627851356942	0.400849181449359	-0.0595305821741062	0.952529507611124	0.999847599583459
Slc7a4	2.20035635324628	0.54194709216049	2.47678095293282	0.218811070683807	0.826797222682788	0.999847599583459
Ghitm	1386.33167606692	0.209709934006426	0.461616901941035	0.45429431445128	0.649617007699917	0.999847599583459
Atp2b1	2076.39113702213	-0.161818489423093	0.36886744009214	-0.438690087101947	0.660886110814798	0.999847599583459
Lrriq1	21.792461733131	-0.905890319718361	0.949021233475104	-0.954552214180913	0.339804192437486	0.999847599583459
Sgtb	234.61764236432	-0.110558925893381	0.418324950749995	-0.264289580851356	0.791556788219004	0.999847599583459
Zfp532	1790.03768302062	-0.153548242130757	0.456602389979812	-0.336284359215786	0.736656443377162	0.999847599583459
Tnks2	1918.17686363571	-0.0908872386685201	0.354197763098949	-0.256600261597727	0.797487373037194	0.999847599583459
Mbtps1	3128.17018952428	0.169773644604925	0.372050736482744	0.45631852851553	0.64816094202945	0.999847599583459
Cyp4f16	319.784626859743	-0.0332484295302407	0.406431671496026	-0.0818057052686303	0.934801219135293	0.999847599583459
Toporsl	13.8712325054494	0.263463872987295	1.04875417802937	0.251216041381926	0.801647082936191	0.999847599583459
Prpf38b	1146.23352802913	-0.166235661157355	0.381011698524543	-0.436300674759065	0.662618592368658	0.999847599583459
B4gat1	5.0535266808756	0.848718928752331	1.67413385228561	0.506960018515614	0.612182871995681	0.999847599583459
Rcor3	13.0307904371541	0.682523518640999	1.02365395106886	0.666752194848988	0.504930433037222	0.999847599583459
Man2a2	51.3866062878604	-0.17844466436471	0.623996748637345	-0.285970503459176	0.774900713373512	0.999847599583459
Gm1715	26.7674391249934	-0.665655777780752	0.874452547432855	-0.761225728868798	0.44652225314314	0.999847599583459
St6gal1	170.405256830075	-0.418309495285883	0.469686461896301	-0.890614333649325	0.373136106853833	0.999847599583459
Fam227a	30.4076352147718	0.367839591730031	0.735035544865158	0.500437828210758	0.61676682293951	0.999847599583459
Arap2	583.613311640744	1.31471991678574	0.665447074077363	1.97569418816454	0.0481894235666786	0.999847599583459
Tmem158	1.58819783292345	-0.417195832462117	2.69717776050087	-0.154678656546776	0.877074657070709	0.999847599583459
Panx3	2.33644860035989	1.76649088001743	2.94856269950714	0.599102362758879	0.549104626173087	0.999847599583459
Diaph1	1292.56326122226	0.0599995482074747	0.363184632635394	0.165203983913353	0.868783429643706	0.999847599583459
Gcsam	2.27681528071448	1.00038459075723	2.28449431998224	0.437901982074096	0.661457338732027	0.999847599583459
Gfra2	74.4529393025703	1.26428494087513	0.688413520050743	1.83651962672368	0.0662808420823724	0.999847599583459
Crim1	304.379423628943	0.189067025994739	0.440504896706356	0.429205276509725	0.667773843403168	0.999847599583459
Pde4b	69.6388914918041	-0.443544629657781	0.537091731381857	-0.825826583694757	0.408902471790344	0.999847599583459
4933405L10Rik	3.99442422375461	-0.134151918805948	1.78363053660696	-0.0752128403571449	0.940045368165673	0.999847599583459
Nxf2	2.15550463930071	-0.7358352918529	2.61406240473312	-0.281491096203583	0.778333756318573	0.999847599583459
Fbrsl1	2698.17860001769	-0.0694374046897469	0.445130066255165	-0.155993517296903	0.876038131115598	0.999847599583459
Phka2	721.952407185211	-0.208499933643556	0.382112227641771	-0.545651037995633	0.585305834035453	0.999847599583459
Eif2ak4	225.633192326324	0.0394816195318716	0.425212060332212	0.0928515985671366	0.926021458302442	0.999847599583459
Cpq	405.272293275754	0.111113193930667	0.436800022656312	0.254380009540647	0.799201993204578	0.999847599583459
Cdadc1	117.763289902132	0.235734663974117	0.469312596374603	0.502297755899044	0.615458087552283	0.999847599583459
2310016D03Rik	1.9904355183734	0.250328389370046	2.54050223831289	0.0985350005187499	0.921507480781179	0.999847599583459
Axin1	628.532718027831	0.0573530871493382	0.397180053459394	0.144400723676326	0.885184045387887	0.999847599583459
Arrdc1	72.2321729426875	-0.594109605530666	0.526767301772795	-1.12784070600289	0.25938719880456	0.999847599583459
Septin2	1112.74977896602	-0.180183596307138	0.400126853467378	-0.450316180345613	0.652482473718529	0.999847599583459
Mettl14	583.440843331418	0.14267962391857	0.393931187787758	0.362194282508657	0.717206851826997	0.999847599583459
Pcnp	1090.63293445636	-0.203321777115938	0.404143319572322	-0.503093252490478	0.614898710473299	0.999847599583459
Kcnc4	5.87729050737165	-1.92723820644547	1.48304657358265	-1.29951293558486	0.193767957112181	0.999847599583459
Paip2	687.382279276275	0.132359126939676	0.39269773563558	0.337050904369115	0.736078526710167	0.999847599583459
Trim30a	3.0162867812113	0.0833207067262504	2.03563085217207	0.0409311475296933	0.967350786109401	0.999847599583459
Plcb4	2105.12301010759	-0.0186393156854038	0.400278413167959	-0.0465658778295963	0.962859228061574	0.999847599583459
Pak1	1024.30654456987	0.0569885392757875	0.386743067913462	0.147355037501381	0.882851792910249	0.999847599583459
Zfp948	482.346193359601	-0.0369991753084742	0.435264071103995	-0.0850039729092049	0.932258232219046	0.999847599583459
Kcnj9	6.07854700691192	-1.64799914191062	1.45920054787208	-1.12938495281808	0.2587354776539	0.999847599583459
Kcnj4	43.9179855878529	0.213232734048381	0.693099131223598	0.307651134509345	0.758347806306758	0.999847599583459
Kcnj3	12.6907847394288	0.316522661896255	1.09488628380754	0.289091813987775	0.772511117774474	0.999847599583459
Ppfibp2	522.824451527982	0.147642581153513	0.476733826721977	0.309696046048806	0.756792109848283	0.999847599583459
Uspl1	1348.0563556077	0.126014078159952	0.361055263213268	0.349016039922726	0.727077267740402	0.999847599583459
Ptpre	80.8026313581897	0.657206729694357	0.644758135273924	1.01930738635061	0.308057058430419	0.999847599583459
Amer1	305.589264074324	-0.263156850704468	0.41121390610723	-0.639951243856636	0.52220429744496	0.999847599583459
Nr2f6	78.730647266432	0.128385144700762	0.603448942835075	0.21275229035549	0.831520178500142	0.999847599583459
Epn2	1440.63938686107	-0.735284984828486	0.39398377399488	-1.86628240389931	0.0620018653060852	0.999847599583459
Ehbp1	1759.83339668515	-0.436134200645912	0.382277901411384	-1.14088258577252	0.253918787107432	0.999847599583459
Ppp3cc	3.65665962730653	0.260817390757098	1.81219775961954	0.143923249751647	0.885561076175653	0.999847599583459
Apoe	238.63400871686	-0.30495991997241	0.49611921833995	-0.614690801523126	0.538758935679284	0.999847599583459
Tnfrsf8	47.0232747407193	-0.0660446276729073	0.686229518264073	-0.0962427670555147	0.923327765243537	0.999847599583459
Kif2a	934.934382719787	0.0977934997469636	0.408661624307668	0.239301891663158	0.810871498681688	0.999847599583459
Tctex1d2	46.6941879100706	-1.00562662239328	0.61784021288675	-1.62764838127752	0.103599464121887	0.999847599583459
Gnrhr	2.5047651316739	-0.205709883318174	2.15867697868994	-0.0952944258677439	0.924080970020065	0.999847599583459
Srsf5	657.050984767027	0.13607970917429	0.582869150009045	0.233465279766785	0.815400127394242	0.999847599583459
Sytl3	55.8124742903731	0.324998460633582	0.64352649996344	0.505027315350721	0.613539650797989	0.999847599583459
Zfr2	45.6645573086617	0.694273879417724	0.742690612011235	0.934809014937732	0.349886732872484	0.999847599583459
Gm6936	3.8027295041225	0.0295823030299945	1.73363867989027	0.0170637073186824	0.986385792058635	0.999847599583459
Gm12866	53.9904637299926	-0.506257987864074	0.694006243563373	-0.729471805995137	0.465713107970838	0.999847599583459
Gm10778	558.251217846654	0.142163004285074	0.411985542921859	0.345067944075985	0.730043291939636	0.999847599583459
Ercc6	636.397550256574	0.376045333227689	0.406500285975266	0.925080119748231	0.354924233278669	0.999847599583459
Eif5	649.722698050265	0.248849337183985	0.559910122926586	0.44444514752346	0.656720778344829	0.999847599583459
Rin1	25.6430825253291	0.83594678187975	0.831393187199657	1.00547706518432	0.314667187661486	0.999847599583459
Plekhg4	5.43490378964649	1.57090753833898	1.59650759217552	0.983964965802854	0.32513273894746	0.999847599583459
Palb2	580.613412761444	-0.484007116922821	0.391862715663221	-1.23514459931113	0.216776693382099	0.999847599583459
Rars2	360.637128347794	-0.446122924213539	0.444881313867245	-1.00279087996639	0.315961770078073	0.999847599583459
Tmcc3	46.2188515375293	-0.440614933985003	0.634968831113603	-0.69391584656566	0.487734985186327	0.999847599583459
Ano2	19.2950959619519	0.0569151074702412	1.10089482552529	0.0516989508449041	0.958768573228002	0.999847599583459
Dpysl3	76.6076366656645	0.143122168855208	0.540415007135667	0.264837517399435	0.791134633790244	0.999847599583459
Eif2ak1	324.294912635274	0.239080191165832	0.405495411356958	0.589600238300525	0.555458691905335	0.999847599583459
Mmp28	4.65602158680661	0.180486359852036	1.69385409161996	0.106553664064077	0.915143079940625	0.999847599583459
Rab3d	13.9419410986844	-0.331281830606899	1.03125664981218	-0.321240915796503	0.748027827606193	0.999847599583459
Tnrc6a	1763.56631815205	-0.112700497202757	0.369674429372828	-0.304864194675187	0.760469586893893	0.999847599583459
Capn5	401.934940686071	-0.157498227294954	0.46108837552514	-0.341579262577542	0.732667545564947	0.999847599583459
Ctla4	1.74809854774836	3.67534585531498	3.21115546534617	1.14455556418187	0.252393308402447	0.999847599583459
Nptn	1185.41062877641	-0.0777995999435204	0.375784738167891	-0.207032356670008	0.835984588926854	0.999847599583459
Slc25a44	236.407877508575	0.232961865359522	0.453146523438295	0.51409831767416	0.60718325355959	0.999847599583459
Slc25a45	5.20181656816837	0.57278031618816	1.49667243110594	0.382702523467284	0.701940343194618	0.999847599583459
Slc10a1	496.74858402924	0.928456887385297	0.425455055829825	2.18226784395451	0.0290897707667957	0.999847599583459
Lpxn	30.6231659224831	0.943508558096608	0.745480306820878	1.26563847423445	0.205642544952246	0.999847599583459
Poc1b	562.322360133893	-0.0278098014414623	0.380723277063332	-0.0730446576736003	0.941770580716038	0.999847599583459
Acd	86.080542513047	0.55808919387157	0.54224210288863	1.02922512084274	0.303373900344947	0.999847599583459
Tesc	33.998533166643	0.828487411035054	0.689933413492108	1.20082227477816	0.229820149392377	0.999847599583459
Alkbh2	131.047068861008	0.18106209947714	0.479166407344228	0.377868933844244	0.705527961586471	0.999847599583459
Dhx32	646.023169716221	0.243249233149006	0.393710228862961	0.61783823562703	0.536681976349171	0.999847599583459
Wsb1	830.044763719019	-0.227743629994143	0.479448553309064	-0.475011611615676	0.634778696954963	0.999847599583459
Mtmr14	447.33845442845	-0.00573983142050402	0.428569333979356	-0.0133930054379031	0.989314247194504	0.999847599583459
Ap5s1	18.2503838372204	-1.06909538768223	0.887079614057911	-1.20518538667763	0.228131742469975	0.999847599583459
Glis2	257.34640569551	-0.487639187429511	0.577302587280976	-0.844685608852425	0.398286396585963	0.999847599583459
Gm13483	32.3525028453465	0.36183740810814	0.7851584376198	0.460846360137256	0.644908837943739	0.999847599583459
Cyp4f37	9.46546013832119	-0.187045469905757	1.24050684227107	-0.150781489897567	0.880148088234894	0.999847599583459
Tmem9	223.082783220195	-0.477330668586033	0.448961068150827	-1.06318944435885	0.287696048332019	0.999847599583459
Bmp1	7.98178454594658	0.446342984878495	1.22881914420991	0.363229192010577	0.716433682581799	0.999847599583459
Nsmce4a	581.712915492617	-0.0577208324951666	0.446939124440671	-0.129146967313283	0.897241358620096	0.999847599583459
Satb1	179.263487581462	0.380837628501842	0.541610651586763	0.703157567869276	0.481957559410175	0.999847599583459
Dbn1	17.9389040248784	0.381142470164812	0.867717506459531	0.439247182784121	0.660482440330534	0.999847599583459
Psma2	561.816081092315	0.575788196068849	0.390639124515112	1.47396448521012	0.140491153636154	0.999847599583459
Syt14	998.022293572597	-0.612889216930506	0.432596252490794	-1.41676959382247	0.156550302277506	0.999847599583459
Thbs1	0.981454823947651	0.577097263205576	3.45619107153739	0.166974930280365	0.867389774715808	0.999847599583459
Cd79a	8.58777276051259	0.540412968880994	1.40935605386246	0.383446729022058	0.701388561314761	0.999847599583459
Utrn	6919.95521165877	-0.119229857973254	0.418314455895321	-0.285024474514193	0.775625391339125	0.999847599583459
Usp24	2589.65154294581	0.138071393291205	0.365291759161191	0.377975658712515	0.705448676486679	0.999847599583459
Foxred2	130.394473172258	-0.372419017751328	0.486381386340716	-0.765693400714237	0.44385875465461	0.999847599583459
Homez	30.5296629538102	0.772245292212439	0.796652087220784	0.969363294969213	0.332363959130243	0.999847599583459
Hdac7	93.2878010329085	-0.97220509366991	0.522483817128976	-1.86073723586719	0.0627812927420072	0.999847599583459
Xylb	89.3893053029045	-0.10018313298868	0.51960140950423	-0.192807662096737	0.847109602599094	0.999847599583459
Pmm1	825.647270015555	-0.149821786003165	0.441331480537277	-0.339476771112661	0.734250593201058	0.999847599583459
Sh3glb1	351.413730700592	0.0936876926558148	0.398044561442308	0.235369859887896	0.813921677335495	0.999847599583459
B230311B06Rik	1.89433526568781	1.40015601259982	2.8922527877521	0.484105683475903	0.628310867958257	0.999847599583459
Foxp1	811.982696036222	0.119888759948339	0.373050441871017	0.321374126638323	0.747926887984311	0.999847599583459
Eps8	784.506578776811	0.0230464516551203	0.444560482509195	0.0518409812879481	0.958655401090076	0.999847599583459
Cast	701.813279888741	-0.0168481929671313	0.377203286570511	-0.0446660821020758	0.964373469264038	0.999847599583459
Kcnq2	72.4824232758537	-0.922982227337607	0.629902438639805	-1.46527806644259	0.142845068145869	0.999847599583459
Ube2h	735.796057807146	-0.0963509539717868	0.4053554930758	-0.237694950771938	0.812117700152585	0.999847599583459
Spx	17.2453652762296	1.40830110192137	1.00372819700375	1.40307017988069	0.160595912438665	0.999847599583459
Stk40	597.024918999927	0.143933258568551	0.439617419305651	0.327405721993193	0.74336103922235	0.999847599583459
Ppp1r36	8.66930322397735	0.336434768575545	1.37727331805223	0.24427596481092	0.807017097015658	0.999847599583459
R3hdm2	1324.38171869552	-0.136495008237224	0.387624620941147	-0.352131936061792	0.72473931879026	0.999847599583459
Trim43c	16.5394238883971	0.264962696275314	0.935608656791383	0.283198209370987	0.77702490090941	0.999847599583459
Tro	12.9437664165244	0.0335986675809233	1.01804066487116	0.0330032667066158	0.973671982606741	0.999847599583459
Pola2	774.54697702559	-0.545743682641651	0.374567546668712	-1.45699670859189	0.145117288775832	0.999847599583459
4930432K21Rik	159.172984106336	-0.332935527732059	0.449878503091577	-0.740056538474539	0.459265688712662	0.999847599583459
Mmp19	8.96569114701114	-0.0383051139090812	1.22539650139177	-0.031259362880158	0.975062698281629	0.999847599583459
Grwd1	150.430749726086	0.409193067624797	0.579508646472262	0.706103472512008	0.480123792394813	0.999847599583459
Igf2bp2	1701.95244019914	-1.11047362429117	0.385076560854978	-2.88377361069602	0.0039294112759276	0.999847599583459
Gm18905	7.78737319732898	0.911020538513263	1.32141690878632	0.6894270327977	0.490554576617366	0.999847599583459
Smtn	103.55557920319	-0.113260127136076	0.559553067133386	-0.202411770730365	0.839594827140021	0.999847599583459
Mapkap1	1496.41270280582	0.186175052349762	0.420219279391392	0.443042624363644	0.657734904321594	0.999847599583459
Rce1	30.8127512952974	0.144905351440597	0.76499800744608	0.189419253423103	0.849764235566076	0.999847599583459
Zfp831	2.71107461588237	-0.511071723332134	2.42229049614445	-0.210986966322002	0.832897441801924	0.999847599583459
Large2	32.0685892749552	0.288594348168311	0.708853680544199	0.407128235472731	0.683913806460866	0.999847599583459
Plekha7	3633.21376765034	-0.0225451415678025	0.404376775329208	-0.0557528101099481	0.955538728507869	0.999847599583459
Elf2	652.856728498268	0.111130375946497	0.382380753032521	0.290627535683119	0.771336198230337	0.999847599583459
Coasy	41.5950492041882	-0.763247527978812	0.686873567155285	-1.11119071176349	0.266486268399453	0.999847599583459
Csrp1	364.823357080634	0.147070644657938	0.485357759842616	0.303014923889601	0.761878488335949	0.999847599583459
Pcx	279.35813266504	0.2009212219786	0.420696682127615	0.477591648601716	0.632940876110667	0.999847599583459
Rfx8	5.527629993636	-0.871470256090237	1.57178052748635	-0.554447800345208	0.579272420420935	0.999847599583459
Lrrc57	11.7618467732354	-0.399658436792049	1.06073766555361	-0.376774059949556	0.706341519666587	0.999847599583459
Mindy3	1141.86782336161	-0.437177234150778	0.404826146988793	-1.07991353177807	0.280180686879735	0.999847599583459
Tcea2	9.77356606686261	0.474347405897972	1.14562845590568	0.414049950883052	0.678837525412021	0.999847599583459
Stam	1166.02807430732	-0.281141129905193	0.38647614897789	-0.727447555686746	0.466951831240372	0.999847599583459
Fgf13	357.781587750468	0.0197800644638925	0.427499000043882	0.0462692648681332	0.963095636144605	0.999847599583459
1600002D24Rik	33.7395337935059	0.266467213884031	0.907997825265309	0.293466797463057	0.769165374601277	0.999847599583459
Pde1c	30.5226480592058	-0.621376544239445	0.922941581355592	-0.673256635947406	0.500784035445617	0.999847599583459
Eda2r	2109.73618778472	0.782602943084323	0.423134264213999	1.84953810001197	0.0643801515701878	0.999847599583459
Nxt2	123.757226324226	-0.183429587765803	0.521381473986259	-0.351814548306404	0.72497734726102	0.999847599583459
Phyhipl	102.283850323555	1.30057459929131	0.661685776505111	1.96554716070924	0.0493509428751797	0.999847599583459
Rab26	88.5465779673925	0.820370867358714	0.687286835510152	1.19363681213213	0.23262006757921	0.999847599583459
Tmeff1	1709.38155899549	-0.289239598676784	0.362246944491927	-0.798459733269689	0.424603751377447	0.999847599583459
A230028O05Rik	7.48536206819851	0.469903140474074	1.40106404127358	0.335390193903577	0.737330764169496	0.999847599583459
Olfr70	2.16834023885658	-0.011746305696457	2.57257438885864	-0.00456597319297282	0.996356893142941	0.999847599583459
Arntl2	24.307382108507	2.83116040291554	1.10079107271226	2.57193256113512	0.0101132589606281	0.999847599583459
Erg	16.7420409950332	0.576453108531251	1.02949881498171	0.559935669805985	0.575523317571905	0.999847599583459
Adra1b	11.0472405602432	-1.22025516254636	1.10822241608257	-1.10109229414418	0.270856490471233	0.999847599583459
Chfr	423.800596364104	-0.0509187027082804	0.436341952633353	-0.116694492475414	0.907102154825248	0.999847599583459
Mlst8	103.957925305993	0.0489609800916328	0.742908833267989	0.0659044258179807	0.947453916952906	0.999847599583459
Psma4	321.170822030811	-0.223825007791298	0.435778972587069	-0.513620486235319	0.6075173537535	0.999847599583459
Dnajc14	137.165787506515	0.240712608999326	0.481424032290333	0.500001231459419	0.617074210343916	0.999847599583459
Becn1	403.35952838705	0.380854431236286	0.499737191005609	0.762109440904131	0.445994688641195	0.999847599583459
Gprin1	1.36024798196402	1.14045670608146	3.0677304598356	0.371759097160894	0.710072220144452	0.999847599583459
Mier2	233.060181788589	-0.0100858224855839	0.501245503195851	-0.020121522130929	0.983946431442363	0.999847599583459
Zfp653	269.30955661507	0.221221832883048	0.470869531675359	0.469815560365391	0.638486796292925	0.999847599583459
Ndufa11b	8.28051296115857	-0.438318661582479	1.27576959076007	-0.343571962176447	0.731168213411397	0.999847599583459
Itgav	352.998265069863	0.395834946172371	0.489796999454522	0.808161231312576	0.418997772404642	0.999847599583459
Sec23b	422.690306737427	0.0699869281348476	0.406804329483569	0.172040765209394	0.863405480762181	0.999847599583459
Cd180	57.2493410640598	1.41088224271002	0.897310908974635	1.57234491255906	0.115870582423449	0.999847599583459
Gna13	1701.58626220981	-0.177449445552354	0.372210341343832	-0.476745070842708	0.633543664291422	0.999847599583459
Actr6	243.482050384728	-0.213184464519181	0.556054556570144	-0.383387676623217	0.70143233922848	0.999847599583459
Rnf146	639.328526456569	0.134822171709229	0.393235054313353	0.342853899290969	0.731708374938954	0.999847599583459
Cdc42ep3	241.72790965553	0.479065735069491	0.456523555638688	1.04937791084902	0.294004220536506	0.999847599583459
Sox13	314.879467016504	-0.848712655467169	0.56856155763385	-1.49273661588942	0.135506144666602	0.999847599583459
Stpg1	42.7755305312994	0.511283250775661	0.792548726863792	0.645112702153807	0.518854152933255	0.999847599583459
Ttc30a1	23.0592053515001	-0.334552835670271	0.861778177953303	-0.388212238635264	0.697858976925312	0.999847599583459
9430065F17Rik	15.9548556742418	0.671763524596123	0.971339463173475	0.691584713753311	0.48919816407419	0.999847599583459
5033417F24Rik	8.64417498803025	0.00662140749702797	1.29001194509305	0.0051328264999518	0.995904614965189	0.999847599583459
Slc35a1	212.07968897551	-0.158381639108775	0.500211994011676	-0.316629031300434	0.751525104552955	0.999847599583459
Lpin2	359.887586978895	-0.529153145851873	0.428729229100925	-1.23423622635094	0.217114892051126	0.999847599583459
Cdc40	556.677907095948	0.0398786723422924	0.390384131691606	0.102152390696545	0.918635716711238	0.999847599583459
Lrmda	87.22571969265	-0.225123076966101	0.685793906530777	-0.328266371022353	0.742710268639502	0.999847599583459
Nt5c1b	4.02904566742495	-0.00114961857779741	1.74118604175477	-0.000660250283558918	0.999473196530758	0.999847599583459
Aldh1b1	28.4865964313022	-1.33283401236029	0.865469122861868	-1.540013360561	0.123557096752591	0.999847599583459
Shisa5	135.161358642165	-0.236582146012897	0.50599279909635	-0.4675603021138	0.640099059295797	0.999847599583459
Slc22a22	13.6635103025272	0.346456254882904	1.21330160662243	0.285548336037701	0.775224078266828	0.999847599583459
Gria2	3.84293330026337	0.655537586969075	1.97818737969439	0.331382958812703	0.74035523531411	0.999847599583459
Mtdh	1740.6838965385	0.180113170842489	0.37977447348906	0.474263499565296	0.635312016620135	0.999847599583459
Usp15	1614.85950745172	-0.190444417358109	0.373025862394082	-0.510539446610579	0.609673586262651	0.999847599583459
Itga7	10.3675301435743	1.20144945467276	1.13534439705441	1.05822467419565	0.289953024747005	0.999847599583459
Plekha1	896.983614959671	-0.0945546565351432	0.367940322647503	-0.256983675653645	0.797191374925399	0.999847599583459
Lag3	16.5165190071032	0.968910527691983	1.08622508642781	0.891997929156992	0.372394042365245	0.999847599583459
L1cam	18.219104935512	2.03527114075675	0.950559904240773	2.14112875125146	0.032263656693299	0.999847599583459
Plek2	105.316531523389	0.472289408841091	0.501289557245925	0.942148907780645	0.346116407729159	0.999847599583459
Abl2	1225.81290497566	-0.311051599574308	0.395784000970468	-0.785912514936443	0.431918742134375	0.999847599583459
Clmn	268.867159303254	-0.0262132878055776	0.43061267124973	-0.0608743995607493	0.951459237815357	0.999847599583459
Slc37a3	466.182109775485	-0.0223650681450648	0.398148008923977	-0.0561727489370297	0.955204190073291	0.999847599583459
Klc1	737.454679488672	-0.085208775618647	0.408649099108377	-0.208513308372788	0.834828192422275	0.999847599583459
Higd1a	217.07211302068	0.361287991855213	0.42650135715983	0.84709693366772	0.39694109412018	0.999847599583459
Ythdc1	876.854907165916	0.0784890887254368	0.408114970681018	0.192321023153017	0.847490751678941	0.999847599583459
Adck1	422.829663601048	-0.0603764685698112	0.38704778820552	-0.155992284182107	0.876039103100583	0.999847599583459
Slc4a2	29.536449760556	-0.144240752968515	0.736986984521203	-0.195716825395802	0.844831814336014	0.999847599583459
A530072M11Rik	104.438270924385	0.466507611979998	0.55901412801517	0.834518464920332	0.403988886601415	0.999847599583459
Slc10a7	8197.50110033177	-0.00318821362631431	0.372401601374699	-0.00856122426580662	0.993169214780078	0.999847599583459
Cyb5r2	187.938317537098	0.392527961399092	0.497174511843146	0.789517467305184	0.429809624776145	0.999847599583459
B130034C11Rik	55.9148578722848	-0.676332014501959	0.586264246670623	-1.15362998569814	0.248651899406567	0.999847599583459
9630028I04Rik	2.97597580709494	-1.49726464244041	2.24270333389356	-0.667616006010482	0.504378737958517	0.999847599583459
Ypel5	194.871059986831	0.311624353434358	0.442212445916891	0.704693764980384	0.481000832338857	0.999847599583459
Zfp574	152.928560139372	0.102601404032631	0.519693583397964	0.197426728576832	0.843493614843527	0.999847599583459
Shoc2	1212.0975003012	0.044346365781716	0.380546623656279	0.11653333133175	0.907229871457696	0.999847599583459
E030044B06Rik	10.9812104158033	-0.641008293441657	1.06610477050118	-0.601262006491461	0.547665490847165	0.999847599583459
Clip3	19.9918634653579	-0.82887623167115	0.84824839257857	-0.977162160191626	0.328488878059757	0.999847599583459
Cdh1	4784.46865719358	0.537578267810595	0.40150132939822	1.33892026862359	0.180596630513459	0.999847599583459
Islr2	1.97528997239584	-0.387163237695618	2.5275711100057	-0.153176002116413	0.878259481862423	0.999847599583459
Slc24a2	18.7710776427081	0.0047831311407737	0.944625027287027	0.00506352362324223	0.995959909941923	0.999847599583459
Kif21a	178.813377931464	0.0968297390804908	0.576119828783443	0.168072220817257	0.866526463025666	0.999847599583459
Abhd14a	88.9972362643244	-0.972482764320475	0.542115499860169	-1.79386637085882	0.0728345002048316	0.999847599583459
Zfp78	222.195087454128	0.548898725291147	0.48594216170731	1.12955567255709	0.258663498229	0.999847599583459
Ipo7	3463.28034849776	-0.161445166602594	0.457752665392308	-0.35269082805718	0.724320236210203	0.999847599583459
Wdr70	2547.56822888259	0.00556993099499063	0.389751955423535	0.0142909635666559	0.988597848925825	0.999847599583459
Cacna1d	42.4159366704872	-0.464697591009838	0.734231734009522	-0.632903168693349	0.526796878440902	0.999847599583459
Cyp26c1	8.41099594194731	0.621752174101344	1.44081129697535	0.431529219271509	0.666083611585946	0.999847599583459
Pls3	484.246484959842	0.240796667831097	0.383045333500735	0.628637518255095	0.529586392067069	0.999847599583459
Ddah2	46.3621672635247	-0.78564010388279	0.652795395814195	-1.20350129446441	0.228782390744532	0.999847599583459
Men1	56.1451452234769	-0.278932839964672	0.676630940349862	-0.412237784781827	0.680165144896041	0.999847599583459
Taf1a	398.154731051865	0.129372633196601	0.464871592937618	0.278297566816397	0.780783943772561	0.999847599583459
Tk1	635.887088574645	-0.679936061280785	0.511561491945187	-1.32913847501571	0.183802288713346	0.999847599583459
Trim2	568.070959494766	0.0704708501596617	0.507871284733322	0.138757303824857	0.889641934125665	0.999847599583459
Ank1	23.8176866621714	-0.470083507708178	0.88009258581615	-0.534129607821031	0.593251866498497	0.999847599583459
Ildr1	590.405936684738	-0.251313454229443	0.462719346194705	-0.54312285902067	0.587045214780003	0.999847599583459
Pars2	97.8898564949226	-0.367462942369765	0.561494085948514	-0.654437778715019	0.51282980167762	0.999847599583459
Clip1	258.447434325888	0.0200462867604668	0.475902032599966	0.0421227172553754	0.96640087048967	0.999847599583459
Arhgdib	5.37020307050003	0.409263640467413	1.52313940593517	0.268697427742101	0.788162531380498	0.999847599583459
Bub3	508.153733567457	0.142790218717865	0.407589340350092	0.350328638612623	0.726092074903159	0.999847599583459
Mtch2	784.676689187501	-0.109250051932082	0.379530198455364	-0.287856018774566	0.773456954470123	0.999847599583459
Atf3	190.006856278011	1.05396097982418	0.789810777947663	1.33444745153126	0.18205725761394	0.999847599583459
Mns1	90.6912544212514	-0.161267748452521	0.495704561380583	-0.3253303701773	0.744931047866848	0.999847599583459
Cdr2	285.891298560485	0.691639488615731	0.431392214014453	1.60327299878564	0.108874395048459	0.999847599583459
Lmna	120.913161880971	0.0748482258644933	0.515756204839144	0.145123267858381	0.884613547664864	0.999847599583459
Ap2b1	1618.23208651377	0.322432426059202	0.411470662235719	0.783609758001386	0.43326912831916	0.999847599583459
Blzf1	162.678648402474	0.449915113381003	0.46063789576578	0.976721883971463	0.328706858011216	0.999847599583459
Stoml2	113.711728161811	0.254957955634769	0.568979893071273	0.448096600142656	0.65408348162622	0.999847599583459
Cic	367.425160611782	0.702499988442776	0.478167638717968	1.46915000422503	0.141792107398638	0.999847599583459
Aven	428.336326915362	-0.320673765523321	0.391494561831117	-0.819101455773614	0.412728531406657	0.999847599583459
Iqcf1	2.96881643425918	2.41073042692934	2.27799021394364	1.05827075646471	0.289932021169284	0.999847599583459
Tspan17	46.9465585502661	0.487899764908817	0.631183534414612	0.772991908544188	0.439527169325442	0.999847599583459
Lrrc2	528.8904423931	-0.234462722868505	0.512858857877491	-0.45716812582481	0.647550206587481	0.999847599583459
Ctbs	52.3573657555276	0.166752542974911	0.644427770105423	0.258760641161742	0.795819927580528	0.999847599583459
Zbtb14	112.930820346463	0.0364477746921254	0.488823913748223	0.0745621760045447	0.940563069490112	0.999847599583459
Rsrc1	3025.43461018243	-0.68543386633083	0.437517915366055	-1.56664182712919	0.117198435278949	0.999847599583459
Zfp638	1346.93363804173	-0.538518217929162	0.394970954882928	-1.3634375167885	0.17274466407132	0.999847599583459
Glp1r	32.7301786946596	1.32154319794253	0.990239124517584	1.33456976726338	0.182017198440239	0.999847599583459
Yeats4	407.478279452	0.140041758498444	0.439813219229122	0.318411890265374	0.750172520139568	0.999847599583459
Slc25a39	256.25859675451	-0.315269747718551	0.454539853974141	-0.693601991029124	0.487931844775999	0.999847599583459
Tcirg1	5.42099078409033	0.0964845093032244	1.65250314633608	0.0583868838719908	0.953440462103178	0.999847599583459
Crb2	15.2478785239735	-0.0460758315605466	1.00917081472238	-0.0456571185852436	0.963583542553573	0.999847599583459
Mgat1	209.511749733702	0.0105198159340724	0.451329362160956	0.0233085121776782	0.981404181823628	0.999847599583459
Ubr5	4217.153935963	-0.312382314457399	0.466307564346055	-0.669906169966343	0.502917606303578	0.999847599583459
Tax1bp1	915.436429793831	0.217550828229024	0.370663045228494	0.586923436338022	0.557255128875026	0.999847599583459
AA465934	206.079307058909	-0.119492209578008	0.500323441858724	-0.238829923966962	0.811237465594604	0.999847599583459
Cbln1	4.88225195065969	-1.26777453673108	1.53791430261659	-0.824346671706022	0.409742606749452	0.999847599583459
Adar	947.599005637631	-0.356523579649129	0.426108437259648	-0.836696832247615	0.402763000193925	0.999847599583459
Trpv4	57.5478043304134	1.40019381743424	0.758040512915196	1.84712267164919	0.0647293633487089	0.999847599583459
Rsrc2	1678.74937554059	0.0430970341246349	0.482769003786771	0.0892705078134427	0.928866931823733	0.999847599583459
Il12rb2	908.557384499852	0.538383311691677	0.463533468638058	1.1614766745399	0.24544810358012	0.999847599583459
Pdcd6ip	1243.77564822698	0.440758278669171	0.456731924132979	0.965026212051782	0.334531683054916	0.999847599583459
Endov	227.277289010575	0.125188174524829	0.463521871869526	0.270080404231858	0.787098397263802	0.999847599583459
Ppp1r8	548.553151450107	0.219162045567073	0.432055178566737	0.507254759204838	0.611976077475745	0.999847599583459
Rbm20	346.099397598856	0.471676157169587	0.477137549873622	0.988553840070896	0.322881480083271	0.999847599583459
Dcaf12l1	2.84262106289959	-0.42568929618792	2.59904635281243	-0.163786727284522	0.869899040665454	0.999847599583459
Hdac5	207.258422621438	-0.314990993320042	0.534852799975291	-0.588930250219489	0.555908064238461	0.999847599583459
A930001C03Rik	86.1238488493781	0.617588386593711	0.82248389528257	0.75088204174689	0.452723648923581	0.999847599583459
Btf3l4	528.237864543074	0.0664018690563543	0.421247406515931	0.157631520168998	0.874747164574947	0.999847599583459
Plec	239.051258190813	0.10595124032644	0.450607964748802	0.235129533019915	0.814108197132179	0.999847599583459
Ctf1	12.0336379073015	0.708242597669962	1.07489448030267	0.658894999135669	0.509963197399161	0.999847599583459
Rprd1b	640.817301371828	0.126667793710274	0.395414574578851	0.320341742195985	0.748709283274337	0.999847599583459
Srpr	301.77063639617	0.330498034033983	0.499737038992284	0.661343883376006	0.508391804886926	0.999847599583459
Gm7271	3.53122268225888	-0.618010232656811	2.22225505104273	-0.27810049632549	0.780935214750117	0.999847599583459
Fbln5	29.3406105047495	1.14008317529662	0.867033759957759	1.31492362575612	0.188535571677485	0.999847599583459
Slc22a27	4.95744113074862	-0.0866943442726822	1.75199533147775	-0.0494832050719897	0.960534221213531	0.999847599583459
Thra	157.964429738882	-0.601930862664087	0.588644527654023	-1.02257106689332	0.306510695351263	0.999847599583459
Cux2	381.637386347876	0.0363041545701758	0.519939186863784	0.0698238476487193	0.944333865819922	0.999847599583459
Mx1	3.86052145612745	-0.179070937406322	1.84164653278529	-0.0972341511894235	0.922540447801818	0.999847599583459
Aamp	103.239475031866	0.0196249505380227	0.637594356414064	0.0307796804356875	0.975445245404743	0.999847599583459
Mroh1	325.477043354175	0.274869768943856	0.489686108132673	0.561318290183931	0.5745805751577	0.999847599583459
Triobp	81.4708060764116	0.303397987180663	0.608475651076062	0.498619766697513	0.618047277147663	0.999847599583459
Nod2	359.00242877073	0.25779348764825	0.46115729086621	0.559014229535494	0.576152008943257	0.999847599583459
Tmem255a	9.13332539440499	1.38271097559449	1.23119335089536	1.12306566193599	0.26140960839807	0.999847599583459
Col6a6	20.3843384983363	0.782421207127421	0.940465468570301	0.831951021356329	0.405436591069441	0.999847599583459
Cep55	2623.29376769601	-0.102000027244914	0.416723155594675	-0.244766881502798	0.806636938725965	0.999847599583459
Zfp119a	334.917638663832	0.122910989843723	0.430550343212934	0.285474142063188	0.775280912182486	0.999847599583459
Sh3d21	80.6976826613957	0.86919508989592	0.64872498895594	1.33985140805938	0.180293658480728	0.999847599583459
Fam174b	61.1993735513979	0.388343741036002	0.668866931659203	0.580599402743188	0.561510474909715	0.999847599583459
Rangap1	1459.38832042195	-0.0452066219743184	0.410239316224095	-0.110195732555346	0.9122541465916	0.999847599583459
Brinp3	43.9410223550586	0.354808309589532	0.682188418919311	0.520103097252225	0.602991719779206	0.999847599583459
Syvn1	176.289807325092	0.30588575951781	0.622894462073094	0.491071566922866	0.623375830749608	0.999847599583459
Aurkaip1	40.3115254665675	0.836317281576317	0.65813029594777	1.27074727713597	0.203818570591685	0.999847599583459
Ndfip1	712.665138275994	-0.341677695264802	0.469792956861424	-0.727294205403738	0.467045747091824	0.999847599583459
Grk6	224.347973960244	0.182172095857211	0.472750474964604	0.385345135551373	0.699981725234248	0.999847599583459
Cenpa	683.700627791759	-0.382724935040096	0.412621687834632	-0.927544397989768	0.353643951269957	0.999847599583459
Rassf5	136.268191723262	0.820214438245246	0.494037580408973	1.66022681425623	0.0968688322779715	0.999847599583459
Ppp1r14a	22.5116786717363	-0.479547234424635	0.835457463668552	-0.573993596656507	0.565972134415159	0.999847599583459
Klrg1	5.41277348035433	5.29975408514787	2.37967046823297	2.22709579157958	0.025940872419346	0.999847599583459
Myadm	296.836094060609	-0.0842085321443123	0.527925193772797	-0.159508455246319	0.873268297281879	0.999847599583459
Phgdh	1234.89863376422	-0.330596822902385	0.439965855487251	-0.751414726345657	0.452403102793813	0.999847599583459
Nckap1	597.000074758577	-0.098102543346842	0.389078644305347	-0.25214065275156	0.800932348449037	0.999847599583459
Zfp518a	899.182738881399	-0.120097983735598	0.444448072931932	-0.270218257317074	0.78699234767174	0.999847599583459
Utp3	163.194073057264	-0.564951791852226	0.547968983023706	-1.03099228123243	0.302544439483654	0.999847599583459
Katnal2	1977.43490586869	0.130831174134595	0.37832599211134	0.34581598109202	0.729481014149937	0.999847599583459
Rfx4	20.9454621998242	0.399564984853399	0.897852175225825	0.445023129506705	0.656303039231643	0.999847599583459
2810006K23Rik	199.041580300337	0.150254875798883	0.423110714360669	0.355119524746429	0.722500050076691	0.999847599583459
Hspa12b	37.5056111594716	0.421209615142203	0.694298258318799	0.606669554612072	0.544070230819119	0.999847599583459
Ankle2	832.849850592007	-0.218232616736418	0.442312220905062	-0.493390429705671	0.621736743248182	0.999847599583459
Dgke	1131.56322653739	0.113492351181549	0.370346175075518	0.306449367698767	0.759262525165257	0.999847599583459
Fis1	606.799060538818	-0.227034726600965	0.406713159135561	-0.558218295871004	0.576695328913954	0.999847599583459
4930524B15Rik	53.9655788396985	-2.14108897221442	0.63966948140557	-3.34718012106771	0.00081638146196332	0.999847599583459
Nkain1	338.66025244109	-0.320491791591777	0.436523768685367	-0.734190929756172	0.462832380721452	0.999847599583459
Slc12a5	27.1585440663875	0.746725477011378	0.874793336548089	0.853602154719121	0.3933254642492	0.999847599583459
Sfswap	1106.61977014396	0.0766126150970689	0.378763092119032	0.202270539794284	0.839705229782618	0.999847599583459
AW551984	6.69126939386445	-0.310903258546847	1.39100092055169	-0.223510462109211	0.823138241489169	0.999847599583459
Pheta1	20.5742414224738	-0.16046597791711	0.893584750355954	-0.179575555483898	0.857485796588174	0.999847599583459
Dpy19l1	1183.78768700959	-0.687180002234702	0.380616848831487	-1.80543768449657	0.0710062186222251	0.999847599583459
Cyp4a31	2.08120605916134	1.61094111607442	2.5804297864497	0.624291784466976	0.532435978336386	0.999847599583459
Ctps	960.198708905661	-0.00732273894747696	0.448004556915965	-0.0163452331777298	0.98695897149533	0.999847599583459
Maco1	614.457175094803	0.0754323923600419	0.450775318128581	0.167339224945154	0.867103142201747	0.999847599583459
Exosc10	504.502122084332	0.170682939442316	0.450910915296836	0.378529180935784	0.70503752032751	0.999847599583459
Zfp637	14.4831675025909	-0.0946385129423537	0.957124524382107	-0.0988779521697552	0.921235174726073	0.999847599583459
Syt11	59.44309939957	0.5803115325073	0.681767141398914	0.851187300280506	0.39466531631151	0.999847599583459
Gsn	12.6337125931791	0.600017545696246	1.35347091204436	0.4433176512009	0.657535990234077	0.999847599583459
Gm5134	215.933707269396	-0.17513673784055	0.491243742784288	-0.356516984517511	0.721453434811445	0.999847599583459
1810024B03Rik	189.069229120785	0.481818013818256	0.511660398785022	0.941675406113842	0.346358850290869	0.999847599583459
Rere	5690.80435597845	-0.157258198546157	0.365148864468245	-0.430668732258467	0.666709257126749	0.999847599583459
Selplg	11.9964003514198	0.847900141624901	1.25570017095625	0.675240922344706	0.499522711144418	0.999847599583459
Selenbp1	7.57457442767534	0.62976721808367	1.38487593543351	0.454746307571971	0.649291761886946	0.999847599583459
Apob	3.67173520226645	-0.22790967193099	1.78006177799973	-0.128034697867113	0.898121514078117	0.999847599583459
Ankzf1	128.039331097048	-0.741985005835357	0.497492351643036	-1.49145007633756	0.135843369149581	0.999847599583459
Slc47a1	19.4774450567518	-0.415595784592652	0.874083307682331	-0.475464730809952	0.634455766111317	0.999847599583459
Wdr77	1444.70524472459	0.178963837918067	0.519459281649416	0.344519472921556	0.730455654092072	0.999847599583459
Galnt13	80.9792395908595	-0.120808966688057	0.707886219649615	-0.170661560197986	0.864489889844919	0.999847599583459
Tut4	1196.47044991088	-0.274365133552532	0.377299874407109	-0.72718055892192	0.467115354022122	0.999847599583459
Lurap1	22.5313461332551	-0.0530417673681171	0.812021185152433	-0.0653206693839645	0.947918685698607	0.999847599583459
Psmd8	97.5918445203794	0.461563501690007	0.58280311348842	0.791971578407117	0.428377248606728	0.999847599583459
Scamp1	291.449471718243	-0.451034297032794	0.438060950595917	-1.02961539123546	0.303190587279831	0.999847599583459
Ankrd7	5.68640897791715	5.36936939809337	2.38582955629911	2.250525140791	0.0244156294262261	0.999847599583459
Uhrf1bp1l	911.680338873819	-0.45831924713487	0.405154186744439	-1.13122179686117	0.257961749947796	0.999847599583459
Fam161b	99.9961387741895	0.985266867842314	0.635738197810841	1.54979969936535	0.121189599225518	0.999847599583459
Gask1b	87.9910053691057	1.58444881544168	0.897657332172672	1.76509315821741	0.077548110354762	0.999847599583459
Cars	2685.95940010462	0.229896051155705	0.526663324152589	0.436514259893856	0.662463655394168	0.999847599583459
Nelfcd	200.794514969121	0.226406835003306	0.548583052088922	0.412712048141449	0.679817596598999	0.999847599583459
Rmnd5a	682.146736175586	-0.300997922273852	0.385598776040964	-0.780598749208361	0.435038527669158	0.999847599583459
Pcsk7	139.57302973206	-0.120662746183513	0.509457422777645	-0.236845594526114	0.812776578379342	0.999847599583459
Tgfb2	147.899315334571	1.08592326038367	0.523760477889469	2.07332035582271	0.0381424755116568	0.999847599583459
Tsc22d1	3038.09263492185	-0.0139234350443261	0.371867026534012	-0.0374419726699072	0.970132606766659	0.999847599583459
H2ac6	40.3675711319674	-0.919171400754359	1.00609032304778	-0.913607237538958	0.360923262025314	0.999847599583459
Zfp286	137.814667715304	-0.229773658099085	0.482397241857841	-0.47631627663161	0.633849071198601	0.999847599583459
Eci2	118.470057187409	-0.260789356351333	0.476409226100437	-0.547406183725655	0.584099707895356	0.999847599583459
Uqcc2	57.8666550435434	-0.238905110734997	0.627078860843651	-0.380980966913129	0.703217371621676	0.999847599583459
Snhg18	2.46228968849936	-2.04965224193322	2.37883866956782	-0.861618851313526	0.388897293866049	0.999847599583459
C430049B03Rik	15.71667049274	0.364831616802085	0.927879531631795	0.393188559899023	0.694180218583802	0.999847599583459
3110009E18Rik	332.550728444655	0.47023051255796	0.488832672467411	0.961945751670902	0.336076854791463	0.999847599583459
Fn1	4943.67092706779	-0.483206602320351	0.369423070608806	-1.30800331859088	0.190872183687412	0.999847599583459
Kctd17	4.39309188722735	-1.29904951527722	1.60672368994388	-0.808508347395183	0.418798002678128	0.999847599583459
Whrn	529.580877194733	-0.0762226632600461	0.411400125055193	-0.185276227735274	0.853012382737547	0.999847599583459
Hrh1	12.7566879578335	-0.374259096949065	1.10406205811682	-0.338983750231786	0.734621971635399	0.999847599583459
Igsf9b	732.103109202939	-0.191838935778098	0.437571869950774	-0.43841697547806	0.661084043032108	0.999847599583459
Marchf2	152.771258252081	-0.0541947061862881	0.443803913186369	-0.122114079159842	0.902808671770945	0.999847599583459
Lmf1	496.644722447862	-0.202528167471983	0.407874948419514	-0.496544757790997	0.619510117371117	0.999847599583459
2310039L15Rik	115.978902848573	-0.123072984939347	0.50257072855185	-0.244886894415797	0.806544009528132	0.999847599583459
Gm4489	2.08577734474705	-1.72417002092143	2.32525627634086	-0.741496771114911	0.458392288820532	0.999847599583459
AA543186	17.7169413202933	1.15383192260082	0.987724336178963	1.16817200947427	0.242737388559385	0.999847599583459
A230072C01Rik	723.30528652292	-0.00460007371680658	0.410039062595233	-0.0112186231421261	0.991049021559795	0.999847599583459
Emp3	5.10611492324636	-0.261111889990778	1.51470939514779	-0.172384148951094	0.863135532942558	0.999847599583459
Emp1	47.7772076209051	0.175950540013127	0.780066396505279	0.225558415029016	0.821544887306836	0.999847599583459
Eif4ebp2	684.269571283348	0.13519194741062	0.40761799780823	0.331663341995568	0.740143484109434	0.999847599583459
Eif3a	1901.57810698004	-0.0926931644961948	0.410203501578856	-0.225968730494554	0.821225740777387	0.999847599583459
Rfxank	176.764855390662	0.742081736329155	0.47227764942472	1.57128277663168	0.116116980030743	0.999847599583459
Capn3	27.4175223891121	0.499604066346636	0.820776483527367	0.608696857638439	0.542725390275441	0.999847599583459
Efna4	48.9435251686885	-0.0739609676369602	0.662803286987254	-0.111588112323864	0.911149998140654	0.999847599583459
Zp1	2.53394415014287	2.88554315139016	2.5561170867961	1.12887753315204	0.258949499559677	0.999847599583459
Ikzf1	25.6773174076361	-0.812786184509288	0.752742236856638	-1.07976694373281	0.28024597482524	0.999847599583459
Hira	2730.69155822705	-0.348245223807029	0.355586105827431	-0.979355543143847	0.327404335247166	0.999847599583459
Uhmk1	604.063461027532	0.0668906673532164	0.394598839125214	0.16951562123575	0.865391086200113	0.999847599583459
Chrne	2.58291187461883	-0.524621647968663	2.21144585620366	-0.237230157137679	0.812478241958466	0.999847599583459
Ccl1	2.30394666515835	0.531053855064535	2.18527972929545	0.243014131301053	0.80799445035	0.999847599583459
Nr1h4	4.48730644772901	3.69793186426145	2.03600009761796	1.8162729307272	0.06932851547413	0.999847599583459
Gpn2	128.594662715004	0.244037982162349	0.48643913909188	0.501682456345798	0.61589090707303	0.999847599583459
B4galt7	91.2456705617152	-0.278542443837771	0.53706588411526	-0.518637381513499	0.604013636029174	0.999847599583459
Spin1	1836.71757044012	0.18759262966287	0.369134553391172	0.508195799985372	0.611316036038807	0.999847599583459
Rnf144b	172.149819745239	0.535896760028595	0.594722066022232	0.901087736012408	0.367541673039364	0.999847599583459
Bag6	140.742575999776	-0.116824171938325	0.511101189271152	-0.228573469188989	0.819200447205571	0.999847599583459
Cdca7l	244.545737778221	-0.23599565446635	0.608064738894449	-0.388109422189856	0.697935059521862	0.999847599583459
Dhrs7b	1031.57747407471	-0.341218766930868	0.380868946803605	-0.895895477419474	0.370308589838585	0.999847599583459
Ankmy2	422.745906320389	-0.466471247157225	0.428559127582195	-1.08846415146708	0.276390254040028	0.999847599583459
Plekhh3	23.310473881522	-0.561168307306458	0.888219296329974	-0.631790268039824	0.527523933724042	0.999847599583459
Fdft1	1138.3877795266	0.25190032073387	0.367527117892631	0.685392474379156	0.49309629165004	0.999847599583459
Cldn3	4.17843292564527	0.206127101415792	1.72382046838194	0.11957573610277	0.904819241572763	0.999847599583459
Stk32a	29.9533731053716	0.317289181539327	0.852671245517135	0.372111975403715	0.70980948047353	0.999847599583459
Rgs13	5.74925440441749	0.438791530971009	1.61972442208604	0.270905053345982	0.786464058307744	0.999847599583459
Cdnf	18.1322477855381	1.07046824423211	0.940780669536618	1.13785101979123	0.25518269663568	0.999847599583459
Dgkd	845.181111327271	-0.169230261662449	0.366255930457872	-0.462054666120728	0.644042118824734	0.999847599583459
Tfap2a	74.1721325015092	0.511077857321532	0.586781936971217	0.870984304594573	0.383762723049878	0.999847599583459
Zkscan17	525.971148052644	-0.670126131596871	0.434725696862156	-1.54149187966994	0.123197117744801	0.999847599583459
Ccdc85a	369.762830118659	-1.29896084781099	0.442737300337229	-2.93393135573077	0.00334698221286655	0.999847599583459
Fyb	72.8213473448777	0.549545776688278	0.729351336311814	0.753471954226096	0.451166358362887	0.999847599583459
Klk7	3.73777563980981	0.600896360132656	1.97495446593357	0.304258336330103	0.760931084125858	0.999847599583459
Cib1	75.5726352171498	0.137210331675103	0.52858576994375	0.259580070968813	0.795187710557746	0.999847599583459
Med24	360.558222342981	0.0145956927585967	0.470779465329269	0.031003248513374	0.975266948980524	0.999847599583459
Mthfsl	21.6164267683359	0.765187605337279	0.880845268278072	0.868696958358092	0.385012905535429	0.999847599583459
Uhrf1	2328.45860311822	-0.170187049085892	0.485264431607669	-0.350709918141056	0.725805984019224	0.999847599583459
Firre	4879.05780658299	-0.262799170864336	0.366953687423873	-0.716164409490656	0.473889836408943	0.999847599583459
Igf1	6.44491186921598	1.2393169218	1.51402963168355	0.818555261974576	0.413040200665794	0.999847599583459
Pwwp2a	1181.66430545159	-0.571678249490857	0.378586151653806	-1.51003476221608	0.131034554278438	0.999847599583459
Nrf1	2361.52872437405	0.110740010546409	0.376770862267018	0.293918722589348	0.768820011117959	0.999847599583459
Etl4	8110.32744895391	0.280499673771887	0.415974510384947	0.674319379599268	0.500108285789775	0.999847599583459
Klf10	449.973279024533	-0.635924754309702	0.48091269886109	-1.32232888799925	0.186058657272115	0.999847599583459
Gmeb1	861.574803484746	0.102403621374168	0.385696877446404	0.265502853049149	0.790622112287671	0.999847599583459
Atp13a2	64.4567102236977	-0.301063616436649	0.555191747788267	-0.542269617003503	0.587632782938955	0.999847599583459
Magix	41.026708224725	0.131027670432771	0.783833033316165	0.167162730917874	0.867242008173687	0.999847599583459
Alkbh7	2.42184859039016	1.08213209500316	2.1995952042606	0.491968746297988	0.622741437896874	0.999847599583459
Mpp2	11.1862251569704	-0.556371869683852	1.06837363130439	-0.52076525794124	0.602530307929922	0.999847599583459
Pex7	507.606879652019	-0.875220148854155	0.408637050672273	-2.14180321489272	0.0322093206272381	0.999847599583459
Slc66a2	214.739656401934	0.21775768354474	0.435275778634965	0.500275214549344	0.616881303786568	0.999847599583459
Ano7	24.1109163332104	0.357577574049676	0.841129125634465	0.425116148225107	0.670752006662825	0.999847599583459
Ank	602.913769378593	-0.0527387968556254	0.385286590169209	-0.136881994342091	0.891124071294331	0.999847599583459
Meaf6	605.546425436104	-0.0502035819354281	0.448119917690435	-0.112031578944699	0.9107983678003	0.999847599583459
Golm1	790.554598497061	-0.372218728365989	0.427048018012841	-0.871608607617508	0.383421933288906	0.999847599583459
Zfp933	103.243830782717	0.185837280554936	0.518821585875606	0.35819111157702	0.720200298499343	0.999847599583459
Tspyl3	8.94200314623509	-0.582514466225627	1.30003886952832	-0.44807465367322	0.65409931982337	0.999847599583459
Lad1	19.654554129199	-0.511822678054782	0.906249202508603	-0.564770348639201	0.572229977631646	0.999847599583459
Ginm1	98.593483302337	0.413522332316166	0.504637472231241	0.819444363669207	0.41253293243884	0.999847599583459
Plekhs1	5.72885877461751	-0.598954911256976	1.43342940396201	-0.417847512825856	0.676058609912564	0.999847599583459
Gm5141	101.486123776851	-0.183207535807317	0.545192637309064	-0.336041837820085	0.736839317080147	0.999847599583459
Ccdc149	9.31274079613791	0.135593117823348	1.19479423756075	0.11348658502084	0.909644797973363	0.999847599583459
Sspn	2.25842232435021	1.0169177760046	2.47580019467453	0.410743071348001	0.681260940731045	0.999847599583459
Bcl2l1	657.132444563478	0.741107019731765	0.400927714798954	1.84848039278949	0.0645328782641799	0.999847599583459
Map3k10	149.313551039683	-0.166398004136031	0.515765884083415	-0.322623130515394	0.746980674092332	0.999847599583459
Clgn	56.1187483209964	0.186667660776222	0.72550891420227	0.257292029252972	0.796953345124354	0.999847599583459
Rbm46os	4.78956041415605	-0.416671132492898	1.57590059774006	-0.264401912842999	0.79147023772341	0.999847599583459
AI987944	412.705656533156	-0.0105167606538884	0.420469150182043	-0.0250119673448935	0.980045418034686	0.999847599583459
Cgnl1	92.3835540091941	-0.088728649188946	0.752334853139742	-0.117937709277527	0.906117014055102	0.999847599583459
Col17a1	44.0711435991068	0.645671636113818	0.74675858393414	0.864632359111607	0.387240605868191	0.999847599583459
Pde7a	1778.61882889104	-0.0562537890603375	0.38488786458639	-0.146156307424214	0.883797996712335	0.999847599583459
Klhl12	582.757866309834	0.179898115362823	0.390462862764899	0.460730411309668	0.644992033557814	0.999847599583459
Stard6	69.3043364115678	0.76219921151584	0.770028699111113	0.989832213261257	0.322256136752943	0.999847599583459
Ogdh	2101.12553121532	-0.431939460473723	0.354546727344664	-1.2182864123685	0.223115151690264	0.999847599583459
Mir219a-1	1.65084538271659	2.26966852728818	2.89607947738009	0.783703812348899	0.433213925034901	0.999847599583459
Bpifb5	11.9928869967344	1.17909442679371	1.11155169398428	1.06076436496383	0.288797000562847	0.999847599583459
Ptp4a2	1441.81556551447	0.147809514487345	0.370432476012862	0.399018779558121	0.689879366888751	0.999847599583459
Sez6l	14.291852839394	-0.27829044868893	0.997214138426251	-0.279067893209089	0.780192722172936	0.999847599583459
Slc19a2	1072.65918996438	0.00636447040402694	0.4071599952148	0.015631374591871	0.987528475432873	0.999847599583459
Uros	146.450855861652	0.37162347922575	0.482568001919288	0.770095567355718	0.441243205218228	0.999847599583459
Urod	28.8670397414532	-0.536512715685896	0.804959659915599	-0.66650882323985	0.505085925935311	0.999847599583459
Akap1	784.131887254899	-0.403325118039091	0.398699118952193	-1.01160273215315	0.311728039042774	0.999847599583459
Ak4	522.353033585146	0.419734764592764	0.523879885514328	0.801204200044219	0.423013440130965	0.999847599583459
Sypl	331.377193879882	-0.613926194515658	0.409196465793185	-1.50032135132356	0.133531181296618	0.999847599583459
Eny2	203.241820273019	0.346709044767143	0.500445197180523	0.692801223231795	0.488434304463823	0.999847599583459
Man1c1	317.376991930845	-0.26780693329705	0.46691777593355	-0.573563370470529	0.566263304870356	0.999847599583459
Gpatch3	107.138452518585	0.789228563993292	0.536058355827939	1.47228105935283	0.140944995868242	0.999847599583459
Azi2	422.648972494604	0.0764234224537343	0.398655732805205	0.191702805616186	0.847975008186803	0.999847599583459
Dmrt1	283.481451625408	0.8145029132073	0.416671279409197	1.95478535108586	0.0506084109173319	0.999847599583459
Gtf2ird2	173.725132900126	0.188980059652539	0.496791424552765	0.38040121127829	0.703647615616782	0.999847599583459
Noc3l	801.9611734522	-0.043016347814273	0.401352817633697	-0.107178387504265	0.914647460927113	0.999847599583459
[truncated: 14,961 more rows]
