# Supplementary material for: Transcription elongation can be sufficient, but is not necessary, to advance replication timing
Source: EMBO Rep. 2026 Mar 24;27(8):1964–99. doi: 10.1038/s44319-026-00735-2 (PMC13121604; doi:10.1038/s44319-026-00735-2)
Supplement: Supplementary file 4 — Source data Fig. 3 [file 44319_2026_735_MOESM4_ESM.zip › Fig3/3D/R26vmPGK_Ptn_129_DESeq.txt]

baseMean	log2FoldChange	lfcSE	stat	pvalue	padj
Zc3h14	516.191234966246	-0.568544765028313	0.322188163148064	-1.76463579379555	0.0776249957432345	0.298869084891365
Troap	102.818311925867	0.137613912600454	0.465339456994946	0.295728012168004	0.767437802891892	0.911914473321478
1810013L24Rik	1286.6148924044	0.370401479091549	0.320042926326869	1.15734936979437	0.247129650581139	0.548550655520486
Srsf7	1040.70680531035	0.678322812846849	0.316257589987187	2.14484279373131	0.0319654183784521	0.175052617675595
Fignl2	2.12968112399247	-0.974677430281391	2.35112819895562	-0.414557330695257	0.678465989790687	NA
Sema6a	35.9166999365896	-0.800749774937174	0.680042668682415	-1.1774993126367	0.238996271717382	0.539366580215941
Anapc15	42.8152013459788	1.1545995012828	0.597345684899222	1.93288330437607	0.0532505750350769	0.239403688954125
Nmb	20.241802381331	0.769699241887042	0.804059406727549	0.957266634090696	0.338432691826834	0.641554605884128
Tcerg1	1452.13087391325	-0.305271107073853	0.331677944938931	-0.920384100697622	0.357372074192889	0.655353733035605
Zfp712	38.9152493783354	-1.36840364135856	0.645508914245062	-2.11988341471464	0.0340158784055985	0.18284781559373
Fam129c	17.6274009478543	-1.57439995454011	0.875509348143431	-1.79826744040908	0.0721346368217528	0.285050669867542
Atp5g3	346.317813716075	0.879241934014028	0.43293930451823	2.03086650908824	0.0422685379717112	0.208999517228809
Pifo	2.42580955154448	1.34515111420076	2.24009588606812	0.600488185602539	0.548180932250817	NA
Vsx1	2.64081700376493	-2.99249362889992	2.33391067158311	-1.28218001885655	0.199779503803851	NA
Fyco1	233.714327190232	-0.199894657533575	0.364890317547306	-0.547821216186862	0.583814669184934	0.816983969932587
Tlr3	9.86096810246512	0.633956194143689	1.10266169439889	0.574932635607048	0.565336857083662	0.806071476079616
Trafd1	21.8849180523234	-0.210170607913424	0.76359794287283	-0.275237263110891	0.783133960267446	0.918180911133837
Erfl	6.26276037037208	1.45755185212601	1.36144335538686	1.07059309251382	0.284352430692521	NA
Armc8	294.103677240979	-0.365798585473586	0.343520963262608	-1.0648508376298	0.286943435384671	0.592019813381688
Ppil4	398.946808838394	-0.151556693545359	0.336732104940638	-0.450080913942188	0.652652098322472	0.855678636532375
C530005A16Rik	37.9466639873732	0.183220578688324	0.610377489354292	0.300175845085883	0.764043028814319	0.910931436199673
Katnbl1	452.717863544998	-0.499517685918166	0.357479947011249	-1.39733064775924	0.162314163693724	0.440048835020885
Spag9	568.768174587824	0.12872701305818	0.319960408324351	0.402321692650443	0.687447291940786	0.873084907938422
Taz	26.4576637903028	-7.81610756228188	1.5967251207811	-4.89508648705817	9.82625041000408e-07	4.14738878324876e-05
Gfpt1	202.724042388056	-0.33130367880706	0.384030341100876	-0.862701831988931	0.388301424886029	0.680641473048175
Abcc5	2584.11365833684	0.687399522282755	0.306021469885369	2.246246064174	0.024688251190078	0.149422146707496
Kcnmb4	15.748040444154	-0.713286998526919	0.894895615636648	-0.797061675198254	0.425415212930339	0.708354819719233
Gm4013	6.43504845028047	0.0218522004636239	1.38220071169518	0.0158097158239946	0.987386197299474	NA
Hpcal1	291.277156610681	0.0796922143356812	0.373577173316881	0.213321958694954	0.831075847154923	0.939597916390225
Tbc1d31	452.382045164771	-0.70629130717686	0.322192147061205	-2.19214314693614	0.028369172095863	0.163304103706603
Cyp3a13	5.74149186115519	-0.283241555328048	1.45598386152888	-0.194536191514256	0.845756060248525	NA
Akap7	419.674888401081	-1.250500271062	0.379101448098633	-3.29859006694337	0.000971717014714437	0.0150037316676305
Ablim1	161.380930575377	-0.144741736846717	0.407500757815441	-0.355193785706458	0.722444419894514	0.89165874871744
Ulk1	1249.95838512777	0.307391084473901	0.299067673966181	1.02783119418203	0.304029239926166	0.609973224157032
Golga3	217.826589325243	-0.0518399013847877	0.361717043525204	-0.14331617022955	0.886040485663381	0.959715133508934
Mir1193	19.4329766998061	0.99877425533201	0.903991043282389	1.1048497247334	0.269224710181994	0.573919630560751
Wdyhv1	254.829175418837	0.002737290179666	0.357155397633826	0.00766414338912612	0.993884958183431	0.998258551007317
Traf1	23.7161528227334	0.374150232837692	0.755128019114161	0.495479207984637	0.620261895217407	0.836092849191621
Rxra	144.040907827513	-0.223525424391821	0.463625144526187	-0.482125326960552	0.62971691902477	0.841568356213606
Dapk3	105.440999915026	0.203006130372775	0.424294797325278	0.478455384446167	0.63232612199947	0.842948204818202
Ap3m2	24.4763234600691	0.554909150432858	0.724763042964957	0.76564217204393	0.443889244217051	0.720498784636178
Sirt2	21.0642097813135	-1.01153022843207	0.784377333414963	-1.28959645484419	0.197190807263123	0.489311557118953
Inhbc	28.9355418078454	-1.3589983017892	0.716120027688783	-1.89772419321276	0.0577324238414239	0.251960792622214
Slit3	686.144188639005	1.56564994699357	0.331505968949783	4.72284089470116	2.32572795868508e-06	8.82882113546989e-05
Dcakd	656.138753241321	1.17152836602692	0.350611206919727	3.34138881731508	0.000833603955485713	0.0132869221774375
Vps35l	560.373385696574	0.0538634190405662	0.318930540240766	0.16888761734735	0.865885039212272	0.952599754619966
Cyhr1	20.2966416249405	-0.0265418835659226	0.809014550159118	-0.0328076714574569	0.973827960568979	0.990943750538885
Taf10	28.7069908668263	1.12898855965204	0.702822800220982	1.60636302535584	0.108194169918515	0.357333177406555
Hagh	38.5757397846844	0.122960918630413	0.625392240113196	0.196614077923572	0.844129553061883	0.944621166521631
Ogfod3	152.709905967733	1.28722942926628	0.430902329065068	2.98728816820088	0.00281464277280676	0.0332854206616438
Syn1	187.64348174407	-8.26383328251088	1.09603611984786	-7.53974539056066	4.70889924197191e-14	5.34689258174704e-12
Glyatl3	3.01381683690297	4.11930640345204	2.26778365422945	1.81644593644084	0.0693019940603197	NA
Fundc2	63.4589834472873	-9.06509971810796	1.5300993713135	-5.92451698762943	3.1321663287434e-09	1.97974513123678e-07
Rab5if	184.34842942431	0.0650276938356066	0.387749734587198	0.167705321332678	0.866815109667887	0.952811858334584
H1f5	144.467680655134	1.03088034278317	1.21439335894169	0.848885029873315	0.395945269639441	0.686464228041566
Pop4	80.4692255801505	0.334743790485763	0.465363892393261	0.719316208148964	0.47194611154771	0.742287363925245
Carnmt1	848.631759757697	-0.219982472336482	0.310912481933056	-0.707538246675629	0.479232053403437	0.747794261122262
Iqcm	25.681157097058	-4.74671396281248	1.27511025192121	-3.72259101176591	0.000197188795150894	0.00416139708977157
Clcc1	175.441694910864	-0.619417283857316	0.377652808473818	-1.6401765588889	0.10096846175181	0.346277333989633
Ilf3	872.705833759162	0.104078515884249	0.296517672026202	0.351002741836755	0.725586291425311	0.894160363549574
Tpd52l2	534.589918285954	-0.0297053587523484	0.309102489040865	-0.0961019720175115	0.923439585114972	0.974017295858322
Arhgap25	5.73391401412166	0.136983674421987	1.40085531700597	0.0977857404394631	0.922102430593907	NA
Banf1	89.4150820764276	1.06342783172251	0.485530547969035	2.19023877317464	0.0285069246251717	0.163437153648605
Tbc1d23	718.112715836006	0.730072641674689	0.299770541262707	2.43543824753241	0.01487376313643	0.108138009146435
4930473A02Rik	35.988488763209	0.66635087185874	0.673938946706239	0.988740708806659	0.32279001993373	0.625973858567663
Pard3	4563.2953269136	-1.38980505661304	0.344916748383976	-4.02939278282262	5.59211138830272e-05	0.00144081086793799
Rorc	3.97079472441947	-1.01815204496575	1.89205680270464	-0.538119174598951	0.590494775490188	NA
1700123J17Rik	197.186288994192	0.632873200349494	0.395623788276984	1.59968439487872	0.109668615445406	0.359606169606959
Evi5l	30.3490405864962	-1.11389216527081	0.684561601707891	-1.62716132849373	0.103702838577336	0.350436874200221
Pex5l	17.1516294926536	-0.862737488582284	0.955452046135014	-0.902962625986539	0.366545730900186	0.663068979723712
Mtmr1	57.2114000575943	-6.58849947078344	1.17020121276126	-5.63022786075986	1.79971698476388e-08	1.03090038533506e-06
Mtor	498.163727004274	0.123253456197792	0.341890760203293	0.360505373483928	0.718469238946542	0.889919761069899
Zfp758	43.5645610424682	0.729453595390777	0.587017010663242	1.24264473114093	0.213998778780479	0.510470037280597
Plekhh2	153.56813583637	-0.390202368973983	0.385226486584275	-1.01291677120602	0.311099916885251	0.615331541442005
Adgrl3	276.899074511338	0.328973126838675	0.339761343141127	0.968247664072923	0.332920695578891	0.636049053748175
Golga5	150.714800949209	-0.302456054839603	0.386586269927823	-0.782376608709028	0.433993276496781	0.712822290160035
Plekhb1	77.9140802611841	0.488966961097588	0.491292235826633	0.995267023251178	0.31960641187162	0.623089635054702
Nufip1	801.059530456238	-0.0237166307895863	0.297495552045789	-0.0797209592765137	0.936459189414781	0.979500221582423
Smap1	275.712426260503	-0.661226836031045	0.372501698475091	-1.77509750623395	0.0758817886902083	0.29413498324679
Acox2	4.38064781321767	-1.91127970060944	1.69893409466716	-1.12498754755044	0.260594311077067	NA
Hars2	123.224514212261	-0.174478420028986	0.405236771404583	-0.430559199808621	0.666788912962735	0.862937050998342
Gpa33	818.175786574376	0.692543104635611	0.321847137045501	2.1517764954911	0.0314149619308648	0.173444654274925
Sdhb	217.248054581351	0.280701086525131	0.408733344516009	0.68675847050726	0.492234944140185	0.75664580143942
Gmpr	38.1090562942176	0.587020308121801	0.615594427487411	0.953582881699829	0.340294824199847	0.643128888122766
Me1	257.288372110745	-1.47224542454773	0.358435251730364	-4.10742363492538	4.0009699624151e-05	0.00109226479973932
Klk11	5.25189450159159	0.221291878336785	1.54125896628642	0.143578647830984	0.885833202496277	NA
Magt1	361.350005612275	-10.1854263511174	1.36782534132799	-7.44643781875589	9.58942021812006e-14	1.03454919424936e-11
Mcam	90.0045255806963	0.97281048755349	0.519191293265968	1.87370339250883	0.0609713180877008	0.260347454794851
Pbld1	4.37235598565104	-1.10749455651951	1.62041002364319	-0.683465629291476	0.494312661630385	NA
Tab2	731.393542248812	-0.233935135804603	0.311616915329813	-0.75071385504541	0.452824882911337	0.72718348843997
Mettl27	145.627165182662	-0.741525117651048	0.408757608558742	-1.81409496025194	0.069663107337396	0.279152820189297
Trmt1	273.380828397035	-0.532567909180075	0.347366171337815	-1.53315997101557	0.125236444335307	0.386461957014509
Vps37c	264.102785002889	-0.0618648219861279	0.348294581056041	-0.177622120328578	0.859019751272786	0.950179519705269
Sec23a	484.273967291584	-0.220425213327028	0.314459265661057	-0.700965871886935	0.483324313815335	0.750606135976873
Rara	269.121476271241	0.630910181011778	0.42894090901639	1.47085570005092	0.141330145225721	0.412888682466126
Med1	1321.25988097039	0.583154430102195	0.291230322344558	2.00238225679076	0.0452436352868664	0.218367249957767
Ap5b1	14.6838710777144	-0.0100787682175826	0.94535751239507	-0.0106613297989751	0.99149365070029	0.997792551540033
Bag5	23.6812085684981	0.897113127800472	0.770947787264091	1.16364965646261	0.244566019111522	0.545364371084453
Pdcd2l	229.271097623198	0.354704793287584	0.37806824424456	0.938203085520551	0.348140053017451	0.64753402674051
Ctcf	681.558438307062	-0.789571116905741	0.316186732182921	-2.49716713745268	0.0125189935480037	0.0974703921204099
Mnd1	246.649723936668	-0.184450582238188	0.409624155100392	-0.450292249471915	0.652499726806085	0.855678636532375
Lix1	11.1977019047359	0.479349624854852	1.0871429197166	0.44092604216179	0.659266539701832	0.858961105901118
Ctnnbl1	13.8228904319191	-0.00927875031418538	0.964413404908982	-0.00962113370361238	0.992323564390414	0.998080151976485
Ppm1m	43.2182857517518	0.344171095617863	0.573552654494441	0.600068874097066	0.548460335361301	0.793471029768954
Prkar1a	613.661588670706	0.960886418266545	0.314524834353413	3.05504148898733	0.00225029390292347	0.0283104251907322
Slc27a3	20.959520472623	0.485045871519191	0.783210048893622	0.619304964491169	0.535715474591228	0.784832552296757
Impdh2	169.824868655471	0.587604577456053	0.380741844706095	1.54331494062503	0.122754380304265	0.381463175995162
Tiprl	305.694443477852	-0.298103940037045	0.358383686477199	-0.831801087173679	0.405521230156147	0.692104669344708
Uaca	353.36233351599	-0.251408632406556	0.339652759999147	-0.740193109006938	0.459182828295457	0.732790353120178
Smim31	14.2300640103752	-0.984762092171903	0.951789166365442	-1.03464309846305	0.300835618694743	0.607590401931726
Calca	65.5340947163933	-1.01406521259651	0.66892915437099	-1.51595308108534	0.129531216744424	0.394479293637236
Phf3	23.2404765510079	-0.471578696874385	0.748197097930979	-0.630286722814699	0.528507008199967	0.779815250944546
9330020H09Rik	40.127230730522	1.85485515055963	0.694339002490677	2.67139703215006	0.00755362432710279	0.0683710619503198
Gm13884	3.56351336107917	2.66385781319509	1.92992090391772	1.38029377669701	0.167496210325787	NA
Ube2q2	479.697130870333	-0.691916017293607	0.348862835193091	-1.98334688448725	0.047328695760795	0.224689774312226
Rfx3	615.860079780887	-1.04916538405762	0.368453853295213	-2.8474811015669	0.00440667105244649	0.0463458985851975
Bri3	158.498932599913	-0.155214926903387	0.400553137185536	-0.38750146358607	0.698385001617117	0.879204612452529
Fbxo27	24.5632936070786	-1.30191603991586	0.749873674325005	-1.73618048545013	0.0825319266461786	0.309097241913928
Eps15l1	1403.08567393028	-0.893324494306065	0.297410672731542	-3.0036732915514	0.00266741593378506	0.0319865549966319
Tmprss15	3.39696232632651	-0.888202700328441	2.13387806291584	-0.416238732551923	0.677235319870711	NA
Max	653.026979668319	-0.108697090547978	0.315848829796659	-0.344142767975287	0.730738920811996	0.896393613692441
Ttc8	56.8568068875561	-0.159267156913731	0.525417584057733	-0.303124908161108	0.761794672636923	0.909859415269586
Vti1b	195.380165205257	0.277832327103997	0.364308162241008	0.762629981702679	0.445684098825007	0.721780583358384
Cpsf3	329.552731260334	0.576094194650694	0.343441108019291	1.6774177033529	0.0934608299219229	0.331911405681758
Nlgn1	11.5492927145934	-1.68279531784408	1.29125860958138	-1.30322098560073	0.192499327594478	0.482666770445114
Casq2	72.0456113468973	0.0588171076838304	0.506938264689483	0.116024202118295	0.90763336081149	0.966400593877015
Pidd1	106.815683397055	0.50459228130187	0.466034289271704	1.08273638424851	0.278925449428075	0.58394643191539
Orc4	1058.49460797508	-1.0095233286111	0.357936540818678	-2.82039751041371	0.00479641924215779	0.0495913418985709
Mapkbp1	78.4963717860719	0.144088520752952	0.469912410432267	0.306628464271473	0.759126185301681	0.908953721874382
Mospd1	62.7993720068706	-7.61132347779433	1.42714685327381	-5.33324476057549	9.64731336152687e-08	4.89267500955538e-06
Dclk1	26.9902247080837	-1.74126707135759	0.886778870151587	-1.96358656026607	0.0495780572364017	0.23040059847891
Gpcpd1	379.427456434756	-0.82191244141072	0.375038745540347	-2.19154007734995	0.028412732843822	0.163408236270318
Sinhcaf	738.386421520039	0.151495473788286	0.303839274176518	0.49860398791064	0.618058395178389	0.834782409742241
Acbd5	214.354520361322	-0.587671214770156	0.395434077693235	-1.48614205988097	0.13724154919879	0.407448360692214
Myo7a	5.19119782653313	0.371440529073444	1.4551744473967	0.255254983165728	0.798526166707182	NA
Luc7l2	1437.39503059909	-0.655302821452353	0.351053632578912	-1.86667437860809	0.0619470737996417	0.262490842135919
Dnah8	480.376398823324	0.468969580702605	0.316016089964291	1.48400538958506	0.137807490776064	0.407904768920658
Evc	60.5748596224067	-0.783467407563755	0.513304416641198	-1.5263211890721	0.126929894177566	0.38959084785177
Shroom2	224.007218206408	-10.8875324118869	1.50200212367207	-7.24867977234895	4.20853575545804e-13	4.42620674412149e-11
1500009C09Rik	2.8260849500471	-0.723301960543286	2.02303038235027	-0.357533908958394	0.720692145755935	NA
Kmt2e	363.376160361055	-0.499734371888022	0.355657792921415	-1.40509889515746	0.159991872618733	0.43741972681024
Setd5	665.830910091974	-6.44079291390716	0.529373518266927	-12.1668211417019	4.66914482155443e-34	2.72317260024386e-31
Pcyox1	79.076263228295	-0.0291063964692232	0.479663665560765	-0.0606808448482241	0.951613387161201	0.983584529934447
Arpp21	11.5539807534005	-0.121655937549884	1.27414311975111	-0.0954805905741956	0.923933106297219	0.974275615294183
Smim4	78.7402114088602	0.0807403408174746	0.503089558759418	0.160489001235832	0.872495885070195	0.955120762426215
Smc6	521.413004528521	-0.899687931745527	0.330733108853434	-2.72028384114464	0.0065225901152716	0.0617840893246676
Nsmf	2.95894804883745	0.164310835559059	1.95133256062135	0.0842044246454527	0.932893900326532	NA
Hmbs	167.965299272467	0.834532496251595	0.380970849686871	2.19054160426583	0.0284849809430487	0.163437153648605
Slc35b1	187.949533445217	1.24806104053861	0.389973024686905	3.20037787624062	0.00137247518422196	0.0194588166726541
Synj2	97.740167778703	-0.0139335890280967	0.445743029706604	-0.0312592415348996	0.975062795053845	0.991504701854985
Suds3	259.347754678121	-0.14135373279747	0.393328387402278	-0.359378415911028	0.719312019311944	0.890533820898452
Ptk2b	123.731494350085	-0.510182318368868	0.44116899079304	-1.15643286136628	0.247504146683658	0.548958635453416
Gfm2	536.056906084689	-0.203353743482604	0.322774079384503	-0.630018816474914	0.528682273325414	0.779984161094445
Rlim	842.896043856991	-9.15275679854268	0.792494532978967	-11.5492996073269	7.44244617602039e-31	2.80864784954464e-28
Ddt	162.722996267429	1.28484090417797	0.512402264616998	2.50748482764482	0.0121593801645145	0.095598656183141
Epha3	12.545110674191	-0.231357290927444	1.14277876198143	-0.202451514347624	0.839563759442377	0.942306035462311
Gatad2a	1811.160163897	-0.596745209752919	0.289836011521832	-2.05890636784439	0.0395032089603609	0.200025917194314
Shc1	157.636079826674	0.043826485612851	0.380431420153764	0.115202066104679	0.908284961067247	0.966443765378267
Anks1b	89.5555916472306	-0.0718825491348939	0.558518703400482	-0.128702134229784	0.897593346586229	0.963249986606995
Cdk6	2622.38098895896	0.333452514885243	0.282695240568454	1.17954767902963	0.238180162840849	0.53841257493529
Kdm1a	1421.7862436053	0.151491101344973	0.292649042411174	0.517654526038486	0.60469933114279	0.827703980999909
Scaf4	1362.25295752054	0.403216095535494	0.307168295817759	1.31268786859019	0.189288147125175	0.478872041882688
Plcxd2	62.1882483888699	-0.326941241286463	0.503950268340182	-0.648756954457593	0.516495484575267	0.772665682941034
Morc2a	1043.5344645782	0.244260908225653	0.319927934575103	0.763487278940041	0.44517284607256	0.721579097238202
Atp6v1c2	19.9781016552623	0.377490361922863	0.804102277939925	0.469455655429775	0.638743974631816	0.847453617878279
Map1a	17.2959932402515	0.875777955227203	0.851222250721711	1.02884758297222	0.303551302926841	0.609697655518391
Runx2	4.98179400633419	-0.421832812898959	1.60796011447837	-0.262340346069966	0.793059059260499	NA
Gja3	2.31910779818297	-1.28134971058627	2.21465077657542	-0.578578674407376	0.562873497622317	NA
Ackr3	54.3955373025325	1.65131898668123	0.622931686773899	2.65088294871183	0.00802816587869643	0.0714350876487891
Socs1	15.2800663219612	2.44263201765763	2.53908348851321	0.962013273178326	0.336042936564725	0.639728029534419
Sort1	98.1842584707283	-0.153450594741123	0.444113348897531	-0.345521239390911	0.729702545614908	0.896057949713783
Rangrf	28.5297136083892	1.50765610148354	0.711993033642828	2.11751524276831	0.0342161430363403	0.183539854222108
Phyhd1	62.071401404655	-1.26241972203554	0.524245841766178	-2.40806816470392	0.0160371863898693	0.113875560912238
Slc4a9	18.9822411243677	0.521171209994133	0.816498272866074	0.63830044387567	0.52327812311596	0.777195715747352
Specc1	271.326489761243	-0.420602323768059	0.374573394388359	-1.12288360590816	0.26148693106288	0.565787955690497
Gtf2a2	241.167085872218	-0.264895706513514	0.388958195199833	-0.681039015972963	0.495846803204504	0.758495313416414
Deaf1	547.474473336355	-0.486920450749594	0.323485890192707	-1.50522933306156	0.132265126188945	0.39903452483667
Set	1136.07533292131	0.484781165017865	0.30682729982117	1.57998054703872	0.114111321458864	0.366886648285501
Glra3	8.22047149722465	-1.57900380309945	1.40763664282804	-1.12174104812101	0.26197255808392	0.566077785916938
Dnhd1	28.9502377481658	-0.042298104966646	0.743423026792081	-0.0568964148839526	0.954627710196796	0.984525044995698
Pgpep1l	36.9534660237737	0.765132365886554	0.69014222352186	1.1086589688456	0.267577328834666	0.572404919352717
Notch3	67.3820218570668	0.3005096263692	0.517777496181537	0.580383714211942	0.561655885122721	0.803860196543182
Gtsf1l	105.989675621632	0.757697493676198	0.460012639073895	1.64712320774839	0.0995327238074224	0.344258399817265
Rnf212	3.23865186264044	-0.590554927692365	2.02954631166849	-0.290978788853982	0.771067541988488	NA
Tceal8	35.7639422738571	-5.35110799831752	1.05295022206486	-5.08201421699106	3.73453453203753e-07	1.66961019444507e-05
Gm5087	6.86275411389387	0.642920320214487	1.35911444262666	0.473043549571852	0.636182109458304	NA
Slco6b1	6.38420497698904	-1.32588578772134	1.53739480196075	-0.862423748298321	0.388454376783571	NA
Ranbp3	628.220967713537	0.191384454006432	0.322970794350605	0.592575110053672	0.553465540477792	0.797564729320592
Parp6	77.0152529495913	-0.664733463781828	0.470935541123663	-1.4115168759524	0.158092263125707	0.435156825115118
Gng10	9.32041079952287	-0.109607212446791	1.11406964709328	-0.098384524461973	0.921626962749151	0.973363697344173
Mrps18b	90.9141612706807	0.872759246203931	0.482883021338476	1.80739269685809	0.0707010718495818	0.28137886256265
D16Ertd472e	284.568478131087	1.15868924015001	0.400843816658869	2.89062520611634	0.00384476343547963	0.0417361756688994
2310039H08Rik	46.2031322359556	1.20986349008029	0.586369069862318	2.0633139642996	0.0390828081710069	0.198393396011
Rps10	1027.02423413121	0.947052855071958	0.363487737577251	2.60546025949688	0.00917509165638403	0.0790635332727089
Arih1	1533.81994159542	-0.650685507773901	0.316236751440706	-2.05758977983906	0.0396295285522312	0.200252699469692
Dancr	91.7847144123424	2.34737854855695	1.67527978432783	1.4011859813009	0.16115846527781	0.438669957933119
9530026P05Rik	47.8414138535977	-0.177261056568178	0.583338613562329	-0.303873346366841	0.761224384686745	0.909859415269586
Itgal	18.6370631105401	-0.723297009475229	0.881224474465334	-0.820786338139412	0.411767981788756	0.698407941289887
Sirt6	103.094819094406	0.858016613377929	0.468778768291576	1.83032311063254	0.0672016375729189	0.274126409008499
Rgs12	137.097232068898	0.104407837511217	0.400534699395284	0.260671142023023	0.794346122167656	0.922960707555301
Hfe	3.38322590812261	0.155339466280356	1.79813874379728	0.0863890324460238	0.931157165176486	NA
Tdrd7	10.879240175486	-0.897949230104146	1.05367787842747	-0.852204690340714	0.394100493844639	0.685283024328577
Ak2	427.554663503222	0.407450521639296	0.383870271831448	1.06142765287696	0.288495595394563	0.59340926330677
Znhit1	43.060941712348	1.10744230215512	0.633384421162047	1.74845206979253	0.0803857782577748	0.304776960657201
Prx	109.105530594562	-0.409186756958922	0.430953579553452	-0.949491491364141	0.342370697474451	0.644412266289377
Zxdb	4.48537535156716	-5.20406939157912	2.18070346583083	-2.38641771938324	0.0170134140257952	NA
Alas2	199.582933242449	-9.32559041751479	1.39183619695432	-6.70020684755971	2.08124724533673e-11	1.67030372004154e-09
Fiz1	236.01371777059	1.05945233239972	0.412902762858984	2.56586399437958	0.0102919173950473	0.0857999810345396
Serpinh1	32.2387183892752	-1.86244955457205	0.729485126333947	-2.55310147847957	0.0106768383836762	0.0877607388218769
Myh3	10.9709748206206	1.17701944773521	1.12475774128266	1.04646485597241	0.295346462583898	0.600854679152369
Grm5	24.9826509147412	-1.89798369324179	0.828154182372691	-2.29182407532375	0.0219157968375503	0.139002268523286
Vill	12.7800952724199	-0.623773971331588	1.02471259785926	-0.608730655439115	0.54270298406527	0.789452997362526
1700123O12Rik	19.4452642976909	-0.318015131638321	0.819576853976715	-0.388023563739339	0.697998595787902	0.879190592112097
Wnk1	840.980515044988	-0.742606275813894	0.340296624252702	-2.18223227293151	0.0290923945895855	0.165904228879543
Tex14	727.013925000097	0.238981334578544	0.357706329059697	0.668093671159675	0.504073801457457	0.764574360985982
Zbtb37	139.883023784907	0.0451729304290468	0.419061034763421	0.107795587472238	0.914157843182304	0.969791378783027
Egfem1	11.1946008683792	-2.66313777946705	1.46774251329913	-1.81444480577248	0.069609272933414	0.279024236491295
Eya1	644.094934508068	-0.858538457984026	0.431372093563816	-1.99025034487312	0.0465633649272705	0.222267312270018
Adgrg2	12.0119508902861	-6.65933883519105	1.74131211062494	-3.8243223570076	0.000131132253628944	0.00296747433212165
Nkain3	59.4286557450618	-0.921233012803556	0.683618677678814	-1.3475831525428	0.177792492280064	0.461979641240481
Cd2bp2	318.655469002335	0.871428741327951	0.361874078539004	2.40809937215225	0.0160358155388563	0.113875560912238
Sapcd2	32.8948537567504	-0.127766373598079	0.659904281682485	-0.193613493872668	0.846478531543837	0.945525421723608
Kcng2	5.59818673535497	1.78283214361635	1.52449680436356	1.16945613694522	0.242219903704178	NA
Tecr	849.254615471738	-1.08617705289057	0.297888176826021	-3.64625768120009	0.000266087158371284	0.00536283759179582
Tfg	379.336482418348	0.576670667464091	0.331206991854431	1.74111864074881	0.0816627845139849	0.307277181260686
Gm12530	6.85259585619942	-0.441165633379981	1.2893732993405	-0.342155086975689	0.73223418295997	NA
Trpm3	60.2784856551983	-0.112394681849179	0.525861907149232	-0.213734214859726	0.830754328221136	0.93948605547377
Trpc4	5.00792972351299	0.354409328603846	1.53857564251583	0.230348979153426	0.81782060385066	NA
Mtarc2	252.467054941032	0.32858510422834	0.385837937982759	0.851614296785462	0.394428201890553	0.685481275695204
Itih5	12.8747849393681	1.16597069410573	0.995843990823375	1.17083670218434	0.241664422016577	0.541907759331474
Adcy4	2.98508376601625	1.44092057793704	2.06837969996658	0.696642196768958	0.486026741393155	NA
Mical1	111.579692269464	0.35156723301067	0.464980533976997	0.756090217376846	0.449595106825947	0.724808998075604
Zc3hav1l	95.6081591132309	-0.547695183891494	0.442406037616115	-1.23799210978839	0.215718986470207	0.512428197609178
Wnk2	67.2098845587717	-0.873265513691479	0.520442262161586	-1.67792967093889	0.0933608293923887	0.331648062550869
Sec22a	487.098192641995	-0.0201433672494719	0.332036722770943	-0.0606660825988452	0.951625144071958	0.983584529934447
Ahsa2	141.020705029606	0.784730135771614	0.423128632826797	1.85459001091244	0.0636547956595344	0.266476622852936
Tfeb	602.867132640245	0.247739183244554	0.371953317669721	0.666049128951542	0.505379698677704	0.766126329760826
Tgm1	26.3946617906228	-0.832725258090242	0.756204966229209	-1.10118988274118	0.270814024059485	0.574730877411868
D7Ertd443e	6.46320963897134	0.0804210052656009	1.51008184541857	0.0532560572856296	0.957527891690545	NA
Tlcd2	10.6611186600677	1.26549158489842	1.05588395834494	1.19851388487995	0.230717020842346	0.530867177514255
Cbwd1	298.977603940061	-0.756226247452008	0.375548735474228	-2.0136567534892	0.0440455834289035	0.214640668809822
Lrch2	173.244040748625	-10.5163288725316	1.50173998503668	-7.00276278005256	2.50963564746863e-12	2.33341557917899e-10
Zdhhc6	261.552492737961	-0.0133766452083929	0.360388262675495	-0.0371173164993935	0.970391464972103	0.989654973938244
Cbx3	604.072201476052	0.0490072232152239	0.316693675924756	0.15474645356312	0.877021206418102	0.956730071378223
Fndc4	4.14492360620566	1.11188008927877	1.75782072532474	0.632533268757178	0.527038476395042	NA
Slc25a28	213.8937586631	-0.0544406392513631	0.363392343548024	-0.149812290264086	0.88091271256564	0.957788398705331
Gbp4	7.19576534156198	2.52670155650559	1.46899596434959	1.72001939952525	0.0854289153130001	NA
Cdkl3	175.888584652515	1.4609352178964	0.374914499476699	3.89671570434208	9.75059650514618e-05	0.00229981440730755
Etfrf1	111.778403251113	0.643639895416666	0.434377351887644	1.48175288748284	0.138406059026213	0.408869663024432
Gm10549	2.92238724769575	0.360499500025906	1.96109095909575	0.183825996623905	0.854149961301976	NA
Atn1	15.1970324289989	-0.483079805462877	0.89246579246667	-0.541286634782608	0.588310031179804	0.818272813827712
Zfp111	349.725158775416	-0.135635303635244	0.326470176276852	-0.415460012862624	0.677805181982923	0.868996631696931
Sema3b	15.1388692497393	-1.7764413966698	0.948530410242695	-1.87283546999329	0.0610911083007123	0.260591758845226
Rbm43	22.8713299644187	1.26713336249245	0.75816773242245	1.67131006544394	0.0946604493293261	0.334505157076448
Kif18b	587.879931537088	0.748542957484863	0.353647999587658	2.11663280538174	0.0342910236767679	0.18364908661109
Hsh2d	5.13063456460888	-0.563125091646486	1.47795336867197	-0.381016819327993	0.703190768209256	NA
Sgsm2	130.949991177034	0.453563654647273	0.449991803243495	1.00793759214731	0.313484423312244	0.617488276868193
Sem1	593.309672080909	-0.218470620052387	0.360946952932263	-0.605270714373882	0.544999136740334	0.790334982314108
Gjb5	35.9582355337407	0.256391929530394	0.770845944286605	0.332611115659015	0.739427851609618	0.899907109374776
Rnps1	512.043392520108	0.618924722471554	0.318829350525132	1.94124136141214	0.0522290083592882	0.236766515608294
Rab23	238.285137445745	-0.181613870272665	0.350255655440806	-0.518518023767807	0.604096888056409	0.827259881171007
Ext2	414.262687390981	-0.146841462057142	0.334736249589833	-0.438678100256764	0.660894797544973	0.859839131214117
Scin	3.2943936726233	-2.39144700250893	2.19413069924105	-1.0899291474916	0.275744355907857	NA
Clec11a	17.465722196111	2.06264999763069	0.884098736250486	2.33305389212353	0.0196453169886925	0.130200961922476
Map7d2	63.253804496903	-9.07745910970195	1.52822715177354	-5.9398624734336	2.85261280296905e-09	1.82098879974606e-07
Ola1	566.437024499275	-0.400240596425122	0.328742325426128	-1.2174903122265	0.223417720164533	0.522812764490653
Lrrc46	7.45916101170319	1.13939130984496	1.25097075580871	0.910805711927596	0.362397752362812	NA
Tmigd3	3.31908448568893	2.29221214145577	1.95804646889029	1.17066278960932	0.241734347761669	NA
Slc25a51	96.010077617136	0.200850129948309	0.448343841768556	0.447982354694618	0.65416593130451	0.855885525141349
6720489N17Rik	81.7620966711496	-0.677952360546611	0.484654696046007	-1.39883584349352	0.161862215037321	0.439359864849559
Zfp703	2.2868135098338	-2.81412190579023	2.447774936693	-1.14966529953615	0.25028175173483	NA
Slc35g2	5.02806591090567	-1.36046724602697	1.54415049612944	-0.881045759099976	0.378293053323641	NA
Clasp2	1397.4234310485	-0.620449598285259	0.319194337965497	-1.94379888515543	0.0519197082694641	0.236234672626062
Pak6	9.39055175174268	0.558759255467205	1.11013397955975	0.503325964032551	0.614735114737263	0.833330780479156
Smim19	95.6405350534003	-2.39105641385085	0.502476235858345	-4.75854626192693	1.94992205698665e-06	7.5816514888472e-05
Heph	3.52180042381866	-3.44430817806058	2.13792512484285	-1.61105182685655	0.107168426827472	NA
Sh3d19	889.46586405831	0.139152301577333	0.303651110905819	0.458263765814091	0.646762952855182	0.852570244888749
Dab2	8.75558420952963	-0.318420259015876	1.22407857754475	-0.260130570746987	0.79476305737512	0.923005010208667
Arhgap44	1552.49527929173	0.0338177703586873	0.303175681892811	0.111545128380856	0.911184081583503	0.968312319926944
Ppp1r32	4.67592884710236	0.827998885494388	1.53632411598254	0.538948049360569	0.589922701421616	NA
Tead3	41.0008097274457	0.3720609024784	0.677114574322101	0.549479979589706	0.582676100180481	0.816511361009761
Gps1	182.672102871988	1.96860915153556	0.431686552703161	4.56027443803473	5.10868110509148e-06	0.000182081909053969
Cdh16	18.1870966883408	-0.356794247464282	0.870562758071863	-0.409843224002042	0.681920956362735	0.870643968106828
Shmt2	249.424374103181	-0.112897092797733	0.348771593069124	-0.323699220467643	0.746165761085513	0.903399463554958
Ncor1	3857.71192206043	0.38288534106271	0.288729081211725	1.32610591027352	0.184804618731045	0.472217231210955
Dhrs3	12.101195966597	-0.876138682959792	1.06637413950472	-0.821605335784599	0.411301551513509	0.698162482797967
Rs1	5.13705996204768	-5.43453918159387	2.04667188828703	-2.65530552928166	0.00792366058866932	NA
Rps7	869.027408860103	0.935241925245596	0.404210513358826	2.31374962881127	0.0206814598540463	0.134839335054506
D030068K23Rik	110.789419534178	-2.00097448797723	0.522139981456432	-3.83225678753006	0.000126973103298302	0.00289376889595118
4930547E08Rik	3.00508654027471	0.502649296567846	1.91224524235336	0.262858176051334	0.792659893640658	NA
Mpig6b	1.75154175614457	-0.600112981203959	2.56170928828183	-0.234262718236253	0.814781027205925	NA
Lgi1	41.6440690972254	0.507024566830826	0.734579358684068	0.690224358793738	0.49005310725565	0.755572148425528
Cep131	112.816490442798	1.04258817520786	0.453685361992954	2.29804234949959	0.0215593789156088	0.137694569868679
Masp1	6.10874204772855	-0.192030588855383	1.399267573601	-0.137236503209457	0.890843858475207	NA
Mapkapk2	122.160830655177	-0.386495420360892	0.412350522901203	-0.937298242382717	0.348605166809478	0.647690833381468
Ppp2r5c	1823.04152758326	-0.200767748091712	0.291568450450962	-0.688578437691695	0.491088594011983	0.75614476945981
Commd4	73.0073528797478	1.76973895568485	0.576639625994204	3.06905539596517	0.00214736769270005	0.0272261609338284
Utp23	120.507715769802	0.325430193867329	0.421075485949766	0.772854760550352	0.439608340808876	0.718233767792951
Ppcs	37.0618182101356	0.73181087632393	0.641287557567393	1.14115870125396	0.253803886923796	0.557343431990282
Mrpl19	173.446892823034	0.714620609440955	0.377355174992272	1.89376125411713	0.0582567066933014	0.253472975104019
Hormad1	38.8508580726803	-1.11475760980418	0.661158896013189	-1.68606611289087	0.0917830660841596	0.328590547133329
Tctn2	65.0342535311092	0.607801579208782	0.49985932240273	1.21594527093582	0.224005771069542	0.523251055633222
Tppp3	2.51195359149867	-0.333306073373912	2.0638112455027	-0.161500269998154	0.87169939872054	NA
Ooep	82.8400841869953	0.164122536099074	0.457669408391726	0.358604995417563	0.719890609237125	0.890648353199449
U2surp	1429.35399682891	-0.578024152337355	0.337097460240745	-1.71470930669293	0.0863985364100177	0.317190163283816
Plekhj1	43.8878524815035	1.02486783330124	0.592632673684864	1.72934750109006	0.0837469199210382	0.311375464939682
Cux1	1791.85391763923	-0.351537490427634	0.303437467665965	-1.15851708469509	0.246653083720647	0.548113217391691
Gm45927	8.79684999252548	0.352261690049925	1.14182748774144	0.308506927562856	0.757696629718695	0.908012803173967
Mpv17	261.470394444675	0.0399046142192754	0.355449078275349	0.11226534729783	0.910613016918445	0.96786577369786
Ankrd23	21.4113237804942	-0.566748746223019	0.816611495683288	-0.694024942361117	0.48766656707695	0.753613118410736
Hsf3	3.52393368021492	-4.91442442248102	2.26280182579549	-2.17183156141098	0.0298683701427794	NA
Radil	103.534038433668	0.768789823543007	0.488886732890147	1.57253157392543	0.115827322626131	0.370065374300336
Gm10653	7.50472762094461	0.784580159339445	1.27280779832896	0.616416838716341	0.5376194426427	NA
Nanog	745.2830489707	0.376021665645268	0.372811020467611	1.00861199106623	0.313160754300924	0.61713494677241
Nit1	35.6671358700545	0.808292397439325	0.623794035064501	1.29576807728812	0.195055399214225	0.48628209291301
Rnf25	83.523507721244	0.902362125227261	0.463414351268699	1.94720366936597	0.0515103219629663	0.235457406878098
Tmem33	424.236816806871	-0.0954944216328998	0.321390220640459	-0.297129207735695	0.766367866220132	0.91175392595925
Osgin1	7.37957578232202	-0.659156895168369	1.26719381677239	-0.520170542535694	0.602944714771387	NA
Nfix	37.2990955315771	-1.95413125554559	0.656237806585361	-2.97777914642502	0.00290345116683809	0.0338366774947317
Stk35	547.47184175243	0.242607364875128	0.30809672572903	0.787438958661636	0.431024948245566	0.711315898513037
Pex26	75.211320303042	-0.244949058706632	0.52915957287765	-0.462902064446386	0.643434567676078	0.850211892359157
Stard7	276.764243745716	-0.396728929988227	0.346724397850454	-1.14421982545151	0.25253248314998	0.555883391884954
Stat5b	108.097344663483	-0.273028542649827	0.465853553608702	-0.586082343978769	0.557820180603984	0.800692553678232
Ubac1	305.719114860943	-0.438624812186585	0.343920314379223	-1.27536756000675	0.202179175160105	0.495766205462601
Stat5a	41.3085925733054	0.109718010127725	0.583067561274079	0.188173751062359	0.850740448522346	0.946816783328148
Eva1c	19.5137331029393	-2.38227298527436	0.942626173785011	-2.5272722650047	0.0114952349100674	0.0919547126752336
Dab1	1062.95284828167	-0.731796173275041	0.398977497686716	-1.83417906402746	0.066627418115408	0.273042606783392
Clba1	26.5851287878858	0.999045016582316	0.711889118068644	1.40337166452653	0.160506038027731	0.437999618209346
Mical3	728.961697450104	-0.145771635323796	0.325167104224343	-0.448297608921791	0.653938426056544	0.855885525141349
Gm10516	4.04706861955964	2.81340689110131	1.87180686687756	1.50304336461511	0.132827861881337	NA
Cilk1	282.431225628859	-0.299613350414442	0.343340686643469	-0.872641554205212	0.382858483445702	0.674695399133609
Slc38a10	1042.606875317	0.925241862315465	0.328567894549158	2.81598378193654	0.00486281214024244	0.0501162590935347
Zfp451	601.313322607694	-0.48007833520181	0.324935697303068	-1.47745642964565	0.139553329377879	0.410313650148388
Bloc1s4	37.4568549742472	1.06326814331874	0.626366573868893	1.69751737668763	0.0895988887161615	0.324574630467834
Abhd17c	483.084146747437	-0.186264787078898	0.313358998016596	-0.594413398874326	0.552235648932122	0.796687161170234
Acad10	48.2783282936703	-0.783250752300804	0.578727743419491	-1.35340107884385	0.175927532989859	0.459893909269344
Snx10	1012.15119124563	0.0599083999776926	0.30492393456948	0.19646998213596	0.844242325563789	0.944664975957877
Sh2d4a	169.761659838818	-1.76308060769528	0.526741134558409	-3.34714813790526	0.000816475661914459	0.0130625925411776
Metrn	12.7049225703744	0.267053134384486	0.967334810339555	0.276071047511197	0.782493497576317	0.917749000676575
Rab43	61.4526225500566	-0.648967566114001	0.536821463237623	-1.20890763606957	0.226698332167999	0.526013650746246
Abcb8	153.525974893981	0.377012477931548	0.403536440250921	0.934271209056412	0.350164011732604	0.648694390409469
D14Ertd670e	6.34545966295105	1.45569060733084	1.376551481791	1.05749085783328	0.290287624795429	NA
Optn	198.982793645075	-0.341146679824251	0.371734131120155	-0.917716860693598	0.358767118170136	0.655839990488819
Sidt2	94.4883088087575	0.253760374094747	0.480537260556104	0.528076373934213	0.59744632820492	0.823162928966321
Pum1	4354.14663239772	-0.398091815538675	0.301097370619954	-1.32213647272645	0.186122710532674	0.474590719166284
Oxr1	945.328647762533	-0.738303518832703	0.319332220071916	-2.31202325486113	0.0207764018224773	0.135320818164572
Gm11545	4.70419782067743	1.19135149303808	1.66770268574204	0.714366837220744	0.475000372808251	NA
Zfat	614.68690927	-0.0299059958488556	0.305226262931783	-0.0979797595449363	0.921948365567072	0.97354287536755
Mecp2	524.092891084445	-8.39860753198607	0.744964005130125	-11.2738433993453	1.76685259016019e-29	6.1271582660393e-27
Efcab12	215.017721287361	0.517931285436067	0.384840392511079	1.34583400161447	0.178356057191775	0.463119847359707
Gnb1l	598.95847194297	0.484579442499397	0.323576287189928	1.49757402406613	0.134243959834365	0.402355582488844
Ap1b1	603.047990822649	0.382675467087772	0.309919060709938	1.23475937946885	0.216920069250572	0.513903509703487
Tbc1d4	125.72738367585	-2.00448381922775	0.474006938298626	-4.22880691667202	2.3493386000888e-05	0.000699405187418547
B4galnt1	5.17261432813783	0.52778967402372	1.62463842861629	0.324865929998491	0.745282543398689	NA
Oxtr	2.29081319635788	0.975878835282495	2.26462442715006	0.430923036766232	0.666524332467182	NA
Prickle2	428.624884858871	0.230080817455776	0.334476421789228	0.687883517244639	0.491526137049286	0.75614476945981
Gm2381	1087.04899026291	-0.647191769737229	0.357269413071301	-1.81149504004158	0.0700642561532046	0.280072607883561
Gpr161	46.6532281550832	0.218042435744863	0.558943988852896	0.390097111863293	0.696464738399351	0.878255519682577
Carmil1	821.807591432971	-0.557931211557564	0.32845276864254	-1.69866496745767	0.0893823277779543	0.324156203425362
Myo1b	1032.76376631202	-0.593182112971789	0.323257600200975	-1.83501366279709	0.0665036650834718	0.272796843569702
Rngtt	2012.55252620161	-0.470194940556244	0.323085210852288	-1.45532795919654	0.145578489872311	0.418420061780701
Larp4b	1514.19960777868	-0.382122758084346	0.302979840735384	-1.26121512625021	0.207231350276656	0.502169113389948
Sh2b3	152.627931545505	-0.269455911500095	0.392058433055147	-0.687285079931422	0.49190309902996	0.756424815874092
Ap4s1	119.242227098805	0.244885123671934	0.413639880722001	0.592024935420857	0.553833890901251	0.797758516821019
Ntng2	4.93920804715634	-1.27400187316916	1.64041054307716	-0.776635994291606	0.437373559103699	NA
Stk26	16.9197120427605	-7.16245184944074	1.66377745825537	-4.30493382026661	1.67035662155122e-05	0.000518942997848031
LOC666331	79.5910733822982	0.323764275997159	0.612367478500446	0.52870912869179	0.597007243605543	0.823057907242153
Ubap2l	892.440226330568	-0.737614513091544	0.341266754962331	-2.16140160846597	0.0306643299692396	0.17104707336802
Tsen34	148.444892242618	0.718767404234344	0.405799952479109	1.77123580188528	0.076521498015668	0.295915413212488
Nup98	1738.73490277615	-0.321693341411854	0.327762988262261	-0.981481597777138	0.326355304824397	0.629804848484679
Nbr1	834.66000985606	0.768766249985962	0.299616632726332	2.56583302132011	0.010292836400836	0.0857999810345396
Fen1	156.721329806724	1.21339943746403	0.382766540402963	3.17007708193775	0.00152398503426341	0.0210260773920794
Xpo6	1741.13703266874	-0.286941181937058	0.295026316065708	-0.972595210364729	0.330754524057232	0.633658550293472
Mybl2	3325.45199415997	0.265623999151093	0.292561997853818	0.907923794271514	0.363918485256799	0.660738373330974
Vamp2	81.0370115335953	-0.146926122667581	0.484949038258944	-0.302972294150892	0.761910975926436	0.909859415269586
Vamp1	57.4197627057835	0.432093371868719	0.515531292632254	0.838151588553415	0.401945572341398	0.689948312871235
Ahi1	71.5557345596563	-0.202434240454554	0.497581867315348	-0.40683604799903	0.684128408866936	0.8713571187385
Arpc4	237.606040018015	0.364534546200756	0.396767980550292	0.918759990902417	0.358221123603316	0.655839990488819
Vps8	1010.1278871145	0.0498588763325778	0.301325846640265	0.165464983799088	0.868578008779994	0.95311078685163
Mapk10	23.9302137816054	0.223408114420377	0.793561596405888	0.281525864447338	0.778307092979074	0.916019513687053
Pccb	298.670405659115	0.452311486173579	0.336998513563579	1.3421765021769	0.179538773487252	0.465104381711071
Bpgm	91.8465496532821	-0.0709043245288093	0.463001585225275	-0.153140565370442	0.878287426608913	0.957378809856338
2310057M21Rik	255.883074399133	-0.246990703581599	0.346341013922241	-0.713143097851679	0.475757212941507	0.745196557459443
Ubr7	566.406964854855	-0.115817732503385	0.308589118286511	-0.37531372832095	0.707427157434372	0.883406117473521
Lbh	7.74015068823513	1.27352998055921	1.38997450635674	0.916225423369278	0.359548673679117	NA
Hspa13	170.171656314039	0.8719667525795	0.39904406310288	2.1851390189827	0.0288786550833629	0.164978639080423
Tspyl4	17.8541406333786	-0.0198765336175316	0.836267113738938	-0.0237681636536727	0.981037534595942	0.993107208886261
Atp12a	5.86819638877517	0.274948819522265	1.39019967667333	0.197776495086088	0.843219937109933	NA
Cutc	17.2824414916819	-0.0637253939953789	0.845638045110335	-0.075357766084264	0.939930061401378	0.980316655128704
Sprtn	210.662956666264	-1.04430038791403	0.369977920835756	-2.8226019151495	0.00476356790225944	0.0493710337268909
Prkd2	39.3751933048008	0.0553599811780046	0.634161108480927	0.087296399034331	0.930435916249669	0.97691040024419
Proz	24.6134317850399	-0.893594242069516	0.737171890098215	-1.21219250770734	0.225438698808301	0.525164114816506
Ube2d2a	778.624090470565	-0.396382622358323	0.334491389303299	-1.18503087085122	0.2360052413636	0.536531405374973
Polr3k	35.9305654262897	0.106150482285623	0.632423801454575	0.167847070337133	0.866703590984604	0.952811858334584
Tsc22d4	64.2521811570444	-0.595502858649725	0.588988893834236	-1.01105957155335	0.311987918614588	0.616053706331761
Asb3	561.520580396248	-0.0136309973115144	0.351505400655221	-0.0387789128875563	0.969066657264398	0.989424228484085
Wdr72	4.69051265897358	-1.25645176810605	1.71261424589759	-0.733645519483307	0.463164810606933	NA
Eefsec	1046.01369052756	0.0393036724200782	0.300081760315997	0.130976545787688	0.895793861300887	0.962797811605536
Ccdc57	718.586315884533	1.01247361361732	0.319915178286689	3.16481893431764	0.00155179486804219	0.0212921979575855
Arhgap4	45.6783985436157	-8.59134577421179	1.54846398732113	-5.54830195894639	2.88457375832743e-08	1.62333183741663e-06
Mtf2	2931.63723011378	-0.459356373152787	0.322339493952493	-1.42507009463906	0.154136940212253	0.430464712532255
Cxxc5	413.858475465755	0.392185024495344	0.409299161446256	0.95818672852776	0.337968608202823	0.641240562363141
Nmnat3	32.7169142016394	0.0933347052307406	0.713417291196055	0.130827646571705	0.895911652156443	0.962797811605536
St3gal6	79.6513558627939	1.21398597371688	0.496059266821937	2.44725994434986	0.0143946979572785	0.106087518374406
Rock1	911.283230485957	-0.980839757209454	0.34400482188048	-2.85123839790314	0.00435493047892812	0.0460139711395586
Atpif1	447.533698371582	0.418905336005473	0.498090672484317	0.841022245841519	0.400335472043218	0.689305480647682
Hyal1	27.0005342522054	0.846639254545285	0.765707527995658	1.1056953518029	0.268858402585416	0.573710654178192
Kitl	168.527926968971	1.8767908175612	0.386234922956684	4.85919502875113	1.17863985521134e-06	4.89421617547467e-05
Krba1	164.674378607443	-0.531691259450119	0.397743275548035	-1.33676995221986	0.181297740170752	0.467490213852678
Pik3cd	56.1558880211657	-0.0887005645658223	0.526733409524535	-0.168397452984593	0.866270611716739	0.952620986734226
Nfe2l1	485.08551963045	0.431097040931229	0.374542867385698	1.15099519566419	0.249734212045573	0.551806384494014
Lpp	1936.7684564047	-0.176191204816934	0.328543762950416	-0.53627925617789	0.591765564890927	0.820326703015934
Wac	1783.91215251872	-0.806008797403963	0.359233120336723	-2.24369288847437	0.024852167993935	0.15013096399726
Setdb1	450.164509980106	-0.250746603723914	0.332908515027503	-0.753199730271842	0.451329901417912	0.726197273214886
Chn2	838.426110270832	-0.328302630869957	0.365894818650114	-0.897259578807799	0.369580420107988	0.665182545996016
Rnpep	75.528466197748	-0.581988674162617	0.514923945073284	-1.13024200900152	0.258374262823381	0.562593601685271
Pcdh15	17.4403647428064	-1.79212140315831	1.09484828662757	-1.63686734047741	0.101658191352219	0.347370506854947
Kcnt1	5.58449288844809	-0.68689054432575	1.56703733958251	-0.438337062541696	0.661141962825929	NA
Gm10548	3.62680738984554	2.44362753487179	2.12744531903097	1.1486206075486	0.250712455817119	NA
Yars2	481.202639042043	1.14402339448486	0.327907135671851	3.48886398016581	0.00048507791514481	0.00874162181070654
Fam49b	1716.614427033	-0.417059960119226	0.300160343390572	-1.38945723278489	0.164693757097327	0.44285488997915
Cacna1g	4.30865303227898	2.67439561935567	1.85924535642447	1.43843071067222	0.150311884143135	NA
Bcar1	158.093050154143	-0.370389140900806	0.463663215675238	-0.798832273898209	0.424387673901682	0.70755174685973
Crhr2	2.80939351002965	0.547046261868204	2.05764245790355	0.265860698862896	0.790346493847763	NA
Elavl4	106.280700609037	0.206283554962225	0.432131749203411	0.477362645402673	0.633103909073412	0.843535396275966
Gm19466	10.349413012434	-0.568032128997335	1.08428113319289	-0.523879012193678	0.600362693329396	0.825047485390145
Gm4262	34.7310120666697	1.99447946659885	0.748440586300682	2.66484675351048	0.00770234133690418	0.0692078023065949
4930556M19Rik	103.4203201717	0.159403853491318	0.487741912020544	0.32682008571083	0.743803966734402	0.902188184214064
1700026F02Rik	4.98664108652559	0.0541523006319795	1.71471864869332	0.0315808664431599	0.97480630214497	NA
Kdm6a	1345.91780983612	-9.29828015451307	0.669300730233805	-13.8925295229619	7.03077815807491e-44	7.5176595455216e-41
Mettl1	63.7933918152694	0.365397775664314	0.52842180524363	0.691488829640265	0.489258398099694	0.754800349406899
Aanat	3.38251192758952	0.157095545067359	1.82319928410154	0.0861647689516152	0.931335436818962	NA
Dnajc2	631.993811624386	0.176793990201198	0.310867631787507	0.56871147756562	0.569551957435978	0.80916871559276
Mid1	19.0254632490825	-2.45481342605199	0.989926056947174	-2.47979473701538	0.0131458034438709	0.100121097533858
Bcl11a	64.7716622559792	0.66889178097345	0.578799200658437	1.1556542929094	0.247822590863928	0.549319512131509
Tpx2	775.324012434711	-0.654045707486644	0.303521400258082	-2.15485862588441	0.0311728988997824	0.172597168955942
1700001G11Rik	4.29992273565072	0.681640406453306	1.61482111109365	0.422115119607062	0.672940992479969	NA
Mad2l1bp	25.1231184190612	0.985277376643699	0.771716374802316	1.2767350918219	0.201695787953563	0.495352074800154
Tars2	133.051987308169	0.232301713312014	0.400036212992095	0.580701710913869	0.561441508425397	0.803732678188805
Mrps34	42.5791659583641	1.92750580500794	0.826797763590245	2.33129054031065	0.0197380446955665	0.130613126090157
Pycard	71.3673564663823	0.344579555974505	0.525147119429126	0.656158137835905	0.511722380631538	0.770056505960784
Ints12	50.2494360439142	0.0913342622426452	0.548525169158264	0.166508790075762	0.867756566254316	0.952907036898524
Mybphl	8.03701872457026	1.15387164791851	1.23030693830702	0.937872990870323	0.348309684850137	NA
Trnau1ap	172.21054792864	0.172296160605376	0.376283909381988	0.457888727924499	0.647032385593191	0.852631461389159
Rreb1	873.086464117177	-0.473747839390717	0.295208464162578	-1.60479084071862	0.108539842346159	0.358106124233367
Gnpda1	256.264699729974	-0.340757127119319	0.355080968046957	-0.959660352943096	0.337226183321632	0.641029504918497
Ksr1	376.260650737672	0.447670475075839	0.474104932806698	0.944243445065279	0.345045258866351	0.645800356678049
Thbs3	7.81458378149749	0.747030445213692	1.26068905625208	0.592557253915211	0.553477493553752	NA
Sart1	119.7207854238	0.869204874470844	0.483630905538279	1.79724840682674	0.0722961928419523	0.285393918328524
Cuta	64.6545258051326	0.824414713984535	0.614094134546982	1.34248915207879	0.17943744536549	0.464935755550203
Syt17	9.5167013402138	-0.394055604682913	1.11470865648603	-0.353505467451127	0.723709530600372	0.892811353489568
Amdhd2	179.480233995613	0.0618251234074201	0.388729012308111	0.159044273645356	0.873633992414575	0.955458960158906
Gprasp1	302.374404074498	-8.38096083667391	0.924768227623038	-9.06276901209697	1.27180156257413e-19	2.17579811325183e-17
Zfp7	420.280737752703	0.103861132108709	0.348633577875178	0.297909147884472	0.765772505795358	0.911389547896153
Fam178b	924.868950370221	0.130972485370889	0.321214154165558	0.407741949327003	0.683463136291061	0.870942050029854
Syce2	177.567256387472	-1.36466962098657	0.387067751985321	-3.52566085391254	0.000422427555538902	0.0078896185809602
Vezt	308.033847433131	-0.40853027797299	0.340690039057726	-1.19912598296943	0.23047896230854	0.530867177514255
Stil	479.546598234153	-0.848692614428331	0.334960775236732	-2.53370745821961	0.0112862910411485	0.0910209933054532
Tbl2	220.89655006817	-0.207246832940147	0.386817985976582	-0.535773517399714	0.592115086987624	0.820442765261465
Rrm2	655.909042791932	0.894520178578263	0.338782279630591	2.64039836898686	0.00828086252356174	0.0730252556974713
St6galnac2	577.220728014682	1.73539606479153	0.409261192303221	4.24031424779162	2.23207080254811e-05	0.000669151880081654
St3gal1	31.8252002143363	-0.523430378100607	0.725640240516081	-0.721335930499581	0.470702855486022	0.741361071979951
Zfp317	533.328304921528	-0.416421600344442	0.332305309625333	-1.25312954166741	0.210158566523438	0.505909729088423
Pdia6	452.88299034375	0.861639030417499	0.36305157855579	2.37332401595684	0.0176287916045104	0.121683856957559
Mrpl1	621.420433465336	-0.319721895393909	0.347874890152912	-0.919071495080809	0.358058177689725	0.655839990488819
Dcaf7	512.057519715021	0.54813556002131	0.332682042263328	1.64762593223305	0.099429455610852	0.344258399817265
Ccdc163	75.5668881590604	0.245263988785324	0.492212128998301	0.49828920161813	0.618280217811468	0.834839717341969
2410004B18Rik	109.90470034729	0.517388243852536	0.429135449942352	1.20565253679704	0.227951492992789	0.527569553858311
Ccdc34	35.7433063219485	-0.0768207886783979	0.638838390133575	-0.120250739255566	0.90428452523418	0.965560406164615
Rabggtb	2322.30452040807	1.2905961161128	0.359160853784414	3.59336520813451	0.000326434550591528	0.00630795439554202
Dand5	107.85798576565	-1.05009629696026	0.430704475406422	-2.43809005227858	0.014765095278358	0.107703773460268
Mir22hg	54.4046213510605	1.12478203772265	0.590019670467957	1.90634667625667	0.0566052421280928	0.249476687647546
AU019990	27.7056900869324	-0.291617909879654	0.698650861729224	-0.417401488860794	0.676384766048912	0.868042901897738
Mrps12	102.990213147199	1.66400569221997	0.524027328582411	3.17541777204905	0.00149620919747575	0.0206650809610456
Exoc1	580.615616202274	-0.189584350186749	0.338091914685996	-0.560747956255701	0.574969369913251	0.811031541036087
Gm10649	7.1343507697645	-3.27961709525529	1.7166067524191	-1.91052324047633	0.056065876976335	NA
Nkx6-2	4.08022724462312	-0.54775494346689	1.77470865139897	-0.308644995354649	0.757591589438861	NA
Lrrc75a	1216.20136216388	1.8987647103477	0.896477306355568	2.11802875196776	0.034172632744087	0.183388870810332
Slc23a2	1592.49721607759	-0.1438515671838	0.292651671383249	-0.491545346397205	0.623040787840708	0.837313471810011
Atg13	471.958898449068	-0.303795062212661	0.319181317679122	-0.951794623888581	0.341201149090096	0.643721797379064
Setd2	1002.19282072772	-0.176913349161206	0.29798529765465	-0.593698248046585	0.552713955049868	0.796929178249788
Nhsl1	567.102165630457	0.115236732562832	0.34541149066264	0.333621595337669	0.738665120327855	0.899479183726555
Cops7a	234.926496277394	0.993856591793217	0.364798650571939	2.72439766494483	0.00644188904639254	0.0611812571090027
Cops6	60.2077380818974	1.041401351733	0.526540774959958	1.97781710602031	0.0479493430105355	0.226139614982502
Rpl21	2541.4887603147	0.542029163717913	0.414083347458464	1.30898565963772	0.190539208389017	0.480726815092061
Derl3	26.7972464318798	1.32164409035654	0.752135945997311	1.75718777621255	0.0788858081072376	0.301592437170383
Kctd18	163.376951962452	-0.0872569313725828	0.397450355363546	-0.219541711801388	0.826228090978877	0.937922023829954
D330050G23Rik	4.17735130768905	0.461338798215097	1.63930184892125	0.281423947956067	0.778385252224265	NA
Inppl1	71.1641352133951	-0.435940737832003	0.51423296847629	-0.847749492071126	0.396577497075682	0.686764371467206
Trp63	4.98806036238875	-0.273646961694919	1.48804709728813	-0.183896707431924	0.854094487849	NA
Mocs2	74.6931775301127	0.0501163255537127	0.507499287638116	0.0987515190158244	0.921335562478474	0.973154916585918
Rnf34	140.431734305925	0.238400075054933	0.418079657595704	0.570226440640346	0.568524124951828	0.808728719208083
Ttc39a	50.9546909783223	-0.516432271858859	0.546667175631701	-0.944692300689348	0.344815988911576	0.645758640338477
Tmc7	93.6535290918013	-0.406337540669263	0.506098242903785	-0.80288273347456	0.422042516828277	0.705751014391192
Nkd2	28.0879794974856	-0.538425446064594	0.701893911703323	-0.767103741871714	0.443019837349578	0.720089629216169
Matn2	476.548451530526	0.663292967762716	0.355287638174163	1.86691822764058	0.0619130080064255	0.262439975464303
Tmub1	2.89967064964215	-0.117962238710478	2.04781352905187	-0.0576039942294422	0.954064068023336	NA
Folh1	3.4073874102894	-2.99427435427895	2.24981629948121	-1.33089726257624	0.18322281810333	NA
Stk32b	11.8462468237686	2.10337853072666	1.06351748078677	1.97775642500077	0.0479561914400582	0.226139614982502
Sdf2l1	16.4656120954708	1.99436674960165	0.905465666200509	2.20258682802448	0.027623883145768	0.160663024041308
Ulk2	52.7547490936378	-1.24204372913855	0.573497341820433	-2.1657358082881	0.0303313810650374	0.170022695694843
Rhbg	5.49503751425288	-0.125812392985789	1.45531810645831	-0.086450098042117	0.931108623481999	NA
Ralgps2	998.650136603867	0.0294712782442311	0.293579843363787	0.100385904926423	0.920037959477736	0.972806514879179
Tiam1	1306.79015743136	0.907813826007187	0.2946525209566	3.08096405576283	0.00206331555168529	0.0265009027464203
Ypel1	229.614397537662	0.993349607965304	0.39732464449235	2.50009563145643	0.0124159785384726	0.0970215716365056
Klhl22	1122.69805525267	0.570061544522753	0.889156678036131	0.641126090153021	0.521440764458565	0.775988696737839
Ndrg2	48.2601306521584	-0.22613434853549	0.611024659320755	-0.37009038029148	0.711315149473582	0.885417606024014
Man2c1	217.825208279039	0.0709073979178967	0.365870219332327	0.193804781507757	0.846328742898558	0.945515376589587
Setd6	89.6207973887782	-0.131565972493101	0.448809965684411	-0.29314405327981	0.769412045391424	0.912140877085714
Porcn	15.4594516339766	-7.03194432635523	1.68100490424046	-4.18317894767387	2.87460942043085e-05	0.000823950717324771
Gm12250	8.27400316606119	0.892232771539987	1.17777281305448	0.757559320142596	0.44871484105561	0.72444693888116
Satb2	302.201369139518	-1.69046766787738	0.404225784812506	-4.18198870876452	2.88970324055917e-05	0.000823950717324771
Mark3	886.681832025695	-0.864187666213324	0.320452289253195	-2.69677482481804	0.00700145969005741	0.0648165434943194
Itgb3	86.6308130795281	1.77135517040954	0.549157949719221	3.22558413533887	0.00125715879165087	0.018165095107739
Zkscan3	358.439143026998	-0.47071392520746	0.333749235383042	-1.41038203328683	0.158426907640469	0.435795819042759
Ripk4	38.6251383538626	0.539602698360387	0.717038218041615	0.752543846036767	0.451724072477844	0.726506840556934
Pde1a	24.595755622015	-1.89352838191031	0.868035303726812	-2.18139558815253	0.0291541696750095	0.166032508937485
Enpp4	39.0893356888246	-0.647218264944335	0.650623928475065	-0.994765542148578	0.319850308838876	0.623176457247054
Igsf1	2.81995200712676	-4.57702295454625	2.41750045084228	-1.89328732201542	0.0583196702203437	NA
Fbf1	187.397624644799	0.786488389243107	0.405400752917456	1.94002695748136	0.0523764138147521	0.237197659234318
Atraid	56.6869658051744	0.248726640872003	0.541206716771689	0.45957788986002	0.645819232370725	0.851732610807768
Dock9	849.668687593768	-0.362178212570024	0.30404209500311	-1.1912107518083	0.233570859718193	0.534135156826982
Wdr76	546.547931638277	-0.807409089424458	0.317570882777258	-2.5424531442033	0.0110077359064904	0.0895626248675829
Crtac1	89.8476352437376	-0.677197708932801	0.519704399520218	-1.30304401801866	0.192559734175316	0.482666770445114
Paqr7	26.3756611097778	0.131498423576784	0.737951462129532	0.178193865484478	0.858570727259664	0.949764721223274
Phf23	112.081787101292	1.33918198111266	0.421204648392394	3.17940931142117	0.00147575540081343	0.0204928761340229
Tpm1	186.938454636716	-0.479200571161854	0.367157859722599	-1.30516223055638	0.1918376121257	0.48217187147886
Gramd4	51.2369113448773	-0.746430780122007	0.582309229361081	-1.28184604070418	0.199896659703659	0.492771189367464
Polk	415.02107282265	-0.527375249813862	0.321135285149475	-1.64222143813437	0.100544121385417	0.345900049942014
Syne1	303.2281629248	-0.304933053416173	0.364135832462475	-0.837415673579987	0.402358958647321	0.690264869027241
Dbi	319.304208479128	0.671424015384309	0.395102762914412	1.69936552817717	0.089250332873131	0.323952198329602
Daxx	46.3179541740905	0.810363897407733	0.570502370922383	1.42043914050268	0.15547987469958	0.431705277846352
Cyp1a1	4.85350247626378	1.4644494800997	1.7492355943835	0.837193963352795	0.40248355012587	NA
Cyp46a1	2.55395898327764	-0.772936911749603	2.1650753595522	-0.357002313263345	0.721090073966751	NA
Eif4ebp3	30.1437655243176	0.256447158077175	0.680365967046553	0.376925317399992	0.706229106153054	0.882925278188354
Mprip	593.617936000189	0.391843121582617	0.317786162487025	1.23304022590542	0.217560756664731	0.514850990181697
Grin3a	38.6789658905365	-0.197510733718049	0.626996194004113	-0.315011056856197	0.752753258791043	0.90648306556057
Epc1	745.099687438034	0.150603747801048	0.300677732361056	0.500880948577204	0.616454911228471	0.833967559745833
Dnm1l	1649.46329464135	-0.0165941305955575	0.293491051535302	-0.0565404993056886	0.954911233328579	0.984529211316914
Klk1	7.35459251473794	0.130229443194635	1.24522386014498	0.104583157585393	0.916706579706504	NA
Rfc1	1319.29534624677	-0.0904142318196268	0.297618733728901	-0.303792139314673	0.761286255810469	0.909859415269586
Rbp4	3.04151392828219	2.80395158720161	2.15849802348599	1.29902902698665	0.193933967797369	NA
Rbp1	10.7417016392974	0.548686196575819	1.17824492545751	0.465680933327818	0.641443902057089	0.848917194208277
Zfp850	333.475035599883	-0.242614540801929	0.329378861942712	-0.736581999740244	0.461376584663995	0.733935402656052
Tnip1	1295.00137755413	1.02408727583548	0.372892199297395	2.74633601283447	0.00602650056088362	0.0581398712005246
Smarcd1	175.770675631256	0.510262175522477	0.40014195071571	1.27520289889576	0.202237435519998	0.495779238662036
Kis2	26.6749026702815	-7.80177703496145	1.6173563597128	-4.82378357008892	1.40860263302539e-06	5.73770805852341e-05
Lpcat1	741.804775572841	0.142433506916361	0.340000731266964	0.418921178156302	0.675273738817979	0.867207188056692
Dnm1	1.73153898188611	0.749156702744833	2.5630657818409	0.292289299811399	0.770065439301967	NA
Secisbp2l	247.125851002333	-0.0873392386353467	0.346717891451391	-0.251902889319432	0.801116126237299	0.925946128648166
Rragd	228.560406278542	-0.136366116284963	0.379350091879892	-0.35947300186272	0.719241271317449	0.890532157895802
Lrp8	173.195492719764	-0.210551866245961	0.383181454240515	-0.549483446852315	0.582673721349982	0.816511361009761
Hsf4	3.119525182054	-3.24523269357298	2.2219783591996	-1.46051498662749	0.144148591773291	NA
Ampd3	64.7957564094632	-1.41602480976674	0.508545591994536	-2.78445990302077	0.0053616949922679	0.0535583594252973
Mgst2	3.35079820663922	0.982865089630861	1.80043306242881	0.545904821534971	0.585131363902782	NA
Sh3bp1	91.2799596490482	0.150543285848442	0.48288686370898	0.311756846504671	0.755225322099664	0.907449218362028
Usf1	203.568225091254	0.473696490093508	0.401542569416847	1.17969183387318	0.238122802950363	0.53841257493529
Wdr44	2.99695375409232	-4.65049458465056	2.37787202877607	-1.95573795745613	0.0504960308638759	NA
Adamts10	18.5059586569934	-0.450525860432516	0.826374246272458	-0.54518381044026	0.585627105023733	0.817623714743884
Col26a1	24.8624283129442	-1.80915021573276	0.770265305093899	-2.34873647270432	0.0188372335779788	0.126743861583139
C2cd6	6.27118561107293	0.0513573224686614	1.33714665155452	0.0384081449921405	0.969362267010587	NA
Itpa	316.32789381566	0.447092698372407	0.359322605357269	1.24426543642549	0.213401887415419	0.509519839491484
Rint1	300.490950723909	-0.222894424636638	0.342134478884639	-0.651481912501996	0.514735449282982	0.771561980110975
Vasp	392.024463810531	-0.143840698671115	0.356672679489599	-0.403284879786566	0.68673866366853	0.872858434716611
Pla2g4a	6.8361712424504	-1.66164178287443	1.35891716856921	-1.22276899674758	0.221416958478994	NA
Igfbp7	33.4529189932433	-0.888250888054312	0.669848308788862	-1.32604781769224	0.184823859024349	0.472217231210955
Rgl2	61.7824897446389	0.530975870898323	0.534303144404727	0.993772685897048	0.32033354670221	0.623607910443948
Ptpra	343.335626025854	-0.723672924208409	0.356029577333239	-2.03262023798394	0.0420909052463907	0.208410046127337
Rabggta	118.375577180042	0.0994344531479538	0.466585473891745	0.213110906172412	0.831240458143708	0.939597916390225
Ccdc186	292.833081718444	-0.216316385030377	0.337447671394657	-0.64103682842543	0.521498755511682	0.775988696737839
Slc16a11	3.96863583977319	1.32558097203478	1.82760845813868	0.725309059570019	0.468262449090371	NA
Timm10b	27.423155979247	-0.460740170695882	0.753731015275203	-0.611279304365174	0.54101468960288	0.789015626539503
Arvcf	167.10176655369	0.220989460904761	0.426030929067724	0.518716942425632	0.603958145155628	0.827259881171007
Palld	378.690042982731	-0.875715858118326	0.327826631891673	-2.67127735493954	0.00755631821551512	0.0683710619503198
Csde1	1352.39618242252	-0.0208866709930488	0.305205104585931	-0.0684348678289164	0.945439466366485	0.98217373892141
Dctn6	268.231329978035	-0.572194878746996	0.345910370750938	-1.65417092729778	0.0980927881327743	0.34193516576022
Fgd4	887.112819425444	0.565981432205577	0.314219297194238	1.80123066043175	0.0716665316737749	0.283725167511943
Tpk1	1347.17395895419	-0.885825148576701	0.367615830096234	-2.40964908487431	0.0159678706814521	0.113713441412256
Mgme1	382.452560139744	0.327930065543438	0.326874402486439	1.00322956783697	0.315750109900628	0.619710151421684
St7	507.716448207733	-0.578965804031748	0.346758273070105	-1.66965246108114	0.0949881444647346	0.335439559672312
Azin2	127.228472833628	-0.0397484589525645	0.427919637067233	-0.0928876721455983	0.925992799605321	0.975076200157549
Ddit3	126.673923957377	-0.304462978902894	0.406948402191593	-0.748161136063514	0.454362969712207	0.728650326756322
Ltbp1	256.709938957316	-0.15105901319738	0.364884723635662	-0.413991059127519	0.678880654741535	0.869472461295229
Cc2d2a	203.495776601862	-0.456450104875877	0.370014729953657	-1.23359982164236	0.217352059518837	0.514641866707177
Gpr135	5.94462932529957	0.273720875616845	1.39795878795673	0.195800389807569	0.844766404956637	NA
Ffar4	5.29505234296528	1.87272536152546	1.59052909422073	1.17742288923233	0.239026758411028	NA
Aida	251.184543990931	-0.82466201831923	0.381276514714484	-2.16289749432055	0.0305490645452187	0.170869680549129
Homer3	148.272637267459	-0.615809962882374	0.414635726822826	-1.48518307286509	0.137495334743601	0.407533472992909
Hint3	52.0535846875909	-0.222076570839897	0.577945196739012	-0.384251953460187	0.700791715084405	0.87991569588492
Etfdh	126.286796151835	-0.255005545891394	0.409046666298238	-0.623414311621521	0.533012295606079	0.782772206125856
Alg6	382.262563708591	-0.887261677091625	0.347087269351286	-2.5563071752817	0.0105789685202935	0.0872356973546825
Slc44a5	11.2369934727197	-0.0101298021514246	1.16766245100601	-0.00867528294902114	0.993078212497393	0.998258551007317
Tspan2	39.0439846493516	-0.459514599172046	0.646542976838476	-0.710725528903001	0.477254336684348	0.746320528600576
Rufy3	651.059126145745	-0.182186585713631	0.314807315326082	-0.578724117401526	0.562775340042478	0.804617339714632
Als2	574.784108053928	-0.19747162419624	0.318578805537607	-0.619851731388731	0.535355406721895	0.784578941031127
Nus1	433.650941660969	-0.254724771419178	0.323608534720895	-0.787138607573722	0.431200731005725	0.711422988238969
Cttnbp2nl	154.948041439029	0.420500572953525	0.407872564444192	1.03096067156795	0.302559263006667	0.609058346978122
Adamts18	6.73749449038708	-1.31308070834908	1.50880398286079	-0.87027919018307	0.384147848412323	NA
Asb18	7.13489702371032	-0.607630763561586	1.42325856212061	-0.426929287294245	0.669430832983309	NA
Mettl18	5.03606528395385	2.28670966723482	1.58952830528584	1.43860896319403	0.150261345401919	NA
Zfp819	381.770376988422	0.699673119003261	0.34510023307878	2.02744898999688	0.0426165161365624	0.210070118535625
Ubap1	13.1650728785182	-0.285287189878222	0.955858360287305	-0.298461782342389	0.765350740867226	0.911304320347752
Iqch	13.5637955880235	-0.142942785167885	0.961155224916077	-0.148719771231922	0.881774759547353	0.957788398705331
Slc2a4rg-ps	21.3884737693064	-0.363664094982536	0.786256505087696	-0.462526023796744	0.64370414459086	0.850341591603554
Retreg1	236.314914113978	-0.392897050316292	0.404112949452494	-0.972245632931591	0.330928363651158	0.633752512538508
Fhl1	200.822021226637	-8.36488312374409	1.0890966729711	-7.6805698992031	1.58382397758724e-14	1.89925658471232e-12
Hnrnpf	2065.33057109992	0.0686866926647407	0.282199233131638	0.243397871434684	0.807697192587326	0.929217491086522
Sfxn4	79.4766342376319	-0.337193062464133	0.500683795159146	-0.673465100577009	0.500651444260066	0.761210887700072
Sfxn3	35.7709178433746	0.418122933296609	0.697452647424097	0.599500102036839	0.548839442055077	0.79377797327717
Camsap2	293.162576506489	-0.739606212674401	0.344388822196707	-2.1475906446579	0.0317462892720745	0.174645535800533
Psmc5	364.791935359247	1.55418598092959	0.369440940621422	4.20685909448842	2.58944480925888e-05	0.00076030128941878
Fli1	2.71924978355137	-0.917249598540966	2.06107046543207	-0.44503553562332	0.656294073831676	NA
Mlip	12.4962839872086	-1.36944509009967	1.25909183280591	-1.08764512199864	0.276751802928561	0.581654772051821
Cldn10	17.1656197102849	0.701255765623733	0.924422376266032	0.758588047658773	0.448099024777169	0.724034578380035
Rad18	911.98826132393	-0.645632929647585	0.35814066593457	-1.80273560379636	0.0714297477999741	0.283224689129007
Mrpl53	48.7466917635204	1.02782161731133	0.586545651454926	1.75233012939712	0.0797170581186078	0.303696428954827
Nadsyn1	85.4137804720141	-0.771914476657246	0.466639825647504	-1.65419759358547	0.0980873716536397	0.34193516576022
Lrrc40	481.137413709603	-0.368510629822268	0.353617672522008	-1.04211598700383	0.297357907405513	0.603130817047095
Spag16	62.3193775423475	-0.347088557914732	0.634874961315619	-0.546703806361299	0.584582238749336	0.817077854617945
4933439C10Rik	34.1031582741786	1.56044153371128	0.678451225097723	2.3000054771609	0.0214479097418191	0.137324416116408
Pdcd4	37.8850473755354	-0.185480645380082	0.623394622222785	-0.297533277907867	0.766059405575989	0.911554367346487
Pik3c2g	10.5208623838781	-0.717602978543395	1.17066546362702	-0.612987228921983	0.53988478418617	0.788421324665953
Zeb2	10.871395502184	0.38354495252721	1.06366458380864	0.360588251565038	0.718407273168183	0.889919761069899
BC031181	53.8585672707348	-0.0821498099659255	0.534852092603138	-0.153593509499234	0.87793025488096	0.957233438169409
Cyp39a1	117.864641708101	-0.363725653619392	0.42811502469171	-0.849597964662217	0.395548643930564	0.686313002065323
Rpap3	187.197188828473	0.21608271495131	0.385402903202257	0.560667065961127	0.575024522631862	0.811031541036087
Pmfbp1	5.80005527981739	-0.124858974634564	1.3965828947042	-0.089403196264272	0.928761483394029	NA
Armcx3	2.92465391722623	-2.8327956406521	2.2776775604539	-1.24372109987665	0.213602227579067	NA
Lama1	885.298168072249	-0.0736554266677234	0.388520449514623	-0.189579278927894	0.849638825754438	0.946190904013001
Fanca	428.325727073494	-1.21047695818996	0.322360777583997	-3.75503796479876	0.000173315205334838	0.0037374914279854
Naa30	217.387653677841	-0.749586495108332	0.417338291786146	-1.79611243411241	0.0724766373111232	0.285698228368363
Rap1gap	40.6758447857608	-0.940632277659591	0.605764427397286	-1.55280210444362	0.120470419803269	0.378120341608547
Chchd6	326.665710840901	-0.409573999381525	0.380776635542171	-1.07562796965825	0.282093673319681	0.587074034795624
Zfp57	74.9268145427993	1.12091417993297	0.483190028390537	2.31982059660178	0.0203505843993121	0.133291653102386
Rapgef4	28.2008611086295	0.908832994873033	0.728490412269435	1.2475565629502	0.212193494023648	0.508337326702284
Zbed4	28.1879251692309	-0.187264971243808	0.697242094838288	-0.268579554548037	0.788253247471226	0.920331433507765
Gtf2h3	197.193908482277	0.155697674853699	0.361700767600535	0.430459896136169	0.666861133320189	0.862937050998342
Fcgrt	21.9064309442823	0.0823257315157963	0.863309822676963	0.0953605870723438	0.924028420327952	0.974296052364858
Mapk1	2389.66816175739	0.478026729866835	0.291772538903716	1.63835408110351	0.101347852154402	0.346963253604348
Ahcyl1	69.3546705476903	-0.572430658512969	0.505023528518881	-1.13347324666591	0.257015569880147	0.560940087962607
Cox7b2	100.994536671911	-1.67614329008664	0.576047358844452	-2.90973175096051	0.00361739085758648	0.0398348840464086
Rgs17	13.8887648713464	0.657730887706185	0.942026868096902	0.698208204013272	0.48504699658066	0.751647103034595
Mzf1	29.0155142497882	-0.0100299810968842	0.726907770506125	-0.0137981481335666	0.988991019968916	0.996837688705512
Cdk2ap1	118.200546662129	0.554091199638086	0.454504588862301	1.21911024270419	0.222802352800373	0.522246435656117
Srcin1	202.697485649677	0.287780751964937	0.425534887659581	0.676280042625214	0.498862861328088	0.760100408184415
Nphs1	253.659928753654	0.0218723357408407	0.45910096783505	0.0476416676792963	0.962001823708501	0.986991919687801
Tsnaxip1	33.0574394184321	-0.211483776271159	0.641854310298762	-0.32948875294258	0.741786293658576	0.901227150263535
Phyh	198.954945772082	0.107349254757309	0.367558511156499	0.292060315565926	0.770240508058347	0.912300928542107
Vdac1	1935.64080189711	0.813226520193924	0.339767863224564	2.39347686528092	0.0166895338090517	0.117467585465684
Grb2	58.2534126135082	0.480404872078709	0.538925343330432	0.8914126567326	0.372707830146411	0.668056117400576
Pax7	5.45434361345288	-0.452286989918138	1.43367943808045	-0.315472885991657	0.752402634632959	NA
Smarcd3	11.1991211805991	0.316560575437029	1.07022515112497	0.295788764732612	0.767391403728341	0.911914473321478
Khdc3	37.5775243029498	0.93247435009808	0.854140564165212	1.09171064953393	0.274960302783726	0.580276744544864
Rab5a	488.683318132199	-0.0517641586443372	0.327809587995668	-0.157909227002296	0.874528327194356	0.955458960158906
Slc25a23	32.7101663778671	-0.0945689170426161	0.64183592561686	-0.147341264750376	0.88286266332639	0.957849869937086
Cd68	29.3045502142303	1.64404938803023	0.694110383296107	2.36857051499961	0.0178569760331868	0.122863645859569
Sh3kbp1	60.1621993055215	-7.60407455029956	1.41395699631986	-5.37786832986495	7.53729045255948e-08	3.96356449986847e-06
Pan3	1244.18164897817	-0.830852350207944	0.320411485616197	-2.59307917320784	0.00951208701955938	0.0814206728138535
4930550C14Rik	26.7912725303437	0.578564437463352	0.693871256147264	0.83382101843481	0.404381849361652	0.691539851947136
Cobll1	63.6992531712641	-0.275894593568688	0.510891459422234	-0.540025847918257	0.589179206900772	0.818656161289301
Dguok	156.804138158557	-0.787861980252199	0.392692158454613	-2.00630942912821	0.0448232446376531	0.217208999482699
Rpl3	3843.34095240434	1.44976747852647	0.355055103731948	4.08321824778213	4.4416272767227e-05	0.00118237592505454
Cntn6	5.47850511561967	-2.11737339032233	1.67989657587824	-1.26041889764278	0.207518288009649	NA
Ap1ar	366.907189492267	-0.514919093323046	0.363297708611117	-1.41734748422052	0.156381358591954	0.43281883373109
Barhl1	25.3617068060495	0.0789875694679254	0.714737064254624	0.11051276534861	0.912002726595897	0.968540554953812
Fmn2	575.73320159957	-0.956359056350874	0.336158806020561	-2.84496208108372	0.00444167102436428	0.046637545755825
Srfbp1	890.055765738144	0.244590109424879	0.30213930169817	0.809527618718133	0.41821172305657	0.703316379839483
Ccdc30	195.256209319699	1.03408012097035	0.416848704999863	2.48070848863663	0.0131121557816448	0.100055745007537
Myl12a	236.129722980999	0.538392802658951	0.358324673546956	1.50252785366285	0.132960840043023	0.400108348278341
Stard3nl	349.565239092421	-0.407001278795071	0.331558395447593	-1.22754025952392	0.219619599786795	0.517718001996025
Xaf1	19.7216863217088	0.75653309395734	0.83391288611669	0.907208782298968	0.364296400387009	0.661330944166061
Kansl2	1098.09803533981	0.165369256966596	0.302298881930109	0.547038930183105	0.584351986699391	0.817077854617945
Otub1	198.082262942253	0.802434401658037	0.38983506042094	2.0583946471915	0.0395522651615042	0.200110286724151
C2cd5	25.996278450498	-0.567670350962063	0.727107321718185	-0.78072429475835	0.434964668431938	0.713686913126624
Capza1	573.139731794471	-0.488012613539099	0.341564653866354	-1.42875619012395	0.153074321399189	0.429216918241477
Asap1	1561.85326675515	-0.272121646919246	0.295124179567014	-0.92205812251129	0.356498259140015	0.65448979296402
Alyref	117.673896066432	1.4657971294772	0.429516041763304	3.41267144169895	0.000643294492509058	0.0108179706859551
Prkacb	534.849227612535	-0.847420292332853	0.345081531144856	-2.45571036363905	0.0140606431202025	0.104431385908431
Scyl2	294.82123458315	-0.659353994149863	0.388223730485802	-1.69838663217414	0.0894348134463811	0.324254900065136
Gm12505	3.30465971520195	0.703303374744914	1.80754365935905	0.389093436887883	0.697207028316677	NA
Rgs19	19.0063939413315	0.0579259661828549	0.855474966236953	0.0677120529168241	0.946014854493849	0.98217373892141
Ctbp1	54.5408783661581	-0.0206884977953965	0.559322083506561	-0.0369885230808231	0.970494156734313	0.989654973938244
Txndc16	112.646111284933	-0.966914753374512	0.473279344291222	-2.04301067654358	0.041051381237821	0.205192938318068
Mfap2	7.19746012889661	0.592210766505411	1.26249956735044	0.469077995605387	0.639013886858802	NA
Ncor2	853.11942638824	0.389459855595918	0.391223756980219	0.995491323436194	0.319497362136425	0.623019856166029
Avpr1b	4.61107344413558	2.30730149221236	1.62497880552625	1.41989636071908	0.155637855596875	NA
Ncan	2.82395169365084	-0.140125766330322	1.93879843945252	-0.0722745404983358	0.942383425436515	NA
A830082K12Rik	2.41967660862414	-1.38044042406406	2.17586058295842	-0.634434225646545	0.525797479364279	NA
Ablim2	298.071147325859	-0.660929247294733	0.353211181392942	-1.87120137218833	0.0613171746577387	0.261042063771244
Fgf1	16.9691575268008	-0.332467865151668	0.85785271202933	-0.387558214236083	0.698342996725882	0.879204612452529
Armt1	324.890823877047	-0.174604318308509	0.330602831080707	-0.528139210840225	0.597402717514943	0.823162928966321
Ncbp3	18.2351016099058	0.220948327767862	0.853735480482165	0.258801857037823	0.795788124972377	0.923005010208667
Slc15a3	2.48995097397817	-0.875015640616631	2.105715565892	-0.415543131650816	0.677744347387154	NA
Ccnc	302.701097854157	-0.474272651346333	0.357803677465081	-1.32551083517754	0.185001778093315	0.472577705497776
Atp2a3	27.8178973009534	-1.03245073481014	0.737549066069823	-1.39984006801304	0.161561216251571	0.439155308617416
2810004N23Rik	612.683697089689	-0.734337627531229	0.311243883258335	-2.35936404546695	0.0183062873154455	0.124675144662676
Rwdd1	262.526885657623	-0.432517117504364	0.344798793271629	-1.25440438291682	0.209695060292664	0.505305881100672
Grtp1	465.637898585166	-1.12089635116565	0.319377582471784	-3.50962751515185	0.000448734834594419	0.00821357583834663
Podxl	103.759374003339	0.804580878127648	0.512103771697536	1.57112859266902	0.116152782306114	0.370458948488629
A330076C08Rik	11.2738041570829	-0.257264460050999	1.04361591373153	-0.246512588267392	0.805285461028272	0.927654799577084
Zfp617	69.3515391140864	-0.42128726904093	0.5016999889559	-0.839719510294749	0.401065672152992	0.689684905291168
C1ql1	22.5095939237078	0.0838460421796325	0.778108369775248	0.107756252774727	0.914189045982494	0.969791378783027
Bpnt1	6.75131306522516	-0.367514243338301	1.31130244726019	-0.280266573212137	0.779272994200322	NA
Ube3a	577.464294482912	-0.955149974706435	0.414347140560321	-2.30519263006084	0.0211557874503769	0.136338477536808
Ubb	758.422928823701	1.80039036311735	0.413560571518	4.35338977434164	1.34048508417621e-05	0.000432154877262938
Med21	82.0858109918777	-0.270579662916141	0.491438067645984	-0.550587511895921	0.581916471509648	0.81584028036935
Ftsj3	792.946494214053	1.21124682292467	0.300239087222295	4.03427426498894	5.47713148338213e-05	0.00141807967638364
Gdpd3	15.1534656630195	-0.0330665279429764	0.91655444024411	-0.0360769928016165	0.971220967467572	0.989951634734459
Tjap1	579.046683265717	-0.0523740920960963	0.322719285648764	-0.162289935634954	0.871077539818626	0.954221455938939
Stau2	363.34371819767	-1.03597313050036	0.387775857906842	-2.67157717371163	0.00754957103271292	0.0683710619503198
Paqr5	13.8847651848223	0.109313632911041	0.940128584678366	0.116275193300753	0.907434445119325	0.966400593877015
Clasp1	1078.7644495676	-0.215781342339631	0.301128524492433	-0.716575564215782	0.473636026583285	0.7435732114389
Rbm10	194.608874995211	-10.6882832440795	1.49068314256465	-7.17005709589687	7.49664946509251e-13	7.6340880386192e-11
Slc41a3	30.3010482663401	-0.314017835677285	0.667761719834548	-0.470254323286291	0.638173326988885	0.847134487750299
Flot2	208.149606795178	0.00719303878630367	0.368681303836221	0.0195101805040242	0.984434115721857	0.994510206977966
Ccnyl1	290.963818523034	-0.849625902549902	0.378940444062516	-2.24210932314666	0.0249543075937969	0.150410017659954
Ecm1	28.1955156176734	0.87962333496922	0.735143483389301	1.1965328603796	0.23148868314199	0.531896438581072
Cd82	4.26836805608467	-2.03601796460308	1.90194494796798	-1.07049258538126	0.284397644673744	NA
Anks1	549.576240393348	-0.519454543712381	0.325333833906299	-1.59668159156785	0.110336701079213	0.360787515684859
Syt6	2.44581232580294	0.239970463216481	2.07539964662868	0.115626146321405	0.90794884011916	NA
Dnmt3a	189.845235624688	0.11282794634578	0.39337449746944	0.286820693948381	0.774249616896403	0.913692468023054
Mpv17l	377.731062627686	0.648672681148268	0.333259697168018	1.94644803035163	0.0516009448716925	0.235556492103721
Pde4dip	278.024200393703	-1.17760592108675	0.35315858104624	-3.33449612805122	0.000854540901494851	0.0135032195900005
Pomgnt2	68.6938124025228	-0.332713432928572	0.492257811715555	-0.675892642046738	0.499108809668859	0.760176652305774
Ankrd10	2401.04148277661	-0.636505312029093	0.293708761986071	-2.16713082621375	0.0302248800163535	0.169762092258261
Nsg1	16.0426074975056	-0.00172344167941554	0.884321715087341	-0.00194888539997609	0.99844501541293	0.999457637132416
Prkar1b	50.9918749181599	-0.732791243864831	0.557591208241897	-1.31420874833257	0.188775965288347	0.478220021839048
Tmem159	33.9013636265794	-0.160094139859802	0.697027500158897	-0.229681239008943	0.818339474305735	0.934173825161645
Thumpd1	225.636835760499	0.688112225668941	0.371816620701042	1.85067634785002	0.0642161287143494	0.267953543913437
Brdt	10.3225463716751	-0.100805914814076	1.10608434601349	-0.0911376380810353	0.927383226209708	0.975828618623648
Adgrv1	258.749681883717	-0.167351482663691	0.372287891822826	-0.449521690980307	0.65305536427786	0.855841955036533
Ctu1	68.623128687131	0.92711631365813	0.56064676264546	1.65365498461714	0.0981976338918433	0.342012443123301
Ube2m	74.8288661537884	0.578975309913324	0.482843007099027	1.19909639655314	0.230490465104948	0.530867177514255
Ccdc136	94.4658885833553	1.35423333002627	0.555092628565814	2.43965288014216	0.0147013806405646	0.107483427349906
Mrps35	412.436292222336	0.0929837251228313	0.318200594793032	0.292217320282857	0.770120469627209	0.912300928542107
Eva1a	45.4866109466656	-0.446229653910608	0.584564025368548	-0.763354627629155	0.445251931358097	0.721615199097606
Tmem141	2.06482572102569	1.51361844283115	2.59675426313503	0.582888594550251	0.559968299080275	NA
Rsph6a	5.7090641596718	0.182052085598597	1.46340018902117	0.124403486458729	0.900995812999307	NA
Thy1	16.9084265382893	0.034331684505228	0.934225898392859	0.0367488040786372	0.970685294873596	0.989659357848479
Thrb	44.1228887616645	-1.13872499930115	0.603456882287225	-1.88700308626053	0.0591599105432317	0.255841190488779
Thpo	20.5271098271555	0.0101524309500503	0.805790657656109	0.0125993406024112	0.989947446620466	0.997180133451501
Adam17	409.260033177767	0.0757345782940639	0.326939605297701	0.231646998610347	0.816812200586235	0.933343783571287
Prap1	8.39884126355334	0.140244252627138	1.21837065025966	0.115108035963645	0.908359490467684	0.966443765378267
Patl2	80.8823648003718	-0.516639042478057	0.461126831771472	-1.12038382258809	0.262550235737739	0.566658044533378
Tmem86a	5.57078209849421	-1.46579531140407	1.59162100705267	-0.920944939096023	0.357079174598098	NA
Plce1	242.591267790735	-3.06628132429092	0.387154216247647	-7.92005148235178	2.37412259981984e-15	3.14045021425653e-13
Pde2a	30.9910649246149	0.915324346241064	0.666511633116774	1.37330588209058	0.169657274761166	0.451352372477819
Rhbdf2	200.123908896233	0.737437357224143	0.484286972110198	1.52272805111995	0.127826756965058	0.39106941311842
Rps27l	238.543443333097	0.248044469811655	0.466779413201891	0.531395478884094	0.595144753841841	0.822096343388711
Ppa1	312.863250710383	0.00776287937026044	0.386550394731383	0.020082451023378	0.98397759937789	0.9942843562612
Mfap3l	22.7897492334135	-1.44077970513004	0.77256252970794	-1.86493604041955	0.0621903699170518	0.263015803622557
Ifi30	29.8343817189203	-0.021893560719842	0.696876094751133	-0.0314167193920759	0.97493720758599	0.991473354247114
Cpvl	11.2635124862542	-0.383532601373029	1.03619605931035	-0.370135166918404	0.711281780501008	0.885417606024014
Nipbl	1050.08075455086	-0.782666283410088	0.348880026992022	-2.24336798571729	0.0248730945752171	0.150162571060959
Rbm12b1	42.3000405768644	-0.524777295044914	0.590105584054308	-0.889293897948639	0.373845150089258	0.668657842536614
1700029P11Rik	23.3426362801055	0.328555306817583	0.754132692182569	0.435673072157495	0.663073945633189	0.861349897980942
Nox4	152.030473780855	-1.09631925660141	0.415446001067138	-2.63889712209371	0.00831762179218801	0.0731984946608809
Eral1	210.909549630592	1.14277536473574	0.375523603394409	3.04315189353223	0.00234114130198162	0.0290795586115451
4930526I15Rik	6.74217384399121	0.732555363473834	1.45034680939318	0.505089788683255	0.613495773091643	NA
1110038B12Rik	1416.6747136857	1.05405882683357	0.320991397351438	3.28376036096548	0.00102431980688525	0.0154988767006422
1110020A21Rik	8.85285862877678	-1.42386136717146	1.29813849373413	-1.09684858283162	0.272707588490312	0.576935048296652
Angel2	178.494589103588	-0.128597956047889	0.377069603645173	-0.341045671156514	0.73306919993941	0.897253559059474
Cpeb3	179.119303628136	-0.851706643847949	0.372878121226058	-2.28414217773748	0.0223631764788608	0.140657802647188
Armh3	1884.58754170677	-0.465702202069413	0.314730473435343	-1.47968576727314	0.138957125647178	0.409781401787851
Dhx30	381.360570305818	-0.062068310225419	0.326366867748556	-0.190179568942147	0.849168420564013	0.946104791669081
Marchf1	111.246459192443	-2.43223543159277	0.626225150369555	-3.88396318825174	0.000102767473648339	0.00240622163208365
Efemp2	18.1512668107791	-0.806854703922618	0.835504742043405	-0.965709305191115	0.33418966196226	0.637273516546032
Mmaa	70.0240995207428	-0.673260263340496	0.497647494897858	-1.35288586849751	0.176092094641688	0.460076902127368
Npy4r	1.37340238829667	-0.0904423004911436	3.05504858412742	-0.0296042102115949	0.97638270752343	NA
Cstf2	15.7831606828206	-5.66161901565032	1.57106698944037	-3.60367766218999	0.000313746116067013	0.00612255292791857
Hap1	365.875078722333	0.999089577092407	0.437382977868909	2.28424430680942	0.0223571769755177	0.140657802647188
Ormdl2	33.2304540802825	0.53314010633468	0.636767503538243	0.83726022978913	0.402446308855257	0.690264869027241
Tec	84.1308655231412	-0.11370331640059	0.468781021469847	-0.242551023170855	0.808353226091713	0.929403313975886
Tom1	464.471049144317	-0.693197138695695	0.319381348489713	-2.17043713408337	0.0299737462435389	0.168768371345962
Sgpl1	474.408861316382	-0.828796285637015	0.357446294948505	-2.31865960663102	0.0204135003621065	0.133431290446352
Hvcn1	236.146733078119	-0.366272420588445	0.392192119463447	-0.933910709602062	0.350349953980376	0.648792947417741
1700109H08Rik	298.14757798224	-0.0508835627260883	0.351058134604043	-0.144943408827372	0.884755553009393	0.958920103286483
Pi4k2b	120.42407866715	-0.340928020274234	0.438624036117219	-0.777267072028684	0.437001217824864	0.715265252868951
Rtn4ip1	586.655565390066	0.0622699463834779	0.32924659657717	0.189128595499036	0.849992029948766	0.946394284647052
Sdr42e1	11.5808217659094	0.0882806463966848	1.02289338567322	0.0863048364894676	0.931224093861432	0.977225513072383
Ahctf1	1251.75314244843	-0.190874538167666	0.293715947784338	-0.649860995317202	0.515782015008749	0.772337011305657
Stk31	29.5633360859926	-0.000448634387086213	0.709655131495585	-0.000632186490557357	0.999495588193235	0.999959518690575
C330018D20Rik	51.449531315842	-0.0399161480871854	0.548359547938302	-0.0727919268247637	0.941971695375378	0.980882878052384
Ankrd55	13.5975091522358	-0.0495455661424248	0.952882764102958	-0.0519954479280218	0.958532320536636	0.986202245594225
Sema3d	12.7277982098123	-0.636024392273329	0.997038131362767	-0.637913809177991	0.52352978805726	0.77720822753242
Wdr82	1244.26264055568	0.296116412858395	0.288316467899977	1.02705341465658	0.304395312975565	0.61036040956235
4933430I17Rik	9.01670452493733	-0.443066502705053	1.13453042861677	-0.390528531918923	0.696145761458695	0.878213843432213
E2f3	2269.72162297369	-0.259277652722767	0.328022204883159	-0.790427138355225	0.429278358389368	0.70998590055349
Zbtb39	95.1899629403661	-0.325779955433339	0.437877360162731	-0.743998171799216	0.45687758113122	0.730582782090564
1810058I24Rik	242.483756883227	0.1068596528286	0.407269544144337	0.262380662548949	0.793027979636632	0.922486590690214
Hspb1	329.16061746538	1.10522920691013	0.46729109046192	2.36518356431236	0.0180211362167074	0.123718137397845
Neb	253.58111551457	0.29789759945945	0.369946260118625	0.805245603412582	0.420677965158977	0.705053280549254
Ptger3	21.0458578674145	-0.6061228730168	0.890158609700686	-0.680915587864288	0.495924904174347	0.758495313416414
Pstpip1	46.2224779834972	-0.108104469002091	0.591734743956794	-0.182690758158328	0.85504066764223	0.948722762801333
Scn1b	12.1639181131675	-1.23844332631521	1.03193804151108	-1.20011403446446	0.230095055668004	0.530521052879812
Slc20a1	1589.35652459774	-0.307523033977192	0.302713877842445	-1.01588680429528	0.309683293335354	0.614529281903174
Csnk1g2	299.312713062659	0.410403146294294	0.392934240764172	1.04445758022042	0.296273735396194	0.602343535058027
Gm12348	4.16079328080582	-0.0101610914171574	1.63912078100956	-0.00619911084947564	0.99505385684172	NA
Zc2hc1c	21.19847521292	-0.539596775714251	0.838958402305744	-0.643174648744509	0.520110781118554	0.77554229314726
Aplf	121.150953851042	-0.62070838716251	0.411065269429499	-1.50999958722849	0.131043529503081	0.397017961069045
Fam13c	198.915723678015	-1.69025566118213	0.396390053536264	-4.26412228587239	2.00689517767985e-05	0.000611650166860098
Phospho2	91.1916171391105	0.0157181146774606	0.460528593791603	0.0341305944719977	0.972773011830681	0.990684114262575
Col20a1	41.8654667051125	0.435309208130896	0.582481355772983	0.747335865459965	0.454860848207303	0.729214535638015
Fgd6	153.919515497479	0.599579429269806	0.408538578283298	1.46762010038139	0.142207444961594	0.414037605242164
Ccdc60	45.9344784259217	-0.705313203480701	0.577689919876884	-1.22092004588035	0.222116293811418	0.521114310823606
Trerf1	939.247453419319	0.180844669462916	0.317389151136263	0.569788440516906	0.568821196672385	0.808882275795563
Ctnnd1	287.875809367382	-0.30827214176213	0.378582324804273	-0.814280333667207	0.415484373398838	0.701550203326818
Stxbp1	44.1247947771295	-0.309671426601764	0.596045351317315	-0.519543397020649	0.603381858306149	0.826916816617173
Zfp275	104.664174353814	-8.37674172489175	1.38374875675202	-6.05365799536753	1.41593062517765e-09	9.36484837714144e-08
Acer2	78.3187325178912	0.811906525116177	0.473794321024046	1.71362654444938	0.0865973352762941	0.317696119987934
Pdzd4	166.358949919714	-9.06520317958963	1.37722390443427	-6.5822290409005	4.63446900768193e-11	3.56077076871657e-09
Scn1a	12.1571181045761	0.550215371292141	1.06536614660759	0.516456593861345	0.605535547634703	0.828352698831257
Adh5	423.334467014215	0.304896200984172	0.320991996593383	0.94985608432599	0.34218538377654	0.644252481179278
Tmcc2	44.672018675529	-0.478599872352436	0.624973937269366	-0.765791729561609	0.443800236019299	0.720457262856112
Hnrnph3	139.661948601426	-0.413000083512542	0.401727395945736	-1.02806053976047	0.303921350999944	0.609886589721657
Il1r1	10.4344046027935	-2.14911311795151	1.1641715453325	-1.84604504943273	0.0648856645664499	0.269694837075516
Odf2	407.538366899295	-0.106457813133996	0.322020883091293	-0.330592886126007	0.740952020407784	0.900629309360163
Stx8	1556.45194702802	0.208678799802561	0.300120037518784	0.695317785269505	0.486856170817728	0.753246572795477
S100pbp	377.917416871795	-0.829438124532924	0.396306526049545	-2.09292068137487	0.0363562357324852	0.190247496200456
Nt5c3b	183.322602148473	0.842121650337678	0.445559181624765	1.89003321010425	0.0587535186284265	0.254770664927793
Gpr179	37.4460735778568	1.13137008271555	0.639064800612831	1.77035268040208	0.076668407312169	0.29617891502876
Gtf2ird1	1147.77794851836	-0.0605473833388828	0.346839742734544	-0.174568758647775	0.861418498573664	0.95143847423592
Zfp37	64.8872324881003	0.336729832768654	0.503085833808999	0.669328790713866	0.503285765037969	0.764017363128449
Pbx1	320.396548369096	-0.174007914285042	0.372079332299054	-0.46766347705974	0.640025263315763	0.848013646592788
Lats1	345.568851415922	-0.435368309303753	0.329895746845376	-1.31971482950889	0.186930246944167	0.475704482058826
Lat	12.8889046539277	0.290168348185543	1.00006846859729	0.290148482125965	0.771702646894948	0.913156623219575
Lasp1	1259.01131383274	0.758053205187137	0.40056631893736	1.89245368207226	0.0584305593577051	0.253885034581346
Laptm5	231.054307036295	-0.406688626717085	0.371704197917712	-1.09411900375448	0.273902788749074	0.578867998881684
Ing1	86.4322454744402	-0.308568085520399	0.45428508762825	-0.679238861067141	0.496986527978497	0.759146921487154
Actn3	7.92829149969668	0.706665013549269	1.20151752076285	0.588143744338081	0.556435813312586	NA
Slc9b1	508.327625874899	-0.300161836470205	0.34136969636054	-0.879286707842945	0.379245841113755	0.672299445610748
Nalcn	6.99719552993161	-1.20111718006964	1.39019704114983	-0.863990603142269	0.387593052635518	NA
Ccr7	4.84592462923025	2.12007649371573	1.6961979547027	1.24989921597171	0.211336365873976	NA
Clk4	554.301816623337	0.356164312184001	0.309976566217392	1.14900399256058	0.250554334346921	0.552938470188341
Lta4h	228.59789449489	-0.574463350644199	0.355915161754219	-1.61404574003763	0.10651750534619	0.354257675245453
Tmem116	91.1278402888752	0.908048313844487	0.459726022703306	1.97519450499002	0.0482460792746508	0.226590572171685
Mast2	864.096401403466	-0.420526469180684	0.317416575690597	-1.32484092321188	0.185223918449087	0.47286273331083
Pigv	166.842348782501	0.243768245230757	0.382738649213992	0.636905224312649	0.524186579599015	0.777756775678551
Cabyr	72.0244135517471	0.191183120947813	0.485365889218961	0.393894843445756	0.693658677591768	0.87722595034299
Mtif2	637.828277587211	0.681249909916475	0.303468390170133	2.24487930863095	0.0247758815985284	0.149811186046521
Blcap	23.5324757951076	0.994214840382258	0.787814707295843	1.26199070818934	0.206952129903331	0.501972507257173
Sgk1	361.475736562422	0.757414070373709	0.375016862053819	2.01968003845388	0.0434165869627029	0.212706463275464
Sertad1	7.41460083751332	-0.888552271863908	1.39395541829924	-0.637432345539451	0.523843265020902	NA
Bace1	82.4490727376578	0.0462974580825491	0.457043296927131	0.101297750987322	0.919314101464467	0.972574147813527
Ash2l	2303.39090599178	-0.73449972017411	0.294760137172837	-2.49185567363006	0.0127077663071803	0.098186922635365
Smarcal1	347.877319993507	-0.0465150315464434	0.337223707456279	-0.137935235625372	0.890291602561429	0.961022028308651
Dusp14	85.123034914213	1.1911686630715	0.510756591756444	2.33216503183088	0.0196920109764483	0.130443052575533
Npy1r	2.32868548847854	-0.48855180369751	2.28747680997033	-0.213576724174024	0.830877151999845	NA
Cbx5	1355.77751654086	-0.340217276175309	0.32726968832902	-1.0395624413382	0.298543234049585	0.604405532794632
Bclaf3	1197.48397290437	-8.21563027471995	0.534442984521632	-15.3723231713362	2.51004866314327e-53	3.57849271075459e-50
Zbtb3	9.44426809021348	0.403749491585816	1.11127154460955	0.363322082297785	0.716364299494282	0.888341579859973
Abcc8	19.3996720601994	0.194333619342784	0.803956903177002	0.241721438767221	0.80899601636378	0.929711409401134
Nr6a1	601.616649345293	-1.04696869456896	0.363660027279006	-2.87897656061524	0.00398967985542905	0.043054316421371
Fut10	206.157764140319	-0.699027490898479	0.386247401740302	-1.80979208597623	0.0703280356656499	0.280694970940884
Tmem200a	53.7002654922518	-0.0349165972623054	0.557156307473092	-0.0626693026606213	0.950029842254842	0.982864440993805
Rgs7bp	12.1429857886076	-1.36969721382456	1.20933285951073	-1.13260563711029	0.257379900321067	0.561389841810826
Ak7	47.9067303679163	0.606264202572542	0.578941389671594	1.04719443692987	0.295009910528537	0.600331123810527
Pold3	742.172254127513	-0.219337536539519	0.302895456084806	-0.724136107469726	0.468982179147611	0.740472709729285
Cds2	1045.78131317525	0.26862978466403	0.30694319295103	0.875177527415919	0.381477318765761	0.673211404478432
Armc9	328.973335666421	0.256162723008039	0.346238044913884	0.739845683543389	0.459393635594238	0.732838453771763
Asb10	2.4396793828826	-2.8582589379576	2.39997523928856	-1.19095351117243	0.233671835661124	NA
Ppp1r3c	4.26749503416733	1.33340209792675	1.73667069050034	0.767792135389	0.442610687644072	NA
Slc22a5	134.881838044488	0.209578729538196	0.406390067270758	0.515708297069584	0.606058158824525	0.828922726760402
1600023N17Rik	3.47336963460089	1.27997377973193	1.77466905106579	0.721246465059629	0.470757888351235	NA
Slc7a7	576.604846552941	-0.19425673198658	0.311436113323014	-0.623745043289511	0.532795036601047	0.782739301882068
Tcf7l2	642.266874939932	0.39487372026581	0.324387228769715	1.21729120398305	0.223493439771292	0.522812764490653
Bcl2l2	6.08402560641291	-1.02821344846267	1.40539492299207	-0.731618872134262	0.464401226117886	NA
Anxa4	363.469907677217	-0.265316686801335	0.348253977712166	-0.761848259549877	0.446150573518993	0.722159456140052
Rgl1	75.688160695525	-0.385414150720084	0.472830952135687	-0.815120391292579	0.415003400565832	0.701110505079419
Psme3	342.426472741768	0.93023656598772	0.33388749602474	2.78607787671926	0.00533500528936515	0.0533542111206892
Tmem19	313.943746292853	-0.11754074122275	0.335262562919001	-0.350593099925529	0.725893633827112	0.894383212638346
Mrpl42	465.755720108386	-0.134712987032507	0.320141446848042	-0.420792085369845	0.673906911557568	0.866075679306405
Herc4	901.644692511247	-0.763308784773867	0.312263907514319	-2.44443487193237	0.0145079272395858	0.106386643725409
Aup1	52.3674444508738	0.538781945663822	0.54231604006359	0.993483330496082	0.320474470038982	0.623669859903974
Hadhb	279.787808987389	-0.247292209537321	0.363474067614412	-0.680357229225108	0.496278295904406	0.758697344781298
Agbl5	280.06736957546	0.141130733422869	0.368738614814609	0.382739229776153	0.701913124074913	0.880396749572572
Pvr	200.114326786844	0.25904580454404	0.366064393652282	0.707650918898447	0.479162063813147	0.747794261122262
Zmym2	664.021948105756	-0.766792578674602	0.335203700559533	-2.28754210468037	0.0221642007686433	0.139886305982519
Nol8	330.461570735696	0.112943969240161	0.337916934246464	0.33423589584825	0.7382015590101	0.899305988705929
Anxa6	300.092545319909	0.0517804195992541	0.398847010524193	0.12982526691425	0.896704671982831	0.963154518332962
Sh3gl1	376.50271582619	0.569327678023959	0.370700709681931	1.53581491255426	0.12458378121235	0.385281874363862
Cpt1c	110.034995634902	-0.0218265616826115	0.436000763578505	-0.0500608336175114	0.960073910827672	0.986680684808158
Map2k7	267.417683772888	-0.638235928634374	0.358709336521539	-1.77925652792718	0.0751977145638481	0.292432288062351
Lrrc73	4.34406138382595	0.0432014770571786	1.62990974433466	0.0265054413027108	0.978854193593185	NA
Zfp936	440.398437576136	-0.360791675519328	0.347166739003135	-1.03924608836467	0.298690300809068	0.604589880056974
Cmip	1598.72668503604	-1.04690697592719	0.321427733129476	-3.25705241963513	0.00112575641320951	0.016578591145095
Dpy30	387.276885877776	0.128301599882819	0.349627735632908	0.366966309610887	0.713644148521624	0.886619760700863
Ect2	382.491335920549	-0.69516643977233	0.37383255080878	-1.85956637074099	0.0629469009160462	0.264984148836545
Rpl31	158.940542913131	0.712671825280859	0.479765092115126	1.48545994069498	0.137422027538078	0.407533472992909
Insig2	113.719180533153	-0.51361544077352	0.428614562166235	-1.19831542395034	0.230794244206731	0.530867177514255
Cers3	13.9084882179275	-1.17822475907023	0.965785065303216	-1.21996580957722	0.222477836287408	0.521676373794543
Ldb2	6.89449346309419	-0.93634196728522	1.5711970793632	-0.595941769230322	0.551214128183303	NA
Ncoa7	282.020223501858	-0.747051406254731	0.34809665733313	-2.14610336099781	0.0318647331970309	0.175024140261603
Cmah	77.3262523735758	-0.249044231491602	0.569023915099753	-0.43766918205528	0.661626112696992	0.860026811064239
Vps13d	644.120453820549	-0.404765257741278	0.333634989319871	-1.2131978680246	0.225054179063809	0.524577580029134
Zfp59	795.095418711627	0.279821320579092	0.312736664470119	0.894750607682035	0.370920419005395	0.666659181434125
Commd6	147.608206937556	0.136381562002632	0.400770360899751	0.340298523315066	0.733631729096191	0.897510780259049
Tmem42	4.63936804596067	0.959560200027117	1.64414427079113	0.583622871224915	0.559474069124643	NA
Traf7	143.485106551121	0.473223775554772	0.43434035429134	1.08952293029938	0.275923348639824	0.580865051090662
Mynn	299.264886608598	-0.0506301941758408	0.334128935638377	-0.151528912271869	0.879558505457381	0.957787930367789
Rab27b	3.35095724802346	-4.78857284450057	2.33307994318153	-2.0524683941908	0.0401241635990008	NA
Il6ra	142.870882745701	-0.232722079308611	0.440404195806859	-0.528428388113432	0.597202038506101	0.823162928966321
Meis2	216.086968958722	-1.64048807020679	0.392267814876505	-4.18206135704315	2.88877980859629e-05	0.000823950717324771
Kcnd1	17.8226980803348	-5.83752536051273	1.54810125496153	-3.77076456840532	0.000162748158849275	0.00353935868846619
Kcnc3	53.6265685944536	0.45202282928165	0.63187488750749	0.715367611877584	0.474381920123744	0.744278952362839
Tnfrsf18	21.3299103506442	-0.4083784391015	0.778111454092921	-0.524832833334352	0.599699404707035	0.824731303515109
Foxa3	3.52793336673901	-0.758743324701438	1.78123601460267	-0.425964509184194	0.670133707426374	NA
Jpt1	396.657217024276	0.455487858743445	0.385446887741388	1.18171367633159	0.237319329855797	0.538374172804055
Hmgcs2	2.63523899999344	0.0430493543815855	2.21036657857934	0.0194761153189597	0.984461290643587	NA
Ankdd1a	13.5666171967028	0.251213874331471	0.957105110924345	0.262472607725243	0.792957101127868	0.922486590690214
St3gal2	198.838197609091	-0.796940923354516	0.405271920542851	-1.96643508458971	0.0492483740320482	0.229616964827475
Tbca	577.65169192044	-0.811743460972348	0.355494318621489	-2.28342175514948	0.02240553699355	0.140786212127443
Pacsin3	10.7303739889612	-0.147243219015382	1.06357484507558	-0.138441802847376	0.889891261179882	0.961022028308651
Ush1c	10.1449640573107	-0.606031048228827	1.07868856434081	-0.561822075678697	0.574237249760689	0.810743634647821
Hp	2.1965363702213	-2.2289469615378	2.48754285267692	-0.896043643686044	0.370229454226739	NA
Slc25a4	54.0863143196298	-0.182612145620801	0.58142864909533	-0.314074901374289	0.753464151521767	0.907168858794764
Ctnnb1	1127.23400134277	0.157611203874226	0.299617697576899	0.52604103545577	0.598859695793006	0.824160056867613
Ctsl	230.461482644488	0.0834990131795527	0.349666820017438	0.238795929151609	0.811263826995783	0.930816968987114
Ctsd	283.929491671451	0.525281577600593	0.360727379131538	1.45617329869783	0.145344718859811	0.418049335953876
Sec61g	747.794395778879	1.75883043627323	0.350832274731206	5.0133085321776	5.35020038518204e-07	2.3509733267901e-05
Pik3c2a	249.045341279595	-0.443266208838337	0.359577649303432	-1.2327412721481	0.21767230831931	0.5149440455215
Lpar5	87.3258650498492	0.180854533471114	0.492002650415116	0.367588534977448	0.713180064956291	0.88653415149115
Rnf20	238.312558097334	-0.103387498437269	0.352505376472702	-0.29329339447756	0.769297902209471	0.912140877085714
Gm38509	130.962815838848	-0.798462819129528	0.402627016611192	-1.98313274119055	0.047352604259188	0.224689774312226
Prxl2a	90.02640133519	-0.106782147916638	0.457608930066055	-0.233348042183583	0.815491155818629	0.932747996105262
4921525O09Rik	3.62650233391813	-2.21867358982566	1.89791371178327	-1.16900656549923	0.242400986155708	NA
Rorb	4.29165653633412	-0.338745232240406	1.65232675404004	-0.205011043616012	0.837563496724746	NA
Tbx2	4.00021614758927	2.21439182197828	1.80238870618674	1.22858727109049	0.21922659035035	NA
Trpc5	423.640289626819	-7.86603356152073	0.713414976915756	-11.0258878998129	2.86675370238183e-28	8.7579325607765e-26
Fam149b	396.300092257316	-0.318834907117699	0.355735650080869	-0.896269201709806	0.370109003842704	0.665760357255816
Pus1	25.5210019927431	0.813977550619561	0.809680375463828	1.00530724874401	0.314748925745962	0.618649428040202
Aldh18a1	789.246950772918	-0.831774900673489	0.298775265574466	-2.7839483267606	0.00537015888422302	0.0535804888362874
Gdi2	595.053059918941	-0.0455206236000921	0.329589090387205	-0.138113259594284	0.890150906566607	0.961022028308651
Drd3	3.21380200819058	-0.444883599757076	1.83557905184261	-0.242366897416098	0.808495881850408	NA
Pkib	17.681736083383	0.270211438708284	0.85652264666325	0.315474949507692	0.75240106811062	0.90648306556057
Epha6	37.3512239392783	-1.19856679883278	0.758425748859708	-1.58033505670769	0.114030155580932	0.366886648285501
Inka2	42.5205530643122	0.335248516089476	0.695040270281639	0.482344017208713	0.629561583128796	0.841482224256884
Rhot1	771.129624935681	0.269251564168965	0.316387339223972	0.851018769680795	0.394758926365572	0.685841667621038
Ncmap	43.0729338678276	-0.132564488494441	0.607174972428027	-0.218329961731344	0.827172031419246	0.938163558308172
Cacfd1	97.2154501785459	-0.509692190595693	0.444287567526447	-1.14721236390517	0.251293862863929	0.554012294571661
Jarid2	4449.60059602407	-0.385432754039744	0.304458168808677	-1.2659629253763	0.205526355983733	0.500229379932497
St7l	313.977468890245	-0.796093680694246	0.379877435747291	-2.0956592989741	0.0361124248214074	0.189659890234316
Arhgap15	34.1234621881585	0.961124408712845	0.637545034540548	1.50753963507141	0.131672392410562	0.397857041414065
Zfp467	7.04888639689035	-0.808669731434312	1.32177580727451	-0.611805517231991	0.540666438980205	NA
Ranbp17	4110.88862047272	0.169457860806597	0.298582807154727	0.567540584206454	0.570346961563473	0.80916871559276
Pecam1	902.44126061348	0.550101067929774	0.351603929205314	1.56454755546418	0.117689034067161	0.373332024029943
Aldh1l1	228.625402147637	-0.355077473778561	0.353489031085576	-1.00449361239897	0.315140748557244	0.619028077576633
Stk32c	4.59549622405388	-0.876904749259434	1.57735261870143	-0.555934506249688	0.578255628143942	NA
Itch	552.843616568071	-0.45098159762338	0.318867649578765	-1.414322206154	0.15726731979883	0.433956339857805
Slc30a6	255.151810107685	-0.00890861407856112	0.360532488621707	-0.0247096013804975	0.980286596625703	0.992831852983306
Prmt1	413.741928544268	0.823712429678138	0.362402106067437	2.27292395901491	0.0230307627069754	0.142940066656777
Rhbdl3	15.4621524309307	-0.0534746177203768	0.901049650205372	-0.0593470267794772	0.952675705142255	0.983585969089837
Lin54	498.218354868697	-0.201219668638862	0.331831106633188	-0.606391819864236	0.544254599125448	0.790234715692565
Rpain	253.452829761198	1.07831064445587	0.380276586946836	2.83559567291115	0.00457403127808706	0.0477537797633321
Arih2	727.711382425849	0.225636617475558	0.353452952551254	0.638378080723032	0.523227595891363	0.777195715747352
Osbpl3	201.446715333007	0.0636950271237496	0.393388692545519	0.161913721290755	0.871373797371052	0.954288420251884
Cmtm7	428.774788527556	-0.223655909434223	0.378738805892476	-0.590528105265555	0.554836648964902	0.798554014903944
Cbfa2t3	14.0239202679172	-0.158143455501166	0.926800813632178	-0.170633703785168	0.864511794770914	0.952150286584171
Senp6	975.593017831252	-0.625756573875517	0.328611146805336	-1.90424634087719	0.0568781090070792	0.250040428348162
Thap3	53.5900503646089	0.152201746830304	0.567785754138069	0.268061933081352	0.788651646800454	0.920500849474839
Mtpap	822.849857364807	-0.0882217082078632	0.321145789890366	-0.274709216141307	0.783539650028698	0.91845955384418
Peli3	21.1737713730134	0.773127541144459	0.80221991423213	0.963735164670503	0.335178719535972	0.638366951219541
Gm5741	4.37022272925478	-0.722346133500728	1.62429372959308	-0.444713982662292	0.656526463165786	NA
Zfp169	199.125360092338	0.0147660359818476	0.362474551652353	0.0407367521789768	0.967505761900106	0.98885346749564
Tmem241	191.379833016867	0.75186845573189	0.379546062052298	1.98096761079895	0.0475949059570283	0.225089398559506
Tcf20	910.328039388069	-0.639648151130329	0.316630142384834	-2.02017453648774	0.0433652865534161	0.212698773611193
Cacnb1	128.935780330763	0.114858180153439	0.471045856926211	0.243836514990155	0.807357438831334	0.929082529817515
Podn	3.33837327941429	1.01480635677638	1.80218972724189	0.563096294156258	0.573369314832229	NA
Asgr2	6.88073141664027	0.650842927600204	1.30609226454519	0.498313132439262	0.618263353091971	NA
Tet3	87.4271951791906	-1.41029788374337	0.460798918546874	-3.06054946524339	0.00220931263175451	0.0279287589931449
Arhgap33	3.34879836337718	-0.193531424475288	1.78513668546419	-0.108412664448137	0.913668355569851	NA
1700012B07Rik	5.94747656222892	-0.0115603503651345	1.37798845413317	-0.00838929406880019	0.993306390302888	NA
Pianp	35.7963738934734	0.365952281618226	0.633213314165717	0.577928911839736	0.563312114767806	0.804883935922685
Rae1	548.045113164153	0.515552030718746	0.333971291144863	1.54370164259155	0.122660628208744	0.381463175995162
4931406C07Rik	46.6780167121518	0.489081546597651	0.650922371079454	0.751366934564846	0.452431856544931	0.72688277839322
Cnep1r1	357.473942360399	-1.20853316154415	0.334764038154103	-3.61010450288516	0.000306073665737884	0.00600494068055473
Snx16	244.866161266623	-1.04134388341841	0.389809424067346	-2.67141792661869	0.00755315408887639	0.0683710619503198
Spata17	15.5793305247551	-0.874186968949664	0.907298632893633	-0.963505220063689	0.335294045795346	0.63849182273673
Tbc1d30	11.188524453843	-1.17859017348918	1.05007250314877	-1.12238933021771	0.261696939093208	0.565787955690497
Asnsd1	67.7904730404079	0.32248358122555	0.490722518536845	0.657160755913704	0.51107755641669	0.769835210649031
Kptn	33.0281679260114	1.22857647248714	0.734757700215685	1.67208383406733	0.0945077919226074	0.334458598792407
Ankra2	86.560825117391	-0.146293123893734	0.452640013683561	-0.32319971604633	0.74654399593904	0.903399463554958
Capzb	160.351085312364	0.186038662867034	0.401613248126453	0.463228401291327	0.643200660570103	0.850201676704954
Nf2	2301.98413833862	0.885295439289571	0.291440435221415	3.03765480797813	0.00238426902824808	0.029444230896488
Pex3	184.133541430064	0.368482716471335	0.368579970980955	0.999736137291017	0.317438218811502	0.62114009961747
Trim24	1414.82893214065	-0.573091592784148	0.328120041887812	-1.74659124595655	0.0807082667854568	0.305477218620707
Kmt5a	317.581557276419	0.0144387916996155	0.342727499689649	0.0421290725509049	0.966395804194783	0.98885346749564
Cep57	534.436107277162	0.143085540502305	0.314090282989387	0.455555450937462	0.648709684399473	0.854057343752877
Tsc2	258.62418862	0.213031316822347	0.349424557519529	0.609663265611894	0.542084893218129	0.789320388661123
Mapk7	91.3432136689723	1.74726031072467	0.498829154743464	3.50272291446806	0.000460528257506977	0.00840545956198011
Egflam	11.8466813766243	0.0360991783126142	1.05809398497759	0.034117175624412	0.97278371229016	0.990684114262575
Zfp862-ps	116.08347121879	0.143791195215393	0.414424125871442	0.346966274979847	0.728616655371537	0.895486619259788
Dnajb6	1279.76061146155	-0.117487062946857	0.314620918706917	-0.373424193882991	0.708832755567225	0.884128811770494
Hspa14	732.437815775013	-0.0435270460419426	0.306591937881716	-0.141970615217989	0.887103216207147	0.959936201770846
Fkbp11	45.9612837712263	1.43903614084861	0.573435874047788	2.50949793337953	0.0120902923072601	0.0952890298491735
Nubp2	136.947865265066	1.31449119567623	0.430348368126944	3.05448165493794	0.00225449802304111	0.0283324820114011
Ndrg3	212.084358280737	-0.35510963771117	0.37093398376479	-0.957339185013432	0.33839608323674	0.641554605884128
Fgfr1	472.783422810334	-0.84348520331524	0.328064156486244	-2.57109832524666	0.0101376539845795	0.0850197518819154
Lct	20.9771105628078	-0.614156846060908	0.800580795850628	-0.767139118554997	0.442998805794309	0.720089629216169
Fmo5	3.9019396349286	-1.70084271904356	1.76385019924941	-0.964278440293475	0.334906346965626	NA
Fbxw7	1128.77948604201	-0.52077130845074	0.327564056536532	-1.5898304409741	0.11187303022222	0.363495277483239
Septin7	936.844884815676	-0.801623210166047	0.356742112920805	-2.24706638530227	0.0246357848119309	0.149422146707496
Brd2	959.765685937691	0.629417493007469	0.337541029505077	1.8647140287815	0.0622214993027781	0.263045102333766
Frk	16.1377573455596	-0.410868116468148	0.892498975685641	-0.460356961365147	0.645260021604476	0.85117007681783
Tmpo	1470.80163537804	-0.212094134284306	0.29150434106079	-0.727584822622162	0.466867774150609	0.739655109588412
Triml2	1086.84740427328	-1.11456298005686	0.331571544019019	-3.36145546914884	0.000775328574502207	0.012560910277068
Abr	1182.28063709172	0.222782041996015	0.317735106064727	0.701156522347365	0.483205339581545	0.750606135976873
Gins4	360.191829752384	-0.371438384616646	0.34425893448516	-1.07895060202906	0.280609749260987	0.585924115991493
Med27	709.339783076506	0.103434836898343	0.304775006127678	0.339380968972932	0.734322753331845	0.897598861389054
2510003B16Rik	102.714718963819	-0.344659651435784	0.428028632646473	-0.805225690872072	0.420689453769247	0.705053280549254
Lin7a	5.08865480107994	-2.13827943209438	1.72631618838232	-1.23863718969009	0.215479889008479	NA
Gxylt1	233.085270619965	-0.276223653544912	0.360633716716137	-0.765939624448189	0.443712227349946	0.720457262856112
Zdbf2	1240.86269648019	-0.667588175356164	0.353551414017537	-1.88823505970492	0.0589944010562895	0.255469848111121
Magoh	85.6356413263487	0.929153736181156	0.487806807841999	1.90475762380526	0.0568115846676022	0.249933047792658
Tmem175	81.3787012985046	-0.501871346351999	0.470761434328224	-1.0660842408813	0.286385562787358	0.591466413274468
Alkbh4	68.7544560399709	0.933992575018229	0.542607481405553	1.72130427062827	0.0851956249454746	0.314393173332006
Stra8	2.42580955154448	1.34515111420076	2.24009588606812	0.600488185602539	0.548180932250817	NA
Golt1a	3.21593526458684	-0.932449785420434	1.89943257957674	-0.490909651359258	0.623490350550827	NA
Myl4	16.8872926010481	1.8259153612489	0.889935339797185	2.05173935632786	0.0401949997324447	0.202331126546488
E030030I06Rik	47.9764115644625	-0.174226036530548	0.594034782176939	-0.293292651807471	0.769298469828329	0.912140877085714
Srrm1	916.93179656276	-0.04984791609629	0.299729890687708	-0.166309459433351	0.867913422164267	0.952907036898524
Lrrc56	21.9267900309682	-0.0123139124039745	0.76354997654305	-0.0161271858847084	0.98713292513375	0.996018272783172
Klhdc3	129.159376410561	0.888899643369543	0.430524737442582	2.06468889255892	0.0389524462239883	0.198259164649322
Slc38a4	406.92112816512	0.548718647026056	1.3150248017235	0.417268667714019	0.676481903580438	0.868060337337299
Dars2	189.479541542358	0.361483523862731	0.37536983508079	0.963006320912626	0.335544351197311	0.638873656360395
Tmem218	50.3689064355191	-0.434897775344961	0.550324258958308	-0.790257322415998	0.429377505366473	0.710009108886156
Parp11	42.1669758653928	0.0914928681834165	0.596556555725057	0.153368305662513	0.878107837575271	0.957264372466296
Zfp773	9.07228729353595	0.463518901116186	1.12494062807703	0.412038546344016	0.680311170503467	0.869815423393651
G3bp1	3061.50600837945	0.78805012819308	0.288039813560543	2.73590695137511	0.00622086136290055	0.0596561077334656
Stx3	540.044698738187	0.0675391373496683	0.314568408397209	0.214704132858713	0.829998000168945	0.939325067738128
Extl3	274.099363914034	-0.0787524928834277	0.341339581623892	-0.230715970614277	0.817535465469202	0.933671344676041
Dhx16	5.62705321937591	1.38273836050677	1.41686083368768	0.975916849157232	0.329105671721883	NA
Tbc1d7	45.3818607679529	0.814879707910081	0.573518432744187	1.42084310003956	0.155362377702713	0.431646780750238
Map3k4	397.686896107748	-0.768791345466035	0.334394467286049	-2.2990552197396	0.0215018038851866	0.137444697625492
Svop	78.7904834253879	-0.80580893148675	0.476065443737996	-1.69264319031362	0.0905234047462217	0.326229794770203
Slc27a1	56.3827910897122	-0.613921604077917	0.526271410608253	-1.16654941101277	0.243392383364857	0.544078995891213
Aqr	865.659735508362	-0.0414446207317338	0.295698880184809	-0.140158193043651	0.8885350028982	0.960794928551054
Colgalt1	188.395688408893	-0.663194162370376	0.400983901207221	-1.65391717815536	0.0981443418304892	0.342012443123301
Acap1	41.7583303988953	0.821071002559547	0.591415267737767	1.38831553284081	0.165040984399621	0.443484999127023
Zfp687	70.0420681402131	0.519585394010144	0.510146760365843	1.01850180061426	0.308439545557763	0.613294252138797
Zmym5	227.547698403034	-0.366566101675234	0.356983759204871	-1.02684251656632	0.304494625592095	0.61044295395135
Zbbx	121.684934470118	-0.976351499054955	0.430917347594517	-2.26575120381015	0.0234666205501392	0.144773995347023
Tfdp1	2437.01309022395	-0.83868852564912	0.291818814264394	-2.87400429531336	0.00405303450886886	0.0435182062423871
Cct2	776.997350679191	0.671204672387545	0.348358994478448	1.92676142435321	0.0540093689691877	0.241453964100214
Ccng2	39.8353266698976	0.0856215137358514	0.599815998266006	0.142746298837265	0.886490549924419	0.959746405829316
Ccnf	814.900707809045	-0.337564865043624	0.317693187983341	-1.0625498997521	0.287986117397311	0.59292081010053
Kcnc1	2.80952692316387	-1.50027016379187	2.10712612247754	-0.71199827470596	0.476465844391816	NA
4933433G15Rik	44.3495346193918	0.167411193517428	0.584815972912266	0.286263031913704	0.774676670107715	0.913892027430071
Mitf	850.880539713768	-0.915178104867032	0.313792975819142	-2.91650283910276	0.00353979501552198	0.0392220292263925
Pkd1	168.710067892807	-0.484209723645819	0.384633759608113	-1.25888513826545	0.208071822582083	0.502997268157132
Mmp20	2.37682382317786	1.76629212770989	2.17430768733715	0.812346908395952	0.416592601299178	NA
Tcl1b2	6.71415475363759	0.122501109434134	1.35959595575763	0.0901011134340057	0.928206864427988	NA
Nfatc1	5.35377480301172	-0.400727979163694	1.44675810999349	-0.27698339922594	0.781792853143004	NA
Tnk2	906.654763873233	0.623375078274076	0.377680568502142	1.65053521484132	0.098833516983128	0.343295304929755
Pdlim5	1067.86625004851	-0.427803636849297	0.341203282531365	-1.2538086787309	0.209911553954625	0.505675528718716
Ints13	600.099898764947	-0.285621770268758	0.338315497741941	-0.844246781998217	0.398531517592579	0.687860896183802
Aak1	646.969802825519	-0.47912809006239	0.30782474864125	-1.55649632518918	0.119590115823526	0.376924779202077
Cryz	41.6323398518084	0.748564336880272	0.586854671795835	1.2755531699008	0.202113517373316	0.495759614111454
Hus1	547.651770262911	0.826682675571497	0.313307031237123	2.63857045374073	0.00832563984914044	0.0732188381797951
Wbp1	32.8813146095897	0.361285755473125	0.66125373620546	0.546364785091919	0.584815211529344	0.817225438807777
Cdk2	225.37111518278	-0.114667236987825	0.363675101940176	-0.315301312561913	0.752532888513316	0.90648306556057
Mylpf	189.229192661841	1.61870552124883	0.394870242707091	4.09933529088331	4.14338417386895e-05	0.00111923710178763
A330093E20Rik	19.4880092982529	-0.803757148294892	0.909252258187147	-0.883975971527869	0.376709184025927	0.669989382131818
Nup88	860.376677546915	0.886830288573268	0.30262048641231	2.93050314962812	0.00338413563043596	0.037889916469567
Ggps1	152.441402010993	0.18119151807601	0.392800579046693	0.46128118883061	0.644596879219727	0.850820137564892
Mkrn2os	1.86453549381067	-0.900017109205743	2.40128309472727	-0.374806748601195	0.707804194895622	NA
Usp17le	1.70753652110356	-2.36610087123074	2.7227301794331	-0.869017756185957	0.384837418845769	NA
Tmem250-ps	62.2900630512707	0.496440783046831	0.550592553243441	0.901648197242023	0.367243779370088	0.663554865403003
Ate1	1297.10141314605	-0.34946850001243	0.315901512771644	-1.10625776035789	0.268614968762534	0.573499374489255
Papss1	118.712238331914	-0.604649330107271	0.417583659098084	-1.44797172239263	0.147624959164981	0.42145286375183
Pi4kb	261.514995056993	-0.0308649586410262	0.353579968997379	-0.0872927239870169	0.930438837362015	0.97691040024419
Gid8	225.818642441791	0.443192432281219	0.356894407273466	1.24180268238731	0.21430937281658	0.510641330103907
Tll2	4.95565828915538	-1.28165274123216	1.71823717159544	-0.745911427374201	0.455720921719078	NA
Cacna1c	53.9752803370015	-2.02611530779579	0.674859169330909	-3.00227869735339	0.00267966727771966	0.0321034648369944
Zdhhc23	119.154829024575	0.351302324360112	0.512524648930253	0.685434983650745	0.493069474680887	0.757383434179254
Vdr	4.05278003646534	-0.708094593088744	1.66676566372836	-0.424831521609834	0.670959497143814	NA
Vcp	994.019347724944	0.330391353449764	0.294598465669649	1.12149719686678	0.262076284036056	0.566205869857729
Hsd3b7	5.42391575523154	0.771930729250493	1.42765749772485	0.540697422512516	0.588716155353333	NA
Brk1	431.554797412869	-0.31262305298719	0.330159053296508	-0.946886204893588	0.343696768178455	0.644638683306206
C9orf72	79.3645686945891	-0.279909747875436	0.471673174475006	-0.593440040737928	0.552886698796866	0.797088677782314
Zfp202	986.888312245938	-0.16937680493097	0.319618816064441	-0.529933772412262	0.596157849529464	0.822505523366941
Ube2w	469.486476112983	-0.937807819277455	0.367221083298028	-2.55379623319817	0.0106555594598933	0.0876981933482304
Kif20a	138.213066248614	0.619674080692054	0.400347819656647	1.54783927941336	0.121660996852495	0.380183207650843
Gm45871	160.68547188892	0.340263998123062	0.400975965395327	0.848589510315393	0.396109745890617	0.686629262948068
Dph3	86.268144927988	0.944558921949528	0.50432159439265	1.87292975841546	0.0610780852305751	0.260591758845226
Ankrd31	108.93571556779	-0.157598168706486	0.475892999043106	-0.331163032495486	0.740521342007848	0.900629309360163
Gm4961	10.0075676194594	0.595906571083699	1.10998082464304	0.536862041085564	0.591362912842923	0.820326703015934
Stard8	24.4583475110739	-7.72079827286741	1.62686192227027	-4.74582271991042	2.07660532874795e-06	8.01527199708162e-05
Tjp2	2253.01552936402	0.102329676647213	0.281873148147585	0.36303449732514	0.716579114621081	0.888522093129405
Fchsd2	430.347955873849	-0.338140620860054	0.334230599801486	-1.01169857296397	0.311682198050418	0.615734300721312
Mphosph6	215.160205574136	0.0114345269204159	0.430820070537419	0.0265413050653655	0.978825588514126	0.992649409628353
Hcrtr2	58.089081333424	-0.290665025766713	0.556586695699688	-0.522227764358104	0.601511756995573	0.825807549113011
Gabra4	9.24657521670638	-0.00750945288180933	1.1636258786837	-0.00645349421955455	0.99485089234033	0.998258551007317
Fubp1	1585.10327424013	-0.0879750995529378	0.29987712899014	-0.293370487603376	0.769238981009907	0.912140877085714
Bdnf	14.8586574116495	-0.529827635763088	0.995304454910227	-0.532327202143265	0.594499395186516	0.821896534817174
Hnrnpab	535.049839083112	1.81213740826218	0.367669464067268	4.92871338352602	8.27728985857224e-07	3.56395658306511e-05
Rad1	323.484487045285	0.375949502049436	0.359021419689652	1.0471506195213	0.295030116025411	0.600331123810527
Ovol3	7.14231582935962	0.743956938516289	1.38009298776366	0.539062907436272	0.589843448645977	NA
Obsl1	36.769208428749	1.00325359695806	0.662070438336019	1.51532758278641	0.129689466492797	0.394697709812401
Bmf	22.7975895650775	-0.119775263712288	0.764832869662159	-0.156603185432125	0.875557591912396	0.956072185706182
Mcts1	7.48232910565948	-5.954486244435	1.91731280284944	-3.10564151847611	0.00189866742224665	NA
Ccpg1	159.042341908782	-0.301637610994259	0.436753201083122	-0.690636291265217	0.489794134967987	0.755525644584553
Dnajb2	55.690598178312	0.321164432043069	0.543836663365691	0.590553108456223	0.554819891514046	0.798554014903944
Nthl1	20.7189748136696	0.615406445652395	0.825928758221013	0.745108388013917	0.456206198714977	0.730055093004723
Kcnip4	183.340846900068	-0.623737288318086	0.446153037281832	-1.39803438774771	0.162102741001516	0.439826658868778
Pkm	4598.08039529044	0.945179307873405	0.320393562238012	2.95005711497804	0.00317715190056949	0.0362364764766285
Apbb1	18.929230081227	0.501574159861401	0.857567908894871	0.584879814949895	0.558628531872793	0.801564791890769
Mphosph9	580.046777554558	0.0769129815300567	0.315437190890709	0.243829782128338	0.807362653531704	0.929082529817515
Immt	878.130850047764	-0.34311437938678	0.318107548538292	-1.07861124630143	0.280761065721419	0.585954006875655
Prlr	57.1368361136524	-0.66169489215703	0.706202740431593	-0.936975820502534	0.34877099572274	0.64780103806547
Enpp1	3.85780098675338	-0.859272288891805	1.74337976016557	-0.492877288428654	0.622099295765306	NA
Pmepa1	179.818485787684	-1.00998997694616	0.477405034672347	-2.11558300309786	0.0343802886880555	0.184035662977238
Mtrr	597.578631395135	-0.434385384748377	0.309226654360735	-1.40474754883722	0.160096361057022	0.43741972681024
Csf3r	4.62363178449473	0.710111554198754	1.5675189720221	0.453016242146473	0.650537045951886	NA
Sumo3	262.118806807445	1.05132057272457	0.423535130419149	2.48225116930473	0.0130555214728659	0.0997709327089593
Hipk1	333.431083404379	-0.254039549894978	0.35409092162305	-0.717441578932707	0.473101671862868	0.743188975474101
Brd8	1007.24602375509	-0.0145393708687282	0.295321531524188	-0.0492323427746324	0.960734136702541	0.986884933794756
Tmem63c	46.9299261160047	-1.13997159026665	0.571679163970668	-1.9940758070468	0.0461437706803271	0.221004375363672
Apool	2.59467851232766	-4.42767908749666	2.5034208465479	-1.76865152081889	0.0769520472098145	NA
Ppt2	13.0017562932565	0.540383034751454	1.09995803957181	0.491276044458761	0.623231220684645	0.837348669382688
Pbx3	275.195839160603	-1.1200338792534	0.375508912038678	-2.98270918038302	0.00285709333971512	0.0335180613022685
Plpp2	14.0220538377894	-0.833468042791885	0.942600610747887	-0.884221836150294	0.376576472966422	0.669989382131818
Kmt2b	120.164890498345	0.408400054399439	0.44337554879237	0.921115418998196	0.356990170913775	0.655205390215226
Kctd9	254.323328927068	-0.345185929361558	0.364522046577409	-0.946954875850711	0.343661773158898	0.644638683306206
Dusp28	14.1109243029477	1.57804205920463	0.955263633396027	1.65194403307764	0.0985459605460231	0.342574700559746
Lax1	31.687718633891	0.832264694335748	0.695784407544586	1.19615312632946	0.231636808882441	0.531896438581072
Ikzf5	50.137022873647	0.208429034126252	0.542716811236415	0.384047499194672	0.70094324263336	0.87993373899116
Actn1	1408.47947297745	-0.0876348126309449	0.293104457461535	-0.298988331292933	0.764948948840702	0.911248719949405
Rps19bp1	79.5302362411111	0.929707867320952	0.522173663091141	1.78045721765688	0.0750011649319261	0.291977010848359
Slc16a13	15.3611577528368	1.5625406596444	0.998519527483931	1.5648573879989	0.117616352072937	0.373332024029943
Zranb1	581.457446661907	-0.371634492092479	0.348185694932476	-1.06734566497498	0.285815774505847	0.591255043461803
Tom1l2	439.566469508287	0.201203590120294	0.323498418608695	0.62196158789781	0.533967126218586	0.783767351706618
Pex10	85.4806948090818	0.767985728525944	0.491196939252507	1.56349860342096	0.117935363921196	0.373633788618448
Rad52	130.515789630511	0.133292147827889	0.424524221437208	0.31398007721829	0.753536170250171	0.90717044478138
Traf3	243.184035313889	-0.547458344367861	0.348168107699631	-1.57239658734096	0.115858605237794	0.37007263226441
Hsp90b1	470.076274108257	0.381043908615991	0.331891218809616	1.14809879569176	0.250927781297199	0.55349052120068
Nrg1	111.885144084997	-0.395012102914618	0.457020305132349	-0.864320684395469	0.387411750480558	0.679839256786949
Ralbp1	553.906757913117	-0.257124175693305	0.345035156103585	-0.745211527419289	0.456143855272786	0.730047691646115
Arhgef2	282.277607120186	-0.128690915476106	0.343336956323557	-0.374823953861901	0.707791398282121	0.883602980283897
Fip1l1	1229.19148743049	-0.60767116341106	0.332677712946566	-1.82660617096602	0.0677590048814162	0.275393028708727
Tada2b	69.1217023103383	0.486372820616229	0.491340989276989	0.989888552412307	0.322228595456899	0.62543348861843
Wbp2	334.982236266995	0.928632110537984	0.331580015966163	2.80062749810817	0.00510033552148209	0.0519654544801008
Matn3	9.68970340065528	-1.27145636483553	1.17139149635317	-1.08542393281314	0.27773393721356	0.582764374225214
Gpr158	14.6122286929972	-1.01159611402621	1.01583381260489	-0.99582835447482	0.319333550957136	0.623019856166029
Apaf1	565.658137095458	-0.915508190801667	0.3100746132733	-2.95254158712677	0.00315169613654655	0.0361146211010978
Grb7	92.9413620222795	0.562655181556468	0.480446273564964	1.17110947157838	0.241554777179183	0.541851284263304
Mon1b	85.5532788406955	-0.336793611474766	0.469400938315532	-0.717496672851499	0.473067688637977	0.743188975474101
Enox2	593.846946334503	-7.96006213658202	0.662047915734248	-12.0233927898615	2.67747386449241e-33	1.43144446480426e-30
Kcnma1	150.571900406376	-0.051416336958007	0.402445948443221	-0.12775960885406	0.898339215507151	0.963278495250899
Haghl	8.7791138877975	-0.144683262412725	1.21305897173263	-0.119271416958461	0.905060327789611	0.965643527845377
Orc6	350.442487290767	-0.853618436134663	0.377280054103522	-2.26255914366583	0.0236628790906891	0.145409767241919
Camsap1	544.869168703644	-0.596127142855799	0.318105950842049	-1.87398928337495	0.0609319022086067	0.260345400345865
Dst	6428.44101656633	0.24160663453743	0.275595628990591	0.876670778206278	0.380665483190699	0.672954789454188
Usp29	21.4961293455412	-0.204126518717768	0.857157018740085	-0.238143670593527	0.811769664638045	0.931147556496581
Slc30a4	9.35956895437248	-0.0543273330354081	1.12667884566182	-0.048219005126963	0.961541703903238	0.986924374272654
Cdk10	55.4324372263559	-0.391987351033145	0.543300032792621	-0.721493332180173	0.470606041629993	0.741361071979951
Hnrnpr	653.216548637996	-0.400783837871521	0.336408636363676	-1.19136013332979	0.233512236447698	0.534135156826982
Wdr37	643.469704931366	-0.698927323602263	0.349062745568433	-2.00229710123918	0.0452527875954876	0.218367249957767
Tfpt	88.891196282569	0.51852900577316	0.472789281994373	1.09674441769459	0.272753133673115	0.576936277309551
Polg	226.816431628514	0.362807650898866	0.371894908993831	0.975564983883349	0.329280083987034	0.631916356212628
Cyba	75.7646961450495	-0.794323394745294	0.507607665864957	-1.56483727130436	0.117621070073542	0.373332024029943
Slc26a2	159.750577847239	0.563264442068322	0.386810966595637	1.45617495549744	0.145344260969264	0.418049335953876
Dsg2	314.784289333077	-0.432421170997533	0.355872816564009	-1.21510031356878	0.224327834013699	0.523812636620523
Htr7	3.91423114901932	-0.14422698508247	1.79882590327411	-0.0801784012671581	0.936095368140157	NA
Vldlr	90.882642180864	-2.03229766181263	0.528530740681925	-3.84518345932065	0.000120462277995125	0.00277495778986616
Smarca2	36.4696908519598	-0.552506986496136	0.618812231254913	-0.892850785084978	0.371937085656378	0.667677154760261
Ptprk	2490.42412456102	-0.970325409405975	0.33951313651297	-2.85799076693136	0.00426332796547295	0.0452788779655903
Cpne9	38.6502111076057	0.684918568568459	0.609406745840716	1.12391038209393	0.261051046470529	0.565324215571874
Gnas	80.4393487429451	-0.877891648597074	0.471034570557684	-1.86375205445683	0.0623565316132795	0.26336295494733
Rpusd4	197.934650362645	0.735684687316035	0.391553586920847	1.87888634376054	0.0602600139028298	0.258421202669522
Ppp6r2	117.66277223532	-0.187519057947478	0.427291316317616	-0.438855297981508	0.660766389025998	0.859825341246254
Irak2	104.068032580545	-0.226696493151012	0.524423758375061	-0.432277313013881	0.665539874024367	0.86288134261053
Msrb2	395.63046636936	0.646177771592362	0.377097949258632	1.71355419159064	0.0866106326644683	0.317696119987934
Knl1	460.214260681358	-0.555552817699007	0.341530460460166	-1.62665671738466	0.103810026141065	0.350436874200221
6030458C11Rik	626.193815501074	-0.412094532334304	0.306734580158736	-1.34348899338654	0.179113687654574	0.464378202929044
Smim10l1	33.6340238699791	0.670035603918283	0.638635611114286	1.04916730645385	0.294101122871266	0.599652233840967
Rerg	259.319403746987	-0.573696856022306	0.405449555587576	-1.4149648165008	0.157078812056291	0.433881087149659
Rit1	56.9898073156866	0.329027746332742	0.546764073973207	0.601772797436697	0.547325384809201	0.792454526346971
Pcgf2	393.774771397668	1.31039973632144	0.431543038460234	3.03654472331892	0.0023930660492118	0.0294960907564233
Pum2	106.872140465794	-0.816790085216136	0.465723609072387	-1.7538086309238	0.0794633036647771	0.302999598610031
Gm8439	4.91762695565048	2.52037671409954	1.67194664562276	1.50745044448518	0.131695236981621	NA
Gm7616	2.29081319635788	0.975878835282495	2.26462442715006	0.430923036766232	0.666524332467182	NA
Scoc	94.7217919725621	-0.785097085599539	0.445694966482372	-1.76151212071315	0.0781517633479638	0.300229124406504
Ptger4	6.42618474051799	-0.223065844290656	1.33753437212946	-0.166773915451248	0.867547943669877	NA
Ptpn21	196.02209264831	-0.600184225007953	0.368806356514575	-1.62736952443019	0.1036586400308	0.350436874200221
Snrpa	49.8554565459221	0.682223638378908	0.605144569892718	1.12737298212864	0.259584817256643	0.563861992588451
Hspbp1	273.398330209765	0.0747132012748687	0.348302357060995	0.214506734623633	0.830151915720555	0.939325067738128
Lrrn4cl	3.39080375515614	-0.532536113157009	1.79214310978035	-0.297150439744892	0.76635165712487	NA
Opn1sw	32.5014509099513	-0.00296396215505187	0.642016499385479	-0.00461664483372141	0.996316463449255	0.998807449216141
Bckdha	184.277866520644	0.324110899257867	0.410013448788647	0.790488458891844	0.429242559685545	0.70998590055349
Bcat1	3971.46197774172	0.473385374374115	0.305643203282412	1.54881695156398	0.121425729363959	0.379818023761324
Mmp23	12.1950725533309	0.910290551867532	1.05478129109566	0.86301355508682	0.388130014219907	0.6805269489554
Fhod3	1239.37483520404	-1.18317441401204	0.319582789439012	-3.70224697046095	0.000213698444418608	0.00443683614940964
Abi1	908.67973591568	-0.438115083934677	0.320706423666531	-1.36609388401346	0.171909497696806	0.454750866154454
Slc25a32	128.65961509406	0.509636889237999	0.429645257850099	1.18618064537281	0.235550967928445	0.536140752219773
Mbnl3	4.03080304719486	-5.06094860947943	2.20539941194082	-2.29479911079945	0.0217446396381085	NA
Zfp809	687.986637936939	0.0426059368326875	0.31219698850432	0.136471325482046	0.8914486913965	0.961378928626591
4933406I18Rik	7.6266106966232	-0.051403560005762	1.30978770518516	-0.0392457188308203	0.968694483337604	NA
Tmem108	312.029572039547	0.513131369563921	0.36661097816673	1.39966176716769	0.161614627939604	0.439155308617416
Zfp87	25.0729971841468	0.262762798643567	0.733821522377351	0.358074532608825	0.720287537193226	0.890881953896885
Dlg1	1305.35979788627	0.0874058497303739	0.304315183881022	0.287221454465929	0.773942759808188	0.913692468023054
Tmem38a	42.8419276695108	-0.637833266728083	0.608439908511483	-1.04830938570172	0.294496086753321	0.59988558328812
Ubxn4	200.247136768642	-0.39337415584227	0.383490402966361	-1.02577314269003	0.304998528377392	0.610615715027356
Rnf181	64.2675114817915	0.302936243685925	0.495883490395568	0.610902055731422	0.541264423817314	0.789021111338327
Ccdc59	261.938748026399	0.574220345326868	0.348627721448559	1.64708745174069	0.0995400719602568	0.344258399817265
Aldh9a1	172.577335648184	-0.0827268267083842	0.416293362642126	-0.19872242541494	0.842479880927529	0.943865487415709
Atxn7l2	64.1134718744629	0.980255835780568	0.519732223574251	1.8860786214856	0.0592843607250972	0.255948059375411
Atp9a	174.079944457802	-0.116204607651961	0.403088580644499	-0.288285536311054	0.773128177761067	0.913612787700521
E130008D07Rik	4.15666018114752	-0.562993313213774	1.78335832972877	-0.315692760018341	0.752235722560286	NA
Mep1b	104.9849941031	0.33969179494364	0.570197618527794	0.595743973502901	0.551346277054751	0.795959881786382
Smurf2	565.251793979184	0.0505035526326761	0.338743053449691	0.149091035575071	0.881481799408095	0.957788398705331
Dzip3	631.207775857436	-0.232579324368255	0.345501696390451	-0.673164059100358	0.500842923699125	0.761231408905884
Bin3	19.5099350310234	0.413639924140672	0.826516404252869	0.50046184445012	0.61674991617397	0.833967559745833
Aggf1	389.921399799989	0.512151337128511	0.345570220594194	1.48204708220485	0.13832776770654	0.408869663024432
0610030E20Rik	58.8255163362456	-0.499706297348941	0.544162032013774	-0.918304232839774	0.358459611874112	0.655839990488819
Slc11a1	14.3419348429025	0.0805708287677326	1.01883456792032	0.0790813654195074	0.936967905328581	0.979500221582423
D230017M19Rik	226.159970622389	0.17033215306374	0.396668237416731	0.429407088838304	0.667626995857276	0.862937050998342
Adcy10	41.810623545297	0.0709732487845395	0.607963472536876	0.116739330552848	0.907066622070158	0.966360450385862
Elovl4	27.2153787468357	-0.182209868878884	0.711009411019013	-0.256269278655177	0.797742917415969	0.923821924004281
Vash2	26.448700555427	-0.227484302688114	0.708951416421628	-0.320874318632893	0.748305636444148	0.904352417934902
Cahm	8.31458059677396	0.687704686925952	1.32362533511485	0.51956144135476	0.603369278749287	0.826916816617173
Gm11532	10.1604078642581	1.31677571947457	1.07598636511116	1.22378476360946	0.221033433542918	0.519847295000456
Apobec3	41.1973188257919	1.53905487949112	0.622459826966395	2.47253688160378	0.0134157869904889	0.101496440374389
Smox	73.6692205967553	0.163206148719952	0.535333393045436	0.304868238821224	0.76046650665439	0.909624848222474
Uimc1	268.722252282777	-0.713817052260366	0.364629557166496	-1.95764999910423	0.0502710961292545	0.232191661063522
4930546K05Rik	42.5280887674078	0.976523342962648	0.6470023207075	1.50930423540802	0.13122105285501	0.397192104077055
Ica1l	53.6540400751832	0.332003071338017	0.560796282448139	0.592020813491608	0.553836651049587	0.797758516821019
Icam5	2.13168096725451	0.819248482861174	2.20566794730718	0.371428747405685	0.710318217203155	NA
Dnase1l1	33.3144279879327	-5.75605259806849	1.22978427724095	-4.68053845263199	2.86122437289525e-06	0.00010766090888158
Tspan4	70.4186761037487	-0.10729434669159	0.497736047562049	-0.215564750066077	0.829327035139334	0.939032975595411
Zfp410	232.837808907765	-0.514317651916031	0.355031930375264	-1.44865181949242	0.147434841958657	0.421322150817713
Ldhb	197.60642705481	1.93379051420832	0.463547769486644	4.17171787138549	3.0231180646017e-05	0.000850649734361939
Nkiras1	99.8675513330309	-0.206929739433412	0.451769467369218	-0.458042772652218	0.64692171199281	0.852585954236404
Mus81	30.379769159007	0.581719968443243	0.66508247042934	0.874658398480594	0.381759802284006	0.673499246955325
Ldah	365.625253795441	-0.125259680798776	0.336477355086948	-0.372267788322362	0.709693479098986	0.884600449807567
Bspry	19.9822091266706	0.837891484742527	0.922727864594628	0.908059154700643	0.363846968952598	0.66073011127946
Tatdn1	277.176955742607	-0.570575661969819	0.353778808838286	-1.6128033893365	0.106787229538833	0.355062695572108
Drd2	11.7215295380017	-0.876481753756648	1.02105186998924	-0.858410605296561	0.39066577355533	0.682640956079047
Chaf1a	696.765697510829	0.479938117088476	0.327108120744124	1.46721553716455	0.142317431627125	0.414263830582496
Vsig2	5.42746828749096	0.160130914748464	1.67424102494487	0.0956438842213515	0.923803410372246	NA
Slc16a8	18.1091023776159	-0.0451385368880035	0.844666179017505	-0.0534394983595858	0.957381735017948	0.985888045105561
Sgk2	22.5709350240742	1.20458323605385	0.760836906760284	1.58323449526533	0.113368026825828	0.365939847944403
Prkg1	179.035041184101	0.555808084644224	0.391127378386533	1.42104111181638	0.155304807971913	0.431646780750238
Glrx3	57.7102735442268	0.204372127228489	0.553363370400437	0.369327169379854	0.71188387660135	0.885953639250429
Bloc1s2	68.3877099614785	0.25114382247569	0.518961266190857	0.483935582166025	0.628431586877272	0.840647743988373
Ebf1	1224.1878250112	0.094873270210064	0.334206738761758	0.283875994127381	0.776505413925698	0.91511995814418
Gm6938	26.7110984737927	-7.82679441768183	1.59508867265549	-4.90680834981533	9.25704066191818e-07	3.93301618321431e-05
Zfp229	703.751528840994	0.189492610744282	0.366756335128574	0.516671677062787	0.605385370675071	0.828352698831257
Cox7a2l	432.144131430525	0.342042565381329	0.353581259232465	0.967366217666107	0.333360991791192	0.636369866288113
Shcbp1	267.883535304073	-1.55376408127446	0.414318888139746	-3.75016472999993	0.000176718440101383	0.00378543289639541
Srpx	2.87224906973439	-4.56572798806543	2.44185268378903	-1.86978027723637	0.0615143362861868	NA
Pigp	1090.17679096862	1.34185744508838	0.320799313770261	4.1828563450399	2.8786930325517e-05	0.000823950717324771
Pcdh9	27.2753561694769	-1.49196957435506	0.84059434386259	-1.77489842187059	0.075914660927035	0.29413498324679
Pik3r3	61.620940915256	-0.31646458850499	0.564387631288669	-0.560722048040643	0.574987034411525	0.811031541036087
Cblif	2.58080868098955	0.582428463355918	2.08112743838496	0.279861988561309	0.779583391046489	NA
Rp9	211.593228664069	-0.255949027809819	0.365866218446322	-0.699569992815202	0.484195887727959	0.75117930224252
Nemf	674.367060796758	-0.519089574504205	0.317986928284956	-1.63242425499653	0.102590142990303	0.34906765439103
Kmt5b	170.373155012492	-0.32780545605783	0.374332040173792	-0.87570771635161	0.381188949400127	0.672954789454188
Suv39h1	228.582920824766	-7.22706503649329	0.743791018162376	-9.71652636294078	2.56378597453586e-22	5.22157743480471e-20
Stag2	98.7948957745593	-9.69988975644582	1.53247796220455	-6.32954600044757	2.45883583823984e-10	1.69620014195997e-08
Mgat4e	28.4468001017201	1.28421877776204	0.701600490540921	1.83041316971134	0.067188179881841	0.274126409008499
Nol4l	111.815824194305	-0.919991326413143	0.509735028509355	-1.80484227090205	0.071099367569174	0.282586181557255
Tor1aip2	1126.35420343074	0.133198694174469	0.318665291311591	0.417989338048829	0.675954912598189	0.867664814280448
Ktn1	1049.08597601545	-0.40258385239389	0.295827941132237	-1.36087162981651	0.173554260459369	0.456554716903386
Unc5d	81.3958529196278	-0.939712025680574	0.494187669322281	-1.90152867830409	0.0572327998193276	0.25070970392771
Miga1	759.111959835824	-0.0756818150775718	0.301078780800049	-0.251368810769276	0.801528979098632	0.92610777667046
Setd3	548.5081979749	-0.786405050122575	0.336582989357041	-2.33643729775176	0.0194684619622389	0.129295981075304
Capn12	24.9973038564055	-0.00738822820699633	0.714678752053574	-0.0103378310685281	0.991751751114587	0.997915852129879
Mrpl52	81.4940968284989	1.63199509304697	0.552340466338701	2.9546904355297	0.00312982924452055	0.0359846227925118
Gpr180	106.586049987098	0.152921189751751	0.437701556251918	0.34937319177302	0.726809156694485	0.894622273907234
Dr1	130.230569110317	0.10348399020328	0.398914165849749	0.259414177440511	0.795315692023463	0.923005010208667
Zfand2b	49.8109263435472	1.16116899783323	0.551381756500278	2.10592567516811	0.0352108090209842	0.186767732442434
Lman2	453.728688003165	0.42975435173309	0.360618902297374	1.19171332671493	0.233373670758942	0.534049860800426
Cmc2	270.977610210799	-1.11037167942616	0.354627837694136	-3.13109000874277	0.00174158773690738	0.0233016811806658
Carhsp1	252.586118972413	1.11222955041718	0.364067501076851	3.05500915936576	0.00225053648932638	0.0283104251907322
Pdgfrl	46.3349854089206	-0.663685136592875	0.603067196669962	-1.10051606231882	0.271107335111696	0.575066658425884
Zfp385a	60.8553465465359	0.00422757337949628	0.536801350792838	0.00787548945853489	0.993716333507994	0.998258551007317
Nde1	579.348145089557	0.301059399682776	0.343339045147913	0.8768574502008	0.380564069912856	0.672954789454188
1700111N16Rik	5.16522115073855	-5.41260556747234	2.09092547904593	-2.58861715623747	0.0096362161574403	NA
Cd46	16.1646070432715	-0.188670547993119	0.886843557491409	-0.212743889719182	0.831526731252878	0.939597916390225
Eif3k	487.864026932664	0.639942375612326	0.359938296196209	1.7779224449723	0.0754165933167403	0.293055817337097
Fez2	196.958627511396	-0.317909177945978	0.364245772836704	-0.872787556242968	0.382778883462761	0.674647782103117
Tdrd3	442.540411262232	-1.16084729269905	0.410415093277468	-2.82847125194356	0.00467709015677467	0.0485139400174421
Septin4	21.2479376400073	1.15275159280942	0.772632612903377	1.49197894776618	0.13570466435078	0.40474815162363
Sh3bp5l	300.079058711325	0.178108715963479	0.339482511416536	0.524647691630113	0.599828126569992	0.824731535792924
Apba2	43.8386003523006	-0.390732025972394	0.587594991564677	-0.664968271652441	0.50607078691165	0.766725028558671
Cpsf4	296.092181378593	0.459496651159994	0.388408785918826	1.18302331929233	0.236799905664565	0.537671136008146
Nlrp5	3.54996161250953	-3.40799459082464	2.23761175166857	-1.5230500055621	0.127746195276513	NA
Abhd12	438.192541220483	-0.111352738567518	0.324798480259704	-0.342836390362669	0.731721547661136	0.896792217019148
Tbx6	39.9923213009667	1.22208470924247	0.617429388193661	1.97931088576425	0.0477810147334281	0.225645270535376
Gm10451	117.996807771333	0.294688170307447	0.431032492481072	0.683679711966	0.494177437298322	0.757854316026589
Slc24a3	12.3876901754693	-2.28281715768016	1.13087769642835	-2.01862426404728	0.043526287130474	0.213081186635296
Cdc123	582.147715910906	-0.60093889626652	0.326754362702711	-1.83911514232258	0.0658982522771793	0.271580411746076
Scml4	13.8716262770643	0.117023182888613	1.01011540975489	0.115851299523298	0.907770393056933	0.966416795107492
Ppfia2	6.33321940536037	-2.00285464077578	1.69006896981571	-1.18507272575638	0.235988693719135	NA
Cpsf7	684.562480263935	-0.327535889980617	0.308553641954248	-1.06152009065958	0.288453607512472	0.59340926330677
Rps21	422.650251315414	1.52701727462749	1.17146930557383	1.3035060051185	0.192402067564761	0.482547093221941
Cdk11b	472.747863534053	0.153435712841285	0.313537418632673	0.489369701104301	0.624579982780243	0.837797155804061
Hnrnpc	1930.86434994095	-0.167399723245873	0.294926948677333	-0.567597243984029	0.570308478971599	0.80916871559276
Stard13	48.8374121411916	0.562439970979798	0.598721511389491	0.939401642133265	0.347524570223802	0.646900879231336
Lysmd4	34.8127140348323	0.307924775486077	0.62640350727469	0.491575752546107	0.62301928817009	0.837313471810011
Zkscan8	245.993457867415	-0.34437201628929	0.376643687899905	-0.914317768630197	0.3605498966041	0.657623252138882
Prom1	217.171214849309	-0.964722376653767	0.37006213611614	-2.60691998046242	0.00913607080056413	0.0787906431121111
Fyb2	31.3674586740602	-0.656548945807	0.658677859995053	-0.996767897757989	0.318877183844469	0.622567429383504
Nsfl1c	419.165774817648	0.482861961182731	0.330243603607165	1.46213872398604	0.143703199028416	0.415581540396121
Atp6v0e	234.617055162269	0.058273934557479	0.358195716999403	0.162687413031173	0.870764557899056	0.954088553249555
6330403K07Rik	11.7225229462122	1.02146346359139	1.01451789214308	1.00684617935484	0.314008699026504	0.61825212996967
Abcc2	31.9978102951461	2.48333305759778	0.704895806618083	3.52297890593534	0.000426725321865561	0.00795636634570237
Adat1	577.953771984423	-0.826986582966715	0.317906973457133	-2.6013477275239	0.0092858278470434	0.0797818941230124
Slc25a13	3466.8084212228	-0.257348884018284	0.302112299832681	-0.851831865702958	0.39430741736161	0.685415449314474
Sema4a	21.157798255167	-1.04186278100476	0.800715183088952	-1.30116526201679	0.193201892983926	0.483345746071862
Chek2	679.014275798091	-0.672829971443715	0.310483718849782	-2.16703785285838	0.030231967953404	0.169762092258261
Keap1	135.132945188426	0.446065830702066	0.39641102011348	1.12526092381178	0.260478483177124	0.564679050919522
Klf13	1341.79406857826	-0.317725930578689	0.287982072106506	-1.10328371573485	0.269903976064942	0.573942546730459
Reck	113.188290406665	-0.474903651857779	0.423086604194512	-1.12247385558784	0.261661017663882	0.565787955690497
Pld5	7.33877409663782	-1.24877691879318	1.47102718749685	-0.848914914290702	0.395928639274247	NA
1700027A15Rik	4.37506980944618	-0.228462650722281	1.67652246836061	-0.13627175002652	0.891606455742016	NA
Myo18a	449.451321539953	-0.0908131140388127	0.334889800152005	-0.271173126197314	0.786257881038845	0.919940036037408
Prrg1	218.401392753998	-9.45610892696916	1.39153415863493	-6.79545584151913	1.07970585807634e-11	9.05470971567162e-10
Arhgap24	21.5426767615842	-0.878014080046798	0.804111714375361	-1.09190559514339	0.274874598161983	0.580276744544864
Cd72	4.77249797101944	-0.935690190884632	1.55794730135085	-0.600591682448645	0.548111979211676	NA
Catsperg1	18.3778517965572	-1.02453854765218	0.877937890999974	-1.16698294737595	0.243217256147315	0.544058684383925
Fh1	475.366550053651	0.116043139590425	0.331277905048969	0.350289403011262	0.726121517278504	0.894383212638346
Fkbp7	22.5224829482444	0.18028472520887	0.762317190228757	0.236495683843585	0.813048056100038	0.931531351711723
Cd300a	9.39099022080432	1.6068828404265	1.20020371112813	1.33884175288553	0.180622195061683	0.466776387290232
Hivep2	256.066202461456	-0.356578228388182	0.358423090874167	-0.994852835844126	0.319807844517328	0.623176457247054
Cgrrf1	24.0174720414953	-0.669664051634508	0.764278290293632	-0.876204466539572	0.380918888802977	0.672954789454188
2210408F21Rik	12.6580787836071	0.335561953701873	1.04421396806111	0.321353634375283	0.747942415577977	0.904339345484454
Akt1	94.9208185519793	-0.515716853107231	0.507373688802337	-1.01644382530869	0.309418085012918	0.614364269461627
Efna3	3.76491780822994	-0.888850757011617	1.92793644517721	-0.461037374564449	0.64477179094769	NA
Plpp1	1150.08100063544	-0.406548126109051	0.324479830533301	-1.25292264064878	0.210233861390342	0.505909729088423
Dgcr2	1115.7070281277	0.394532759021293	0.290749047650188	1.35695288500471	0.174796181402822	0.458097484367043
Ptn	393.879151948944	7.05341961030163	0.484708212654046	14.5518879733443	5.68131480205562e-48	6.62699547501597e-45
Twf1	448.696648312443	0.697936041982899	0.332181274108551	2.10106979647151	0.0356348397819625	0.188303146084466
Ptgs1	12.0495307278883	-1.87239482967811	1.06947642887846	-1.75075838898259	0.0799875370054514	0.304094840686503
Ptgis	26.1831460006395	0.361162452457124	0.7035332011154	0.513355235949814	0.607702852404041	0.829820278296972
Cst7	16.6391564936522	0.0247050750853712	0.855071356845601	0.0288924133495822	0.976950396367529	0.991823021331337
Plxna2	71.9852936265565	0.553512273738772	0.49373664555062	1.12106783793917	0.262258987539223	0.566315225364486
Etaa1os	8.08586235459963	1.4466153948309	1.36972394123632	1.05613646026015	0.290905874940029	NA
Trip10	274.608949390733	0.208972502870293	0.391765966599729	0.53341157907114	0.593748703853319	0.821655480925576
Gusb	74.0361556865201	-0.0424377713348261	0.486222285262013	-0.0872805970050457	0.930448476503546	0.97691040024419
BC055324	519.00555015722	-0.58931750842928	0.348441634632736	-1.6912947531383	0.0907805216450585	0.326825160838313
Sowahb	5.91633472347448	1.11166780844145	1.39154965138214	0.798870386936825	0.42436557156428	NA
Nlrp3	6.47987545073877	0.626108656004418	1.48760148275457	0.420884667878297	0.67383930152332	NA
Sgms1	26.8375700631652	0.148256479673295	0.696553455221736	0.212842931955739	0.831449476030263	0.939597916390225
Ctnna2	19.291761328859	-1.61619724155367	0.983213507387212	-1.64379072237173	0.100219438416338	0.34540432513246
Map3k13	68.6399239958267	0.447662518735314	0.538871284236385	0.830741091297303	0.406119907693311	0.692539521317582
Dip2b	442.49721143183	-0.437441055771434	0.34990713862225	-1.25016327901696	0.211239907894129	0.507033881164491
1700128A07Rik	1.6289703281829	-1.28361674768675	2.68684586427371	-0.477741118221432	0.632834474659108	NA
Fbxo44	23.4563057686457	-0.821637996947034	0.759323127509904	-1.08206633932181	0.279223051439416	0.58435996950239
Ap5z1	120.430787911359	0.508282153574407	0.477143091608824	1.06526147504429	0.286757621238108	0.59192198167731
Fbxw8	394.132131345876	-0.352636558843491	0.323935917432742	-1.08859975034015	0.276330426935679	0.581340499755975
Pax2	3.86122010587858	-0.177352053121327	1.6989084110179	-0.104391768250218	0.916858454975957	NA
Dna2	260.583878303503	0.0207032395130719	0.34592488901552	0.0598489445844502	0.952275943270941	0.983584529934447
Kdm5b	1996.159925244	0.362628374356213	0.303179213396483	1.19608587374354	0.231663049623055	0.531896438581072
Supt3	370.827069830564	-0.724477658788787	0.380573441157112	-1.90364744472461	0.0569561153401326	0.250275313674398
Esrrb	5507.89271213639	0.211456035517104	0.303729258184157	0.69619909777969	0.486304152620715	0.752753055705976
Chchd7	127.827531329532	0.218196757076458	0.41021789761373	0.531904527680839	0.594792121264866	0.822013580531433
Rxrb	40.7138843790367	0.496096135116879	0.598167379083696	0.829360062858701	0.406900693134061	0.693260230195609
Cadps2	370.279977214057	-0.526904326257414	0.4244194776669	-1.24147065340613	0.214431932742325	0.510648873239936
Gabpb1	412.026579094852	-0.362494012662912	0.330137202345783	-1.09801019117875	0.272200039185239	0.576621875975862
Dll3	4.06022447036465	0.0666205511362095	1.65761904920072	0.0401905076853051	0.967941245287013	NA
Fam57a	37.7890844472673	-0.020481219122046	0.603388690897763	-0.0339436575975142	0.972922079502062	0.990684114262575
Mettl7a1	8.15900958513305	0.471615977551773	1.183615970051	0.398453543619772	0.690295896105273	0.874609273664238
Ckmt1	4.37350843524577	1.06342288345301	1.64081318309634	0.648107227811426	0.516915599489357	NA
Gm4788	5.04593542876787	-1.60414915998758	1.68066852993796	-0.954470873591474	0.339845345882855	NA
Spag7	200.987233877653	1.63636854727931	0.44154671478251	3.70599189733599	0.00021056503068466	0.00439310554262582
Gal3st1	7.36217036177147	-0.181309270016582	1.30911479630775	-0.138497609627475	0.889847158652696	NA
Gpr68	22.230629718688	-0.128695441550713	0.755045942886224	-0.170447166511172	0.864658481278137	0.952154334960265
Golph3l	135.627794634653	-0.537327593349704	0.404814777825916	-1.32734184318927	0.184395628228563	0.471494433557226
Sptan1	516.765170034176	0.0676100487880509	0.312905235583212	0.216071963967094	0.828931653028841	0.938748635482177
Slx1b	123.313668021303	0.515400442332121	0.430005716347205	1.19858974599297	0.230687507287962	0.530867177514255
Rprd2	737.27816026345	-0.275659882684659	0.306669706479477	-0.898882011690018	0.368715510389039	0.664300370411988
Edem3	326.628487037269	-0.853089473583927	0.339079567816311	-2.51589760797994	0.0118729670536331	0.0943049400571236
Gpr162	10.1385386598719	0.554706996000787	1.07413782854125	0.516420687607767	0.605560619985753	0.828352698831257
Syk	290.792117992072	-0.0588252338170421	0.354178949210379	-0.166089017848716	0.86808689660787	0.952907036898524
Frmd4b	189.722624185957	0.351358811774907	0.385247289733836	0.912034480547957	0.361750566730299	0.658759795872335
Pomt1	130.044167013166	-0.0675981108805549	0.413287387440681	-0.163561998102972	0.870075962856356	0.953866369111978
Mpp4	13.207633209446	0.555531505497475	0.9476585139297	0.586214862560383	0.557731135197174	0.800692553678232
Chst10	37.6817508700068	0.0558809248212063	0.646486762541275	0.0864378484743352	0.931118360773708	0.977220644793755
Abcc10	75.0600057633124	-0.334494858520938	0.481749080717869	-0.69433419161381	0.48747265330138	0.753585776518929
Chd6	1448.17484653908	-0.366748698683422	0.314392370758253	-1.16653180164295	0.243399498550272	0.544078995891213
Tyms	714.582248186343	0.130227323312304	0.303133940713381	0.429603240751706	0.667484279273763	0.862937050998342
Fam131b	10.4636756697821	0.610253334981765	1.11483367306671	0.547394063997964	0.584108032534695	0.817038064477561
Ahrr	10.9835587892298	0.0330199647370535	1.15555039207782	0.0285750971687869	0.977203473552558	0.99189128780578
Zbtb17	285.358526452638	0.350844661386664	0.361300460963907	0.971060652540136	0.331518076213271	0.634293539370636
Gm21992	2132.631471911	-0.552547303850134	0.353466599568762	-1.56322352528996	0.118000028585993	0.37365705004612
Sergef	457.003524616654	-0.706337443034097	0.350010882923469	-2.01804423089479	0.0435866550230996	0.213214018528933
Armc3	4.04022169610619	0.688677131793964	1.63658051656071	0.420802474931832	0.673899324262712	NA
A730082K24Rik	156.985252343076	-2.63001194502212	0.56984401454027	-4.61531906612009	3.92491853867002e-06	0.000144714453361135
Mettl26	2.37482397991581	-0.0374990279922327	2.23357592642261	-0.016788785887522	0.986605116203106	NA
Acbd6	479.518307123102	-0.604680558461447	0.321483877926467	-1.88090476686285	0.0599848746698782	0.257787786446089
Ccdc88c	1391.20741303173	0.38263551178166	0.345431701521088	1.10770236228101	0.267990378836696	0.572620241607602
Nudcd2	549.900108777676	1.20965322924506	0.330205070853058	3.66333934884771	0.000248948375724297	0.00506221332633669
Zmynd19	400.870592341854	0.464571822369215	0.342911190805107	1.35478758006837	0.175485244776577	0.459145835181129
Tmprss13	5.7359138573837	0.862766242239717	1.41284245177214	0.61065990844028	0.541424752844543	NA
Odr4	126.571927187796	0.368480449919665	0.402766707971634	0.91487315765338	0.360258223104234	0.657446915586409
Elovl1	19.5060857006805	-0.681958779406867	0.84244805861009	-0.809496529117765	0.418229598486108	0.703316379839483
Nfatc4	68.7247821730519	0.331181480003369	0.527348989546103	0.628011974173728	0.529996095861243	0.781293647288098
Camta2	68.5509244610992	0.695196442376312	0.53206022148895	1.30661232375319	0.191344409040944	0.481892693146692
Ephx2	455.193773551813	0.266080837982663	0.350892169234768	0.758298022332436	0.448272590959076	0.724041492270381
Hdac9	54.0249670190602	-1.03862268523169	0.646477591864139	-1.60658729444402	0.108144931506624	0.35726251703437
Styxl1	7.30845402330067	-0.00571045977692339	1.24372219068617	-0.00459142710461159	0.996336584072719	NA
Pex5	227.468183659124	-0.193709031442325	0.398682336843513	-0.485873121382745	0.627057126590353	0.839938406021591
Coq3	170.008831935485	-0.228521983911413	0.420258682646746	-0.543765050783021	0.586603161718498	0.817854013095276
Chrd	7.13889671023441	0.47327065530741	1.29743671122189	0.364773596441323	0.71528041601582	NA
Dync1i2	402.987741952579	-0.430751341955174	0.339175744957434	-1.26999453339222	0.204086577404063	0.498365603837403
Dennd2d	6.32161624355274	-1.57715453740843	1.40401241969343	-1.12331950578671	0.261301822463284	NA
Gm15290	62.3253945180676	0.684871249222846	0.536280623838414	1.2770762522071	0.201575328006599	0.49519682819312
Sh2d3c	9.35199110733894	0.196778796868046	1.10388043295777	0.178260970113213	0.858518029172132	0.949764721223274
Gm1673	2.87753461898743	1.48277771314668	2.04939399847251	0.723520081668947	0.469360421045187	NA
Pard6a	8.76658117568837	-0.3000112395456	1.1601094869945	-0.258605970306165	0.795939276281288	0.923005010208667
Srgap2	1544.82783724674	-0.549099788762444	0.298675513369381	-1.83844930094204	0.0659962260811838	0.271580411746076
Nrip1	591.335310259832	0.327320640053364	0.305841503464508	1.0702296331451	0.284515958968659	0.590238362090035
Tes	42.787690279912	0.657392961828911	0.602852883487149	1.09046996346153	0.27550617746116	0.580431334376317
Dnph1	59.6652747634902	0.32099419402315	0.588689832539084	0.545268792291972	0.585568664443723	0.817623714743884
Fbh1	236.427517927726	-0.515184237429333	0.363116952334515	-1.41878321603319	0.155962227375041	0.432120781569671
Rpl15	599.861590597069	1.29493328782763	0.376221515375697	3.44194373502139	0.000577550364894921	0.0100042715512411
Sh3tc1	332.708433161976	-0.507020534627374	0.351647353989965	-1.44184373598853	0.149346461551651	0.423419796906204
Ghitm	656.065873795825	-0.572893257681596	0.329648802301727	-1.73788969861698	0.0822302511738375	0.308567956958223
Atp2b1	1127.45989745773	-0.635758025914235	0.313499947732315	-2.0279366249116	0.0425667165532	0.209985982350676
Lrriq1	16.8773446412379	-0.32950962549956	0.948592080352432	-0.34736704250908	0.728315589877694	0.895451757141021
Sgtb	192.697393640781	0.626883434784086	0.368740142382671	1.70006832110381	0.0891180751898099	0.323666166834036
Zfp532	1055.68411315827	-0.332262593626402	0.313582983672601	-1.05956831501197	0.289341034712472	0.594195713251556
Tnks2	1099.53470631977	-0.34269692480444	0.293321233919375	-1.168333162333	0.242672403658869	0.543408309135592
Mbtps1	1435.47425156632	-0.742648905959319	0.289874155008758	-2.56197005882391	0.0104080290818528	0.0863254176788971
Cyp4f16	186.970361287071	-0.20133192964363	0.368212132847356	-0.546782443280034	0.584528206238492	0.817077854617945
Toporsl	10.4099593313113	0.779616740990144	1.19975870898493	0.649811278844349	0.515814132522102	0.772337011305657
Prpf38b	733.371925076087	-0.0941649610723736	0.304765953307215	-0.30897467400977	0.757340792075965	0.9080022148315
B4gat1	2.47952589001528	0.678659067039139	2.2098267511165	0.307109625990477	0.758759931052937	NA
Rcor3	4.87719988111891	-0.49787328742043	1.50864928879745	-0.330012608707281	0.741390434982232	NA
Man2a2	35.8317822450204	0.0983826246599167	0.651901914787594	0.150916299566281	0.880041742559771	0.957788398705331
Gm1715	17.8771240577006	-0.583968648458681	0.861683283092621	-0.677706832564734	0.497957593405889	0.759725788465037
St6gal1	207.978461630724	1.24799405640182	0.390760868205155	3.19375392457824	0.00140435769852064	0.0197363785648613
Fam227a	16.8389826235556	0.167207340376936	0.876065662973497	0.190861652777726	0.848633984474106	0.946104791669081
Arap2	191.537602921996	0.00832704445410343	0.380979474337757	0.0218569372236602	0.982562075677972	0.993636033498113
Diaph1	748.705360383898	-0.114671666314913	0.307928973137229	-0.372396482041362	0.709597672808328	0.884566961993943
Gfra2	20.4633686441244	-0.516883017685479	0.808530088564159	-0.639287300492915	0.522636048465206	0.777021869143079
Crim1	200.609632577354	0.396060124425625	0.394079962439376	1.005024772064	0.314884921721233	0.618727171608751
Pde4b	35.2981018354196	-1.44897243780059	0.697251948430706	-2.07811887949796	0.0376984111822344	0.1948080200883
Fbrsl1	2068.19978880868	0.504125167144405	0.312993486584247	1.61065705438798	0.107254490914203	0.355569314301636
Phka2	244.702472696402	-7.60499527619102	0.808541463419217	-9.40581976344229	5.1626181224973e-21	9.32979621545957e-19
Eif2ak4	134.996603454239	-0.0342186104268562	0.396019018462696	-0.0864064825969452	0.931143293839018	0.977220644793755
Cpq	295.525650815102	0.56836168171331	0.345622047918013	1.64446014117749	0.100081191084138	0.345247464794217
Cdadc1	62.2299869543804	-0.171461630833729	0.505660950098901	-0.339084184373329	0.73454631245124	0.897701089157239
Axin1	358.794794898216	-0.160694944867082	0.338892960170736	-0.474176107954922	0.635374329349143	0.845080130597995
Arrdc1	54.4453877930455	-0.0529958360461589	0.546002545832309	-0.097061518212106	0.922677540539982	0.973831991664762
Septin2	650.358883380133	-0.403923886212462	0.337417191323997	-1.19710523529492	0.231265539664886	0.531599427997446
Mettl14	302.505980622313	-0.357444942900253	0.34545430044642	-1.03470977908898	0.300804467723453	0.607590401931726
Pcnp	884.124589719303	0.505475596842032	0.306554364150474	1.64889382097955	0.0991693892470782	0.34416009837317
Kcnc4	5.28350043765768	-0.581637015837518	1.5184346166719	-0.383050418800613	0.701682380981034	NA
Paip2	360.477908134485	-0.33287041356945	0.335079272439342	-0.993407951336972	0.320511188232157	0.623669859903974
Plcb4	1048.45267968588	-0.74117204307255	0.323118256448251	-2.29381048047111	0.0218013871636057	0.138756745385032
Pak1	522.16330324186	-0.538360962000997	0.329105012227368	-1.63583337232513	0.101874465484022	0.347758815285522
Zfp948	219.008590744955	-1.17858090384208	0.409441100953074	-2.87851146623689	0.00399556755593402	0.0430816195883945
Kcnj9	9.67827188164084	0.995434279761528	1.18733232341151	0.838378826326728	0.401817977327193	0.689948312871235
Kcnj4	15.6057586964524	-2.07174415432863	0.960486987179289	-2.15697264198532	0.0310077961511542	0.172234213166866
Kcnj3	5.34964170335341	-0.853589532026036	1.51466551731924	-0.563549854582271	0.573060521970163	NA
Ppfibp2	308.377950386927	0.0428511648580869	0.337278539132215	0.127049781964601	0.898900997449206	0.963397819768691
Uspl1	795.670841948994	0.0239309176405759	0.308504147622772	0.0775708133099002	0.938169460007726	0.979500221582423
Ptpre	32.9154970401108	-0.450030015235992	0.701738560265853	-0.641307234229082	0.521323090003364	0.775907269206956
Amer1	105.110347045736	-7.46818938491523	1.11761960479902	-6.6822283296097	2.35335966755595e-11	1.87552533505655e-09
Nr2f6	34.3295121008925	-0.989848818427319	0.674094029925116	-1.46841356618643	0.141991918776344	0.413879670563215
Epn2	1547.41288167834	0.7231928410982	0.303399056203774	2.38363576389136	0.017142559987887	0.119867131991596
Ehbp1	1244.97129785924	-0.104815692246404	0.309654766390891	-0.338492100309188	0.73499237917995	0.897916352560414
Apoe	185.534056275306	0.300273089937429	0.481118673218115	0.624114395579281	0.532552460519404	0.782739301882068
Tnfrsf8	28.3265905267641	-0.138438715739437	0.78396779046763	-0.176587249403268	0.859832610187221	0.950723860571825
Kif2a	553.167098656368	-0.00340689463164196	0.317602722145207	-0.0107269062702943	0.991441331238103	0.997792551540033
Tctex1d2	43.4498512308555	0.176951435903915	0.571945263134763	0.309385263432493	0.757028478960995	0.907979522704303
Srsf5	471.666621719092	0.54716808158774	0.338995256475212	1.6140877228698	0.106508399981941	0.354257675245453
Sytl3	32.3312960864391	0.198211669854124	0.653047588613064	0.303517956899717	0.761495164880001	0.909859415269586
Zfr2	17.5782648633065	-0.639311310414729	0.940508916892822	-0.679750397823803	0.496662518876135	0.758832672029018
Gm6936	3.12765796823638	0.821917138558556	1.8622867450944	0.441348326579477	0.658960845061521	NA
Gm12866	36.5420815306631	-0.33738654248358	0.636033375685984	-0.530454148132866	0.595797091696008	0.822422497790711
Gm10778	317.14320611455	-0.0634456541974877	0.333880721247919	-0.190024910573908	0.8492896103534	0.946104791669081
Ercc6	267.863130310226	-0.724426494464934	0.343277939688077	-2.11032056159272	0.0348307536915445	0.185749543065755
Eif5	481.811754709766	0.74229017239675	0.31459299701963	2.35952541674166	0.0182983273337765	0.124675144662676
Rin1	7.48358934013841	-1.34822882316232	1.29686660078274	-1.03960486170943	0.298523517265374	NA
Palb2	406.189870818305	-0.186379407675183	0.328745080206076	-0.566942043842451	0.57075355804499	0.809566538058287
Rars2	197.347264001505	-1.04044316228217	0.413354914178523	-2.51706977852165	0.0118335390491933	0.0941180027848386
Tmcc3	26.1135730144096	-0.989734201534045	0.747861779827631	-1.3234186158867	0.185696204383942	0.473974139337648
Ano2	6.78034727583336	-3.20488708220426	1.66967698630655	-1.91946532681972	0.0549254703208583	NA
Dpysl3	75.5211602999653	1.29967386935018	0.555008634489175	2.34171828794409	0.0191951974383087	0.128344751605492
Eif2ak1	192.383770731952	0.1766306105269	0.366687450413135	0.481692543139658	0.630024374067776	0.841803888749727
Mmp28	6.22773531518078	1.80547116573157	1.55349853764502	1.16219688785064	0.245155498533806	NA
Rab3d	8.5708881454433	-0.340516955042251	1.27914476134175	-0.266206738543859	0.790079993612519	0.921086526806826
Tnrc6a	1005.42408616214	-0.396727947242431	0.323920620236035	-1.22476904049314	0.220662252865803	0.519317198554864
Capn5	206.841484971684	-0.798253567376961	0.442088898478683	-1.8056403816606	0.0709745306839129	0.282232707997609
Nptn	586.41843364402	-0.868906742744587	0.337321045221577	-2.57590433521225	0.00999783033253149	0.0842852568966567
Slc25a44	151.852749447536	0.389370620370692	0.4070755698189	0.956506971282789	0.338816164027528	0.641864786746968
Slc25a45	2.59796421831865	0.218358970713475	2.15462347926656	0.101344375393052	0.919277091033146	NA
Slc10a1	266.793824905631	0.749837508624165	0.348023749302345	2.15455844644885	0.0311964036993569	0.172609338450388
Lpxn	21.6182492776002	1.34549526435948	0.795015171344706	1.69241457629504	0.0905669550515436	0.326229794770203
Poc1b	305.560507098214	-0.442324349978669	0.355314030286005	-1.24488287057684	0.213174808257583	0.509220147274104
Acd	37.2428582987163	-0.326468205959099	0.63544008180496	-0.513767096705278	0.607414834850975	0.829650813920893
Tesc	13.3703435990589	-0.16065036591174	0.946674828466658	-0.169699627666183	0.865246366903919	0.952367192424336
Alkbh2	99.5296535172891	0.7443730366708	0.471028044698556	1.58031574775378	0.114034575243628	0.366886648285501
Dhx32	329.547184075388	-0.257178239780693	0.330395785961776	-0.778394430885529	0.436336520910675	0.714796000643357
Wsb1	586.676751514053	0.116847438397768	0.320718189799149	0.36433056220149	0.715611180498316	0.887756395411609
Mtmr14	242.568603462663	-0.419525604996092	0.37555706334319	-1.11707552844699	0.263962032806802	0.568992631987341
Ap5s1	17.6254137060013	0.202663447617665	0.85335143669698	0.23749118933004	0.812275753610866	0.93119732509151
Glis2	196.140559393675	0.072108582932505	0.499816118313553	0.144270223168891	0.885287090760019	0.959303999792399
Gm13483	17.045457050191	-0.00482577585145814	0.880720057602112	-0.0054793527293985	0.995628130930358	0.998467519114496
Cyp4f37	5.86075195487585	-0.253115478966913	1.38414366389492	-0.182867924457103	0.854901651044397	NA
Tmem9	164.554443265735	-0.00139522840836535	0.396771976287977	-0.00351644897257737	0.997194285438234	0.999072669430593
Bmp1	3.60151906633405	-0.261356376454335	1.86830791732966	-0.139889348019189	0.888747417580479	NA
Nsmce4a	372.367211216873	0.0403948987196613	0.323166666317891	0.124997108086407	0.900525839796963	0.963855987181477
Satb1	66.9890796168055	-1.23981267372991	0.525840058098604	-2.35777524864305	0.0183848200887115	0.12501093087348
Dbn1	12.1455149427684	0.668552549656728	0.981005659142833	0.681497138600489	0.495556976712622	0.758226993584504
Psma2	294.773084078482	0.272658485796136	0.343885032447246	0.792876863106753	0.427849568605716	0.709360100113702
Syt14	601.837800761734	-0.889271510318901	0.402393920534565	-2.20995264823469	0.0271084487662312	0.158753311784351
Cd79a	5.0657791616421	0.500804567726633	1.48123100949675	0.338100245347133	0.73528764565917	NA
Utrn	4136.12324040177	-0.251683848510907	0.313251897409463	-0.803455144541141	0.421711712895633	0.705627034654228
Usp24	1278.76012698938	-0.527601169945047	0.30280506332549	-1.74237895545994	0.0814421558392453	0.306807897852377
Foxred2	104.7284509029	0.335315133806502	0.431545574480582	0.777009784447669	0.437152997661781	0.715265252868951
Homez	13.2497720143592	0.0480446693903612	0.948932118105924	0.0506302489647613	0.959620158541043	0.98660947550001
Hdac7	69.1761978410025	-0.48436037333974	0.534429058621345	-0.906313692203103	0.364769840321228	0.661502910533216
Xylb	62.5837801504273	0.245790800630922	0.50961336210258	0.482308390849153	0.629586887449621	0.841482224256884
Pmm1	694.307196922307	0.650215190807109	0.340581523808201	1.90913230857842	0.0562450258269984	0.248341337366213
Sh3glb1	173.797113476506	-0.587054585309621	0.380003319876322	-1.54486699090073	0.122378439225625	0.381310770690624
Foxp1	374.849466086612	-0.819361161622776	0.380202277844358	-2.15506641956047	0.0311566370385887	0.172597168955942
Eps8	475.925433717543	-0.0230955694627648	0.322701675066679	-0.0715694130127854	0.942944582512069	0.980940646847119
Cast	428.139652106007	-0.0544496577660641	0.31771317383654	-0.171379918272063	0.863925044066686	0.952150286584171
Kcnq2	54.8252562616811	-0.378472177667788	0.535637382669036	-0.706582829939713	0.479825762191822	0.74791509846099
Ube2h	422.934163071023	-0.343382100339719	0.343528498597795	-0.999573839554292	0.317516788511494	0.62114009961747
Spx	3.2359380388453	-1.79701901528802	2.01917630603169	-0.889976278901428	0.373478623366622	NA
Stk40	304.979467623562	-0.39540561683017	0.355500226575308	-1.11225137783817	0.266030083056951	0.571190092989246
Ppp1r36	6.49016712156744	0.854758804384257	1.36775373509856	0.624936187304698	0.532012940604358	NA
R3hdm2	705.212347464982	-0.667527908453033	0.320939140959251	-2.07992053090772	0.0375328225485322	0.194030477888886
Trim43c	8.5537326081142	-0.226038506768217	1.18911666485932	-0.190089428100782	0.849239054198094	0.946104791669081
Tro	4.00264185850399	-5.09187836565117	2.18071330026556	-2.33496001745442	0.0195455095290745	NA
Pola2	525.212617290034	-0.349694796623751	0.320045678057583	-1.09264027168282	0.274551773642871	0.5798804621583
4930432K21Rik	87.8135964047171	-0.810812830532816	0.463264467223831	-1.7502158872484	0.0800810684181334	0.304161562590971
Mmp19	5.33590528514952	-0.233424411520586	1.44098330431548	-0.161989671095788	0.871313987714234	NA
Grwd1	111.223301721636	0.897300317510857	0.424360892517517	2.11447457419469	0.0344747541538038	0.184310654394774
Igf2bp2	1941.8198231504	0.596856946783188	0.32752299048809	1.82233603172017	0.0684040141797607	0.276725470665947
Gm18905	5.11676473327077	1.16482418256101	1.50835297784609	0.772249068798451	0.439966924330156	NA
Smtn	97.3561744701801	0.917950939152827	0.491386693994202	1.8680826126799	0.06175055671015	0.262097715232529
Mapkap1	760.122773941364	-0.355833915964954	0.302237288792858	-1.17733294057183	0.239062644091344	0.539366580215941
Rce1	22.6213569713509	0.636561276188615	0.799734030700437	0.79596622345943	0.426051667790971	0.708576662271672
Large2	20.1771060197484	0.423797749339391	0.799141510376213	0.530316275448987	0.595892664192882	0.822422497790711
Plekha7	2363.02533168687	0.126574877691264	0.302692595651955	0.418163111716164	0.675827864153056	0.867638472758538
Elf2	324.577294796015	-0.542345575763068	0.331032558776599	-1.6383451155603	0.101349721339654	0.346963253604348
Coasy	54.5934404739239	1.17147592239792	0.549383604609737	2.13234598296777	0.0329784144979961	0.178907846154108
Csrp1	236.092398723934	0.295983324789052	0.365300736774979	0.810245627758955	0.417799018231007	0.70307044864489
Pcx	138.92068346146	-0.406480301185086	0.393332238425194	-1.03342737125371	0.301403942832539	0.608020597716688
Rfx8	7.54730489491942	1.08578136822827	1.25601718475976	0.86446378393776	0.387333166948009	NA
Lrrc57	9.51112333644231	0.24894435203385	1.09728250315122	0.22687352739055	0.820522087419607	0.935084723659382
Mindy3	716.134376695634	-0.494816326024847	0.347386585234751	-1.42439675870175	0.154331651983182	0.43051359893068
Tcea2	6.22088839172733	0.621926738286418	1.35473327749817	0.45907688887288	0.646178952347044	NA
Stam	626.376190345504	-0.859476963676071	0.34337011652212	-2.5030627952759	0.0123123696493616	0.0964468955866655
Fgf13	109.925847230064	-9.85859351646196	1.51057907362102	-6.52636706586294	6.73840663426801e-11	4.91252815478937e-09
1600002D24Rik	25.2147070496527	0.767649990570877	0.729501660553766	1.05229368496318	0.292664828115375	0.597673469608208
Pde1c	19.5217228624653	-0.721512091711325	0.88329367445345	-0.816842815225379	0.414018260865758	0.700824212316745
Eda2r	458.469725295986	-7.92893525098734	0.682470466326562	-11.6179902899906	3.33898336605426e-31	1.33882798655757e-28
Nxt2	41.7361043772676	-8.45169136753989	1.57059300491511	-5.38121037155433	7.39866683329151e-08	3.92282207181667e-06
Phyhipl	34.1517185603246	0.0184978276690678	0.637199114401826	0.0290299017230003	0.97684074251283	0.991823021331337
Rab26	68.0573865039234	1.39392390372688	0.6448158019985	2.16173967729489	0.0306382474754467	0.171021354939579
Tmeff1	1078.87385048378	-0.284015245882355	0.298882621061623	-0.950256809424181	0.341981779014799	0.643963634654959
A230028O05Rik	7.11473520806763	1.49772103083887	1.42627008933079	1.05009636116088	0.293673811573192	NA
Arntl2	6.03962013196925	1.3778612146958	1.38181926871187	0.997135621057192	0.318698684845528	NA
Erg	13.9190423733865	1.31644855119507	0.979101760150422	1.34454722151946	0.178771497166679	0.463772155306441
Adra1b	7.74187110381978	-1.12492417060972	1.26737754426127	-0.887599891368928	0.374756012121399	NA
Chfr	251.086432296352	-0.190556136969691	0.355202983807498	-0.536471104288254	0.591633001169484	0.820326703015934
Mlst8	109.074434819806	1.27877241141523	0.526763368621363	2.42760314704876	0.0151989642302745	0.109900405464188
Psma4	239.240200209088	0.272753834962173	0.349880631275507	0.779562543853417	0.435648410186764	0.71398706745515
Dnajc14	81.7590261094949	0.18148887739068	0.465521989090751	0.389861019766565	0.696639319392621	0.878311791994372
Becn1	295.703993750258	0.847682251428329	0.390378751102436	2.17143543042356	0.029898273106131	0.168553328732185
Mier2	168.527737174428	0.41281587180764	0.425922515895998	0.969227632728486	0.332431626905394	0.635488830809673
Zfp653	144.973545517075	-0.117719838882336	0.406372286082991	-0.289684712550243	0.772057452712594	0.913272718332746
Ndufa11b	5.65334797793896	-0.261940518051553	1.43251063875454	-0.182854151979835	0.854912457695285	NA
Itgav	146.459331028296	-0.761439279999496	0.411241780305484	-1.85156109244025	0.064088874410964	0.267683706890325
Sec23b	260.936927046241	0.0766849540944683	0.347906787480694	0.22041810293432	0.825545547979964	0.937775294612185
Cd180	16.6094595590109	-0.0910182795585568	0.887769919196215	-0.102524626697157	0.918340266562911	0.972288728708891
Gna13	1392.84068943847	0.556229706764215	0.296480258005123	1.87611043820194	0.0606401166693449	0.259540180121509
Actr6	158.074735541584	-0.100836847421635	0.384662085184421	-0.262143973387162	0.793210445957011	0.922560118933504
Rnf146	328.516137589353	-0.39928653022668	0.342659088794975	-1.16525883387727	0.243914237049041	0.544668217120821
Cdc42ep3	132.027913904725	0.266924901682526	0.4212625485937	0.633630743045166	0.526321832597844	0.778412068227566
Sox13	276.023971313925	0.123439711002861	0.41332737880919	0.298648764469693	0.765208053776386	0.911304320347752
Stpg1	18.7833871160628	-0.252073966981013	0.874101596883848	-0.288380627468994	0.773055395180202	0.913612787700521
Ttc30a1	21.7176656384466	0.831874433335838	0.773100339498928	1.07602388827691	0.28191657295298	0.586947307261053
9430065F17Rik	13.8920592625404	1.50900165280258	0.960746783786911	1.57065490956384	0.116262828118778	0.37053361837855
5033417F24Rik	5.13405368373409	-0.100500708704888	1.52971066038615	-0.0656991621405828	0.94761733948879	NA
Slc35a1	112.367499979021	-0.716582054440905	0.435935124809859	-1.64378141071669	0.100221362517976	0.34540432513246
Lpin2	254.905333696681	-0.199031024879191	0.377835577747285	-0.526766235371071	0.598355932953941	0.823766628297427
Cdc40	320.694863442713	-0.156476733463296	0.332175374129365	-0.47106662820332	0.637593155478438	0.846890039124621
Lrmda	50.745054645308	-0.511858463964604	0.56870999797722	-0.900034227963594	0.368102035861587	0.663825329886159
Aldh1b1	27.4442855748502	0.0388542524183728	0.752849936445574	0.0516095579443297	0.958839803353021	0.986439505838888
Shisa5	87.921304167698	-0.0995794580832501	0.46993292924014	-0.211901426538178	0.832183937651786	0.939712052753312
Slc22a22	4.72222637992387	-1.86925272969018	1.74978643190312	-1.06827478805921	0.285396577691504	NA
Mtdh	1009.50966673614	0.039824551587047	0.303550019143173	0.131196010790773	0.895620251610693	0.962797811605536
Usp15	963.581970942399	-0.345931949745908	0.31346935763711	-1.10355906029698	0.26978445859713	0.573942546730459
Itga7	4.8983551049721	0.86822679206159	1.56421541992914	0.555055768534058	0.57885651560545	NA
Plekha1	447.459148398065	-0.856306346221292	0.32825306318032	-2.60867739641137	0.00908928862845786	0.078588047433789
Lag3	10.0008115378431	0.978321375739818	1.15656687030214	0.845883969929244	0.397617475847396	0.687392863459706
L1cam	2.03953739751419	-4.10651850738726	2.6918987150184	-1.52551003664311	0.127131932105807	NA
Plek2	58.3021997151534	0.262285891110322	0.522331190492945	0.502144799859247	0.615565668772497	0.833591761762266
Abl2	760.722369930483	-0.369556442233159	0.321042939855495	-1.15111219203107	0.249686082837632	0.551795061813582
Clmn	163.868597936778	-0.0602177298389152	0.396897607731177	-0.15172107028597	0.879406937877013	0.957787930367789
Slc37a3	271.094158343144	-0.209222591330178	0.354586793118715	-0.590046204174701	0.555159673430691	0.798868272849167
Klc1	412.716317754729	-0.404340461565304	0.341042209722059	-1.18560239770565	0.235779354930939	0.536336620207947
Higd1a	135.076622811044	0.440203282404546	0.395198295237512	1.11387950734956	0.265330881934384	0.570835101626438
Ythdc1	527.993515140545	0.0233042644186182	0.329212084003048	0.0707879982267069	0.943566483889489	0.981189849646327
Adck1	263.385217695137	-0.047477929277888	0.360579221183461	-0.131671284668207	0.895244299241317	0.962797811605536
Slc4a2	17.8356905481175	-0.270398001149786	0.832690175944281	-0.324728223007016	0.745386772383299	0.902920174536992
A530072M11Rik	59.6059083054949	0.334889103754009	0.533140606345325	0.628144057624256	0.529909573614064	0.781255858789159
Slc10a7	3531.60792563435	-1.35485280222063	0.30961255080625	-4.37596214589013	1.20897995987217e-05	0.000393716290992889
Cyb5r2	72.2282919784259	-1.0901698634304	0.495052446354529	-2.20213003987397	0.0276561240854225	0.160690091629653
B130034C11Rik	82.9195099495601	1.4334244886114	0.475776535028741	3.0128103911741	0.00258840585323	0.0312950138613828
9630028I04Rik	4.26076458080112	0.826634430797384	4.41686923847191	0.187153928759587	0.851539946038303	NA
Ypel5	127.04168608637	0.504378933345557	0.418468223414008	1.20529804922978	0.228088262432027	0.527768191168062
Zfp574	109.897310658738	0.5218614096296	0.4691328257527	1.11239585248016	0.265967987108822	0.571152341856619
Shoc2	561.215305483603	-0.935250259015014	0.346539692145893	-2.69882579171125	0.00695845913120213	0.064511552826918
E030044B06Rik	9.07915116003638	0.178351720428512	1.22674214242873	0.145386478755354	0.884405739627582	0.958753805775727
Clip3	15.7060094241251	-0.173835797604851	0.883155103639474	-0.196834957855619	0.843956693819166	0.944621166521631
Cdh1	1660.08431649542	-1.21099757771947	0.300192138117731	-4.03407492718726	5.48178255386395e-05	0.00141807967638364
Slc24a2	9.00915230615382	-1.05927393764356	1.2377139584557	-0.855830969996671	0.392091282043373	0.683672448663587
Kif21a	93.0231820908109	-0.421399125950285	0.496695794509071	-0.848404859893754	0.396212537048359	0.686629262948068
Abhd14a	62.4630325793694	-0.716168307008238	0.521936102496764	-1.37213789883921	0.170020513327904	0.451634143974102
Zfp78	121.423547833256	0.356725490061263	0.409548977183442	0.871020341729438	0.383743046332955	0.675419345335823
Ipo7	2236.39614049168	-0.0619561392010185	0.296945594996467	-0.208644749223357	0.834725574460248	0.94045221791306
Wdr70	1388.07689643702	-0.383842068510272	0.312016470751726	-1.23019809686809	0.218622932388764	0.516325726612768
Cacna1d	27.0024480226273	-0.502904126861627	0.769211741409745	-0.653791537216979	0.513246119479077	0.770589861810911
Cyp26c1	4.90120234190146	0.547232951447373	1.49457104381351	0.36614716557807	0.714255264424457	NA
Pls3	135.229074127836	-8.74936452519945	1.37620193263387	-6.35761679861493	2.04907859410779e-10	1.44460040884599e-08
Ddah2	48.181702215937	0.608657656352504	0.593211571001272	1.02603807158576	0.304873638925379	0.61055621368059
Men1	51.2933397260329	0.74627828941936	0.569511049583009	1.31038421460967	0.190065890984919	0.47997155033015
Taf1a	265.604037818293	0.363760938501107	0.355961911376285	1.02190972369675	0.306823629834068	0.612358686327722
Tk1	728.931022633036	0.918122328332818	0.341067909379587	2.69190475879982	0.00710452307104396	0.0655813924637159
Trim2	331.70516705543	-0.058327411811647	0.444223973092296	-0.131301810223395	0.895536559839019	0.962797811605536
Ank1	10.7462949200614	-2.40470084995865	1.25442585853045	-1.91697327793907	0.0552413265659416	0.245175185460947
Ildr1	363.27286163679	-0.301903262282476	0.381673117529428	-0.790999544942271	0.428944257034947	0.709982425440584
Pars2	104.701850662977	0.996743171946348	0.449161233770262	2.21912110174709	0.0264784868034796	0.156379236081052
Clip1	123.224995678052	-0.843750300314162	0.416033507708235	-2.0280825574893	0.0425518227993916	0.209985982350676
Arhgdib	4.24620639717993	1.0719280725611	1.66205640475927	0.644940851280166	0.518965517138926	NA
Bub3	290.268799738771	-0.0500185623990939	0.336658827530182	-0.148573446791944	0.881890226814355	0.957788398705331
Mtch2	445.904254703742	-0.400928365611095	0.332115366276848	-1.20719607197243	0.227356642843129	0.526953230549168
Atf3	40.9920402709124	-2.94928413352709	0.706395759294823	-4.17511585357093	2.97834442174434e-05	0.000839984486014656
Mns1	50.0998689036974	-0.546251435250246	0.546229853088603	-1.00003951113532	0.317291387164581	0.6210417078845
Cdr2	128.700177362836	0.00966604276633127	0.423249711333036	0.0228376830686731	0.981779749113733	0.993276236953514
Lmna	49.0432082544982	-1.50336150434991	0.573548379338162	-2.62115901379529	0.00876313772658609	0.0762303865558143
Ap2b1	1155.33195715146	0.733116565466887	0.290026924697238	2.5277534705862	0.0114794927473832	0.0918860707683558
Blzf1	87.6289980865607	0.172077774839852	0.450196264976003	0.382228348449369	0.702291996310744	0.880420967724783
Stoml2	109.09929200378	1.30846026331994	0.440153213798857	2.97273817911481	0.00295156107637338	0.0342728327338885
Cic	186.007780697779	0.329335695956183	0.394952403579106	0.833861733646139	0.404358902878333	0.691539851947136
Aven	243.444847084523	-0.697501200573783	0.403550729403342	-1.7284102090586	0.0839147064604084	0.311728314589896
Tspan17	26.442133059651	0.363130413450036	0.711879585183075	0.51010089488189	0.609980778298298	0.831130203933547
Lrrc2	350.641750378587	-0.0513600390045613	0.338915718733083	-0.151542215853997	0.879548011910708	0.957787930367789
Ctbs	36.460001035142	0.521668331408456	0.641673737429992	0.812980648854079	0.416229153045268	0.701896987548767
Zbtb14	74.3180309863783	0.24548433110481	0.490401006916683	0.500578766443106	0.616667609240974	0.833967559745833
Rsrc1	1730.55549828176	-1.23543849459276	0.39353035649765	-3.13937279346871	0.00169309905402364	0.0228194894560686
Zfp638	848.365820821398	-0.613893796111357	0.352642846146222	-1.7408372318343	0.0817121136741405	0.307372656274669
Glp1r	9.37010182321956	-0.306181370194662	1.19828909390066	-0.255515444272285	0.798325016608693	0.923902614603242
Yeats4	280.751614724297	0.459131557585566	0.351563684920612	1.3059698065494	0.191562825603919	0.481991742627233
Slc25a39	364.609088782241	1.61982052040757	0.366878631912086	4.4151399932055	1.00944642648181e-05	0.000336420963589301
Tcirg1	2.92380652355891	-0.201008960879192	2.07526383062789	-0.0968594729559637	0.922837993319302	NA
Crb2	9.27626346614461	0.034001651408111	1.28903093038577	0.026377684667299	0.978956093012016	0.992649409628353
Mgat1	158.908075626311	0.553477417684056	0.418261648695448	1.32328034236546	0.185742166407809	0.473997163321122
Ubr5	2701.87775277724	-0.267536226358276	0.295162227108134	-0.906404010362286	0.364722050914316	0.661502910533216
Tax1bp1	447.806920630739	-0.439083182188086	0.327585486660298	-1.3403621346736	0.180127639848867	0.466159287394274
AA465934	223.668442338865	1.23144526813931	0.396716349488685	3.10409507883019	0.00190861984980808	0.0250346911833068
Cbln1	4.79650043180199	0.178532819119762	1.52121466022733	0.117362015886096	0.906573182939323	NA
Adar	586.494316992661	-0.434358576703169	0.315099471349106	-1.37848081700503	0.168054886545167	0.448552767936637
Trpv4	21.3943398859583	0.440587254176496	0.781915447890807	0.563471735166464	0.573113701580952	0.810405764269913
Rsrc2	992.289381281453	-0.0785318140260034	0.313163892438718	-0.250769057104408	0.801992666138157	0.926142372353406
Il12rb2	374.753098853834	-0.535356691194166	0.396051572306375	-1.35173479574026	0.176460169631791	0.460737627456366
Pdcd6ip	489.070761879632	-0.876041703221074	0.317547595334931	-2.75877290866296	0.00580188376843234	0.0567408312749659
Endov	180.711870922192	0.785602475744464	0.378519982035911	2.07545839857388	0.0379440706458822	0.195226385235585
Ppp1r8	328.704385410362	0.189384139954915	0.357177225077385	0.530224568248672	0.595956238930456	0.822422497790711
Rbm20	189.133642218472	0.235964958790827	0.408203955805425	0.578056521586728	0.563225959801225	0.804883935922685
Hdac5	177.925841572313	0.524113481626169	0.422857330291663	1.23945700850134	0.215176300510485	0.511769044190888
A930001C03Rik	32.9526393369705	-0.642703899443364	0.727109992255837	-0.883915647272836	0.376741749830962	0.669989382131818
Btf3l4	298.449974396128	-0.179339135991276	0.35502605265065	-0.505143593413263	0.613457984827078	0.832675278040436
Plec	109.291789663131	-0.867809499879468	0.515588934624773	-1.68314221194648	0.0923475645430666	0.32978920248172
Ctf1	8.44271308546013	1.11868860398062	1.18919338773319	0.940712095711388	0.346852418711571	0.64658773565134
Rprd1b	349.12068771833	-0.213540384964988	0.329644397747083	-0.647790123006505	0.51712070452893	0.772970149092579
Srpr	221.651546710368	0.809359933001363	0.384222670678209	2.10648666715248	0.0351621000563443	0.186767732442434
Fbln5	7.26116308226867	-1.6686125227937	1.33895224450078	-1.24620764455706	0.212688173266913	NA
Thra	137.587292823811	0.325476151167172	0.515990473587748	0.630779380293777	0.528184787459303	0.779797987347364
Cux2	213.911837701356	-0.258114794768867	0.472588122814766	-0.546172834881077	0.584947137357898	0.817320779640552
Mx1	3.26478757981925	0.559725196636527	2.04331025763595	0.273930595975236	0.784137958377097	NA
Aamp	92.9542622925468	0.961956293036106	0.455730211613183	2.11080211169454	0.0347893245563359	0.185605747768127
Mroh1	160.422598122698	-0.332935818456823	0.38176397406368	-0.872098576806221	0.383154602497478	0.674753871073996
Triobp	45.9387319118731	0.112470065254107	0.612207801829618	0.183712237769568	0.854239207962043	0.948722762801333
Nod2	145.277067545531	-1.07390609924032	0.437497772795416	-2.45465500859247	0.0141019851807084	0.104530659649723
Col6a6	12.0463740933935	0.744827585467726	1.04583234202501	0.712186414148891	0.476349348699238	0.745717638000106
Cep55	1741.21078462725	0.0880146774992716	0.296888119055097	0.296457392028334	0.766880801438233	0.911856877328697
Zfp119a	175.760229610585	-0.359159505127729	0.410790887085235	-0.874312250878162	0.38194822946704	0.673646423682692
Sh3d21	26.3338660158831	-0.867599854252645	0.72166183152241	-1.20222494297969	0.229276387881085	0.529440068659441
Fam174b	35.1303636121871	0.334061042506395	0.710981713987358	0.469858838749734	0.638455873657499	0.847301196106941
Rangap1	949.446101632888	0.103530262975239	0.317969642918379	0.325597947102814	0.744728565605908	0.902689630683859
Brinp3	20.5388464020973	-0.344083030423421	0.863381745859777	-0.398529424641442	0.690239973005707	0.874609273664238
Syvn1	138.732198088116	0.925221988351	0.470457704246463	1.96664222947085	0.0492244713669047	0.229588946604418
Aurkaip1	33.6229143499391	1.58663674781944	0.6793104129391	2.33565792250219	0.0195090771540206	0.129498690617299
Ndfip1	399.051321655913	-0.776482212072553	0.351483130334295	-2.20915925988835	0.0271635654693336	0.158786199789075
Grk6	130.704164310466	0.0656976411585815	0.431384858015893	0.15229473157855	0.8789544800438	0.957699128179518
Cenpa	414.888362213209	-0.526050994728809	0.342157558975118	-1.53745250084352	0.12418253826069	0.384489450597677
Rassf5	69.881864262471	0.514429600380278	0.498135863825417	1.0327094227461	0.301739902576254	0.608315556310586
Ppp1r14a	13.1582259550648	-0.751021327945643	1.0621602988306	-0.707069666200565	0.479523185486553	0.747794261122262
Myadm	168.736410921911	-0.370365735451842	0.417087468737741	-0.887980970928482	0.3745509873327	0.669376502807765
Phgdh	640.459992874088	-1.07190626473742	0.309620334777915	-3.46200215016976	0.000536172871671881	0.00947608005016791
Nckap1	328.828337304186	-0.490178447319991	0.348009787641723	-1.40851914149217	0.15897740303962	0.436239135972943
Zfp518a	498.096882546981	-0.516829065746702	0.406614824621446	-1.2710531796962	0.203709730302042	0.497839420878616
Utp3	139.380860604631	0.302399943260364	0.498025354331843	0.607197887878755	0.543719593769954	0.790075588124367
Katnal2	1036.13325223995	-0.32602957745957	0.30409089083828	-1.07214516212838	0.283654836663543	0.589317822724423
Rfx4	9.54486252890467	-0.349874921895808	1.13847100056614	-0.307320012298794	0.758599804641088	0.908408221497882
2810006K23Rik	116.202068588477	0.0231557905318096	0.411529915163408	0.0562675754024226	0.955128648976631	0.984674248354424
Hspa12b	19.0926544513729	0.00747942692600802	0.829652306321113	0.00901513425446098	0.992807060996463	0.998258551007317
Ankle2	662.236602887524	0.439394769022878	0.308879111434559	1.4225460795395	0.154867784476051	0.431323755722208
Dgke	1026.10696018221	1.06018055669732	0.295613417874838	3.58637494982113	0.000335306743972511	0.00643300070807637
Fis1	424.974499092858	0.112271569798036	0.345907464253022	0.324571110486105	0.745505694902955	0.902920174536992
4930524B15Rik	126.294078134885	1.58561901607526	0.483450021236929	3.279799247952	0.00103880976725019	0.0156599922381605
Nkain1	218.215458129092	-0.24306318134888	0.406238712255914	-0.598325994091278	0.549622435351009	0.794256725756143
Slc12a5	12.2732002771899	0.0246983603327321	1.01422283366824	0.024352005804684	0.980571830778927	0.992875407254135
Sfswap	629.945813964975	-0.140631085597563	0.31070105112582	-0.452625071875324	0.650818741905288	0.854715367878246
AW551984	3.53409193790937	-1.10471551894314	1.86761433112181	-0.591511588090874	0.554177693095399	NA
Pheta1	12.0590571616838	-0.338281763697674	1.04691211355238	-0.323123363765289	0.746601816813715	0.903399463554958
Dpy19l1	894.814808996626	-0.166118159007947	0.317694329522828	-0.522886761175289	0.601053057963021	0.825430065213796
Ctps	666.308177722189	0.315678191348719	0.307509390152046	1.02656439594457	0.30462562640974	0.610503934977718
Maco1	374.806549373737	0.060289537521003	0.337614763519716	0.178574944094476	0.858271469934407	0.94976121006713
Exosc10	384.436617862001	0.730693077780306	0.356473696022717	2.04978119264581	0.0403857877057335	0.203132121541461
Zfp637	14.9555968050812	1.12697727001291	0.922538649925963	1.22160439576526	0.221857265526108	0.520792274783296
Syt11	25.4018457677007	-0.33192647177338	0.717356575252383	-0.462707784697729	0.643573837547352	0.850256992336293
Gsn	4.15476812276967	-1.03816947362474	2.00358474906375	-0.518156007181559	0.604349426134507	NA
Gm5134	118.207865863283	-0.602714308544373	0.435738424379962	-1.38320211122535	0.166602902575425	0.446076462338711
1810024B03Rik	95.1573409557263	0.023384747180086	0.448324400340298	0.0521603266793775	0.958400944600276	0.986202245594225
Rere	3224.20927677956	-0.473097733973368	0.290155687226538	-1.63049616051123	0.102996676020534	0.349616494714147
Selplg	4.85648312632736	0.0225408127033674	1.6060657821588	0.014034800413386	0.988802217052461	NA
Selenbp1	3.11323319774941	-0.359777705507068	1.8580451372686	-0.1936323818462	0.846463740984053	NA
Apob	2.92238724769575	0.360499500025906	1.96109095909575	0.183825996623905	0.854149961301976	NA
Ankzf1	91.3743437571819	-0.433111554237251	0.4677015981631	-0.926042493629053	0.354423897314925	0.652959781023641
Slc47a1	10.2683828789396	-1.10739519242915	1.14266596902786	-0.969132907118328	0.332478880930975	0.635488830809673
Wdr77	838.871463711771	0.0428933318700388	0.300959497592642	0.142521941367992	0.88666774956751	0.959746405829316
Galnt13	36.8162276970606	-1.42402910726859	0.811021273868301	-1.75584679853889	0.0791145711104761	0.302118768428131
Tut4	626.833570452297	-0.95368674309974	0.34927685429646	-2.73046075446576	0.00632458629236154	0.0604249938326812
Lurap1	12.8476301857288	-0.270024357101598	0.970053630453029	-0.278360235583566	0.780735841070529	0.91702870530721
Psmd8	67.9614279172932	0.811567362342174	0.522350997947441	1.55368203665964	0.120260279986079	0.37783047318839
Scamp1	152.878492859002	-1.24680961886378	0.396658619269491	-3.14328129604237	0.00167065207373113	0.0225881314626387
Uhrf1bp1l	540.011984397268	-0.733010424504943	0.340739458876996	-2.15123433875486	0.0314577079492018	0.173605957288692
Fam161b	40.6344412479927	0.0827916485197418	0.601428683186847	0.137658297374588	0.890510479408559	0.961022028308651
Gask1b	20.5756484012574	-0.530148470080214	0.82821908134131	-0.640106563617965	0.522103322126411	0.776528077686795
Tmem100	2.44496493213563	3.06485197487688	2.34454833892222	1.30722490297887	0.191136340237756	NA
Cars	1283.71906732003	-0.491931008414815	0.301120085708413	-1.63367052469284	0.10232805062208	0.348475483531784
Nelfcd	130.557666881039	0.401731413980772	0.433878887081817	0.925906804737003	0.354494414668434	0.652959781023641
Rmnd5a	381.106578470628	-0.734174229780377	0.345462211551315	-2.12519403058161	0.0335704259402215	0.181288777457484
Pcsk7	74.4166912208267	-0.652338380176531	0.49133624392677	-1.32768218962035	0.184283119749529	0.471398865531542
Tgfb2	52.5639809585803	-0.157129934798619	0.555528103837821	-0.282847859024772	0.777293465451885	0.915415553484455
Tsc22d1	1677.11062695242	-0.36895346981562	0.311942270004803	-1.18276202135074	0.236903476150938	0.537715991949882
H2ac6	32.0717527326007	-0.220304448783612	0.893944454710848	-0.246440869589455	0.805340972210004	0.927654799577084
Zfp286	85.0926731204431	-0.259968272101679	0.459198132583279	-0.566135299024832	0.571301808930779	0.80971760857073
Eci2	80.7058141238768	0.0116038844747854	0.469663197842108	0.0247068208198983	0.980288814514967	0.992831852983306
Uqcc2	41.8448025624992	0.13162387845676	0.646696837687936	0.20353258402707	0.838718780261927	0.942030146366244
Snhg18	4.17521805129279	0.900907219503412	1.60932928154154	0.559802912826177	0.575613876617231	NA
C430049B03Rik	4.10321066894515	-5.12937546590731	2.16644557521946	-2.36764566097521	0.0179016717093574	NA
3110009E18Rik	157.496074362025	-0.164445258467714	0.40682994633513	-0.404211292578375	0.686057350358588	0.872535099757529
Fn1	3903.12401246798	0.163660718774768	0.282867704644146	0.578576896859459	0.56287469731732	0.804617339714632
Kctd17	3.03266716156671	-1.10718120734187	2.01727006820979	-0.548851254370929	0.583107532869597	NA
Whrn	278.53057413873	-0.610717333095537	0.367505085492386	-1.66179287635515	0.0965543110711164	0.338712829141611
Hrh1	13.0532059621968	0.964571910155097	1.04771603526169	0.92064250015432	0.357237105486352	0.655353733035605
Igsf9b	406.916537483496	-0.589682327772573	0.327961361060367	-1.79802378507641	0.0721732386440916	0.28511540179875
Marchf2	86.4675290980559	-0.343878362152308	0.459008634573726	-0.749176238202278	0.453750989014283	0.728215001881459
Lmf1	336.57388318705	0.0399205863080308	0.330849444587373	0.120660883556322	0.903959642957849	0.965560406164615
2310039L15Rik	100.157825819908	0.748980927119642	0.432835760914723	1.73040445072468	0.0835580392152516	0.311123970159864
AA543186	9.9731144464639	1.15059001868651	1.11651816622864	1.03051616488512	0.302767767979983	0.609073751555674
A230072C01Rik	226.05405060996	-7.01860292923644	0.728677143523865	-9.63197897946221	5.85900496225632e-22	1.1565675795494e-19
Emp3	3.04922518844994	-0.426771754333918	1.91375358047927	-0.223002458982749	0.823533592701727	NA
Emp1	18.8648518024129	-1.23446712568914	0.872346996210698	-1.41511019244798	0.157036190241567	0.433881087149659
Eif4ebp2	424.81720944867	0.184232498451903	0.334604546232351	0.550597714604782	0.581909475878769	0.81584028036935
Eif3a	1162.28265805903	-0.147028010604918	0.30688173264472	-0.479103168956408	0.631865235443093	0.84277160457072
Rfxank	77.3482511504183	0.00544578525007058	0.50122420228402	0.0108649686612394	0.991331179807415	0.997792551540033
Capn3	11.2195072512132	-0.631380204465168	1.0603157824864	-0.595464308740747	0.551533149842629	0.796031703670503
Efna4	28.4863202663134	-0.236661064237542	0.731910245098305	-0.323347112330358	0.746432378135662	0.903399463554958
Ikzf1	29.0215055217304	0.767280530092178	0.695883641615227	1.10259888896257	0.270201392951331	0.574255645250152
Hira	2268.13831931041	0.429162338002917	0.289040973777624	1.48478028008962	0.137602037350566	0.407680182837718
Uhmk1	323.018291996148	-0.354491333163176	0.334560944470652	-1.05957177316097	0.289339460747677	0.594195713251556
Chrne	2.98981437612043	1.06897704638354	2.07357324220992	0.515524132267577	0.60618681063683	NA
Ccl1	2.37682382317786	1.76629212770989	2.17430768733715	0.812346908395952	0.416592601299178	NA
Gpn2	99.0579430459938	0.81810351462095	0.434088415420654	1.88464719526819	0.0594774859473287	0.256332789212909
B4galt7	80.1910236262039	0.620532771878946	0.497257880054548	1.24790937814977	0.212064245864176	0.508122565580437
Spin1	1068.31487574509	0.0598118408393769	0.293740600943151	0.203621292553128	0.838649452677599	0.942030146366244
Rnf144b	62.0770359368106	-1.05644667114542	0.521139352172555	-2.02718652264744	0.0426433409331341	0.210121623468911
Bag6	113.244001821328	0.568002413648924	0.414416265268263	1.37060839849334	0.170497063479018	0.452367208746748
Cdca7l	169.975615929246	0.0943968112804749	0.443601866208687	0.212796244721088	0.8314858929443	0.939597916390225
Dhrs7b	1028.53731617133	0.870564132416647	0.309526856658116	2.81256412388867	0.00491482229156342	0.0504616509641251
Ankmy2	278.929925962704	-0.34058051754972	0.338409466483509	-1.00641545607093	0.314215761737094	0.618378450295876
Plekhh3	16.9480844595818	-0.19975924265161	0.976458334431853	-0.204575285608923	0.837903966235596	0.941978673949956
Fdft1	727.788391791064	0.389968438434852	0.312089318361493	1.24954112650261	0.211467221060588	0.507165591295028
Stk32a	14.3463434540323	-0.411483656504591	0.922559704497737	-0.446023877369121	0.655579998267052	0.856680614906258
Cdnf	11.2836869033059	1.2635878851393	1.04129857200433	1.21347317581268	0.224948963965963	0.524577580029134
Dgkd	497.888810601408	-0.358271597849241	0.320822726344856	-1.11672761444004	0.264110806963799	0.569164555618492
Tfap2a	22.8435989850185	-1.78901502470085	0.812865349799185	-2.20087499749229	0.0277448743891989	0.160865107676372
Zkscan17	520.607683625319	0.585479560073643	0.316978860812107	1.84706184688036	0.0647381772558296	0.269430928436442
Ccdc85a	568.573577260596	1.15302183041319	0.372979877870623	3.09137811132305	0.00199229758776373	0.0257941136507697
Fyb	21.0808446929468	-2.36241409611711	0.89976027181283	-2.62560391931657	0.00864954014437114	0.0754335716495528
Cib1	50.5101561199192	0.386221767918703	0.54919866631066	0.703246004789517	0.481902453784887	0.749580601832208
Med24	368.089473215785	1.22210425818133	0.383020107610933	3.19070522381747	0.00141926003748502	0.0198979673636728
Mthfsl	10.3629903892537	0.328240055942454	1.08419713329846	0.302749422463281	0.762080830481041	0.909859415269586
Uhrf1	1647.96580360661	0.193705926162305	0.304933472498928	0.635239957669739	0.525271926504616	0.777756775678551
Firre	1683.2755418676	-7.95715230113341	0.443787124705815	-17.9301107629208	6.86428024950018e-72	4.14453053912659e-68
Igf1	8.30958316040135	2.64321273673396	1.26305846153162	2.09270815028524	0.0363752152589931	0.19026921605713
Pwwp2a	990.186885238827	0.238026503758774	0.312610116899866	0.761416508586694	0.446408330098112	0.72234113325025
Nrf1	1308.61620607852	-0.182891618419982	0.294120346402763	-0.621825795654183	0.534056422412202	0.783767351706618
Etl4	4309.08030627326	-0.0854712365043052	0.282739540157757	-0.302296723184227	0.76242587608604	0.910111298320633
Klf10	322.411542598369	-0.288538396654338	0.336210550833455	-0.858207441554289	0.390777927644637	0.682650999265941
Gmeb1	549.010001011933	0.211931246594519	0.323930993287736	0.65424812995979	0.512951957810003	0.770500001204285
Atp13a2	49.3448973173426	0.261064868672457	0.544292127297874	0.479641089002164	0.631482624080728	0.842482127085641
Magix	11.7021938294144	-6.654941238531	1.75465246627092	-3.79274036680005	0.000148993914214635	0.00330751023060204
Alkbh7	2.49939525113953	2.33234116897373	2.21564130093356	1.05267092105162	0.292491840436832	NA
Mpp2	9.43469039991791	0.250517727361439	1.11185309457431	0.22531549229294	0.821733848405977	0.935756470250382
Pex7	421.240913341204	-0.0703064498398706	0.355116450181407	-0.197981394001758	0.843059621029282	0.944000174310736
Slc66a2	124.995840186936	0.101257257784115	0.422858445987435	0.239458993298964	0.810749690185756	0.930643162889017
Ano7	11.3640812966954	-0.40814863628247	1.03330953887696	-0.39499164667159	0.692849052785984	0.876807002297757
Ank	332.865496419951	-0.410697066086428	0.339844686977129	-1.20848458670789	0.226860920977496	0.526184468015591
Meaf6	360.534783820734	-0.169468930813053	0.336723236816434	-0.503288494180875	0.61476145467199	0.833330780479156
Golm1	516.95861604544	-0.257010744861819	0.327882844864886	-0.783849319618195	0.433128530522555	0.712679170958567
Zfp933	57.1119928867649	-0.0758900736607862	0.533912739966384	-0.142139469579925	0.886969842447697	0.959911441333199
Tspyl3	6.66032194507956	-0.110584575690183	1.36293231958151	-0.0811372465832625	0.935332804832237	NA
Lad1	12.7457755125587	-0.571055124680079	0.977340519443355	-0.584294944616973	0.55902189280982	0.801789616213145
Ginm1	49.3857758877768	-0.0966987596512704	0.549876041547612	-0.175855560789872	0.860407418528578	0.950912524066349
Plekhs1	2.31710795492093	-4.27580283650892	2.58434018607264	-1.65450464282984	0.0980250207613597	NA
Gm5141	56.6017726002067	-0.509024667209569	0.523541087900537	-0.97227262381797	0.330914939384571	0.633752512538508
Ccdc149	6.96887529985651	0.609162799210444	1.29066922042379	0.471974375441002	0.636945078945291	NA
Bcl2l1	292.635557929129	0.027019820843459	0.364165003076469	0.0741966433215583	0.940853916732372	0.980525237365194
Map3k10	91.9063263915613	-0.22691750977654	0.485138655652559	-0.467737433685456	0.639972367958449	0.848013646592788
Clgn	22.9211930563407	-1.26472122717211	0.774861678513499	-1.63218966977224	0.102639536280703	0.349143130969699
Rbm46os	2.95481494917914	-0.672262242646773	2.00982197162691	-0.334488453274591	0.738011002599948	NA
AI987944	201.309996425214	-0.810183847096355	0.384808260545801	-2.10542218076923	0.0352545746999903	0.186767732442434
Cgnl1	58.9011401087617	0.0282718665508143	0.514154719251108	0.0549870797490563	0.956148757086381	0.985225795820547
Col17a1	21.7733266474735	0.135813303401528	0.801098456342791	0.1695338473395	0.865376751342478	0.952367192424336
Pde7a	987.049075752445	-0.410231387153878	0.329851551438113	-1.24368487995681	0.213615562941323	0.50984026936386
Klhl12	302.507259582877	-0.303745783843703	0.353344984347177	-0.85962953289089	0.389993290024504	0.681939778802617
Stard6	28.293125490095	-0.238121700138075	0.711396697714314	-0.334724213512868	0.737833134316591	0.899032146588555
Ogdh	1594.88427695966	0.10825397525378	0.288029067314051	0.375843925279062	0.707032930205408	0.88317168296978
Bpifb5	2.50995374823663	-2.03415765126489	2.27681196263657	-0.893423648788857	0.37163034291363	NA
Ptp4a2	691.686634041532	-0.615775775396503	0.317736103871287	-1.93801009043011	0.0526219914962268	0.237660250928577
Sez6l	7.58060561832015	-0.989448153619216	1.28638638078993	-0.769168710424025	0.441793162737232	NA
Slc19a2	637.955844032211	-0.0992856268791621	0.316739690574571	-0.313461273827276	0.753930238175916	0.907337965906812
Uros	92.2790537011146	0.49761771509821	0.440867917879682	1.12872290070791	0.259014745554054	0.563004946671872
Urod	29.3332450554581	0.774398598992616	0.688337065772688	1.12502818386414	0.260577091457758	0.564679050919522
Akap1	726.988328161247	0.649102908224905	0.32430602293123	2.00151357769433	0.0453370720416671	0.218503097482792
Ak4	281.148671912467	0.142269931696149	0.399784967784201	0.355866135949725	0.721940817400533	0.891551744760947
Sypl	219.604461507155	-0.513890844877057	0.362113830319465	-1.41914172243488	0.15585770220281	0.432052010270727
Eny2	98.8644775253741	-0.263342292829167	0.462738369011005	-0.569095433758822	0.569291377013221	0.809112636560994
Man1c1	173.355053953309	-0.769548300911707	0.410186326906644	-1.87609447324862	0.060642308472004	0.259540180121509
Gpatch3	76.0771588493273	1.20702040638086	0.523473589183488	2.30579045690455	0.0211223437233527	0.136315092332208
Azi2	227.743738132185	-0.324813472057253	0.364786150137379	-0.890421612593921	0.373239541642346	0.668526378318953
Dmrt1	136.257651411049	0.338289623871837	0.558681000211786	0.605514817478305	0.544836982312336	0.790334982314108
Gtf2ird2	97.8158766938131	-0.0298888724585306	0.454391630842074	-0.0657777794083506	0.947554747378226	0.982418732599065
Noc3l	448.524047839147	-0.363313040017461	0.320615083850927	-1.13317513216685	0.257140715050588	0.561045528974018
Rcn3	18.049424739018	0.818256486850453	0.833104508992755	0.982177479557452	0.326012420269741	0.629589828531112
Yif1a	14.5264718656046	0.980227468496065	0.917400394988916	1.06848380908742	0.285302329998823	0.591059493290258
Trabd2b	12.4798081169596	-0.665601079351773	0.994036019536836	-0.669594528035216	0.503116303244153	0.763953944174052
Arhgef33	17.7064268964486	0.987884495490802	0.832618569197916	1.18647905780249	0.235433167028315	0.535990590159742
C8b	4.45492186509579	0.293441697699327	1.56166952293614	0.187902557736812	0.850953037669326	NA
Bloc1s5	1.69711143714068	0.120402244233641	2.79142377357152	0.043132914956725	0.965595581364893	NA
Myl6b	23.1441612265182	1.14733343637176	0.836276849864473	1.37195408022798	0.170077733300734	0.451634143974102
R74862	34.457970932118	0.528868331226407	0.648901132977696	0.815021432925414	0.415060041819287	0.701110505079419
Nkx6-3	27.9578684521494	0.42986276776467	0.717880151195781	0.598794613625467	0.549309854663997	0.794073315141251
Ddx28	8.87114967265362	0.552510512532785	1.14105808018118	0.484208930403486	0.628237599663652	0.840647743988373
Hsf2bp	777.809984424581	-1.14176285606401	0.321326472589841	-3.55327977449719	0.000380459602908053	0.00720011381255639
Zfp661	45.3900674509985	-0.430394331758705	0.570258150104187	-0.754735958933811	0.450407426099295	0.72566269265194
Scaf11	667.852107257072	-0.136735134075924	0.323101478208376	-0.4231956313977	0.672152533870505	0.865044159753192
Mon2	621.605279957277	-0.539461641500354	0.317320605943053	-1.70005234893938	0.0891210792163237	0.323666166834036
Polr3e	546.577254196058	0.130985031301167	0.342957258769394	0.38192814979677	0.702514659703322	0.880614067863748
Erlin1	180.616000112058	-0.341951474940095	0.395241865210649	-0.865170178158754	0.386945390927936	0.67947123456909
Zfand1	274.004155253598	-0.083818358038695	0.369862863714955	-0.226620096964619	0.820719163710629	0.935143201276181
B9d1	187.900566015576	1.19544876205802	0.432400943727867	2.7646765794535	0.00569792585957239	0.0559887024996005
Smim8	22.7803644725231	1.0460908047142	0.765972270774751	1.36570323055706	0.172032129952349	0.454750866154454
Pax6	10.2981349862869	0.863180877909846	1.09684473074994	0.786967246785847	0.431301039832644	0.711456775442375
Fstl4	124.231680683375	0.870338729977992	0.413498976917541	2.10481471191537	0.0353074400316619	0.18697059968892
Kank3	346.99684154226	1.0331372113596	0.393545935097053	2.62520107368106	0.00865978108018014	0.0754335716495528
Fgfr3	3.16566367349126	-2.37361139071796	2.089822139276	-1.13579588717549	0.256041998758452	NA
Gabra1	4.70649011845793	-2.07429257418641	1.64801970069095	-1.25865763213676	0.208154020759218	NA
Gk5	573.250414237751	0.130233887908229	0.316468813833768	0.411522027496325	0.680689792718878	0.870000072753853
Rpp40	186.924682551308	0.0245040580128541	0.369413335955834	0.066332358980629	0.947113221206337	0.982384342969798
Slc6a15	188.869906950667	-0.348527260722394	0.434931270969335	-0.801338703344157	0.422935590480296	0.706252599751163
Slfn9	7.2884512490422	0.336091406589647	1.23846359841443	0.271377703002282	0.786100549239043	NA
Ranbp3l	4.80065915971032	-0.887208709167246	1.71174460323907	-0.518306707372358	0.604244293877451	NA
Nol11	610.972138058266	0.853205522311646	0.333594196687643	2.55761500284891	0.0105392702852043	0.0870201911386463
Cep152	796.071911701627	0.0111691270761471	0.300334402509979	0.0371889699708177	0.97033433321823	0.989654973938244
5830411N06Rik	3.26196597113991	-1.18797423212373	2.13862275786921	-0.55548564035078	0.578562529375886	NA
F8	90.4616364959148	-8.17797629104774	1.43271198572641	-5.70803927971704	1.14285049352063e-08	6.66541576471055e-07
Fmnl1	12.9191734707648	0.764767093833234	1.11315728647329	0.687025187838612	0.49206685610404	0.756495306814156
Car12	13.4817759625245	0.201587212866193	0.990577801721777	0.203504674257593	0.838740592594389	0.942030146366244
Jakmip1	831.0381841741	-0.145457470298641	0.344276466993616	-0.422501925759969	0.672658695378196	0.865338251493647
Nasp	3372.52408465688	-0.107020783546377	0.318953405186177	-0.335537360022564	0.737219767223919	0.898657308878026
Smad2	764.460426290456	-0.617976477141929	0.327642720309939	-1.88612912430145	0.0592775564994896	0.255948059375411
Dcstamp	56.3043070534257	-0.418556503474732	0.530717029321142	-0.788662282064176	0.430309418430681	0.710683504683236
Des	6.58545038275557	-1.02760100360699	1.37790704004051	-0.74576947046934	0.455806685191285	NA
Ddx4	38.9364132873916	-1.13467589671544	0.704305720065443	-1.61105591561859	0.107167535725487	0.355406216307501
S1pr4	13.8134717830078	-1.05120497558793	0.947999764495486	-1.10886628347146	0.267487870861787	0.572404919352717
Asb1	136.644927789734	0.0647298074595077	0.40609836447978	0.159394405693871	0.873358146174826	0.955404514915446
Rtn2	29.1249085403329	-0.832234813707349	0.768302133057544	-1.08321294175688	0.278713916644072	0.583770529621301
Ccdc115	45.0614799963969	0.60994559520211	0.617769376509739	0.987335433569349	0.323478225437975	0.626785642277614
Gm17801	4.86379414709245	2.02385369325304	1.6544021918861	1.22331419964196	0.221211045986117	NA
Fam216a	49.4765910234912	0.302208257150749	0.567447708276434	0.532574636821914	0.59432806317237	0.821896534817174
Tacr3	3.22009399249516	-3.29768954145564	2.19873902682755	-1.49980943678146	0.133663772172885	NA
Ngly1	121.676508301099	-0.819261864252249	0.497458967502096	-1.64689334753785	0.0995799695176849	0.344303580943523
Cand2	184.108603445133	0.318312022884547	0.41021038945965	0.77597260104466	0.437765163605216	0.716020509881588
Fastkd3	273.753487083537	0.375503823045135	0.341782711522294	1.09866242611467	0.271915337431062	0.576399920587885
Mfsd3	8.85029950472784	1.59693363336095	1.18161087337212	1.35148860707719	0.17653896700952	0.460737627456366
Aldh3b1	31.4937373340275	0.194134619880979	0.661697957325008	0.293388573641349	0.769225158296603	0.912140877085714
Pole3	8.03974949141239	0.467657571538247	1.27270002148881	0.367453102571004	0.713281067483763	NA
Slx4ip	612.989704552115	-0.485695726705664	0.369159911629283	-1.31567841308134	0.188282002595171	0.477722971331203
Cyfip1	934.273145180269	-0.26915607826179	0.297926648547183	-0.903430691998547	0.36629735684906	0.663031729503238
Egfl7	47.4779699987112	0.339949443780094	0.611659681789004	0.555782004113459	0.578359889214846	0.813075023393853
Exosc1	305.041271043984	0.476848988368905	0.341970197897013	1.39441679801733	0.163191778411225	0.441114062627487
Gabrb2	30.9839898299841	-0.473700112032783	0.730993067983677	-0.64802271427745	0.516970259164146	0.772835301798341
Vps39	51.0413899574254	-0.347551189458087	0.550479902716972	-0.631360359829121	0.527804928668118	0.77958616780714
Ppcdc	390.634103432479	-0.0144981235939388	0.320355774336538	-0.0452563204891955	0.963903002941085	0.987774585327135
Ptprf	522.686110011462	0.0917377057168049	0.387726318243001	0.236604278328379	0.812963800812973	0.931517996805792
Acin1	733.489464328791	0.0308685523361999	0.301764716187222	0.102293444794415	0.91852375831124	0.972327229015058
Trim44	383.416107922873	-1.0969099652634	0.391832910282882	-2.79943296358513	0.00511924448888349	0.0520071465058306
Pank2	568.389137764796	-0.776175117003648	0.352103839641569	-2.20439265244529	0.0274967419606448	0.160368498225925
Mvb12a	62.6889292128644	-0.902774348366664	0.532769276136283	-1.69449401233065	0.0901714485366532	0.325729126175056
1700028M03Rik	3.34053216406057	-1.75257639973783	2.04400378471308	-0.857423265477877	0.391211005983421	NA
Pex11g	123.85825242013	-0.00396401328070429	0.427431536885932	-0.00927403089997583	0.992600499997586	0.998201819536721
Stox2	207.377757387581	-0.978280358365408	0.361874094237698	-2.70337217817759	0.00686398422847881	0.0637921498984401
Mier3	374.227516717887	-0.358415240864396	0.337184446977438	-1.0629649263994	0.287797857259659	0.592829395809711
Fcho2	815.697736439676	-0.940761875889623	0.336093984189278	-2.79910358454918	0.00512446954958733	0.0520190417648378
Morn4	50.1624320088837	-0.369723325133022	0.544605983324373	-0.678882231289793	0.497212485096349	0.759220920655868
Myo1a	7.4251337063604	-1.18912140436463	1.38532718103066	-0.858368637133024	0.390688939970231	NA
Tspyl5	6.58460298908826	-0.1160470876952	1.30286893741594	-0.0890704232502186	0.929025942771391	NA
Lrrc9	20.640379076293	-0.488196258320019	0.804460149780471	-0.606861953887017	0.543942528863657	0.790142260596579
Nanos3	33.4305257498423	-0.733703082706628	0.678859088346549	-1.08078848070468	0.279791213694294	0.585071881178534
Ffar1	2.10967834973401	0.184457320416288	2.2074197598388	0.083562412447444	0.933404352894233	NA
Rtl1	397.923790765276	-0.233606614637608	0.431910504850102	-0.540868101179162	0.5885984989789	0.818488110195687
Mfsd7a	3.83921748835808	-0.511591080331704	1.70969390905176	-0.299229632639591	0.764764840920766	NA
Dbhos	215.602817400426	-0.160591052384008	0.371566908794806	-0.432199554327623	0.665596383248316	0.86288134261053
Ppp4r3a	1282.30056930817	-0.129399802012756	0.300690547556382	-0.430342101088138	0.666946805861571	0.862937050998342
Cdc45	770.564602788162	0.710917390207593	0.31940941512229	2.22572459216773	0.0260326344777474	0.154999876094653
Usp19	138.498550609116	0.879334167312281	0.431624682365402	2.03726571542046	0.0416234215643091	0.206923720298973
Calb2	38.6364620879928	-0.0752623364301565	0.612559220183704	-0.122865404601347	0.90221368114074	0.964531223355844
Anxa2	14.9870480414011	-1.13634309667835	0.965128920192918	-1.17740031710086	0.239035763371875	0.539366580215941
Rabl3	170.415876521827	0.786941415383994	0.382336197077395	2.05824460618542	0.0395666586719017	0.200110286724151
Rbck1	359.712613778092	-0.0251655753084377	0.344025564011508	-0.0731503060847999	0.941686510384262	0.980745098599063
Map2k4	1141.72570272602	-0.0498575843728836	0.313293014434055	-0.159140427892873	0.873558237213283	0.955458960158906
Mmadhc	217.903176534154	0.0239969330701783	0.357672887290192	0.0670918426386308	0.946508587895644	0.982259114468539
Slc6a16	5.77676679956794	-1.16653952489871	1.46650103056643	-0.795457691869566	0.426347312143677	NA
Gpr137b-ps	3.32879558911872	0.56115566100329	1.81334745812555	0.309458431967227	0.756972827786506	NA
Tle4	2662.35981360014	-0.328662855698075	0.317269275216073	-1.03591138938444	0.300243483659926	0.606967723151176
Ralgapb	614.291146697355	-0.564224063564705	0.324926477571576	-1.73646687023348	0.0824813173640854	0.309006466530075
Mfap5	11.1466737618102	1.80931000860269	1.06774373981791	1.69451708413785	0.0901670681126429	0.325729126175056
Mb	14.7063208494995	0.839328478790834	0.909621583640337	0.92272269467465	0.356151735832502	0.654309572181928
Slc25a14	75.776666083671	-9.3203037494417	1.52386888790642	-6.11621106212524	9.58263906014218e-10	6.40389800941064e-08
Ctnnbip1	128.522419062113	-0.514799816580574	0.440023658984359	-1.16993667515245	0.242026453419924	0.54232436418591
Zgpat	77.6449857736192	0.0513340208286404	0.477089054375273	0.107598404025135	0.914314263045614	0.969791378783027
Slc35c2	91.3475927337191	0.330138843682966	0.456059117927706	0.723894843245518	0.46913029609412	0.740563528338866
Psma6	460.973592341634	0.406051714635243	0.316005269088431	1.28495235477107	0.198808934014236	0.491940776225713
Gm3772	4.69793146462287	1.16437223960888	1.56105725419791	0.74588695352314	0.455735706984276	NA
Ppwd1	206.74880496445	-0.575629300380434	0.368900096534304	-1.56039346638367	0.118666927875443	0.375120806003896
Lrig3	237.771142232448	0.31880013686863	0.389709753289234	0.818045055782895	0.413331460570008	0.700141680562611
Ikbkg	148.773709063385	-8.88306015337577	1.37750846800099	-6.44864286479974	1.12856149573552e-10	8.18111443603526e-09
Sidt1	12.418380518321	0.0991564519226267	1.05456004559051	0.0940263689462117	0.925088210135218	0.974903901940112
Trappc12	164.380596799513	0.339274593196783	0.38063352770558	0.891341851155087	0.372745802931411	0.668056117400576
Jmy	341.992443758422	-0.56806889069524	0.339838303540247	-1.67158582413287	0.0946060220381129	0.334458598792407
Taf4b	422.840047620441	-0.381055925532157	0.345107144579692	-1.10416701455499	0.269520695459722	0.573942546730459
Mta3	1319.05268473704	0.364812150167003	0.304428704951767	1.19835003806492	0.230780774145786	0.530867177514255
Gpm6b	17.6537469629174	-5.80471647172032	1.57170310035755	-3.69326526772123	0.000221392867918194	0.00457438307287979
Zfp82	111.315885541549	0.378285277456812	0.455534325306571	0.830421016467266	0.40630078718447	0.692539521317582
Mfsd6	50.5563419516506	-0.504878132210944	0.574787260586536	-0.878373907758057	0.379740839338428	0.672526529958782
Mmp16	20.1641348385777	-0.10692768852117	0.830403564456248	-0.128765931527747	0.897542863757194	0.963249986606995
Med8	99.4817780926523	0.271585534291794	0.440572703967895	0.616437495663791	0.537605812698903	0.786637037602876
Txnrd3	144.489030738405	0.181304622032067	0.40407367015922	0.448691997082181	0.65365385856587	0.855885525141349
Anxa7	544.4116066405	-0.287228791711523	0.315333900091236	-0.910871909516926	0.362362867987677	0.659313380480698
Naga	91.9531223351475	-0.402783516644665	0.458408870599163	-0.878655589971912	0.379588044805184	0.672526529958782
Icosl	25.3386069116403	0.327494980321062	0.761640801982036	0.429986129247296	0.667205731183817	0.862937050998342
Fbxo17	31.9961854884688	-0.635762827246869	0.658377370864715	-0.96565109218723	0.334218800111571	0.637273516546032
Fbxo16	20.7253706666525	-1.22294192498972	0.836419165687604	-1.46211609580271	0.143709398701394	0.415581540396121
Tdrd12	1909.91492400006	0.661253217654489	0.305436661398065	2.16494383689161	0.0303919865709588	0.170213696941062
Slc27a4	47.4864435099522	0.73718429452715	0.609368907802627	1.20975042390237	0.226374674766087	0.52582505632572
Uba52	139.709750204728	0.740913091334828	0.529627988025917	1.39893115183817	0.161833629854613	0.439359864849559
Jag1	244.92022752425	0.870889621891271	0.407361199261849	2.13788064123277	0.0325264318163076	0.176991792466091
Mthfr	224.256526151134	-0.438736259937449	0.366815392280475	-1.1960682925813	0.231669909822085	0.531896438581072
Zbtb10	78.8452279109544	-1.72874248414595	0.505072324052906	-3.42276224971864	0.000619882697992019	0.0105627023876967
Thsd4	104.938164122591	0.956345489260442	0.425391747380371	2.24815242690947	0.0245664720088781	0.149243079805531
Mpdz	70.7761330302581	-0.165370053397665	0.483493112152538	-0.342031870239948	0.732326908092872	0.897184614118938
Nebl	57.470610948072	0.0445405606448309	0.560713899457064	0.0794354495010009	0.936686273090976	0.979500221582423
Serbp1	2274.81755175331	-0.0743390167274556	0.321246377991376	-0.231408108605823	0.816997766352611	0.933472692793442
Arhgef1	198.795981347021	0.727249704768984	0.385033157482983	1.88879760258342	0.0589189541580433	0.255229271033712
Snx27	403.002324406845	-0.67851082742973	0.332883583831311	-2.03828263208547	0.0415216757748431	0.206878248179595
Slc4a7	593.111745986615	-0.820464042334625	0.357750808657526	-2.29339535363581	0.0218252538976443	0.138770977582098
Tmem74b	2.38724890714074	-0.100912254928166	2.08836630275135	-0.0483211469152791	0.961460301436509	NA
B230354K17Rik	208.823406153555	0.635974475339741	0.357878484625394	1.77706820236886	0.0755570191023046	0.293157578500656
I830077J02Rik	8.11787721527142	-0.990349365498214	1.24724745293905	-0.794027971886832	0.427179147406148	NA
Slc22a15	2.83152954068437	-0.957966863315155	2.07626410584762	-0.461389695375036	0.644519043228191	NA
Gm3704	9.30728057696787	0.0841767990259963	1.24559103243562	0.0675798049552408	0.946120131951417	0.98217373892141
Zscan21	280.661767016485	0.175694365147485	0.350838884522155	0.500783615780737	0.616523417696012	0.833967559745833
Gm5176	25.5773856675061	0.336400182621078	0.78658462097315	0.427671954995623	0.668889970842338	0.86325962742688
Mrpl41	47.8881494300488	1.35885689528162	0.613388728526625	2.2153274621554	0.0267375962093799	0.157299448400987
Mcm5	1669.51557080604	-0.427741917019878	0.295432472785652	-1.44785003823943	0.147658995017976	0.42145286375183
Fbxo46	219.067263886449	0.199167784747943	0.39774967277493	0.500736514397194	0.616556570612824	0.833967559745833
Ppm1k	60.6647887093627	0.420106619009415	0.53626731606716	0.783390310060968	0.433397944640718	0.712695939764609
Rfx5	25.9645391012977	-0.197089064966161	0.727323212460181	-0.270978653767291	0.786407450062338	0.919940036037408
Yipf2	38.7913404057127	0.872532822737157	0.618984051282438	1.40962084714365	0.158651667956394	0.436204991625589
Crk	1332.96556339285	0.301304775012503	0.29278384780923	1.02910313279585	0.303431214195303	0.609697655518391
Bmpr1b	38.0837370705719	-0.274977358437728	0.702499113183981	-0.391427338877953	0.695481387601672	0.878081114403887
Aurka	298.345233202576	-0.0284996204055129	0.414153228483796	-0.0688141935047792	0.945137520087485	0.98217373892141
Cfap54	13.9702295576964	-0.597608690651591	0.987337688100263	-0.605272844189155	0.544997721828907	0.790334982314108
[truncated: 13,188 more rows]
