# Supplementary material for: Transcription elongation can be sufficient, but is not necessary, to advance replication timing
Source: EMBO Rep. 2026 Mar 24;27(8):1964–99. doi: 10.1038/s44319-026-00735-2 (PMC13121604; doi:10.1038/s44319-026-00735-2)
Supplement: Supplementary file 4 — Source data Fig. 3 [file 44319_2026_735_MOESM4_ESM.zip › Fig3/3D/R26vhPGK_Ptn_129_DESeq.txt]

baseMean	log2FoldChange	lfcSE	stat	pvalue	padj
Zc3h14	308.005653823782	-0.761352335525826	0.24432596613616	-3.11613353081568	0.00183239277891066	0.0138291425114921
Troap	108.118692068926	1.05079640054007	0.334490277834086	3.1414856280555	0.00168093058362548	0.013077143326561
Clca2	2.19152004194826	-0.298754268725662	1.69909590415151	-0.175831315934372	0.860426466348219	NA
1810013L24Rik	563.079299594239	-0.760378856246852	0.222322292240393	-3.42016470136368	0.000625832326838322	0.00626063415917777
Srsf7	534.345561647971	0.00662503762170213	0.206767479861349	0.0320410038664912	0.974439351314564	0.988640913181449
Fignl2	2.54485962473018	0.527169487777968	1.58519605344773	0.33255791082207	0.739468018849306	NA
Sema6a	59.9035310243229	1.36129528401767	0.372894505535295	3.65061770503566	0.000261610385697258	0.00320737510318916
Anapc15	33.9379794297487	1.32919361675009	0.477678033697414	2.78261406843771	0.00539229062668303	0.0305675202730939
Misp3	1.93402619305887	-0.899515252259107	2.01247562886971	-0.446969513247875	0.654897072233811	NA
Nmb	13.4751734371901	0.650920863631598	0.715722169552272	0.909460250530997	0.363107230648935	0.553456384151321
Tcerg1	886.265957371191	-0.481697165418902	0.233856031370262	-2.05980218939162	0.039417455198053	0.124534072721444
Zfp712	28.7862304295994	-0.670185480072162	0.525735443339445	-1.27475803384147	0.202394898761714	0.382347069354436
Fam129c	9.87954980673779	-1.78447982612512	0.872547166937167	-2.04513852516311	0.0408412030949478	0.128063549854803
Atp5g3	301.648005353552	1.28797876165622	0.269548083022717	4.77828945104267	1.76792757357742e-06	6.04441592842294e-05
Vsx1	3.22258188543691	0.131859917556347	1.41008738790019	0.0935118764183147	0.925496915020765	NA
Fyco1	146.294045784063	-0.312999685184547	0.278383275309205	-1.12434802283612	0.260865413069235	0.451530033069186
Tlr3	3.76047813157996	-0.903232144876549	1.36171457114003	-0.663305044992181	0.507135206134119	NA
Trafd1	11.0673050234145	-0.868884888750984	0.801976915101437	-1.08342880248752	0.278618137014648	0.471157544835744
Erfl	3.64881971586021	1.07541069823356	1.32547286467899	0.811341165021897	0.417169776283216	NA
Armc8	214.200161347167	-0.078901361943415	0.265903420827983	-0.296729397830717	0.766673111097915	0.867780582071541
Ppil4	256.475753206789	-0.203360664344037	0.24554310004451	-0.828207611238813	0.407552934118279	0.595140288242883
C530005A16Rik	22.5303055350175	-0.103314464899234	0.557295182855851	-0.18538553369473	0.852926654197169	0.92294854949191
Katnbl1	300.129854082122	-0.408335185583656	0.262893146311385	-1.5532363293336	0.120366685080899	0.270100343902358
Spag9	247.131915845033	-1.06857366625796	0.241741100790264	-4.42032266240511	9.85536349386559e-06	0.000249744807533879
Taz	36.2929772359983	0.0741542527402943	0.451259982549862	0.164327118751552	0.869473634194383	0.932194559302227
Gfpt1	107.009419583263	-0.92899418020879	0.304824531906077	-3.04763587890962	0.00230649222311703	0.0163001985406164
Abcc5	1363.317946896	0.080999645954104	0.213174763024881	0.379968270187077	0.703968968579981	0.825956617242282
Kcnmb4	10.3458961974431	-0.647973418023428	0.82302826649439	-0.787303965613974	0.431103948811463	0.616767349957852
Gm4013	4.88557723752642	0.242644614665548	1.13905920844005	0.213021950806097	0.831309841341913	NA
Hpcal1	144.882538418466	-0.686971929798229	0.316977446341056	-2.16725807380968	0.0302151814553874	0.104426601655344
Tbc1d31	277.141662681566	-0.792040203117206	0.276363128092733	-2.86594021634984	0.00415772755130765	0.0254359949565238
Cyp3a13	3.10657393775126	-0.854710803239821	1.44902711947056	-0.589851488460832	0.55529021992518	NA
Akap7	329.415797427335	-0.44765181026254	0.269783628440322	-1.65929939059131	0.0970554780253711	0.234797884026627
Ablim1	111.769090046752	-0.0188041422662205	0.321214032003831	-0.0585408493798186	0.953317825168877	0.977941972922647
Ulk1	1038.3819256843	0.730005363356547	0.192676641153941	3.78875902644213	0.000151401680972179	0.00208875690389067
Golga3	136.349415619724	-0.193077463401925	0.281467181266537	-0.685967943165244	0.492733323548999	0.669262026031512
Mir1193	18.0521912718832	1.41642243614973	0.65456402557443	2.16391732635583	0.0304706949358416	0.10497483724626
Wdyhv1	170.911032939471	0.0181268851287895	0.265193209488998	0.0683535040875227	0.945504233579356	0.974675143143175
Traf1	21.2040443790296	0.898045918135591	0.596016400004534	1.50674699241289	0.131875521299177	0.28663344509186
Rxra	95.7128167460989	-0.186628413436437	0.37802590034087	-0.493692133973233	0.621523621319478	0.770495919050541
Dapk3	69.0364594136965	0.140310537562551	0.348750612541233	0.402323415406079	0.687446024243555	0.813981788041269
Ap3m2	18.149445513736	0.741900595551773	0.630673852987614	1.17636174710155	0.239450350945707	0.426894966029045
Sirt2	18.3916929527543	-0.0371894923596699	0.607409049288879	-0.0612264377740327	0.95117887492653	0.977071719130347
Inhbc	19.8328366706098	-1.01183585093742	0.635824095581206	-1.59137701444375	0.111524754041222	0.25697153237613
Slit3	175.624910801621	-0.721071977362277	0.265469555615481	-2.71621344937463	0.00660333299172277	0.0351433095468971
Dcakd	289.661137569645	0.175411467678268	0.26878759215998	0.6526025486097	0.514012542098457	0.685867719736068
Vps35l	336.60147073514	-0.202683939251428	0.232649937746414	-0.871197049157827	0.383646570852704	0.573575772986769
Cyhr1	15.9269289628584	0.342433893871205	0.668536340801669	0.512214329980295	0.608501015076151	0.762421143150321
Taf10	33.9826533893008	2.0660276946652	0.507648663690352	4.06979835157294	4.70538467707711e-05	0.000854517610096477
Hagh	24.6271052565626	0.0470150372413158	0.57535938852498	0.0817142088562175	0.934873979114263	0.967753533327011
Ogfod3	67.2734918574771	0.286260639018715	0.387739655772853	0.738280531167577	0.460343994706127	0.641452525926068
Syn1	190.972615079977	-0.692089806946545	0.286597386140564	-2.41485038041172	0.0157416744940789	0.0656155895205705
Fundc2	76.5288480868666	-0.231766256963852	0.352399051288852	-0.657681273874597	0.510742957737876	0.683266429794371
Rab5if	135.117683640561	0.273851744812552	0.293004621232474	0.934632852071212	0.349977542560899	0.541677540281747
H1f5	153.059533052097	1.75918993985749	0.747102442218111	2.35468369589924	0.0185384782720594	0.0736251105932639
Pop4	61.090210377674	0.545143093763119	0.376763889550366	1.44690908253893	0.147922389003032	0.30898153095253
Carnmt1	606.808737912315	-0.00552528774517257	0.227074500951	-0.0243324887736508	0.980587398503688	0.991656195719685
Iqcm	16.4971417015102	-2.52113991869503	1.58992143405547	-1.58570094389146	0.112807164961057	0.259432919911389
Clcc1	128.270899913746	-0.242510749975356	0.282299480681376	-0.859054892308043	0.390310232057717	0.579390666778814
Ilf3	558.617968003541	-0.0026295047437905	0.202561476325528	-0.0129812676698936	0.989642737836782	0.995238990700066
Tpd52l2	315.397744878942	-0.327057543143225	0.222605421708765	-1.46922541523321	0.141771658978066	0.300591651531824
Arhgap25	1.68091022075802	-2.74986159254802	2.13996375107373	-1.28500381895173	0.198790949512898	NA
Banf1	53.633251450695	0.737603347456835	0.407324042360285	1.81085148616003	0.0701638440010703	0.188457850766824
Tbc1d23	280.603322459838	-0.653192708789063	0.228903387645202	-2.85357379595231	0.00432304860526696	0.0261377945881235
4930473A02Rik	16.6892437813768	-0.173779821730678	0.692128089543684	-0.25108043490223	0.801751922171822	0.889701317851289
Pard3	3561.37386746598	-0.549968776978461	0.24273827836011	-2.26568623907995	0.0234706006722345	0.0871015275559976
Rorc	4.70319004351612	0.764385495040969	1.18540360208129	0.644831425937028	0.519036434275155	NA
1700123J17Rik	120.406403996187	0.354160244080927	0.312572968563392	1.13304821497736	0.257194006315781	0.447459166427331
Evi5l	31.4285779511752	0.313571879042081	0.4784213221364	0.655430401057	0.512190683381426	0.684333305515025
Pex5l	12.0631139671149	-0.508718946377508	0.82900477252727	-0.613650202310233	0.539446501737087	0.70717699951746
Mtmr1	55.7723185446072	-0.801409649459033	0.409208513888843	-1.95843835662893	0.0501785976764428	0.148030529384986
Mtor	325.18118376435	0.0538768791056724	0.246602341105791	0.218476754373388	0.827057668187587	0.906287997747573
Zfp758	17.274011773374	-0.588216316578797	0.631945877627937	-0.93080173065883	0.351956134307025	0.543749338623063
Plekhh2	106.646528096927	-0.212493883397215	0.301669453036857	-0.704393107283729	0.481187997289299	0.66054286164611
Adgrl3	124.453520276192	-0.748582633903589	0.299876241766769	-2.49630524076597	0.0125494561089856	0.0560514608584597
Golga5	97.3873919510247	-0.321250318434039	0.308721968895903	-1.04058133466478	0.298069897702914	0.490559873760244
Plekhb1	61.274926219094	0.783000294109492	0.371959941091304	2.10506618484836	0.0352855472523155	0.115861706117457
Nufip1	532.964097477793	-0.0201396337069779	0.201899758201734	-0.0997506578826845	0.920542281889148	0.959680580129379
Smap1	171.878405053957	-0.70602885697132	0.266533941133371	-2.64892663939573	0.00807478575004516	0.0408562572223463
Acox2	5.36295849766744	0.394431421399509	1.09409520913753	0.360509230006076	0.718466355484502	NA
Hars2	96.0486590730181	0.226223130715891	0.309582280526656	0.730736689228607	0.464940000862109	0.645701099102759
Gpa33	424.043942610662	0.0410052737182912	0.235305042987916	0.174264321740002	0.86165773730879	0.927756459735233
Sdhb	200.621465868419	0.912088672969806	0.253595555554489	3.59662720025008	0.000322369978601331	0.00375107353582894
Gmpr	15.3836721455798	-0.703930695148631	0.675540653460767	-1.04202565980659	0.297399782508498	0.489804713883571
Me1	218.173299903967	-0.35670944090092	0.243656872291128	-1.46398268001534	0.143198680755686	0.302716513087892
Klk11	5.13282894950465	0.932149610024578	1.17861152974905	0.790887910474671	0.429009403790892	NA
Magt1	484.474293274736	0.0247982572386455	0.228298424925078	0.10862211268774	0.913502221140459	0.956353779920548
Mcam	48.2179073238312	0.389759624321732	0.407864502550992	0.955610556652949	0.339269026065361	0.53218929198779
Pbld1	3.94876852379978	-0.0451088285248644	1.25043358612259	-0.0360745496805954	0.97122291552804	NA
Tab2	465.701314597808	-0.298773614380307	0.225544965152088	-1.32467428026531	0.185279207272264	0.359526337982358
Mettl27	164.995027402567	0.668872237145695	0.260735732889931	2.56532631615958	0.0103078812921465	0.048659145008484
Trmt1	259.392348676733	0.428805359506872	0.242792621770892	1.76613834629418	0.0773726415322887	0.201603603713262
Vps37c	194.540283708052	0.186191289230869	0.251150983118669	0.741352022272967	0.458480026697184	0.639664658302579
Sec23a	316.701773469431	-0.222642102593071	0.223539321735467	-0.995986302832853	0.319256800367006	0.51142680066563
Rara	131.250059581553	-0.172406712204924	0.359624245829659	-0.479407921474201	0.631648459188729	0.777011521778919
Med1	567.309862775154	-0.563207288855072	0.201367351048502	-2.79691462355989	0.00515931647164741	0.0295204536707913
Ap5b1	7.32452592087023	-0.696147175492583	1.00366746474261	-0.693603409443098	0.487930955007869	NA
Bag5	16.1179809826541	0.835170705686439	0.664169171393556	1.25746683474346	0.208584641103551	0.389664675769173
Pdcd2l	165.406311372414	0.462594307079058	0.266560513784235	1.73541947571987	0.0826665329235775	0.21044838930869
Ctcf	601.698431659149	0.110787463614555	0.213358024013211	0.51925613825377	0.603582135829575	0.75905216064199
Mnd1	183.175988486034	0.110571870964186	0.319270937696591	0.346326138426244	0.729097627034024	0.843510941381388
Tktl1	2.5023657277931	0.113845108321273	1.6994445912269	0.0669895970183315	0.946589984973893	NA
Lix1	7.66987068419415	0.484722923736261	0.966883401306987	0.501325106089355	0.616142338936786	NA
Ctnnbl1	13.5840855183387	0.781400536471818	0.736589823777377	1.06083536759257	0.288764726065256	0.480468011926985
Snph	1.96787055721529	1.35860361234604	1.78180590380847	0.762486873257144	0.445769474709042	NA
Ppm1m	25.1520802860615	-0.0274922321740504	0.528060354028012	-0.0520626704207981	0.95847875729507	0.980578816479323
Prkar1a	310.417316596567	0.260890675320698	0.226078465783987	1.15398286349826	0.248507194601807	0.437460783056488
Slc27a3	18.5528420783046	0.952945507184252	0.617384546863799	1.54352018045324	0.122704614954415	0.27340276224889
Impdh2	123.583109914697	0.672129492657257	0.318314957520791	2.1115234354432	0.0347273457398041	0.114587943052642
Tiprl	191.270341524904	-0.404925944377933	0.266521608693591	-1.51929874040142	0.128687316654459	0.282348521439535
Uaca	239.194611439418	-0.158964535149087	0.239379460495755	-0.664069234761713	0.506645999741274	0.679699080171232
Smim31	10.1324888496213	-0.580242100795484	0.834595146350038	-0.69523780881434	0.486906281555936	0.664701430010937
Calca	77.8918557017884	0.654017204306571	0.401352169033571	1.62953449555636	0.10319991851835	0.245113774670185
Phf3	17.5287592876923	-0.0480389045240967	0.624843269240139	-0.0768815267587277	0.938717793555639	0.97044368296829
9330020H09Rik	32.435839487803	1.93535189615865	0.546864358903516	3.53899804338888	0.000401648829885581	0.00445440259397746
Ube2q2	260.6387427968	-1.19365021091862	0.268875787745178	-4.43941130188294	9.02052810834683e-06	0.00023198653285861
Rfx3	432.980308008006	-0.643075832105742	0.269611361869771	-2.38519559281913	0.017070042953501	0.0694090064772601
Bri3	139.453788408664	0.501638449761364	0.288915791910789	1.73627909517753	0.0825144977135921	0.210243607657708
Fbxo27	28.00518784686	0.436672284461792	0.521595611110025	0.837185503789987	0.402488304489318	0.590520934142334
Eps15l1	1207.08302567352	-0.0106327614991854	0.197425197595786	-0.0538571652892821	0.957048964251349	0.979902088251763
Max	416.208558769418	-0.192632569238072	0.210796181573166	-0.913833295273477	0.360804448326104	0.551888353772383
Ttc8	37.7281847112812	-0.140790689117098	0.448618051335695	-0.313831975102013	0.753648657756496	0.859194935661594
Vti1b	123.048507241834	0.100383326104768	0.287523665818211	0.34913065614653	0.726991222611873	0.842175720815059
Cpsf3	235.715844272569	0.636499101229169	0.254609039551525	2.49990771085864	0.0124225663684143	0.0556694585351839
Nlgn1	5.85575247616126	-2.315216345149	1.4486044893487	-1.59823910679024	0.10998977350274	NA
Casq2	83.1652775484424	1.2091182692602	0.349313632860025	3.46141162416273	0.000537350514924372	0.00553817163122715
Pidd1	105.378095753116	1.19330639392558	0.312455683809988	3.8191220571659	0.000133927485964819	0.00191812028720875
Orc4	646.921738594262	-1.06260492071298	0.263113549391356	-4.03857924903917	5.37759254860067e-05	0.000941311828630057
Mapkbp1	46.7413727336697	-0.178151349362489	0.44004450591623	-0.404848480022618	0.685588890558691	0.812874544505888
Mospd1	55.4114441939269	-1.12387489883771	0.447000508767721	-2.51425865696659	0.0119282913367041	0.0541354038821644
Dclk1	17.5438782629671	-1.4277867811351	0.74080675508782	-1.92734039117374	0.053937223011594	0.156227064165337
Gpcpd1	246.799410875029	-0.69921085218447	0.268859033978454	-2.60065969083451	0.00930447028845345	0.0452812569722928
Sinhcaf	467.07446925761	0.0064582155078179	0.210566914145818	0.0306706090746316	0.975532230691463	0.989418229118789
Acbd5	115.35936827107	-1.09139405850903	0.318133009076444	-3.43062187000777	0.000602199398989943	0.00606354224436009
Myo7a	1.95697367931003	-0.984823679006815	1.93526320704229	-0.508883585149095	0.610833826450321	NA
Luc7l2	926.868700881992	-0.61310978174668	0.251733085049565	-2.43555503094066	0.0148689626957696	0.0628578306849692
Dnah8	256.825596142217	-0.0978310630658822	0.241271535455805	-0.405481164121005	0.685123861167809	0.812582525244852
Evc	42.3333536580302	-0.4991178154797	0.430674073363612	-1.15892236461214	0.246487831828127	0.435488201128078
Shroom2	259.131322652481	-0.34334696807328	0.293020578286328	-1.17175035992788	0.241297297734623	0.428756662382205
1500009C09Rik	2.66303704176666	0.22583638210193	1.57717713764753	0.143190245858357	0.886139933117365	NA
Kmt2e	231.529662277982	-0.514017581801665	0.26192522760484	-1.96245923503463	0.0497090421828642	0.1470751411727
Setd5	699.658228505922	-0.585048410152218	0.304635521930726	-1.92048650940076	0.054796475580786	0.158077194496662
Pcyox1	59.0030687887382	0.215831898612725	0.374540354574819	0.576258061318223	0.564440765542625	0.727193256011254
Arpp21	5.39209230427043	-1.12596214822112	1.27969211229714	-0.879869569720118	0.378929971335681	NA
Smim4	55.3634082160409	0.179503461485344	0.402988539556861	0.445430685653572	0.65600854074949	0.793684312250524
Smc6	382.212275136244	-0.421992735281487	0.218301726182813	-1.93307099609509	0.0532274524662948	0.154800511818542
Hmbs	126.566277891495	0.966456186835839	0.282287315674686	3.42366140159696	0.000617835501344329	0.006202492504319
Slc35b1	91.7550591088468	0.45607562885836	0.371159822636585	1.22878501670403	0.219152420684345	0.403249775444246
Synj2	45.757823071195	-0.934833905633851	0.448255156818797	-2.08549503873694	0.0370243880362359	0.119817369030971
Suds3	158.93675358752	-0.312220437705936	0.304752475019442	-1.02450501078299	0.305596805309943	0.498209165911082
Ptk2b	78.7645147456391	-0.538492915651595	0.345019546868334	-1.56076060194089	0.118580246463887	0.26762856817907
Gfm2	330.00944157871	-0.365146301199173	0.226872690676956	-1.60947666336406	0.107512153812166	0.25149076167024
Rlim	1041.79076153213	-0.181065381043156	0.560743945448706	-0.32290207056675	0.746769408159446	0.855895343478392
Ddt	118.729744179396	1.31833016231768	0.363806542391803	3.62371207964122	0.000290404871629965	0.00346227776580095
Epha3	5.23420626275491	-1.90790391929035	1.38291606072693	-1.37962380615311	0.167702503695054	NA
Gatad2a	1564.18168130949	0.178501207356971	0.190691857104772	0.936071471887218	0.349236390158834	0.54094859142704
Shc1	104.945292780406	0.0502320119876223	0.304692682617225	0.164861235117769	0.86905320472132	0.931991276563909
Anks1b	46.1058823426132	-0.78632241550976	0.477143986662952	-1.64797720916308	0.0993573480766908	0.238414333845673
Cdk6	1525.94948057239	-0.0283286516844264	0.18058023846083	-0.156875702047383	0.875342809688346	0.935315832191955
Kdm1a	805.272240828192	-0.26647022340993	0.197202948352059	-1.35124867876828	0.17661578587165	0.347507514328293
Scaf4	624.931597416363	-0.582317630200865	0.202521933736853	-2.87533117749853	0.00403603916986203	0.0249069314824854
Plcxd2	30.7015702270064	-1.17929746859211	0.499338974303663	-2.36171724876205	0.0181905102592817	0.0726960246686504
Morc2a	452.075662417769	-0.942495971997244	0.212073066664858	-4.44420400392797	8.82178682961055e-06	0.000227358093334197
Atp6v1c2	16.1462831465171	0.697815894495526	0.649845353976436	1.07381839421573	0.282904084091007	0.475470549475805
Map1a	12.2857972717603	0.94502333996606	0.792058780803762	1.19312273643008	0.23282130824701	0.420262764329574
Runx2	4.46365000118213	0.510968399374219	1.36135694489427	0.375337563958219	0.707409432793661	NA
Ackr3	42.0396691102179	1.7024969261765	0.495990211992143	3.43252121717972	0.000597997089931305	0.00603745273113195
Socs1	14.1491018532815	2.51165077001396	0.857415530407023	2.92932735755516	0.0033969645850019	0.0219687303887496
Sort1	48.5480869709103	-0.930706386929782	0.426946511903384	-2.17991331696462	0.0292638876102346	0.102153737931635
Rangrf	12.8250313168428	0.540762397590783	0.722506552296174	0.748453278205165	0.454186796569301	0.636681479787519
Phyhd1	43.5047405055291	-0.748067115502061	0.435914167401222	-1.71608810046664	0.0861459188400421	0.216445864946988
Slc4a9	11.7369228454269	0.229302749345284	0.853547303741985	0.268646797125375	0.788201496729428	0.881903263429112
Specc1	138.885961691147	-1.13384595580288	0.313569452730846	-3.61593243834287	0.00029926842804803	0.00353727298244878
Gtf2a2	148.449435206514	-0.406911324766794	0.272394315846853	-1.49383192340757	0.13521955536238	0.291859314701445
Deaf1	425.273483499177	0.00398892695855472	0.220965298756004	0.0180522778056631	0.985597148534022	0.994049813504797
Mtarc1	0.957547792740078	-0.854675578227549	2.62645749283863	-0.325410017317215	0.744870775008434	NA
Set	837.714946963826	0.628684445964074	0.192443385606654	3.2668540099844	0.00108749745321613	0.0094799793400981
Glra3	3.6779145845763	-3.21486939310471	1.76033784636417	-1.8262797676848	0.0678081312227064	NA
Dnhd1	12.4383463593509	-1.23358237253996	0.779915740413624	-1.58168672411424	0.113721104903221	0.260841458756433
Pgpep1l	13.872082771576	-0.641174857565784	0.724776107193815	-0.884652310143449	0.376344184244551	0.566715204345382
Notch3	39.3656006168681	-0.031576464385808	0.466589974175348	-0.0676749740317852	0.946044371456777	0.975084031845297
Gtsf1l	71.1065283699679	0.683224752516167	0.364912186756436	1.87229908266174	0.0611652376187281	0.170713023796234
Rnf212	0.990737415902402	-3.13178058128973	2.71953113972407	-1.15158842476335	0.249490240183416	NA
Tceal8	136.027075121874	2.06774003491698	0.286035052902599	7.22897426009214	4.86655650001212e-13	1.09164072008605e-10
Gm5087	2.05158780698814	-1.61620257211406	1.97292708071361	-0.819190221429513	0.412677893091207	NA
Slco6b1	6.13688749018281	0.142312565809794	1.15368362974828	0.123354932097671	0.901826043412483	NA
Ranbp3	441.328631699385	0.283592373385465	0.229110216484521	1.2377988975652	0.215790637332997	0.398760028987734
Parp6	42.1937363440179	-1.1004064089723	0.449336349148273	-2.448959250811	0.014326965572003	0.0615180907386288
Gng10	6.27153233004061	-0.109714380297398	1.03578811249247	-0.105923575463119	0.915642988777113	NA
Mrps18b	72.3943692332667	1.09883097312683	0.344014921911863	3.19413753048873	0.00140249285005262	0.011455425416512
D16Ertd472e	145.927725043567	0.487213709343764	0.32496572236732	1.49927723390176	0.13380172590084	0.289883796429419
2310039H08Rik	26.5185384990409	0.774388399054016	0.521377491604787	1.48527393591631	0.137471273311424	0.294984859808907
Rps10	924.122895532406	1.3978066316313	0.195901058710883	7.13526838920371	9.65984872461967e-13	2.05280258949681e-10
Arih1	950.429256698782	-0.727376587351143	0.219497580575308	-3.31382507927729	0.000920290600764713	0.00838156394516013
Dancr	83.2846100331503	2.63485948649693	1.18818558376777	2.21754877562284	0.0265856138532171	0.0951911145740521
9530026P05Rik	34.5615004230714	0.058730745610008	0.477715338906112	0.122940883046568	0.902153911181704	0.950286395944648
Itgal	11.1073357355941	-0.870381502395913	0.822764944537474	-1.05787382918363	0.290112968003147	0.482046610647876
Sirt6	86.1096312610599	1.16997186513492	0.358971286556619	3.25923523398684	0.0011171299873318	0.00965866919097082
Rgs12	82.3086339484576	-0.158703122573897	0.331357694736009	-0.478948052497572	0.631975584883415	0.777093385334916
Hfe	1.80998451569977	-0.412105533147752	1.83145563342601	-0.225015296918139	0.821967374174414	NA
Tdrd7	6.48490073997552	-1.12365502008815	1.04770821202477	-1.07248851081982	0.283500671661122	NA
Ak2	212.527472277747	-0.346386196588842	0.307508263105522	-1.12642890662739	0.259984017011856	0.45059184404988
Znhit1	31.1900642410156	1.15373109464478	0.515705435800797	2.23719009836156	0.0252739182374126	0.0917969929864405
Prx	92.6397404250795	0.236082756761309	0.33604294262251	0.702537464167222	0.482344046339454	0.661305425388773
Zxdb	2.58387457032824	-3.41099097688639	1.91963524788045	-1.77689536626951	0.0755854569311938	NA
Alas2	256.545345903971	-0.0690219387886991	0.304752489280973	-0.226485233809076	0.820824042594059	0.902236082390366
Fiz1	218.348584560068	1.51722846230205	0.283261510375898	5.35628176340878	8.49519976175412e-08	4.831096465452e-06
Serpinh1	22.8335386048616	-1.05672924820206	0.563999293157428	-1.8736357669638	0.0609806447349397	0.170354831566957
Myh3	3.92922211311386	-0.383981300814375	1.27416013743041	-0.301360315343679	0.763139752241304	NA
Grm5	15.7498939517761	-1.44721186955334	0.813187729665229	-1.77967745547406	0.0751287620545028	0.197704691454745
Vill	8.04267880188821	-0.597560099204983	0.943074718641195	-0.63362964502533	0.526322549349004	0.696150364737332
1700123O12Rik	16.5172827927764	0.334710964033181	0.658206373311247	0.508519785898375	0.611088866897081	0.763971456778238
Wnk1	562.369821098416	-0.573262062697734	0.239948141029504	-2.38910816411471	0.0168893291369381	0.0689049025794696
Tex14	357.520777086066	-0.565939726214319	0.275469497578027	-2.05445514363715	0.0399316606070241	0.12589594089872
Zbtb37	83.3295209098732	-0.225203427234909	0.339347949945454	-0.663635738100399	0.506923478025643	0.679770185909954
Egfem1	7.19642839928035	-1.87667168770292	1.25647264358902	-1.49360330069929	0.135279336224631	NA
Eya1	562.531105035324	0.0403317557950304	0.304373596165065	0.132507406368974	0.894582965246962	0.946217556587186
Adgrg2	11.0073669026327	-0.897138759231716	0.934876447107541	-0.959633502381429	0.337239701485785	0.529914980826389
Nkain3	35.0502279640702	-1.13132161091563	0.59959685956723	-1.886803763002	0.0591867248158506	0.166531509109407
Cd2bp2	247.288705358052	1.04606606589882	0.255308447557555	4.09726382305857	4.1806234776676e-05	0.000775496051837482
Sapcd2	28.7217481514189	0.517693512831595	0.527557978901245	0.981301645574208	0.3264440115017	0.518585745746897
Kcng2	2.43815595081928	0.781143085425423	1.62692682530771	0.480134123596911	0.631132025499529	NA
Tecr	828.081412805172	0.179916993049081	0.199632741039804	0.901239907401806	0.367460776748237	0.557845894065847
Tfg	160.277942741919	-0.620596967947618	0.267351759373428	-2.32127504753312	0.0202720040485235	0.078552394446502
Gm12530	2.64993175662368	-2.12199010566912	1.75223162612853	-1.21102146201844	0.225887179357073	NA
Trpm3	46.4252218736927	0.270279717955108	0.424776936121775	0.636286236307389	0.524589874262965	0.694982352088896
Mtarc2	200.017590358439	0.644217318819886	0.285198590986497	2.2588376632281	0.023893484766107	0.0884000552754596
Itih5	4.57813262724682	-0.317073558194111	1.19045535974213	-0.26634644936438	0.789972403177163	NA
Adcy4	1.54384113402972	0.864966446173738	2.0592504082902	0.420039468095539	0.674456621491357	NA
Mical1	91.1421091931585	0.710027969804637	0.338188131993172	2.09950587449642	0.0357723305166657	0.116889732815854
Zc3hav1l	68.6593584256104	-0.26359179925105	0.372905623294213	-0.706859276946551	0.479653933076452	0.659576498811514
Wnk2	40.9520240805428	-0.929472086508727	0.472770423668786	-1.96601149305376	0.0492972830252846	0.146142434969474
Sec22a	234.184219513302	-0.907741534223615	0.2630960570736	-3.45022857552623	0.000560112089351862	0.00572173042978747
Ahsa2	63.5710193948305	-0.206673636832457	0.367918958691399	-0.561736849787645	0.574295323631685	0.735119862110388
Tfeb	371.636176563979	0.0291406164334053	0.276914629867109	0.10523321374313	0.916190756273972	0.957470540832002
Tgm1	52.4041031461896	1.60469886435135	0.438055374847865	3.66323290727492	0.00024905189186263	0.00309440702010984
D7Ertd443e	4.11628089911927	-0.0713395517252977	1.34843448577336	-0.0529054636899047	0.957807231100163	NA
Tlcd2	4.23507411926296	0.0346351356646594	1.21380733200766	0.0285342943244313	0.977236016242222	NA
Cbwd1	183.924573731331	-0.824163932297479	0.29508973630586	-2.79292645896445	0.00522335655236109	0.0297743613735293
Lrch2	225.260097892152	-0.0496994920358977	0.285998157204449	-0.173775567373217	0.862041846633952	0.928087537843486
Zdhhc6	172.470403522499	-0.0271677054444761	0.270911883698366	-0.10028244266584	0.920120095944094	0.959405588548749
Cbx3	379.049020285539	-0.0991192410296128	0.224084079813135	-0.442330580165575	0.658250005272115	0.795212272898743
Fndc4	2.78990292947069	0.953493259268543	1.59557227354162	0.597587006918913	0.550115535949611	NA
Slc25a28	141.475336280716	-0.0612378545186245	0.277863587647203	-0.22038819493102	0.825568838490087	0.905580737968437
Gbp4	6.49309022119654	2.7660493232981	1.13185462619787	2.44382030984828	0.0145326627243087	NA
Cdkl3	66.1764400825311	0.113495195126205	0.386406819812419	0.293719441031868	0.768972297449036	0.869138885788949
Etfrf1	78.2218478901876	0.665001428003753	0.342609298912009	1.94099059808223	0.0522594177850034	0.152755387941541
Gm10549	3.4354123680384	1.5834930584334	1.4387046180254	1.10063805912205	0.271054214312214	NA
Atn1	8.20454278418929	-0.931397191027588	0.926225794913821	-1.0055832996038	0.314616060733222	0.506505096180425
Zfp111	275.629911162043	0.280350440204677	0.230545366168698	1.21603155536657	0.223972901611146	0.409568803927508
Sema3b	20.3215253653948	0.538218446431233	0.591910470568189	0.909290295058615	0.363196912052489	0.553523426735255
Rbm43	8.91614834693933	0.0931666227810953	0.890698184396272	0.104599542710694	0.916693577580258	0.957563755194004
Kif18b	312.151776872253	0.157450044219195	0.268514321041857	0.586374848120858	0.557623642664454	0.722560460375965
Hsh2d	4.37279794698535	0.208499364821715	1.19960110522413	0.173807246353578	0.862016949310604	NA
Sgsm2	62.4806246680746	-0.420427195318531	0.405666950259376	-1.03638513083138	0.300022504424033	0.492294167363826
Sem1	451.233262876679	0.14487452370023	0.255789678625199	0.566381428988422	0.571134516379821	0.732549739861515
Gjb5	25.7672632220272	0.383039699473646	0.599213365312961	0.639237576541019	0.522668390480277	0.693125850682152
Rnps1	359.642117614746	0.63720639510422	0.230199516335386	2.76806139842558	0.00563908309752942	0.031348731379559
Gpr83	3.47852206808269	2.21442186549824	1.49148839999796	1.48470605973286	0.137621705803332	NA
Rab23	174.331354621514	0.0724289975903544	0.258951468460747	0.279701049856505	0.779706872796765	0.876446673179957
Ext2	277.715011658406	-0.0990995152327634	0.235286327069338	-0.421186885218192	0.673618620238889	0.805893106541542
Scin	2.28454156549586	-1.26889115475941	1.9454980138747	-0.652219198225886	0.514259776796795	NA
Clec11a	18.5893337233886	2.56806196019477	0.720674466899025	3.56341465966572	0.000366061739412254	0.00414015485480918
Map7d2	49.4627197720533	-1.69958717742426	0.426680627097523	-3.9832771152176	6.79714188685792e-05	0.00114035705921759
Ola1	376.913088740734	-0.324849602868809	0.235451886142969	-1.37968571069997	0.167683434415247	0.335316515186571
Lrrc46	3.16274998505164	0.0112382054944001	1.41389529714691	0.0079484000810227	0.993658161068799	NA
Dpep2	2.06310048800061	1.22605950582687	1.76850268837981	0.693275454927414	0.488136703487277	NA
Slc25a51	74.4872405365187	0.507995610176869	0.35309449255143	1.43869593237248	0.150236692318018	0.312790830877991
6720489N17Rik	43.1141448897613	-1.26426705127394	0.44359306961129	-2.85006042222839	0.00437109244557608	0.0263025547904933
Zfp703	4.96680295791924	1.24343352626794	1.18367671593393	1.05048406336764	0.293495614263178	NA
Slc35g2	2.93782995621736	-1.63639946567971	1.54685855412732	-1.05788564915226	0.290107578548323	NA
Clasp2	916.493567345934	-0.537917190834999	0.225306076800919	-2.38749526188015	0.0169636214201478	0.0690922482388201
Pak6	10.5801983758259	1.46517394720714	0.813524191882454	1.80102074631217	0.0716996100652774	0.191298981656543
Smim19	75.3654700145997	-0.943912672501776	0.388414252465068	-2.43017002211232	0.0150917413692709	0.0635405850559535
Heph	4.67057728557411	0.214904830305649	1.16364484750642	0.184682492056033	0.853478079262168	NA
Sh3d19	355.319853691733	-1.37811001391497	0.226404164654294	-6.08694639526292	1.1508448000543e-09	1.14263795598834e-07
Dab2	8.64917329485787	0.739817193573481	0.919127625447601	0.804912368087295	0.420870250704219	0.607103426579989
Arhgap44	620.625822397417	-1.52897655458999	0.206207910085656	-7.41473280028332	1.21870259501109e-13	3.43305686822542e-11
Tead3	32.0856000984268	0.645043051280683	0.555232478583946	1.16175309651515	0.245335771142122	0.434149334674145
Gps1	91.5984081087157	1.25935127434891	0.318906536707442	3.94896663878736	7.84892883616184e-05	0.00127445140740521
Cdh16	18.6437614150109	0.669010212594199	0.650937577559728	1.02776400634639	0.304060851297483	0.496507022346511
Shmt2	205.677114229153	0.40200056496042	0.247362198489724	1.62514954756565	0.104130697624791	0.246306412874262
Ncor1	1837.13336184649	-0.499844876269186	0.186197817697843	-2.68448300011937	0.00726420774736334	0.0376071610170067
Dhrs3	8.4328638885888	-0.561233718166299	0.931869929482628	-0.602266153687236	0.546996986756725	0.714308697098978
Rs1	9.92527844308703	0.882079143638763	0.82916587590411	1.06381505712226	0.2874124889046	0.479233771220223
Rps7	618.038551735144	0.942867843506215	0.299093870895062	3.15241445999748	0.00161926257031233	0.0127526937967128
D030068K23Rik	61.4025740627122	-2.32185492552848	0.473513261795617	-4.90346335121373	9.41615172506833e-07	3.60942550144787e-05
Mpig6b	1.14862345741793	-0.409574574718998	2.43735476662269	-0.168040607107238	0.866551333418571	NA
Lgi1	10.8528713710896	-2.89056459801411	1.03053048092726	-2.80492877358971	0.00503276997578816	0.0290294965317724
Cep131	43.5164373103832	-0.300798016855878	0.449978088999429	-0.668472586131319	0.503831975253009	0.677574854695203
Masp1	4.37182114596205	0.176888459519417	1.26651878143915	0.139665089939225	0.888924610191924	NA
Mapkapk2	110.912580014262	0.414572882835446	0.314102451920307	1.31986515960286	0.186880041707569	0.361494401980803
Ppp2r5c	1156.81717716147	-0.285723567514615	0.195859279966235	-1.45882067760012	0.144614469856448	0.304222833166231
Commd4	45.9578208425205	1.4917726831065	0.441868003875507	3.37605952461496	0.000735320087276468	0.00708023228710641
Utp23	87.9278441318659	0.487127899279631	0.319506095045216	1.52462787669416	0.127351940217417	0.280373328217662
Ppcs	28.2377098984308	0.872321108140538	0.517112322604304	1.68690837562585	0.0916209713259077	0.225753626051815
Mrpl19	114.515264027547	0.597021626880487	0.291065860553909	2.05115648308714	0.0402517102192436	0.126641289840441
Hormad1	26.0382055939586	-0.845733638791056	0.565380003309771	-1.4958676179562	0.134688156292365	0.291127344248646
Tctn2	41.8137934305586	0.4722532544841	0.443132990792574	1.06571450173331	0.286552720150807	0.478562401652658
Tppp3	3.07620852493386	0.982560582165216	1.43749625503603	0.683522185691252	0.494276936118475	NA
Ooep	75.8899639063422	0.823175445419854	0.340028728322144	2.42089969715728	0.0154821485188187	0.0647790207283079
U2surp	915.379978426316	-0.570257160131437	0.226556695866119	-2.51706160328373	0.0118338136350263	0.0539048138330461
Plekhj1	38.9310213025765	1.38855605493611	0.482300129370692	2.8790289912381	0.00398901662249524	0.0246903210773044
Cux1	1193.79195577789	-0.281749959905676	0.201961342751098	-1.3950687595344	0.162995105796544	0.329059952752256
Gm45927	3.77843193813537	-0.74639381731732	1.31679090257326	-0.566827896409917	0.570831115595111	NA
Mpv17	170.580467284691	-0.00895195516322849	0.265199586661101	-0.0337555396519837	0.973072089940938	0.988278556135281
Ankrd23	13.3085210492333	-0.628000538020023	0.718807696257165	-0.873669746846097	0.382298130937747	0.572195386142213
Hsf3	3.83337637922133	-0.600192082329501	1.29698023338859	-0.462761163877874	0.643535571315384	NA
Radil	61.5726560542031	0.425226504482043	0.416739251360257	1.02036585969304	0.307554979074676	0.499498021429556
Gm10653	3.57371306098112	0.0854556217964235	1.34884315037192	0.0633547509010671	0.949484018374644	NA
Nanog	605.680064852292	0.738311797981555	0.274369357807506	2.6909411600531	0.00712507603343359	0.0370889755019257
Nit1	21.907138372858	0.570931939646017	0.573257350479581	0.995943513272671	0.319277591565549	0.51142680066563
Rnf25	44.3152496398379	0.313640780809176	0.416826256501543	0.752449673975889	0.451780683658524	0.634483411148487
Tmem33	295.526006630871	0.030787938868258	0.228093009723078	0.134979756309222	0.892627879963748	0.945130281536313
Osgin1	8.61290468383095	0.736349425844025	0.889299752140613	0.828010380157619	0.407664621354902	0.595159884111357
Nfix	27.3380509609634	-0.987549244209234	0.553270812431942	-1.78492922818103	0.0742727970397842	0.196048461656767
Stk35	433.068086277433	0.583004910043608	0.209999265538044	2.77622356701999	0.00549943783012686	0.030894784297625
Pex26	38.223142320945	-0.98760256510329	0.492339241649733	-2.00593916055528	0.0448627394739439	0.136366966937988
Stard7	166.56772256625	-0.596434722656937	0.262161879197326	-2.27506273788955	0.0229021665543762	0.0856112787874203
Stat5b	50.2543583868687	-1.28816521947984	0.419702451991116	-3.06923443827559	0.00214608108952673	0.0155196896939924
Ubac1	191.488257684778	-0.520852304250834	0.257353645037348	-2.02387770406456	0.0429827365277213	0.132422227616898
Stat5a	21.4591351312468	-0.533802759812929	0.571060667285517	-0.934756656154082	0.349913721589295	0.541677540281747
Eva1c	9.2615426604271	-4.08564103556814	1.25472782177118	-3.25619705299977	0.00112915356303653	0.00972099297019299
Dab1	673.176174504225	-0.729135457287514	0.296350705636373	-2.46038036495238	0.0138789835659282	0.060105873412259
Clba1	21.4124969850425	1.22111704648902	0.58427443885982	2.08997170725449	0.0366203413029082	0.118890966015043
Mical3	443.629601659837	-0.349350542926655	0.220751138662821	-1.58255375280423	0.113523211496211	0.260683727176039
Gm10516	5.30099606581823	3.52442970169883	1.35426809544586	2.60246085213911	0.00925573816610926	NA
Cilk1	174.767317803055	-0.442503712791483	0.260613274964079	-1.6979323591727	0.0895205289889412	0.221977925822527
Slc38a10	474.552524659634	-0.0200184458693378	0.241794878331466	-0.0827910252172312	0.934017705467593	0.967318439323611
Zfp451	359.808323430549	-0.684173965404235	0.218291597535965	-3.13422034163048	0.00172311413749084	0.0133027925732483
Bloc1s4	43.4784380846827	1.95592465631491	0.448182481509937	4.36412563410634	1.2763221493804e-05	0.000305533416643752
Abhd17c	362.927457990736	0.135172951619477	0.217499736314061	0.621485588489601	0.534280173783156	0.70268574864662
Acad10	28.8473659184491	-0.943840571636579	0.511124716382284	-1.84659544213991	0.0648057952711937	0.177761005009051
Snx10	620.133524242124	-0.149293548489935	0.210113722704206	-0.710536877689365	0.477371270742775	0.657838248294339
Sh2d4a	100.274297754022	-1.72207617924627	0.330470311283363	-5.21098604155599	1.87839586177299e-07	9.36337821961159e-06
Metrn	7.32492585667322	-0.132706894362024	0.943535400273477	-0.140648558944963	0.888147585006736	NA
Rab43	40.3102838822093	-0.57380843271915	0.454896523479086	-1.26140430428137	0.20716321833901	0.387890069618632
Abcb8	149.284707537922	1.07846171402981	0.28497971543499	3.78434553625564	0.000154113586308389	0.00211413122418292
D14Ertd670e	0.84215564816163	-2.91636828530198	2.92923878257525	-0.995606197299507	0.319441522459883	NA
Optn	129.721641620783	-0.325840165800126	0.290268304456915	-1.12254821073133	0.26162942117549	0.452258038259914
Sidt2	96.5319046574834	1.08610627145771	0.338720064333926	3.20650113713658	0.00134359773923174	0.011124401514227
Pum1	2663.69741796335	-0.55379459332158	0.18463619049165	-2.99938268790605	0.00270527279987735	0.0184095333847833
Oxr1	656.548309665799	-0.461187218445729	0.221337715778529	-2.08363593535588	0.0371932956821259	0.120234508597777
Gm11545	2.46110343707044	0.537564668781168	1.72888209377142	0.310931943084976	0.75585236017695	NA
Zfat	395.320272434631	-0.107232553035096	0.21329057213141	-0.502753365812291	0.615137684525758	0.766286787093789
Mecp2	593.081714726594	-0.399844629854468	0.259495529326846	-1.54085363586687	0.123352412084643	0.274259869232982
Efcab12	133.528117610423	0.277082619935995	0.32097609428207	0.863250020397154	0.388000017148432	0.577376438294713
Gnb1l	271.62681498913	-0.523365836256626	0.246069029695782	-2.12690657131322	0.0334278467606994	0.11185400768297
Ap1b1	304.3948938721	-0.343594363670143	0.223539897660874	-1.5370605751614	0.12427847625207	0.275610615679481
Tbc1d4	111.401576343897	-0.469618377984009	0.336551048537782	-1.39538527668942	0.162899688785283	0.329059952752256
B4galnt1	3.02564196043644	0.116202187501714	1.57434483563207	0.073809869903795	0.941161673402263	NA
Oxtr	2.14099241533774	1.36584199466734	1.83670922516421	0.743635397456683	0.457097082383009	NA
Prickle2	412.367287156093	0.958132611615777	0.226033192316783	4.23890226826937	2.24615409367062e-05	0.000473176774550126
Gm2381	591.875868398006	-1.14911013401807	0.26588214759071	-4.32187773579657	1.54706914899727e-05	0.000350273805641196
Gpr161	48.5509183843383	1.09255796125886	0.403354069219558	2.70868213471312	0.00675510236008542	0.0356378723378548
Carmil1	556.105582842532	-0.398742177686931	0.231050238295776	-1.72578128734274	0.0843867675497405	0.213665743170988
Myo1b	705.624044252647	-0.403021748561821	0.199212098408673	-2.02307867735545	0.0430650365278227	0.132565892620462
Rngtt	1270.53263622383	-0.526604280320242	0.228443737569782	-2.30518151174699	0.0211564098695988	0.0807905399591584
Larp4b	1013.75628059991	-0.292335678337665	0.20567611670104	-1.42133993497451	0.155217959113063	0.318670362497718
Sh2b3	109.896594550934	-0.0189407534989404	0.303334634150905	-0.062441776726088	0.950211026832419	0.976534032910161
Ap4s1	85.3267695219485	0.375286303504571	0.326009978407021	1.1511497449812	0.249670635922207	0.438700709188644
Ntng2	3.08702752706534	-1.29376826291333	1.46132475336436	-0.885339319637704	0.375973649225396	NA
Stk26	21.6670108720394	-0.0681626443002536	0.567325230635075	-0.120147387458779	0.90436639447996	0.950929547945472
LOC666331	34.1344805277434	-0.886665361588958	0.602580487831405	-1.47144718339608	0.141170221192812	0.299736176916483
Ubap2l	567.018823885665	-0.7183477144708	0.238304050796425	-3.01441671708912	0.00257473889653735	0.0176501484175195
Tsen34	129.009225702153	1.14345997305899	0.290615493332335	3.93461463443513	8.33302897074566e-05	0.00134404766874357
Nup98	1046.47518502495	-0.534988557931388	0.221241457078457	-2.41812074914003	0.0156008988311772	0.0651633405317413
Nbr1	364.535253820844	-0.297243978565389	0.219591838397153	-1.35362033823768	0.175857534861385	0.346372640252272
Fen1	124.013872941933	1.39272665475088	0.286918355760613	4.85408697905992	1.20942648527671e-06	4.452821585458e-05
Xpo6	1085.46798004579	-0.405932891406452	0.190158285907979	-2.13471050955355	0.0327846640090629	0.110325058882716
Mybl2	2332.37544148877	0.343422066565305	0.197919849701925	1.73515727241361	0.082712952253399	0.210483611480131
Vamp2	50.0465499372443	-0.320968205828311	0.414173079780101	-0.774961535401393	0.438362388762032	0.623225776417194
Vamp1	45.5378649595812	0.738736483791002	0.41065856548941	1.7989067947739	0.0720334255898544	0.191935962201915
Ahi1	42.3059220747941	-0.450010170312057	0.452216675820918	-0.99512068964539	0.319677569122398	0.511796774356279
Arpc4	189.953752990706	0.682833438279653	0.298128485790103	2.29039984713303	0.0219981483911672	0.0829071473124483
Vps8	502.804677063752	-0.726025360139741	0.209826470856239	-3.46012282042894	0.000539929057258678	0.0055544850503768
Mapk10	8.33049912570811	-1.90186148940355	0.993574303259296	-1.91416130949113	0.0555995477151199	0.159819013164036
Pccb	189.279445705996	0.281489798577072	0.25153529846366	1.11908666615131	0.263103167693204	0.453854837691225
Bpgm	56.6394638054475	-0.238777014025411	0.37730986351366	-0.632840636080446	0.526837717275289	0.696451519082787
2310057M21Rik	201.835205149824	0.200077829337999	0.250666135829409	0.798184520122663	0.424763419178712	0.611136631014579
Ubr7	389.427575400907	-0.0159190066692767	0.215255423947197	-0.0739540327363908	0.941046961611228	0.972014622395788
Lbh	2.86399384543958	-0.00453255725236167	1.62618856361985	-0.00278722735712291	0.997776117203727	NA
Hspa13	61.2858832040972	-0.682048971848023	0.384109244048596	-1.77566403937348	0.0757883079143467	0.19887863383156
Tspyl4	12.9937363604898	0.213430692163359	0.718351727855268	0.297111684829636	0.766381243761857	0.867748738613515
Atp12a	2.23618340823616	-1.63762211024834	1.82917038254991	-0.895281339491978	0.370636712952775	NA
Cutc	13.5375358048423	0.319668040879392	0.709118974347183	0.450796061653377	0.652136540056494	0.791119670476145
Sprtn	223.756110687901	0.385710291987266	0.247371828394628	1.55923289442624	0.11894126792076	0.268074896166413
Prkd2	18.0913336157474	-1.02029610125436	0.638651505171933	-1.59757879374243	0.110136749046849	0.254888506152938
Proz	37.6718542219926	1.14473537418761	0.467261565858068	2.44988130381631	0.014290331391856	0.0614782189897916
Ube2d2a	475.629492790385	-0.554269605627485	0.235200073651599	-2.35658772134792	0.0184437109050819	0.0733690214099368
Polr3k	23.1156220752838	0.00301959448103474	0.549075724863971	0.00549941354952967	0.995612124952857	0.997832210425655
Tsc22d4	38.759672423526	-0.731642688579816	0.510120117546738	-1.43425570451607	0.151499305878002	0.314509821662208
Asb3	270.116858089657	-0.911413239474649	0.27311023777008	-3.33716248397078	0.000846384516437957	0.00783633041765183
Wdr72	3.13697828845555	-0.839005312978887	1.53793400465198	-0.545540517630175	0.585381821704473	NA
Eefsec	581.504139711704	-0.419019398443998	0.210642606499892	-1.98924332264286	0.0466743521971948	0.140324256183822
Ccdc57	281.745621724718	-0.293215180588396	0.246160197032586	-1.19115593878722	0.233592373151457	0.421057204759463
Arhgap4	68.1549277943492	0.294260196239164	0.362310193333967	0.812177525372363	0.416689773653914	0.602218174485651
Mtf2	1702.63261591056	-0.761185338320166	0.187435204456915	-4.06105854300779	4.88507188175079e-05	0.000879240352208727
Cxxc5	225.395015251544	-0.129834606686352	0.30036960117265	-0.43224948922752	0.665560094062565	0.800733769444716
Nmnat3	21.7744754796694	0.0862630949805797	0.615186504526203	0.140222671248318	0.888484059803319	0.94280578125624
St3gal6	28.1675084542094	-0.330541017743774	0.556142258024791	-0.594346164087102	0.552280608148024	0.718360464722657
Rock1	660.036612657375	-0.515092650888984	0.249560909418201	-2.0639957278959	0.039018121445321	0.12383324862495
Atpif1	347.982158844998	0.690214509784892	0.344466257891047	2.00372168238087	0.0450998823064138	0.136778886924785
Hyal1	28.2399961814423	1.5182430888872	0.568573845863122	2.67026543681838	0.00757913056248463	0.0388380470341463
Kitl	57.315972219957	0.390263359800583	0.375596404608346	1.03904977527016	0.298781587521638	0.491130597048392
Krba1	117.488417528572	-0.217561079749848	0.298551202777146	-0.728722837912151	0.466171219905803	0.646584804607602
Pik3cd	37.7589937252004	-0.0601917154820621	0.449771980257948	-0.133827179379964	0.893539234477484	0.945609011639504
Nfe2l1	239.541724592759	-0.342714075867189	0.288770681294527	-1.18680357136964	0.235305109809111	0.423011397316378
Lpp	954.198235189598	-1.01038253979275	0.240020360530013	-4.20957012797426	2.55857020292781e-05	0.000520873291900244
Wac	1080.15806445407	-0.928045596464843	0.248333503144071	-3.73709380617257	0.000186159485655274	0.0024594637362809
Setdb1	312.551421698903	-0.0961608069179961	0.231299821571338	-0.41574094724642	0.677599574711958	0.808806035522857
Chn2	431.502698505359	-1.02152491199783	0.249707114768992	-4.09089229573156	4.2971667224869e-05	0.000793469215083595
Rnpep	62.975322753794	0.0806312931089289	0.401678374070207	0.200735957706391	0.840905041763735	0.91542039821013
Pcdh15	10.5468140355577	-1.60434275312617	1.0253907275158	-1.5646160142417	0.117672971647789	0.266225757484063
Kcnt1	2.47840250263175	-1.98309423266883	1.80165593621053	-1.10070640726216	0.271024456749264	NA
Gm10548	2.58359144818592	2.31135196550741	1.74742037428657	1.3227223394663	0.185927731652027	NA
Yars2	225.421523147779	0.275962799349663	0.240484719749853	1.14752737569652	0.251163725581676	0.440728119364166
Fam49b	1182.48183831673	-0.246774146369804	0.202375724824737	-1.21938610267372	0.222697682127142	0.407852588993963
Bcar1	154.111687954473	0.573355071198586	0.34544617824792	1.65975224883542	0.0969643035631112	0.234671050761232
Elavl4	54.3597317958057	-0.465726635770421	0.392611263999125	-1.18622841083708	0.23553210929287	0.423231039884962
Gm19466	8.03464507221476	-0.0738907826986974	0.900426703852971	-0.0820619628255305	0.934597440335987	0.967718025350234
Gm4262	24.792533205058	1.86819684617995	0.629606018851168	2.96724743767351	0.0030047903451048	0.0199873835531326
4930556M19Rik	80.5442755612807	0.471003544339479	0.406324593011126	1.15918049864775	0.246382618760919	0.435365814887092
Kdm6a	1364.13354159858	-0.726546058095162	0.27305466014872	-2.66080812427609	0.00779533658693264	0.0397077006213268
Mettl1	42.5151462631332	0.312399233854294	0.431560477487257	0.723882862659773	0.469137651890288	0.64974438341494
Aanat	2.0125339235032	-0.191014147192195	1.74630182816537	-0.109382091979409	0.91289943704647	NA
Dnajc2	387.797152567972	-0.03998053280064	0.221680078377773	-0.180352393833548	0.856875925629609	0.924992254447148
Mid1	20.1096327182583	-0.115937159850888	0.688828119464554	-0.168310724511376	0.866338837281068	0.930368246792375
Bcl11a	32.0259734444101	-0.133722227682648	0.499660291439193	-0.267626285245686	0.788986996077664	0.88242908963259
Tpx2	521.066418139204	-0.493211454471537	0.208798950349808	-2.36213569869601	0.0181699898985889	0.0726379827200025
1700001G11Rik	3.58898781547493	0.950544712018631	1.37870519579298	0.689447399574	0.490541763726407	NA
Mad2l1bp	20.4763040744231	1.24412432869508	0.623428151534293	1.99561782000575	0.0459755383410443	0.138774407158004
Tars2	88.3080985207489	0.183966497971789	0.324991147832451	0.56606618118298	0.571348791963192	0.732586844188646
Mrps34	46.9885677650614	2.64847708019562	0.478648440660028	5.53324079891188	3.14367414930505e-08	2.06952853100718e-06
Pycard	62.1049215843306	0.850820066121135	0.385815179811142	2.20525295696664	0.027436348949573	0.0974022552245539
Ints12	33.4989512351301	0.109262467817504	0.492870387193129	0.221686006415901	0.824558324347564	0.9047807756882
Mybphl	2.52958487023637	-0.601345078867958	1.76447661818082	-0.340806487698288	0.733249266077016	NA
Trnau1ap	108.867376662584	0.00870384319710067	0.305425762885483	0.0284974100248515	0.977265433692503	0.990181196011484
Rreb1	646.741846264817	-0.10777562161863	0.197694986293428	-0.545161127448446	0.585642704190824	0.744140362515835
Gnpda1	209.0523797672	0.206569890798704	0.254157510742958	0.812763275005547	0.416353795204903	0.601969272505177
Ksr1	175.655393249471	-0.474878584376413	0.379155279291238	-1.25246465053609	0.210400601365391	0.392089612975228
Thbs3	7.80614706606937	1.30067916356453	1.00238967203891	1.2975783767992	0.194432256481632	NA
Sart1	73.3390843250847	0.571630231412854	0.403828443609041	1.41552741135359	0.156913917267615	0.320847110037579
Cuta	75.4908673512471	1.79392638923399	0.410625863289149	4.36876132171628	1.24953236847835e-05	0.000299714565928283
Syt17	4.05384065569328	-1.66184056946811	1.44432264402008	-1.15060203227348	0.249895996545515	NA
Amdhd2	133.841401535243	0.308504770456808	0.276284592976976	1.11661952312526	0.26415704048467	0.454827001189655
Dgkk	1.56273280372154	-2.60266683501308	2.25529197613598	-1.15402655733838	0.248489281142525	NA
Gprasp1	289.868203336347	-0.881862715994981	0.290386997235656	-3.03685331777899	0.00239061757221521	0.0166998562008321
Zfp7	262.86286539779	-0.0622924551335841	0.260127162177167	-0.23946924501163	0.81074174169637	0.895052380347077
Fam178b	473.582111916775	-0.557842280220629	0.222808880476072	-2.5036806388897	0.0122908920795172	0.0552428852538746
Syce2	160.173755191415	-0.127678038874038	0.292967506585666	-0.435809555680892	0.662974910239325	0.798616316369118
Vezt	191.596737975975	-0.516201283207304	0.253085709337182	-2.03963030768986	0.0413871610385993	0.129020984082349
Stil	317.72696744274	-0.678607877491839	0.238009563674925	-2.85117903253117	0.00435574368085517	0.0262362621612127
Tbl2	135.010318077916	-0.384876787470167	0.314770712182968	-1.22272108736231	0.221435059481945	0.406274947311963
Rrm2	660.95511246577	1.54977144658255	0.213819243632546	7.24804475150921	4.22830921319409e-13	1.00426489214549e-10
St6galnac2	185.085457105408	0.0997410772578191	0.336280750643023	0.296600614418453	0.766771441730533	0.867780582071541
St3gal1	37.644089985463	0.843047196940196	0.446060064163522	1.88998582179987	0.0587598563296375	0.165756436823684
Zfp317	340.451257590235	-0.440223481612598	0.249788396066582	-1.76238563738267	0.078004163630043	0.20258671399029
Pdia6	309.344033799081	0.790358379263528	0.27648313773938	2.85861331626141	0.00425497107543462	0.0257960283467165
Mrpl1	387.239753365425	-0.431092683447619	0.251089902083298	-1.71688578421846	0.0860000428021879	0.21625877485217
Dcaf7	242.014995368821	-0.33327796765315	0.256689362310361	-1.29837078036053	0.194159954828372	0.371014281879802
Ccdc163	34.1543595363799	-0.785826301163967	0.471528561147626	-1.66655080076462	0.0956037587883445	0.231887931558514
2410004B18Rik	67.2800781136319	0.244821120151941	0.369312578972962	0.662910320663257	0.507387991396745	0.680182708973311
Ccdc34	20.2062711846753	-0.472039087419751	0.607301020010794	-0.77727366143953	0.436997330979069	0.622161338757576
Rabggtb	1447.62588913147	1.01692814365326	0.262620813011729	3.87222982059627	0.000107844191348409	0.00163698833308681
Dand5	84.7185868167288	-0.313882691965533	0.334119389590104	-0.939432734959212	0.347508612652029	0.539153354016504
Mir22hg	16.2059203851394	-0.838240411551784	0.712766831842727	-1.17603734363546	0.239579953691525	0.426894966029045
AU019990	21.2493518653759	0.0774388044047719	0.62067599676815	0.124765263693126	0.900709388017992	0.949877487120141
Mrps12	97.8160011519751	2.09284841053288	0.322300558455311	6.49346814837452	8.38825075343907e-11	1.05840501433758e-08
Exoc1	360.446705138077	-0.332841662928238	0.249926924098177	-1.33175592877497	0.182940404218261	0.356385187406999
Gm10649	5.18795029233649	-1.41564833686727	1.33365814032279	-1.0614776711254	0.288472875165447	NA
Nkx6-2	9.31890076377805	2.07698047705473	0.888724619752429	2.33703492723462	0.0194373680562197	0.0760726459660709
Lrrc75a	572.559878351474	1.08782303087936	0.69160713587828	1.57289156581347	0.115743928380291	0.263287550135298
Slc23a2	1074.98884827989	-0.083825828440184	0.192361450639027	-0.435772490598888	0.663001804881199	0.798616316369118
Atg13	409.756380746327	0.380654153158574	0.21526053562257	1.76834156831236	0.0770038186020255	0.20105505570591
Setd2	597.966241092576	-0.427579437585317	0.200182669989	-2.13594632147134	0.03268378936388	0.110124823522859
Nhsl1	266.381704673058	-0.830836859898063	0.255217312224171	-3.2554094887117	0.00113228980867878	0.00974106992366909
Cops7a	142.786202487027	0.679393458480297	0.274543197770837	2.4746322764383	0.0133373420856841	0.0584944926049903
Cops6	40.8717044884825	0.92712398689075	0.438671607131729	2.11348072639756	0.0345596429492003	0.114377310121219
Rpl21	1949.03953792686	0.757771614476382	0.286290984559974	2.64685811060753	0.00812434334895857	0.0409908699487345
Derl3	24.1931735165122	1.68049744195351	0.59529903365739	2.82294669895379	0.0047584481868472	0.02796656132328
Kctd18	116.903263878935	0.110067760888643	0.305089724637612	0.360771773023107	0.718270065554253	0.835956069849548
D330050G23Rik	1.68373443110295	-0.983821568739953	2.05217595931042	-0.479404099963504	0.631651177305837	NA
Inppl1	55.4196549723622	0.0585768784704521	0.426707695170324	0.137276358344254	0.890812356815503	0.943960290272609
Trp63	2.78548611499525	-0.488059630717694	1.68032940553648	-0.290454734119154	0.771468375698809	NA
Mocs2	39.3486129904003	-0.543483343309246	0.441307088156263	-1.23153096312109	0.21812434348319	0.401968685929085
Rnf34	99.1729036951825	0.322844106590383	0.304422306372407	1.06051396311097	0.288910841019864	0.480645106066971
Ttc39a	31.736149959721	-0.619222673883487	0.485986060884235	-1.2741572726527	0.202607684343602	0.382450815093354
Tmc7	56.5265950167259	-0.582322530046861	0.436114308821732	-1.33525206182788	0.181793862618673	0.354829045746049
Nkd2	19.2729024844008	-0.349495999286753	0.601297581375242	-0.58123632975109	0.561081185668272	0.725101504534277
Matn2	256.755224860975	0.110670343590151	0.274349792452055	0.403391388056149	0.686660321151865	0.813369496392777
Tmub1	2.00106018037762	-0.097716743753393	1.72494497177591	-0.0566491948162203	0.954824645639214	NA
Folh1	4.12934724637536	0.151218194555396	1.39169598537397	0.108657491395121	0.913474159108222	NA
Stk32b	3.7065494294042	0.427414068852714	1.36568558485478	0.312966669336387	0.754305985000248	NA
Sdf2l1	3.76855079914031	-0.513765450727385	1.30476442272404	-0.393761081908384	0.693757440000843	NA
Ulk2	29.5209108491953	-1.57535162996803	0.53935579906228	-2.92080224724926	0.00349131358949306	0.0223167712451343
Rhbg	5.79419000778648	0.816987510804401	1.14069240140121	0.716220700515602	0.473855082993024	NA
Ralgps2	563.045613687332	-0.396829970645113	0.20327536387614	-1.95217936437644	0.0509169132611877	0.149772375374184
Tiam1	559.523324922216	-0.192157477378538	0.205062960537281	-0.937065752269789	0.34872473672867	0.540304775645227
Ypel1	87.4858927199431	-0.39247601439234	0.357165697374607	-1.09886256512674	0.271828017274711	0.463675911042622
Klhl22	294.506496283688	-2.72228725890561	0.658482115757674	-4.13418556671541	3.5621557603648e-05	0.000681649174175337
Ndrg2	31.4956013175582	-0.288325066268154	0.509162645662187	-0.566273014575089	0.571208201908865	0.732549739861515
Man2c1	179.246582396094	0.537021863013237	0.266820993399757	2.01266720497011	0.0441496516849895	0.134842342627402
Setd6	93.8825815095426	0.887744274150605	0.321672039730758	2.75978066012095	0.00578401808779725	0.0319770931526646
Porcn	25.619042479874	0.489778395712036	0.530281007652811	0.923620474133041	0.355683950171632	0.547376405593822
Gm12250	5.40606819771173	0.756778784965497	1.0872829264252	0.696027470470504	0.486411626422484	NA
Satb2	201.149791891608	-1.20061358481931	0.2942807209632	-4.07982412469841	4.50697871593508e-05	0.000824668175016943
Mark3	566.202701722012	-0.796879166904191	0.220223281141955	-3.61850555841336	0.000296309136739974	0.00351881624836402
Itgb3	37.9628632082563	0.802286329965156	0.469397389267663	1.70918362204113	0.0874169416503183	0.21828105838184
Zkscan3	240.679343798676	-0.354469902968742	0.237575462461553	-1.49203078169786	0.135691075979475	0.292616343838237
Ripk4	15.5881362452144	-0.818012790710866	0.793886029678491	-1.03039071117317	0.302826631901488	0.495265983097605
Pde1a	22.6531156061622	-0.243378011535807	0.581375976671741	-0.41862412844971	0.675490852883677	0.807163924334613
Enpp4	23.1077935919789	-0.832878228247518	0.558918379139336	-1.49016074499115	0.136181975211576	0.293299470288989
Igsf1	4.41529184392243	0.428358059411576	1.19337171530719	0.358947722588942	0.719634197854742	NA
Fbf1	95.5102461327543	0.101174969651018	0.342262369112013	0.295606466797716	0.767530634454811	0.867788388857958
Atraid	30.0579966391269	-0.315966549194346	0.516322892394437	-0.611955336183251	0.540567308457597	0.708416294206089
Dock9	552.394782823434	-0.348267590117555	0.223966970102744	-1.55499531898739	0.119947184170876	0.269553563627015
Wdr76	402.067802057232	-0.350247405812088	0.21749363382472	-1.61038003574098	0.107314916249893	0.251350604623743
Crtac1	119.069822753159	1.02938996513041	0.309050825029498	3.33081125097192	0.000865932960169787	0.00796434771946593
Paqr7	15.4872684870034	-0.142085830738343	0.704619302718122	-0.201649075167593	0.840191076774741	0.915109150899886
Phf23	50.0097256198541	0.406335266155745	0.409619622403526	0.991981936244878	0.321206337227823	0.513497738265887
Tpm1	141.988366894594	-0.0616400181957059	0.281557351995623	-0.218925266056146	0.826708264377215	0.906072856170938
Gramd4	27.8288879385707	-1.27637617541479	0.556468024679818	-2.29370982483531	0.0218071720341049	0.0824954012645572
Polk	240.462660325555	-0.828168522326735	0.237834686489701	-3.48211833416737	0.000497463806365811	0.00523525550522074
Syne1	181.144325544289	-0.530081005373751	0.280807758165853	-1.88770071324265	0.0590661405734745	0.166310590601231
Dbi	278.085600818892	1.11399149402815	0.238542122182202	4.66999909214049	3.01201066639097e-06	9.37904503907297e-05
Daxx	37.9496199315829	1.09691251049184	0.451169028276681	2.43126731168071	0.0150461093035905	0.0633925293893538
Cyp1a1	11.9558829868063	3.30677022634351	0.887258520461469	3.72695234825543	0.00019380908267308	0.00253901979466238
Cyp46a1	1.45726073602505	-0.972530334941753	2.19812117585139	-0.442437089286066	0.658172945025594	NA
Eif4ebp3	26.7351310551237	0.833857482433665	0.516934775274064	1.61308064831115	0.106726987545646	0.250345468656161
Mprip	303.313198264619	-0.300052584098718	0.23572037340817	-1.27291748167712	0.203047325147167	0.382982287372723
Grin3a	21.9846197434564	-0.567149618821647	0.586440990054933	-0.967104326674917	0.333491882797547	0.525782529783507
Epc1	542.102585881125	0.331567330424647	0.204145791021437	1.62416931921868	0.104339676908779	0.246626170412822
Dnm1l	834.196892000597	-0.754059999157498	0.200223479508116	-3.76609177410151	0.000165822860093804	0.00225180751604961
Klk1	7.15343554056818	0.853098311554753	0.957735275340493	0.890745421537763	0.373065761177142	NA
Rfc1	823.295384240155	-0.233491684036868	0.201383148373096	-1.15944003221305	0.246276866992242	0.435242440892476
Rbp1	3.55572031653882	-1.61414810762733	1.39259581156948	-1.15909303634064	0.246418264069771	NA
Zfp850	227.185138269581	-0.134059476905323	0.239982416008992	-0.558622082129135	0.57641966628398	0.736755787409497
Tnip1	580.173179475903	0.0501461808189079	0.279966377797026	0.179115010929147	0.857847395593408	0.925309772670376
Smarcd1	131.692244593126	0.664130555500435	0.294324880717247	2.25645400375938	0.0240422128116015	0.088733492927157
Kis2	48.5393667377675	0.741416661804145	0.451827549999004	1.64092840687953	0.100812277466515	0.240998444237597
Lpcat1	550.361485896958	0.360970965776942	0.230672270922046	1.56486501101352	0.117614564273906	0.266193052513045
Secisbp2l	156.698149561969	-0.198290335816463	0.267225024455612	-0.742035055363615	0.458066096525066	0.639381727034816
Rragd	171.807832072203	0.181826408104573	0.269152030444496	0.675552801159599	0.499324616903188	0.673715961340915
Lrp8	114.307136871745	-0.186176327243376	0.298926272672213	-0.622816875810468	0.53340486721572	0.70202385992143
Hsf4	2.52248900369934	-1.27557707468694	1.63058178552127	-0.782283407071888	0.434048036158014	NA
Ampd3	45.1630253277366	-0.89241996600778	0.419264859207974	-2.12853509281373	0.0332927435655692	0.111494333096417
Sh3bp1	80.4970818107402	0.703716187815029	0.382658566215345	1.83901851401128	0.0659124630030853	0.179819293773958
Usf1	148.677607826451	0.588530181038623	0.280371590035063	2.09910776254122	0.0358074023160407	0.116909720823235
Wdr44	1.97868955934677	-2.22568969654265	1.99688459949728	-1.11458103142413	0.265030002593553	NA
Adamts10	9.54152391633657	-1.18561565821925	0.868855201863319	-1.36457220452455	0.172387545866394	0.34214818008842
Col26a1	19.7900207136435	-0.703687001032594	0.601162941035674	-1.17054288113684	0.241782568147339	0.429492923884546
C2cd6	2.82026834228809	-1.05558151082386	1.51359945910226	-0.697398181847884	0.485553639065764	NA
Itpa	253.975569006845	0.76679958371238	0.246855108441087	3.1062739132878	0.0018946112650335	0.0141663125020684
Rint1	187.174881062427	-0.345373412271271	0.252529245610348	-1.36765708635657	0.171419438487083	0.340841047011497
Vasp	269.541489083371	-0.0376727435389347	0.255759683050936	-0.147297428154194	0.882897262373799	0.94015041354742
Pla2g4a	2.99175865839313	-3.68078644133024	1.78203457796382	-2.06549664459146	0.0388760326931503	NA
Igfbp7	26.7101804080034	-0.192406242829578	0.537557913705723	-0.357926537632384	0.720398290446698	0.837752044688815
Rgl2	39.030289289904	0.322000356023201	0.470320841347381	0.684639777180043	0.493571259971169	0.669833240866695
Ptpra	200.224831034543	-0.964413794002296	0.264794848537408	-3.6421169041967	0.000270405215833117	0.00328857267006681
Rabggta	136.54973551508	1.2120154345329	0.278369847203375	4.35397528399481	1.33690786412283e-05	0.000314445921516891
Ccdc186	188.561568771709	-0.256471439304041	0.250744143228848	-1.02284119581595	0.306382936556762	0.498686593416278
Slc16a11	2.8981992075121	1.29976317005797	1.75346783977825	0.741252927810946	0.458540097116209	NA
Timm10b	20.1116959948841	-0.130459572771362	0.593458673991059	-0.219829245891732	0.826004141783991	0.905792881534445
Arvcf	102.106592875328	-0.0101167539555136	0.351855187750723	-0.0287526070602687	0.977061899322744	0.990140616288497
Palld	280.382051495068	-0.394207181120102	0.238494437166146	-1.6528988508251	0.0983514510695507	0.23670397909904
Csde1	884.047387337645	-0.0602604812440863	0.209116728835725	-0.288166717122975	0.773219124532535	0.871621048691104
Dctn6	270.334136463034	0.530065096752591	0.235743864387603	2.24847886552446	0.0245456712605231	0.0900429182249293
Fgd4	440.708660289357	-0.194252200551893	0.215187100394332	-0.90271303528847	0.366678216365161	0.557121164045126
Tpk1	946.323440950609	-0.538773376239391	0.272883069129333	-1.97437451124547	0.0483391740918427	0.144255337712365
Mgme1	219.773936323574	-0.0554221286486949	0.252864010921857	-0.219177606361002	0.826511698923901	0.906021376385992
St7	330.53180568747	-0.519171053959606	0.259182912411363	-2.00310679870594	0.0451658264113758	0.136917437914833
Azin2	54.8015381428135	-1.34198937153783	0.418131424902289	-3.20949178084721	0.00132969848202328	0.0110546586909732
Ddit3	95.1198062131912	0.0433529593356025	0.309920777810522	0.139884004040889	0.888751639943301	0.94280578125624
Ltbp1	138.924976700746	-0.67236818821806	0.303378851681148	-2.21626584876365	0.0266733004673914	0.0953641347584157
Cc2d2a	164.904968016893	0.124548510988688	0.265936471357294	0.468339338162283	0.639541941093023	0.782625510144773
Gpr135	4.212742436119	0.382024627765018	1.23111192979964	0.310308606811397	0.756326286699169	NA
Ffar4	1.70389664489607	0.385707617830706	1.97675053275682	0.195122050779361	0.845297400319922	NA
Aida	167.583293732597	-0.630802277223596	0.284414019920001	-2.21790148531013	0.0265615502226999	0.0951612120223496
Homer3	103.898750955067	-0.351219406604743	0.32745450529763	-1.0725746658624	0.283461996593798	0.475630304022812
Hint3	27.7525991809569	-0.756058778269913	0.529721143854382	-1.42727694946938	0.153500082010975	0.316700135138638
Etfdh	73.5521340098287	-0.534353108561933	0.369077170356382	-1.44780861966065	0.147670581433166	0.308615209265
Alg6	239.765449173208	-0.861487218747105	0.275085156713292	-3.13171102737831	0.00173790838995811	0.0133828889558567
Slc44a5	13.900579597202	1.25719445910784	0.759797743681779	1.65464358056107	0.0979968178063735	0.236038070011653
Tspan2	28.8104874255102	-0.109988096208585	0.526053972084289	-0.209081390969826	0.834384701517657	0.91079162593249
Rufy3	388.687209727459	-0.433364103187173	0.226220200483264	-1.91567376503689	0.0554066337886628	0.159415808808093
Als2	355.120620544294	-0.35232279976592	0.228287567979618	-1.54332889383349	0.122750996512666	0.27340276224889
Nus1	283.280537176878	-0.25299863674633	0.234221497423971	-1.08016830021529	0.280067241725115	0.472684199389204
Cttnbp2nl	88.3228565534505	3.4207037244993e-05	0.326529643611881	0.000104759362325009	0.999916414122354	0.999975126611626
Adamts18	2.63661060417648	-4.48854323381049	2.02741967130327	-2.21391914922338	0.0268343411988217	NA
Asb18	5.4789275074662	-0.111779891083386	1.08906590429035	-0.102638316600522	0.918250031167193	NA
Zfp819	295.494595145572	0.900316885594178	0.250850731375748	3.58905425811017	0.000331879768459151	0.00382862822413876
Ubap1	5.24810428042242	-2.04467102518711	1.19592263892997	-1.70970174711012	0.0873210395213071	NA
Iqch	5.02260738636783	-2.27511172991024	1.2673357694297	-1.79519254864402	0.0726230272626848	NA
Slc2a4rg-ps	14.1408344962867	-0.343299865535333	0.71616521960615	-0.479358472230931	0.631683631222708	0.777011521778919
Retreg1	147.574425129852	-0.497798000675641	0.291535683426556	-1.7075028168929	0.0877286346749078	0.2187368854521
Fhl1	228.733619132799	-0.382078376206613	0.258359628313961	-1.4788625401733	0.139177056848034	0.297014039746342
Hnrnpf	1344.38344385345	0.00410044164853104	0.186542740518578	0.0219812448189196	0.982462916390218	0.992376026203695
Sfxn4	43.3105858529866	-0.809456607426488	0.424889171326824	-1.90510058163816	0.0567669978288383	0.161906909512766
Sfxn3	28.0164457503528	0.685454221753777	0.575715667311621	1.19061241628979	0.233805775040225	0.421075108951936
Camsap2	174.507392504212	-0.928061532658468	0.259633378043551	-3.57450779114693	0.000350887364789503	0.00399839948230974
Psmc5	189.392608329469	0.913039048719413	0.252005723389442	3.62308854116155	0.000291106118292094	0.00346722557607879
Fli1	2.54424382162298	0.109122167478057	1.73250666619863	0.0629851357036833	0.949778340807917	NA
Mlip	6.98363685456575	-1.61680375463488	1.25355435146965	-1.28977555120714	0.197128599011321	NA
Cldn10	8.29641057729626	-0.115040561920738	0.931510027112891	-0.123499005456005	0.901711961794331	0.950105602747657
Rad18	594.68550113084	-0.571306584607136	0.246198010017244	-2.32051666285654	0.0203129445861805	0.0786355697578793
Mrpl53	45.7576922550762	1.53258788472159	0.42184953146285	3.63302023687694	0.000280123039251327	0.00337961192674434
Nadsyn1	62.7337795505909	-0.346527112978699	0.370790273987234	-0.934563653065585	0.350013217847373	0.541677540281747
Lrrc40	285.062276070944	-0.619672658316308	0.265995341274107	-2.32963726111932	0.0198253310495681	0.0772416323587707
Spag16	29.1622944369039	-1.3276123926819	0.640896334219369	-2.07149319132707	0.0383127300797524	0.122384519898745
4933439C10Rik	10.0914813640898	-0.255161958381463	0.835052216284844	-0.305564075401993	0.75993657660646	0.863356945454329
Pdcd4	21.9998555877348	-0.555842156055756	0.591671809487584	-0.939443365633967	0.347503156845885	0.539153354016504
Pik3c2g	3.56252243999785	-4.92873080094398	1.82214588315233	-2.70490461083019	0.00683240060450997	NA
Zeb2	3.88390400583186	-1.4004612316351	1.33058841571287	-1.05251271925796	0.292564378052978	NA
BC031181	31.6214514663521	-0.40156796851905	0.487979377313866	-0.822919957661988	0.410553512561508	0.597433289002589
Cyp39a1	61.2032028711043	-1.00083307059118	0.397602009311244	-2.5171730704402	0.011830070218167	0.0539048138330461
Rpap3	124.300514627555	0.188801425324771	0.296456239169672	0.636861028304125	0.524215369741943	0.694652748461236
Pmfbp1	8.09893272496237	1.42323577280675	0.92159644311726	1.54431560954458	0.122511892873246	0.273150985673129
Armcx3	2.48122671297667	-0.799967987993615	1.59740239338355	-0.500793032054469	0.616516790023987	NA
Lama1	796.935917057766	0.614701590144345	0.224632059415972	2.7364820130418	0.00620999897798392	0.0335362093715199
Fanca	411.938715519469	0.0818763686025438	0.210606510957858	0.388764659887116	0.697450245658144	0.821591801400243
Naa30	129.901604448578	-0.920889662474541	0.335601588220839	-2.74399673540448	0.00606961415244602	0.0329987595280874
Rap1gap	44.2266449307658	0.468371319507636	0.42410208751841	1.10438343335743	0.269426844105433	0.461212028801651
Chchd6	255.713839550619	0.0751195921778069	0.28578839586373	0.262850393035642	0.792665892721978	0.884610462367912
Zfp57	51.6373690461834	1.03862035958917	0.392615502956742	2.64538804954832	0.00815972823305895	0.0411314141019738
Rapgef4	27.071826285667	1.50803905667108	0.571781723655176	2.63743836901743	0.00835348033892702	0.0417260648847105
Zbed4	18.8235013280936	-0.161622550618162	0.617592748089678	-0.261697617269776	0.79355457767699	0.885194456156311
Gtf2h3	136.017310715221	0.20576729393026	0.282201026479871	0.729151472257089	0.465909011883126	0.646391319855053
Fcgrt	7.80903139217093	-1.85306786815626	1.01038042929406	-1.83402985096512	0.0666495631722058	NA
Mapk1	1068.49822415726	-0.569310594016977	0.187019305857088	-3.04412740389497	0.0023335629284541	0.0164435414498921
Ahcyl1	36.3156132191543	-1.14769070272452	0.477400556734023	-2.4040413999013	0.0162149368450138	0.0669660859200998
Cox7b2	55.3251680959343	-2.06187511999926	0.492306757389959	-4.18819179109101	2.81185847115754e-05	0.00056297589522531
Rgs17	7.5051435813327	0.0971642673380336	0.933160193233904	0.10412388788393	0.917071034103389	NA
Mzf1	24.1386891269859	0.464436345972004	0.550901961491531	0.843047181597562	0.399202056880515	0.587121723530073
Cdk2ap1	76.7846609542605	0.406158470574962	0.369224771827216	1.10003039223227	0.271318880086186	0.463262845614341
Srcin1	92.8132868700701	-0.717560288290946	0.366165857870211	-1.95965918959405	0.0500356381670705	0.147680722494572
Nphs1	142.953028074514	-0.379882145570071	0.313961594923063	-1.2099637398745	0.226292806939765	0.412509267855548
Tsnaxip1	25.3959309224745	0.174549654641217	0.525350850739365	0.332253491919849	0.739697854982237	0.851302083757381
Phyh	152.922230348401	0.421006585947363	0.272635946219392	1.54420791456669	0.122537972108295	0.273150985673129
Vdac1	847.397361857152	-0.24180653790477	0.248200615188083	-0.974238269802567	0.329938246973839	0.522218997202942
Grb2	24.0591161264802	-0.761733129021217	0.55250343501388	-1.37869392432299	0.167989143561125	0.335784240256751
Pax7	2.27646889793552	-1.83807666047374	1.85371230894864	-0.991565223794745	0.32140966059352	NA
Smarcd3	7.01129489837035	0.127986930427292	0.964082392893375	0.132755178780085	0.894387002663041	NA
Khdc3	62.8483011041885	2.5199773610491	0.485257739600726	5.19306989956009	2.06854475490217e-07	1.02689682852992e-05
Rab5a	288.829382970093	-0.337697623991653	0.23674183586139	-1.42643830889852	0.153741862330559	0.317048719019846
Slc25a23	17.1815671150467	-0.728273531598518	0.635164596810496	-1.14659024645828	0.251551009437323	0.441024370721421
Cd68	15.7520812088155	1.04544754615631	0.663904635030131	1.57469535682465	0.115326780092595	0.262931166433579
Sh3kbp1	76.4436444810311	-0.12471486824909	0.343906982192513	-0.362641280075195	0.716872869370333	0.835196420608944
Pan3	744.741288205165	-0.982847046014405	0.204955870335081	-4.79540812569826	1.62343963188331e-06	5.66706751037538e-05
4930550C14Rik	18.8211549293255	0.578385735062474	0.621051842617542	0.931300248019161	0.351698273717672	0.543644599881782
Cobll1	30.1591085815932	-1.32062680690196	0.542450777607402	-2.43455602133501	0.0149100716325806	0.0629288145245467
Dguok	122.033824296786	-0.202535492804372	0.302687181536455	-0.669124776861353	0.503415885974411	0.677316075397984
Rpl3	3261.4370755944	1.72096644019987	0.216112875375016	7.96327584468775	1.67543386337715e-15	7.5164927359583e-13
Cntn6	2.82830207196154	-2.79676840118315	1.82577771445342	-1.53182305767184	0.125566104522471	NA
Ap1ar	229.045788256406	-0.583109932050874	0.275350942636357	-2.1176972428998	0.0342007165185676	0.113624048049756
Barhl1	16.4924489869882	-0.0276339232387568	0.661643915963997	-0.0417655517900364	0.966685596727493	0.985562043023325
Fmn2	356.140682551659	-0.974594329947931	0.25081470294741	-3.88571450754336	0.000102029355463386	0.00157386309428381
Srfbp1	583.496267899254	0.17136763231658	0.213159412417864	0.803941192991477	0.421430938472691	0.607568788112319
Ccdc30	94.1880691102769	0.225832509073462	0.358737554411579	0.629520122151374	0.529008599422378	0.698330554141593
Myl12a	174.541491763537	0.683815074258287	0.264473993035156	2.58556641585318	0.00972191407185738	0.0466937133831913
Stard3nl	257.795952078182	-0.0718411868331871	0.231765995828782	-0.309972938766479	0.75658153523063	0.861322569196299
Xaf1	20.4859693461139	1.45632126111182	0.596885002893828	2.43986907704375	0.014692585657835	0.0624746138684696
Kansl2	695.07391058913	0.0208432359986995	0.205112455449077	0.101618577736125	0.919059432883432	0.958960014594382
Otub1	138.487318554265	0.782046545170733	0.296195272946666	2.64030731277589	0.00828308796235362	0.0415463857005079
C2cd5	20.380302588983	-0.0337295839049299	0.587477030855665	-0.0574143024039637	0.954215170125105	0.978365359380853
Capza1	338.179980498295	-0.723883356844617	0.238337177243936	-3.03722384067563	0.00238768076717135	0.0166986011159045
Asap1	931.075231276834	-0.5165112512115	0.201675696712893	-2.56109813740626	0.0104341877250083	0.0491324689832312
Alyref	41.9806794095066	0.0197372834407872	0.430737008723181	0.0458221212504906	0.963452027119174	0.983876900555625
Prkacb	308.796000560952	-1.11510286120102	0.263737738766068	-4.2280747018541	2.35699542434417e-05	0.000490554734967025
Scyl2	182.809769802973	-0.701853107919812	0.292676301606701	-2.39805240146489	0.0164825070900772	0.0678484608376968
Gm12505	1.24385338820325	-0.560221378383687	2.34781375064084	-0.238614063074966	0.811404859329617	NA
Rgs19	12.8710359362528	0.145589738053108	0.831098492928838	0.175177478110978	0.860940180547173	0.927396034412442
Ctbp1	31.5055921311325	-0.325631822414086	0.509129048857292	-0.639586020764177	0.522441773090165	0.692908923403172
Txndc16	70.0055870782855	-0.973874312583837	0.397833038904278	-2.44794729785668	0.0143672669033021	0.0616256033993268
Mfap2	6.23617323752746	1.01247464251945	1.01634038502237	0.996196409628229	0.319154723553524	NA
Ncor2	580.503964395131	0.380844394841017	0.28932723287444	1.31631022443813	0.188069940528421	0.363241270061764
A830082K12Rik	1.11698750049922	-2.06893406129797	2.46631321667136	-0.838877255051282	0.401538192523814	NA
Ablim2	290.59057067452	0.407641708529614	0.24433173929222	1.66839441208281	0.095237456816496	0.231406503739578
Fgf1	7.7792817547893	-1.41520525569937	0.957515755974193	-1.47799683385838	0.139408625698014	NA
Armt1	200.308981392485	-0.331789475308802	0.251123576715852	-1.32121993342037	0.186428041702659	0.361051868353936
Ncbp3	10.803408986869	-0.0381760623642293	0.78374580033422	-0.0487097504674979	0.961150605351808	0.982316679263116
Slc15a3	1.41538264219518	-0.952516267028824	2.25452698510358	-0.422490515004886	0.672667022463223	NA
Ccnc	196.095435547563	-0.446238915063881	0.2652114920352	-1.68257759737144	0.0924568915301024	0.227028243888938
Atp2a3	36.3228153424179	0.799271275420838	0.498183229890811	1.60437210139735	0.108632056754553	0.252709833583234
2810004N23Rik	591.529493629174	0.346395720406741	0.205388756785032	1.68653691579278	0.0916924309615317	0.225837823553687
Rwdd1	172.892565364677	-0.363773244637093	0.264968393575575	-1.37289296933952	0.169785622584884	0.338648649163625
Grtp1	428.570291003959	0.0226252357409833	0.212784501249828	0.106329340755976	0.915321052984433	0.957131186561579
Podxl	66.7060724345209	0.61286271699018	0.362845993032905	1.68904364043673	0.0912110671365106	0.225155829676901
A330076C08Rik	7.1093101016137	-0.285927239636516	0.950619924789182	-0.300779767160809	0.763582437858228	NA
Zfp617	71.7161975056058	0.64998700299213	0.347700816639316	1.86938589697472	0.0615691452513641	0.17148472210388
C1ql1	9.62929698266876	-1.22639661299864	0.886405276820031	-1.38356194967422	0.166492626068751	0.333839625818703
Bpnt1	6.1191884888185	0.412443084025377	1.02486174884958	0.402437777083932	0.68736187267051	NA
Ube3a	377.161532771665	-0.801112398092299	0.313485702401083	-2.55549899710364	0.0106035666658578	0.0496102754049963
Ubb	515.966882004683	1.66000168631836	0.212923782672847	7.79622485323267	6.37866851006743e-15	2.34135792916506e-12
Med21	54.5367998512512	-0.243735781033679	0.41547020755489	-0.586650442321976	0.55743849760893	0.722475125351697
Ftsj3	340.597854481872	0.154746502395576	0.221750929670042	0.697839249764741	0.485277729934504	0.663450241839351
Gdpd3	13.1163305920017	0.48717655846304	0.730719961364815	0.666707609236659	0.504958917406192	0.678133434286793
Tjap1	426.327864927527	0.190470252299241	0.228277082072617	0.83438184232025	0.404065845962029	0.591453558016266
Stau2	214.094299403526	-1.19757408397943	0.314867218625295	-3.80342573992943	0.000142708786489991	0.00200073093837183
Paqr5	13.1495591530509	0.768998986739432	0.750508018786168	1.02463793522576	0.305534057971425	0.498209165911082
Clasp1	771.088209916595	-0.000658617598483596	0.199466762640152	-0.00330189145181934	0.99736547657629	0.998602084457646
Rbm10	252.624655402776	-0.0478927486309008	0.24572648328352	-0.194902673862963	0.845469140896858	0.918655158206283
Slc41a3	22.5675509747391	0.00411357188899243	0.559077200390592	0.00735778866696501	0.994129386990642	0.997092760173689
Flot2	155.857841331788	0.272715949603543	0.263509707927171	1.03493701142471	0.300698328472811	0.492943409499413
Ccnyl1	213.794354463831	-0.37873834896383	0.276319439898685	-1.37065401226457	0.170482837022469	0.339481824205119
Ecm1	27.1464268120181	1.43235554924391	0.565561324065869	2.53262641608266	0.0113211539103064	0.0520626945009648
Cd82	2.36022508559527	-1.87849695399341	1.86760123564697	-1.00583407107388	0.314495394815772	NA
Anks1	415.195925255907	-0.0946353615530828	0.228753565931011	-0.41370004951802	0.679093790827294	0.809154346674307
Syt6	4.11045557668354	1.88104789878874	1.34557654917894	1.39794937711759	0.162128269471639	NA
Dnmt3a	106.151801721928	-0.338187817901989	0.322685263037292	-1.04804233920935	0.294619100375699	0.486533219202569
Mpv17l	169.69552407087	-0.361820102374002	0.267089889593277	-1.35467539757862	0.175520999660124	0.346098953098336
Pde4dip	175.764598732982	-1.05811698770613	0.278160656193902	-3.80397789602759	0.000142390891492968	0.00199939318761237
Pomgnt2	41.6795591387807	-0.487729873150601	0.450406401495378	-1.08286621045196	0.278867811779105	0.471382333809699
Ankrd10	2185.67255575516	0.271706126361686	0.192668533119281	1.41022574866168	0.158473035125686	0.323045455424137
Nsg1	14.1129712061136	0.587229992982839	0.693722166268686	0.846491609373483	0.397278552678244	0.585817439761316
Prkar1b	43.2616296526369	0.0107394432569798	0.431965992292662	0.0248617795118087	0.980165213334808	0.991460645438374
Tmem159	25.935313580023	0.182450945169364	0.577851538031718	0.315740174008759	0.752199730889481	0.858330668021508
Thumpd1	170.30117632614	0.84609166165042	0.258263527218734	3.27607878186311	0.00105259194661203	0.00926540431377677
Brdt	4.19254128443898	-1.56651576327941	1.29703250866597	-1.20776908274305	0.22713609688948	NA
Adgrv1	127.017884851366	-1.01357762318707	0.30784021546152	-3.29254454837062	0.000992851673065812	0.00887558104490493
Ctu1	57.3128047993845	1.20244421825192	0.433469321742523	2.77400073762581	0.00553715526546063	0.0310229240196691
Ube2m	47.9668935660431	0.430646476958345	0.40554471252627	1.06189641649057	0.288282712094232	0.480259729280351
Ccdc136	19.9573384548715	-1.789241756623	0.706460092389103	-2.53268624215156	0.0113192220641408	0.0520626945009648
Mrps35	278.931752077878	0.118532989621055	0.227073082185004	0.522003702422475	0.601667752741673	0.757824840278662
Eva1a	29.5562911835799	-0.377268914208099	0.541071409840638	-0.697262703862353	0.485638404083621	0.663643726158043
Rsph6a	2.27806150206604	-1.65433083140304	1.82865157324865	-0.904672522422668	0.365638902166241	NA
Thy1	7.77464910068109	-1.06801661803928	0.953751671066094	-1.11980576332355	0.262796542774729	NA
Thrb	31.2854109491315	-0.665643478368907	0.504561329219718	-1.31925187250933	0.187084921717108	0.361775168703596
Thpo	19.0317770046892	0.69011015335914	0.613829039818661	1.124270942872	0.26089810133338	0.451530033069186
Adam17	247.05836670563	-0.174666741509974	0.237155664247792	-0.736506724661122	0.461422376644332	0.642371231202502
Prap1	9.46219513641651	1.14693897401989	0.886592179833458	1.29364887273801	0.195786732905286	0.373239643638924
Patl2	46.397613380052	-0.840880408521803	0.413292011648666	-2.03459148694271	0.0418919946691405	0.130212402213831
Tmem86a	12.0487169876723	1.61312468584122	0.815518453626126	1.97803578652159	0.0479246696557919	0.143230082294746
Plce1	297.070176964011	0.0736597118202093	0.239926701562237	0.307009229654674	0.758836347015733	0.862684239625583
Pde2a	16.449994027938	0.273126086014886	0.669292982481682	0.40808150266593	0.683213839604332	0.811349925404634
Rhbdf2	98.1311007996917	-0.0531295461749576	0.414962875157372	-0.128034456467482	0.898121705114902	0.948387081689199
Rps27l	177.165060800211	0.455702623316911	0.334679507965137	1.36160897955061	0.173321319879223	0.343551161462449
Ppa1	201.681166012614	-0.0699503549036931	0.299226377555181	-0.233770683838838	0.815163009920252	0.898132575874478
Mfap3l	14.7101826031782	-1.14397099056815	0.703134128980392	-1.6269598408301	0.10374562726385	0.24564741028301
Ifi30	55.5056939975094	1.96149731574028	0.39401016103723	4.97829119578196	6.41480964114158e-07	2.66104757476534e-05
Cpvl	7.8246387999582	-0.191295423372495	0.910314061792268	-0.210142226075102	0.83355666955202	NA
Nipbl	680.6134489643	-0.69323209957324	0.252197263320857	-2.74876931829065	0.00598194694478464	0.0327277883207662
Rbm12b1	26.8892385086984	-0.598966538589088	0.544662803881472	-1.0997015664015	0.271462172054168	0.463355388851573
1700029P11Rik	18.8222803151434	0.695202515214212	0.609345273102102	1.14090080928177	0.253911202626382	0.44387738453072
Nox4	113.646770310502	-0.494266490526367	0.319654330171277	-1.54625307362966	0.122043460267325	0.272873931050029
Eral1	102.157686754882	0.363693513184305	0.32100167413066	1.13299568972424	0.25721606338921	0.447459166427331
4930526I15Rik	9.96889429933074	1.91105274920976	0.981855980852066	1.94636768169536	0.0516105888358681	0.151480267159891
1110038B12Rik	1108.84139886998	1.22795388265138	0.207721230264891	5.91154732275302	3.38908865279059e-09	3.1100023372161e-07
1110020A21Rik	10.95300649352	0.470962841573227	0.778657739287545	0.604839350860557	0.545285744330696	0.712672229291942
Angel2	113.034071801165	-0.212537075608485	0.297951304407637	-0.713328226674606	0.475642674784714	0.655679949888157
Cpeb3	103.053371069085	-1.12185231559405	0.316038609669664	-3.54973184057054	0.000385623743553976	0.00431307516682301
Armh3	1066.09656598679	-0.847863097612426	0.21965762331662	-3.85993021690076	0.000113419409910037	0.00170030855475282
Dhx30	282.237120516704	0.196363734191285	0.22613242013491	0.868357284082199	0.385198771559294	0.575035058371311
Marchf1	78.6716487989517	-1.38521246627809	0.512118337578282	-2.70486792726174	0.00683315512919218	0.0359713203302498
Efemp2	20.579528796995	0.652248712637148	0.582967775738487	1.1188417950047	0.263207637731279	0.453970399521428
Mmaa	52.3521632350471	-0.215080994284653	0.398954864556264	-0.539111095997981	0.589810199704427	0.747710198746177
Cstf2	29.0163777654508	0.725005717304563	0.513555109698106	1.41173888374075	0.158026859710479	0.322415252092477
Hap1	197.493477026159	0.438680317197545	0.350311531132077	1.25225771409777	0.21047597187413	0.392114084205692
Ormdl2	23.8450717976815	0.582095954761486	0.554854187254566	1.04909716486364	0.294133400853711	0.485904710471233
Tec	47.9164154342535	-0.477013845932591	0.404439279874704	-1.17944489981381	0.23822106513082	0.425977526118928
Tom1	478.990328641952	0.514322909940958	0.210151702026192	2.44738874337956	0.014389554303344	0.06165570260927
Sgpl1	289.275152860379	-0.907431270329876	0.239033705074086	-3.79624819039068	0.000146902431670111	0.00205239810244528
Hvcn1	150.122194994624	-0.417766725865873	0.296012353342437	-1.41131517366975	0.158151702318104	0.3226156231356
1700109H08Rik	200.126806620255	-0.011290590608376	0.247649675174895	-0.0455909768522909	0.96363626112428	0.983932134273427
Pi4k2b	59.3491283448113	-1.20861185774223	0.406518128963221	-2.97308230957538	0.00294825377733136	0.0196653072713738
Rtn4ip1	365.618839413748	-0.10366663399298	0.235730789937308	-0.439767049610065	0.660105834890781	0.796125265124288
Sdr42e1	6.52023148786603	-0.264197165997177	1.0304987333263	-0.256377962876661	0.797659002416564	NA
Ahctf1	820.296800149732	-0.194805172461764	0.191509119952403	-1.01721094280095	0.309053091471928	0.500743726190404
Stk31	12.2333337667901	-1.39449450360311	0.765751303158279	-1.82108015729341	0.0685946730806472	0.185222174491736
C330018D20Rik	28.9785377281631	-0.463403945190472	0.507775144505549	-0.912616440967618	0.361444304342873	0.552242035633858
Ankrd55	8.27136090420382	-0.358977384323698	0.943548653382391	-0.380454556356847	0.703608023592731	0.825773083013153
Sema3d	10.5680309538194	0.0824433177227172	0.803378023331637	0.102620827715478	0.918263911983591	0.958542809880837
Wdr82	823.489761536992	0.236821571988376	0.194619801328025	1.2168421217799	0.223664290282712	0.409251593382854
4933430I17Rik	7.83491987475625	0.271076995713481	0.914665558389794	0.296367336921151	0.766949566809053	NA
E2f3	1554.08129302446	-0.137751187046926	0.186119654411219	-0.740121657128019	0.459226178714618	0.640272072195237
Zbtb39	84.0157335893033	0.38618781490432	0.330818283907448	1.1673714352873	0.243060401524857	0.431256868854635
1810058I24Rik	237.735902296351	0.903976005686877	0.241256892136432	3.74694375643235	0.000179002201397831	0.00238474567506637
Hspb1	287.508604005937	1.48717371109629	0.301911434480094	4.92586083616633	8.39897604210507e-07	3.30314275318243e-05
Neb	163.502474764865	0.179924361011102	0.290618512921802	0.61910839472059	0.535844953451306	0.703903038841305
Ptger3	12.7331245581774	-0.759660175091372	0.829256883646733	-0.916073402671917	0.359628396864537	0.551124659720048
Pstpip1	32.2388039270115	-0.0144029148432766	0.499505882288793	-0.0288343247876897	0.976996725032128	0.990140616288497
Scn1b	7.86987903146641	-1.09150513122544	0.941451343092538	-1.15938560100196	0.246299043362749	NA
Slc20a1	1148.21486168234	-0.0447882293437665	0.205155045893493	-0.218314051934255	0.827184426646338	0.906287997747573
Csnk1g2	203.969087484464	0.399927769147458	0.301938476059845	1.32453397250436	0.185325768068502	0.359526337982358
Gm12348	3.09792440497061	0.155415233289715	1.41699028841013	0.1096798154235	0.912663308783526	NA
Zc2hc1c	16.3193271288658	-0.0403636694577623	0.646958475614612	-0.0623898920551535	0.950252344250976	0.976534032910161
Aplf	81.6829434771253	-0.480651025409285	0.335447256805708	-1.43286616795224	0.151896087403859	0.314838690404337
Fam13c	134.829937546327	-1.19132906170725	0.337527891806448	-3.52957219426003	0.000416232124037256	0.00457100609108185
Phospho2	74.4494855140862	0.460602347773409	0.342701535707836	1.34403350957285	0.178937551169889	0.351007377703783
Col20a1	19.2635982106261	-0.530576501355331	0.602019745179787	-0.881327407619961	0.378140635794112	0.568360531253763
Fgd6	79.6539244347853	-0.0474627259142287	0.353567305906009	-0.134239577928752	0.893213130460723	0.945429102522783
Ccdc60	32.5124748821556	-0.336791858453095	0.495313429820284	-0.67995704977209	0.496531656779356	0.671859691529082
Trerf1	499.51258788238	-0.409136959100912	0.229559145529139	-1.78227253006123	0.0747048000529714	0.196888434082168
Ctnnd1	176.520779210299	-0.450151440383388	0.293198982159412	-1.53531037886973	0.124707605923782	0.276309352579983
Stxbp1	28.8004611282318	-0.258510342354317	0.50700290587247	-0.509879409683978	0.610135948009481	0.763290137680812
Zfp275	132.642179705863	-0.119632318268236	0.288348420433324	-0.414888065238764	0.678223847082469	0.808813926618035
Acer2	39.7256716140882	0.0960944437922132	0.436439596507418	0.220178106114118	0.825732447041219	0.90565892167786
Pdzd4	217.108365360358	-0.0329855077858642	0.25215924705984	-0.130812207644467	0.895923865679479	0.947282317625559
Scn1a	4.71339324254039	-1.07091351397577	1.25622220322798	-0.852487331639228	0.393943667300139	NA
Adh5	275.923964898025	0.210289330236158	0.2278430505866	0.922956963992324	0.356029633027299	0.547667587320405
Tmcc2	26.6488939226894	-0.656528716369346	0.551645306338242	-1.1901283466496	0.233995950403278	0.421345762930714
Hnrnph3	84.2743845588144	-0.588850914862076	0.327410826886677	-1.79850776610356	0.0720965790722202	0.192019758641557
Il1r1	8.30136531910512	-0.868628721399707	0.8994596676714	-0.965722814062903	0.33418290041646	0.526633466128856
Odf2	261.202067748988	-0.18017857497227	0.232467085787173	-0.775071336925632	0.438297507567572	0.623206680263646
Stx8	741.998398945325	-0.687176674062063	0.196466007235287	-3.49768737977712	0.000469310901435318	0.00501744302655429
S100pbp	216.375868312239	-1.12001878355557	0.259928869387662	-4.30894338975927	1.64036345207564e-05	0.000368640491558297
Nt5c3b	75.1562319811723	-0.39162139928439	0.420693338338974	-0.930895176117195	0.351907790063382	0.543749338623063
Gpr179	16.034253139617	0.0667970017799271	0.671895112716425	0.0994158173139129	0.92080812457747	0.959870559437487
Gtf2ird1	804.661016249389	0.0761626403348593	0.245136230351548	0.310695160097857	0.756032376974959	0.861095295407509
Zfp37	45.0990987092353	0.387394253952072	0.416308561532932	0.930545969378118	0.35208847455623	0.543777596876147
Pbx1	213.337266416948	-0.129247840886549	0.251823425028533	-0.513247887371496	0.60777793213897	0.761955505278343
Lats1	245.949087365249	-0.181369347021219	0.241518124101251	-0.750955431175773	0.452679478779946	0.635450982322573
Lat	9.02665303221847	0.383161394919745	0.860616067934799	0.445217570523879	0.656162530245288	0.793711219300959
Lasp1	594.072293683209	-0.111300308728573	0.307090233144443	-0.362435195639133	0.717026842426549	0.835196420608944
Laptm5	226.371681367235	0.560367520689488	0.240737925491053	2.32770769103564	0.0199276304779797	0.0775627979376665
Ing1	82.8674851772485	0.591813129553677	0.333203369008478	1.77613189000685	0.0757111811034473	0.198805449101681
Actn3	2.54543648995049	-1.3596970783484	1.62209104667859	-0.838237213091417	0.401897490931133	NA
Slc9b1	224.735571917241	-1.55219606948899	0.274083327164602	-5.66322689361113	1.48552522875291e-08	1.11075105530148e-06
Nalcn	4.22453823927379	-1.42612151324543	1.44489003941402	-0.987010412102921	0.323637534274788	NA
Ccr7	1.40611730630732	0.400287437028123	2.16230746365755	0.18512049916853	0.853134523474868	NA
Clk4	248.52917838085	-0.693152567591078	0.24212163853608	-2.86282784051037	0.0041987863549026	0.0255963256753574
Lta4h	136.641872043176	-0.758890111024361	0.281975082201841	-2.69133749371918	0.00711661602900226	0.0370608641269581
Tmem116	68.7535408826817	1.00617003506935	0.373632609698408	2.6929395586791	0.00708251071972547	0.0369308877951075
Mast2	588.023355727706	-0.278694411427066	0.210963241707533	-1.32105673562521	0.186482447370196	0.361051868353936
Pigv	99.4872778271873	-0.0497368056949468	0.304644491462346	-0.163261792314713	0.870312315542033	0.932763500102693
Cabyr	42.6306763715707	-0.0739369019370603	0.462496062499269	-0.159864932768324	0.872987472784967	0.934437113557837
Mtif2	279.114822284845	-0.398536497261491	0.229777216243767	-1.73444740856591	0.082838729479728	0.210626685597806
Blcap	15.432186054387	0.817088144150212	0.68061043793458	1.20052249952233	0.229936479814099	0.417011615509534
Sgk1	235.539778019273	0.603177143897194	0.295363069640758	2.0421549133777	0.041136167215325	0.12862219759402
Sertad1	8.87467018891246	0.679818202314066	0.855408809303485	0.794729017190747	0.42677114929045	0.613117011118669
Bace1	65.2664328240863	0.437993045296056	0.356818356082774	1.22749583318648	0.219636286968286	0.403649574275049
Ash2l	2119.45307378222	0.236740121564499	0.19444376725325	1.21752486545975	0.223404581657185	0.408838147395902
Smarcal1	223.178710824273	-0.122965711210038	0.257161992732172	-0.478164404870296	0.632533195032098	0.777460638399168
Dusp14	42.4370384961633	0.465386458751764	0.454070842270097	1.02492037679648	0.305400759043027	0.498157742295743
Npy1r	2.5333858816046	0.670794777169289	1.62881197952248	0.411830699677164	0.68046351802062	NA
Cbx5	797.174428145215	-0.614334655879694	0.233447935038956	-2.63157031471355	0.00849912779255524	0.0423139888825408
Bclaf3	1125.44560184561	-0.956117070998005	0.24743815939914	-3.86406475589605	0.000111515637533913	0.00168217797938766
Zbtb3	11.9106321620338	1.52389887951478	0.774612384753522	1.96730507994612	0.0491480497608483	0.145831808203783
Abcc8	7.70761511336234	-1.26246394114543	0.953913751653761	-1.32345711439504	0.185683409002868	NA
Nr6a1	345.676913228532	-1.30527573683067	0.248443303634678	-5.25381734075636	1.48978636054358e-07	7.81202692002786e-06
Fut10	132.686701387063	-0.64434629768846	0.288779549835517	-2.2312739875641	0.0256629856438588	0.0927927597325558
Tmem200a	33.2065938289914	-0.203833187594343	0.481143529792132	-0.423643206180918	0.67182604029375	0.80467183957078
Rgs7bp	8.70183145293233	-0.809522902374562	0.928157652387674	-0.87218254387288	0.383108800911119	0.572983936959672
Ak7	27.9045219361777	0.218608392327373	0.526703121265772	0.415050497141566	0.678104936982098	0.808813926618035
Pold3	524.581722277928	-0.0291623299662171	0.203431430123501	-0.143352135648424	0.886012082679736	0.941444246027511
Cds2	884.901636626924	0.739384522476631	0.195342678462859	3.78506391073784	0.000153669081760294	0.00211042356843814
Armc9	218.201552664682	0.205646682303872	0.254225477560045	0.808914528463424	0.418564311476864	0.604299106664989
Asb10	2.16049988813676	-0.871429412662408	1.7250599382474	-0.50515891844764	0.613447221900801	NA
Ppp1r3c	1.56617281717367	-0.0344359353765135	2.07786088118639	-0.0165727819837735	0.986777438406775	NA
Slc22a5	53.777461245725	-1.26461714744551	0.404734032495158	-3.12456340686062	0.00178069139345977	0.0135572060647254
1600023N17Rik	1.09527162046248	-0.267224682682281	2.48431843344812	-0.107564585555719	0.914341090582184	NA
Slc7a7	266.492775427935	-1.25347620606306	0.235260767536416	-5.32802905979228	9.92842418745898e-08	5.46650009921321e-06
Tcf7l2	383.406469231127	0.0956963614901545	0.22552805006629	0.424321327045688	0.671331487607878	0.804415699811477
Bcl2l2	3.13230669646045	-1.84105186682563	1.53249439111424	-1.20134329854678	0.229618061162417	NA
Anxa4	228.025018302351	-0.366652414034143	0.251826483124804	-1.45597241991595	0.145400244017756	0.305186823044027
Rgl1	61.7769325758132	0.154719468836128	0.387328989247937	0.39945233414246	0.689559938910069	0.815588155191158
Psme3	182.608314423915	0.339346029751027	0.257759825183082	1.31652025101272	0.18799948595327	0.363195817121525
Tmem19	216.568685588563	-0.0161956467129305	0.249731026653979	-0.0648523610779477	0.948291551049006	0.976091846436149
Mrpl42	295.614911927385	-0.222676245728345	0.240138507826015	-0.927282540997875	0.353779856702854	0.5456619165436
Herc4	573.565025343443	-0.733724402046164	0.210350663644757	-3.48810119888801	0.000486463919244642	0.00514632092035839
Aup1	50.9700764450694	1.21305964556733	0.397190068629896	3.05410366818024	0.00225734061423429	0.0160464594250117
Hadhb	190.181687968061	-0.140630404216616	0.271478441335522	-0.518016839660613	0.604446520201349	0.75990251159304
Agbl5	205.955913512026	0.339092363723252	0.267584117257408	1.26723651313376	0.205070733551847	0.385358640321676
Pvr	123.133204746813	0.0440520632328138	0.291822140274519	0.150955178354095	0.880011073121885	0.938051527059433
Zmym2	385.589958613575	-1.02318601773388	0.235870780092319	-4.337909160827	1.4384458002307e-05	0.000332517060652567
Nol8	193.638511935137	-0.216504599399474	0.255213178325132	-0.848328447693464	0.396255078887019	0.585085794432817
Anxa6	198.1367390556	0.00980929869544215	0.288932053868917	0.0339501919710592	0.972916868829534	0.988278556135281
Sh3gl1	279.959519221873	0.712776621001043	0.27011998921802	2.63874074282502	0.00832145925046527	0.0416408928216475
Cpt1c	65.2303233824596	-0.288742425618448	0.387343177524208	-0.745443426844411	0.456003699300877	0.63789962000595
Map2k7	273.547247507827	0.52560660031423	0.240420817081479	2.1861942185152	0.0288013990745458	0.100975787840803
Lrrc73	6.3636549283387	1.52326202402139	1.06682310203941	1.42784874184804	0.153335399939855	NA
Zfp936	247.052352431609	-0.775136088400804	0.246084236065075	-3.149881117114	0.00163336912907898	0.0128141193397239
Cmip	1499.11560545413	0.107142446282835	0.185615858675648	0.577226790034463	0.563786261790224	0.72683860668783
Dpy30	294.498473333874	0.402902537296871	0.224006475743083	1.79862004417661	0.0720788044596799	0.192014637875545
Ect2	223.413596814952	-0.944373633595725	0.251365233045722	-3.75697793267992	0.000171977655387233	0.00230984405966242
Rpl31	95.6793583066286	0.393087839821276	0.398299715837127	0.98691468808885	0.32368446301603	0.515689903973221
Insig2	69.9842039345565	-0.637580430971756	0.352433822935408	-1.80907844105703	0.0704388178794077	0.188957621770386
4921509O07Rik	1.78765283255581	0.399331764708141	1.82610985340018	0.218678938709296	0.826900156392719	NA
Cers3	10.9855413756882	-0.411919808462877	0.801674035739976	-0.51382455973226	0.60737465533541	0.761610258633304
Ldb2	3.83800903332954	-1.336965949282	1.55091685097	-0.862048760670704	0.388660685980404	NA
Ncoa7	193.771468507402	-0.496416268690292	0.256381880456415	-1.93623772400204	0.0528385921578827	0.153965327594042
Cmah	31.4310800098178	-1.89398174186846	0.575032556618083	-3.29369480053	0.000988797985158002	0.00885895709631574
Vps13d	395.490661951981	-0.544036857368119	0.212452766119332	-2.56074264084913	0.0104448698055465	0.0491324689832312
Zfp59	458.77662776437	-0.101937047961804	0.217341291692761	-0.469018322141495	0.639056539661694	0.782382440360026
Commd6	124.575544854225	0.617187986409824	0.299128891501847	2.06328443672253	0.0390856118472353	0.123905788093578
Tmem42	4.59272429612388	1.69484258082132	1.31586064171349	1.28801069588519	0.197742239962266	NA
Traf7	99.1461269082833	0.479370073976391	0.343494893618646	1.39556681302109	0.162844981999246	0.329059952752256
Mynn	211.847888466903	0.107747297951507	0.24309713512943	0.443227345703354	0.657601301316187	0.794803887731289
Rab27b	4.15167892951931	-0.22006169182057	1.41652317886023	-0.155353399862921	0.876542719576413	NA
Il6ra	129.162719866317	0.492378504665959	0.325492236931975	1.51271965594946	0.130350884564048	0.284360427511414
Meis2	204.023437208639	-0.15086710778039	0.254571106431139	-0.592632486441267	0.553427133011738	0.71940284791438
Kcnd1	29.5051938308305	0.508747171576619	0.50362986037524	1.01016085741534	0.312418229162054	0.504224871729335
Kcnc3	27.5125212666324	-0.19477275768196	0.593272875552993	-0.328302145113934	0.74268322241819	0.85384603959297
Tnfrsf18	10.6770810264984	-1.13028363622266	0.813183950450072	-1.38994828365352	0.164544582188365	0.331384260802224
Foxa3	2.89439819614387	0.0423446610831419	1.47366886810488	0.0287341763130252	0.977076598857909	NA
Jpt1	154.827281988967	-1.01825283516244	0.319423964884643	-3.18777846092473	0.00143370336338791	0.0116241290767857
Hmgcs2	1.24385338820325	-0.560221378383687	2.34781375064084	-0.238614063074966	0.811404859329617	NA
Ankdd1a	9.41369182087348	0.413928974067883	0.887573548080798	0.466360196248438	0.640957697556297	0.783367703692554
St3gal2	179.432441476718	0.147036289646359	0.292607105188615	0.502504166983844	0.61531292197248	0.766325871257727
Tbca	433.411689476481	-0.306732987674585	0.257880483794977	-1.18943854595234	0.234267140229753	0.42164604303165
Pacsin3	11.1229820812683	0.834666328623016	0.785119123377318	1.06310788232054	0.287733030285289	0.479518433245719
Ush1c	3.41857335403673	-3.89318117923474	1.72075130351064	-2.26248916464102	0.0236671975401889	NA
Hp	2.5023657277931	0.113845108321273	1.6994445912269	0.0669895970183315	0.946589984973893	NA
Slc25a4	81.1199976305502	1.47361575762573	0.37651069210954	3.91387492708178	9.08266943598143e-05	0.00144191841255627
Ctnnb1	717.164958032781	0.0263987615483229	0.207617953800031	0.127150668163068	0.898821149471589	0.948712145656096
Ctsl	145.73458601059	-0.0637161431043045	0.279764398675997	-0.22774928978042	0.8198411515107	0.901482921954349
Ctsd	211.821193249335	0.682495848353775	0.244249444246003	2.79425752824387	0.00520190345779063	0.0297079946177359
Sec61g	359.441649224573	0.971956808513542	0.223760755638863	4.343732240886	1.40082238943577e-05	0.000325060567111792
Pik3c2a	164.312774867575	-0.371314189288364	0.26853705798077	-1.38272978813581	0.166747734584114	0.334240494624752
Lpar5	53.3058393350695	-0.055175353985265	0.421056945101171	-0.131040123259355	0.895743567277845	0.947223807065536
Rnf20	152.667808311965	-0.16722729490924	0.278038253896569	-0.6014542695677	0.547537461762225	0.714920909165229
Gm38509	71.2140636693013	-1.29475311805241	0.354586219920322	-3.65144792807614	0.000260765975531587	0.00320026166323618
Prxl2a	45.704910080258	-0.79774014746321	0.436147797091447	-1.82905921520898	0.0673907379111965	0.183068851383342
4921525O09Rik	2.54543648995049	-1.3596970783484	1.62209104667859	-0.838237213091417	0.401897490931133	NA
Rorb	2.50015732055539	-0.700465452467954	1.607675868155	-0.435700669732526	0.663053919761337	NA
Tbx2	1.89656491370443	1.4160843495984	2.06755299768191	0.684908368097978	0.493401745152056	NA
Trpc5	648.125478314682	0.336326102835008	0.270893306872233	1.24154452805892	0.214404659451251	0.397289833246596
Fam149b	262.392806520783	-0.273218448885299	0.2553547454172	-1.06995641862427	0.284638926012471	0.476681160529326
Pus1	24.5688058445512	1.33358240996124	0.594727376182006	2.2423423964817	0.0249392516417179	0.0908538812439486
Aldh18a1	511.879752026214	-0.73038522650012	0.203656756948067	-3.58635400781899	0.000335333659831133	0.00385745168236895
Gdi2	376.993404951272	-0.155015779909954	0.237489835982656	-0.652725954643694	0.513932966830348	0.685867719736068
Drd3	1.3728887452581	-1.6008048725248	2.27553112620679	-0.703486256060699	0.481752768943203	NA
Dpep1	2.84046949396811	2.59951962176547	1.61801105328365	1.60661425426601	0.108139013656036	NA
Pkib	6.90610595281617	-1.32146383019979	1.01297152600029	-1.30454193062818	0.192048872695331	NA
Epha6	16.5256597326774	-2.86157908860043	0.88767750133484	-3.22366972723467	0.00126559273492468	0.0106164299156112
Inka2	28.1350125099281	0.207397129984821	0.577320577314505	0.359240841456856	0.719414925954831	0.837025549715769
Rhot1	336.829200587165	-0.878418080235266	0.239794691407925	-3.66320903552011	0.00024907511306919	0.00309440702010984
Ncmap	28.1894118569277	-0.141774113751261	0.531581466081844	-0.266702514661098	0.7896982176114	0.882599604163765
Cacfd1	72.0325181005758	-0.13633792901555	0.349566834868327	-0.390019634061983	0.696522028471089	0.821116431228253
Jarid2	2811.2843969446	-0.453224853588017	0.202320298910249	-2.24013534988435	0.0250821372174193	0.09123721565003
St7l	190.873711508418	-0.891032941430773	0.293098893379177	-3.04004198432117	0.00236545171590807	0.0165814332377282
Arhgap15	10.9305579967154	-0.985740302879867	0.795805523533904	-1.2386698429819	0.215467791215323	0.398467382441405
Mag	4.59714111059932	4.2539752468715	1.54385802543424	2.75541868279953	0.0058617073192779	NA
Zfp467	4.97052609351368	-0.513769753070789	1.1301698208708	-0.454595179930506	0.649400503080889	NA
Ranbp17	2073.655936533	-0.566374122727005	0.202885665455565	-2.79159260194776	0.00524493473077328	0.0298832993385968
Pecam1	414.619948280429	-0.410555812115729	0.255567129184818	-1.60644998997045	0.108175074679814	0.252228042270759
Aldh1l1	187.294842382847	0.20785502996702	0.255336934882	0.814042159874274	0.415620799080312	0.601354665733299
Stk32c	1.60801197311665	-3.81914182394969	2.25873349138074	-1.69083330925204	0.0908686434797167	NA
Itch	378.22755774145	-0.287533215623754	0.217687736741037	-1.32085169301845	0.186550819578168	0.361088219487113
Slc30a6	170.203454765643	-0.0012715056277832	0.266206584762416	-0.00477638683850736	0.996189009175714	0.997919076095388
Prmt1	328.603236390419	1.04990424328668	0.247197815064224	4.24722299027567	2.16436515946897e-05	0.000462380161845637
Rhbdl3	6.66631113296252	-1.30443853750531	1.02782589042964	-1.26912403126958	0.204396830523496	NA
Lin54	307.452614006642	-0.351782658692485	0.232666658885038	-1.51195990168193	0.13054406369997	0.284605110140778
Rpain	117.769747287371	0.199526889612951	0.318683301574359	0.626097723436555	0.531250845358789	0.700222142527857
Arih2	544.922928977061	0.449480892546224	0.253748726961679	1.77136215786456	0.0765004971897469	0.200223861648529
Osbpl3	102.270672256932	-0.660767493232211	0.335886789014051	-1.967232754738	0.0491563834637205	0.145831808203783
Cmtm7	400.994338892778	0.587269191993103	0.273445081719383	2.14766778140765	0.0317401565859488	0.107835806298989
Cbfa2t3	9.23662036658814	-0.143166001670325	0.842149088048024	-0.170000779793234	0.86500952339091	0.929547583111612
Senp6	667.637598379375	-0.419640879819991	0.229382530532602	-1.82943696211577	0.067334174700343	0.182956226591578
Thap3	39.5066937490218	0.335245921512454	0.468192194039749	0.716043380859938	0.473964562804793	0.65396204001076
Mtpap	510.620294866743	-0.245585719472721	0.223073978617463	-1.10091603240673	0.270933203656364	0.462879251888509
Peli3	11.6347456328992	0.278769303146014	0.778845918683133	0.357926126925535	0.720398597810699	0.837752044688815
Gm5741	3.80666681948884	0.211623143683134	1.33383536962432	0.158657618850472	0.873938630394877	NA
Zfp169	121.08930739527	-0.211283586639359	0.286943826239668	-0.736323863134401	0.461533627107684	0.642371231202502
Tmem241	69.6011901231543	-0.807176150925148	0.371925900154237	-2.17026066372472	0.0299871047638031	0.103781085715413
Tcf20	539.825914494959	-0.847499007790806	0.228298835268458	-3.7122353550084	0.000205436819793896	0.00264970241423581
Cacnb1	78.9017786048162	-0.127808201835152	0.368635267304244	-0.34670638750814	0.728811911008882	0.843502644568181
Podn	1.74577473872594	0.379624363893955	1.84358579634716	0.205916298903005	0.836856293590273	NA
Asgr2	2.15242722057642	-1.59560378903826	1.86975031404988	-0.853378002960288	0.393449715944195	NA
Tet3	57.1208301367968	-1.17680020266128	0.47744930352869	-2.46476472782324	0.0137103242956987	0.0596771688293251
Arhgap33	3.66029345898578	0.94990251058953	1.3108868320825	0.724625869557707	0.468681583958529	NA
1700012B07Rik	1.78761389466892	-2.85606374332792	2.09151108263221	-1.36555037505874	0.17208013150636	NA
Pianp	19.6575170261854	-0.0904216324422044	0.613638748231197	-0.147353198771823	0.882853244162644	0.94015041354742
Rae1	405.112481396367	0.654125124722273	0.224315293104155	2.91609687271098	0.00354440431851695	0.0225727494795982
4931406C07Rik	32.0774211827986	0.49597965429546	0.495544808262739	1.00087751102518	0.316886030229469	0.508809718709197
Cnep1r1	291.791537177059	-0.321369918703258	0.231470936082195	-1.38838129806992	0.165020968153458	0.331775109300058
Snx16	176.26739438536	-0.567730780048881	0.295353804821788	-1.92220574368914	0.0545798743971096	0.157636151304766
Spata17	9.87340239660141	-0.775457520117236	0.848076152762573	-0.914372509580909	0.360521141732442	0.551888353772383
Tbc1d30	6.68524174054123	-1.2810670325759	1.01082270496579	-1.26735086804294	0.205029859360344	NA
Asnsd1	46.7084874191782	0.358493584801006	0.408122734352811	0.878396508269735	0.379728578615353	0.569741368811263
Kptn	28.7288511847089	1.5129419617088	0.565556972673861	2.67513625471871	0.00746988841406146	0.0384378752589322
Ankra2	63.2080606173261	0.0922134723253114	0.36678729616288	0.251408577368944	0.801498236850623	0.889701317851289
Capzb	124.164107448573	0.481683076273779	0.30394240577908	1.58478404827752	0.113015407915054	0.259714596106062
Nf2	955.710606864148	-0.297001399706707	0.197698828627356	-1.5022921570594	0.133021673270092	0.288503407040398
Pex3	114.244965767016	0.14310988018755	0.295105282949961	0.484945165186406	0.627715243198194	0.774742019982209
Trim24	968.492603511652	-0.381273557232066	0.218156438466142	-1.74770710373162	0.080514758113576	0.20728485973002
Kmt5a	231.316228069784	0.218953182427738	0.248812001678575	0.879994457464276	0.378862312107226	0.569021597836929
Cep57	339.783838051601	0.0132814269727897	0.21894924022004	0.0606598449916615	0.95163011181338	0.977452348375771
Tsc2	185.798941746587	0.351301360182753	0.258347488551773	1.35980172345416	0.173892676884045	0.344156743482455
Mapk7	42.9025956085269	0.951329272611801	0.483559372149135	1.9673473980738	0.0491431741864301	0.145831808203783
Egflam	5.86911256649535	-0.636704575968301	1.15757064613502	-0.550035177631858	0.582295245904746	NA
Zfp862-ps	52.4130603968349	-0.900101388849433	0.406518178122453	-2.21417254452592	0.026816911773615	0.0957927609300497
Dnajb6	760.401541386199	-0.389662917069773	0.204195472136225	-1.90828382722325	0.0563545421485022	0.161091222524873
Hspa14	525.418098661609	0.143173397364436	0.210859109833335	0.679000293027899	0.497137676281752	0.672260318606791
Fkbp11	16.9942641171145	0.0755979513281192	0.633806196159947	0.119276131704212	0.905056592630112	0.951314691646003
Nubp2	94.8874081783642	1.22235340843997	0.314541694357515	3.88614110741904	0.000101850318356502	0.00157361340083203
Ndrg3	121.90748670265	-0.673205866048545	0.303469334728765	-2.21836537998228	0.0265299296404128	0.0950760466669587
Fgfr1	525.891795713003	0.586860626787296	0.222728524670477	2.63486963627827	0.00841696029977197	0.0419566420210444
Lct	14.4149443251207	-0.353327433186696	0.719069440368225	-0.491367611180587	0.623166467817186	0.771874888745354
Fmo5	1.78761389466892	-2.85606374332792	2.09151108263221	-1.36555037505874	0.17208013150636	NA
Fbxw7	664.270386418426	-0.772533008147825	0.233600416398597	-3.30707033856325	0.000942772161021866	0.00852628119591741
Septin7	629.693624623527	-0.602228126341889	0.240030928248537	-2.50896053577862	0.0121087011524727	0.0546823455597314
Brd2	855.859374477163	1.11797837321622	0.224484287291956	4.98020768715192	6.35160728746403e-07	2.64388381694336e-05
Frk	8.86091016277537	-0.824932988404475	0.919389349637645	-0.897261849650099	0.369579208654253	0.559869053830536
Tmpo	1009.35118689997	-0.0982573287030795	0.195666268836791	-0.502167947941183	0.615549387100484	0.766541557103749
Triml2	959.137506162391	-0.0737638792321492	0.232323158086689	-0.317505494672317	0.750860070858079	0.857976644653277
Abr	672.761910178793	-0.183767281166988	0.221523479734789	-0.829561188669465	0.406786927917775	0.594595156011585
Gins4	404.178908565583	0.867655498627166	0.226571941397962	3.82949227196308	0.000128407915352089	0.00186351915253078
Med27	472.85443191892	0.0931936621118215	0.20897315475653	0.445959971367611	0.655626160755329	0.793604445411143
2510003B16Rik	59.5437561645329	-0.69529418754982	0.396463379520624	-1.75374126203162	0.0794748518550389	0.205262021432854
Lin7a	3.0209703407699	-2.22082269796292	1.76042783503142	-1.26152441683205	0.207119968578034	NA
Gxylt1	165.728617653003	-0.0510743336644563	0.265220887271573	-0.192572818038116	0.847293534501663	0.919722955199553
Zdbf2	773.401872743473	-0.721163471136643	0.217613821783111	-3.31395986352101	0.000919847100861669	0.00838156394516013
Magoh	65.6787125487569	1.05987350831456	0.361995573693733	2.92786317108746	0.00341300207759528	0.0220019660276273
Tmem175	53.3683785767961	-0.428948102380625	0.398320660197106	-1.07689142252466	0.281528775529009	0.474095062202298
Alkbh4	47.8135411526637	0.867852404069454	0.424213159108206	2.04579321842321	0.0407767195413282	0.127894459814632
Golt1a	2.0882174436026	-0.901669751298078	1.77683385491779	-0.507458673641604	0.611833026118771	NA
Myl4	2.45947189505303	-2.02167069434387	1.81556622604338	-1.11352076577766	0.265484834867318	NA
E030030I06Rik	26.40703582621	-0.655800094563185	0.542087197349645	-1.2097686456524	0.226367680676003	0.41257774842438
Srrm1	597.480245809334	-0.0894649622450293	0.203213844925293	-0.440250329783972	0.659755811013948	0.795978300678482
Lrrc56	12.3121741505279	-0.41642299168133	0.742471904505483	-0.560860268455121	0.574892797221469	0.735651431728677
Klhdc3	78.0431449492277	0.569882756171059	0.357468272202687	1.59421912512541	0.110886964362389	0.256086520366372
Slc38a4	92.1256904824562	-4.8859677159005	0.984054112518302	-4.96514130040753	6.86510681678711e-07	2.81888267361838e-05
Dars2	95.7330448861581	-0.326388326446298	0.336142558992276	-0.970981857890235	0.331557312916209	0.523891694671803
Tmem218	35.6714593395431	-0.229259993057147	0.481972020178255	-0.475670751535236	0.634308961419002	0.778379541046335
Parp11	19.3013815776812	-0.913032801081343	0.610087958553968	-1.49655928834494	0.134507970076513	0.290877406378812
Zfp773	2.06523101946455	-4.16991425593373	2.07179522823341	-2.0127057921112	0.0441455896898546	NA
G3bp1	1306.12843400392	-0.33958169163606	0.191771070572258	-1.77076600043335	0.0765996219708114	0.200313797251269
Stx3	296.347603593973	-0.431353372311811	0.22709662505705	-1.89942660840269	0.0575084077452106	0.163214986060682
Extl3	195.463399678152	0.09364019253651	0.253304403550698	0.369674554504017	0.711624993339944	0.831270147654401
Dhx16	6.70649756901835	2.18919322232299	1.05856456599531	2.06807717984081	0.038632766180493	NA
Tbc1d7	31.9036128125481	0.819220140813018	0.487073717053117	1.68192228841549	0.0925839100698171	0.227201965696048
Map3k4	277.119281872674	-0.483031219636267	0.228469114010843	-2.11420796078958	0.0344975092436103	0.114265334828507
Svop	52.0168341480658	-0.674049642738996	0.397618130773731	-1.69521857926185	0.090033963663624	0.223022781565946
Slc27a1	50.8800772114823	0.292387063313805	0.413737857560127	0.706696421347698	0.47975515395996	0.659576498811514
Aqr	562.527969469909	-0.0937110301993006	0.201165847995192	-0.465839659829041	0.641330274628883	0.783424124302104
Colgalt1	206.229478283104	0.639140636409469	0.268072789190599	2.38420556722391	0.0171160383450217	0.0695027061593186
Acap1	28.3061913315967	0.749909075354111	0.50536148169123	1.48390627802595	0.137833786129942	0.295501000246369
Zfp687	56.7646592495774	0.851204376172365	0.408596107587329	2.0832415198435	0.0372292142781591	0.120287402654399
Zmym5	136.350579962442	-0.586158025374351	0.277181175811273	-2.1147107975812	0.0344546035258447	0.114154434493588
Zbbx	93.6623118221733	-0.341880743746999	0.329302048166128	-1.03819804842066	0.299177861053908	0.491515181194356
Tfdp1	2389.1484743998	0.319563292704934	0.189848141090473	1.68325742285064	0.0923252688787641	0.22688902047646
Cct2	568.120431789437	0.765514523793972	0.24577091047922	3.11474829263285	0.00184101938089693	0.013876955669449
Ccng2	33.5222279481634	0.552906311097061	0.481893423337862	1.14736222641788	0.251231945982057	0.440783974750964
Ccnf	680.695178258451	0.270408142735152	0.212156848021907	1.27456711982839	0.202462501564213	0.38235551628427
Kcnc1	2.50077312366259	-0.28321752194448	1.55920549374151	-0.181642203725735	0.855863525977214	NA
4933433G15Rik	28.4072749294404	0.0669411157176004	0.499851397976609	0.133922033605542	0.893464226934069	0.945609011639504
Mitf	588.572966060656	-0.597835063814345	0.219566794003924	-2.72279361060244	0.00647324839436317	0.0345877625941425
Pkd1	119.406404634578	-0.221868902621601	0.292755534960457	-0.757864074718756	0.448532358985567	0.631532310169961
Tcl1b2	5.14209428539251	0.432131160875185	1.13309807575335	0.38137136592336	0.702927705102834	NA
Nfatc1	3.7995709529518	-0.194041991172703	1.28588112909086	-0.150901966583718	0.880053049143857	NA
Tnk2	385.536345375422	-0.536299710363126	0.294319773046095	-1.82216677055922	0.0684296849094137	0.18485476657175
Pdlim5	670.619201069597	-0.504768908425399	0.24491565486026	-2.06099078767914	0.039303918970035	0.124207766888608
Ints13	391.346652178997	-0.280822798909881	0.244913821325187	-1.14661882857568	0.251539191258533	0.441024370721421
Aak1	378.797362317715	-0.753780362196531	0.216936850457452	-3.47465338695129	0.000511513828341101	0.0053552005209125
Cryz	31.935864572574	0.928894117216677	0.47903609106569	1.93909004883162	0.0524903742056786	0.153175096711807
Hus1	242.281875024487	-0.209328742423485	0.243472179477063	-0.859764523704875	0.389918858773912	0.579022574025793
Wbp1	28.0094950144277	0.768676013577601	0.531363182315313	1.44661135577411	0.14800580392842	0.309049181690217
Cdk2	155.587089845048	0.0108582134938821	0.29112968135554	0.0372968274595871	0.970248335055068	0.986951468132519
Mylpf	132.558119290852	1.52250838608977	0.305518510603981	4.98335889069344	6.24898899142765e-07	2.61013805700562e-05
A330093E20Rik	10.2917833990971	-1.26062618894597	0.991123180793737	-1.27191676410636	0.203402694826643	0.383413763217418
Nup88	364.653438404633	-0.240438412118045	0.218198123955098	-1.10192703658407	0.2704933934393	0.462453983730451
Ggps1	83.7428693224577	-0.307220419651366	0.334093493814782	-0.919564209836681	0.357800536879372	0.549238107111878
Usp17le	1.57703075719204	-0.792974754984729	2.09572539532627	-0.378377222871452	0.705150386163788	NA
Tmem250-ps	54.9990125582821	0.988565090486517	0.397697856941994	2.4857189276499	0.012929003543591	0.0572820116764879
Ate1	788.524150794515	-0.527189514484293	0.224891866176437	-2.34419111481201	0.0190683977376848	0.0751139843240898
Papss1	82.0473285226072	-0.374328362226242	0.327976917810912	-1.14132532473536	0.253734567257825	0.443696667127765
Pi4kb	158.288611063174	-0.253290921060554	0.269073200304324	-0.941345777929868	0.346527690515847	0.538484915358365
Gid8	125.89240955483	-0.0249541437961563	0.283388570574852	-0.0880562816825566	0.929831943509781	0.96445769615669
Tll2	2.11518178085476	-3.08901608497806	2.10968727913024	-1.46420567424172	0.143137760321788	NA
Cacna1c	60.9095536963103	0.149890869431141	0.481678627695481	0.311184388953007	0.75566045010341	0.860850615306684
Zdhhc23	61.5017220208853	-0.324216932720285	0.45692794824707	-0.709558112967462	0.477978202399892	0.658225325792394
Vdr	3.26945365896254	-0.117353133213405	1.3979535004534	-0.0839463781701922	0.933099065219838	NA
Vcp	670.440431460167	0.310426426800949	0.197107646934074	1.57490808514789	0.115277662155102	0.262868659955714
Hsd3b7	2.04134567007698	-0.544450998295436	1.90149088837827	-0.286328481310674	0.774626545939274	NA
Brk1	268.032960873213	-0.433729422830602	0.239762650587601	-1.80899494465729	0.0704517887391616	0.188957621770386
C9orf72	51.4414871881612	-0.271757877648597	0.401494977549842	-0.676864949362562	0.498491644668729	0.673139227239182
Zfp202	692.426712894171	-0.00667727305018737	0.226613797990897	-0.0294654302138107	0.97649338965607	0.98997860971744
Ube2w	318.357040379715	-0.672038414690926	0.275193275203274	-2.44205972763876	0.0146037302972202	0.0622431333885393
Kif20a	106.218142020012	0.832636732965656	0.303777174166357	2.74094567918286	0.00612626348056167	0.0332470562455392
Gm45871	110.284734121026	0.341758383995892	0.30314939548594	1.12735960910647	0.259590469037389	0.450231865900615
Dph3	68.1551969607176	1.11530803058831	0.40464875898431	2.7562373683977	0.00584705476163563	0.0322079919634799
Ankrd31	53.0428916909231	-1.01539942480994	0.395424598755513	-2.56787116432721	0.0102325178823133	0.0483976919595706
Gm4961	8.24530608546542	0.979636925410924	0.924709324804114	1.05939985586113	0.289417715307341	0.481157944759514
Stard8	23.176958138433	-1.01117182457493	0.610297941689548	-1.65684947548012	0.0975499113591244	0.235523634899955
Tjp2	1484.07012304976	0.0621444777697856	0.181766796803858	0.341891252211728	0.732432733114056	0.845394515489837
Fchsd2	305.804631759491	-0.108741621780901	0.238973355522357	-0.455036594114056	0.649082912357086	0.78884534680369
Mphosph6	250.457797470346	1.15669596527342	0.297055287499784	3.89387435251177	9.86557638281995e-05	0.00154122228275559
Hcrtr2	43.6889539586627	0.0651689156062559	0.437062737465369	0.149106547000977	0.881469559884796	0.93890615361278
Gabra4	3.51322641960174	-2.0292745570798	1.4584320693831	-1.39140834851373	0.164101634455126	NA
Fubp1	1029.4901788619	-0.134226032874721	0.205924025883239	-0.651823080376395	0.514515310580628	0.686379290425457
Bdnf	11.8193412064757	0.0433072934619875	0.824157042206524	0.0525473802250605	0.958092543495939	0.980432117881753
Hnrnpab	270.043909744034	1.1154215294986	0.248532922465092	4.48802323022321	7.18870917346296e-06	0.000191377657622323
Rad1	237.208279977266	0.519643755191039	0.238211185784777	2.18144145279784	0.0291507804210287	0.101796543734401
Ovol3	11.5927295475389	2.10117845091571	0.829535800256541	2.53295692635074	0.0113104850465059	0.0520572850132414
Obsl1	14.2766047219625	-0.270091169121735	0.724851640102657	-0.372615793603618	0.709434416466985	0.830037582021114
Bmf	12.2895487519774	-0.698310625507367	0.769030863781318	-0.90803979189311	0.363857198556019	0.55390830247929
Mcts1	9.05300156636342	-0.154788369916086	0.899051398147314	-0.172168543683999	0.86330502708094	0.928787085267912
Ccpg1	91.3434799074211	-0.613461657840297	0.334536204243242	-1.83376761635715	0.0666884967057784	0.181486803099774
Dnajb2	32.9774411095233	-0.030565021137786	0.51326877871931	-0.0595497376911387	0.952514250786766	0.977567269487429
Nthl1	15.6050531073184	0.723964388342499	0.675102867169586	1.07237640891346	0.283550999646553	0.475713747744973
Kcnip4	99.2276744776878	-1.14031816728687	0.38344939796653	-2.97384263304124	0.00294095860169607	0.0196382753816673
Pkm	2929.46821881409	0.737521403754655	0.194801309053026	3.78601872513032	0.00015308014437807	0.00210711339642224
Apbb1	8.89938720871145	-0.325210268282479	0.915972467143239	-0.355043715775382	0.722556841414221	0.83886259911105
Mphosph9	358.153545985622	-0.110504479516008	0.218159103030151	-0.506531600016413	0.612483511986097	0.764925536724156
Immt	528.041624644119	-0.551547356302103	0.231158886221946	-2.38600974990223	0.0170322994998185	0.0692816433816561
Prlr	112.080739278748	1.73225929991425	0.788249794802326	2.19760196746852	0.0279774829062415	0.0987733169464597
Enpp1	1.90300603924737	-1.47686558095985	2.00723898162246	-0.73576967888801	0.461870876746157	NA
Pmepa1	144.901897370472	-0.239981451741032	0.349356446953164	-0.686924354291951	0.492130398833441	0.668743047012505
Mtrr	470.849531789287	0.0739261013340783	0.210238665802036	0.351629425786446	0.72511619422443	0.840912633857397
Csf3r	6.74739886182491	1.95922479722693	1.04416828158199	1.87634965722054	0.0606072825372986	NA
Sumo3	236.23732264436	1.4722846882391	0.24249822141472	6.07132159423636	1.26861845499242e-09	1.23925607623574e-07
Hipk1	204.06938162062	-0.413765916337622	0.251190249361085	-1.64722124919282	0.099512577706552	0.238599511160321
Brd8	628.549687246599	-0.169197816373751	0.196537375216895	-0.860893843662191	0.389296512651878	0.5785239427987
Tmem63c	27.4615441177249	-1.28745032507514	0.528726647284257	-2.43500177584766	0.014891716615894	0.0628887156662562
Apool	1.76528221152497	-2.011585763787	2.09238047021717	-0.961386226080677	0.336358007276539	NA
Ppt2	8.58528560558469	0.387011228737563	1.0031184197939	0.385808117068649	0.699638783313291	0.8231084481618
Pbx3	185.99313511734	-0.809860713818095	0.287936811012617	-2.81263347666447	0.00491376251423878	0.0286018286088296
Plpp2	6.1615655720949	-2.14035414482869	1.23263911175085	-1.7363996683413	0.0824931908733097	NA
Kmt2b	101.22527025125	0.819635128152029	0.343435306243826	2.38657794714361	0.0170060018872247	0.0692183134610058
Kctd9	151.094323752291	-0.580985075893751	0.271203153436154	-2.14225044411413	0.0321733342494944	0.108798324333927
Dusp28	17.1614615991577	2.36008209500627	0.716729521426643	3.29284900991458	0.000991777203156385	0.00887252382705561
Lax1	16.9787735229879	0.287046250475978	0.659866829100755	0.435006334334391	0.663557829630768	0.798894343536179
Ikzf5	31.6522321356486	0.0595707035037678	0.478898958441308	0.124390964844975	0.901005726797701	0.949907074146058
Actn1	1099.06756048317	0.298715491956422	0.192201282335185	1.55418053577543	0.120141359003987	0.269674770396757
Rps19bp1	63.15586251947	1.14710368854741	0.367693258920331	3.11972999427754	0.00181016883238952	0.0137126798416099
Slc16a13	4.03494898600146	-0.420077367669901	1.36795104768944	-0.307085087861469	0.758778607859211	NA
Zranb1	341.014047952309	-0.655215027947464	0.263126986849945	-2.49010956949512	0.0127703718911388	0.0567036344271861
Tom1l2	255.142959085052	-0.163080767958151	0.239996425838387	-0.679513319369054	0.496812671164305	0.672014727617333
Pex10	66.4576386751508	0.969184755177569	0.39309001261259	2.46555426004362	0.0136801453729666	0.0596284997850824
Rad52	80.068327468824	-0.0759273776892075	0.338272758722827	-0.224456080873544	0.822402437437376	0.903315263391271
Traf3	158.073660661385	-0.499235259260644	0.264653008650673	-1.88637666280834	0.0592442151011591	0.166618337014242
Hsp90b1	339.936684750515	0.494542105074679	0.239670437870755	2.06342554996861	0.0390722145301761	0.123905788093578
Nrg1	66.6238698214317	-0.623295710463527	0.391629138758842	-1.59154579875973	0.111486796977916	0.256932947449295
Ralbp1	398.26149061784	-0.0235321188322301	0.238521217475167	-0.0986583880517051	0.921409509139175	0.960088893264759
Arhgef2	158.895466600743	-0.554462929088912	0.269224176984444	-2.05948416408735	0.0394478805013064	0.124597699220945
Fip1l1	803.125171639764	-0.538457182661697	0.234004194818926	-2.30105782111452	0.0213883630225019	0.0814452188907783
Tada2b	49.7440460299853	0.543338500538367	0.456338224752137	1.19064867036612	0.233791536392655	0.421075108951936
Wbp2	189.028562809316	0.477796909765177	0.262724135208617	1.81862587305038	0.068968527764548	0.185971350705327
Matn3	4.2998218235702	-2.89664856936357	1.48942400622933	-1.94481125404767	0.051797699128764	NA
Gpr158	11.4644090195633	-0.227395459248222	0.858216216330624	-0.264962902030062	0.791038040561389	0.883553879950915
Apaf1	378.213478953792	-0.695473330010834	0.22414025522634	-3.10284883591542	0.00191667513762017	0.0142696287289447
Grb7	49.2160944927767	-0.00217326797350161	0.444957318064305	-0.00488421672208014	0.99610297438014	0.997915418796347
Mon1b	115.715353011042	1.2304014120793	0.296454531154474	4.15038828142643	3.3191174276143e-05	0.000645336587491043
Enox2	607.91261896749	-0.685288890308959	0.298953501265309	-2.29229257195015	0.0218887661740285	0.0826737353838247
Kcnma1	56.870669171947	-1.91764174189714	0.400389512223373	-4.78944049070725	1.67246986580277e-06	5.80476432219741e-05
Haghl	9.59123049347136	0.901205561567162	0.889200347545652	1.01350113509812	0.310820854224237	0.502532435560355
Orc6	377.872753116128	0.523696731745417	0.267229336008982	1.95972769893727	0.0500276258532689	0.147680722494572
Camsap1	329.445313336378	-0.742399504867924	0.240513279200311	-3.08672979444773	0.00202371460343957	0.0148295553487377
Dst	4325.41008688291	0.229582661418551	0.172606096884135	1.33009589790251	0.183486676929165	0.357040018898469
Usp29	12.9021233449024	-0.414360094233396	0.780926513580745	-0.530600622500894	0.595695564221738	0.752336604047327
Slc30a4	5.11910786125446	-0.585329912074308	1.11798754580175	-0.523556737525682	0.600586878558576	NA
Cdk10	56.7737370627837	0.657849116682229	0.391847743206973	1.67883860016199	0.0931835034918672	0.228255087279622
Hnrnpr	390.460303764382	-0.618464029767689	0.242111367511677	-2.55446093309873	0.0106352363633335	0.0497008557365197
Wdr37	345.722213529113	-1.23816406780523	0.26999328404507	-4.58590691314581	4.52019976832608e-06	0.000130988468406062
Tfpt	64.6081473548292	0.603192670726224	0.38760637162061	1.55619905886539	0.119660765111681	0.269080857677085
Polg	181.154847596507	0.685645933941795	0.271374175134697	2.526570310537	0.0115182330123189	0.0528086133528461
Cyba	67.5628374475751	0.133668257609114	0.376430504923067	0.355094116605752	0.722519084095505	0.83886259911105
Slc26a2	76.3938706213868	-0.305575296104895	0.336920948344887	-0.90696437133406	0.364425638521822	0.554486703706054
Dsg2	271.449708390847	0.270387168197617	0.255895336653439	1.05663187041116	0.29067962939237	0.482725850127472
Htr7	2.07175002078127	-0.526516654232806	1.98509736356597	-0.265234675082631	0.790828684318343	NA
Vldlr	63.4861482952726	-1.23490810703185	0.424235564742053	-2.91090188957333	0.00360387160793896	0.0227837665902738
Smarca2	32.8769343492285	0.292070513447766	0.472790477951385	0.617758874318525	0.536734296525167	0.704712792573795
Ptprk	1781.41765715234	-0.544248503365497	0.243657503188024	-2.23366198965568	0.0255053217860877	0.0924434359051109
Cpne9	25.2791726343339	0.591148036236427	0.569017515658477	1.03889251203865	0.298854729258824	0.491184170354429
Gnas	39.7762026585513	-1.70201054882723	0.52441203040584	-3.24555969379661	0.00117219985938373	0.0100011804421458
Rpusd4	150.551133311671	0.896695998793591	0.281815002203728	3.18186041119754	0.0014633232744231	0.0117833507770825
Ppp6r2	68.6644262408384	-0.456484400832085	0.384942621420219	-1.18585050194732	0.235681343508371	0.423436385926565
Irak2	122.953217259294	1.01601682756347	0.335866491874249	3.02506160079783	0.00248582492078092	0.0171963433840201
Msrb2	289.006783796481	0.7499501293565	0.231274698780486	3.24268125009348	0.00118410604617407	0.0100865517139989
Knl1	289.711247151061	-0.59848043965705	0.253992751019274	-2.35628945021205	0.0184585284239008	0.0734038590934704
6030458C11Rik	459.177859341526	-0.0853076729227381	0.20965970356965	-0.406886356654598	0.684091456940974	0.81193136904433
Smim10l1	20.9756843367432	0.450507780396243	0.574637855066306	0.783985559643056	0.433048583548563	0.618575176005158
Rerg	154.860036210625	-0.783265019823376	0.331135572605944	-2.36539074814373	0.0180110565170804	0.0721732531055241
Rit1	36.7387614771075	0.194904984966357	0.447462592997133	0.43557827629986	0.663142735021647	0.79863272512599
Pcgf2	123.105362736537	-0.508376381070331	0.381737207417536	-1.33174438119227	0.182944200057519	0.356385187406999
Pum2	73.8035053390216	-0.541282635612298	0.378505980925975	-1.43005041634509	0.152702549645195	0.315600374568661
Pcdh11x	2.23118972854041	-1.22546059681011	2.01155237641012	-0.609211378824303	0.542384339006984	NA
Scoc	88.6299507590782	0.236606415041974	0.319839751122862	0.739765505104727	0.459442293150851	0.640343400867134
Ptger4	5.57795844961976	0.419726450047295	1.10535207666698	0.379721953671917	0.704151821999669	NA
Ptpn21	135.012094695202	-0.372868572447653	0.279510584756279	-1.33400519616378	0.182202153604971	0.355282467259662
Snrpa	49.727560883477	1.32145979532824	0.431204980864628	3.06457451553207	0.00217979865276691	0.0156753043779222
Hspbp1	204.453815823793	0.332114466592115	0.250099507273807	1.32792931186593	0.184201460284959	0.357970846852512
Lrrn4cl	3.42672389737086	0.544521838867759	1.33977545827153	0.406427685703586	0.684428380724879	NA
Opn1sw	27.7590580941884	0.542868089583311	0.508065945963376	1.06849926450777	0.28529536197723	0.477342364656497
Bckdha	145.43243948035	0.623536789253382	0.298460382124203	2.08917774887087	0.0366917256423676	0.119058899733726
Bcat1	2230.33198753767	0.0196387563724941	0.186878291043035	0.105088484397429	0.916305596825891	0.957470540832002
Mmp23	13.7250334922091	1.65791336157922	0.800143904874078	2.07201898493513	0.0382636707294148	0.122260048416091
Fhod3	1120.33495290189	-0.0528686535285405	0.219489684274517	-0.240870789455496	0.809655262303073	0.894556675322018
Abi1	557.86194297508	-0.574824111178315	0.222021077919208	-2.58905197905349	0.00962405660449414	0.0463523648708698
Slc25a32	97.7413121755986	0.680008208463472	0.352522263985545	1.92897946579441	0.0537334114799029	0.155860348001931
Mbnl3	6.257273314457	0.408311483661847	1.05397226421612	0.387402493902934	0.698458257803596	NA
Zfp809	407.173918186521	-0.256658726717323	0.220510278104759	-1.16393090119541	0.24445201551829	0.433408557373105
4933406I18Rik	3.11681607466243	-1.71632845794894	1.5797252443407	-1.08647276739902	0.277269882874897	NA
Tmem108	174.093842399773	0.0446106840609155	0.289562662358531	0.154062280328392	0.877560629082034	0.936732685623326
Zfp87	20.2448650442721	0.614844658353913	0.596733720904758	1.03035011566247	0.302845681281193	0.495265983097605
Dlg1	656.151307145317	-0.662469758824763	0.215092901519979	-3.07992385682346	0.00207053521852561	0.0151268957189389
Tmem38a	30.6429132712617	-0.275795704482487	0.537533278216374	-0.51307652132278	0.607897794348227	0.762026904992246
Ubxn4	139.687856840381	-0.203879951620278	0.298362881613639	-0.683328805907867	0.494399095852944	0.670321944041494
Rnf181	41.4925853676306	0.16818851051488	0.430686819696014	0.390512323162315	0.696157744676716	0.820926670684293
Ccdc59	200.49707749032	0.772751748763224	0.257994062221155	2.9952307510892	0.00274237294212486	0.018599307641634
Speer5-ps1	2.18287050916761	1.42390646326012	1.74241396809426	0.817203310656132	0.413812250891826	NA
Aldh9a1	159.796180176982	0.667021965825432	0.279227774098764	2.38880952290048	0.016903063341262	0.0689151148612274
Atxn7l2	41.0153598590371	0.766132815293352	0.446312476107918	1.71658390994228	0.0860552244269879	0.216352622142819
Atp9a	112.332940864207	-0.179159844820644	0.319747048977792	-0.560317430273101	0.575262940428991	0.73589185736787
E130008D07Rik	2.55350915751084	-0.766407457488729	1.58799337607004	-0.482626356657375	0.62936106137618	NA
Mep1b	56.30609896912	-0.234033330599661	0.466765271245523	-0.501394051822156	0.616093825168128	0.766925461661089
Smurf2	260.361359437683	-0.971402233485385	0.235202131998255	-4.13007409938186	3.62646330349494e-05	0.000691769291263531
Dzip3	299.027911026316	-1.21085478004877	0.266218583844619	-4.54834806256611	5.40686580543319e-06	0.000151956764503973
Bin3	9.80615256964989	-0.304748701527852	0.829484613466036	-0.367395243480704	0.713324219060718	0.832729727287789
Aggf1	271.824763862325	0.529280453859919	0.25266564897204	2.09478595928365	0.0361900238112401	0.117968180415918
0610030E20Rik	53.6478608986019	0.35818112996723	0.391882221302811	0.914001989619375	0.360715800244529	0.551888353772383
Slc11a1	13.6148508669591	0.762517946756431	0.730291592665405	1.04412806393321	0.296426143327019	0.488666049619295
D230017M19Rik	166.013616159135	0.372033679369758	0.302664147784062	1.22919639505895	0.218998180205407	0.403088429847758
Adcy10	35.5462745250076	0.610512457418125	0.482902171990299	1.26425701276487	0.206137793400283	0.386644021594555
Elovl4	11.0815251011112	-1.61668305116101	0.833736898388715	-1.93908060718605	0.0524915236894832	0.153175096711807
Vash2	19.2876003736743	0.0338903639778807	0.60217219433058	0.0562801874562737	0.955118601934419	0.978628965084725
Cahm	3.61899223037623	-0.359563607622634	1.367249944571	-0.262983084439219	0.792563617012651	NA
Gm11532	2.12788713019475	-1.72680426797473	1.89755084307052	-0.910017391249713	0.362813338126997	NA
Apobec3	28.0646659160821	1.39862396724927	0.535487565393562	2.61187011172021	0.00900484589376828	0.0441417390820145
Smox	42.9608420628759	-0.177311608563785	0.46571825183781	-0.380727205481169	0.703405679506586	0.825680569377796
Uimc1	167.440632914425	-0.763770250095639	0.283735672903208	-2.69183723809092	0.00710596150970451	0.0370212953836777
4930546K05Rik	16.7001017213952	-0.240234376026231	0.683893432584032	-0.351274576681525	0.725382366041933	0.841140781147419
Ica1l	39.3851541666355	0.487302073567328	0.447064836538197	1.09000313543043	0.275711762904519	0.46812503267557
Dnase1l1	98.3850839157541	1.57286823257227	0.388673479082601	4.04675985684633	5.19314690785488e-05	0.000918315160508702
Tspan4	43.7753113226102	-0.250372155290241	0.431331084882179	-0.580463973188094	0.561601774996943	0.725232654641575
Zfp410	154.727769687685	-0.412367537601958	0.26565944360526	-1.55224121531584	0.120604517708129	0.270533800555289
Ldhb	79.2067316113602	0.81434612228957	0.39074699795856	2.08407518559089	0.0371533288090509	0.120138353407377
Nkiras1	63.7169220551668	-0.274843737119041	0.377480801431858	-0.728099908860279	0.466552429639649	0.646774337506092
Mus81	29.880981910417	1.23886129332133	0.520152561574581	2.38172679486785	0.0172316763464151	0.0698084600615808
Ldah	224.367127857023	-0.302712522607618	0.239869855026182	-1.26198651587369	0.206953638461382	0.387745128961981
Bspry	7.14553980242516	-0.657169813412278	1.08355775962924	-0.606492646628399	0.544187663831294	NA
Tatdn1	191.745592253582	-0.352364995225406	0.26604894575892	-1.32443672806244	0.185358043482195	0.359526337982358
Drd2	8.16147202203189	-0.523147252797982	0.903962158916701	-0.578726938553398	0.56277343616555	0.725944585429724
Chaf1a	491.038451225758	0.530328271650689	0.23116650860504	2.29413973006264	0.0217824738920408	0.0824534707044656
Vsig2	3.10132548053584	-0.359765883717052	1.6109113168689	-0.22333065759096	0.823278168442403	NA
Slc16a8	11.0745460482348	-0.282224362771107	0.797629590214123	-0.353828852682539	0.723467149158106	0.839723800091236
Sgk2	6.0558776370942	-1.23249978466508	1.06320181720087	-1.15923408399538	0.246360781809787	NA
Ldoc1	5.00321672722948	4.35052676852168	1.52519920731523	2.85243183162927	0.00433861168859598	NA
Prkg1	68.9505573375665	-0.962235604095381	0.384680092351856	-2.50139173621507	0.0123706259054508	0.0555394335036048
Glrx3	31.0344750394457	-0.33512898788222	0.52317054084323	-0.640573124285763	0.521800065577048	0.692150672531412
Bloc1s2	47.9006912491357	0.328978951219106	0.426481021592541	0.771380048731481	0.440481697313839	0.625211322540371
Ebf1	888.932348529299	0.281135087986358	0.225618117478035	1.24606610111322	0.212740128725635	0.395172700391598
Gm6938	47.2025815078507	0.621016234001383	0.40510708744955	1.53296807989991	0.125283719925635	0.27718021907931
Zfp229	300.070435972982	-1.06940247207168	0.287895940258746	-3.71454516208374	0.000203569513015776	0.00263444178542745
Cox7a2l	325.070645171972	0.546086632802098	0.261793030620755	2.08594793951251	0.0369833391101722	0.119748512868622
Shcbp1	217.555756355757	-0.522574237201019	0.321012378683847	-1.6278943489456	0.103547289879111	0.245405658834998
Srpx	1.91386397926574	-2.14643751082768	2.05106025112405	-1.04650144219379	0.295329579420761	NA
Pigp	703.957924214649	1.13118871326174	0.224854336875968	5.03076226582063	4.88533609018012e-07	2.13632043539176e-05
Pcdh9	14.675106605136	-1.92390023479482	0.858935843543104	-2.23986488543632	0.0250996959086674	0.0912736765360816
Pik3r3	40.6225876071656	-0.239919991199074	0.43276915078196	-0.554383302889239	0.579316550699074	0.739281645450683
Cblif	1.50134723709264	0.226383011605813	1.98891509956797	0.113822360569834	0.909378612615301	NA
Rp9	148.152179811814	-0.0987104488937238	0.276611609691335	-0.356855769733862	0.721199783030853	0.837852787099464
Nemf	422.06136669473	-0.588499490153187	0.215212268600674	-2.73450716346077	0.00624737359903635	0.0336630055182951
Kmt5b	139.116466726406	0.220447536269999	0.279291177509844	0.789310776786815	0.429930389462688	0.61593693761816
Suv39h1	352.891614699929	0.361035101547634	0.229745677613452	1.57145546892541	0.116076890326428	0.263896278626882
Stag2	108.836377548285	-0.47014001279139	0.379785044140415	-1.23791081309028	0.215749132467031	0.398744162583635
Mgat4e	7.22096851733346	-1.21982551495204	0.994387909332282	-1.22670992225874	0.219931637054789	NA
Nol4l	73.3720403399384	-0.775976022638034	0.422179762537659	-1.83802278435555	0.0660590480005509	0.180056986595561
Tor1aip2	705.320135428272	-0.0329356430762773	0.206469618545058	-0.159518108806355	0.87326069222681	0.934437113557837
Ktn1	759.604414587573	-0.109706040907565	0.196767279932168	-0.557542092086571	0.577157108626958	0.737458233839488
Unc5d	54.9462020388412	-0.644720336178291	0.419663165515754	-1.53628049625454	0.124469600855904	0.275983942003946
Miga1	492.844553144127	-0.124844408614975	0.208044063274656	-0.60008637905787	0.548448669737461	0.715493671139458
Setd3	353.259727140708	-0.708190670424563	0.229718764009514	-3.08285948463154	0.00205021937609787	0.0149875119509195
Capn12	18.6061160394863	0.232838867454772	0.608599010764119	0.382581738281884	0.702029912688079	0.824800032239641
Mrpl52	92.9118932426729	2.36259060138009	0.334319913673486	7.06685574131704	1.58483552135318e-12	3.04383755820294e-10
Gpr180	71.3500675586287	0.148792407658631	0.361517049872102	0.411577843178547	0.680648874441376	0.809965316348737
Dr1	91.1195049171349	0.211131876047325	0.314976057914077	0.670310872024819	0.502659637911283	0.676599199246513
Zfand2b	35.5906937070401	1.13713391365867	0.46432178710697	2.44902122888475	0.0143245005204431	0.0615180907386288
Lman2	325.309511190337	0.526318112665562	0.267811504713788	1.96525579895472	0.0493846386619128	0.146293990734104
Cmc2	240.248701001258	-0.0613870024267053	0.246335682768414	-0.249200610065155	0.803205607546391	0.890454993340101
Carhsp1	108.121686005605	0.0460175055717953	0.312548987654859	0.147232937521498	0.882948163503299	0.94015041354742
Pdgfrl	35.7954337343927	-0.0965583990109658	0.478996617203096	-0.201584720106749	0.840241391588255	0.915109150899886
Zfp385a	47.9867620644296	0.376552909833326	0.428288212149386	0.879204468279843	0.379290422157229	0.569382189068102
Nde1	333.217028662986	-0.0905114935623863	0.251379413352804	-0.360059291869522	0.718802794319604	0.836393683726548
1700111N16Rik	7.07807408049799	0.0733421593599402	1.07876936149038	0.0679868765077028	0.945796081141442	NA
Gm35978	3.49097261223157	2.5497981027455	1.46473626890788	1.74078989977264	0.0817204130524897	NA
Cd46	11.0786018371227	-0.0846154358502284	0.791665734597197	-0.106882781649355	0.914881973186764	0.957074474584271
Eif3k	474.573667373276	1.29047236918083	0.20787865824228	6.20781555977141	5.37261522824157e-10	5.71196175374072e-08
Fez2	111.852336560028	-0.694009557788202	0.298488665008396	-2.32507843394549	0.0200677665912109	0.0779105309997877
Tdrd3	314.107808710182	-0.68433471820516	0.297600769435162	-2.29950587662797	0.0214762300584781	0.0816916228492057
Septin4	13.4190363277766	0.921784293781823	0.708501825858571	1.30103305332318	0.193247141090477	0.369736632448104
Sh3bp5l	133.814674198176	-0.925749794214124	0.28338458518446	-3.26676129406099	0.00108785365167476	0.0094799793400981
Apba2	19.7603701299054	-1.5530824026469	0.649304575518932	-2.39191661541219	0.0167606497517332	0.0686580150296734
Cpsf4	237.330721975415	0.769932590950486	0.267335294237153	2.88002597317914	0.00397642411057261	0.0246249617849519
Nlrp5	2.36062972113873	-2.11993830376233	1.90166848789005	-1.11477805793294	0.264945541441787	NA
Abhd12	264.211369601855	-0.335789225988828	0.239509938358213	-1.40198452010212	0.160919869306551	0.326514070454892
Tbx6	19.5982725842846	0.527445265959652	0.646967010412795	0.815258363209458	0.414924436573897	0.600834393331694
Gm10451	84.7169129466434	0.411894875723435	0.339844107013085	1.21201123463228	0.225508080135533	0.411443095719641
Slc24a3	6.88250372557092	-2.51077990109064	1.15071913580278	-2.18192243699767	0.0291152576101449	NA
Cdc123	398.540560750959	-0.396865208731345	0.230896789278529	-1.71879916551204	0.0856509475452752	0.215739223875217
Scml4	8.64667117221359	-0.153045691464288	0.890898959631109	-0.171787933760366	0.863604251965324	0.928808125999915
Ppfia2	7.49062976055798	0.237720529627385	1.13083452599761	0.210216901025083	0.833498389165295	NA
Cpsf7	434.985513746524	-0.382509279334156	0.21566543056623	-1.77362351643412	0.0761254451745822	0.199547179701301
Rps21	401.106075273239	2.0036007149947	0.313361887572452	6.39388768850025	1.61720234078161e-10	1.93952197563244e-08
Cdk11b	321.34503163575	0.172560322689075	0.225599709106319	0.764896033654687	0.444333455951977	0.62859562895517
Hnrnpc	1202.65457327953	-0.30717088343402	0.193419082052341	-1.58811054304816	0.112261344670736	0.258275720417213
Stard13	15.8135941460392	-1.67978431364795	0.737501983203096	-2.27766752077378	0.0227463942531457	0.0851150734357576
Lysmd4	24.6930917061657	0.396381318933087	0.537305913775116	0.737720000414864	0.460684615750608	0.641853318448023
Zkscan8	149.880269477278	-0.503792190847311	0.289322283322253	-1.741283751332	0.0816338529465543	0.209143583067177
Prom1	175.562527209415	-0.197869440265752	0.274885180714007	-0.719825782356804	0.471632268527911	0.651783419130472
Fyb2	28.7280406921672	0.259646827885118	0.499261823302488	0.520061450257946	0.603020745868646	0.758548095218511
Nsfl1c	254.731900473663	0.20700534199347	0.244713426833055	0.845909211735613	0.397603393251111	0.585980034365581
Atp6v0e	170.4870636407	0.24808714867554	0.262551042479882	0.944910164257107	0.344704741907214	0.537099117407008
6330403K07Rik	4.37558321944339	-0.414666043935412	1.20228129821107	-0.34489935471209	0.730170035742142	NA
Abcc2	10.642199745562	1.02365186798821	0.791109203112285	1.29394508869457	0.195684388657672	0.373103258273318
Adat1	407.998483059981	-0.475127822162673	0.213847664568172	-2.22180505511767	0.0262964829589625	0.0945752072689763
Slc25a13	2336.32079015264	-0.178228083186897	0.196225983407684	-0.908279729787904	0.363730449183808	0.553848765677368
Sema4a	30.214481339435	0.939731627581589	0.549197530311181	1.71109951468487	0.0870627437578213	0.217755733045321
Chek2	414.955305418001	-0.785922798111703	0.211058509161882	-3.72372003020688	0.000196308616419557	0.00256791173940615
Keap1	94.1842892300943	0.495200057979871	0.317371045192212	1.560318956255	0.118684525923079	0.267689657739276
Klf13	924.043929009681	-0.168873035233192	0.192818578516083	-0.875813090900399	0.381131652206864	0.571013939787476
Reck	58.2397073833444	-1.15416823870002	0.38923720275371	-2.96520535687418	0.00302480940969634	0.0200874541555108
Pld5	4.58214947824782	-1.13085214971423	1.36356614294688	-0.829334283168901	0.406915276582914	NA
1700027A15Rik	2.18992743781775	-0.703096229765192	1.85428881408876	-0.379172987736924	0.704559409174385	NA
Myo18a	302.451535179988	-0.0493359792459778	0.24277181512981	-0.20321955091697	0.838963432239027	0.914704235347555
Prrg1	181.880541723095	-1.388812709625	0.337037622838777	-4.12064593242561	3.77811668068288e-05	0.000715067614892371
Arhgap24	17.4627021013968	-0.145078582572524	0.654297101232633	-0.221731965951263	0.82452254422322	0.9047807756882
Cd72	3.06469584392139	-0.845231099625724	1.44230655255669	-0.586027358835354	0.557857129712925	NA
Catsperg1	9.19581342768464	-1.88216882001672	0.921249781194619	-2.04306026274008	0.0410464729548457	0.128441210772939
Fh1	290.306151242919	-0.107295435438561	0.230746182289636	-0.464993328920529	0.641936233912644	0.783769136315276
Fkbp7	20.887079627671	0.798811263210002	0.597938829867538	1.33594144301845	0.181568413681576	0.354560405436873
Cd300a	1.73549366392788	-1.40032862834787	2.10405752598084	-0.665537235107241	0.505706935988525	NA
Hivep2	165.476776753425	-0.352114748822219	0.293863173504833	-1.19822686396064	0.23082870981456	0.418102779614487
Cgrrf1	13.1127737648889	-1.16552532366584	0.749854439442347	-1.55433543146403	0.120104426145728	0.269661707859722
2210408F21Rik	9.04656044082049	0.469056641761209	0.879557899803598	0.533286827241217	0.593835044835335	0.750938891377079
Akt1	87.1612586996687	0.357527903602162	0.388918056642595	0.919288517197133	0.357944682327787	0.549320149124096
Efna3	2.23582241032006	-0.96732323784913	4.11969571167896	-0.234804535467719	0.814360447354404	NA
Plpp1	792.584490881501	-0.235804042808141	0.217196185250459	-1.08567304041839	0.277623672292659	0.470132188240036
Dgcr2	569.180309114454	-0.297123715112216	0.203541477241909	-1.45976986675343	0.144353332786585	0.304069897315399
Ptn	675.554355686868	8.18692537214291	0.401661295854131	20.3826593616232	2.38347300933807e-92	2.8871008562112e-88
Twf1	274.409537302559	0.416982400149366	0.230084425134331	1.81230172318669	0.069939588453552	0.188052882339151
Ptgs1	11.881597381403	-0.0735954589493928	0.787869658375051	-0.0934107033658085	0.925577287641687	0.962252377922073
Ptgis	16.8718150438859	0.202525750635869	0.636830095725588	0.318021638730996	0.750468523017854	0.857976644653277
Cst7	8.69658299571691	-0.631937364941814	0.875409572542985	-0.72187623343676	0.470370574501533	0.650782269438843
Plxna2	37.7258040743667	-0.0704842536864742	0.457642447058287	-0.154015988113745	0.877597129306729	0.936732685623326
Etaa1os	5.31854993657065	1.29587504925006	1.27620895348707	1.01540977730116	0.309910534306893	NA
Trip10	166.524223670683	-0.0393266350580523	0.301026931156152	-0.130641583817802	0.896058845484492	0.947282317625559
Gusb	50.9130404017476	0.0349219265576815	0.400972753407678	0.0870930163231706	0.93059757646041	0.964931385350534
BC055324	317.472658719097	-0.716189906338379	0.261473226021632	-2.7390563738986	0.00616158072192236	0.0333639817991263
Sowahb	2.35219135592182	-0.122100669100167	1.60319783068211	-0.0761607000479891	0.939291248658968	NA
Nlrp3	2.64189802695023	-0.569532047266937	1.69322891268922	-0.336358564987172	0.736600491358556	NA
Sgms1	17.3339215495331	0.0790267221341123	0.631293602032224	0.125182200294307	0.900379308497017	0.949612064764856
Ctnna2	12.3574143543647	-1.30443169665702	0.882294969550298	-1.47845305898308	0.139286552537211	0.297184213069375
Map3k13	43.6079123344401	0.247551312744753	0.49822781379591	0.496863695462329	0.619285174425321	0.768743730048566
Dip2b	312.818786010509	-0.188097924583702	0.250993249432223	-0.749414277113837	0.453607548400401	0.636237637074347
1700128A07Rik	0.819823965017678	-1.5696463140624	2.78285249358841	-0.56404222562238	0.572725395416747	NA
Fbxo44	18.8070339052723	-0.114999083259019	0.601690022288158	-0.191126791203369	0.84842625818432	0.920222856827745
Ap5z1	101.414431251768	0.888816472573629	0.356899362295211	2.49038403111082	0.0127605131792684	0.0566987363450747
Fbxw8	230.246110988262	-0.649508797457664	0.241952526775151	-2.68444725961163	0.00726498446130567	0.0376071610170067
Pax2	1.88566803579917	-1.25946345133108	1.94649297636492	-0.647042381669999	0.517604514323614	NA
Dna2	241.826432732087	0.737103542687521	0.240679514243024	3.06259361128358	0.00219427831517309	0.0157088021463898
Kdm5b	957.854119892626	-0.496488668556189	0.212802180440803	-2.33309953651674	0.0196429217905755	0.0766295367630405
Supt3	254.955380861199	-0.478668412645413	0.289881122434664	-1.65125762114192	0.0986859817645598	0.237394193948218
Esrrb	3681.69681449825	0.189933220793315	0.198199088138835	0.958295129290754	0.337913959201737	0.530613402619995
Chchd7	84.2179537426531	0.168472994695084	0.328768719630912	0.512436204040999	0.60834575835955	0.762351766088272
Rxrb	24.5137056519177	0.197317501499941	0.54165910302505	0.364283551034155	0.715646281652332	0.834323716039913
Cadps2	238.132896075856	-0.508309710824992	0.306593717874102	-1.65792604737492	0.0973323939833134	0.235185974131234
Gabpb1	281.170310193175	-0.227094526496525	0.226849765490554	-1.00107895639848	0.316788637829399	0.508788110132877
Dll3	1.87419429267359	-1.20320284030557	1.9441264619597	-0.618891241824223	0.53598800856345	NA
Fam57a	28.8428170336384	0.300867177795282	0.496003358596173	0.606582944613156	0.544127721692629	0.711804570559364
Mettl7a1	3.3619030170303	-0.692701844059981	1.45529234359147	-0.475988104459126	0.634082852618631	NA
Ckmt1	8.77890233079371	2.78953448251805	0.957349423421868	2.91381016614328	0.00357046952009562	0.0227008809408956
Gm4788	2.28671103484669	-3.22797567292936	1.96043861554331	-1.64655789134962	0.0996489516406724	NA
Spag7	108.721813830953	1.06021163618815	0.34032620269721	3.11528065657474	0.00183769966728283	0.0138605579513057
Gal3st1	14.765293389076	1.99448138050805	0.716847106530782	2.78229675803595	0.00539756605615451	0.0305675202730939
Gpr68	18.8483740717687	0.45882132303711	0.601213343359263	0.763158915391762	0.44536862751425	0.629031659443055
Golph3l	83.0803367737181	-0.640831138962784	0.346776208141123	-1.84796743236201	0.0646070543319331	0.177296159746875
Sptan1	468.651447128105	0.728523062260754	0.208825786873758	3.48866427449963	0.000485440432007252	0.00514163970855547
Slx1b	90.8336453897859	0.628147204126637	0.335940843715653	1.86981492687538	0.0615095227864361	0.171436918893718
Rprd2	524.525868262985	-0.0562158713529065	0.207527964483847	-0.270883355372004	0.786480747072159	0.880791539319995
Edem3	197.10504343797	-0.98555104265519	0.264257282148072	-3.72951327828671	0.00019184999678193	0.00251774540738843
Pcsk1n	3.69840947933432	1.92323660777861	1.44287407717117	1.3329206187897	0.182557855389469	NA
Gpr162	5.43766521674354	0.0630530191360242	1.09958803343709	0.0573424020802891	0.954272443925069	NA
Syk	169.888482517888	-0.390669980414952	0.28200567406657	-1.385326666593	0.165952603293163	0.333032452566282
Frmd4b	110.449404553655	-0.0133974356164168	0.311442952534608	-0.0430173022294608	0.965687741435394	0.984793366897367
Pomt1	89.6398629944862	0.0255270140120695	0.324899593079963	0.0785689319277999	0.937375499851865	0.969469725896998
Mpp4	10.073350628117	0.69881784007041	0.860758229047669	0.811863095219633	0.416870192688515	0.602355796735773
Chst10	25.5339768378975	0.0536727121329131	0.568475295684348	0.0944152059735511	0.924779337142471	0.962027835005733
Abcc10	61.4441585968102	0.221400452522682	0.368328270554462	0.601095463536908	0.547776404719183	0.715043896873238
Chd6	903.229299253266	-0.472691586550135	0.214921294072981	-2.19937065142378	0.0278515777189971	0.0984723178371898
Tyms	568.340810848694	0.501943404544653	0.203876276568432	2.46200005705996	0.0138164644774404	0.0599637528539004
Fam131b	8.62097735139129	0.990840128517765	0.878166595947936	1.12830541845902	0.259190955925033	0.449796568641824
Ahrr	12.5930932972452	1.10121657116375	0.771160526212467	1.42799914379999	0.153292104961935	0.316432731323094
Zbtb17	197.504522378173	0.376749966183244	0.258904980037133	1.45516693471562	0.1456230523631	0.3055223013462
Gm21992	1325.81869552767	-0.63680359750374	0.241945489682993	-2.63201268326227	0.008488069409323	0.0422763095210236
Sergef	350.635321981915	-0.173272927554279	0.22437653886578	-0.772241734497603	0.43997126743397	0.624633375811964
Armc3	2.40713579700778	0.219056052965654	1.721111143698	0.127275948312663	0.898721995941273	NA
A730082K24Rik	129.889670543207	-0.900385571169067	0.727306520088763	-1.23797263780776	0.215726206687221	0.398744162583635
Mettl26	1.62600471755895	0.140885881615984	2.10527050329712	0.0669205602773319	0.946644944993079	NA
Acbd6	334.140062795698	-0.351137950690576	0.230822105865899	-1.52124922945889	0.128197305684074	0.281671315753888
Ccdc88c	926.950988892594	0.32780091190677	0.249612642673271	1.31323841771846	0.189102622292114	0.364399180291673
Nudcd2	189.702714233488	-0.391623128969822	0.269199730237438	-1.45476791014762	0.145733524854517	0.305577982624994
Zmynd19	252.534381634045	0.273124811950383	0.254796747805646	1.07193209608279	0.283750532752255	0.475910655215605
Tmprss13	3.65967765587858	0.689680837213006	1.32245472016635	0.521515653198511	0.602007604096043	NA
Odr4	74.6705160348428	0.041642588157476	0.33745378634166	0.123402343796239	0.901788501179709	0.950105602747657
Elovl1	14.5693903808555	-0.214449486544559	0.716926913522876	-0.299123219535426	0.764846030273024	0.86690250671326
Nfatc4	51.3003411623467	0.511172064602597	0.429132216469733	1.1911761573339	0.233584437458286	0.421057204759463
Camta2	30.9901337885299	-0.262845650316272	0.507973800041843	-0.51743938426474	0.604849472682031	0.760251288014678
Ephx2	210.794944325906	-0.722141952452898	0.247420432089673	-2.91868357982323	0.00351512829603039	0.0224216687992712
Hdac9	31.3908051133827	-1.24527317167646	0.594461108201555	-2.09479334223198	0.0361893672177118	0.117968180415918
Styxl1	6.07828719601194	0.445060289622114	1.02860707097349	0.432682510339834	0.665245437519165	NA
Pex5	140.148501705032	-0.349561379054314	0.305111124188577	-1.14568546126907	0.251925321642939	0.441425057292191
Coq3	94.3289814257558	-0.676776181525691	0.358213274214478	-1.88931072699577	0.0588502050204929	0.165887044193549
Chrd	3.99064661762965	-0.0456429424435624	1.2508113731135	-0.0364906679173763	0.97089111967835	NA
Dync1i2	240.504397914158	-0.639170390367468	0.249076667140979	-2.56615923805377	0.0102831608459387	0.048561375176162
Dennd2d	3.8599797185574	-1.2421709684476	1.48021448533619	-0.839183091878388	0.401366573928551	NA
Gm15290	16.1229852469554	-2.34459103121001	0.749860601611625	-3.12670251800259	0.00176778703294125	0.0135112491460982
Sh2d3c	6.63135197625236	0.280886769940963	0.9814116191889	0.286206892652346	0.774719664892924	NA
Pard6a	7.31066684108961	0.286140567438855	0.941103123261805	0.304048047834662	0.761091285952897	NA
Srgap2	930.653872670467	-0.727934298379363	0.202109452135334	-3.6016835961335	0.000316163021201824	0.00369304018883095
Nrip1	338.035196479745	-0.0726885975349567	0.222893463649761	-0.326113634490306	0.744338381621432	0.854601755182471
Tes	35.196923503947	0.975052814520205	0.482686941606735	2.02005219216106	0.0433779740763714	0.133190722430187
Dnph1	54.5378862801695	0.947133515766778	0.41445955580672	2.28522542790271	0.0222996129393782	0.0838346404514862
Fbh1	148.830814981215	-0.556157005522079	0.275691814493297	-2.01731417577362	0.0436627372030723	0.133704337400143
Rpl15	380.588791745872	1.05878449821619	0.229076238531046	4.62197434795358	3.80105024838204e-06	0.000113404240538551
Sh3tc1	332.641883576586	0.543514839436373	0.242365836539449	2.242538994756	0.024926558003413	0.0908537627634429
Ghitm	454.124277694968	-0.353711033194334	0.240327730701305	-1.47178618198642	0.141078626184881	0.299656256440368
Atp2b1	811.274805427861	-0.293367757782208	0.211883375841377	-1.3845718505157	0.166183423840696	0.333402758372449
Lrriq1	10.6048764300666	-0.411853175979637	0.861777508431201	-0.477911261259746	0.632713365873325	0.77752429753714
Sgtb	113.112887608193	0.251059789036763	0.304442763667352	0.824653494839124	0.409568341263045	0.596679355899262
Zfp532	745.860934054529	-0.117235125066576	0.216374467583617	-0.541815891568957	0.587945342708344	0.746048809577432
Tnks2	720.686059401732	-0.314108891506201	0.207817416640136	-1.5114656730149	0.130669848081518	0.284779393632859
Mbtps1	1462.27793365872	0.456510838518231	0.1853889797767	2.46244862595445	0.0137991940331762	0.059920498649256
Cyp4f16	110.209702810907	-0.478708310752384	0.299336854102571	-1.59922944399071	0.109769630232895	0.254371008501517
Toporsl	2.3940305118648	-2.55022337971228	1.8707360433839	-1.36321924663369	0.17281342323714	NA
Prpf38b	446.997675574516	-0.298142747231064	0.2079484330546	-1.43373404094265	0.151648174010391	0.314621107053984
B4gat1	1.24446919131046	0.137214770167519	2.54282704488676	0.0539615033761093	0.956965835385843	NA
Rcor3	3.47138726365876	-0.29793461807019	1.35197517143844	-0.220369888711196	0.82558309432185	NA
Man2a2	24.4647316915508	0.138230579465581	0.551461707308458	0.250662154114469	0.802075323283751	0.889701317851289
Gm1715	6.02539541061612	-3.97735303364722	1.43878152603672	-2.7643898407587	0.00570293597054551	NA
St6gal1	110.280041351161	0.638886982755317	0.319211791155984	2.00145170214944	0.0453437336922956	0.137380851979684
Fam227a	8.80451827584223	-0.433085352704054	0.867702768835175	-0.49911717267589	0.617696840369123	0.767952563624262
Arap2	95.3858717104287	-0.782047226793664	0.319868294166408	-2.44490385904523	0.0144890759781783	0.06197252024141
Diaph1	513.699348880223	-0.0170317861341389	0.213898664334343	-0.0796254908236205	0.936535120836893	0.968931492884975
Gfra2	17.4183997606965	0.120519578041883	0.646435626868215	0.186437091386444	0.852102007577682	0.922452560142617
Crim1	73.3016937097623	-1.35614386235272	0.384645396749537	-3.52569892636926	0.000422366837205637	0.00461328178455535
Pde4b	40.8296033605956	0.443410522847065	0.433997470563195	1.02168918697073	0.306928030475864	0.499017060936484
4933405L10Rik	2.08543217114457	0.380442776196548	1.69235270884914	0.224801115161899	0.822133998507789	NA
Fbrsl1	1392.72893597094	0.457150043656634	0.209285879797669	2.18433295212554	0.0289377910773661	0.101307359341079
Phka2	262.940304146289	-0.535672924471685	0.254633688036093	-2.10370013725661	0.0354046124888915	0.116113695915714
Eif2ak4	102.547680837047	0.268400713739705	0.311178981536295	0.862528415044636	0.388396803558925	0.577683015902414
Cpq	180.025088673386	0.282851235588069	0.261360309078502	1.08222720039374	0.279151584931662	0.471796169705208
Cdadc1	44.3165095630036	0.0287777706191923	0.417184505659133	0.0689809190629568	0.945004807697419	0.974428141564692
Axin1	223.657879341649	-0.293030362172285	0.249017075671645	-1.17674806589841	0.239296076851493	0.426894966029045
Arrdc1	31.1526135462667	-0.422644437427369	0.493779693345993	-0.855937259313782	0.392032484232678	0.581306093954025
Septin2	406.534091066074	-0.496493433979026	0.241608758974747	-2.05494799147956	0.0398840283640934	0.125811259264131
Mettl14	245.759140807618	0.190567270798997	0.262730478958112	0.725333701497873	0.468247335226325	0.648659649084684
Pcnp	398.53975758254	-0.515760911008759	0.213178932378533	-2.41938030767949	0.0155469762960644	0.0649829274928325
Kcnc4	5.07762970322758	0.380080543022866	1.25534496617721	0.302769798950396	0.762065300714565	NA
Paip2	236.960075940642	-0.29695291414549	0.249331024265229	-1.19099865337898	0.233654113528561	0.421075108951936
Plcb4	718.987367651466	-0.498851800106142	0.215323104208315	-2.31675928108266	0.0205168482928212	0.079197126631913
Pak1	302.088384892213	-0.838548024712665	0.236457675279284	-3.54629226444962	0.000390692639944834	0.00435769792601453
Zfp948	153.232413998496	-0.728564798745908	0.311715480532866	-2.33727499673886	0.0194248897643728	0.0760483806450703
Kcnj9	4.78937050571779	0.26686853358277	1.18497920808367	0.22520946507943	0.821816326509573	NA
Kcnj4	10.0682011968737	-1.60628757671292	0.863502061162096	-1.86020120733839	0.0628570643152854	0.174031456011669
Kcnj3	4.0433826514779	-0.355979417895419	1.28036091184801	-0.278030526081599	0.780988925786375	NA
Ppfibp2	137.703561262768	-1.09597261419643	0.280722820131466	-3.90410944747266	9.45729782512159e-05	0.00149269062202845
Uspl1	482.793877492395	-0.208230073531013	0.206845910376414	-1.00669175983262	0.314082923196412	0.505915751154007
Ptpre	22.4869410297821	-0.294100720585556	0.611158246591135	-0.48121860782533	0.63036113717906	0.776524402995012
Amer1	113.856698762327	-0.521277611544418	0.29492784403325	-1.7674750692093	0.0771487006394192	0.201314565024835
Nr2f6	31.0298813508958	0.0282942907591287	0.508566303104941	0.0556354020830401	0.955632261385548	0.978824081021744
Epn2	679.025883119237	-0.337872467108397	0.214018974265509	-1.57870332884241	0.114404120930693	0.261674806417212
Ehbp1	622.402925086434	-0.881900583300911	0.217002867037948	-4.06400429330131	4.82379378237694e-05	0.000869503185802558
Apoe	211.963942489862	1.35022901331536	0.31978753860838	4.22226900770167	2.41855210362663e-05	0.0004999304032633
Tnfrsf8	12.1411439136539	-1.34958080884688	0.82001955810381	-1.64579100036055	0.0998067957981301	0.239208491789226
Kif2a	310.904366418248	-0.429588768323473	0.224711815910289	-1.91173199585987	0.055910578188792	0.160288239767484
Tctex1d2	18.4477132485071	-1.0841818093703	0.623663579385733	-1.73840808603597	0.082138932914544	0.209551157201742
Srsf5	303.228100905156	0.392855021522291	0.247145339419801	1.58957082680401	0.111931577299276	0.25766385325468
Sytl3	23.5114944928897	0.375175492001999	0.547487138106831	0.68526813853441	0.493174733388369	0.669554563525221
Zfr2	10.0803296809934	-0.906493024401585	0.820874548213922	-1.10430153593378	0.269462356792643	0.461212028801651
Gm6936	2.34292602003396	0.89226285289968	1.66421930448701	0.53614499633191	0.591858344231881	NA
Gm12866	16.4063286405432	-1.5264446809413	0.672261180646096	-2.27061256084171	0.0231704424078232	0.0863314576702436
Gm10778	182.716037190587	-0.427068373657571	0.257809186911029	-1.65652891882768	0.0976147536566672	0.235539344829325
Ercc6	217.356155027341	-0.0471666324824197	0.243355870248311	-0.193817525068505	0.846318764193079	0.919248492707206
Eif5	282.951571503999	0.378767913063978	0.229119913528663	1.65314270257261	0.0983018243069868	0.236678592293884
Rin1	13.2497154810224	1.23335541127906	0.717761009384788	1.71833715561702	0.0857351359088713	0.215861505147403
Palb2	260.157433346701	-0.238317185377664	0.24371668222901	-0.977845189742604	0.328150896933558	0.520478173963099
Rars2	136.491849885655	-0.687513557305064	0.326263268344639	-2.10723554874351	0.035097166941012	0.115368245089954
Tmcc3	14.4655002963538	-1.40402181375725	0.721022796431291	-1.94726410968762	0.051503079182343	0.151238011669266
Ano2	3.63603649074643	-3.19368505867679	1.72521013599189	-1.85118612048996	0.0641427818115241	NA
Dpysl3	49.3918813641725	1.09240425886158	0.400592582430649	2.72697075975116	0.00639187029982576	0.0342734528668431
Eif2ak1	120.067238358791	0.00275664476346275	0.291527713873523	0.00945585833619477	0.992455429055355	0.996073627653287
Mmp28	0.831297708143257	-1.63467798674582	3.00689440640471	-0.543643296307294	0.586686959627561	NA
Rab3d	3.42386074913904	-2.04252942841562	1.59960886419981	-1.27689304187332	0.20164001101926	NA
Tnrc6a	627.32028380654	-0.497312283159211	0.221267059952956	-2.24756582956788	0.0246038885169713	0.090201846733073
Capn5	211.306460458775	0.412073435888265	0.305666183648971	1.34811587912352	0.177621114937137	0.348933597994411
Nptn	376.790095487929	-0.777744385940571	0.239375706688246	-3.2490531169626	0.00115789854511274	0.00991210252788026
Slc25a44	107.590903386016	0.461157631629459	0.309781418536129	1.48865491612976	0.136578262602877	0.293797281994078
Slc25a45	3.0353072321273	1.18488592647771	1.60664695837791	0.737489913573785	0.460824474770941	NA
Slc10a1	148.634756607838	0.254737747810047	0.302259850967818	0.842777322209327	0.399352993370665	0.587218817958222
Lpxn	21.5298816695545	1.89658493864765	0.605671754603429	3.13137425384722	0.00173990278291912	0.0133877047313497
Poc1b	205.130094047846	-0.322724547754854	0.246992560961505	-1.30661646852251	0.191343000667865	0.367363135095026
Acd	46.6568166553913	1.12869927192368	0.426380348078386	2.6471653231921	0.00811696600909088	0.0409840805619499
Tesc	5.11099625580722	-2.01009184196772	1.20885542526858	-1.66280582437815	0.0963513103866925	NA
Alkbh2	93.5132442169357	1.27981530186766	0.333694143074572	3.83529447078624	0.000125413944344643	0.00183915146228409
Dhx32	284.777124489599	0.401805376066351	0.227123616145463	1.76910434452141	0.0768764630324417	0.200820486674998
Wsb1	306.419711884254	-0.520011240475082	0.235021704514208	-2.21260943345615	0.0269245840998733	0.0960640610314478
Mtmr14	180.647904176677	-0.0522855760634163	0.258762055533324	-0.202060444896577	0.839869470398884	0.915033179973168
Ap5s1	11.3347578870727	0.101555573121849	0.778690952895264	0.130418329305425	0.896235465751235	0.94730368208069
Glis2	104.360408076775	-0.503963933149731	0.422126640936047	-1.19386905321165	0.232529194701268	0.419890598601142
Gm13483	11.6403550880307	0.0783361984484658	0.782490598433649	0.100111360577719	0.920255916208363	0.959464616373894
Cyp4f37	4.01359410388081	-0.144908914236342	1.25033961178183	-0.115895643768204	0.907735248201347	NA
Tmem9	105.986225197296	-0.079185830781001	0.317895612404504	-0.249093814733881	0.803288213825102	0.890454993340101
Bmp1	3.61779956204871	0.675875505456331	1.30819185192339	0.516648612711213	0.605401474035916	NA
Nsmce4a	281.909637673045	0.324735797171639	0.229872551769704	1.41267756707627	0.157750550425969	0.322032897542973
Satb1	35.1603928569744	-1.82573592203265	0.515261982775149	-3.54331579481068	0.000395129239888966	0.00439504176563366
Dbn1	6.76748319984425	0.2276843694653	0.974970001343342	0.233529615425695	0.815350175413109	NA
Psma2	217.973405016504	0.455614686431724	0.243362931930177	1.87216139622465	0.0611842780469445	0.170726827915835
Syt14	331.813348971259	-1.33239852387809	0.307720916069246	-4.32989262120312	1.49182067484373e-05	0.000340738160141826
Cd79a	1.13931918364317	-3.31844920754824	2.57020155366518	-1.29112411546715	0.196660643090136	NA
Utrn	2679.79131347765	-0.275985007403475	0.215039754369793	-1.28341388880531	0.199347110549631	0.377735193357211
Usp24	1097.58615597305	0.206621484570226	0.205540366887783	1.00525988008494	0.31477172828598	0.506686934545221
Foxred2	69.3789799943469	0.271992350067742	0.346298121333321	0.785428315407874	0.432202484514388	0.617891218660717
Homez	10.0810233598744	0.317448901583514	0.809203006864856	0.392298222931011	0.694837876518771	0.820248630569328
Hdac7	66.7247766092026	0.45354077300662	0.383510357148149	1.1826037147451	0.236966239604802	0.42454844850362
Xylb	55.5188098672579	0.8024712573981	0.388899680210437	2.06344026038765	0.0390708181448445	0.123905788093578
Pmm1	455.396437187254	0.526803077129901	0.245017969549966	2.15005894505411	0.0315505525189354	0.107561205284154
Sh3glb1	108.675005499363	-0.629134570943807	0.304802962180255	-2.06406974014822	0.0390111045298078	0.12383324862495
Foxp1	260.241911493863	-0.508052335639744	0.244357772286026	-2.07913311243097	0.0376051173826508	0.121025541996229
Eps8	263.582695769791	-0.496669675432751	0.234089953026	-2.12170436625952	0.0338625717442511	0.112965390123413
Cast	265.127085433077	-0.222881936960207	0.230826497461559	-0.965582112154714	0.334253329749133	0.52664029438752
Kcnq2	28.4521046042099	-1.06750894913533	0.523350624025188	-2.03975862477227	0.0413743726668775	0.129020984082349
Ube2h	273.714444955236	-0.350786990948082	0.237118921616875	-1.47937156830894	0.139041034618962	0.296840159584913
Spx	7.07286456116946	1.33007033167629	1.12603687665894	1.18119606848289	0.237524842744501	NA
Stk40	198.346667415753	-0.391610826052767	0.273832960930299	-1.43010843078327	0.152685900864498	0.315600374568661
Ppp1r36	2.3326449452359	-0.658516462036995	1.66698952268794	-0.395033353884054	0.692818272781187	NA
R3hdm2	450.729815902854	-0.64159933185249	0.218781884096007	-2.93259807366381	0.00336138738284234	0.0218085084993944
Trim43c	5.42495986740355	-0.260801405347494	1.1172394233235	-0.233433765317444	0.815424596356246	NA
Tro	8.17302364093126	0.912482762704153	0.892077246065338	1.02287415885655	0.306367348941813	0.498686593416278
Pola2	452.266664292899	0.331457273222578	0.216709817343192	1.529498189266	0.126140987610212	0.27866966677412
4930432K21Rik	76.0804378067012	0.077449712777931	0.355996709075425	0.217557384109194	0.827773991653371	0.906490460932514
Mmp19	2.30100898831719	-1.73397403469223	1.81556954329483	-0.955057899652513	0.339548417686949	NA
Grwd1	66.4888640753308	0.57462193295018	0.366798513910915	1.56658740741174	0.117211163154447	0.265478462844019
Igf2bp2	710.878384028558	-1.03761520490431	0.234135316059421	-4.43169028221687	9.34972519262777e-06	0.000238930846536498
Gm18905	4.29993863723088	1.44221909669425	1.25064109528251	1.1531838367813	0.248834936291437	NA
Smtn	54.3520768794084	0.419584268348884	0.436362883356389	0.961548940921719	0.336276230122224	0.52906130905914
Mapkap1	487.967890737504	-0.386941352074929	0.211811664365035	-1.82681795752323	0.0677271449506698	0.1836532139663
Rce1	26.7385427239532	1.60675626951075	0.536957618682243	2.99233349822639	0.00276853640800821	0.0187178239724869
Large2	16.851263487554	0.852800121992723	0.658997249118396	1.29408752939955	0.19563518857265	0.373068173674513
Plekha7	1443.89382440267	-0.0969129577462494	0.199309931380957	-0.486242492156659	0.626795247347029	0.774099799257195
Elf2	213.710216174741	-0.470852318006919	0.247781772658694	-1.90027019725737	0.0573976703062236	0.163052997284073
Coasy	29.1786027456679	0.54750813338471	0.518389242575282	1.05617186549777	0.290889702030293	0.482876108084547
Csrp1	151.293344805608	0.164233223142518	0.282673761237929	0.580999178782218	0.56124100702347	0.725153313928031
Pcx	75.6937210417452	-0.910820637240633	0.340754037237574	-2.67295626083986	0.00751860529098513	0.0386393151844306
Rfx8	2.78610191810246	-0.163719925383442	1.70571896138764	-0.0959829427294704	0.923534119738202	NA
Lrrc57	7.18662516373051	0.443100434915888	0.96258428835403	0.460323776605129	0.645283837250356	NA
Mindy3	453.142596508999	-0.537655210222444	0.257015755609674	-2.09191537284186	0.0364460866622308	0.11848401710671
Tcea2	2.59502625342461	-0.343918033134424	1.74678907892328	-0.19688583887095	0.843916875721934	NA
Stam	442.63015663868	-0.501659002756935	0.25088221142235	-1.99957980246122	0.0455456567087901	0.137717059339385
Fgf13	114.349574015435	-0.618913260600695	0.342362327413905	-1.80777267544524	0.0706418881606642	0.189241512207091
1600002D24Rik	6.21991108874611	-2.388532050111	1.14484798782504	-2.08633117716239	0.0369486344203236	NA
Pde1c	10.2444020428607	-1.34443151164682	0.892732385924638	-1.5059737193855	0.132073920290186	0.286858776488258
Eda2r	465.500750486956	-0.703426501229398	0.233887992901393	-3.00753575462919	0.00263375140487137	0.0180037419679497
Nxt2	41.6593968696447	-0.714182197781353	0.49822847184936	-1.43344316540241	0.151731230085916	0.314658515670383
Phyhipl	14.8358168846679	-1.15166171400952	0.701701392799765	-1.64124188127151	0.100747215112559	0.24089044939961
Rab26	64.3271185975342	1.81897130050089	0.501735378450027	3.62535985825854	0.000288559348285774	0.00344366441949319
Tmeff1	671.642062976272	-0.404777010128344	0.197314128411083	-2.05143449882633	0.0402246522982584	0.12658903956581
A230028O05Rik	3.65381339555596	0.794112130660923	1.45862162584207	0.544426406815735	0.586148078238009	NA
Arntl2	1.69021449453277	-0.605393155260151	2.06352079248393	-0.293378752210885	0.769232664564873	NA
Erg	2.45885609194583	-2.61124386240317	1.85106907191791	-1.41066797669394	0.158342537616702	NA
Adra1b	3.36243624462325	-2.50369138782235	1.61589877194994	-1.54941103445552	0.121282942873052	NA
Chfr	171.997686770615	-0.076495666429037	0.258163141618446	-0.29630746647054	0.766995284429474	0.867780582071541
Mlst8	87.181201628305	1.44163632074637	0.409468788313172	3.52074776367026	0.000430331755235944	0.00468338593995776
Psma4	148.944621752418	0.0748823352441559	0.267344973291362	0.280096290280896	0.779403630769144	0.876187116427531
Dnajc14	50.8699307017034	-0.00435693238006563	0.396264043413609	-0.0109950232742111	0.991227417437897	0.995814578082418
Becn1	133.082495992897	-0.126911241577217	0.324313182668098	-0.391323104824566	0.695558422631304	0.820779266764051
Mier2	107.755287269991	0.255778099449145	0.342579280783399	0.746624544438997	0.455290228401035	0.637416844269734
Zfp653	110.286974299398	0.213478715029521	0.303274540658218	0.703912417330493	0.481487317985327	0.660878853570115
Ndufa11b	6.01505422006142	0.780279953737175	1.12331793623386	0.694620755681345	0.487293001364044	NA
Itgav	109.943966504121	-0.267880985504021	0.311133643838593	-0.860983666694013	0.389247038898276	0.5785239427987
Sec23b	153.548002132373	-0.220510758591412	0.276978121073331	-0.796130603157028	0.425956128165307	0.61241621133132
Cd180	19.0791972988125	1.0797598113568	0.606809385050634	1.77940525963801	0.0751733447916723	0.197779045495553
Gna13	713.934441139581	-0.118155379027375	0.206236574836853	-0.572911856787981	0.566704376087528	0.728547448566932
Actr6	105.096178582516	-0.0935718108034234	0.304103899182766	-0.307696846554364	0.758313019477853	0.862534796979615
Rnf146	241.147138889445	-0.074536398627506	0.252183002494342	-0.295564720422339	0.767562519460428	0.867788388857958
Cdc42ep3	98.8210860351816	0.458621054562641	0.32977141257783	1.39072411091547	0.16430910331615	0.331105667687327
Sox13	239.3561241579	0.674347243362478	0.28830864447119	2.33897684406707	0.0193366319376216	0.0758008487574145
Stpg1	16.1698074979886	0.342746555817785	0.665751324427506	0.514826697660002	0.606674127490512	0.761241760864193
Ttc30a1	21.2435371362044	1.43561886407616	0.594392207151755	2.41527201535067	0.0157234623568144	0.0655848138870845
9430065F17Rik	7.23719172822793	0.872757833064716	0.958393434438736	0.91064671532921	0.362481547949164	NA
5033417F24Rik	4.35545994353715	0.345007670817144	1.22946292567389	0.280616571360246	0.779004504442241	NA
Slc35a1	83.7203217720095	-0.250968879488359	0.341077349011507	-0.735812214489481	0.461844986769409	0.642629309643497
Lpin2	130.311367827784	-0.892998197589232	0.2843792065655	-3.14016699172255	0.00168851554663238	0.0131277206780219
Cdc40	204.265387450397	-0.246692881532148	0.251100385202219	-0.982447244489404	0.325879560950765	0.517756967706797
Lrmda	25.6926060254435	-1.29314402309616	0.562655961706931	-2.29828547301471	0.0215455467104112	0.0818893025739603
Aldh1b1	25.3017556684862	0.688443438656433	0.537395652134238	1.28107370411784	0.200167779129263	0.378938127306882
Shisa5	70.3038054099086	0.32425205874045	0.370144324763727	0.876015210951643	0.381021764644685	0.570919920230217
Slc22a22	2.42443486256909	-2.54795780172057	1.89938812995146	-1.34146242231475	0.179770362368835	NA
Mtdh	632.182026635721	-0.115271044512808	0.212163049195429	-0.543313479656059	0.58691398485895	0.74521138744969
Usp15	603.759020217748	-0.442797963691905	0.217948801458331	-2.03166046672003	0.0421880407114217	0.130730042757087
Itga7	1.5106125729805	-1.05780256078654	2.16798902941887	-0.487918779307701	0.625607372219684	NA
Plekha1	243.263180336969	-1.34228373380265	0.244625206948896	-5.48710310987317	4.08578666118475e-08	2.63250711845377e-06
Lag3	5.19544612234796	0.385057189891037	1.12976530131523	0.340829364685538	0.733232042801449	NA
L1cam	2.25634562202929	-0.462485370253486	1.64230732027999	-0.281607080807896	0.778244810165669	NA
Plek2	37.3998677301982	0.135760383866379	0.453706295144057	0.299225259423111	0.764768177475942	0.86690250671326
Abl2	498.389145825978	-0.338980441327684	0.226710383295943	-1.49521356895765	0.13485871338691	0.291340038390519
Clmn	103.318690038769	-0.197752226705126	0.319018589572392	-0.619876813354954	0.535338892170418	0.703543452409707
Slc37a3	149.967770089088	-0.665788738632682	0.277127780171273	-2.40246119757899	0.0162851621637453	0.0671645111642651
Klc1	320.436112172821	0.0500081403310888	0.245634711686702	0.203587432686925	0.838675914729536	0.914473071844348
Higd1a	100.906486407521	0.60174513331387	0.337342987876713	1.78377839450982	0.0744596816551051	0.196370590874872
Ythdc1	346.198126716261	-0.0163537740939616	0.237601140555946	-0.0688286851472875	0.945125984779901	0.974428141564692
Adck1	165.68071609312	-0.178290743418088	0.261714033613393	-0.681242579759636	0.495718009535732	0.671101166069571
Slc4a2	19.797311269615	0.883262465157	0.596262870961247	1.48133064823083	0.138518485310102	0.296339528887543
A530072M11Rik	27.9784960108145	-0.593032439574417	0.524276496889927	-1.13114443064367	0.257994306259175	0.448233653430491
Slc10a7	3169.59896886206	-0.156928068630033	0.205311503565941	-0.764341334530393	0.444663859118119	0.628789788173917
Cyb5r2	47.4594016619456	-0.870833425299064	0.412199073738267	-2.11265255256739	0.0346305171515104	0.114456842268595
B130034C11Rik	30.3649706322541	0.0199911563482037	0.50983485249519	0.039211043047302	0.968722129329983	0.986144310662583
9630028I04Rik	2.37673144630349	0.174061805682539	1.88196000659635	0.0924896411573278	0.926309021102823	NA
Ypel5	86.8567126936536	0.481002337542452	0.334194884971934	1.43928695253025	0.150069237997302	0.312549635464464
Zfp574	100.781637728133	1.06378203896901	0.329305352820018	3.23038186248502	0.00123624982413386	0.0104426039886565
Shoc2	346.308417588882	-0.96780265482288	0.233997350943132	-4.13595560343794	3.53480533351493e-05	0.000678559382010561
E030044B06Rik	10.1664110895515	1.13109860481405	0.833040215158262	1.35779591937127	0.174528450130406	0.34471432460508
Clip3	8.6776523881382	-0.660122924220474	0.879522311054809	-0.750547104858307	0.452925264859808	0.635575038605984
Cdh1	1784.53619859072	0.335052658063596	0.197747114537245	1.69434916331227	0.0901989535512686	0.22329448689281
Islr2	3.15069937670574	2.55186737768056	1.71107848578942	1.49137950063304	0.135861887007669	NA
Slc24a2	5.1581617447394	-1.16261416095586	1.20248072733021	-0.966846398891681	0.333620825431428	NA
Kif21a	56.561345362199	-0.609599313290651	0.435021015286023	-1.40131003301035	0.161121382259047	0.326802294592068
Abhd14a	45.372571576105	-0.34112122724128	0.42463087063355	-0.803335910863774	0.421780607075561	0.607928188184943
Zfp78	86.0322171089694	0.432037998717393	0.322753245411897	1.33860156283177	0.180700417090887	0.353539552241909
Ipo7	1341.59166079605	-0.31304298577724	0.189179991285589	-1.65473623108834	0.0979780142889473	0.236038070011653
Wdr70	905.346156198321	-0.363918531024952	0.214917207051852	-1.69329639081505	0.0903990647829562	0.22365275157597
Cacna1d	14.1435808031864	-1.18710539661659	0.776736982721025	-1.52832351622809	0.126432234011492	0.279160344619249
Cyp26c1	2.59661885755512	0.00857739174985545	1.5371272445416	0.00558014424655741	0.995547712164528	NA
Pls3	203.179841234699	0.291529327112363	0.245235944673444	1.1887707876615	0.234529876293594	0.421805551825435
Ddah2	33.9741312271149	0.6566629727543	0.502662200864316	1.30637030519737	0.191426659031252	0.367363135095026
Men1	44.9581684953821	1.17393770719608	0.417681944572366	2.81060199621027	0.00494489129385384	0.0287278025143652
Taf1a	178.084581171339	0.315667944886263	0.259887536014688	1.21463287438464	0.224506144704728	0.410181819614162
Tk1	507.871432011022	0.885621021923034	0.238092259903379	3.71965481902869	0.000199495233328627	0.00260116874199102
Trim2	323.977994539069	0.791307709185058	0.224879176140353	3.51881273653895	0.000433482568335511	0.00470921466389959
Ank1	9.19166325722223	-0.727231996219845	0.944471481991248	-0.769988305720579	0.441306829640411	0.62579602287922
Ildr1	273.997671469466	0.0636463012063625	0.237958221358262	0.267468385177323	0.789108552703724	0.88242908963259
Pars2	59.6638670292468	0.573712237436808	0.403847485693275	1.42061609335497	0.155428397312816	0.318940229823842
Clip1	95.7242196695178	-0.239700940810981	0.313915607056989	-0.763584018833013	0.445115175838589	0.62898741541447
Arhgdib	1.66140274795899	-0.183972196275724	1.91141990702361	-0.0962489694701351	0.923322839300751	NA
Bub3	201.94323942825	0.0654316572088821	0.247072178645773	0.264828106375714	0.791141883940377	0.883560910950561
Mtch2	291.838008959439	-0.365608324485938	0.242325428697402	-1.50874931471795	0.131362857867513	0.285761401574362
Atf3	36.6942254814143	-0.683197791822796	0.463067274133375	-1.47537481049896	0.140111803690843	0.298418194488285
Mns1	34.3952090607021	-0.379131638350093	0.467151505218788	-0.811581754772532	0.417031664000178	0.602517240700639
Cdr2	101.373367040661	0.386429936619117	0.323645610304685	1.19399097134463	0.232481499824402	0.419890598601142
Lmna	46.7245832231478	-0.0862337487433867	0.41821810736241	-0.206193245163965	0.836639964061056	0.9125817095607
Ap2b1	536.239833075581	-0.185218765434142	0.204744359655845	-0.904634275373818	0.365659170832597	0.555877200840268
Blzf1	63.1683625861113	0.315261863199465	0.359693654748188	0.876473240597395	0.380772817504763	0.570758710361984
Stoml2	92.6218078137113	1.59093819328329	0.318764691418142	4.99094860916187	6.00834832047524e-07	2.53585795142566e-05
Cic	164.55150115519	0.862088544506276	0.288614230393995	2.98699251013859	0.00281736624760639	0.0189698484476133
Aven	175.184088450061	-0.321617653282936	0.258767313779537	-1.24288361070574	0.213910725968696	0.396495887323461
Tspan17	24.1559564214132	0.906417322598237	0.570011301104781	1.59017430152953	0.111795521451723	0.257448507860212
Lrrc2	259.503140160394	0.202181611645314	0.233092028292284	0.86738964488219	0.385728553639772	0.575268403132056
Ctbs	33.7547889099496	1.0985785513521	0.543938355117357	2.0196747315513	0.0434171377914206	0.133206022205322
Zbtb14	62.1513545118377	0.672811725216848	0.374734835350467	1.79543416236606	0.0725845536011394	0.192768405562508
Rsrc1	1073.95393933175	-1.18329312318364	0.294772833537121	-4.01425432929056	5.96340187948138e-05	0.00102606089440565
Zfp638	515.922104540265	-0.753176682364293	0.258664284378216	-2.91179234185654	0.00359361453616064	0.0227596939903961
Glp1r	3.86837447381839	-1.8523372744181	1.42378537805545	-1.30099473064399	0.193260258390098	NA
Yeats4	207.382412279258	0.615821508129718	0.249527058753779	2.46795482303737	0.0135887468376134	0.0592989270154851
Slc25a39	224.860859852633	1.31080986265943	0.25319667320612	5.17704220225807	2.25431237200228e-07	1.0997313692772e-05
Tcirg1	3.39791215079708	0.835327793859664	1.44480256853762	0.578160512757916	0.563155755476047	NA
Crb2	8.85635538444095	0.720945175549656	0.922226653368184	0.781744024548194	0.434365023209958	0.61965597137424
Mgat1	72.6796802867021	-0.404542742804284	0.373207536019565	-1.08396188115311	0.278381700471371	0.471020748401972
Ubr5	1801.2972098592	-0.214746342551364	0.197185080883625	-1.08905978884936	0.276127520753177	0.468267638637452
Tax1bp1	301.232957695415	-0.319242326728802	0.2410021442695	-1.3246451715044	0.185288866233826	0.359526337982358
AA465934	102.103531619809	0.315626754198003	0.333488097359622	0.946440837609993	0.343923784526658	0.53653857526384
Cbln1	2.02277606041436	-1.37407362170342	1.89988997306941	-0.723238524957056	0.469533353957301	NA
Adar	410.469313175046	-0.214034869741485	0.213081464831731	-1.0044743681038	0.31515001990971	0.507027784721254
Trpv4	10.4010954437202	-0.360520289959313	0.798816416459984	-0.451318078260066	0.651760317151904	0.790900893774896
Rsrc2	556.165255666885	-0.513130609793677	0.210206082929358	-2.4410835435534	0.0146432667854892	0.062366869456698
Il12rb2	248.391199876625	-0.442515982490435	0.306126087853496	-1.44553502641112	0.14830766191279	0.30941279861344
Pdcd6ip	340.201401322142	-0.555936591788015	0.223137020424033	-2.49145834578034	0.0127219883505712	0.056571749225576
Endov	113.669480870923	0.551191369451347	0.301672302703958	1.82711957481974	0.0676817926818875	0.18357132887499
Ppp1r8	284.768726371829	0.717553414957583	0.23628051398777	3.03687089065128	0.00239047821304312	0.0166998562008321
Rbm20	74.5433776286147	-1.29075853424564	0.373707927254542	-3.45392334523981	0.000552494391945358	0.00565711290755209
Hdac5	87.4581780145647	-0.238358451730698	0.362480048099404	-0.657576749342442	0.510810138873616	0.683266429794371
A930001C03Rik	16.384573850291	-1.47647734591819	0.736235622967239	-2.00544132864363	0.044915887156038	0.136425812718427
Btf3l4	200.489546020929	-0.121287883822227	0.268169593445274	-0.452280522426114	0.651066905825351	0.790455390424224
Plec	109.800631956697	0.369016947902016	0.332586704554949	1.10953607840643	0.26719898934715	0.458309453124048
Ctf1	4.27818381930724	0.477962010540546	1.229247871224	0.388824761652525	0.697405782221664	NA
Rprd1b	241.520817643109	-0.0793770677960994	0.240004832253592	-0.330731123414335	0.740847590964955	0.852361968181622
Srpr	165.1219144768	0.92689514948842	0.262926313639698	3.52530386425526	0.000422997282861556	0.00461600548405588
Fbln5	6.98027474455885	-0.0390829186470736	0.960689037166864	-0.0406821740803161	0.967549272852949	NA
Thra	64.5269534522545	-0.613630498942741	0.472611342404141	-1.29838292881683	0.194155782311053	0.371014281879802
Cux2	117.838826727297	-0.708081014173796	0.308965521588495	-2.29178003595131	0.0219183392524531	0.0827092969984312
Mx1	0.640222043465407	-2.53794259654057	3.58289031580967	-0.708350625566676	0.478727545847257	NA
Aamp	53.7368371988544	0.558825230210604	0.388550972342663	1.43822888112033	0.150369123166186	0.313012749426364
Mroh1	154.19443545929	0.584473154350445	0.264925431382307	2.20617987220338	0.0273714079955062	0.0973023739516405
Triobp	37.6967481712089	0.535251487804053	0.489843968454778	1.09269792479535	0.274526451227069	0.466845276388247
Nod2	171.174185810973	0.57640119496079	0.263805557688724	2.184947125492	0.0288927236433786	0.101212324044339
Tmem255a	1.73270839146985	-0.0883223491046552	2.04167479525737	-0.0432597538598313	0.965494472936766	NA
Col6a6	3.7532760446465	-1.17899917327048	1.50096750161283	-0.785492805143089	0.432164687104885	NA
Cep55	1018.83939645132	-0.242200197399135	0.186726906322679	-1.29708247284188	0.194602811479406	0.371567442536262
Zfp119a	110.86956333089	-0.430646818851499	0.327928175536906	-1.31323518677959	0.189103710667337	0.364399180291673
Sh3d21	31.747319375163	0.753125488793944	0.496145692551829	1.51795228720094	0.129026427209631	0.282774943511898
Fam174b	26.8389716084742	0.548941002318966	0.585359214065209	0.937784849249532	0.348354988697233	0.539870007432137
Rangap1	644.712302271721	0.13418301695093	0.223248828936414	0.601046901747235	0.547808747872835	0.715043896873238
Brinp3	23.8351233761769	0.953828694366274	0.56405338735447	1.69102555848469	0.0908319213305682	0.22449440177049
Syvn1	102.78172456167	1.01089923647432	0.375758056192617	2.69029291538628	0.00713893270657854	0.0371291935915783
Aurkaip1	28.860388664408	1.83115344255524	0.517856310936933	3.53602612130423	0.000406194527504217	0.00448108771553604
Ndfip1	270.203405534972	-0.559461956952426	0.255659328937054	-2.18831035534076	0.0286470031065369	0.100550897893214
Grk6	98.4710058238644	0.336849287511509	0.337892069033631	0.996913862094767	0.318806322498032	0.510807008520987
Cenpa	373.609210673231	0.308254266442827	0.21558120861533	1.42987539787318	0.152752784204035	0.315600374568661
Rassf5	45.9820460032957	0.393907121909091	0.410640752336047	0.959249951857524	0.337432841577488	0.530132815827252
Ppp1r14a	10.5468919390029	-0.144093826512433	0.787474199435314	-0.182982282614161	0.854811920331865	0.924081819810788
Myadm	118.902097975072	-0.147045821702791	0.300253473653953	-0.489738952603306	0.624318634243956	0.77222216037956
Phgdh	484.782462220867	-0.452132890106942	0.20702168931669	-2.18398802366691	0.0289631281128094	0.101317321244043
Nckap1	225.170094973667	-0.308139407496799	0.266501190796673	-1.15624026510221	0.24758289426987	0.436390464103501
Zfp518a	355.009722877252	-0.231356966936786	0.310479699537771	-0.74515972310338	0.456175168208813	0.63805234132135
Utp3	117.882563044074	0.764913102720755	0.375033416249339	2.03958652637025	0.0413915251501698	0.129020984082349
Katnal2	721.491148356579	-0.151969794297769	0.200614366513615	-0.757521990766574	0.448737196173933	0.631617062927807
Rfx4	11.3339651545482	0.996542373035803	0.799848333016623	1.24591417134965	0.212795906822909	0.395215703671557
2810006K23Rik	77.7483844464167	0.0174060043216157	0.338972986094779	0.0513492373600203	0.959047234086295	0.980818535537424
Hspa12b	14.3635850557702	0.250274155657215	0.712689624459046	0.351168513007582	0.725461930697723	0.841152519052505
Ankle2	374.923729169454	0.0012511864584913	0.231645547109183	0.00540129725827006	0.995690409264005	0.997832210425655
Dgke	491.649401315415	0.243736961785557	0.206583348430581	1.17984805473061	0.238060652948632	0.425816404188833
Fis1	319.294287115938	0.366705947586404	0.234002423175669	1.56710320606857	0.117090569936686	0.265254923067716
4930524B15Rik	23.357274916736	-1.79151288921479	0.626703254714083	-2.85863026199237	0.00425474380955645	0.0257960283467165
Nkain1	133.700517177996	-0.396784724253477	0.3414887601638	-1.16192616138567	0.245265459352836	0.434149334674145
Slc12a5	5.65164942978565	-0.820538611705025	1.14469769090241	-0.716816866344999	0.473487103238325	NA
Sfswap	467.385721768611	0.146145297623691	0.215477913229436	0.678237947608481	0.497620835594033	0.672553035616098
AW551984	1.84965420229192	-1.41668578559675	2.03779658767184	-0.695204709914301	0.486927021103709	NA
Pheta1	13.464931300279	0.823738045727047	0.754396778957085	1.09191617555131	0.274869947182039	0.4672326228201
Dpy19l1	515.233776031264	-0.520004015475845	0.210102052392435	-2.47500683384361	0.0133233626434516	0.0584944926049903
Ctps	459.523250392835	0.343431542572916	0.211693338192875	1.6223068023993	0.104737672912125	0.247355709102081
Maco1	226.767440269688	-0.178063638025526	0.253240140633347	-0.703141443454396	0.481967607008257	0.661088622318086
Exosc10	315.733612416309	1.03794695919752	0.246428796375138	4.21195483021981	2.53170177213776e-05	0.000518015262937579
Zfp637	11.5802400655031	1.26216284011303	0.780282977400428	1.61757064638014	0.105755159310209	0.2488848869019
Syt11	20.5164727504618	0.227038487517376	0.597804743012725	0.379787029412282	0.704103511267301	0.826034463145842
Gsn	4.43175926674376	0.225210076677788	1.35464059159889	0.16625079602256	0.867959586166121	NA
Gm5134	87.7103915244189	-0.190076751699654	0.338577353448598	-0.56139830311631	0.574526040558121	0.735337481961171
1810024B03Rik	70.8008392457891	0.266888960800604	0.369772488225662	0.721765326785828	0.470438770432014	0.650797333345653
Rere	2193.24248964607	-0.322849225841227	0.188233480626114	-1.71515303636391	0.0863171726691716	0.216786214501695
Selplg	2.0571972897911	-1.50405782990785	1.93466477875551	-0.777425550112792	0.436907743077662	NA
Selenbp1	4.44852040497165	1.28235354735493	1.20474162676749	1.06442204607447	0.287137551048668	NA
Ankzf1	58.7090726738291	-0.434532677734221	0.37776926438081	-1.15025948033769	0.250037014394368	0.43912958473485
Slc47a1	3.64283864187691	-5.00596414125622	1.74204360095041	-2.87361587191337	0.00405802189761985	NA
Wdr77	537.367211361787	-0.0557518062776967	0.201838158063296	-0.276220348088062	0.782378829462214	0.87839046818758
Galnt13	22.5439380988868	-1.40295163467616	0.752427399417577	-1.8645674463239	0.0622420594423724	0.172763076541122
Tut4	366.287347832691	-1.1678154681903	0.242869965778142	-4.80839804316144	1.52144592175282e-06	5.43636414459939e-05
Lurap1	7.21879904798263	-0.695787096451404	0.959498906074696	-0.72515673759115	0.468355880149684	NA
Psmd8	44.9257999493669	0.680562708786242	0.437785948569522	1.55455585317437	0.120051884789381	0.269593711615457
Scamp1	126.520772188871	-0.322779225276653	0.310567354615037	-1.03932116650429	0.298655393967236	0.491050169671244
Uhrf1bp1l	381.289963626806	-0.410586555613539	0.244582552784233	-1.67872381304219	0.093205882754602	0.228255087279622
Fam161b	26.6609906080037	0.00576228427534873	0.557016198073075	0.0103449132992588	0.991746100614183	0.9958350454316
Gask1b	11.3684854375684	-0.96161442975276	0.801472772621487	-1.19980922946075	0.230213438880969	0.417388921593352
Cars	808.091997418179	-0.552438902329976	0.205178747826362	-2.69247623441728	0.00709235901088372	0.0369663273230785
Nelfcd	104.29058532479	0.713563807661284	0.319434364105122	2.23383545367855	0.0254939018318905	0.0924297015533341
Rmnd5a	244.421044515539	-0.682694804657052	0.245369881554944	-2.78230889761497	0.00539736414444476	0.0305675202730939
Pcsk7	46.5765322436589	-0.651015154138912	0.42913113569396	-1.51705411234293	0.129253022480682	0.28281102986064
Tgfb2	30.0750409271685	-0.488769563617999	0.496906390544824	-0.983625030626184	0.325299913299255	0.517107329369274
Tsc22d1	1293.83418229845	0.0687228266944998	0.217894908097672	0.315394367378674	0.752462242953186	0.858407906281026
H2ac6	36.9449455324546	1.03919180020141	0.625773912502239	1.66065056314998	0.0967836476164009	0.234421180479397
Zfp286	37.1383993860473	-1.47297956365046	0.517364697326492	-2.84708170322049	0.00441220367687504	0.0264774471766896
Eci2	65.5652951840948	0.441745637875555	0.35643367505649	1.23934877310777	0.215216363674547	0.398263545506715
Uqcc2	27.1664616188863	0.071752151473954	0.527778803408602	0.135951180704019	0.891859874686297	0.944739716840849
Snhg18	1.94770834342217	0.00961017302222021	1.74560318172496	0.00550535947850628	0.995607380859744	NA
C430049B03Rik	23.2741416799237	2.64737899264152	0.602911756051786	4.3909891722432	1.12836160152664e-05	0.000274454700387392
3110009E18Rik	106.991579200187	-0.102869215555282	0.334384857838641	-0.307637182557238	0.758358423828358	0.862534796979615
Fn1	2943.44928981336	0.418354203231749	0.179022119861308	2.33688553993136	0.0194451364185126	0.0760784681645487
Kctd17	2.47684883638813	-0.159566200956736	1.76708519410075	-0.0902990990414234	0.928049536088733	NA
Whrn	210.518580140869	-0.152973540566547	0.270828808299839	-0.564834817709598	0.57218612243382	0.733349963077014
Hrh1	10.8699050468543	1.19062873790151	0.848042585068217	1.40397281795198	0.160326943999175	0.32568174956599
Igsf9b	268.299132571834	-0.494676694798824	0.233703619986039	-2.11668392140599	0.0342866823267305	0.113815999732444
Marchf2	48.0373002479742	-0.767877336961541	0.406848667395528	-1.88737827722815	0.0591094647443165	0.166393898779434
Lmf1	207.58845834477	-0.154882202097469	0.246911528059151	-0.627278132029402	0.530476935306468	0.699582701945264
2310039L15Rik	52.6130652985831	0.114546789537629	0.394378552546898	0.290448830946524	0.771472891205789	0.870503132852885
AA543186	8.74310436459068	1.54148972740965	0.946531647714994	1.62856649445471	0.103404822027166	0.24525995872627
A230072C01Rik	239.224635842659	-0.583966648897293	0.281061471395152	-2.07771860724474	0.037735284215059	0.121215740817884
Emp3	0.89550748511708	-3.00641403881406	2.86208844851755	-1.05042667020695	0.293521988972035	NA
Emp1	12.811848155926	-0.86911442922301	0.745336717742839	-1.16606952070605	0.243586338586445	0.43206345281851
Eif4ebp2	306.012171317766	0.331632333354343	0.239091710514061	1.38705073731462	0.165426292092	0.332290351417803
Eif3a	700.138547611914	-0.375486773070229	0.217515932488804	-1.72624951549034	0.0843025334558817	0.213497091313212
Rfxank	102.506255700684	1.3877387014044	0.328385473614148	4.22594424208602	2.37940908389163e-05	0.000493523668376358
Capn3	7.6558948184243	-0.440332560091875	0.934230992808918	-0.471331569473994	0.637403974799612	NA
Efna4	23.025063764165	0.273830011554892	0.586639776514402	0.466777096469471	0.64065936393171	0.783303950257022
Ikzf1	10.3362309257523	-0.860397491830235	0.807231628776941	-1.06586196719503	0.286486043798121	0.478517022687071
Hira	1039.65552833196	-0.551895440100016	0.194552444394986	-2.83674379839476	0.00455761677092767	0.0270885240168041
Uhmk1	201.042469116082	-0.461136640334945	0.254669725815398	-1.81072421882296	0.0701835519532028	0.188457850766824
Chrne	1.50134723709264	0.226383011605813	1.98891509956797	0.113822360569834	0.909378612615301	NA
Gpn2	62.5645294215163	0.62485685827195	0.38471693960872	1.62419897316574	0.104333349968092	0.246626170412822
B4galt7	49.3463685951274	0.372414931199381	0.405758591922606	0.917823894830588	0.358711070351253	0.550217449052137
Spin1	704.979299134589	0.0319315328065942	0.197411220415406	0.16175135708802	0.871501659905581	0.933542589886479
Rnf144b	53.1323564513595	-0.102207744689972	0.39588368208199	-0.258176200020298	0.796270925059088	0.886785336255462
Bag6	72.6239714387016	0.41210510135631	0.34059531579997	1.20995528194033	0.226296052579883	0.412509267855548
Cdca7l	106.230005014003	-0.0740325287347349	0.340738823754493	-0.217270600159365	0.827997467506007	0.906490460932514
Dhrs7b	474.653534038932	-0.0505492157401447	0.225574147710345	-0.224091352015453	0.82268622147419	0.903463118831991
Ankmy2	168.688336928162	-0.545891228340752	0.262560462912004	-2.07910674092506	0.0376075406648896	0.121025541996229
Plekhh3	13.2717145108729	0.187106521076627	0.813421758151929	0.23002399333616	0.818073125573523	0.900274349965666
Fdft1	364.818682248299	-0.351587981395066	0.218763067597055	-1.60716333546148	0.108018542639744	0.252008591485983
Cldn3	2.12792606808164	0.833751435299162	1.69871876143644	0.490811930866144	0.623559470803599	NA
Stk32a	10.0465631926107	-0.198651543168874	0.813458074562228	-0.244206246616681	0.807071089405536	0.892382665994455
Cdnf	4.72392912252956	0.165804358634216	1.15635449984092	0.143385405303499	0.885985808753024	NA
Dgkd	282.918257755103	-0.730627898527403	0.229268039000364	-3.18678478567283	0.00143863779452918	0.0116485425167994
Tfap2a	22.420522873242	-0.185051219184633	0.565160239957315	-0.327431418739948	0.743341606243069	0.854299218442337
Zkscan17	258.09088607524	-0.182602339052373	0.240606432510836	-0.758925425005625	0.447897168735082	0.631004699335665
Ccdc85a	218.165749851722	-0.184526092291626	0.252844251496163	-0.729801414110561	0.465511579982104	0.646063409578604
Fyb	14.4902951642552	-1.42251936140635	0.75893470578118	-1.87436330236358	0.0608803679479738	0.170192452562614
Cib1	36.5707111744546	0.499320401200211	0.453206707010966	1.10174980527843	0.270570457758362	0.462455193287293
Med24	199.556099655899	0.667848125009113	0.292950763487667	2.27972822824621	0.0226238120288508	0.0847902955153061
Mthfsl	2.90460139516814	-2.85715849459026	1.76335713122226	-1.62029485916438	0.105168952703607	NA
Uhrf1	1469.08693192682	0.786819764606108	0.185763193576927	4.23560636235658	2.27935777607948e-05	0.000478507118572802
Firre	2232.11016861542	0.00237923778152146	0.201845423347083	0.0117874249614778	0.990595213400937	0.995691628904285
Igf1	3.48938000810106	1.70507635805426	1.38759918697773	1.22879601981319	0.219148294209629	NA
Pwwp2a	452.093898312612	-0.78896406511668	0.227927837930525	-3.46146426114552	0.000537245447048346	0.00553817163122715
Nrf1	863.137044178257	-0.173218144947323	0.19586144857612	-0.884391217396736	0.376485062343085	0.566814054630245
Etl4	2697.37694660048	-0.223614500571366	0.178574404687246	-1.2522203333843	0.210489588782049	0.392114084205692
Klf10	170.001152951289	-0.894713213927606	0.265171336284101	-3.3740947512103	0.000740588713644083	0.00710273245318352
Gmeb1	353.502692187167	0.104611702149664	0.233574715726431	0.447872544013661	0.654245184437726	0.792437673951117
Atp13a2	42.2008677305892	0.743512467096766	0.425960871254966	1.74549475614093	0.0808987844559881	0.207800843107638
Magix	24.7815584513789	0.923636941919266	0.557341671114145	1.65721852463119	0.0974753026194251	0.235390418785705
Alkbh7	2.59604199233481	2.90554801836985	1.75672849243258	1.65395394387124	0.0981368708742261	NA
Mpp2	3.39468800464916	-1.33558774928233	1.55715427380205	-0.857710614646593	0.391052277322377	NA
Pex7	258.522266004125	-0.255781436950272	0.254808843006184	-1.00381695522264	0.315466850320097	0.507335363506018
Slc66a2	62.0694774683034	-0.658659386820367	0.370908248639717	-1.77580139896042	0.0757656570612956	0.198862276052757
Ano7	5.13115846960035	-1.45901165595213	1.17555680607481	-1.24112390691163	0.214559979197706	NA
Ank	187.192856093536	-0.810094752782026	0.264654245327889	-3.06095506527156	0.00220632203182737	0.0157577705020784
Meaf6	276.055038585923	0.208178762490942	0.240727974467376	0.864788410867285	0.38715493315793	0.576756574264175
Golm1	285.835702629498	-0.723746379421972	0.244785303407176	-2.95665781134781	0.00310993041335313	0.0205401238260341
Zfp933	45.7230657706722	0.344985360152366	0.427498952835093	0.806985275319362	0.419674966583687	0.605686032435148
Tspyl3	7.12951125329372	0.892878651051608	0.955856939984484	0.934113269153124	0.350245467951069	NA
Lad1	13.1528540082197	0.609282351005208	0.714633170862337	0.852580562794191	0.393891945284348	0.58285037053864
Ginm1	32.1599351709797	-0.119689302522926	0.479727372231729	-0.249494420062215	0.802978356612572	0.89029536234765
Plekhs1	1.80777610846205	-1.39075134663104	2.02632278669216	-0.686342450356269	0.492497185834303	NA
Gm5141	39.6204437306471	-0.30048998878591	0.439488805141936	-0.683726150177737	0.494148107428416	0.670056646734624
Ccdc149	2.77900605156542	-0.661624872464299	1.51452584935274	-0.43685280957539	0.662218097377442	NA
Bcl2l1	223.475485284262	0.338762728682739	0.24240799528564	1.39748991481721	0.162266297317299	0.32819029210293
Map3k10	52.5002282809956	-0.553707850476545	0.440595814989046	-1.25672516996175	0.208853170621794	0.389979005422947
Clgn	24.775255289695	0.34799487867857	0.535287080476177	0.650108869373427	0.515621900503175	0.687263138736599
Rbm46os	1.5410169236848	-1.0271148135129	2.19874153104558	-0.467137587119877	0.640401443770357	NA
AI987944	129.654935578358	-0.72738889364345	0.293434538984501	-2.47887960347391	0.0131795784959798	0.0581370117705036
Cgnl1	48.4052633070974	0.537953969734601	0.458037823967482	1.17447499220674	0.240204822953791	0.427693814558177
Col17a1	18.9061427231996	0.686457077329246	0.616005127044973	1.11436909725449	0.265120875056659	0.455842322152067
Pde7a	677.083132694082	-0.25110891194786	0.236215173907797	-1.0630515719785	0.287758564456628	0.479518433245719
Klhl12	200.322819239053	-0.246707468670605	0.253910472424212	-0.971631718515445	0.331233797060711	0.52351709078763
Stard6	17.9058779994653	-0.268012935865864	0.645232584768917	-0.415374149093618	0.677868027834672	0.808813926618035
Ogdh	782.485948990267	-0.71283182387441	0.193182208231712	-3.68994552034216	0.000224302082733374	0.00284556465608728
Bpifb5	3.60534901789982	0.660697279948004	1.37312461733847	0.481163378476628	0.630400386366925	NA
Ptp4a2	446.670730502516	-0.577510449258304	0.220436684072536	-2.61984728942969	0.00879691501189906	0.04343947474078
Sez6l	4.67151514871052	-1.06208031532939	1.23633116823783	-0.859058108874822	0.390308457530226	NA
Slc19a2	365.186294913125	-0.473495051600053	0.228954180838893	-2.06807776938232	0.0386327107526777	0.123017356821027
Uros	58.9502654723805	0.338187739205786	0.368919454569766	0.916698035348069	0.359300895896616	0.550912879999457
Urod	22.1103425216555	0.922434890823371	0.573543984572214	1.60830714929629	0.107767925645134	0.251666258596397
Akap1	426.941334797133	0.288087292078728	0.232938731368974	1.23675135682953	0.216179405945801	0.399234813877343
Ak4	186.532917977052	0.103351573098761	0.299284491662288	0.345328862597341	0.729847150534104	0.843813929027356
Sypl	128.349623475164	-0.785844581503969	0.2837521488381	-2.76947534925048	0.00561466527939459	0.031283551301429
Eny2	63.2856905450478	-0.316288228267597	0.384293482636082	-0.823038231348605	0.410486252765789	0.597433289002589
Man1c1	98.2067381234783	-1.11597134004174	0.319368816420134	-3.49430277054246	0.000475301653510747	0.00506343781896537
Gpatch3	61.1793813950324	1.3840786157096	0.409522798312948	3.37973519767737	0.000725556979616225	0.00702713790678763
Azi2	159.981295909217	-0.122986050923016	0.273919085984155	-0.448986789223334	0.653441186635405	0.792226313053214
Dmrt1	55.7396952487438	-1.01651812821198	0.397271936488053	-2.55874637709917	0.0105050351300281	0.04929530990988
Gtf2ird2	78.4756787192392	0.411602580422431	0.341907180158036	1.20384304369443	0.228650249349102	0.415487619316782
Noc3l	300.085926925142	-0.274848905423573	0.2257415533697	-1.21753793805719	0.223399611082165	0.408838147395902
Rcn3	15.2344144589751	1.11499757407614	0.698409692010604	1.5964806714899	0.110381517750721	0.255259893950836
Yif1a	8.98198966593056	0.719726911014307	0.858012763598691	0.838830075202631	0.401564671148123	0.589588243406717
Trabd2b	5.28936657114508	-2.38004564038686	1.24051085238556	-1.91860122449548	0.0550348205198509	NA
Arhgef33	6.84095831270593	-0.281358306892685	0.997439582902252	-0.282080550757788	0.777881746169278	NA
C8b	2.02339186352157	-0.771447667384371	1.75920134640109	-0.43852153078587	0.661008265851741	NA
Bloc1s5	0.808966024999305	-0.506373164937574	3.03433268394002	-0.166881228158561	0.867463503773311	NA
Myl6b	9.49874689725718	0.0117830435378527	0.900797212751078	0.0130806838332311	0.989563421949449	0.995238990700066
R74862	22.7794435942042	0.433583566909356	0.570395615443442	0.760145336272046	0.447167715670641	0.63049034337312
Nkx6-3	31.214027466177	1.41452555123698	0.509666933601233	2.77539204131245	0.00551352010031821	0.0309334270380521
Ddx28	10.9394022189305	1.67224547624037	0.807882740182371	2.06991113074514	0.0384606674059584	0.122662997442963
Hsf2bp	641.035017296127	-0.261847663115724	0.222638610539753	-1.17611074952774	0.239550622902782	0.426894966029045
Zfp661	25.8799585821984	-0.783339147487884	0.532525422334039	-1.47098920471165	0.141294036353362	0.299841391441533
Scaf11	419.231298560721	-0.253637243361394	0.218490329597221	-1.1608625600454	0.245697796688339	0.434409197385178
Mon2	399.300949316224	-0.535638807249261	0.226479226236633	-2.36506816165827	0.0180267528129458	0.0722083521240783
Polr3e	383.822720098904	0.22769378106216	0.247654166602177	0.919402181623374	0.357885248640631	0.549298532283827
Erlin1	135.696470503232	0.0422421393144546	0.281912348217986	0.149841394254186	0.880889750124491	0.938686767250905
Zfand1	169.313857581487	-0.26182824981044	0.294701862920876	-0.888451288415294	0.374298047240892	0.564898111914892
B9d1	101.461104909348	0.620165085767459	0.387660168105954	1.59976478573356	0.109650773544235	0.254152280891948
Smim8	12.998662757676	0.642756970492274	0.746543918396655	0.860976768617602	0.389250838163825	0.5785239427987
Pax6	7.64877060726461	0.979607901654752	0.935000459127875	1.0477084712541	0.29477294340412	NA
Fstl4	43.726797413803	-0.754930990484082	0.435416246091979	-1.73381447582598	0.0829510063390185	0.210800090627944
Kank3	192.991650833529	0.530580018946821	0.313902100745505	1.69027227816162	0.0909758761134213	0.224781162673241
Fgfr3	1.830107791606	-2.10183892448223	2.0466155774244	-1.02698276494471	0.304428579765488	NA
Gabra1	3.36088257837963	-0.961487690215752	1.55433137940012	-0.618586038317537	0.53618910180358	NA
Gk5	365.453405801759	0.00574137779089807	0.224823969090825	0.0255372139105802	0.97962646574989	0.991139651551781
Rpp40	125.319005631379	0.0386862213436353	0.283636944097285	0.136393449967386	0.891510251459648	0.944534564500194
Slc6a15	162.006613011149	0.33156466456922	0.325048939695061	1.0200453657233	0.307706945918216	0.499498021429556
Slfn9	4.62869919174423	0.213608109285653	1.16597609940317	0.183201104546648	0.85464022773218	NA
Ranbp3l	5.23330733750538	0.587859983401002	1.2499989595428	0.470288378172743	0.638148999556798	NA
Nol11	262.107431843075	-0.255686912422386	0.2641406525368	-0.967995308434255	0.333046712777972	0.525217397718992
Cep152	547.580430405197	0.0902745079251967	0.201285477728838	0.448489920603264	0.65379965887737	0.792282700182423
F8	97.9328935357298	-0.49996105777872	0.418583620494053	-1.19441142295204	0.232317070672452	0.419757857555998
Fmnl1	7.66802330254397	0.421954059149329	1.02529162479452	0.41154540712638	0.680672653081099	NA
Car12	15.2644578117633	1.17017376830876	0.687890296100205	1.70110521247752	0.0889232323062138	0.221039834378241
Jakmip1	744.52602651251	0.552864949296731	0.24066530134713	2.29723581339751	0.0216053211461526	0.0820392649038704
Nasp	1905.80639695658	-0.519505543996429	0.222170678732673	-2.33831731063631	0.0193707936779531	0.0758611134241985
Smad2	525.897327102737	-0.402709197037619	0.231565387894069	-1.73907335936509	0.082021859991828	0.209488837369783
Dcstamp	37.9860053476117	-0.328003127511117	0.453997523318075	-0.722477790437889	0.470000775315538	0.650493531923801
Des	2.48118777508978	-3.40130144379382	1.88300064854933	-1.80631984721524	0.0708683934258258	NA
Ddx4	21.2509656197047	-1.61522517356245	0.66137139292867	-2.44223622435488	0.0145965920478781	0.0622346073480985
S1pr4	14.5202394910713	0.328078013451033	0.6851749108166	0.478823740145455	0.6320640262814	0.777093385334916
Asb1	74.1559778230309	-0.462414280887101	0.346076903713425	-1.3361604774123	0.181496826120433	0.354522662883134
Rtn2	14.8438117041259	-1.5760691502912	0.744563115760185	-2.11677038108726	0.0342793402632971	0.113815999732444
Ccdc115	31.1528471459166	0.61184489513993	0.506879073825313	1.20708257005455	0.227400346671841	0.413837199404449
Gm17801	5.86651139020754	2.77956609695592	1.23499192393064	2.25067552515593	0.0244060960190835	NA
Fam216a	32.2068848202791	0.21919922123253	0.474126393054638	0.462322335232813	0.643850184913352	0.78506344149068
Tacr3	1.59653822999107	-3.79293412852778	2.2700049439695	-1.67089245272531	0.0947429225336021	NA
Ngly1	87.2389028138802	-0.427559063200871	0.403289217536835	-1.0601797534094	0.289062830234654	0.48083192291024
Cand2	114.273338695242	0.104234101152009	0.328776404807881	0.317036440656127	0.751215951763866	0.857976669472836
Fastkd3	260.869683488561	1.04739866477323	0.233535605649065	4.48496348923837	7.29264208405554e-06	0.000193294909330776
Mfsd3	8.28074305375236	1.99937345479205	0.95355241004433	2.09676304493752	0.0360145564648023	0.117522716179459
Aldh3b1	18.4484458652749	-0.138924875273277	0.617540899243223	-0.224964654881199	0.822006770809297	0.90304444175703
Pole3	8.15166875881061	1.23514814285737	0.946810304522284	1.30453601630431	0.192050887807505	0.368145656593181
Slx4ip	396.414122173812	-0.466783193114384	0.275164169899046	-1.69638072168204	0.0898138022401735	0.222568450600495
Cyfip1	777.47037784667	0.312145401982851	0.196942598366664	1.58495624903712	0.11297627503803	0.259673931600695
Egfl7	39.8341660080754	0.780415784435301	0.455480580270766	1.71338980900431	0.0866408498873542	0.217042768552062
Exosc1	216.226265435117	0.534864513658634	0.254209767203415	2.10402817933681	0.0353759889803292	0.116099807272981
Gabrb2	13.6579817172017	-1.77967585985809	0.820550660630235	-2.16887993057149	0.0300918007951561	0.104083947182103
Vps39	29.9730372175468	-0.655722953393223	0.510512326155257	-1.28444098173215	0.198987701362672	0.377263738708099
Ppcdc	263.669276212784	0.0218399369004542	0.22992876687836	0.0949856653300292	0.924326212846226	0.961886891426661
Ptprf	394.952377016051	0.359523131976093	0.287299239000472	1.25138908556421	0.210792557366324	0.392397456182308
Acin1	512.062001677391	0.138063784920565	0.203995091198514	0.676799545074398	0.498533146830901	0.673139227239182
Trim44	332.294485466796	-0.103661262909771	0.290960627244375	-0.356272475391342	0.72163652020537	0.83824157741155
Pank2	343.884396709563	-0.896533870652508	0.231048611918505	-3.88028243583966	0.000104335237485421	0.00160382326352907
Mvb12a	70.6189757096081	0.587036036418336	0.376297309061375	1.56003251227765	0.118752198258858	0.267767196111234
1700028M03Rik	1.61608464067699	-2.66165701352009	2.21364159635684	-1.20238841639974	0.22921307502663	NA
Pex11g	95.5171367252514	0.335279383601476	0.33019056817219	1.01541175284762	0.309909592990359	0.501728802444831
Stox2	137.496223457967	-0.768519610352227	0.27654100638815	-2.7790439486343	0.00545191483481414	0.0307587537932481
Mier3	222.569997239128	-0.588449091417808	0.244792578382508	-2.40386818630714	0.0162226215716938	0.0669749881042695
Fcho2	533.134415900418	-0.78944125310275	0.239015096650256	-3.30289284721591	0.000956929460952982	0.00861165420544091
Morn4	30.0648660727669	-0.613441550024252	0.499584170722382	-1.22790429716225	0.219482896208713	0.403634133821049
Myo1a	6.64463419081267	-0.151305362852196	1.05605389325385	-0.143274281567205	0.88607356659685	NA
Tspyl5	3.94717591966927	-0.27365045747842	1.2926477865016	-0.211697618126143	0.832342946447992	NA
Lrrc9	10.0998371537924	-1.33990678709924	0.842172388314433	-1.59101248828758	0.11160676530454	0.257111591505114
Nanos3	33.717897356734	0.389130064281439	0.502830307430894	0.773879494793417	0.439002056607328	0.623890384244249
Rtl1	263.048352794551	-0.215904195204609	0.273204707982429	-0.790265280562056	0.429372858708478	0.615283738026238
Mfsd7a	2.78059865569594	-0.3637834263908	1.62524039279737	-0.223833611324818	0.822886775377001	NA
Dbhos	130.778291092369	-0.353337246123927	0.284442154859767	-1.24221125486173	0.214158628171878	0.396894654688794
Ppp4r3a	847.424671547236	-0.123380068820491	0.200338733297573	-0.615857287253729	0.537988713978886	0.705517850445694
Cdc45	371.24473857385	-0.113998104930682	0.230159278411386	-0.495300931239984	0.62038771367736	0.769819008458292
Usp19	106.006044181849	1.02952255413626	0.329410854337295	3.12534496231899	0.00177596659146641	0.0135299243737771
Calb2	21.1778232154794	-0.587978448818376	0.589048384174788	-0.998183620590166	0.318190327464153	0.510209985425994
Anxa2	21.2108854403755	0.903223473684203	0.576675748437363	1.56625881378174	0.117288038851491	0.265602919163977
Rabl3	90.4887606226788	0.184957971504352	0.322527458659184	0.573464263394075	0.566330389197626	0.728388193284226
Rbck1	222.454895502789	-0.205057941726774	0.258500654425872	-0.79325888819201	0.427627004184764	0.613798542681603
Map2k4	533.848268532588	-1.04061868713701	0.224930914551022	-4.62639246016562	3.72089926008626e-06	0.000111287043796111
Mmadhc	153.929774998513	0.150903209122213	0.273602425443187	0.55154192758992	0.581262233134697	0.740983285753008
Slc6a16	4.06571433462185	-0.70552904161971	1.28007739438684	-0.551161238151278	0.58152314907307	NA
Gpr137b-ps	1.64935683935357	-0.0518456455871842	1.97462489941397	-0.0262559464344702	0.97905319243826	NA
Tle4	1954.65011608301	-0.022374728871687	0.220664940781984	-0.101396845336628	0.919235440625781	0.958960014594382
Ralgapb	375.168913441844	-0.691549635993476	0.233939286840888	-2.95610731028614	0.00311548674828981	0.0205544068529599
Mfap5	1.3412527883394	-3.54523206342045	2.41752736376012	-1.46647029380728	0.142520208337293	NA
Mb	3.71418322327466	-1.83854596475274	1.50254229681817	-1.22362343386013	0.221094315276597	NA
Slc25a14	89.5908783578407	-0.292365684213192	0.348432606198554	-0.839088188108858	0.401419823926283	0.589453064276768
Ctnnbip1	90.0931925880993	-0.295785021344611	0.346974598443881	-0.852468805126237	0.393953945776752	0.582870910613631
Zgpat	49.7414305201917	-0.0611953921861082	0.398446703972287	-0.153584887454269	0.877937053612917	0.936903121628841
Slc35c2	73.5165556875016	0.669537169243263	0.351473576671889	1.9049431128881	0.0567874662149933	0.161922297878826
Psma6	322.567285966236	0.450778529444777	0.222138092194137	2.02927163455973	0.0424306307872475	0.131313804477754
Ppwd1	136.946803918535	-0.465722337028127	0.28695066102622	-1.62300492831265	0.104588351347855	0.247099414838419
Lrig3	185.869033599243	0.607848884120082	0.290748775440269	2.09063265425501	0.0365610062192451	0.11876199204444
Ikbkg	182.357332317917	-0.186557815597605	0.267838726599878	-0.696530400834462	0.486096725460532	0.664080174999693
Sidt1	6.94961558866345	-0.37684353568723	1.03430021801463	-0.36434637557226	0.715599373490701	NA
Trappc12	107.649132061335	0.254365849549822	0.297915513910094	0.853818742808358	0.393205427825802	0.58247121662362
Jmy	233.785225816094	-0.375754989562576	0.249061676238486	-1.50868248876145	0.131379942653977	0.285761401574362
Taf4b	322.525136405739	0.0301252329440574	0.257210344293667	0.117122944750862	0.906762627587921	0.952316299414934
Trim46	1.54384113402972	0.864966446173738	2.0592504082902	0.420039468095539	0.674456621491357	NA
Mta3	755.793922198334	-0.035760089929603	0.21097535986608	-0.169498892914804	0.865404243088332	0.929889257210056
Gpm6b	21.7815324083195	-0.116926355270841	0.605206669058199	-0.193200705228179	0.846801786449217	0.919608215820277
Zfp82	53.9382328952299	-0.452787146602578	0.409316252219196	-1.10620368516445	0.268638368176796	0.460126775130873
Mfsd6	26.7084320523253	-1.06611063720879	0.552859452582366	-1.92835743737231	0.0538106820746966	0.155972431675233
Mmp16	13.0970000209485	-0.13932627658334	0.750154757307223	-0.185730044669008	0.852656466000299	0.922822352811082
Med8	87.4388901026272	0.796890624803706	0.327475659373058	2.43343467520404	0.0149563339325038	0.0630801089569702
Txnrd3	77.1020679694901	-0.385677124435033	0.348727165823786	-1.10595663955219	0.26874528754367	0.460230654769887
Anxa7	326.165355918621	-0.514002235800586	0.220910709203418	-2.32674204729153	0.0199789985079723	0.0776405546766342
Naga	78.42307725041	0.277439549250178	0.332407674419768	0.834636413658202	0.403922453263911	0.591453558016266
Icosl	17.0095388716083	0.246391330432845	0.632465987269197	0.389572459851462	0.696852720135102	0.821292585908944
Fbxo17	27.2167733781926	0.0913576087608606	0.511012002709602	0.17877781397784	0.858112166491985	0.925309772670376
Fbxo16	13.0894652807216	-1.01915179701486	0.738071338127538	-1.38083101777182	0.167330923993919	0.335091926460677
Tdrd12	898.283936587696	-0.22644830519569	0.201160136128677	-1.12571163230292	0.260287598447132	0.450882685500443
Slc27a4	39.3602213348752	1.03549134550073	0.502015934195233	2.06266629197874	0.0391443446073739	0.123955649191982
Uba52	197.080029558236	1.98450619656893	0.353353516000116	5.61620616948462	1.9519573964986e-08	1.39082705551691e-06
Jag1	167.697638559137	0.802174541706919	0.27176353479713	2.95173722370714	0.00315991717474285	0.0208022156182936
Mthfr	185.561227927046	0.174789341530298	0.263897931076637	0.662336914947387	0.50775532378639	0.680426542371197
Zbtb10	59.1946929376836	-0.831075515504678	0.376477938607915	-2.20750123786192	0.027279060611268	0.0970512661585034
Thsd4	40.0961934487707	-0.438402381558343	0.43342934902999	-1.01147368663309	0.31178976898396	0.503762768000895
Mpdz	32.6563354990787	-1.22118521786056	0.48771011834084	-2.50391610084892	0.0122827156555312	0.0552266275929655
Nebl	28.2225235766448	-0.724414189794393	0.51842175226406	-1.39734528235114	0.16230976494558	0.328223402802306
Serbp1	1254.81921008822	-0.555421203072272	0.212333951588322	-2.61579082816268	0.00890210736530224	0.043833831917035
Arhgef1	118.349249070794	0.394182700561863	0.307953913841185	1.28000549057852	0.200543204907422	0.379440774920899
Snx27	260.403725917341	-0.617857395449601	0.246427072713426	-2.50726265035059	0.0121670264717007	0.0548678388836207
Slc4a7	347.112635308656	-1.0566486635582	0.257709049123025	-4.10016127549241	4.12862319065653e-05	0.000768202960190823
Tmem74b	1.4349290528811	-0.166437811422149	2.20926482958169	-0.075336287978505	0.939947149874326	NA
B230354K17Rik	114.580970772861	0.129301792178158	0.291675135358407	0.44330755866205	0.657543289268274	0.794803887731289
I830077J02Rik	3.44619243228299	-2.52974288011854	1.62082187196931	-1.56077785219229	0.11857617486783	NA
Slc22a15	2.75229649183293	0.336590578433937	1.71854249084461	0.195858164826936	0.844721182644984	NA
Gm3704	5.93933176207513	-0.0319503910837474	1.12188140408598	-0.0284792946628597	0.977279881796019	NA
Zscan21	213.454666716853	0.438364749864626	0.256740969434751	1.70742032652499	0.0877439549584541	0.2187368854521
Gm5176	13.6357668753899	-0.184055332019923	0.712178525784975	-0.258439878985476	0.796067442673223	0.886785336255462
Mrpl41	32.6832291636402	1.22585989745738	0.483964345292244	2.53295497774148	0.0113105479213984	0.0520572850132414
Mcm5	1898.8241755598	0.861626001572403	0.183650853037362	4.69165259688238	2.71007024997647e-06	8.62161416846774e-05
Fbxo46	137.908651859105	0.0384013436005328	0.314456421156824	0.122119762920604	0.902804170474313	0.950382038443027
Ppm1k	24.8938149101887	-0.865720961921383	0.562853496353764	-1.53809289189751	0.124025903731928	0.275352964058805
Rfx5	24.6368484040273	0.631959612335863	0.558929205193169	1.13066128315384	0.258197682971127	0.448522663678368
Yipf2	36.849499789708	1.39875203388709	0.477347179319636	2.93026144174714	0.00338676927422919	0.0219496715991109
Crk	621.998980212285	-0.645504752434842	0.202145364201737	-3.19327012510977	0.00140671288453224	0.011474419643326
Bmpr1b	23.9271185398786	-0.362920996905277	0.626942109718523	-0.578874813606342	0.562673645853994	0.725944585429724
Aurka	222.815808855358	0.237136843581081	0.309209243630681	0.766913824427308	0.443132753655037	0.627503746203351
Cfap54	6.48794078995322	-1.65691533631116	1.11700738701603	-1.48335217436426	0.137980867005084	NA
Lmnb2	155.695404021464	0.390324951197285	0.318064692760412	1.22718729894143	0.219752202045696	0.403740091518204
Tmem268	154.860174330159	0.0676330469236966	0.276067726775606	0.24498715483201	0.806466377308916	0.89206752584744
Anapc10	571.315311046659	-0.223416379511777	0.248832314543478	-0.897859186503446	0.36926062585726	0.559526389918563
Arhgef9	16.5492018718375	-0.323484192376431	0.693911143702736	-0.466175237726125	0.641090072377139	0.783367703692554
Pcbp2	776.204257174049	-0.345721532871978	0.214982642686148	-1.60813695725517	0.107805186638159	0.251704746674637
Thsd1	22.3129803621668	-0.936918980538797	0.600175177876266	-1.56107585764227	0.118505853612538	0.267510511518575
Vti1a	969.390446928581	-0.0692052534280043	0.220909409838933	-0.313274357477404	0.754072230094128	0.859596924819327
Zfp28	53.4019080476762	0.166664171913932	0.3914263731838	0.425786772000854	0.670263226683888	0.803592143760183
Mzt1	286.672850521151	-0.145532450116618	0.225802306469625	-0.644512681876414	0.519243036655734	0.689648125330144
8030462N17Rik	627.00943765129	-0.788124519623286	0.23467162798111	-3.35841416537463	0.000783910627827704	0.00737801820891762
Chm	367.57031893101	-0.672918599154042	0.274868875636803	-2.44814403811656	0.0143594238419229	0.0616137800202665
Gm19705	23.9759367763694	-1.08166362172667	0.568982686898183	-1.90104839151323	0.0572956744674804	0.162916080944739
Ctsa	212.762142867137	1.85030282490807	0.250738392953882	7.37941566550757	1.58985748656558e-13	4.27954305217086e-11
[truncated: 13,028 more rows]
