# Supplementary material for: Transcription elongation can be sufficient, but is not necessary, to advance replication timing
Source: EMBO Rep. 2026 Mar 24;27(8):1964–99. doi: 10.1038/s44319-026-00735-2 (PMC13121604; doi:10.1038/s44319-026-00735-2)
Supplement: Supplementary file 4 — Source data Fig. 3 [file 44319_2026_735_MOESM4_ESM.zip › Fig3/3D/R26vCAG_Ptn_129_DESeq.txt]

baseMean	log2FoldChange	lfcSE	stat	pvalue	padj
Zc3h14	582.95464662579	-0.537926719171402	0.345044240141098	-1.55900796648983	0.118994494637268	0.351482481277538
Troap	136.67564829068	0.588066725454988	0.455394297115353	1.29133528720064	0.196587439586548	0.465233634387211
1810013L24Rik	998.18766937166	-0.761024292137886	0.323088940037474	-2.3554637681179	0.0184996010268095	0.112756419774377
Srsf7	1030.59110597013	0.381688019426053	0.306952079704505	1.24347754800519	0.21369190947806	0.485225238062963
Fignl2	2.28286817268505	-1.45658291898138	2.27652371719234	-0.639827693417486	0.522284626297664	NA
Sema6a	69.5524059088389	0.785610789977753	0.577032545923276	1.36146703600703	0.173366143944784	0.434466085269877
Anapc15	60.3182843754518	1.61050024866279	0.53662281372087	3.00117737726392	0.00268937855938342	0.0282782757058453
Misp3	5.98732120748425	0.721606673697784	1.67717563519721	0.430251107012377	0.66701298898294	0.854908955640734
Nmb	24.8931658609224	0.976671839637987	0.761699910911702	1.28222653783559	0.199763189432381	0.469192216969326
Tcerg1	1533.50602398635	-0.498628814823135	0.345436470277542	-1.44347472755992	0.14888678671047	0.398728472904801
Zfp712	48.8406180803954	-0.848545336583768	0.604796721746644	-1.40302568792566	0.160609178981401	0.414922602423377
Fam129c	30.1815128111858	0.0531964851418972	0.687978760209379	0.0773228596849523	0.938366705946655	0.975548060166353
Atp5g3	389.197741361502	0.890638444865546	0.407570452568195	2.1852380103941	0.0288713998915888	0.151637613343649
Pifo	1.82956066696511	0.624784852149311	2.56167610394772	0.243896896717924	0.807310672678984	NA
Vsx1	8.1880351093469	1.12462179115305	1.25928140896986	0.893066302053191	0.371821667599726	0.6479056248979
Fyco1	238.908134718615	-0.496973521344007	0.373966805462397	-1.32892415606117	0.183872993401213	0.449936345770422
Tlr3	5.49276455769084	-1.86592034575095	1.57211298931394	-1.18688692125445	0.235272226833825	0.509791659220199
Trafd1	26.7293778276299	0.080376854667084	0.715274953346106	0.112371968696898	0.910528480270846	0.965239983011633
Erfl	5.26297598973017	0.886712340686111	1.51788554706344	0.584176021967915	0.559101891988718	0.787530597481756
Krt80	2.6483428913969	-0.229393941324508	2.10243496340393	-0.109108697922864	0.913116276135036	NA
Armc8	334.352910460872	-0.320629824060384	0.353359158487752	-0.907376578075866	0.364207690950573	0.640875247013432
Ppil4	426.03792074755	-0.296150417108834	0.34150319393487	-0.867196624712431	0.385834285328438	0.659220779545562
C530005A16Rik	21.0139028246533	-4.53478583423908	1.13374594440728	-3.99982540763122	6.33892314599799e-05	0.00116758614897569
Katnbl1	502.150689423731	-0.53398298345959	0.386446281158015	-1.38177803615931	0.167039864965693	0.424585285383603
Spag9	460.939288751787	-0.956742886957524	0.346137080793764	-2.7640577679904	0.00570874315693976	0.0498217584605652
Taz	72.0525504613587	0.493145457340558	0.51571515966209	0.956236108443429	0.338952961010534	0.616984601152448
Gfpt1	219.255423282219	-0.442047661892805	0.379868279587156	-1.16368669259046	0.244551004246653	0.519720181433732
Abcc5	2127.12108301792	-0.118186409815155	0.3169162998453	-0.372926258046199	0.709203328394687	0.877198726440149
Kcnmb4	18.2343259942378	-0.62529335485145	0.86493953779831	-0.722933023090983	0.4697210338877	0.72568220262561
Gm4013	7.80286152208224	0.190984262313563	1.23362630236568	0.15481532936459	0.87696690583372	0.95356309907565
Hpcal1	255.515686914923	-0.696910861028629	0.394610337524763	-1.76607350278778	0.0773835182047256	0.276268692153645
Tbc1d31	498.17858035452	-0.771485620058937	0.335388314908768	-2.30027578709412	0.0214326005350335	0.124424099862173
Cyp3a13	5.97166081930516	-0.581843979993873	1.42725045108583	-0.407667749939204	0.683517617340496	0.863002066189293
Akap7	493.134024636859	-1.01785283652528	0.370610537404845	-2.74642173871436	0.00602492586061722	0.0515568626183632
Ablim1	160.218357582322	-0.52365170644135	0.432877987731853	-1.20969816272045	0.226394735133345	0.500964445198132
Ulk1	1504.97905570088	0.494504605155824	0.31007464810077	1.59479211920323	0.11075872994688	0.33708976470921
Golga3	236.421019296096	-0.129914779496706	0.379048097639334	-0.34273956341108	0.731794396182067	0.887356952293997
Mir1193	17.0139291685543	0.460310674037647	0.972816279748244	0.473173284226669	0.636089556212661	0.836130865549145
Wdyhv1	302.900717052506	0.173376970968549	0.355171964526756	0.488149370684601	0.625444043112219	0.830617115560054
Traf1	24.1868949110675	0.201897907612462	0.856426406566291	0.235744608135029	0.81363085297984	0.925540572029
Rxra	198.257296546977	0.354960844586552	0.450020730412691	0.78876554033641	0.430249053568876	0.696445413126109
Dapk3	116.474534533392	0.184849547270114	0.455201232636465	0.406083143051899	0.684681511132903	0.863506454270277
Ap3m2	37.8319084984407	1.30362684157288	0.661487870307648	1.97074942729726	0.0487525438928014	0.206806991932057
Sirt2	32.6705678527246	0.117252878911722	0.659479130980479	0.177796193091655	0.858883037189142	0.946796084189643
Inhbc	30.520788029677	-1.65482891928348	0.742090956197481	-2.22995430070045	0.0257504769096434	0.140383194164043
Slit3	330.123877532072	-0.501269099263753	0.362529636519439	-1.38269826455106	0.166757404267782	0.424239265051909
Dcakd	432.319716268685	-0.121603269758265	0.371527236204834	-0.327306474218277	0.743436096170933	0.892492724645453
Vps35l	632.231565446542	0.0781094341222421	0.325701012970293	0.239819438723596	0.81047023673819	0.923630232056352
Cyhr1	21.9426472110256	-0.0888201830551008	0.778065558279972	-0.114155140411884	0.909114812134856	0.964813664875188
Taf10	29.7055293098428	0.975303424497229	0.727069836886097	1.34141642936842	0.179785286311669	0.444239901701878
Hagh	45.2967681865576	0.254108698421797	0.605077953678523	0.419960266073096	0.674514480579364	0.85948925096169
Ogfod3	101.57423995811	0.0806180907506337	0.479479770120863	0.168136584219835	0.866475828974863	0.950180317483895
Syn1	336.462720189884	-0.710212186293044	0.372978439116456	-1.90416418701161	0.0568888042997038	0.22777420296275
Fundc2	138.719603880333	-0.0658194231795104	0.434798860615528	-0.151379014853747	0.879676742409035	0.954973893823372
Rab5if	231.687586236027	0.376738226305033	0.382591840724665	0.984700106493267	0.324771400418518	0.603962311798183
H1f5	204.949798616813	1.51767964996661	1.12727788334548	1.346322563752	0.178198512063187	0.442095778002389
Pop4	110.540458887942	0.824570847065131	0.43654477102195	1.88885745930438	0.0589109310358321	0.232880517124468
Carnmt1	940.610114934565	-0.248074618043965	0.317778059569225	-0.780653700196455	0.435006198766206	0.699950034111991
Iqcm	32.8340373498558	-2.35852038849364	0.972467341617561	-2.42529521307171	0.0152959427920549	0.0986298301821612
Clcc1	219.531436532648	-0.243692046309296	0.366647985787866	-0.664648534167294	0.506275318788201	0.752871427174536
Ilf3	953.053306739577	0.0371442489231262	0.306377082116415	0.121237034658527	0.903503291038473	0.96252368208304
Tpd52l2	557.196382100615	-0.245974634053556	0.321506604833121	-0.765068680878983	0.444230648279006	0.707722549450761
Arhgap25	7.07203830662188	0.402999322542971	1.30631111230453	0.30850179466974	0.757700534846992	0.899019518582878
Banf1	100.516955937563	1.07667459024447	0.486703925419059	2.21217568631163	0.0269545281308886	0.144448369606418
Tbc1d23	505.097504771562	-0.577470020809254	0.325655906688655	-1.7732521012166	0.0761869421780963	0.273532705053791
4930473A02Rik	26.5155883179373	-0.415381889773239	0.767914770107407	-0.540921865215771	0.588561439293386	0.807322731263903
Pard3	6547.47364913731	-0.37255685260486	0.35816733941702	-1.04017539179106	0.298258422118314	0.575476385868106
Rorc	3.40711223454263	-2.20817137256798	2.04666297565043	-1.07891303983071	0.280626495268826	NA
1700123J17Rik	207.853420267331	0.49012308794196	0.401331222632598	1.22124335287675	0.22199389425864	0.496341755088764
Evi5l	48.530783590031	0.147342272581878	0.565215930968508	0.260683155779783	0.794336856788807	0.916172872191961
Pex5l	16.1126125135369	-1.71756629619429	1.04043316343722	-1.65081848267895	0.0987756449356042	0.317695085197807
Mtmr1	108.186601637334	-0.50212536972145	0.470699089396419	-1.06676511816781	0.286077913657345	0.562226875864543
Mtor	271.853517510809	-5.77950974439909	0.524678387352038	-11.0153379360017	3.22324780095266e-28	2.53935870231575e-26
Zfp758	39.9996110875062	0.230498304510131	0.624879391353998	0.368868469178802	0.712225766543809	0.878250403491976
Plekhh2	185.193617483212	-0.152877510172884	0.381587268302576	-0.400635772920129	0.688688303983829	0.865032709955377
Adgrl3	301.39482441776	0.251922830531787	0.350674097291421	0.718395890878795	0.472513219733739	0.727803419376934
Golga5	164.312809015498	-0.392036736838272	0.393561706989361	-0.996125206990397	0.319189313751114	0.598131962626636
Plekhb1	84.3898904845873	0.41612224524824	0.474032173475003	0.877835447745581	0.380033024573739	0.654426077954493
Nufip1	911.591797909516	0.0252144977310278	0.304702646462387	0.0827511609228517	0.934049403802912	0.973749022475873
Smap1	338.809528619147	-0.327948605820552	0.349273409538697	-0.938945241361746	0.3477588595007	0.62529303241406
Acox2	10.9118715439675	0.888126530663435	1.0867177906921	0.81725590421945	0.413782200663068	0.683253020916343
Hars2	142.48999204795	-0.0674511781866975	0.404366648360266	-0.166806976935948	0.86752192880446	0.950574563352034
Gpa33	718.222880442131	0.0769258824040759	0.336166665811972	0.228832570945933	0.818999050428504	0.927379590702639
Sdhb	114.427556315797	-4.57406145726413	0.552451962419529	-8.27956414025843	1.23626932494678e-16	5.49722703510079e-15
Gmpr	26.4253065857404	-0.852259507504765	0.742669810710622	-1.14756180366249	0.251149505594065	0.526945033013687
Me1	371.927925478024	-0.398434658927671	0.344621356218065	-1.15615196719136	0.247619002844647	0.522948626813982
Klk11	5.85575568264836	0.2792515887244	1.46807154730423	0.190216607110995	0.849139398105482	0.941955972862303
Magt1	824.068070964584	0.0589778026283572	0.330856788065474	0.178257798406378	0.858520519938197	0.946762888444592
Mcam	77.5549698778633	0.363759934868889	0.570190041266653	0.63796262393642	0.52349801054884	0.763059543581295
Pbld1	6.36167236846415	-0.125698620356834	1.3685628319719	-0.0918471680074198	0.92681946776406	0.971481432108296
Tab2	816.345866654767	-0.242604413696809	0.328085959930608	-0.739453811885523	0.459631476539392	0.719604480388273
Mettl27	235.274609040897	0.389832698305901	0.398901303493955	0.977266042731317	0.328437459675335	0.607661699483555
Trmt1	473.495161038691	0.693372177374082	0.329729028770319	2.10285451650988	0.0354784887806753	0.171516262731941
Vps37c	286.62992128503	-0.154049983030884	0.357735222175295	-0.430625707175676	0.666740546026676	0.854908955640734
Sec23a	528.178679460096	-0.304679387928904	0.321895066513438	-0.946517730852472	0.343884583022082	0.621701763865938
Rara	218.36148431718	-0.221252993806828	0.456295904214605	-0.484889282948217	0.627754884949044	0.8312290742656
Med1	1005.12050753351	-0.516968737777639	0.304392718857563	-1.69836105054651	0.0894396386175907	0.299441002210517
Ap5b1	27.5126779939208	1.19462796180432	0.763613495618924	1.56444060857784	0.117714130359096	0.348953790119725
Bag5	32.9737103874792	1.34663309715025	0.674083059355056	1.99772576756145	0.0457463990434799	0.1983176634912
Pdcd2l	288.576151320749	0.64538630319999	0.37533241992095	1.71950588050965	0.0855222978128505	0.291838801576055
Ctcf	974.426759440777	0.0256918793503151	0.319179975873155	0.0804933933591288	0.935844850522328	0.97445487799154
Mnd1	270.011907569375	-0.251269303276207	0.415345832738043	-0.604964064812663	0.545202873897631	0.777279225636574
Tktl1	3.2428477693196	-0.634514824751346	1.89888822673849	-0.334150697137758	0.738265845684328	NA
Lix1	10.7822139340285	0.0924262101673767	1.15091397517228	0.0803067928283185	0.935993255769956	0.97445487799154
Ctnnbl1	18.3072191496002	0.421994972331144	0.878842791442511	0.480171171044701	0.631105684284372	0.832976386864202
Snph	3.15825398116464	1.34759943921651	1.91385762919732	0.704127317862037	0.48135348910967	NA
Ppm1m	45.9194305633216	0.202692110622203	0.576001715826537	0.351894977137957	0.72491702625067	0.88462563869388
Prkar1a	446.3266219914	-0.126004457194355	0.33068654960913	-0.381038954693777	0.703174343380915	0.873261827350417
Slc27a3	22.8624925211683	0.462872976910723	0.880768543185572	0.525533047804591	0.599212685808418	0.813032629211768
Impdh2	190.264427790262	0.594949162337182	0.385208804857224	1.54448484778975	0.122470919186551	0.357498679929166
Tiprl	338.899351466593	-0.322147569580314	0.351344498249309	-0.916899428297642	0.359195343586308	0.63677335216181
Uaca	403.400048005324	-0.190556511490969	0.359821676064206	-0.529585970404313	0.596399023672616	0.811469893669817
Smim31	19.5170143480111	-0.284094152770569	0.891360637882247	-0.318719652514092	0.749939110706808	0.896212659322903
Calca	73.9002177763173	-0.982935497265121	0.586198608380369	-1.67679602648821	0.0935823750241895	0.307751839462489
Phf3	24.4530758054946	-0.68054614212154	0.750081606836928	-0.907296134071842	0.36425021800108	0.640875247013432
9330020H09Rik	76.0782874260983	2.72041380444274	0.562847575037513	4.83330465492621	1.3428504309534e-06	3.08005693783235e-05
Ube2q2	524.229628143181	-0.785330802562068	0.366708649996656	-2.1415660704192	0.0322284164889983	0.161711016069408
Rfx3	645.71810727133	-1.36159805463841	0.389284402447926	-3.49769486287228	0.00046929773476271	0.00686703509796945
Bri3	251.304141619545	0.7600818266016	0.369430957852522	2.05743944963331	0.0396439737164403	0.183897293757926
Fbxo27	54.3867570680405	0.837227908026654	0.57043979083569	1.46768847734153	0.142188862094737	0.388679944357026
Eps15l1	1971.73608272059	-0.0994880434429644	0.300690953454487	-0.330864770955016	0.740746633322525	0.890887181336043
Max	715.129047017355	-0.171047855005118	0.311412145873953	-0.549265201346229	0.582823464751966	0.803610857159153
Ttc8	54.0951795162588	-0.732911913321858	0.553860915773457	-1.3232779068701	0.185742976040175	0.451539523843431
Vti1b	216.409706788939	0.244774825938683	0.376022750484028	0.650957490267813	0.515073928347046	0.758741626226274
Cpsf3	385.155445003777	0.68529565140208	0.361563499922899	1.8953673463948	0.0580437515960014	0.230710782324002
Nlgn1	16.2177743657995	-0.60575095137405	1.14824841696283	-0.527543467446084	0.597816239393881	0.812395029556151
Casq2	88.9374399236855	0.337134319606528	0.515705045407848	0.653734770696112	0.513282697672223	0.757693073875411
Pidd1	145.983474590086	0.965536054266798	0.447498457048723	2.15762990700473	0.0309566175430688	0.157787316422055
Orc4	1240.90308426743	-0.816372725170453	0.387634993243955	-2.10603464444366	0.0352013430970184	0.170750633774187
Mapkbp1	69.4713769412155	-0.564722079862415	0.508705551882643	-1.1101158180257	0.266949121815663	0.542904751600304
Mospd1	115.287726149932	-0.60064897689508	0.4922619161476	-1.22018169025893	0.222396006238171	0.496588494520722
Dclk1	28.1446956462903	-2.28788783754448	0.861005734979522	-2.65722717584326	0.00787863316167315	0.062409107274106
Gpcpd1	498.753955847605	-0.249975119329266	0.369730506895401	-0.676100875278829	0.498976600987035	0.747620480899492
Sinhcaf	743.322740944994	-0.154442934936801	0.318953969829834	-0.484217001654497	0.628231872124108	0.83137203015438
Acbd5	227.851271415111	-0.779418576026358	0.38866798200052	-2.0053583318456	0.0449247529140119	0.196627179420748
Myo7a	5.75398769246569	0.305567538814436	1.45016093409543	0.210712846850368	0.833111349336885	0.934446155987889
Luc7l2	1600.17699300157	-0.673562218292155	0.363465257328633	-1.85316809436656	0.0638582692057746	0.245606121094961
Dnah8	405.593407590236	-0.322464660637939	0.334370251081767	-0.96439399017912	0.334848434142726	0.613051278834295
Evc	56.180009723925	-1.65965943919973	0.563654873956669	-2.94446037084621	0.0032351837468054	0.0325901484320299
Shroom2	406.713308749197	-0.67477983726463	0.390259920955484	-1.72905235980305	0.0837997244327189	0.288747517322722
1500009C09Rik	5.4698236866339	0.782199080138222	1.50922136742183	0.518279887247049	0.604263003673253	0.81596613891453
Kmt2e	382.720761345607	-0.726845138037235	0.394490574481345	-1.8424905056169	0.0654034340372191	0.249308770646034
Setd5	1276.37321232667	-0.442280728119245	0.41728344214075	-1.05990481158383	0.289187906460635	0.565973453013204
Pcyox1	86.9166270891802	-0.0898167002032525	0.465988884822126	-0.192744297404297	0.847159229555536	0.940812088534211
Arpp21	8.95846100886343	-1.48224481312341	1.41650323046438	-1.04641117735925	0.295371234411978	0.572062622197819
Smim4	106.152493044453	0.54553433386155	0.465858102900539	1.17103111540816	0.241586270344524	0.516666504832063
Smc6	677.345613505409	-0.35155845444926	0.337971029304917	-1.04020292855363	0.29824563122017	0.575476385868106
Nsmf	2.69922688648823	-0.211173036064719	2.15996124724471	-0.0977670485218638	0.922117273465939	NA
Hmbs	199.904113592364	0.977388242933629	0.399846465811593	2.4444088581595	0.0145089735139648	0.0951950107714451
Slc35b1	140.843343206217	0.345439473088809	0.428160227850203	0.806799535826259	0.419781986621589	0.68807625316102
Synj2	74.409801777792	-1.42460731863437	0.522448922892745	-2.72678774174989	0.00639541643365492	0.0538038332193321
Suds3	296.795977196889	-0.0675771899612086	0.377620848987484	-0.178955134872462	0.857972930107943	0.946727737759039
Ptk2b	150.435351891055	-0.244881373045714	0.409651379053237	-0.5977799308565	0.54998678345856	0.780480510329446
Gfm2	559.459372413686	-0.426356554587338	0.325146961764744	-1.31127337703934	0.189765419597039	0.457106390052883
Rlim	1566.47621499565	-0.587542636153524	0.430617926963736	-1.36441750183569	0.172436202623178	0.433428870027661
Ddt	151.794679272787	0.899588285430037	0.527481185607373	1.70544146402909	0.0881121206997423	0.296682518105145
Epha3	11.7562044551739	-0.857884138616922	1.18032554746864	-0.726819935785315	0.467336268894642	0.724424050428918
Gatad2a	2638.8242586667	0.219214960730935	0.296050926942386	0.740463686417022	0.459018687624623	0.71913215684766
Shc1	177.727491494841	0.0671965416701264	0.381425670460775	0.176172048380883	0.8601587794783	0.947337917285932
Anks1b	66.9349052195304	-1.76285915951883	0.592554314009596	-2.97501700323505	0.00292972308376474	0.0301493873199512
Cdk6	2233.85154621359	-0.472542048990784	0.305746122053687	-1.54553734260547	0.122216343621128	0.357175178310322
Kdm1a	764.441965312116	-6.14660194009774	0.396629327985074	-15.4970939020653	3.62940976609801e-54	2.76904862996614e-51
Scaf4	1015.92512550165	-0.865851499551058	0.31227137714171	-2.77275332589363	0.00555842372219108	0.0487151815458778
Plcxd2	71.5483804030077	-0.24992116923813	0.503034472548304	-0.496827121950635	0.619310967479077	0.826313721368235
Morc2a	835.588318365582	-0.827375290285808	0.32013134169753	-2.58448699805075	0.00975239814905925	0.0724378334318498
Atp6v1c2	20.7346939917262	0.148353401292587	0.798753439390208	0.185731158047776	0.852655592843347	0.944182680538589
Map1a	22.0461784553326	1.16704900484388	0.802097933088412	1.45499565165347	0.145670465312522	0.39375094956016
Runx2	7.45889600612027	0.515755795649099	1.42238331336886	0.362599723155884	0.716903917105691	0.881241324934237
Gja3	2.81748639128503	-0.832440259751893	2.01557580589784	-0.413003697164881	0.679603904981142	NA
Ackr3	54.1138495102293	1.4169207387512	0.622864982750157	2.27484411227457	0.0229152829478598	0.13026664376948
Socs1	11.6065138041172	1.67675911631261	1.2898343154041	1.29998023489341	0.193607743495226	0.462154081448378
Sort1	77.1439923260907	-1.56069026234418	0.50264561467723	-3.10495151409281	0.00190310218243584	0.0214354073322377
Rangrf	19.2526027150102	0.403926191775764	0.851905055246739	0.474144611876701	0.635396787590858	0.835769134791374
Phyhd1	89.9305931383104	-0.262892254394836	0.477496894464459	-0.550563275787764	0.58193308949575	0.803334951392531
Slc4a9	18.2760780994834	0.166952845952117	0.850452114224437	0.196310695405076	0.844366990543984	0.939486545674271
Specc1	245.685989396568	-1.28436334130383	0.397271786414873	-3.23295885895749	0.00122515205130555	0.0152053117600388
Gtf2a2	283.01510086661	-0.113120264876842	0.364575968492315	-0.310278994374327	0.756348803505318	0.89827553155034
Deaf1	682.198619628229	-0.136568240696681	0.332465947290107	-0.410773620004796	0.681238538329716	0.862167260252823
Mtarc1	3.18287596080433	0.64854438531204	1.87801545686496	0.345334956078945	0.729842570066024	NA
Set	1298.66720124275	0.537015036451292	0.299157656707136	1.79509039602155	0.0726392986825967	0.266374721402206
Glra3	8.54210229506025	-2.05196525606875	1.42995075825035	-1.43499015209411	0.151289903884167	0.401960859000162
Dnhd1	22.5677110360023	-1.38342007255095	0.803927309983198	-1.72082731283237	0.0852821646175055	0.291430989697162
Pgpep1l	24.9421920248406	-0.653650376068419	0.80599738986546	-0.810983241741674	0.417375294617485	0.686187385633952
Notch3	66.3238983062628	-0.0431707733740477	0.538701876616123	-0.0801385241967722	0.936127083383865	0.97445487799154
Gtsf1l	112.089001122963	0.629338611551696	0.473154505247345	1.3300911321191	0.183488246961475	0.449450089211481
Rnf212	2.7566740284784	-1.43985865625493	2.16164005036228	-0.666095475060066	0.505350076603855	NA
Tceal8	170.755736179556	1.75104746393895	0.40884327650765	4.28293080638734	1.84447543835294e-05	0.000364271334528123
Gm5087	5.40918162221235	-0.305431496603853	1.53073387992473	-0.199532721271493	0.841846050051479	0.938578706471792
Slco6b1	7.72416062491984	-0.888813843630175	1.4085007050418	-0.631035426853974	0.528017360720806	0.766256848634378
Ranbp3	694.644858556927	0.16038994792643	0.330122264192009	0.485850138944709	0.627073422404045	0.830900944348175
Parp6	83.3615836202475	-0.805502926669522	0.478955005609994	-1.68179247995047	0.092609087464016	0.306008965552399
Gng10	5.34992714967611	-5.67900747934486	2.05952729353304	-2.75743249296917	0.00582572410481098	0.0504373512182211
Mrps18b	105.774564214531	0.948400302976975	0.439171010259631	2.15952392307565	0.030809543404426	0.157267474019885
D16Ertd472e	257.223783220687	0.686807299512637	0.423175842859669	1.62298323758616	0.104592988213216	0.32732727917504
2310039H08Rik	36.8159699360522	0.479804007334721	0.741497368287088	0.647074457517095	0.517583755535758	0.759709813714696
Rps10	1090.92417364949	0.83252546388364	0.343532362330497	2.42342659723774	0.0153748600312157	0.0989671274478256
Arih1	1589.01602205771	-0.954817905939754	0.327284697502408	-2.9173924513618	0.00352971350790909	0.0347585370143875
Dancr	107.894612855614	2.42979670655676	1.58065294092057	1.53721075870181	0.124241706565611	0.360851087632758
9530026P05Rik	41.4146983216035	-1.10474207593911	0.675140995209769	-1.63631313129765	0.101774069253896	0.323250856245503
Itgal	27.5633852664217	0.137303504437493	0.778004692959377	0.176481588967308	0.859915611544807	0.947142064049352
Sirt6	136.960191379306	1.23125781300354	0.469721601410523	2.62125013903172	0.00876079553581449	0.0671583776240967
Rgs12	149.09100160923	0.0267650743639791	0.405703529969687	0.0659720026739202	0.947400115510368	0.979471303055074
Hfe	3.742116159044	0.260342763110811	1.75816131954997	0.148076720956101	0.882282220882657	0.95544322978597
Tdrd7	8.02449098375387	-4.90904925850393	1.74177211240735	-2.81842223993298	0.00482602990048636	0.0439711687224703
Ak2	206.073696802283	-7.32816541296528	0.782459313762178	-9.36555458421269	7.56519399653392e-21	4.00237416692539e-19
Znhit1	47.2476273405543	1.06579302173771	0.60838058854615	1.75185244533302	0.0797991834315709	0.281324471625941
Prx	156.841463812595	0.326160210934671	0.407258546563153	0.800867688811275	0.423208247434652	0.690392387442349
Zxdb	5.18503350131759	-4.21578244034472	1.99923498146223	-2.1086978166325	0.0349706734256848	0.170055310962337
Alas2	363.082328068644	-0.669519851292235	0.423346025727389	-1.58149553935666	0.113764778060932	0.341634059015099
Fiz1	318.431844623215	1.44000695815714	0.396425015578444	3.63248256686313	0.000280707545641817	0.00440072469762323
Serpinh1	48.1627653490814	-0.522520300189683	0.669070751030431	-0.780964194571283	0.4348235539952	0.699844640812554
Myh3	8.16985005464271	0.178404494517573	1.22078337052922	0.146139355125909	0.883811379006081	0.955885805008767
Grm5	36.1675251517719	-0.640982520311781	0.722479785052696	-0.887197861549897	0.374972383553841	0.650346933715779
Vill	19.3150867585432	0.320257046732518	0.882605191863719	0.362854252031149	0.716713762491602	0.881136689091533
1700123O12Rik	13.4353567182	-3.07366363973363	1.13007481636539	-2.71987623759223	0.00653063539860267	0.0545323103330324
Wnk1	982.176050757348	-0.582972582756111	0.357288720703563	-1.63165683374537	0.102751798306188	0.324575205904029
Tex14	556.061779305415	-1.0275683072804	0.376807406390402	-2.72703850787836	0.00639055806936807	0.0537964748975375
Zbtb37	154.211146972846	0.00345640513350424	0.418110023679203	0.00826673587753108	0.993404174200439	0.996704520294128
Egfem1	14.6789532830724	-1.46821798101679	1.24890564894133	-1.17560360325167	0.239753315002363	0.514941808924898
Eya1	1023.07370287794	0.26701305709649	0.40286771199284	0.662780980326455	0.507470836585365	0.753255913080222
Adgrg2	25.4147365107119	-0.145623247452111	0.73928573851546	-0.196978299276452	0.843844519747149	0.939251481985854
Nkain3	44.55309065291	-5.95507951105795	1.1467620196954	-5.19295146576245	2.06986157945176e-07	5.22730199577225e-06
Cd2bp2	380.756744643683	1.01796564154341	0.373344744820879	2.72661033981289	0.00639885544082013	0.0538038332193321
Sapcd2	64.6242797549812	1.22516014989223	0.542156489836288	2.25979061924018	0.0238342488911913	0.133501264268435
Kcng2	2.41838702870212	-0.304015614202819	2.26541786042543	-0.134198471511003	0.893245634537895	NA
Tecr	1318.6760015251	0.0599452716411068	0.297780083360364	0.201307189401794	0.840458381309197	0.937608488183632
Tfg	293.69342140257	-0.469499486776943	0.368870314140889	-1.27280366236687	0.203087721270485	0.473686179812865
Gm12530	4.36452609188129	-5.38376957399795	2.17102027623441	-2.47983385182195	0.0131443615315109	0.0893717939778528
Trpm3	79.7236113765178	0.349183267878919	0.496781515156759	0.702891023972047	0.482123665389302	0.734159047130497
Trpc4	3.88752231000559	-0.816441306685846	1.79041552182409	-0.456006606697673	0.648385227367705	0.844414202591002
Mtarc2	354.094142086258	0.874034792425356	0.40272897084393	2.1702804012182	0.0299856104133923	0.155460907872491
Itih5	6.59150200919559	-1.0157913174682	1.38508858332935	-0.733376427828556	0.463328872133142	0.721496973943713
Adcy4	1.29250293103258	-0.602565336616629	3.22116067065541	-0.18706466340098	0.851609933576034	NA
Mical1	156.514852641805	0.888426112951855	0.449671679634067	1.97572173919166	0.0481863013679144	0.205323853462453
Zc3hav1l	110.249041432092	-0.44067916057015	0.436130477555274	-1.01042963803028	0.312289494179463	0.590829947950986
Wnk2	80.9852452171394	-0.617092015871622	0.474683509497111	-1.30000727542733	0.193598475623537	0.462154081448378
Sec22a	397.823779099097	-1.15588080182492	0.352037054280413	-3.28340664077996	0.0010256060871778	0.0131568016280791
Ahsa2	123.476032900708	0.159538518517421	0.437093942104808	0.364998237562319	0.715112721848072	0.879765256378651
Tfeb	563.300815031767	-0.270594314070559	0.386021868390915	-0.700981825714948	0.48331435731856	0.735242409874052
Tgm1	46.3373784546151	0.544983138718841	0.739638738518182	0.736823411670783	0.461229744020974	0.720392661335525
D7Ertd443e	4.53875999759041	-2.1563636166562	1.83564521194628	-1.17471698922139	0.240107960093421	0.515110994452306
Tlcd2	8.38756425425296	0.509575720876881	1.22001174274051	0.417680996850262	0.676180368027771	0.86005003808414
Cbwd1	344.750918676765	-0.646312997822326	0.391045434071866	-1.65278236621361	0.0983751641492941	0.316828789048693
Lrch2	320.39820405616	-0.608231326346893	0.384726876419035	-1.58094316676858	0.113891033120377	0.34174382449037
Zdhhc6	255.23430315363	-0.437372057120153	0.36841363167602	-1.18717663928563	0.235157953348574	0.509791659220199
Cbx3	656.493664611098	-0.0382705789086255	0.327630872225932	-0.11681005104499	0.907010578699878	0.964154402155259
Fndc4	3.15408927882758	0.266976527028315	2.03079712002929	0.131463908627398	0.895408335484236	NA
Slc25a28	264.714619719027	0.234418322143093	0.362834854129856	0.646074431590292	0.51823115309564	0.760121298722493
Gbp4	4.75958397043949	1.52104744595658	1.59550711366895	0.953331660464277	0.340422054932506	0.618057921009442
Cdkl3	103.498802031186	-0.014797705111653	0.461229206686867	-0.0320831918211531	0.974405707493891	0.989434369242182
Etfrf1	124.185771224717	0.63478208899791	0.461645489644585	1.37504232844692	0.169118322227652	0.427706617086862
Gm10549	3.34554146298618	0.530576832461775	2.05873716694968	0.257719557882127	0.796623350858437	NA
Atn1	26.4625018142818	0.731930880638757	0.721728290849465	1.0141363306921	0.310517704322095	0.58886245968774
Zfp111	437.697474431571	0.180608922027098	0.336242456894524	0.53713895530972	0.591171634114444	0.808912970372191
Sema3b	28.1080829377149	0.21618706771621	0.762385139805277	0.283566738684633	0.776742429854204	0.908843188567806
Rbm43	22.8147910170011	1.04384325230467	0.778050157666143	1.34161434455049	0.179721072684624	0.444239901701878
S100a3	2.13754717091601	-0.424785643590339	2.39446987678757	-0.177402792872146	0.859192013717835	NA
Kif18b	504.367412975296	0.0822342296952946	0.37025636911901	0.222100783548878	0.824235427908998	0.929959274826342
Hsh2d	12.77271191452	1.52175417975499	1.05552975728781	1.44169709025083	0.149387844851612	0.399275738369526
Sgsm2	112.172788155681	-0.288740988434394	0.478285696841697	-0.603699818625271	0.546043234746381	0.777825179557859
Sem1	657.932968460267	-0.249263617939367	0.358819103992691	-0.694677666728817	0.487257327106118	0.737806814677726
Gjb5	19.5287304159619	-5.11427791888717	1.33965661926231	-3.81760358986872	0.000134754213065081	0.0023117125119425
Rnps1	611.563173904677	0.774403093139027	0.338641761441919	2.28679147498424	0.0222079973268062	0.127193650434367
Gpr83	4.4195717856587	1.97197092951568	1.76764712589413	1.11559083293743	0.264597317841015	0.541140338519096
Rab23	268.613504651802	-0.159178863012099	0.352686307232482	-0.451332699194279	0.651749780965082	0.84634639656632
Ext2	453.644401201873	-0.211647648739169	0.337973295898953	-0.626225951302517	0.531166747743769	0.768155105466757
Scin	3.85882077722139	-1.93938797314818	2.0331788739972	-0.953869823236642	0.340149540241637	0.617818285345541
Clec11a	23.6196444624636	2.3912004621751	0.822354685992054	2.90774832673381	0.00364041182899595	0.0356082387807863
Map7d2	103.587548750237	-1.14519427161144	0.474159283766917	-2.41521005876663	0.0157261373528465	0.100602862783258
Ola1	602.594096118569	-0.582246323048282	0.355122654425015	-1.63956400920411	0.101095851523725	0.322155520705191
Lrrc46	9.00340803654044	1.32251469781304	1.21179005818315	1.09137279092378	0.275108879952684	0.55135881705988
Slc25a51	50.9016833748413	-5.35039407218548	0.867921261281782	-6.16460767913877	7.06581019539668e-10	2.15180639900148e-08
6720489N17Rik	84.4057832694791	-0.989369426124452	0.483354589122789	-2.04688120975534	0.0406697494507286	0.186355651920288
Zfp703	5.290836968223	0.371831477903812	1.49688022594939	0.24840429545255	0.803821610428359	0.920421861632496
Slc35g2	8.3703049030327	0.068688781036841	1.20208587698634	0.0571413260498873	0.954432616756297	0.981449678127819
Clasp2	1516.537158788	-0.735445273982717	0.332308066637643	-2.21314300740302	0.026887787855742	0.144381571121807
Pak6	12.4885068359174	1.01683437556068	1.06098757733893	0.958384807964491	0.337868753017838	0.616254752405587
Smim19	135.926225888158	-0.965817924340051	0.451366786275279	-2.13976294602904	0.0323739291464704	0.162216549224762
Heph	8.86057062852572	0.582197882631295	1.22894271683135	0.473738828228224	0.635686161135951	0.835916832505359
Sh3d19	858.344032926651	-0.295559548495973	0.31494643613474	-0.938443857702605	0.348016356099682	0.625600830607761
Dab2	12.6832296638436	0.483781577372938	1.04896555648207	0.461198725147279	0.644656036253205	0.842265335874399
Arhgap44	1416.56446555097	-0.620507221922421	0.3259404974314	-1.90374386371861	0.0569435507406875	0.22777420296275
Ppp1r32	3.79552482066043	0.0959403363354847	1.88810149687242	0.0508131244503576	0.95947443258917	0.98390926533762
Tead3	53.2530340953617	0.731875429325967	0.642180555580983	1.13967236000137	0.254422826546438	0.530511118184286
Gps1	117.960086024877	0.887223834378727	0.474146821822784	1.87120063563419	0.0613172767109934	0.239960163961962
Cdh16	36.6508370498722	1.1592854949479	0.641503767519429	1.80713746924766	0.0707408477356206	0.262043397240383
Shmt2	342.068272032473	0.444006360411074	0.341401649128542	1.30053958891071	0.193416096844735	0.46198051406513
Ncor1	2996.42724018357	-0.737376356148158	0.2961469166202	-2.48990050129011	0.0127778861820115	0.0877027642492607
Dhrs3	8.92020784757276	-5.0990459454048	1.74192073341208	-2.92725486734219	0.00341968517923316	0.0339765293750266
Rs1	11.6155921896848	0.0117211752786003	1.04859007520262	0.0111780337767697	0.991081405157187	0.996373954446118
Rps7	1129.8105480717	1.25302783416132	0.404008447431766	3.10148919441331	0.0019254989970806	0.0216037410694121
D030068K23Rik	146.043743535712	-1.10437277386488	0.546522823349028	-2.02072580811431	0.0433081566949759	0.192703021430005
4930547E08Rik	3.12702778185534	0.372941439460765	1.89337858829263	0.196971404328106	0.843849915424385	NA
Mpig6b	4.31363909313897	1.25819316651858	1.66088464958494	0.75754397924805	0.448724028047011	0.711456838465386
Lgi1	28.3118916523839	-1.07542819352441	0.900071380147462	-1.19482545189718	0.232155233951425	0.507131143966223
Cep131	89.30104587359	0.242001465258931	0.493745902020742	0.490133617855859	0.624039350629617	0.829686730874707
Masp1	8.78657846764333	0.544261196430675	1.17961135526634	0.461390265531809	0.644518634242711	0.842237638328886
Mapkapk2	161.501392654699	0.132676816417791	0.396340574427125	0.334754564580129	0.737810237105882	0.889569757721606
Ppp2r5c	2018.86030349834	-0.230895396766566	0.305300963877179	-0.756287808051121	0.449476656305499	0.712244600984315
Commd4	89.4924092448386	1.93001841340906	0.500089121971326	3.85934892125032	0.000113689516001351	0.00199520971423194
Utp23	129.944338010945	0.248840587035325	0.42205937789521	0.589586679192586	0.555467784469168	0.7844189969474
Ppcs	15.9642619573895	-5.78115687242774	1.54410929663457	-3.74400755505323	0.000181108203391973	0.00301071618849775
Mrpl19	196.357877626263	0.741707969630027	0.376902634142489	1.96790338522713	0.0490791552429224	0.207723046540556
Hormad1	50.8683421597448	-0.46073067155934	0.659948399406168	-0.698131356896862	0.48509504965296	0.736456399485372
Tctn2	72.0200026059495	0.585231107595116	0.497670074658058	1.17594192899225	0.239618082300594	0.514941808924898
Tppp3	4.31443857465956	0.700393007893563	1.66692969491357	0.420169494868755	0.674361637806723	0.859388685859012
Ooep	105.083298832107	0.51171376046917	0.483278384758402	1.05883850097079	0.289673336144199	0.5662986757581
U2surp	1659.84547665338	-0.447125253214814	0.349527830830069	-1.2792264700438	0.200817317115428	0.470301054017251
Plekhj1	71.7292099343368	1.75938654067557	0.516242452941853	3.40806249205107	0.000654259092492939	0.0090931349997868
Cux1	1744.42019235232	-0.854396384876083	0.30996076520057	-2.75646623960042	0.00584296441204921	0.0504564445313043
Gm45927	14.2145618961881	1.13498094916139	0.981788639923591	1.1560338987521	0.247667291548701	0.522969418541874
Mpv17	276.661146800799	-0.124774549740053	0.35661247875654	-0.349888344275347	0.72642249475166	0.88497696644782
Ankrd23	21.4769748239088	-0.869253485015925	0.820662018216329	-1.05921008371413	0.289504113716597	0.566186408175402
Hsf3	6.13007646995741	-0.717592139745214	1.53860685536425	-0.466390837427624	0.64093576876564	0.838841179489592
Radil	74.0341628740977	-0.432522575719898	0.546938717560516	-0.790806285664063	0.429057041390078	0.695550309996709
Gm10653	5.37463127485736	-0.276521465821271	1.50750603601981	-0.183429756972222	0.854460829260602	0.944666199069688
Nanog	1049.61255528528	0.920080199001944	0.375619111218402	2.44950315764676	0.0143053455476747	0.0940881529306224
Nit1	39.5530023785047	0.800436280961118	0.614933487758609	1.30166318292187	0.193031550605135	0.461598855692776
Rnf25	79.816089609977	0.539320374611302	0.481019457292257	1.1212028254475	0.26220153732835	0.538367349165973
Tmem33	456.295322696881	-0.218515010626424	0.328891070890694	-0.664399340592153	0.506434754793159	0.752874392932174
Osgin1	13.7349513022457	0.724610504608252	1.00909732220408	0.718077918416781	0.472709244557158	0.727816591513602
Nfix	120.908336230424	1.4063391570392	0.434388767554825	3.23751271230029	0.00120576567484682	0.0150290449033357
Stk35	635.929057644791	0.342510269890943	0.316119015823076	1.08348518357604	0.278593123834	0.554508571069293
Pex26	98.3428630116178	0.211198319538315	0.489230035378539	0.431695325849938	0.665962865039583	0.854318379788831
Stard7	283.956672643429	-0.700450723182689	0.35083718713667	-1.99651219672396	0.0458781995037585	0.198641093191901
Stat5b	100.252785637114	-0.945030629977347	0.467167743653676	-2.0228935811928	0.0430841204784453	0.192345984125514
Ubac1	374.650626748781	-0.147242898808764	0.346569661006789	-0.424858016656799	0.670940181411359	0.857475872860423
Stat5a	31.8541900801565	-1.19597832301991	0.677804674091225	-1.76448816117038	0.0776498268230913	0.276766850122524
Eva1c	25.5808093834509	-1.46005092451138	0.88755864241711	-1.64501910604486	0.0999658710605949	0.320315045732622
Dab1	749.51338180933	-6.96382390768669	0.527033535429336	-13.2132462918394	7.35813003973774e-40	1.19846576467459e-37
Gpx6	2.25088356462594	2.72257083253076	2.54028842053913	1.0717565810708	0.283829379658928	NA
Clba1	28.7469783778644	0.938978811035806	0.717302863649465	1.30904093461792	0.190520485044598	0.45823543242185
Mical3	789.339595372291	-0.244887662142058	0.32277711934292	-0.758689657558684	0.44803822518001	0.71097560067974
Gm10516	4.27425078388966	2.80018367248979	1.8745388620693	1.49379867718436	0.13522824740308	0.378465983372764
Cilk1	347.871318193838	-0.00671761447207573	0.343941353140965	-0.0195312788378852	0.984417284894085	0.993564525008097
Slc38a10	778.782021661695	-0.089457021661847	0.359442321396973	-0.248877264408298	0.803455722429121	0.920412055660861
Zfp451	656.255370044504	-0.567974340546156	0.338805802576278	-1.67640086511884	0.093659699589458	0.307874429870023
Bloc1s4	43.6344793221358	1.16940590742685	0.684216143051027	1.70911768058013	0.087429153149543	0.295766819310798
Abhd17c	590.732494151701	0.0729783219446068	0.317715406697018	0.229697145326669	0.81832711330448	0.927379590702639
Acad10	52.8896371730285	-0.813549631835664	0.55838197438266	-1.45697688886736	0.145122759883045	0.392847717509734
Snx10	1063.16341774606	-0.123575757271101	0.313067438895949	-0.394725678617038	0.693045349658509	0.867713369204503
Sh2d4a	228.516688041216	-0.819540326572094	0.364955147997284	-2.24559190648324	0.0247301593734433	0.136656518986124
Metrn	18.8230201267095	0.922765410025355	0.843150708987986	1.09442523168003	0.273768522791124	0.550575541950629
Rab43	67.514447096666	-0.720370379257431	0.531753391403309	-1.35470763497409	0.175510724377929	0.437981869265103
Abcb8	201.539129588658	0.762050983243134	0.393596512642608	1.93612229469901	0.0528527245628076	0.218090832696402
D14Ertd670e	4.85229579211269	0.632264901808244	1.61431931764154	0.391660370348513	0.695309175156392	0.868447510172933
Optn	211.224635536778	-0.523012672914763	0.380847384515259	-1.37328676572231	0.169663215195173	0.428756685167202
Sidt2	113.774655094627	0.456700302056961	0.461412818051384	0.989786768355668	0.322278353535168	0.601486676045552
Pum1	2806.42362245852	-6.25782118927953	0.393338578818854	-15.9095027191865	5.44442115323755e-57	6.07094838748704e-54
Oxr1	1188.31743108407	-0.3276067199193	0.339104172641854	-0.966094629172561	0.333996831796277	0.612243054339761
Gm11545	6.39365397287227	1.54943761032283	1.50463317849955	1.02977764445415	0.303114397343774	0.581724155195203
Zfat	649.565832751035	-0.20421405136845	0.323439312518257	-0.631382900793554	0.527790193634836	0.766099322056783
Mecp2	958.65343133303	-0.641063911022703	0.373535440631969	-1.71620639245934	0.0861242736330248	0.293202787830984
Efcab12	225.335300052903	0.352749423696304	0.395815944923224	0.891195587799593	0.372824251048978	0.648483362515717
Gnb1l	465.950318975263	-0.580276807856666	0.341381385013874	-1.69979042012816	0.0891703541274739	0.299216077183301
Ap1b1	509.393314901134	-0.433307474810945	0.326556086098413	-1.32690062521254	0.184541557534716	0.450435063355761
Tbc1d4	164.319426759549	-1.14805968705442	0.447373626870952	-2.56622120325744	0.0102813238795296	0.0755005425317433
B4galnt1	9.53794110594788	1.53849626348853	1.30985314472939	1.17455630020751	0.240172275160627	0.515155032138481
Oxtr	2.25492204499968	0.686498815006341	2.34281790368295	0.293022694562455	0.769504804924697	NA
Prickle2	465.315773126973	0.156101941602576	0.383849336249921	0.40667503330249	0.684246679944255	0.863222995845756
Gm2381	1253.02345930489	-0.538602570165153	0.365667703430989	-1.47292901481741	0.140770177447992	0.386917802860466
Gpr161	87.8681816863307	1.41924326060378	0.574894585964629	2.46870173289664	0.0135604193952572	0.0911320535714645
Carmil1	925.725274565706	-0.532806979119884	0.334010725627789	-1.59517925096102	0.110672157284946	0.336967778198398
Myo1b	1332.69729120644	-0.123039275557589	0.336666646348748	-0.365463216781309	0.714765659440822	0.879574420897003
Rngtt	1323.59316640632	-6.49388157913186	0.459644818249952	-14.1280426131129	2.55137748843373e-45	7.86909958985859e-43
Larp4b	1706.26280343768	-0.357852754766469	0.312129438538844	-1.14648831728807	0.251593158424173	0.527628382688691
Sh2b3	230.614523464207	0.556220602097238	0.369363206957341	1.50589065618947	0.132095245597124	0.37330263820549
Ap4s1	123.030035671213	0.0275781050689617	0.42683829897159	0.0646101934512611	0.948484368469706	0.979828144340608
Ntng2	4.7004146470958	-2.30380392914734	1.75605606622307	-1.31191934782718	0.18954734865466	0.456992853992589
Stk26	29.2207808131034	-0.908025779474375	0.707719147627342	-1.2830312455422	0.199481129565595	0.4689715300329
LOC666331	102.615873132866	0.66211290300023	0.599801397356987	1.10388689642575	0.269642203725702	0.545836249854458
Ubap2l	1030.41211237379	-0.619484805814189	0.355587589454873	-1.74214405728805	0.0814832400213121	0.284312863267366
Tsen34	169.474893468612	0.761667058085563	0.392333768451905	1.94137522520938	0.0522127810992066	0.216578099080488
Nup98	1809.45084849443	-0.567596388903769	0.332520645444565	-1.70695082148935	0.0878311935151401	0.296093251440807
Nbr1	644.434651305603	-0.207413860441436	0.315658118110206	-0.657083878226194	0.511126984535178	0.756053647198548
Fen1	174.04104054169	1.20292502932376	0.390724429423755	3.07870442372352	0.00207902839219578	0.023093942968023
Xpo6	1840.56569297439	-0.474872038884727	0.305980033393548	-1.55197067474645	0.120669240556704	0.35438033045178
Mybl2	3449.66430204962	0.0604654481258509	0.3060266701725	0.197582282915956	0.843371897713069	0.939196360854932
Vamp2	83.709508891596	-0.409674935850691	0.49130589691814	-0.833849010200157	0.404366073538246	0.674377657847494
Vamp1	69.4758672220678	0.635367807758619	0.50484753641251	1.25853403638175	0.208198685889347	0.479055262008249
Ahi1	66.3555879037513	-0.849936283460078	0.536523481620186	-1.58415486474786	0.113158481622931	0.340718419309855
Arpc4	344.881223807416	0.974967454452316	0.390511519200909	2.49664198497233	0.0125375465419135	0.0865448927007517
Vps8	899.083835120685	-0.690557117216697	0.310197720707746	-2.22618372450037	0.0260018776749335	0.141328540973317
Mapk10	17.7869113795104	-1.27733143389526	0.939749519296957	-1.3592254187593	0.174075168930141	0.435744025006271
Pccb	287.128688282569	0.0575917532230571	0.357966247043044	0.160885987711942	0.872183198717393	0.951902397877378
Bpgm	86.1740493197458	-0.658113512300483	0.496621918711273	-1.32518015718734	0.185111405057874	0.450835841350629
2310057M21Rik	351.065725322856	0.332858443587672	0.339501669977641	0.98043241910885	0.326872713602703	0.60597023185129
Ubr7	671.296402962702	0.0521341901647482	0.315651930097027	0.165163539943262	0.868815262003355	0.950576946073373
Lbh	4.19037433171374	-0.412300092286585	1.86595686809593	-0.220959068956029	0.825124303498923	0.93031048483475
Hspa13	114.435457502292	-0.49281567841258	0.441625099993499	-1.11591410547053	0.264458903371622	0.541053239301243
Tspyl4	22.0388504754786	0.256138554934324	0.784192698940659	0.32662705898733	0.743949974986693	0.892792540681011
Atp12a	4.19622314628453	-1.34440608541204	1.6936159889263	-0.793808097114358	0.427307158111005	0.694101328258243
Cutc	19.2312638106454	-0.04462732708712	0.843424343366216	-0.052912069041079	0.957801968163967	0.983235294679127
Sprtn	369.993542994127	0.41826745867408	0.333687197713601	1.25347169906432	0.210034092346067	0.481064023170895
Prkd2	50.5089136854746	0.410409190997096	0.58347503596113	0.703387747037109	0.481814140408565	0.734038652586711
Proz	41.4842488901109	0.38939527112016	0.604698278026756	0.643949694037215	0.519608055783033	0.761447470342787
Ube2d2a	825.926208899056	-0.580769472926296	0.341165056505624	-1.7023123026573	0.0886968397771494	0.297972048530604
Polr3k	46.6494829385249	0.453938504641282	0.5860738542573	0.774541470061881	0.438610654319215	0.702497483657597
Tsc22d4	92.6543018411899	0.182066389220341	0.545449173977825	0.333791667319938	0.738536771681477	0.890001583032229
Asb3	496.39922820994	-0.810156948529665	0.381610704218319	-2.12299324828733	0.0337544176361879	0.165809568978034
Wdr72	4.39423847734196	-2.15290560696505	1.92544450362134	-1.11813433361279	0.26350962472095	0.540287909470282
Eefsec	957.03826093287	-0.602038392732873	0.307969908416479	-1.95486109610005	0.0505994675305389	0.212544155700577
Ccdc57	504.878281374045	-0.150514228808921	0.361722571218287	-0.416104055386942	0.677333862562769	0.860076355265409
Arhgap4	95.8802636530571	-0.166810718043066	0.463440677887425	-0.359939742025809	0.718892196243974	0.881781201727321
Mtf2	3167.86884054816	-0.580758677729372	0.332240267300943	-1.74800809801697	0.0804626251817594	0.282760294456917
Cxxc5	402.50328184611	0.0188431864619497	0.394001568699676	0.0478251559356424	0.961855587954331	0.984714848495351
Nmnat3	38.2721149310721	0.244353593063313	0.662537542277402	0.368814712330676	0.712265837735066	0.878250403491976
St3gal6	42.7936260822684	-0.728939076835498	0.635541379252759	-1.14695769721958	0.251399104835427	0.527392391272699
Rock1	1063.77740568567	-0.807117718825878	0.355469110239162	-2.27057062224857	0.0231729835713061	0.13111458620205
Atpif1	218.091470498483	-6.47789578731061	0.692628095836952	-9.35263213584038	8.54931587316906e-21	4.50657755990759e-19
Hyal1	44.3444070828235	1.60813957723435	0.667247422810426	2.41010983670932	0.015947718576213	0.101840585233826
Kitl	81.0904862112926	-0.000918160196616043	0.474962620056041	-0.0019331209611984	0.998457593591546	0.999277905362518
Krba1	207.915016994777	-0.13133348738978	0.375498193272182	-0.34975797418706	0.726520341040319	0.88497696644782
Pik3cd	33.6481985580431	-4.63044884751722	0.91411778343276	-5.06548382652466	4.07364365639552e-07	9.87483920453335e-06
Nfe2l1	412.827618077077	-0.339539528542364	0.382236036891768	-0.888298056100101	0.374380445065629	0.649626664497417
Lpp	1745.84185152903	-0.94677070430695	0.339134410111065	-2.7917270441442	0.00524275617817818	0.0467679433922097
Wac	1988.69071464754	-0.819995731846943	0.378915088230176	-2.1640619688093	0.0304595937946596	0.156373727526519
Setdb1	526.408915145671	-0.118025057914439	0.326321938105041	-0.361682878570203	0.717589023011038	0.881539870980339
Chn2	724.353707778964	-1.37286042744751	0.391620379118895	-3.50558985346038	0.000455596690864858	0.00669810307381033
Rnpep	118.812374530086	0.416864306925656	0.467683524253118	0.891338448561728	0.37274762779075	0.648427890610189
Pcdh15	18.4654660116451	-2.20197316900615	1.10728118638903	-1.98863052680144	0.0467419993644739	0.201295238159175
Kcnt1	6.7903578945444	-0.487179360988409	1.32960778953982	-0.366408323432751	0.714060409757401	0.879398975181968
Gm10548	10.3041962958254	3.7165201275644	1.33263291592873	2.78885511767079	0.00528947219833688	0.0469829589381688
Yars2	384.097097227133	0.364585004744191	0.332340791288422	1.09702153422324	0.272631978685501	0.549288605534967
Fam49b	2071.33641486272	-0.174377127063332	0.320271921619597	-0.544465859453171	0.586120935792661	0.805629024381015
Bcar1	245.699104175388	0.543165332602646	0.442906875549168	1.22636464364922	0.220061484914031	0.493504221119089
Elavl4	55.4532370034423	-7.69372846121302	1.38113733086415	-5.57057454699254	2.53900649370173e-08	7.01055964432387e-07
Gm19466	11.5884896199418	-0.692532192819909	1.08298646614133	-0.639465232919665	0.522520324066088	0.762592193060752
Gm4262	36.9037937121073	1.92221362138044	0.782505989260448	2.45648422857074	0.0140303960550363	0.0930822065051745
4930556M19Rik	121.329262341662	0.293080779064337	0.491546520013336	0.596242201158062	0.551013437062065	0.781059725853
1700026F02Rik	5.24003812232421	-0.0039521538017955	1.62309886497196	-0.00243494335871142	0.99805719820745	0.999091025841807
Kdm6a	2319.38511080418	-0.880395262801871	0.400101516654124	-2.20042970635112	0.0277764221183486	0.147706168388694
Mettl1	79.535152171491	0.608809813817531	0.480771332565	1.26631887672966	0.205398941384082	0.476652525970666
Aanat	2.2779039888274	-1.64276137670747	2.39461207293534	-0.68602401001585	0.492697967901223	NA
Dnajc2	666.344955797815	0.0135594416659094	0.324481608520489	0.0417880129716296	0.966667690929793	0.987423717099966
Mid1	29.5012439316806	-0.578627006845457	0.798164801790658	-0.724946784858622	0.468484677602917	0.725085795212945
Bcl11a	38.2188614350545	-1.38951500932606	0.695279930776961	-1.99849722078604	0.0456627809445723	0.1983176634912
Tpx2	919.470316993538	-0.448638280109593	0.315592280810398	-1.42157558149886	0.155149497686242	0.406625767213842
1700001G11Rik	7.66649910812281	1.59225636671071	1.30665473844963	1.21857467000039	0.22300566786842	0.497269173276947
Mad2l1bp	22.7966183938042	0.568288730963639	0.825408891610535	0.688493589952485	0.491142005511675	0.741084054532865
Tars2	142.617642310724	0.126551116469237	0.414947595243792	0.304980961258216	0.760380652701687	0.899941046829169
Mrps34	39.8251673796278	1.59681883367581	0.847581174859228	1.88397156642964	0.0595688216395249	0.235096552814199
Pycard	75.213738645255	0.176051238071785	0.506667295288584	0.347469117720556	0.728238915400251	0.88606272600655
Ints12	62.5030093069691	0.352589557138951	0.52792409307737	0.667879268558552	0.504210661832459	0.751646321695418
Mybphl	5.88462751381766	0.164824896267857	1.44690736690423	0.113915306562101	0.909304931672517	0.964813664875188
Trnau1ap	97.7809001855475	-3.79084989228799	0.564011051718718	-6.72123335302755	1.80192744600602e-11	6.01860374592243e-10
Rreb1	1040.04028850106	-0.26787744125825	0.311320587046457	-0.860455274736699	0.389538127586832	0.662607920382389
Gnpda1	388.49143185051	0.51282663397081	0.349289242871096	1.46820047979567	0.142049773989611	0.388603047062973
Ksr1	315.490437794355	-0.371665273372412	0.498140019015354	-0.746106032811943	0.455603365315776	0.716781678274093
Thbs3	6.1669811854524	-0.179489149242288	1.40392950692351	-0.127847693461198	0.898269505801449	0.960868024320069
Sart1	136.418527343012	0.910496026432548	0.482813872572805	1.88581165155989	0.059320340254183	0.234305121730659
Cuta	85.0994777236182	1.18268850939596	0.551268678648075	2.14539398881934	0.0319213593167649	0.160745011941646
Syt17	8.58785180790884	-1.25770307095114	1.21335344106065	-1.0365512870279	0.299945025669618	0.577654190528335
Amdhd2	243.313873553063	0.561319707094501	0.370721361101876	1.51412830764896	0.129993300326424	0.369776860583173
Dgkk	3.0433627008353	-3.4119212262987	2.33279153695862	-1.46259156561713	0.143579172533327	NA
Gprasp1	531.903523809013	-0.796028439659072	0.414210316426589	-1.92179771505076	0.0546312159645845	0.222445207780519
Zfp7	465.849892445231	0.0772041328778072	0.352609815608459	0.218950606195079	0.826688524685926	0.931204977375646
Fam178b	973.487907533383	-0.0403355136663941	0.317335241945733	-0.127106946644432	0.898855753433398	0.960971531954461
Syce2	364.974628066279	0.636424138179879	0.348140209391891	1.82806846497721	0.0675392770301088	0.253862379066257
Vezt	317.693709608453	-0.702276680683759	0.360956062177104	-1.94560156836813	0.0517026184796944	0.215491994675575
Stil	349.04220637914	-6.40397323337407	0.514156761226166	-12.4552932418934	1.30869575054438e-35	1.64963944346881e-33
Tbl2	257.167869368907	-0.0856343392962355	0.387470599028528	-0.221008612036473	0.825085727344619	0.93031048483475
Rrm2	878.058884939681	1.27639301978076	0.353005363931539	3.61578930576335	0.000299433851794771	0.00465229701566667
St6galnac2	342.996495965398	0.388045461337778	0.424087364400584	0.91501302305069	0.360184793386292	0.637486360785884
St3gal1	38.2693091793569	-0.311315489256033	0.625136851899989	-0.497995740148492	0.618487044675107	0.826309135736548
Zfp317	663.480796037879	-0.0836747658925379	0.356465868046907	-0.234734299670809	0.814414964127415	0.925781936832065
Pdia6	523.98299280067	0.933953082308948	0.360120037933658	2.59344936112942	0.0095018530792967	0.0711369397357983
Mrpl1	693.430140593628	-0.328883310330859	0.36050239232461	-0.91229161673557	0.361615226234972	0.638664147141785
Dcaf7	436.055009693423	-0.19228738582342	0.349446274913096	-0.550263086568145	0.582138938789564	0.803334951392531
Ccdc163	39.2325017203287	-6.21653431171985	1.18509214469839	-5.24561262137298	1.55763875157186e-07	4.00700497974757e-06
2410004B18Rik	123.854999789906	0.55111837667117	0.429862540159277	1.28208049128208	0.199814411746563	0.469192216969326
Ccdc34	48.4719364246482	0.443937642032349	0.588402984340796	0.754478909602582	0.450561704763187	0.71307459825555
Rabggtb	2178.0365877802	0.918408382516157	0.368149181708172	2.49466365307358	0.012607657373382	0.0869460519907449
Pex11b	1.77047348916298	0.550326583352723	2.61546232228422	0.210412736082581	0.833345553196649	NA
Dand5	172.338836863965	0.161512081362123	0.386782090118599	0.417579007633468	0.676254947725935	0.86005003808414
Mir22hg	38.8282498535972	0.0867320144516954	0.674445967905101	0.12859742452178	0.897676204321121	0.96079525217237
AU019990	40.4455970375775	0.462176098155056	0.616900672649059	0.749190459090288	0.453742418886244	0.715284065534843
Mrps12	106.639685631162	1.51873634756983	0.516968986206885	2.93777071370013	0.00330581413635184	0.0330262451554489
Exoc1	639.010633786088	-0.241296498180967	0.345295610797111	-0.698811368102643	0.484669923144117	0.736302973462271
Gm10649	9.98329144867835	-1.38103448020797	1.35215010619228	-1.02136181026308	0.307083051848347	0.585836919591538
Nkx6-2	14.313270613759	2.13034068138115	1.05237660620794	2.02431398495019	0.0429378555993308	0.192042138987237
Lrrc75a	961.53210784649	1.22221381177562	0.480445711367525	2.54391658174395	0.0109617259444655	0.079273479237825
Slc23a2	1683.34952462634	-0.321027260471841	0.30074860250091	-1.06742727248706	0.285778938601611	0.561888062740738
Atg13	615.374890141213	0.151435713909533	0.321799320407758	0.470590533620909	0.637933169004971	0.837027445501091
Setd2	1094.68879238823	-0.251720791940371	0.311910902028608	-0.807027873354948	0.419650424558029	0.688072905145706
Nhsl1	571.529128066731	-0.185583405173021	0.338532606795971	-0.548199498209252	0.583554926627751	0.803878382248017
Cops7a	293.616247098244	1.22924648119314	0.368905191100667	3.33214742119935	0.000861785919961657	0.0114399713331174
Cops6	80.6701561444023	1.39690819936663	0.487573711964991	2.86501951415078	0.00416983545106074	0.0395329854143731
Rpl21	2428.70802759183	0.135265301251627	0.410106795265624	0.329829456164014	0.741528828897539	0.891310273938534
Derl3	26.2291901586269	1.08857862983723	0.796553599607136	1.36661064663334	0.171747378309833	0.432015223771698
Kctd18	195.161193604768	0.114420509576052	0.397681079860065	0.28771926895872	0.773561638950486	0.907098326988047
D330050G23Rik	3.03995340359706	-0.746457083555349	1.9605795454854	-0.38073287323343	0.703401473458211	NA
Inppl1	100.085475522288	0.238176837906866	0.478528152938875	0.49772795277374	0.618675803232419	0.826309135736548
Trp63	4.19622314628453	-1.34440608541204	1.6936159889263	-0.793808097114358	0.427307158111005	0.694101328258243
Mocs2	73.6023159971817	-0.303719909233872	0.492874733883251	-0.616221299965875	0.537748472344017	0.772720247333354
Rnf34	158.502168072164	0.25262581347007	0.392659036611566	0.643371958659332	0.51998277423515	0.761475320897105
Ttc39a	34.9202031390023	-4.71183717630849	1.97607683059935	-2.38444027243585	0.0171051244028029	0.106435103170824
Tmc7	114.220720846655	-0.132840413806266	0.491599963534476	-0.270220552603742	0.786990581954229	0.912985107692877
Nkd2	28.5063763945719	-0.94668574054904	0.705656719569779	-1.34156696066922	0.1797364448437	0.444239901701878
Matn2	391.663121336396	-0.154533467005676	0.376620212719835	-0.4103164455505	0.68157382975647	0.862335628913589
Tmub1	3.4054281223089	-0.0133931234933593	1.82415671213105	-0.00734209040500305	0.994141912053176	NA
Folh1	5.58328930595814	-0.466835502812003	1.57305645618877	-0.296769706500593	0.76664233479284	0.902638834786544
Stk32b	5.37951030952247	0.242663980899436	1.47208599083737	0.164843618110517	0.869067071351436	0.950576946073373
Sdf2l1	12.7989204256936	1.24863043917151	1.00422606805524	1.2433758482187	0.213729365926174	0.48523428167045
Ulk2	53.6921769062185	-1.74096472905513	0.58988259814872	-2.95137495921892	0.00316362609791535	0.0320250865330872
Rhbg	13.3679186932634	1.59770858417192	1.03576311012106	1.54254246802164	0.122941826290717	0.358472455235396
Ralgps2	880.004811923444	-0.758100454376116	0.308848999738454	-2.45459902741504	0.014104181158183	0.0933914126347248
Tiam1	797.497484958044	-0.806219707772745	0.340490165237649	-2.36782083620546	0.0178931984514657	0.110093295735334
Ypel1	157.215932070054	-0.246752000252899	0.445213111698412	-0.554233453079543	0.579419086629876	0.801456019063615
Klhl22	1012.56363636947	0.000555591052926733	0.477228955556473	0.00116420231098276	0.999071101160249	0.999277905362518
Ndrg2	47.4700652946995	-0.663097133701487	0.619031168196846	-1.07118537445053	0.284086086470416	0.560471403862855
Man2c1	243.919452467391	0.0815107831756102	0.374364583039051	0.217731021759363	0.827638691616974	0.931551399462664
Setd6	156.690145254862	0.990740049894042	0.398848949644843	2.48399814209427	0.0129916485831109	0.0885451286007165
Porcn	39.0872640556025	0.301497414906847	0.665393715520137	0.453111305193448	0.650468595128587	0.845364241974539
Gm12250	6.74182826759307	0.0408311385400981	1.38501684227863	0.0294806079563065	0.97648128482829	0.990211451897229
Satb2	403.89479257441	-0.822287274438045	0.400241945385388	-2.05447550892317	0.039929691408647	0.184572961307317
Mark3	1031.76514645201	-0.709355018687138	0.33065184147125	-2.145323055002	0.0319270263987635	0.160745011941646
Itgb3	55.0590936475708	0.623824752040878	0.629563849100235	0.990884011101402	0.321742220531454	0.601014584563381
Zkscan3	445.407925468129	-0.130206015952986	0.329244970372522	-0.395468504213337	0.692497161238369	0.867401611450047
Ripk4	27.6230759897468	-0.772728174060562	0.825497404876248	-0.936075836817928	0.349234142938558	0.62709007011487
Pde1a	37.4024106424292	-0.410511520157093	0.66369934909941	-0.618520299461083	0.536232420953946	0.771612584291086
Enpp4	47.610268023982	-0.347702627674394	0.60225115986437	-0.577338244981875	0.56371098276514	0.790362163281117
Igsf1	3.99585344708709	-1.67590387400565	1.84397709405543	-0.908852869923595	0.36342779448854	0.639866086408198
Fbf1	149.303197730376	-0.0777645402758032	0.434746909354365	-0.178873129636022	0.858037321928688	0.946727737759039
Atraid	69.6207293390864	0.510376378025988	0.528684791569237	0.965369888002817	0.334359578147154	0.61252071841541
Dock9	961.702816161967	-0.323102624055705	0.309261126781601	-1.04475666702165	0.296135447120212	0.572981772751547
Wdr76	699.274744119629	-0.324894592056842	0.315804562556841	-1.02878371808946	0.303581319434051	0.582199770527373
Crtac1	145.43803845863	0.436953664495398	0.444562375720174	0.982884941145883	0.325664070105468	0.604852569273492
Paqr7	28.2244786040366	0.0113812014942361	0.736220388337016	0.0154589599453284	0.987666025796556	0.995132486714161
Phf23	94.4809532435513	0.744960754817358	0.480769303076276	1.54951813697466	0.121257215001628	0.355602789533402
Tpm1	207.506516671762	-0.511498764660234	0.37056022501271	-1.38033909236397	0.167482263879358	0.425411406552511
Gramd4	65.4449426877107	-0.296227699217742	0.568359154082927	-0.521198078872713	0.602228792322257	0.814281183985024
Polk	478.504021084702	-0.42963038327584	0.366996710232657	-1.17066548908157	0.241733262264962	0.516686135327764
Syne1	298.829276896298	-0.755724257846786	0.379458381035224	-1.99158668148282	0.0464164258764464	0.200367892346433
Dbi	339.942239403112	0.550444351673294	0.3475056571797	1.58398673604514	0.113196737541133	0.340718419309855
Daxx	67.1183400531484	1.3631300503268	0.534429666378433	2.55062571575425	0.0107529735256689	0.0780155676817301
Cyp1a1	13.0288857162447	2.89503000101621	1.10717316475429	2.61479422837953	0.00892812255672982	0.0679737734151026
Cyp46a1	6.76569183848295	1.3584339830464	1.34372984856496	1.01094277580954	0.31204381912945	0.590765228810468
Eif4ebp3	27.8534956675241	-0.253745786288683	0.705095837896449	-0.359874179722428	0.718941226767053	0.881781201727321
Mprip	503.599206053168	-0.407839321485358	0.334821031458694	-1.21808155153381	0.22319298375074	0.497437288488243
Grin3a	23.2394530809625	-7.77591412635534	1.63498565307474	-4.75595251354776	1.97512897498107e-06	4.44588037598224e-05
Epc1	913.716341081926	0.392041202606037	0.310032460094285	1.26451663315129	0.2060446544803	0.477280810378145
Dnm1l	1521.86962946657	-0.644781197296439	0.312518557869765	-2.06317730918603	0.0390957851598988	0.182463780321279
Klk1	10.5324299771666	0.730179602647797	1.08250033163966	0.674530604107804	0.499974035525646	0.748566785682685
Rfc1	1419.10285746872	-0.209589026195638	0.30649809095664	-0.68381837401163	0.494089862618215	0.743674244472396
Rbp1	5.85415972325817	-2.30622288264218	1.59400924112085	-1.44680646959144	0.147951134296673	0.397158649479447
Zfp850	390.53429317533	-0.102177560106919	0.332786035845223	-0.307036801731793	0.758815360489093	0.899073658911322
Tnip1	931.727368396046	-0.0673053971917293	0.40303196556157	-0.166997665056042	0.867371886142329	0.950574563352034
Smarcd1	203.439364275762	0.590611540465955	0.389591864991789	1.51597503320148	0.129525665630144	0.369393532241509
Kis2	77.9944156726918	0.725157939850261	0.541185529448096	1.33994332884285	0.180263769994641	0.445195923881488
Lpcat1	1150.49541741224	0.937086022190593	0.333538162837313	2.80953164165405	0.00496136419122214	0.0448938422696356
Secisbp2l	266.767437392759	-0.203771141477954	0.3777861597763	-0.539382230409429	0.589623139625223	0.807938087910694
Rragd	137.301656402487	-5.6039869949791	0.610871242922683	-9.17376134480827	4.5679565961991e-20	2.3152831754721e-18
Lrp8	105.971010087622	-5.75679953208675	0.692058640840668	-8.31836956055309	8.91815735720431e-17	3.99004966203808e-15
Hsf4	6.39045905044089	0.064534152244409	1.38121024371434	0.0467229030034299	0.962734076320193	0.985091633397156
Ampd3	82.303364770732	-0.79006364810806	0.539512591716065	-1.46440261124407	0.143083975073695	0.390058718908373
Mgst2	4.31363909313897	1.25819316651858	1.66088464958494	0.75754397924805	0.448724028047011	0.711456838465386
Sh3bp1	121.430467426285	0.592425964197408	0.465080761271337	1.27381309555347	0.202729662974646	0.473079393831369
Usf1	244.843992989432	0.646233434784481	0.383789951668403	1.68382062108502	0.0922163407253156	0.305421192418846
Wdr44	6.81582042847546	0.115379746399592	1.32259544049237	0.0872373689392422	0.930482836449971	0.972361576470881
Adamts10	17.8867838863035	-1.0011232627071	0.86660278670542	-1.15522737529277	0.247997327158394	0.523266756523187
Col26a1	38.0796673293954	-0.355376620309022	0.621415074677884	-0.571882844157321	0.567401347409334	0.793335397815295
C2cd6	4.97965554184073	-0.999819928671674	1.67097654833926	-0.598344680339991	0.549609969487991	0.780150686066186
Itpa	418.995334720846	0.842007930729066	0.342847205512077	2.45592764704453	0.0140521446371663	0.093183846596689
Rint1	323.907808025165	-0.334819448055088	0.340820811742004	-0.982391440075967	0.325907041754788	0.605142625499861
Vasp	470.771313795068	0.0681488539831239	0.351343069259085	0.193966695079077	0.846201960085509	0.940397394464853
Pla2g4a	7.68948405560152	-1.72282638333568	1.29797182540942	-1.32732186447287	0.184402234181807	0.450435063355761
Igfbp7	35.2870613689786	-1.12013336685235	0.688890503466616	-1.62599623774119	0.103950455710097	0.326636331856374
Rgl2	57.7153243456174	0.0676149600719475	0.560490404282878	0.120635357100284	0.903979862429209	0.962735202832861
Ptpra	342.74094058552	-1.21254456561725	0.372166323527493	-3.25807169795598	0.00112172061579237	0.0141027424514537
Rabggta	172.26170827447	0.761654637749709	0.44173931688111	1.72421744826192	0.0846685954115735	0.290567225162445
Ccdc186	335.866598311109	-0.136316445974316	0.338334012031859	-0.402904943418694	0.687018154551828	0.864240688596754
Slc16a11	1.62999044928827	-1.08386297702329	2.94043320319255	-0.36860656308958	0.712421002911869	NA
Timm10b	37.1379014287285	0.0857920198453071	0.633549913317973	0.135414776392288	0.892283941867919	0.958398638212608
Arvcf	212.171112918308	0.546328975765927	0.42619518486513	1.28187505435758	0.199886480040301	0.469192216969326
Palld	594.673175722465	0.219560234049351	0.336729357871084	0.652037694121724	0.514376856058667	0.758150168319922
Csde1	1486.06962693323	-0.0739279620842007	0.321121197955622	-0.230218255770263	0.817922176762739	0.927379590702639
Dctn6	386.780604949042	0.210176192967567	0.336112990850273	0.62531410177238	0.531764926450981	0.768157884786589
Fgd4	725.339187936626	-0.299378963397424	0.317251033651303	-0.943665840743888	0.345340435085515	0.622566216515312
Tpk1	1758.07418606443	-0.325827704548027	0.378981895614729	-0.859744774930518	0.389929747315985	0.662806626267991
Mgme1	425.606945810772	0.314650123522261	0.332842993320011	0.945340986101942	0.344484820086743	0.622202564442517
St7	563.432549106456	-0.604657952233434	0.353686022580931	-1.70958961799254	0.0873417868087243	0.295681116669609
Azin2	72.9998929878278	-6.10798675136148	0.885112722408403	-6.90080099034344	5.17101324441884e-12	1.81060405775593e-10
Ddit3	184.569890089427	0.435124824025562	0.378988009953072	1.14812292895345	0.250917819869411	0.526677482914024
Ltbp1	202.719767517722	-1.57468628235791	0.409216861699139	-3.84804838153429	0.000119062543147422	0.0020744358479147
Cc2d2a	285.624251801658	0.227227952514764	0.357104138332531	0.636307250808648	0.52457617989556	0.763786290052837
Gpr135	6.13344169077388	0.0854180405814187	1.45387830143593	0.0587518504795452	0.953149759919397	0.98110012113838
Ffar4	3.60247367346065	0.984844589307858	1.9146696936938	0.514367878987988	0.606994812235677	NA
Aida	282.347270981433	-0.809494467451078	0.394141460149105	-2.05381709182496	0.0399933980496945	0.184706786292181
Homer3	245.757440878423	0.528531896333984	0.384861200236351	1.37330522279046	0.169657479636861	0.428756685167202
Hint3	60.3535105691116	-0.112332102397885	0.560213724285302	-0.200516512766969	0.841076644916198	0.938009466433698
Etfdh	133.661708555134	-0.429596770876809	0.414809543420627	-1.03564823348625	0.300366281001126	0.578158227246358
Alg6	281.542700522524	-6.12075270799474	0.528014110588404	-11.592024882013	4.52311317102129e-31	4.31362161362662e-29
Slc44a5	22.5111930180504	1.39760182114131	0.863317698039103	1.61887312667834	0.105474564022999	0.3281256920153
Tspan2	88.2659269535105	1.31121873684567	0.50350789382499	2.60416718968348	0.00920978181908608	0.0695338527340999
Rufy3	650.39032503794	-0.562108429026001	0.339609339368548	-1.65516186943256	0.0978916675956683	0.315955385399566
Als2	643.40317906513	-0.197273488693277	0.332500194825003	-0.593303377753215	0.55297813866558	0.782427632805881
Nus1	520.561193121946	-0.042269304409138	0.333066478620845	-0.12690951243177	0.899012017690354	0.960996844512895
Cttnbp2nl	148.172105713503	-0.00183805986625154	0.420272486446995	-0.00437349559042181	0.996510466515987	0.998363716168215
Adamts18	7.3768298881414	-1.35323091547327	1.57682161087882	-0.858201654605097	0.390781122546486	0.663274853493227
Asb18	8.95416708091205	-0.259342595165026	1.17336080993796	-0.221025445002495	0.82507262064382	0.93031048483475
Mettl18	4.53459229160237	1.89530114411011	1.6856008422606	1.12440685635175	0.260840464710936	0.536865451717979
Zfp819	427.535310173356	0.706958470354986	0.360049160129336	1.96350540048763	0.0495874775843464	0.20933548592267
Ubap1	8.33491700503732	-4.95882454968975	1.72777136048859	-2.87006988487612	0.00410381088062152	0.0391373963983484
1700049E22Rik	4.7587844889189	2.28556592303358	1.72308965054592	1.32643471122321	0.184695747617971	0.450504107772009
Iqch	11.8381884276112	-1.12455551422136	1.07571049398859	-1.04540721737469	0.295834802405543	0.572514551470263
Slc2a4rg-ps	23.6038227868524	-0.382831000547367	0.76109069428339	-0.503003128829243	0.614962072367759	0.823734429798935
Retreg1	250.853838159223	-0.563510498179493	0.369397074185879	-1.52548717236438	0.127137630654135	0.365962488872585
Fhl1	338.69564958674	-0.960965530764735	0.358804470683259	-2.67824291301276	0.00740095227975754	0.0597683589121813
Hnrnpf	2395.62100789808	0.168855745171304	0.296444064542935	0.569604068246907	0.568946268557818	0.79475784343169
Sfxn4	86.7302588866372	-0.410095723995851	0.47259525496702	-0.867752521181089	0.385529826871849	0.659037779520558
Sfxn3	55.9261756889887	1.17633222525782	0.643787302647248	1.82720631553427	0.0676687546605126	0.254191828856903
Camsap2	327.744456785697	-0.748201069428244	0.372998592037376	-2.00590856212474	0.0448660045795169	0.19648870162679
Psmc5	249.258934763798	0.491224166140303	0.368265109717854	1.33388733599187	0.182240782526774	0.448027075049759
Peg12	3.24036417556528	2.3307033534463	2.04270070498364	1.140991114244	0.253873620739019	NA
Mlip	11.0189062456582	-3.26746996734663	1.52139607225503	-2.1476787188648	0.0317392870957465	0.160422840216158
Cldn10	9.63171086037029	-1.77271094418409	1.23563899161886	-1.43465118550653	0.151386520913949	0.40207017353767
Rad18	1002.36230808199	-0.710695374012391	0.35408219766629	-2.00714799754546	0.0447339068239186	0.196281814225744
Mrpl53	42.8788698359527	0.487538218712831	0.676575807037723	0.720596588943134	0.471157753143079	0.726550310427444
Nadsyn1	105.216183669458	-0.436654519694969	0.451544687645158	-0.967023932829679	0.333532069644557	0.611747206401259
Lrrc40	517.035444902465	-0.509220902093823	0.378761887356034	-1.34443543316479	0.178807622254458	0.442773367304514
Spag16	50.0498846800216	-1.83699667573405	0.688589637575808	-2.66776694781704	0.00763572031689676	0.0609169139560313
4933439C10Rik	21.4490132610651	0.28353696916568	0.82917318648532	0.341951444869473	0.732387433254895	0.887448683876914
Pdcd4	36.1438363767913	-0.758582942466391	0.663207522033206	-1.14380931648783	0.252702725284587	0.52844470653857
Pik3c2g	8.47885041492106	-2.57297274697359	1.47569644288431	-1.74356505321962	0.0812349615254191	0.2839599716114
Zeb2	6.45038978618538	-2.11952532492685	1.45695242054692	-1.45476632938447	0.145733962626409	0.393788902181893
BC031181	63.9609167815155	0.0850104645430558	0.518847631725613	0.16384475777662	0.86985335614833	0.950971387515577
Cyp39a1	105.509792597612	-1.25332327985968	0.464625180145096	-2.69749323415552	0.00698637044397268	0.057152610584553
Rpap3	208.415279292242	0.204703182735906	0.383194363815869	0.534201966588082	0.593201808679145	0.809976471424249
Pmfbp1	10.2713741371259	1.06601215538542	1.13390879924721	0.940121600690581	0.347155190069063	0.624608164594618
Armcx3	5.18814327455641	-0.333649393627499	1.55614215786561	-0.214408042312233	0.830228870633637	0.932904812522788
Lama1	893.848646316761	-0.394260834463948	0.414377242556551	-0.951453878189611	0.341374020969312	0.619034001497517
Fanca	747.053932113203	0.300225423317895	0.308689259732871	0.972581370591576	0.330761405244571	0.609507712005795
Naa30	222.464294130474	-1.12518998798155	0.42441190395926	-2.65117443098289	0.00802124037146539	0.0632621873910568
Rap1gap	30.4636384850051	-5.85197100032581	1.22117113219352	-4.79209739409269	1.65046742404869e-06	3.7559145649937e-05
Chchd6	334.853780058595	-0.724331055840916	0.38986317315661	-1.8579109434118	0.0631816620836877	0.244508089460546
Zfp57	68.5184657962364	0.686732464016009	0.531022355796333	1.29322702993581	0.195932549630058	0.464738707884153
Rapgef4	20.4615257142153	-0.191342941480228	0.907214590353217	-0.21091254871213	0.832955511928128	0.934343658663634
Zbed4	32.1686485745117	-0.123867623622318	0.677262869271952	-0.182894455376646	0.854880833487536	0.944666199069688
Gtf2h3	227.823711985926	0.237817419974034	0.368238859693004	0.645823800813145	0.518393472230266	0.760205541067267
Fcgrt	30.491712026155	0.623146009566776	0.803196733678968	0.775832350204556	0.437847980232648	0.701873750022388
Mapk1	1878.5111820564	-0.553307635907349	0.306490326597096	-1.80530211850605	0.0710274183204128	0.262249137142341
Ahcyl1	75.6369611069263	-0.646694700756265	0.485870761739205	-1.33100147545693	0.183188525445528	0.448943510542413
Cox7b2	505.081679482868	2.28842939628453	0.39571250802335	5.78306055503684	7.33536426927534e-09	2.10561268212704e-07
Rgs17	7.91195106791355	-1.61491357559555	1.28547795258323	-1.25627481385449	0.209016350176426	0.47994630320885
Mzf1	44.3058242623968	0.765922983215956	0.622988871762978	1.22943284853306	0.218909560619716	0.49213911146765
Cdk2ap1	130.552839872094	0.518718088105936	0.45121841953862	1.14959422231995	0.250311038953324	0.526099582523908
Srcin1	196.695265522607	-0.101650262458143	0.430970799207014	-0.235863456747371	0.81353862556808	0.925526284432184
Nphs1	236.373646184451	-0.552308977402638	0.391735170291357	-1.40990398434701	0.158568036040699	0.411567099453174
Tsnaxip1	41.7749225385635	0.126720381299542	0.618029248787417	0.205039456543796	0.837541297991728	0.936516403555082
Phyh	251.719859453886	0.437369257865356	0.368854927059834	1.1857487206465	0.23572154783793	0.510290867945512
Vdac1	1555.37360777817	-0.0261582801021474	0.355596092637742	-0.0735617759692196	0.941359087055009	0.976992014147283
Grb2	47.4942490968691	-0.401825909278607	0.578714517906678	-0.694342196100573	0.487467634665733	0.737843879306094
Pax7	3.57705521595136	-5.08001130351101	2.29950998961129	-2.20917122624449	0.0271627334485277	NA
Smarcd3	9.42553341937285	-0.515025489131338	1.21945834487468	-0.422339550420861	0.67277719379141	0.858572094336337
Khdc3	110.285515720145	2.77004969793421	0.640151997111878	4.32717496849439	1.5103398316024e-05	0.000302401743078846
Rab5a	545.084144240656	-0.0619869741083898	0.34213845767922	-0.181175114101049	0.856230127409693	0.945741536645146
Slc25a23	31.9544412528396	-0.502123681095655	0.683459776011672	-0.734679199448718	0.46253489116721	0.721035141666832
Cd68	16.9778966522651	0.187355884540987	0.878416204009647	0.213288283715369	0.831102111550089	0.933275715317227
Sh3kbp1	114.673060082247	-0.512492079834699	0.438165725426967	-1.16963069015794	0.242149621235512	0.516964578107764
Pan3	1410.66032086924	-0.777613661449022	0.332295047792208	-2.34013015425762	0.019277020639569	0.115757949954927
4930550C14Rik	28.5203907396371	0.486914872285416	0.710068256656076	0.685729671367713	0.492883592452838	0.742706918523528
Cobll1	51.8615613101551	-1.60847756016238	0.576547199692284	-2.78984541251933	0.00527332132379644	0.0469257617616656
Dguok	208.349648916128	-0.187566381999206	0.376027907236174	-0.498809738292643	0.617913426446856	0.826011898724974
Rpl3	4135.22377028002	1.37281482869919	0.357463038947088	3.84043853245032	0.000122814721756297	0.00212957201743933
Cntn6	6.42829247307079	-2.05667300377107	1.53752834352625	-1.33764883908038	0.181010935795404	0.446323273565262
Ap1ar	414.076469425986	-0.488070690163702	0.383054047364876	-1.27415620203275	0.202608063695441	0.472947905205976
Barhl1	25.5656633109814	-0.194584382972779	0.740339860496746	-0.262831158168653	0.792680718844079	0.915885517325344
Fmn2	960.496214472755	0.332288126420328	0.345800086910464	0.960925514476128	0.33658962090847	0.614973927992082
Srfbp1	992.927771315922	0.235932904900323	0.316646552485276	0.745098606154236	0.456212111687406	0.717272317898116
Ccdc30	71.3244129707927	-6.64105536192632	1.02072403288853	-6.50622023969876	7.7065218034458e-11	2.46065506746146e-09
Myl12a	266.137282918798	0.550284822232355	0.354230956860427	1.55346338758636	0.120312469552804	0.353762587958913
Stard3nl	432.841202257412	-0.0944228946141164	0.33735635564303	-0.279890664677529	0.77956138960756	0.910231325312218
Xaf1	17.2159829799855	0.170895095744751	0.932418112703529	0.183281613062239	0.854577060675394	0.944666199069688
Kansl2	1275.84306136866	0.266027212357073	0.310690668826131	0.856244615785184	0.391862488893812	0.664301092153514
Otub1	246.414088543042	1.03393413718099	0.38287135127279	2.70047402017375	0.00692407445923173	0.0569321516511759
C2cd5	27.4190494797166	-0.774262313615378	0.736067009363602	-1.05189106938076	0.2928495297394	0.569704322104773
Capza1	653.437826842918	-0.423969598625683	0.356598839682941	-1.18892590621619	0.2344688247707	0.508963774165329
Asap1	1584.37884141077	-0.604453969507052	0.30525655220352	-1.98015068028434	0.0476865998249493	0.204093578701643
Alyref	81.7074640645689	0.400007999212383	0.477062812496514	0.838480780170443	0.401760737692193	0.672125437523044
Prkacb	570.073456546318	-1.05649893825233	0.369423862061163	-2.85985570168017	0.00423833810900357	0.039821199493322
Scyl2	341.727832017213	-0.528729009887196	0.371466417340891	-1.42335615066378	0.154632937111881	0.405847179805752
Rgs19	24.300165368992	0.334099009922025	0.78419201360033	0.426042352035864	0.670076985476551	0.856715115670143
Ctbp1	64.7381186929599	0.155849801626399	0.526952395750807	0.295756889774346	0.767415747804933	0.903027349860867
Txndc16	123.002511452033	-1.07218755078581	0.471518580092978	-2.27390307837791	0.0229718145796763	0.130368949265789
Mfap2	3.26662919466791	-4.96056516722675	2.36038722175188	-2.10158957035237	0.0355892442677516	NA
Ncor2	936.874254499446	0.343523456743695	0.393993924575994	0.8719003906301	0.38326272057816	0.656947487747832
Avpr1b	4.81787166672103	2.16836615279139	1.62202261320131	1.33682855907402	0.181278604691251	0.446679356383542
Ncan	1.97000263406905	-1.96875371444743	2.54439926035597	-0.77375974168928	0.439072883757493	NA
A830082K12Rik	2.5932941939685	-1.68390717092306	2.18299797938108	-0.771373673648788	0.440485474935339	NA
Ablim2	463.066811100253	0.349836134698115	0.383095891367545	0.913181640892305	0.36114701798767	0.638437460091374
Fgf1	11.4365674021542	-3.76429890041787	1.31105764838292	-2.87119251015454	0.00408926405918921	0.0390243395668248
Armt1	385.72850872537	0.00441521093200888	0.331833678910635	0.0133054937235528	0.989384065219102	0.995597232745531
Ncbp3	16.2543098432609	-0.422352590228998	0.89418537255072	-0.472332251448277	0.636689653429064	0.836304205881453
Slc15a3	6.00688142256643	1.10628148063204	1.45507891419739	0.760289679025592	0.447081449802125	0.710234816036339
Ccnc	199.498620160563	-6.53582024449161	0.649573978059942	-10.0617026932204	8.15751030294121e-24	5.09703747204464e-22
Atp2a3	41.6449491948689	0.0113430437626894	0.68283288420376	0.0166117420895982	0.986746357018549	0.99484456748789
2810004N23Rik	929.700384013992	0.228952216209634	0.30934469231662	0.740120072838675	0.459227139941454	0.719359911453568
Rwdd1	316.384877641739	-0.197085441661184	0.36243841339193	-0.543776361387118	0.5865953774405	0.805922338297554
Grtp1	743.567837424082	0.117897808743342	0.317502397287041	0.371328877358853	0.710392592015817	0.877572358950941
Podxl	91.5620405358237	0.217963972415917	0.478584730326645	0.45543444787123	0.648796717343021	0.844781928914438
A330076C08Rik	21.8170947918436	1.14017400171012	0.791080916992925	1.44128619110695	0.149503846844639	0.39941167782158
Zfp617	120.788035389964	0.778773434641169	0.44524205549312	1.7491012473623	0.0802735196657693	0.28223258333131
C1ql1	24.7665799551025	0.0771642216350894	0.79081342998397	0.0975757602354497	0.922269173166346	0.969908149609646
Bpnt1	12.2897236682539	0.840817283379093	1.02069280913707	0.823771144317111	0.410069606340253	0.680402276948586
Ube3a	635.832303638327	-1.02527492066621	0.429796686050421	-2.38548819463427	0.0170564698061542	0.10642837452515
Ubb	513.565341143461	0.779932582273663	0.392254785674354	1.98833159150073	0.0467750290712368	0.201321502795917
Med21	117.502757683204	0.416928017058628	0.461648849747359	0.903128031807715	0.366457948134514	0.643275378723729
Ftsj3	543.662430156814	0.048168194133565	0.323809028299743	0.148754944809559	0.881747003814396	0.95544322978597
Gdpd3	19.2270550318866	0.307312161102575	0.839275176730288	0.366163768002558	0.714242876496177	0.879398975181968
Tjap1	650.424316360497	-0.0385520731797146	0.326989850233444	-0.117899907756132	0.906146966338889	0.963790918192716
Stau2	365.884761241573	-1.56110693474245	0.397097918388044	-3.93128964533363	8.44914046723076e-05	0.00150835886961794
Paqr5	19.7509864740214	0.732858383120487	0.867043668660579	0.845238146139301	0.397977888123126	0.669112440991977
Clasp1	1122.83577865651	-0.449811066826292	0.305186655714949	-1.47388838405315	0.140511645799727	0.386573698522079
Rbm10	430.587771089928	-0.0340138758327435	0.34918893952632	-0.0974082279893625	0.922402210813361	0.969977689368914
Slc41a3	52.5422914179952	0.847577509587234	0.566560553440815	1.49600515680055	0.134652311360289	0.377328417838536
Flot2	223.789120080587	-0.109844581048857	0.36934475140039	-0.297403931238702	0.766158142701342	0.902505154932443
Ccnyl1	354.157363971911	-0.533689366196919	0.390557805412363	-1.36647983678993	0.171788405310007	0.432034129662364
Ecm1	30.6314615202946	0.819494684161555	0.733474081752327	1.11727831228026	0.263875345535226	0.540439676691282
Cd82	6.70664873710258	-0.252322754546631	1.37939844888817	-0.182922312802374	0.85485897519277	0.944666199069688
Anks1	766.90680924838	0.159967532073509	0.325509029345714	0.491438078983707	0.623116637370259	0.828611941594282
Syt6	7.29618642751665	2.23972860137386	1.35079792868795	1.65807820237728	0.0973016829224147	0.314770184254257
Dnmt3a	226.929865309674	0.285568765532413	0.412941460821396	0.691547816400849	0.489221342374217	0.73934034393835
Mpv17l	346.553801470379	0.153194400503494	0.354561806457305	0.432066843392342	0.665692832062047	0.854123145120502
Pde4dip	321.880836248637	-1.02632690387864	0.358469405651932	-2.86308088695075	0.00419543445321453	0.0396971575208073
Pomgnt2	86.0788889697871	-0.000755583804886965	0.476817939851971	-0.00158463795452314	0.998735642370774	0.999277905362518
Ankrd10	3369.73975955874	0.0868205539145738	0.301005275600682	0.288435323073045	0.773013532179083	0.906895772294269
Nsg1	18.4822966132516	0.0490266418031277	0.837699292603493	0.0585253470260878	0.953330173086701	0.98110012113838
Prkar1b	69.0652495396813	-0.0837861807920437	0.519199610285881	-0.161375661946105	0.871797534376477	0.951624778488058
Tmem159	50.2984204571621	0.569462782247083	0.634099106375889	0.898065896200002	0.369150419381244	0.645410347011945
Thumpd1	259.772769073084	0.750731825934521	0.355518904826224	2.11165092979085	0.0347164007645913	0.16904566526151
Brdt	7.57951288270806	-1.88045767855403	1.33486538040622	-1.40872458463323	0.158916622468598	0.412176661174593
Adgrv1	187.701208165521	-2.18343225905302	0.414128027493826	-5.27236051195684	1.34680191318066e-07	3.48007852646468e-06
Ctu1	86.3401754535997	1.17490902293577	0.542019996386685	2.16764885201315	0.0301854138254797	0.155813230201245
Ube2m	87.7823279629181	0.709494842128289	0.472184153445643	1.50258079808679	0.132947178064903	0.374650523567036
Ccdc136	41.4243252386382	-1.26445174580492	0.716703068099608	-1.76426166160793	0.0776879355096958	0.276766850122524
Mrps35	458.514630871378	0.0762296127872359	0.32424539019905	0.235098524424478	0.814132263943848	0.925693097351167
Eva1a	71.8782849107351	0.518624431574701	0.516855180148641	1.00342310862697	0.315656759041976	0.594177428784897
Tmem141	2.22209688264919	1.39032369463651	2.37759978274979	0.58475934626329	0.558709543406258	NA
Rsph6a	7.45637133959517	0.596702673175257	1.32131002657646	0.451599292500131	0.65155767979315	0.846259148869005
Thy1	12.8602952612524	-1.37380095305574	1.06021885908851	-1.29577109601391	0.195054358888297	0.463900126887341
Thrb	61.5213325055702	-0.29106017450039	0.54180768465263	-0.537202004964174	0.591128086489445	0.808912970372191
Thpo	18.1727265814178	-0.716488269193683	0.990597540466209	-0.723288964412812	0.469502371314246	0.725558302898721
Adam17	392.658099812455	-0.396695406159896	0.357559239784765	-1.10945365696238	0.267234526007983	0.543314402385935
Prap1	11.3083735223401	0.64199839983299	1.13498928482061	0.565642696736524	0.571636696744915	0.795941356070155
Patl2	86.6662229601357	-0.666901560154379	0.465728761011118	-1.43195270720775	0.152157356445619	0.402799668087122
Tmem86a	6.7534531790494	-1.02578726158463	1.50063562945962	-0.683568510201252	0.49424767490928	0.743731742800808
Plce1	455.933016186018	-0.17635636636443	0.334167405768086	-0.527748557520365	0.597673866054469	0.812365716111166
Pde2a	22.0871811627814	-0.187680556368328	0.837172474520697	-0.224183859455939	0.822614242151506	0.929142594220681
Rhbdf2	177.620047201621	0.169136408897185	0.509707063111279	0.331830616324536	0.740017164437816	0.89052720308276
Rps27l	265.305249346594	0.230582048527219	0.438913737712236	0.525347075553135	0.59934193761542	0.813039386265841
Ppa1	396.423100850157	0.342952194718913	0.395627695158322	0.866855882224501	0.386020978860915	0.659255432324201
Mfap3l	32.8856217359901	-0.430138949973528	0.67033977196748	-0.641673026070121	0.521085506707406	0.761764371241484
Ifi30	68.6738448082385	1.62271347446101	0.549029805492202	2.95560178742255	0.00312059707807755	0.0317669769970591
Cpvl	10.0166730764791	-1.11593295437608	1.18282688150571	-0.943445716211259	0.345452968853581	0.622691648408544
Nipbl	1144.41104919031	-0.886951912223767	0.353667716586025	-2.50786789584745	0.0121462067419192	0.0847311900533497
Rbm12b1	29.2626711549163	-4.51402296802114	0.951914178419299	-4.74204825430471	2.11568212439579e-06	4.74751208595067e-05
1700029P11Rik	45.3234880097899	1.53959805791927	0.593408750503015	2.59449840706629	0.00947290525484025	0.0710027066050488
1810012K16Rik	2.07677588088015	2.68825165380834	2.73073439673052	0.984442740761222	0.324897871839091	NA
Nox4	209.424265855292	-0.311130546976626	0.400372092475074	-0.777103481546971	0.437097720083335	0.70136911117202
Eral1	163.686797686882	0.304364256641163	0.412010582677228	0.73872922065112	0.460071438462138	0.719805953761463
4930526I15Rik	6.22526888173394	0.187438615146898	1.43600598051554	0.130527739919026	0.896148908596664	0.959989253548421
1110038B12Rik	1729.66995029879	1.2371178978963	0.316590192092757	3.90763178643842	9.32052052022423e-05	0.00165779466823522
1110020A21Rik	13.3236132802292	-0.315989617136868	0.967386215618797	-0.326642670771097	0.743938165661633	0.892792540681011
Angel2	199.898520826229	-0.127237424277562	0.382086845671607	-0.333006555234614	0.739129334939714	0.890248337742579
Cpeb3	194.438185721436	-1.00044304004064	0.415363806329983	-2.40859464593273	0.016014073411313	0.102084436310639
Armh3	2229.15869980182	-0.280030870918682	0.317890793034621	-0.880902740986853	0.378370463799618	0.653037057178147
Dhx30	428.924301019122	-0.0454255912649173	0.331706402982761	-0.136945174577405	0.891074131033774	0.958129730430181
Marchf1	139.221682853478	-1.62584800403777	0.608383581585392	-2.6724061155644	0.00753094446077806	0.0604073532447565
Efemp2	28.3766151966311	0.227152736842375	0.699909350030319	0.324545938459796	0.74552474882268	0.893425680370738
Mmaa	113.957347630624	0.442088936368925	0.431700747129884	1.02406340342959	0.305805328597481	0.584310328921348
Npy4r	3.53020669758277	1.51531005921693	2.01859363056818	0.750676132268589	0.452847590546808	NA
Cstf2	53.391475497201	1.04400091208095	0.56063844583441	1.86216432326031	0.062579931561736	0.242750518576111
Hap1	319.037059759471	0.427435000398521	0.463216535726673	0.922754192546214	0.356135317385764	0.633751915276474
Ormdl2	39.9758515215215	0.725441712806572	0.629943278378467	1.1515984656173	0.249486112207969	0.525018280765152
Tec	81.9337702007027	-0.56377359521161	0.478755066110189	-1.17758251582001	0.238963083565106	0.514249061142143
Tom1	728.030898016852	0.344176267645652	0.313618148609888	1.09743734274057	0.272450256823407	0.549143343007801
Sgpl1	598.804685746606	-0.387821399862437	0.34777558101024	-1.11514844928407	0.264786812612075	0.541156374445036
Hvcn1	284.818212577174	-0.127748692901579	0.38364514944918	-0.332986597341304	0.739144400178264	0.890248337742579
1700109H08Rik	325.461658083883	-0.121375240860379	0.346197745880868	-0.350595121731803	0.725892116816282	0.88476684817698
Pi4k2b	114.320681522196	-0.957267196671701	0.461098056274153	-2.07605992618313	0.0378884089022457	0.178727749901384
Rtn4ip1	583.953926513152	-0.284751085360308	0.335873663003561	-0.847792240730972	0.396553685096701	0.668009842899713
Sdr42e1	15.9161901382187	0.654538994131746	0.916876333259093	0.713879255455474	0.475301845904702	0.729869428172064
Ahctf1	1461.52281137801	-0.0619501573598332	0.307396664999176	-0.201531650839476	0.840282883303976	0.937608488183632
Stk31	47.1627151726873	0.894575922898733	0.589470110640352	1.51759335503362	0.129116943053681	0.36902192557298
C330018D20Rik	52.2266453483731	-0.341531964619565	0.562822717498925	-0.606819792451283	0.54397051156983	0.776656804463337
Ankrd55	15.848858704935	0.103066214057156	0.938597000473303	0.109808803997012	0.912561008692483	0.966005869870471
Sema3d	15.767547992055	-0.199337881462802	0.93047581033674	-0.214232201684708	0.830365985655353	0.932904812522788
Wdr82	1314.48135253806	0.142968703980618	0.297464018767358	0.480625201572468	0.630782900768312	0.832957297936667
4933430I17Rik	5.77284901037812	-5.78286871606448	2.02144582168288	-2.86075869757922	0.00422628589635762	0.0397819742555845
E2f3	2467.3087942313	-0.350445217006017	0.299498561802996	-1.17010651034956	0.241958108863169	0.516863893759553
Zbtb39	128.268005008111	0.225642151245186	0.415850028035705	0.542604631556769	0.587402049384559	0.806413983984295
1810058I24Rik	319.131236176885	0.528246580552406	0.370260807985955	1.42668780805027	0.153669901418356	0.404883518604515
Hspb1	377.804636608828	1.16019369049375	0.473313131117541	2.45121805041498	0.0142373677227805	0.0938113102315572
Neb	228.412365363903	-0.332397975338035	0.385594180748973	-0.862040953762293	0.388664981862943	0.66191462894015
Ptger3	18.5425268729955	-1.74613785868412	0.980762946555107	-1.78038726362712	0.0750126046950387	0.271245617310476
Pstpip1	60.341579351756	0.314889706978571	0.553071729287309	0.56934695863833	0.569120704913595	0.79475784343169
Scn1b	20.4923578124763	0.111389786882703	0.839825317918798	0.13263447112876	0.894482469239913	0.959338404417118
Slc20a1	1824.46364111595	-0.223537856521918	0.315927173651539	-0.707561346933947	0.479217703559166	0.732113963965492
Csnk1g2	357.377823699306	0.575146028550581	0.399874535365246	1.43831621592318	0.1503443529065	0.400697139130838
Gm12348	5.06340577205332	0.251320855508328	1.55474610352578	0.161647522343612	0.871583431991038	0.95153437491656
Zc2hc1c	23.7516684551465	-0.498062232760835	0.759918077137857	-0.65541569248718	0.512200150733604	0.756626827386838
Aplf	143.696899349104	-0.413945344181236	0.404146239881472	-1.02424643194166	0.305718892624415	0.584310328921348
Fam13c	281.23657259434	-0.604965261866864	0.376871997777378	-1.6052274125822	0.108443766829972	0.333545691484675
Phospho2	120.42645407395	0.445438471508637	0.426524525606107	1.04434433371833	0.296326108273319	0.573207747755185
Col20a1	28.9925090626423	-1.17603838399922	0.712653797533051	-1.65022397701414	0.0988971345465423	0.31801527559598
Fgd6	133.220575266935	-0.0868131032203458	0.4473437296589	-0.194063529819767	0.84612613770273	0.940385225188897
Ccdc60	60.2398584416461	-0.140065091427429	0.527666124585152	-0.265442644318975	0.790668488567519	0.914727087811234
Trerf1	820.26421390573	-0.585828957246866	0.329440558651746	-1.77825389698343	0.0753621645441625	0.271857442279024
Ctnnd1	303.801577008522	-0.505866968427438	0.386713502415459	-1.30811819413528	0.190833223258168	0.458512794838887
Stxbp1	41.842958101721	-0.848160446874973	0.611388122754414	-1.38727007494659	0.165359424535513	0.422313287185834
Zfp275	250.95054342241	0.204443131833443	0.356687114406908	0.573172182497781	0.566528117239092	0.792778413698029
Acer2	33.1120665255945	-4.46314431130921	0.88964777860161	-5.01675429159682	5.25517058428459e-07	1.2612409402283e-05
Pdzd4	291.638561992175	-0.802792494600372	0.359650900872578	-2.2321437056119	0.0256054666247068	0.139697720809842
Scn1a	6.78716297211302	-2.21958872922053	1.55729300112951	-1.42528652450801	0.154074393816943	0.405211754573425
Adh5	472.2794114124	0.29878219170996	0.328259634061058	0.910200831011665	0.362716605989366	0.639418693958635
Tmcc2	52.4900555565538	-0.314821055495256	0.595724482513913	-0.528467546216557	0.597174866496145	0.811992014325872
Hnrnph3	158.758293960009	-0.363129170307485	0.405382255434007	-0.89576977146845	0.370375737631823	0.646085041240783
Il1r1	16.6354890265736	-0.389182598197038	0.916947920000735	-0.424432609211574	0.671250343250995	0.857685762517975
Odf2	445.691558590801	-0.174391824936545	0.328660737423982	-0.530613502249811	0.595686637109665	0.811049822810252
Stx8	1233.04971402507	-0.924178304106965	0.302563184003013	-3.05449688848383	0.00225438353028752	0.0246266342539924
S100pbp	272.400033163815	-6.64658872924986	0.583361491692295	-11.3936021213339	4.49994193387544e-30	4.00191155051892e-28
Nt5c3b	150.27113449	0.0803312791445299	0.466981477395826	0.172022409951903	0.863419911020282	0.949126793823463
Gpr179	24.4931027257358	-0.142984598759353	0.775181458205843	-0.184453068692188	0.853658041143771	0.944420591742366
Gm16157	3.71913421521627	1.99926804980914	1.81433650961429	1.10192791646692	0.270493010883188	0.546947508127032
Gtf2ird1	1483.63029733346	0.337767504570953	0.348532733382059	0.969112718031838	0.332488952850634	0.610737296062529
Zfp37	33.3157603728377	-5.28724799099543	1.04721286832256	-5.04887606992896	4.44416907238549e-07	1.07550375414524e-05
Pbx1	277.118269529765	-1.11802558379251	0.360879817300581	-3.09805517015458	0.00194795161440284	0.0217902218587411
Lats1	394.819097672613	-0.368648403719222	0.343953838370427	-1.07179616155991	0.283811597553298	0.560471403862855
Lat	17.1017905968259	0.722818870754036	0.887667177400207	0.814290411042372	0.415478601672996	0.684484351614018
Lasp1	971.195715716184	-0.220943348835033	0.414753527970472	-0.532709992645952	0.594234347843254	0.810293219454573
Laptm5	149.801366484518	-6.0545700246286	0.636901682074647	-9.50628675513371	1.97589854404497e-21	1.08907320511315e-19
Ing1	144.6563365202	0.764060141020131	0.404774146174594	1.88762090721714	0.0590768612685218	0.233472786518128
Actn3	7.11795811785556	0.244292285710457	1.32507525592237	0.184361065244108	0.85373021166861	0.944420591742366
Slc9b1	519.854266458327	-0.612178289834988	0.382796814066651	-1.59922514331167	0.109770585482704	0.335703461425587
Nalcn	9.13656309656119	-0.606003749034406	1.26207602648536	-0.480164218570898	0.631110627547567	0.832976386864202
Ccr7	2.55958440090488	0.761747143574914	2.23069454449245	0.341484290377478	0.7327390293676	NA
Clk4	494.866752561473	-0.291391830571427	0.344516430896519	-0.845799516188973	0.39766459541921	0.668663261245432
Lta4h	260.795256985622	-0.511648343617307	0.373929102947622	-1.36830308094253	0.171217226814919	0.431646073027663
Tmem116	136.467286119862	1.51483387079206	0.450594893150098	3.36185317192987	0.000774212794432024	0.010420602291631
Mast2	558.994610200955	-6.62006645687327	0.462806971547258	-14.3041632124534	2.06101926237342e-46	7.11346076842026e-44
Pigv	86.5614648799408	-5.86215026070496	0.763512453865294	-7.67787117423918	1.61754032955194e-14	6.51329572699583e-13
Cabyr	70.2905664728007	-0.202102667914766	0.50291703850935	-0.40186084868749	0.687786437521052	0.86463899040024
Mtif2	483.592994547675	-0.38948403521423	0.326457826017151	-1.19306080042868	0.232845562119136	0.507684197370746
Blcap	26.4485033212783	1.01340687332135	0.783824575720824	1.29290010126232	0.196045612493901	0.464738707884153
Sgk1	459.349225918303	1.04299494143384	0.380882478767491	2.73836419256904	0.00617456565547161	0.0525272909282373
Sertad1	21.7851101837845	1.55892841242011	0.797253433937487	1.95537371939667	0.0505389757256147	0.212395541283962
Bace1	77.0091757877977	-0.522767442226229	0.481858366213449	-1.08489854878779	0.277966590815912	0.554201599019051
Ash2l	3384.20591848669	0.141623006106561	0.301044507118256	0.47043876489309	0.638041574032101	0.8370939141252
Smarcal1	399.449337164217	0.0259005783234322	0.346398498077751	0.0747710468352514	0.940396878591356	0.976573762594763
Dusp14	63.9628578352	0.271933539673497	0.546475608626053	0.497613315912107	0.618756616408626	0.826309135736548
Npy1r	2.61631721056701	-0.441175924905342	2.22498885908915	-0.198282307393641	0.842824193527656	NA
Cbx5	1436.88313998131	-0.524203163981974	0.347072514615995	-1.51035631433379	0.130952529366157	0.371848749400941
Bclaf3	2179.79718432991	-0.65897142842996	0.357936042294077	-1.84103121945053	0.0656169838221602	0.249720083351545
Zbtb3	13.8614674940314	1.00242144220489	0.966295070806042	1.03738648006216	0.29955577664936	0.577057878845066
Abcc8	27.5899532300781	0.793929584310161	0.726686428175052	1.09253393696092	0.274598482192795	0.5510215390181
Nr6a1	637.897097178772	-1.30215181709127	0.403371377613697	-3.22817108341863	0.00124584439639512	0.0153700088256542
Fut10	246.495878992489	-0.46234997661853	0.391902390275288	-1.17975799099811	0.238096481984404	0.513468073837411
Tmem200a	48.2591227021633	-0.749121102286988	0.579409534483856	-1.29290434088958	0.196044145983173	0.464738707884153
Rgs7bp	19.7577515642198	-0.00664687962771924	0.876946103488814	-0.00757957598679726	0.9939524312482	0.997047570643825
Ak7	62.499764300814	0.957279611418989	0.537572122280668	1.78074638126266	0.0749538923762557	0.271170396599366
Pold3	853.27760685614	-0.132951253506706	0.307036880994352	-0.433013952838947	0.665004633311794	0.853542337921708
Cds2	1331.2623800255	0.591618359365778	0.305112437740702	1.93901751022212	0.0524992060409048	0.217374604618382
Armc9	326.82192718921	-0.0747634261320454	0.356195302144249	-0.209894475536256	0.833750034077247	0.934945501197786
Asb10	4.93285109989391	0.0186314959928665	1.54208170121613	0.0120820420722022	0.990360159698661	0.995994233036755
Ppp1r3c	2.92089441727966	0.416077849780724	2.29818706085948	0.181046119729313	0.856331375808576	NA
Slc22a5	107.130230341424	-0.901665834070144	0.448493572837735	-2.01043200767643	0.04438548568079	0.195375921912873
1600023N17Rik	6.24509397225008	2.19992577396001	1.47003945861749	1.49650797539063	0.13452133114889	0.3771801192136
Slc7a7	507.740057109258	-1.07950015836946	0.345474382986478	-3.124689445966	0.00177992865819961	0.0203324238213251
Tcf7l2	540.499940433455	-0.429914744215706	0.329741846765164	-1.30379188578356	0.192304549968913	0.460636472225352
Bcl2l2	10.3533046052851	0.223002243542516	1.19437920732627	0.186709750282514	0.851888210918473	0.94389448180648
Anxa4	500.419209927006	0.330088727406586	0.333882518307248	0.988637347891422	0.322840606322567	0.602303401448126
Rgl1	80.7241042279061	-0.55262265893628	0.475308240129538	-1.16266164202344	0.244966810250713	0.520070134943518
Psme3	261.706776728549	-0.0221246939909162	0.353980752088358	-0.0625025339948246	0.950162644051361	0.979932503507983
Tmem19	345.631672599005	-0.168279399750537	0.339202778756267	-0.49610265684602	0.619821984824392	0.826379874885757
Mrpl42	520.499267772916	-0.139426885935304	0.321983175713722	-0.433025376640391	0.664996334148871	0.853542337921708
Herc4	1080.46985960795	-0.51032005952806	0.328134142873525	-1.55521779921803	0.119894206596882	0.353392927781294
Aup1	69.5744659274316	0.930033823838827	0.500880686461586	1.8567971354794	0.063340021423468	0.244865787970706
Hadhb	325.532586474629	-0.12292643245445	0.361657356254029	-0.339897503337678	0.733933716877431	0.887923815711503
Agbl5	328.422578328529	0.271907051446679	0.361710814565162	0.751724970605475	0.452216470572536	0.714499237870566
Pvr	237.857266164638	0.415691363370207	0.365278943487086	1.13801074707966	0.255115994750663	0.53131141402643
Zmym2	753.383058822221	-0.714616254951573	0.368863099676927	-1.93734818033432	0.0527027964458639	0.217844236463999
Nol8	353.990467155635	-0.013324190000957	0.355717078630184	-0.0374572681532934	0.970120411291533	0.988311522345461
Anxa6	311.81337606589	-0.168409803706019	0.387053377929019	-0.435107438170722	0.663484444636931	0.852425454710226
Sh3gl1	452.656022872472	0.737601077828871	0.369259527779188	1.99751400394452	0.0457693747331723	0.1983176634912
Cpt1c	111.783296929534	-0.310289551938004	0.45044205273208	-0.688855647593281	0.490914112628691	0.740894427554972
Map2k7	467.759200891747	0.644477108399792	0.324938934740864	1.98337915065105	0.0473250942142882	0.203146155087451
Lrrc73	5.00503292657924	0.182671930593155	1.6156493777178	0.113064092440149	0.909979742482916	0.964973668851253
Zfp936	560.415581562981	0.0351922867952215	0.339086717204412	0.103785506802989	0.917339568247463	0.967415616257487
Cmip	2470.07709774499	0.0709929182474884	0.30051806840801	0.236235107671137	0.813250238360804	0.925374697019999
Dpy30	480.81512127585	0.401847300600939	0.330943785057258	1.21424640299987	0.224653645661266	0.498939673281095
Ect2	459.599835755597	-0.436647663371058	0.353921970564625	-1.23373991921004	0.217299833695889	0.489811598391479
Rpl31	208.37620339482	1.06221200630253	0.475107698646075	2.23572888700717	0.0253695356111925	0.138828534624329
Insig2	124.629792995126	-0.592248721619353	0.437679471544003	-1.35315627102655	0.176005711949024	0.438607323433566
4921509O07Rik	3.1237887830022	0.620479636797233	1.91668377112771	0.323725617206101	0.746145774641557	NA
Cers3	14.3394440594637	-1.56903800547927	0.976628040824263	-1.6065870934394	0.108144975629365	0.332979941954816
Ldb2	6.87099835151817	-1.41080915876473	1.73219127420469	-0.814464995739272	0.415378617378563	0.684435994146594
Ncoa7	312.082327245565	-0.791098578284698	0.355042759730562	-2.22817831543742	0.0258686264947117	0.140921311412004
Cmah	78.6933985239623	-0.5623684324124	0.561803774741816	-1.00100507988015	0.316824352484609	0.595679093854331
Vps13d	417.850589454487	-5.82533107667999	0.450712607067327	-12.9247129663932	3.26512841197969e-38	4.73313014600576e-36
Zfp59	887.347346662154	0.275230896156992	0.312383500458712	0.88106732830907	0.378281379545716	0.652961047617849
Commd6	171.699668689512	0.243687951808046	0.398519224832857	0.611483553673606	0.540879502959354	0.775144762718616
Tmem42	8.21846182713561	1.96763333455238	1.36900777068488	1.43726966105388	0.150641385953164	0.400910392931257
Traf7	164.189874747015	0.527578241527276	0.431109385714603	1.22376886008354	0.221039434594065	0.494931671899223
Mynn	355.486225398747	0.116668413064707	0.338775349130345	0.344382828810306	0.730558400630832	0.887172202022664
Rab27b	5.23919756803284	-1.18747827661744	1.58070150754664	-0.751234987091579	0.452511247622898	0.714499237870566
E230029C05Rik	2.84702847836061	3.06852008696378	2.22356903619052	1.37999766907208	0.167587362515902	NA
Il6ra	258.207511163091	0.983830220280072	0.404857342190849	2.43006639068508	0.0150960572958527	0.0976494598970986
Meis2	501.71814844305	0.800925992399892	0.342200971428672	2.34051349724714	0.0192572423337133	0.115694626745336
Kcnd1	41.5032239984794	0.151299564399319	0.600339136372982	0.252023490111627	0.801022907217557	0.9192011322506
Kcnc3	61.3241754324335	0.500056957707859	0.631671223745633	0.791641187551114	0.428569923896831	0.695206326415638
Tnfrsf18	13.4581272908718	-7.01462829522408	1.7293613964522	-4.05619572034779	4.98784679860012e-05	0.00094023182304951
Foxa3	4.75377923229047	-0.0146373151308701	1.59984531876141	-0.00914920646341123	0.992700091262823	0.996512276652529
Jpt1	328.239131707566	-0.405578466066598	0.409626667154534	-0.990117339976772	0.322116768836748	0.601360870937096
Ankdd1a	12.3660732009272	-0.305094962928463	1.0031539891681	-0.304135722155152	0.761024492721068	0.900023695407926
St3gal2	329.292684993993	0.411293740963499	0.381439020695675	1.07826865802396	0.280913879745305	0.557672911638995
Tbca	703.489661737804	-0.497933164005409	0.356889566608118	-1.39520235555713	0.162954826905884	0.418235334778275
Pacsin3	16.2190421599269	0.668882815990441	0.908716655692571	0.736074123655913	0.461685589406457	0.720728801762471
Ush1c	12.7504062339005	-0.152852681164039	1.00876259369716	-0.151524929769478	0.879561646763914	0.954973893823372
Hp	3.94004634090888	0.164184338649217	1.7276998577959	0.0950305910533987	0.924290528721322	0.970607912363794
Slc25a4	116.887972667472	1.36602403822115	0.478538830527511	2.85457302747059	0.00430947227402462	0.0403757622527923
Ctnnb1	1213.82688854965	0.0519985399134054	0.307044353539669	0.169351884553342	0.865519867329294	0.949634877142405
Ctsl	290.501166212065	0.404103925893759	0.348058798157958	1.16102201131651	0.245632948205365	0.52095028781053
Ctsd	366.167672583458	0.856918859407279	0.34828727890137	2.46037943765941	0.0138790194302712	0.0925438204513394
Sec61g	498.458900335402	0.688515656475363	0.327522034631971	2.10219644381799	0.0355360712063266	0.171653078376178
Pik3c2a	270.694276029509	-0.541249917155479	0.360751097670238	-1.50034170554412	0.133525911458794	0.37569712975673
Lpar5	98.4709781664446	0.204989743191311	0.488340379545275	0.419768161261188	0.674654826015643	0.85948925096169
Rnf20	140.923620576995	-5.57031054894059	0.599856127585928	-9.28607759890335	1.60079017826563e-20	8.34714187918654e-19
Gm38509	165.941115352552	-0.35904277363616	0.390564418416265	-0.91929207246291	0.357942823230304	0.635641206118643
Prxl2a	83.6691933849895	-0.727007932665791	0.479918400048632	-1.51485738532242	0.129808524256462	0.369605481433054
4921525O09Rik	3.79872274674279	-2.44214313856703	1.95113432786257	-1.2516530018937	0.210696332452199	0.481895556204966
Rorb	3.29461639512407	-2.15014374626211	2.07973513576911	-1.03385460450326	0.301204139825184	NA
Tbx2	1.82956066696511	0.624784852149311	2.56167610394772	0.243896896717924	0.807310672678984	NA
Trpc5	988.918781896409	0.136804973471747	0.373430447932506	0.366346596077438	0.714106463987549	0.879398975181968
Fam149b	409.385149318891	-0.589877914846532	0.352136875099049	-1.67513815382332	0.093907128559969	0.308358685380788
Pus1	38.7136144377488	1.43451714192451	0.723688803788645	1.982229287526	0.0474535841674566	0.203456715791615
Aldh18a1	880.056536775199	-0.84384283237796	0.305629234804761	-2.76100168531658	0.00576243790448146	0.0500493108827821
Gdi2	661.107126604374	-0.0665003512113507	0.339214801600422	-0.196042009068003	0.844577285422661	0.939486545674271
Drd3	7.30354905593607	1.24832946205208	1.30545644364352	0.956239840961677	0.33895107569301	0.616984601152448
Dpep1	3.77498239416526	2.39462967224015	1.85011290577929	1.29431542516131	0.195556490532204	0.464387962686909
Pkib	13.1044293431921	-1.24424439376703	1.02042281764632	-1.21934199456356	0.222714415882782	0.496957388337553
Crx	5.10611522569734	3.37490682823396	1.77203388484767	1.9045385402007	0.0568400822685776	0.22777420296275
Epha6	34.4695800933664	-2.52998651738711	0.831186485161951	-3.04382537800066	0.00233590684976548	0.0252140911068887
Inka2	48.3325128113959	0.339808784483871	0.632219306079031	0.537485618070311	0.590932216628069	0.808814409615758
Rhot1	636.810493316321	-0.671809275481432	0.337845139659243	-1.98851247692665	0.0467550404857852	0.201295238159175
Ncmap	26.0135929014849	-4.89876805497859	1.10847473731979	-4.41937726684096	9.89857173257888e-06	0.000202955722539552
Cacfd1	113.265473355442	-0.364907861235118	0.440072607036885	-0.829199217129488	0.406991687900057	0.677001000057521
Jarid2	4664.45098701415	-0.611280062932994	0.314903632994063	-1.94116548329729	0.0522382083418205	0.216578099080488
St7l	360.25147044081	-0.700149286195074	0.389622572653498	-1.79699364291641	0.0723366289819222	0.265600753222377
Arhgap15	23.1318272652561	-0.379781352683697	0.767265843361321	-0.49498013754908	0.620614141171331	0.826871200707665
Mag	2.5818079359828	3.01977485114499	2.53591991749873	1.19080055734706	0.233731890052426	NA
Zfp467	12.0524492535614	0.454576735941366	1.01485494969088	0.447922864326401	0.654208866517196	0.848172053397127
Ranbp17	3328.2580307904	-0.894914678858446	0.308826993515825	-2.89778645535591	0.00375806373461858	0.0364945705121897
Pecam1	746.344182869546	-0.277837142592844	0.355673101033903	-0.781158715081917	0.434709152086956	0.699844640812554
Aldh1l1	301.749247996982	0.148940876920618	0.372308354757903	0.400047098103581	0.689121827455698	0.865356896239454
Stk32c	6.1933283500966	-0.213702571570574	1.38291238820009	-0.154530810045541	0.877191220072696	0.95356309907565
Maf1	2.90123662149763	1.53684067078898	1.99563885932116	0.770099591722599	0.441240818185381	NA
Itch	627.932463434488	-0.400159526197092	0.329303060178526	-1.21517099166996	0.224300881755059	0.498767538260674
Slc30a6	307.331778174915	0.197625704435763	0.356573008335114	0.554236298923755	0.579417139258877	0.801456019063615
Prmt1	511.900559221733	1.04495940066637	0.36189207656816	2.88748902870649	0.00388330148668457	0.0374533189294608
Rhbdl3	14.9280560463939	-0.533059924754716	0.943407134237101	-0.565036987117743	0.572048606697105	0.795941356070155
Lin54	558.088909746932	-0.196156392876963	0.331980629905299	-0.590866982007108	0.554609550589087	0.783696679918017
Rpain	198.791651042226	0.253784435650268	0.408435312375559	0.621357722901568	0.534364282131468	0.770369771460048
Arih2	947.071371487528	0.608359955406241	0.35485535926328	1.71438852345154	0.086457394853565	0.29371605244839
Osbpl3	174.725519913477	-0.757650098565244	0.45427814366394	-1.66781102972396	0.0953532456518538	0.310812449868489
Cmtm7	605.478501608306	0.429243417186977	0.396110784680289	1.08364486347785	0.278522290956449	0.554508571069293
Cbfa2t3	15.2443719550189	-0.285144657411803	0.915513519004495	-0.311458707591627	0.755451929378423	0.897919905564909
Senp6	1147.19430379142	-0.45030789787166	0.349372454853034	-1.28890498268126	0.197431121610448	0.466421372044501
Thap3	28.7406396936952	-5.76858212388229	1.2439901995635	-4.63716042610817	3.53228252155999e-06	7.74643985363595e-05
Mtpap	926.259634188541	-0.0680123604837572	0.321791148873145	-0.211355597324303	0.832609802251065	0.93417273168974
Peli3	27.7180243084832	1.14045993514003	0.774354339217603	1.47278820222321	0.140808154508066	0.386929758998867
Gm5741	6.92751678637343	0.376471017104686	1.32579774408583	0.283958106569468	0.776442485765949	0.908638917709146
Zfp169	212.430182794436	-0.125102223946871	0.369327821110922	-0.338729488535602	0.734813523916032	0.888453520980371
Tmem241	173.915082985199	0.245083219240705	0.384527274246619	0.637362381435444	0.523888826074252	0.763279427202931
Tcf20	897.841006325601	-1.15993431745841	0.324757775043417	-3.5716906771619	0.000354684176534749	0.0054064162177158
Cacnb1	131.454092403475	-0.163846545990337	0.453973499733041	-0.360916542676361	0.718161836670946	0.881692548872091
Asgr2	3.54414490440833	-1.89579613590719	1.9767042609822	-0.959069180619457	0.337523895097379	NA
Tet3	121.833784161676	-0.487544011173122	0.42148213750772	-1.15673706614481	0.247379801013768	0.522948626813982
Arhgap33	4.59283891511312	0.371452126215759	1.57606857080498	0.235682719074868	0.813678880376488	0.925540572029
1700012B07Rik	4.98785872455152	-1.03979271474428	1.55441619677435	-0.668928126779694	0.503541327079213	0.75115033577517
Pianp	34.0426152388619	-0.0439002878915462	0.664653186525908	-0.0660499171319852	0.947338084063929	0.979471303055074
Rae1	642.967772801526	0.631265190276865	0.34201448244114	1.84572649020938	0.064931928834845	0.248429622797435
4931406C07Rik	53.1320464868671	0.522678741430725	0.56431511700348	0.92621786247045	0.354332771465222	0.632017700893302
Cnep1r1	560.250170595262	0.00843028356066962	0.343322641673139	0.0245549886240701	0.980409922337226	0.991881229989872
Snx16	335.342818744455	-0.283511988974433	0.377964211209154	-0.750102736096212	0.453192831769191	0.715081330683868
Spata17	17.6061553996732	-0.815352149158417	0.879645725951215	-0.926909692281772	0.353973424493876	0.631843216532844
Tbc1d30	35.3115172453855	1.57445222294518	0.679282279542548	2.31781730565013	0.0204592521749878	0.120653912109615
Asnsd1	74.1361162954518	0.259945414390326	0.491714030782879	0.528651610726778	0.597047150715985	0.811970681750532
Kptn	34.3226496078254	1.06636528797245	0.720628266267608	1.47977166299005	0.138934193400339	0.384213415731644
Ankra2	101.518877811302	-0.00806605644789599	0.4448717589202	-0.0181311946334244	0.985534192319552	0.994175619475589
Capzb	84.8214666825125	-5.84488341244183	0.779341682217716	-7.49977005696586	6.39298810564639e-14	2.48452427826944e-12
Nf2	1452.8325710268	-0.719954814908077	0.306735278187756	-2.3471536080287	0.0189174539688149	0.114404427506025
Pex3	249.418331171408	0.822598898759473	0.358196010492265	2.29650491536459	0.0216470284375556	0.12514954915942
Trim24	1638.8673384304	-0.449443519214081	0.322460442104426	-1.39379427839565	0.163379736439749	0.418906716692696
Kmt5a	387.223266318259	0.252426367352614	0.343997603766205	0.733802691033201	0.463069000229902	0.721479818071007
Cep57	573.605285097366	0.0278240861781309	0.319052928463557	0.0872083710753624	0.930505885554065	0.972361576470881
Tsc2	323.468434744277	0.502116281268996	0.34954988703963	1.43646529404276	0.150869985152422	0.401431706420121
Mapk7	70.9094477275451	1.04550569488181	0.56041730912431	1.86558423135696	0.0620995574741179	0.241728030382603
Egflam	9.94541695327766	-0.928726410808669	1.1746120328462	-0.790666522084126	0.429138616883996	0.695604762423169
Zfp862-ps	112.447677120672	-0.291627617701434	0.439165045471974	-0.664050157698728	0.506658209160601	0.75303139772618
Dnajb6	1464.78139509071	-0.0495466653825891	0.332102385651131	-0.14919093485416	0.881402972879341	0.95544322978597
Slc26a10	2.72632945623125	3.06883485180867	2.30701080737305	1.33022127247991	0.183445377297039	NA
Hspa14	822.327066014891	-0.0305461783389543	0.316832642987123	-0.0964110833118789	0.923194089920683	0.970346079381087
Fkbp11	29.6363781145058	0.168584564346752	0.685317419602657	0.24599486241645	0.805686209526916	0.921728931678807
Nubp2	156.215845508058	1.35926394147316	0.461000892058174	2.9485060981219	0.00319313839795695	0.0322562607782467
Ndrg3	218.843350220594	-0.626008732208252	0.371446706331808	-1.685325839581	0.0919257230178689	0.304862795897284
Fgfr1	819.377697767879	0.495554204776567	0.32043809977615	1.5464896500221	0.121986357782973	0.356827331057248
Lct	30.0257604805292	0.180181613277567	0.708448878758885	0.254332554796647	0.799238651384259	0.918089593498439
Fmo5	8.2594490994261	0.576370111103479	1.21567419785915	0.474115607716681	0.635417469269849	0.835769134791374
Fbxw7	1162.33520380055	-0.833183931390132	0.352740098038222	-2.3620335085915	0.0181749993262049	0.111307473693564
Septin7	1074.70171894875	-0.704036697241737	0.363456224424139	-1.93706050393611	0.0527379478497161	0.217865286984749
Brd2	1287.56639987066	1.03861752360852	0.342036194015079	3.03657198209478	0.00239284967786477	0.025693888096539
Frk	15.3864980343566	-1.09709122279543	0.94564697247382	-1.16014882374701	0.245988218819241	0.521398628454995
Tmpo	1653.90518262891	-0.195038953897347	0.296615318798365	-0.657548486327276	0.51082830517698	0.755917426689006
Triml2	1652.85617035111	-0.016072825058322	0.338208367627734	-0.0475234399759538	0.962096049039444	0.984714848495351
Abr	1149.38213165454	-0.176884804092111	0.316471100572842	-0.55892877350233	0.576210331334506	0.799063610759942
Gins4	614.558417722173	0.770783884607639	0.341465180187196	2.25728399066951	0.0239903350683401	0.134168170197013
Med27	750.184949647536	-0.0560293825132836	0.317242581448155	-0.176613688671677	0.859811841111645	0.947142064049352
2510003B16Rik	65.5608556438193	-5.93940871852931	0.880863110900027	-6.74271478171073	1.55454190843546e-11	5.20430473549202e-10
Lin7a	5.85761009326719	-1.72492616223411	1.69836315601913	-1.01564035708195	0.309800679452442	0.588770677782634
Gxylt1	275.314109412934	-0.107116417434817	0.35722837399647	-0.299854169579138	0.764288393946253	0.90147474032912
Zdbf2	1199.72428094786	-1.29187275995236	0.345292151508174	-3.74139045532803	0.000183004943056782	0.00303876249089475
Magoh	34.8069078180632	-4.56047053422091	0.909390556110907	-5.01486462947689	5.30708173728142e-07	1.27159432832449e-05
Tmem175	88.7654653921641	-0.593697722235283	0.471141200008242	-1.26012694755818	0.207623570547628	0.478349425360488
Alkbh4	90.5826119278153	1.27482599524528	0.512412735430442	2.48788897523085	0.0128503842534386	0.088000371503263
Stra8	3.08102282142911	1.56705946654728	2.37108728646618	0.660903322915114	0.50867431493676	NA
Golt1a	6.08815106267569	0.543090872096017	1.44618382377566	0.37553377597471	0.707263531770797	0.876131614813662
Myl4	5.77280493395636	-1.19377466317088	1.46514709371	-0.814781442966279	0.415197424944238	0.684384953607671
E030030I06Rik	57.7654940083807	0.0639212199537289	0.550222230855943	0.116173459320775	0.907515070699166	0.964290982807485
Srrm1	530.552110356229	-5.96870256094158	0.426069851471531	-14.0087418537765	1.37825015082409e-44	3.84213734352807e-42
Lrrc56	20.9277892153478	-0.493780279008412	0.803199707800708	-0.614766507274341	0.538708930973371	0.773563612024763
Klhdc3	117.341757079848	0.396672758382671	0.454312869494066	0.873126836192019	0.382593947967873	0.656708688335253
Slc38a4	380.794180125839	0.0849362880079997	1.52110858002912	0.0558384122758508	0.955470534093731	0.98202086262527
Dars2	174.755526932023	-0.1844126528411	0.404423357613003	-0.455989124687418	0.648397798636896	0.844414202591002
Tmem218	65.6361127097094	0.037583348724761	0.511633290754199	0.0734575904342725	0.941441990789539	0.976992014147283
Parp11	31.9805800499789	-1.22038954876506	0.698735265155859	-1.74656927970115	0.0807120798940881	0.282995718636861
Zfp773	14.7541442986457	1.26044126476069	0.971736215768472	1.29710228383729	0.194595995829425	0.463495841354046
G3bp1	2294.61139190317	-0.273898909060212	0.303441412400699	-0.90264182101329	0.366716023153421	0.643275378723729
Stx3	508.866747985878	-0.467641765636722	0.349943026191886	-1.33633686239056	0.181439193001893	0.446922851431835
Extl3	303.27282344065	-0.112793272717726	0.34793122212516	-0.324182670439248	0.745799741220191	0.893554264710132
Dhx16	7.95230314976658	1.79531271690438	1.27177994938588	1.41165357872744	0.158051988112186	0.410742491874193
Tbc1d7	38.8263182277689	0.166625637632938	0.64526512698244	0.258228177326361	0.796230812813514	0.916990874676739
Map3k4	443.53602135284	-0.787621298272975	0.327477942120596	-2.40511251894617	0.0161674870162473	0.102781175478839
Svop	104.114330437413	-0.234951568373095	0.445661977672983	-0.527196799690857	0.598056930852456	0.812535799890982
Slc27a1	93.068553775561	0.542983757774469	0.489979959160946	1.10817544191866	0.267786054608609	0.543905218080104
Aqr	940.534982659696	-0.131359845051442	0.320460108215075	-0.409910131351763	0.681871873103504	0.862335628913589
Colgalt1	415.595478959764	1.1448136928387	0.3862986680544	2.96354553486963	0.00304117063621073	0.0310977645700974
Acap1	32.0275898557796	-0.120617901656223	0.708583644842214	-0.170223942556678	0.864834023060818	0.949476984898734
Zfp687	88.2393936384196	0.787073205292136	0.500667878294314	1.57204653906209	0.115939758493892	0.345829131519704
Zmym5	266.883184662538	-0.219053619187049	0.369572914364306	-0.59272097784503	0.553367899870267	0.782673536590827
Zbbx	179.835189911201	-0.0283622256992684	0.438448417303054	-0.0646877137195013	0.948422645364874	0.979828144340608
Tfdp1	3581.00137746292	0.0685196671891861	0.301857748468334	0.226993236174536	0.820429001655758	0.927975874531982
Cct2	881.707668721693	0.703891267235063	0.346730543179071	2.03008151742644	0.0423482539036039	0.190802453821574
Ccng2	42.4695678023642	-0.0518648755796532	0.600684684951012	-0.0863429297916642	0.931193812838446	0.972382359225503
Ccnf	1173.70579674873	0.38509557831993	0.318459497899554	1.20924507153934	0.226568706589909	0.501043473795167
Kcnc1	3.06710004976184	-1.60127961747192	2.06718482489716	-0.774618504444363	0.438565119676398	NA
4933433G15Rik	49.5910173629995	0.205358796786812	0.567512431055531	0.361857794735633	0.717458300536308	0.881539870980339
Mitf	1165.38928193242	-0.19467194230796	0.319817818043765	-0.608696361881003	0.542725718940651	0.776102596602908
Pkd1	219.286058784416	-0.00941725220191117	0.371258456083588	-0.025365758133172	0.979763223365906	0.99152804285899
Tcl1b2	9.3506977005481	0.70052908380333	1.17442994760805	0.596484349901066	0.550851705773507	0.781059725853
Nfatc1	6.61545072927802	-0.0453224238054836	1.3541148197327	-0.0334701482806534	0.973299670709791	0.989302960360295
Tnk2	723.109479105618	-0.299000454906481	0.389159371887435	-0.76832392203821	0.442294765928181	0.706030933229415
Pdlim5	1183.78680908449	-0.459923926745958	0.361774282363814	-1.27130077832188	0.203621665565795	0.474549785215718
Ints13	664.657346295861	-0.319027277679575	0.350765434239453	-0.909517433983498	0.36307705943663	0.639587441194968
Aak1	684.479948815988	-0.683676323394288	0.339807251744362	-2.01195330554223	0.0442248594531421	0.195003782262888
Cryz	51.7935355917573	0.9902192161071	0.560823075144729	1.76565348323365	0.0774540013066872	0.276272933794719
Hus1	414.287841623386	-0.186916843613183	0.339845024698953	-0.550006120521437	0.582315175593326	0.803334951392531
Wbp1	42.5132658916265	0.729521592057642	0.662112536911987	1.10180906022418	0.270544690646694	0.546975709290722
Cdk2	255.346922628265	-0.0740945494741281	0.368461805296779	-0.201091533529367	0.840627002041934	0.93772118902955
Mylpf	208.236223808135	1.5875620745652	0.398274213525808	3.98610309342141	6.71673369813751e-05	0.00123091999605817
A330093E20Rik	20.5355084472413	-0.979321507410678	0.910607751482082	-1.07545922579372	0.2821691779213	0.559086792469266
Nup88	643.930236776727	-0.142465284665108	0.323499905818471	-0.440387406928803	0.659656544115937	0.850562307342139
Ggps1	151.980638539981	-0.159736847530822	0.415171381696687	-0.384749177262708	0.70042325642182	0.872029595197554
Mkrn2os	3.43989332047134	0.558886489057347	1.8304386759656	0.305329261447407	0.760115391888593	NA
Usp17le	1.82872011267374	-2.74020324083936	2.70042915326502	-1.01472880246691	0.310235120515771	NA
Tmem250-ps	78.8064576699398	0.790713026325131	0.515644895473541	1.53344488283741	0.125166277187536	0.362519551270833
Ate1	1288.11496112731	-0.775235344864506	0.326948034212035	-2.3711271019961	0.0177339314615917	0.109298924518381
Papss1	137.269396929698	-0.482462567072484	0.409017340239108	-1.17956506878276	0.23817324285891	0.513468073837411
Pi4kb	286.795132593825	-0.092250726199567	0.365465802030153	-0.252419585326771	0.800716763268276	0.919017434706012
Gid8	225.733104132178	0.150782327224261	0.370308157937659	0.407180679097123	0.683875290988401	0.863035749945795
Tll2	5.52256209234405	-1.27992995851482	1.67547904775785	-0.763918808908796	0.444915627954054	0.708268937274541
Cacna1c	78.0435179354316	-0.71757105404928	1.42679291972754	-0.502925858495503	0.615016399952668	0.823734429798935
Zdhhc23	99.4358438820161	-0.520940546228802	0.556847023100761	-0.935518238614231	0.349521288490205	0.627413717183779
Vdr	2.92661700988712	-3.4512795766074	2.29714719259291	-1.50241986570819	0.132988709029881	NA
Vcp	503.360584707145	-5.54310400557668	0.406145911042099	-13.6480605981088	2.07322989907592e-42	4.51280102893425e-40
Hsd3b7	6.22619458521786	0.816938499856413	1.37360955037543	0.594738511852316	0.552018274554902	0.781775079085681
Ppp1r11	3.0129329793956	2.46569175243058	2.09129972667641	1.17902360956608	0.238388774738355	NA
Brk1	520.837151585578	-0.0788674755559697	0.339168951153366	-0.232531531225885	0.816125199900393	0.926432652152996
C9orf72	50.7002953217922	-4.90666106602037	0.813085986087681	-6.03461521902463	1.59341906023158e-09	4.73323825760593e-08
Zfp202	1052.83629748469	-0.318792449044717	0.32749335321214	-0.973431814471704	0.330338733374862	0.609312925181575
Ube2w	516.19702586839	-1.01302763903281	0.375368190419791	-2.6987572865455	0.00695989157210975	0.0570538869466771
Kif20a	180.373035173259	0.967406076156245	0.382767949616141	2.52739571619413	0.0114911945009586	0.0819030284595589
Gm45871	180.213747983467	0.337077695655463	0.390341151854966	0.863546397948598	0.387837120724015	0.661266396379126
Dph3	107.70643390197	1.16702761793716	0.473410072924786	2.46515164057901	0.0136955276800176	0.0916576035316415
Ankrd31	84.3890453182403	-1.63971517926002	0.481633433678498	-3.40448786276446	0.000662882460720223	0.00918752422055636
Gm4961	10.9956658506019	0.520179387709921	1.09994828331637	0.472912586527768	0.636275544803096	0.836290715156921
Stard8	33.009967366498	-2.19508132195295	0.772693723745343	-2.8408168133075	0.00449981522722063	0.0416800776573739
Tjp2	2251.85684776313	-0.229601167968682	0.29181341974778	-0.786808119267205	0.431394199830213	0.697544932597743
Fchsd2	452.012292217616	-0.552486426948153	0.339211740872682	-1.62873615614479	0.103368885204332	0.325350669699979
Mphosph6	430.421776840944	1.36328476132272	0.394052418213584	3.45965333115604	0.000540871237626061	0.0077551626712437
Hcrtr2	174.945339651222	1.94608696670253	0.467617757028788	4.16170459194671	3.15880813309687e-05	0.000609721473999629
Gabra4	6.47745128315762	-2.14376970252222	1.44550933962153	-1.48305489543466	0.13805982635356	0.382883600384564
Fubp1	1655.73889922654	-0.300193203853716	0.313933859432778	-0.956230730881056	0.338955677261619	0.616984601152448
Bdnf	16.0255351316277	-0.642502305443766	1.00097983942942	-0.641873372604595	0.520955404446153	0.761650987680427
Hnrnpab	336.848097431366	0.629079342418263	0.391990824395752	1.60483180540764	0.108530824464941	0.333671862448312
Rad1	385.629648321964	0.531924023250223	0.339432761714785	1.56709688411628	0.117092047413	0.347818797576627
Ovol3	13.5905243590461	1.76090008937228	1.03654273352853	1.69882054295816	0.0893530017243468	0.299413109800308
Obsl1	24.873271056372	-0.186887649718305	0.816442430280381	-0.228904871656565	0.818942854058766	0.927379590702639
Bmf	23.2646100835922	-0.403073193128318	0.779132301875207	-0.517336005910942	0.604921623543807	0.816551248243879
Mcts1	14.6959447552077	-0.418936184527683	1.03498949264704	-0.404773369685359	0.685644105351365	0.864057195415529
Ccpg1	178.003038586603	-0.285388369931337	0.384786667032732	-0.741679466526476	0.458281563502041	0.718966400922682
Dnajb2	62.193310049521	0.319536641100579	0.538875729348874	0.592969071898406	0.553201850699208	0.782591395309429
Nthl1	19.7888198966513	0.214118017794947	0.838094830592355	0.255481849999732	0.798350960195971	0.917828179792275
Kcnip4	189.569679932707	-0.94693812800252	0.468824258651298	-2.01981469714611	0.0434026120704887	0.192825109721125
Pkm	4274.81042605669	0.517587619555136	0.313743476113894	1.64971595892959	0.0990010445595165	0.318134462883929
Apbb1	25.798011610936	0.944068219623982	0.783850208338594	1.20439876086144	0.22843549076086	0.502793937757277
Mphosph9	565.207031683645	-0.336453790312204	0.317973914581647	-1.05811758412595	0.290001838682296	0.566788007757659
Immt	938.622178796703	-0.498667588835139	0.335391844668623	-1.48682085376237	0.137062132212449	0.381281460379525
Prlr	76.6574001132034	-0.0482780218653288	0.702334989848526	-0.0687393089667098	0.945197128157108	0.978313405073615
Enpp1	5.21945462305826	-0.218322936698124	1.56942677478783	-0.13910998601871	0.889363237252757	0.957674155936411
Pmepa1	291.11279543555	0.221623676898429	0.431113914774851	0.514072196009197	0.607201515732508	0.818029105209892
Mtrr	878.92108071454	0.36577308029557	0.310777737560791	1.17696036777416	0.239211325225801	0.514558149647308
Csf3r	2.05371179151087	-2.92534974392132	2.60162586646108	-1.12443137256342	0.260830069096024	NA
Sumo3	298.44061520148	1.08571333774088	0.371378172255013	2.92347105687018	0.00346152404740873	0.0342280031318124
Hipk1	383.226352968437	-0.170521244470432	0.359654105276388	-0.474125672330055	0.635410292573906	0.835769134791374
Brd8	1086.87969258237	-0.119792776520872	0.300677290022228	-0.39840979181373	0.690328141255238	0.865944015675718
Tmem63c	61.927444471946	-0.509694867653282	0.557777602492216	-0.913795866624809	0.360824118756667	0.638411622787337
Apool	7.47277770501676	0.712877708930243	1.30158115837031	0.547701312627196	0.583897010681841	0.804241388902781
Ppt2	14.0575462689284	0.429680456857101	1.09148262409181	0.393666786234571	0.693827066040324	0.86786755969631
Pbx3	297.360377015358	-1.2970717296844	0.395006643929349	-3.2836706663506	0.00102464583410523	0.0131568016280791
Plpp2	19.0373721091542	-0.168078205429096	0.828789519599735	-0.202799626991266	0.83929164949645	0.936976478613942
Kmt2b	149.254390136417	0.662728019865518	0.433333210523627	1.52937278697079	0.126172054702192	0.364029104314497
Kctd9	297.937415464684	-0.201032975699065	0.378881304834043	-0.530596187075319	0.595698638483771	0.811049822810252
Dusp28	24.53197906286	2.35154999527803	0.788776117658799	2.98126419224984	0.00287061027579293	0.0296384377192979
Lax1	27.7515133025346	0.253672646016301	0.741989251031684	0.34188183408801	0.732439821100715	0.887448683876914
Ikzf5	59.0878766196081	0.351651294733875	0.52960267391134	0.663990784141593	0.506696209535124	0.75303139772618
Actn1	1740.8909935735	0.195231441875617	0.300239553231584	0.650252239500999	0.515529302195926	0.758768683585352
Rps19bp1	97.9333787401537	1.13466710053533	0.472697257900854	2.4004097370358	0.0163767291330895	0.103666840835487
Slc16a13	8.08845419257012	-0.133918524871073	1.34120811896659	-0.0998491755136836	0.920464066676612	0.968993980431675
Zranb1	606.484394045153	-0.618866067988779	0.372143720934139	-1.66297597722549	0.0963172442882021	0.313133635589716
Tom1l2	355.235825970971	-0.848812686914392	0.337121921043633	-2.51782110248633	0.0118083280610623	0.0832151305654637
Pex10	36.4801671900967	-4.41370412325312	0.86882093243578	-5.08010794684595	3.77220459624042e-07	9.20570333789582e-06
Rad52	155.389306078046	0.286083108962603	0.39637297310738	0.721752310001978	0.470446774743575	0.726205122402464
Traf3	280.184013389393	-0.438038702499253	0.351818620311979	-1.24506969560286	0.213106132369437	0.484730345963809
Hsp90b1	559.019255880347	0.528677882897408	0.339545740492182	1.55701521135584	0.11946687394341	0.352404930698469
Nrg1	109.916084433652	-0.903716545126647	0.490785124453838	-1.84136906376764	0.06556749311751	0.249668451550623
Ralbp1	637.956637283017	-0.166286375026193	0.342117515485672	-0.486050457808721	0.626931391422051	0.830900944348175
Arhgef2	297.280540278361	-0.310618942670825	0.350442963100259	-0.886360907129871	0.375423077913737	0.650734625610437
Fip1l1	1414.18536973315	-0.508238369755633	0.352783497747474	-1.44065233493273	0.149682927184475	0.399633051573761
Tada2b	80.0812250031623	0.569812585930674	0.481726075601634	1.18285601463244	0.2368662164116	0.511944635918078
Wbp2	301.65815854691	0.422480100066684	0.349734540546758	1.2080022162129	0.2270464098834	0.501418851138283
Matn3	9.29653663748383	-2.51503105785116	1.2629008031704	-1.99147157998268	0.046429066666092	0.200367892346433
Gpr158	29.2539251297638	0.777804325803923	0.823358697549103	0.944672508008015	0.344826096722306	0.622305959612801
Apaf1	667.925747510639	-0.705603392356101	0.319769829588708	-2.20659776834999	0.0273421730192064	0.146039845278709
Grb7	74.1403069377733	-0.352738610222545	0.525384179485406	-0.671391762439515	0.501970991247925	0.750103147409908
Mon1b	171.028912693422	1.13848971399229	0.433620584536078	2.62554351567591	0.00865107500465148	0.0665883450703601
Enox2	992.178991301524	-0.999857004423003	0.402880467311834	-2.48177086145282	0.0130731311152227	0.088929192231942
Kcnma1	101.199997558627	-2.46280207973151	0.473195288030701	-5.2046208870358	1.94393047444531e-07	4.92643639118169e-06
Haghl	13.1617566874243	0.661154473477236	1.09768040272563	0.602319647718531	0.546961384808519	0.778321629788473
Orc6	543.721630536233	0.209095512036284	0.369656698058384	0.565647837938702	0.571633201098537	0.795941356070155
Camsap1	588.199545948714	-0.729027725917663	0.326049510510206	-2.23594178926039	0.0253555844606562	0.138826037618769
Dst	6175.3904860398	-0.193557676750516	0.290351533663075	-0.666632183094032	0.505007106764087	0.752206893676258
Usp29	17.3311232836871	-1.69791598112056	0.939607843869851	-1.80704747432456	0.0707548773485658	0.262043397240383
Slc30a4	8.39408632838101	-0.861161843462554	1.20658290613276	-0.713719578725573	0.475400597264737	0.729869428172064
Cdk10	119.599029054673	1.2680777900583	0.479238642140744	2.64602575533942	0.00814436152620249	0.0638510896072641
Hnrnpr	422.780863249194	-5.96627331072598	0.464536677261478	-12.8434924576853	9.35567078143712e-38	1.29161717759726e-35
Wdr37	683.07756253902	-0.907731455218936	0.360730268603062	-2.51637174427905	0.0118570046421777	0.0834241524321044
Tfpt	104.955321178667	0.64366702519324	0.462984532558458	1.39025600193667	0.164451153227875	0.420586435637133
Polg	296.216724854457	0.738147890997222	0.367734717787174	2.00728366208932	0.044719467775889	0.196281814225744
Cyba	122.603504496654	0.370418900801977	0.469612010606167	0.788776463199582	0.430242668342572	0.696445413126109
Slc26a2	143.782674705224	-0.00365625410887133	0.416325008966605	-0.00878221108538932	0.992992899438416	0.996636783927113
Dsg2	541.144638352695	0.740550244519576	0.348230707350226	2.12660810459424	0.033452658544798	0.165110568016817
Vldlr	113.077149399236	-1.34470831811627	0.497309239198778	-2.70396809896946	0.00685168667436216	0.0564971843182901
Smarca2	45.1188804736668	-0.207084624342647	0.585921679619594	-0.35343396830289	0.723763123884457	0.884169425016278
Ptprk	2676.52987646832	-1.14847907914024	0.350236513647422	-3.27915289922169	0.00104119206710555	0.0133037041571895
Cpne9	44.392845136377	0.742357625840626	0.594404577890298	1.24890967104502	0.211698113971338	0.482967557464355
Gnas	97.7774122778534	-0.57795157445078	0.449238730048167	-1.28651324071905	0.198264000849041	0.467246782036692
Rpusd4	215.895111165839	0.674775196713263	0.379408984114242	1.7784902966612	0.0753233642077323	0.271857442279024
Ppp6r2	136.471067901948	-0.060137196616564	0.413813892174111	-0.14532425748351	0.88445486332175	0.956158850084735
Irak2	239.880194605574	1.47561944433825	0.432597730488577	3.41106607903763	0.000647094072524061	0.00902817678085543
Msrb2	422.42081583286	0.530044617222899	0.331866283717713	1.59716320466516	0.110229332328444	0.336350088026354
Knl1	532.695025707446	-0.439096156411714	0.353071153035283	-1.24364778214502	0.213629222146448	0.485225238062963
6030458C11Rik	748.382232265279	-0.196227691857791	0.313686717313682	-0.625553079002596	0.531608122965854	0.768157884786589
Smim10l1	45.2766990030013	1.11334794448891	0.601572034893845	1.85073088493114	0.0642082785256663	0.246494492984126
Rerg	227.528432256761	-1.69285351993602	0.426514578721436	-3.96904022603564	7.21627003723891e-05	0.00131415892537456
Rit1	67.6051836329925	0.460570530934753	0.50211581395568	0.917259560710442	0.359006642723634	0.636594531244257
Pcgf2	232.214911350597	-0.252765977304356	0.470982487031542	-0.536678080956815	0.591489999175515	0.80911947042071
Pum2	123.861975417453	-0.680280710655983	0.457797848955957	-1.48598494337056	0.1372831036198	0.381529116194905
Pcdh11x	3.57798091943528	-2.27980280268788	2.18019382917465	-1.04568812744092	0.295705046083049	NA
Gm7616	1.96587900450277	0.543037261157816	2.68897679329302	0.201949404142233	0.839956278759916	NA
Scoc	146.466700862881	0.230152578469273	0.409661886495589	0.561811059452197	0.574244756183597	0.797571331382334
Ptger4	12.1855696650167	1.20067824583905	1.06323478193614	1.12926915695198	0.258784307792423	0.534607000963226
Ptpn21	271.26692328846	0.0720176389914896	0.365560517019971	0.197006065038351	0.84382279158177	0.939251481985854
Snrpa	67.0253347147778	1.08141869109829	0.560105379974763	1.9307414814459	0.053515030322347	0.219765954775576
Hspbp1	317.631698981599	0.181745108130769	0.35649555049589	0.509810312857929	0.610184359953132	0.820218145574982
Lrrn4cl	5.96097404284005	0.790995274399527	1.48187972410589	0.533778323255474	0.593494912771261	0.810028262125455
Opn1sw	35.1405848537605	-0.125228526137932	0.649403714223132	-0.192836171699049	0.847087274198101	0.940804254273343
Bckdha	229.23877591009	0.587457386532741	0.402608141283448	1.45912942709013	0.144529488254422	0.392193834095115
Bcat1	3762.35899031944	0.032754968086366	0.303880434869403	0.107788999645347	0.91416306905911	0.96636096033551
Mmp23	4.89489445895167	-3.43423670165783	1.91866973782715	-1.78990507535029	0.0734691728013562	0.267859438865307
Fhod3	1504.15372255311	-0.829174201943021	0.324766719025654	-2.5531378474699	0.0106757235389473	0.0776104756372017
Abi1	969.547019375977	-0.606549660214577	0.350082546251134	-1.73259040391995	0.0831684960691831	0.287735207403073
Slc25a32	150.333822820417	0.605441423267223	0.404566153469028	1.49652020584459	0.134518146441216	0.3771801192136
Mbnl3	6.45699400585499	-1.26125530379319	1.44741775577009	-0.871383053555363	0.383545035627328	0.657117224495183
Zfp809	768.130278493571	0.0360292505368252	0.328759853276523	0.109591393771917	0.912733436319807	0.966024823535054
4933406I18Rik	5.82802392976985	-1.48402064318282	1.65051132346092	-0.899127816991286	0.368584582920686	0.644978526559423
Tmem108	240.381873166193	-0.565184422328668	0.393819846320542	-1.43513443420687	0.151248792821288	0.401925298027018
Zfp87	32.5325213265314	0.618147763216433	0.677681793273258	0.912150465531514	0.361689515519199	0.638664147141785
Dlg1	1105.73367668152	-0.834528758740431	0.323881494740974	-2.5766484726392	0.00997633502936007	0.0737841594824508
Tmem38a	74.1595224754645	0.613635283764962	0.519300882904484	1.18165653856173	0.237342009871416	0.512590848494642
Ubxn4	224.955086470248	-0.386655946600671	0.38499407556101	-1.00431661457969	0.315226027813861	0.593906485467862
Rnf181	105.287575557011	1.17956711390189	0.439933539650269	2.68123934092318	0.0073350033357108	0.0593349376978034
Ccdc59	310.006212465102	0.709454320141748	0.350531286789215	2.02394007861662	0.0429763175272211	0.192042138987237
Aldh9a1	225.360061118821	0.337909522799692	0.378626642162046	0.892461029340541	0.372145872033107	0.64800319050954
Atxn7l2	73.0773748938716	1.01551228838113	0.523083840119918	1.94139487877952	0.0522103990057719	0.216578099080488
Atp9a	218.183782452364	0.211273155761432	0.407908354249682	0.517942703453705	0.604498246232594	0.81620776615012
E130008D07Rik	4.39335384662882	-0.831792225956904	1.66690239361899	-0.499004758251628	0.617776031949302	0.826011898724974
Mep1b	191.387130211023	1.42076742047482	0.495415048192905	2.86783258937584	0.00413294158072338	0.0393114374734163
Smurf2	461.700926361879	-1.04191374413257	0.34640947268421	-3.00775188409003	0.00263187918359386	0.0278886846822928
Dzip3	624.919753570289	-0.652932006977904	0.377509275696281	-1.7295787124002	0.0837055721139192	0.288560279040041
Bin3	20.6426965023811	0.309002773167463	0.811840903629634	0.380619862569073	0.703485340573675	0.873282257850868
Aggf1	460.744072042264	0.641735849403459	0.34834783388456	1.84222718495826	0.065441925563512	0.24938121792026
0610030E20Rik	76.9457351704641	-0.000439355441621162	0.494776226173965	-0.000887988182089175	0.999291488032449	0.999429378399226
Slc11a1	18.1292432838657	0.395610230429157	0.869927807002385	0.454762139162282	0.64928037098142	0.845034008504383
D230017M19Rik	257.53521483843	0.213643536265586	0.398838211768294	0.535664662917761	0.5921903300073	0.809313757309873
Adcy10	55.2574247123838	0.54285256192959	0.569026448643339	0.954002337191614	0.34008245932611	0.617818285345541
Elovl4	25.9474622495733	-0.714555960198539	0.735966255677907	-0.970908590829824	0.331593799785865	0.610217343036092
Vash2	23.4364074756197	-1.06894366770229	0.767998276109416	-1.39185685821774	0.163965748180262	0.419789382836644
Cahm	12.012176313599	1.19907298543733	1.09703885991574	1.09300867020282	0.274389993014236	0.550989291328723
Gm11532	5.74414447394294	-0.355999046028846	1.42752395350095	-0.249382187357188	0.803065162404998	0.920399344687689
Apobec3	33.1279202630236	0.894931346366987	0.706585429755865	1.26655788341998	0.205313419943797	0.476619962431539
Smox	76.1874936515052	-0.03362619552674	0.541806759887524	-0.0620630786033761	0.950512599297776	0.979937618279564
Uimc1	295.336563024575	-0.786705022745739	0.377442111196818	-2.08430643907539	0.0371323020171771	0.176272743750709
4930546K05Rik	61.9604121252248	1.5387222519189	0.577939559846386	2.66242762881275	0.00775792501779692	0.0615875580821381
Ica1l	54.4279617187889	0.0711869395847164	0.574747527092787	0.123857757065606	0.90142790030546	0.962018614652723
Irf8	2.22045684683723	-0.162708552024224	2.36180337736447	-0.0688916586298518	0.945075858194621	NA
Icam5	2.340356387446	0.697413259294535	2.16697181124339	0.321837716428054	0.74757563962758	NA
Dnase1l1	159.011161491058	1.7014568959464	0.482210454116657	3.52845294294424	0.00041799625758712	0.0062146397435722
Tspan4	81.7284521697093	0.0085329269551873	0.498618149625326	0.017113149534567	0.986346348637377	0.994510445144843
Zfp410	302.747707124527	-0.0397474062028609	0.370207098902641	-0.107365326922901	0.9144991605755	0.966434339265324
Ldhb	73.2661418592529	-0.785898027732624	0.55414833561962	-1.41820876688888	0.156129823119069	0.408161932539949
Nkiras1	109.526714916039	-0.25800746837435	0.450751584862261	-0.572393923924173	0.567055131307343	0.793165397260518
Mus81	40.2549948355665	0.975911870404477	0.613468031483618	1.590811289782	0.111652051413557	0.33810489602902
Ldah	451.191393149343	0.159174211128544	0.327214106112865	0.486452778639197	0.626646177877116	0.830866262175788
Bspry	8.6705090399034	-3.45473624273507	1.6369576703863	-2.11046156246654	0.0348186186226006	0.169429572189734
Tatdn1	311.104731188812	-0.562794770134751	0.364282700060161	-1.5449396033405	0.122360872934251	0.357393353627826
Drd2	13.0838993482042	-0.788243341686412	1.08821002486808	-0.724348539044166	0.468851784564387	0.725189443986914
Chaf1a	795.835774279427	0.532025999086544	0.334743616351948	1.58935368173586	0.11198056548535	0.338604563470095
Vsig2	10.2703508529421	1.20954649145258	1.31699356226129	0.918414885320913	0.358401700662871	0.636167650086952
Slc16a8	20.2845844120886	-0.0585935006348425	0.830430962460789	-0.0705579431446225	0.943749583454931	0.978172277150771
Sgk2	16.7020209783367	0.237817800911311	0.883621771652104	0.269139815858842	0.787822091817092	0.913256220950066
Ldoc1	5.20384473550628	3.99393758683455	1.84265170480608	2.16749458208374	0.0301971623649582	0.155813230201245
Prkg1	208.701697931574	0.652391123072641	0.392762551285626	1.66103189048237	0.0967070420291996	0.313897286443188
Glrx3	63.3107750957997	0.142517500857505	0.546922340675331	0.260580872746077	0.794415741539419	0.916172872191961
Bloc1s2	102.477104773169	0.921334850577112	0.467665608474809	1.97007185023044	0.0488301365623284	0.206971245499273
Ebf1	1243.6769849069	-0.186736757571901	0.354855993751313	-0.526232502367616	0.598726673902353	0.812729830966243
Gm6938	67.9780334116311	0.365210545578107	0.510610285795951	0.715243221175634	0.474458766257667	0.729270944297651
Zfp229	722.568300149126	-0.0513131577482622	0.371331218479728	-0.138187028708074	0.890092606336072	0.957973129836358
Cox7a2l	502.287537638163	0.438604743023375	0.356598935924362	1.22996649411317	0.218709652087393	0.491918559605717
Shcbp1	376.570955211893	-0.545926757145477	0.413053812192961	-1.32168434482441	0.186273283861197	0.452525142090148
Srpx	6.65244059396556	0.178762592388496	1.38116887250567	0.129428483328176	0.897018610790332	0.960495034866054
Pigp	922.216721151696	0.74393773236209	0.331525430277797	2.24398391320605	0.0248334364015786	0.13698078161236
Pcdh9	32.015796155716	-1.23430728196324	0.806158717750703	-1.5310971087767	0.12574539428886	0.363142939224589
Pik3r3	39.1757689106666	-5.15205327629334	0.940993811578813	-5.47511919090004	4.37217225039135e-08	1.17151587692556e-06
Rp9	260.542490311292	0.0238697617500069	0.353699331164395	0.0674860245605398	0.946194787445722	0.978878078704909
Nemf	775.012994681886	-0.427727113280089	0.341157310628602	-1.25375332714394	0.209931678305655	0.48106307423809
Gm2762	2.56534806628312	0.327809789425502	2.07499523378698	0.157980984287483	0.874471782877257	NA
Kmt5b	231.109155418433	0.234659469968055	0.365027960079459	0.642853412974105	0.520319220958809	0.761576622401213
Suv39h1	520.877981915815	0.0776270309522924	0.330741679922133	0.234705922067543	0.814436990975983	0.925781936832065
Stag2	180.500707137561	-0.647032069971467	0.47157681404517	-1.37206081957518	0.170044505188171	0.429361635117178
Mgat4e	25.004021664529	0.803303143134019	0.756662652447183	1.06163974201184	0.288399264567158	0.565256319519405
Nol4l	173.276974162255	0.15632570810258	0.466571366553888	0.335052082722536	0.73758579815601	0.889531580553664
Tor1aip2	1271.75503850565	0.158897495372947	0.325556875059946	0.48807906558167	0.625493838645474	0.830617115560054
Ktn1	1224.85754148472	-0.264887043124822	0.308626410456656	-0.858277302752166	0.390739359408154	0.663274853493227
Unc5d	86.4605499900882	-1.15563005269245	0.492538797609668	-2.34627212780154	0.0189622572206203	0.114579775185541
Miga1	801.616180386467	-0.254751870181917	0.33128183470133	-0.768988346166311	0.441900228817398	0.705761571243123
Setd3	642.179687727625	-0.614143313663604	0.343260221762744	-1.78914792547122	0.0735909955827099	0.268101299815774
Capn12	29.7349071058353	0.185927042370402	0.692910941183423	0.268327473734008	0.788447260385828	0.913447278383125
Mrpl52	80.1120903153244	1.38018152413036	0.516104932308702	2.67422657240721	0.00749018279319693	0.0602205711426415
Gpr180	112.37866799936	-0.0162432020885892	0.440386741439867	-0.0368839489478752	0.970577537923135	0.988408244999975
Dr1	155.557577378728	0.283112628380438	0.393533026146278	0.71941262758263	0.471886718698249	0.727245361923221
Zfand2b	53.5680886340648	1.08068460815778	0.553587387000071	1.95214817666653	0.0509206148460096	0.213616914447856
Lman2	560.08251921158	0.668524279132264	0.361873053942571	1.84739999800692	0.0646891894927434	0.247815668839009
Cmc2	387.880090547633	-0.201644650941149	0.345528249413643	-0.583583690431498	0.559500435747261	0.787734879233906
Carhsp1	214.491384270136	0.491630900604922	0.386909186979349	1.27066225654436	0.20384882847714	0.474873682249135
Pdgfrl	54.6251394992059	-0.416923565214192	0.598844954133554	-0.696212871689673	0.486295527892229	0.737214649719959
Zfp385a	84.8536922513291	0.579169248015365	0.501622840854767	1.15459106094224	0.248257928993109	0.523266756523187
Nde1	529.047424040852	-0.280561749095209	0.351890232296681	-0.79729905335555	0.425277370000159	0.692367975017942
1700111N16Rik	19.3192608887366	1.36885897682365	0.924665145946103	1.48038344780808	0.138770944750585	0.383985105680097
Gm35978	5.35492940265356	2.63447492230889	1.59195530669955	1.65486738931805	0.0979514005232927	0.315955385399566
Cd46	13.6636695414318	-1.26185850272433	0.997833525646152	-1.26459822234095	0.206015390638752	0.477280810378145
Eif3k	666.174757040338	1.08536171866435	0.343765337425615	3.15727503765328	0.00159251062119153	0.0186772119456249
Fez2	234.199334575819	-0.132010205622242	0.366440187611396	-0.360250349402826	0.71865992540871	0.881781201727321
Tdrd3	508.633081081188	-1.03809706036448	0.414537113516857	-2.50423189267049	0.0122717573399418	0.0852861120335736
Septin4	14.6325760809615	0.0477763686020314	0.967106166106742	0.0494013690289699	0.960599437168524	0.984187171761275
Sh3bp5l	258.678262746028	-0.644485556088096	0.376535965357019	-1.71161752231826	0.086967177036327	0.294826051992188
Apba2	32.6961275504521	-2.47922139736131	0.744968005629226	-3.32795687684235	0.000874854074176202	0.0115816298258066
Cpsf4	363.2991626939	0.677771960967452	0.368376634359682	1.83988857530436	0.0657845976588462	0.250122730068602
Nlrp5	4.05755044060686	-3.04732463229888	2.09010812877001	-1.45797463315555	0.144847535166175	0.392531189725943
Abhd12	453.622483630904	-0.355662190661492	0.33507599517186	-1.0614373926699	0.288491171108136	0.565291618541523
Tbx6	32.764929138066	0.573969750540066	0.697357551193152	0.823063792107831	0.410471717751804	0.680644934858173
Gm10451	130.276170723946	0.264058107604915	0.431677130437355	0.611702795877521	0.540734411744437	0.775013449935471
Slc24a3	13.4330434228307	-2.375516763896	1.1951384653985	-1.98764982692103	0.0468504315072046	0.201586184365817
Cdc123	634.425318915458	-0.698213102967685	0.334894245561778	-2.08487638178568	0.0370805230583797	0.176235823689925
Scml4	13.0442872362918	-0.50452978936267	1.00557962016021	-0.501730324727829	0.615857230272129	0.824632034918232
Ppfia2	7.63961091318666	-1.63008886470051	1.49184313583803	-1.09266773800908	0.274539709676606	0.5510215390181
Cpsf7	817.977360397173	-0.121759133110962	0.318941720003587	-0.381759818406925	0.702639525661493	0.873248354413474
Rps21	388.387293551076	1.13130960902755	1.09406423962631	1.03404312841261	0.301116001420706	0.579115945329268
Cdk11b	256.481476210044	-5.52961996785288	0.500203601334813	-11.0547384167104	2.07942113420351e-28	1.66537506969139e-26
Hnrnpc	2083.47437886543	-0.280445143048429	0.311406479252972	-0.900575812427489	0.367813899710296	0.644100319967953
Stard13	26.7443645393483	-2.48528816523265	0.838355439233589	-2.96448027760715	0.00303194677237409	0.0310608483479398
Lysmd4	35.5406634241054	0.0868118918289903	0.642761897948304	0.135060731051566	0.892563857712599	0.958427329284847
Zkscan8	303.286743641474	-0.037882281988598	0.364019427572419	-0.104066648973183	0.917116457379335	0.967366671481543
Prom1	232.454482108114	-1.15948642559176	0.377626479841828	-3.07045847546873	0.00213730403928342	0.0235607295463517
Fyb2	21.7634581324118	-5.50839878533043	1.31287045285552	-4.1956910320813	2.72040883825974e-05	0.000529329483482057
Nsfl1c	447.299739692691	0.363461423856273	0.339332050208149	1.07110844269889	0.284120672487987	0.560471403862855
Atp6v0e	291.228874723955	0.336933504074395	0.352744646229034	0.955176804740581	0.339488293652773	0.617468294202083
6330403K07Rik	8.12718167376948	-0.0845371455592284	1.30056275136242	-0.0650004357503479	0.948173653311478	0.979828144340608
Abcc2	13.0280481656043	0.49755196630609	1.01885556160812	0.488343966558687	0.625306224115129	0.830609275613755
Adat1	843.622217101081	0.0567710276236515	0.330963130478638	0.171532785363582	0.863804853460549	0.949236670519099
Slc25a13	3887.5343189744	-0.249333717851667	0.309607528500578	-0.805321883027793	0.420633957071206	0.688496204394053
Sema4a	32.4152881095694	0.0763422005743468	0.730392913134695	0.10452209927216	0.916755031646723	0.967266670787325
Chek2	780.597833471905	-0.573668285811243	0.323880563083717	-1.77123406341294	0.0765217869889109	0.274162091989929
Keap1	174.617725050095	0.805219767101943	0.446036308793103	1.80527851932218	0.0710311092716379	0.262249137142341
Klf13	1469.36513660687	-0.387151200129823	0.296205359646336	-1.30703644455345	0.191200334330424	0.459108836583374
Reck	74.4921730101689	-6.60101013510836	0.971779336098066	-6.79270477350655	1.10050443366983e-11	3.76247930907495e-10
Pld5	7.94427326909186	-1.40691157729258	1.45663981141109	-0.965860994784743	0.334113742394952	0.612320547699296
1700027A15Rik	2.59165415815654	-4.60513107494458	2.54855336898663	-1.80695885398535	0.0707686949027198	NA
Myo18a	465.037787421108	-0.324738825254562	0.364462351036467	-0.891007875933034	0.372924944993216	0.648580684177764
Prrg1	334.932509498394	-1.41910390894191	0.418144859980851	-3.39380928658766	0.000689276760347006	0.00952241220198464
Arhgap24	22.4593798989208	-1.22458173635569	0.819313189840648	-1.49464423561137	0.135007314936628	0.378107080884849
Cd72	3.57705521595136	-5.08001130351101	2.29950998961129	-2.20917122624449	0.0271627334485277	NA
Catsperg1	49.4326778505869	1.3611467793236	0.573444642520545	2.37363239342641	0.0176140770978503	0.108745171043628
Fh1	556.399198180115	0.235366659318088	0.320815563841439	0.733651000281322	0.463161469375351	0.721496973943713
Fkbp7	28.1335330401387	0.455489617297564	0.707445812454083	0.643850891869019	0.519672128869208	0.76146438694916
Cd300a	3.26574456395477	-1.69592910561755	1.98342530152151	-0.855050656214065	0.392523104823275	NA
Hivep2	263.185877990366	-0.642358773794318	0.404261804255177	-1.58896726584847	0.112067783192071	0.338746876020383
Cgrrf1	22.0544757981889	-1.50026696990827	0.816467171462992	-1.83751046257011	0.0661345733615422	0.250813366179698
2210408F21Rik	11.6903838320878	-0.134008925903961	1.04981761276478	-0.127649721508328	0.898426180887933	0.960868024320069
Akt1	164.003352098149	0.687749464840313	0.460541002899166	1.49335121196775	0.135345276711942	0.378655162442427
Efna3	10.2531450059999	1.31283737918439	1.26249398617552	1.03987614480555	0.298397446749361	0.575668004801535
Plpp1	1183.71005052562	-0.701434719147305	0.32194680335713	-2.1787286341502	0.0293518332822129	0.153493569718239
Dgcr2	946.438781783206	-0.40640784877373	0.304770693558327	-1.33348729836438	0.182371941002965	0.448120023535017
Ptn	2978.77880868883	9.81987401325774	0.484623417297986	20.2628962257094	2.73397897066605e-91	3.9631759158775e-87
Twf1	462.022663159054	0.502396471694198	0.358793581367983	1.4002381809025	0.16144200591279	0.416081669399584
Ptgs1	28.2642866519467	0.754870225735145	0.717236879990524	1.05246989773465	0.292584014365415	0.569704322104773
Ptgis	25.1608730007055	-0.0814068168814705	0.73407771906606	-0.110896727644917	0.911698240558499	0.965515611859731
Cst7	16.4063202138921	-0.407687991055134	0.907550082151254	-0.449218174371988	0.653274278135369	0.847414556118525
Plxna2	47.4314259663437	-1.14242140399644	0.598106739838147	-1.91006274951121	0.0561251344697523	0.225969580199886
Gm14023	1.40419928893055	0.541523403702686	3.09565698667883	0.174930041032633	0.861134604880629	NA
Etaa1os	13.2430960415678	2.06134696686144	1.13777257144839	1.81173902288516	0.0700265309485976	0.260083164906705
Trip10	304.932911707284	0.189549893813105	0.394140151891416	0.480920030358454	0.630573336116602	0.832873902537245
Gusb	107.390986771997	0.620127760865888	0.452785360771176	1.36958438720213	0.170816676020702	0.431011059285657
BC055324	584.250597713683	-0.572515008252124	0.3886220519512	-1.47319228380796	0.140699195108987	0.386869410527289
Sowahb	9.34749977446574	1.77241035522437	1.18073044121887	1.50111345769549	0.133326218597559	0.375280944619459
Nlrp3	4.69620586833697	-0.468146997640916	1.7951236553063	-0.260788161448987	0.794255874421272	0.916172872191961
Sgms1	23.2114568695534	-0.673176076930444	0.766594020135459	-0.878138961756436	0.379868311394389	0.654220154683742
Ctnna2	19.6947170625385	-2.25954451492386	1.0172306420059	-2.22127059647772	0.0263326391388453	0.142219797673883
Map3k13	57.6928924430346	-0.365949006443416	0.590467420708788	-0.619761554336286	0.53541478351711	0.771048351069345
Dip2b	492.963408136826	-0.444193228709101	0.353009769056957	-1.25830293562621	0.208282219902517	0.479095376024578
Fbxo44	16.5851991491489	-7.3096079542603	1.68202799984131	-4.34571122178103	1.38825110021282e-05	0.000280279776444081
Ap5z1	183.04773615103	1.18608813111524	0.443679136979247	2.67330156470872	0.00751086975794485	0.0603199822776557
Fbxw8	439.168131648547	-0.366265692758814	0.330758782109061	-1.10734986512934	0.268142692831304	0.544281090005643
Pax2	2.64497767058042	-2.47417613231787	2.29286510091842	-1.07907618783452	0.280553765429362	NA
Dna2	322.83605495405	0.300977074630946	0.345198054836188	0.871896786248616	0.38326468707805	0.656947487747832
Kdm5b	1681.52992028669	-0.471437765335637	0.324284554397646	-1.4537780444441	0.146007852458606	0.394066250091222
Supt3	440.515342409675	-0.510051130947721	0.392016729130107	-1.3010953182522	0.193225830099033	0.46178233334272
Esrrb	5771.82658304471	0.0311481586995712	0.306635254342378	0.101580487756937	0.919089667836723	0.967960391355816
Chchd7	68.0705258295385	-5.43968296167766	0.778268903364411	-6.9894646158445	2.75937195108325e-12	9.75606239095191e-11
Rxrb	46.2437477113579	0.535335018163302	0.587960576819089	0.910494749596145	0.362561649416511	0.639314785933863
Cadps2	333.537630459018	-1.47200259329425	0.487717097682763	-3.0181484313099	0.00254324303850798	0.0270880610479146
Gabpb1	471.582332464828	-0.285758920357578	0.326083943011976	-0.876335454355943	0.38084769623437	0.655162525797254
Dll3	3.72485680782373	-0.83179161995238	1.98674843194315	-0.418669825821301	0.675457450850109	0.86005003808414
Fam57a	33.6000826624506	-0.774978199198857	0.656619047657176	-1.18025543420342	0.237898637335663	0.513257723890128
Mettl7a1	11.2378317314667	0.939326764981433	1.05274947946397	0.892260488658436	0.372253327007217	0.648020564125007
Ckmt1	7.64605426232749	1.9493373701719	1.36844959156832	1.42448606231659	0.154305816885349	0.405367365271842
Gm4788	5.74258958732353	-1.46276170651757	1.61881195805952	-0.903601989863599	0.366206485778033	0.643146258521731
Spag7	159.777216549785	0.946760662232057	0.451547395483219	2.09670274195445	0.0360198976405569	0.173277332562958
Gal3st1	11.5728797323898	0.676974817950334	1.03747258155878	0.652523093124251	0.514063780355609	0.758001795389354
Gpr68	21.7809639202567	-0.47455204520579	0.845157510832216	-0.561495388875507	0.574459872881841	0.797784034472928
Golph3l	162.285558179087	-0.317069143822956	0.407233437630685	-0.778593098021832	0.436219446102289	0.701123970584186
Sptan1	723.163352965267	0.643360951632231	0.313373715691073	2.05301504056729	0.0400711188157634	0.18487341837121
Slx1b	124.598699858888	0.253142394021486	0.430661255491644	0.587799322073906	0.556666999131705	0.785721657790921
Rprd2	797.394337594345	-0.382298243587427	0.313919128995635	-1.21782398164319	0.223290868942674	0.497437288488243
Edem3	366.701995027104	-0.847506431587124	0.371535342161871	-2.28109236299216	0.0225429819599851	0.128577519245582
Pcsk1n	3.29213280136975	0.752446727437684	1.88031089626291	0.400171444484611	0.689030245340924	NA
Gpr162	11.263253192627	0.560716957647464	1.05611529895928	0.530923998733857	0.595471446651267	0.811032080609539
Syk	310.978751589003	-0.193671893981349	0.362527233784651	-0.534227158493683	0.593184381364465	0.809976471424249
Frmd4b	171.825649783194	-0.254181102007392	0.410354683550176	-0.619418060026388	0.535640986652833	0.771297481128387
Pomt1	147.718889006583	-0.00566081782923446	0.41941172322884	-0.0134970424423396	0.989231245177371	0.995597232745531
Mpp4	10.5307488685839	-0.349019850290831	1.08353649746494	-0.322111761908716	0.74736802806241	0.894767668879476
Chst10	35.5377065874123	-0.513212299627393	0.7184206391286	-0.714361853871414	0.47500345349536	0.729798628708928
Abcc10	108.474217923951	0.387867687950456	0.438881400440411	0.883764241458482	0.376823493295958	0.651530696423928
Chd6	1508.90432092251	-0.613864769765418	0.330312278246835	-1.85843763672234	0.0631068917457074	0.244402218206191
Tyms	896.403934042362	0.431696112734218	0.307526002652153	1.40377109256194	0.160387024643562	0.414533118169631
Fam131b	9.01245477719359	0.00185359732314581	1.1563281907696	0.00160300279621491	0.998720989365738	0.999277905362518
Ahrr	14.7952826559141	0.53605264398204	1.01550042901232	0.527870425917403	0.59758927242459	0.812326902950756
Zbtb17	142.918500205474	-5.89322187752873	0.642371059335147	-9.17417089684615	4.55062740229359e-20	2.31459280082975e-18
Gm21992	2246.33410266144	-0.776413478571344	0.35276331038709	-2.20094736530105	0.0277397502363984	0.147619463813081
Sergef	515.111633626319	-0.665860530842356	0.333225622719648	-1.998227283388	0.0456920248995287	0.1983176634912
Armc3	2.58753052859026	-0.880500760751037	2.19945886282727	-0.400326087308223	0.688916356009123	NA
A730082K24Rik	516.170523497928	1.2866809179663	0.511385224838139	2.51606979527724	0.0118671679434871	0.0834241524321044
Mettl26	2.56290854895057	-0.224486734229507	2.06990735797894	-0.108452551445924	0.913636716895857	NA
Acbd6	588.918376753525	-0.289349782084043	0.336768601771831	-0.85919465342581	0.390233132648111	0.66285674840251
Ccdc88c	1456.79744352263	0.210532626846236	0.353469207976146	0.595618011683901	0.551430441247091	0.781381786541333
Nudcd2	371.290951559876	-0.000169519691889663	0.353391374648379	-0.000479693914596341	0.999617259646311	0.999686222547977
Zmynd19	466.677045678543	0.562559961051503	0.34724910838439	1.62004724409191	0.105222128691894	0.327699915602617
Tmprss13	4.19462418324335	-0.232527701287918	1.69033701314737	-0.137562923534968	0.890585859607722	0.958129730430181
Odr4	147.189769275555	0.460545866118596	0.406268227037856	1.13360050200451	0.256962162372272	0.533207827865218
Elovl1	13.5122502848163	-7.02912112396489	1.73502042093532	-4.05131895806482	5.09297248588213e-05	0.000953846629914048
Nfatc4	94.343283456567	0.830511184347694	0.510478370088721	1.62692727647471	0.103752544071032	0.326246611465005
Camta2	55.9661927644702	-0.107009136738081	0.564918108534794	-0.189424157451115	0.849760392289542	0.942473347102464
Ephx2	426.694129762473	-0.245348967381866	0.330716187879263	-0.741871660275176	0.458165097765305	0.718939300411979
Hdac9	48.9306078056727	-2.39756463927168	0.723875002047778	-3.31212520461292	0.00092590097543439	0.012157775492397
Styxl1	6.9299152309352	-0.572380049234576	1.30800242763261	-0.437598613842441	0.66167727621468	0.851536901802231
Pex5	250.471611245615	-0.24294407681636	0.400429977773976	-0.606708014636932	0.544044702397797	0.77668274791757
Coq3	104.625261292183	-6.31443614190632	0.809277465612672	-7.80256019747925	6.06636754061016e-15	2.50535794497678e-13
Chrd	5.77373063744028	-0.524068250465935	1.43201292338844	-0.365966145910109	0.714390337454667	0.879398975181968
Dync1i2	424.568726197829	-0.646448468071656	0.362758520830666	-1.78203524094039	0.0747434850454445	0.270735022293544
Dennd2d	8.08618497362267	-0.895716406173992	1.24037209593747	-0.722135244018862	0.470211331488221	0.726069101336875
Gm15290	133.933504472173	1.97236733578534	0.443757929300073	4.44469203941054	8.80178561270077e-06	0.000181753111455428
Sh2d3c	14.18427383187	0.969036720400187	0.972510650104396	0.996427874899019	0.319042294819113	0.598065059575567
Pard6a	14.0364598084903	0.650925240959193	0.957442895005464	0.67985803054654	0.496594358290235	0.745663125934871
Srgap2	1575.57425318657	-0.903733166828177	0.315150111457038	-2.86762762878278	0.00413561962934326	0.0393114374734163
Nrip1	607.961489277333	0.102922891791441	0.316696748626973	0.324988785763225	0.74518955908809	0.893340047017941
Tes	93.4911430128939	1.9793472400123	0.508426258015843	3.89308618271762	9.89769701093449e-05	0.001751856115635
Dnph1	80.8366118387655	0.79324778203684	0.55768538801913	1.42239298191838	0.154912199359671	0.406237011373525
Fbh1	274.963503117961	-0.380491533075385	0.359156203511721	-1.0594040402339	0.289415810465049	0.566177002496807
Rpl15	632.651278638863	1.17418673519062	0.348260282611672	3.37157808058147	0.000747388497116247	0.0101348397139356
Sh3tc1	513.36222278543	0.437057266865186	0.38409992549354	1.13787386525421	0.25517315566032	0.53131141402643
Ghitm	784.747577960308	-0.343984178076066	0.337019273014745	-1.0206661921706	0.307412617191695	0.586117755992477
Atp2b1	1309.51783620055	-0.502480653505988	0.34004407558447	-1.47769271569376	0.139490045001468	0.385005272723015
Lrriq1	19.481035336	-0.285801355202305	0.90690364375353	-0.31513971431344	0.75265557595144	0.896728464616757
Sgtb	168.098206945698	-0.0160050110899448	0.396110002590899	-0.0404054706653666	0.967769868852406	0.987806703602901
Zfp532	1133.80781310567	-0.469535496632901	0.319898312682971	-1.46776484281811	0.142168110386039	0.388679944357026
Tnks2	1232.88170953592	-0.335248427189813	0.303091240508298	-1.10609738053658	0.268684372389238	0.544810275864373
Mbtps1	2184.33935978855	0.231514488365321	0.295998137448718	0.782148463368054	0.434127328015638	0.699778688637239
Cyp4f16	202.637327405117	-0.292774133065882	0.388962334058956	-0.75270561550442	0.451626834735019	0.713857005377695
Toporsl	4.22496875549049	-5.31876658872406	2.19378466631764	-2.42447067407569	0.015330721472843	0.0987268496092104
Prpf38b	839.11098387	-0.0279035555059232	0.314227936636338	-0.0888003651254487	0.929240567510774	0.972091453174293
B4gat1	5.79914909494957	2.01003480138824	1.57602799192664	1.27538014025439	0.202174724522559	0.472320121567927
Rcor3	6.91017228596062	0.117831813224018	1.35457630049043	0.0869879483210771	0.930681091639733	0.972382359225503
Man2a2	51.7875194824524	0.763587665019905	0.575176239256648	1.32757164309631	0.184319657591782	0.450435063355761
Gm1715	17.2685416594542	-1.1370538039813	0.879161487386046	-1.29333896024271	0.195893851371026	0.464738707884153
St6gal1	141.158304244841	0.0741571720436794	0.425129260827676	0.174434410605622	0.861524073088707	0.948049264669695
Fam227a	16.2715691944811	-0.184799595732964	0.904288925166989	-0.204359016891463	0.838072954105108	0.936656646129484
Arap2	177.93567886975	-0.594813755499382	0.416952565247115	-1.42657415993317	0.153702676799162	0.404883518604515
Tmem158	1.82632166811197	1.03569303908608	2.61564148744467	0.395961389990757	0.692133511576224	NA
Diaph1	779.395279799927	-0.341609847430583	0.318062669243575	-1.0740331402079	0.28280782857614	0.559481755679619
Gfra2	22.2053995948074	-0.602188103482582	0.818595934460148	-0.735635346002197	0.461952645933963	0.720825140523006
Crim1	151.762983002239	-0.827444469378888	0.470199758647982	-1.75977221204479	0.0784464363855751	0.278166464070395
Pde4b	28.6951015520025	-6.74740676360651	1.44387264764033	-4.67313150826255	2.96641689237746e-06	6.55505781583897e-05
4933405L10Rik	2.84374840673668	-0.137364585967635	1.97289381528461	-0.069625939776094	0.944491390083045	NA
Fbrsl1	2137.39688850086	0.304666116023381	0.316561172906024	0.962424144523327	0.335836590154131	0.614062463531065
Phka2	472.149121815533	-0.441700853394181	0.35564145593173	-1.24198359338336	0.214242615457409	0.486094999791923
Eif2ak4	159.087553849443	0.105102440787826	0.406441909999489	0.258591543347383	0.795950408801599	0.916990874676739
Cpq	348.689036235055	0.690975440261706	0.337119191882866	2.04964729656148	0.0403988614820568	0.185793748744891
Cdadc1	70.2404503143155	-0.126297106682303	0.505048647954501	-0.250069190747899	0.802533841384592	0.920228647738573
Axin1	402.515769187126	-0.147674171122211	0.337101404845133	-0.438070470783275	0.661335199527028	0.851292943947422
Arrdc1	67.3653559105115	0.235182039948406	0.532204769292583	0.441901413737826	0.658560547580496	0.850387531793771
Septin2	687.732350215609	-0.598999263697657	0.340281766193176	-1.76030373416367	0.0783563213838547	0.278166464070395
Mettl14	347.771254264476	-0.27299425647121	0.35502651951226	-0.768940463507495	0.441928654951285	0.705761571243123
Pcnp	705.524992014787	-0.462613764510238	0.323251114352263	-1.43112813528032	0.15239349507946	0.402987825079874
Kcnc4	6.73867441793247	-0.172522408982473	1.39426898296237	-0.123736819143691	0.901523658205768	0.962049981548205
Paip2	389.482908296241	-0.454111082190322	0.348006689444269	-1.30489181950925	0.191929687182533	0.460119537905254
Plcb4	1265.86436754617	-0.463328182964698	0.32762052725284	-1.41422207835935	0.157296707407692	0.409808244173599
Pak1	540.534853551334	-0.837160158751786	0.39295701727054	-2.13041152583725	0.0331376530676541	0.164312052278442
Zfp948	316.637010749942	-0.214531206140647	0.430956652888481	-0.49780228406443	0.618623405904635	0.826309135736548
Kcnj9	7.73052182851912	0.254938524505996	1.36878763704975	0.186251334834879	0.852247668798048	0.944076280520901
Kcnj4	23.5260475931739	-0.572937888962423	0.773695361283453	-0.740521292530432	0.458983746210336	0.71913215684766
Kcnj3	5.10367871201578	-1.97126740812523	1.68565265026177	-1.16943867873319	0.242226933904275	0.51697903914552
Ppfibp2	338.253643120993	-0.0125516672374758	0.340700701533846	-0.0368407437406726	0.9706119872775	0.988408244999975
Uspl1	846.434678907799	-0.1243246354489	0.323715251076241	-0.384055539661983	0.700937283362902	0.872095687891908
Ptpre	32.4170795880538	-0.955048251058342	0.732651888133261	-1.30354983932646	0.192387112789837	0.460661312686073
Amer1	245.018431782883	0.125761003956887	0.366475557866935	0.343163415014296	0.731475525963923	0.887356952293997
Nr2f6	65.1487518105046	0.600261277940382	0.540097952945751	1.11139335867965	0.266399069754666	0.542753356099159
Epn2	1097.04230371282	-0.554607305614691	0.317476614692843	-1.74692333213667	0.0806506379730939	0.282995718636861
Ehbp1	1051.60627917273	-1.12892147517659	0.318728408951985	-3.5419543519469	0.000397174199938069	0.00594162765975464
Apoe	225.762958666777	0.515468260830529	0.50192199911884	1.02698877860598	0.304425748022218	0.582517617530816
Tnfrsf8	16.3221216037552	-5.96814493916354	1.57326604976321	-3.79347468920581	0.000148553779854294	0.00251569578594374
Kif2a	605.29679195192	-0.0711855538428101	0.356479965608384	-0.199690194991244	0.841722882594924	0.93851356865595
Tctex1d2	33.4168777374246	-1.15709379505028	0.680503485208129	-1.70034955029862	0.0890651952838148	0.299070898965527
Gnrhr	2.44961322801142	0.855381396525068	2.20730066969535	0.387523733521599	0.698368518061962	NA
Srsf5	556.310922383931	0.673494434867558	0.34432364615737	1.95599239954535	0.0504660494509782	0.212220890619591
Sytl3	31.9379783794889	-0.130716971865758	0.669599783570473	-0.195216568274175	0.845223408979504	0.940030576689189
Zfr2	24.0359146065199	0.0644636366048337	0.749359750408531	0.0860249520603287	0.931446581871874	0.972499364639521
Gm6936	2.36497836708569	-0.0891660125857775	2.15048077621422	-0.0414632921028703	0.966926556331848	NA
Gm12866	24.0266685093148	-4.54465073690534	1.12195014623425	-4.05067083609654	5.10710076183879e-05	0.000955258485724066
Gm10778	412.973659003377	0.356508305160583	0.330600842081585	1.07836478248475	0.280870997023436	0.557664151876692
Ercc6	319.595997705033	-0.485997176867342	0.346159552205178	-1.40396870105517	0.160328169980223	0.414502791516553
Eif5	572.621900367683	0.878816738056529	0.320491751991651	2.74208847059322	0.0061049895965013	0.0521189217849722
Rin1	16.0918651400912	0.75561899029897	0.945083847757986	0.799525874970267	0.423985549292083	0.691044070326878
Palb2	442.028236769789	-0.270548721173096	0.330452128572759	-0.818722888369975	0.412944534820109	0.683109649071664
Rars2	149.354277464211	-7.67269700344902	0.968896389946099	-7.91900669985556	2.39415450102624e-15	1.00016321748923e-13
Tmcc3	30.6234662881853	-0.751011975499003	0.690150338203908	-1.08818605733569	0.27651297860559	0.552873398326432
Ano2	7.32590482027929	-3.36248636037655	1.6611450178916	-2.02419796234549	0.042949787166198	0.192042138987237
Dpysl3	32.3354561450691	-1.5607779994913	0.787984292049233	-1.98072222408436	0.0476224330509796	0.203939376516101
Eif2ak1	203.378377777112	0.0188075840685464	0.373693215967706	0.050328941669018	0.959860260871379	0.984099525048994
Mmp28	4.62154044789732	1.07786285394691	1.72235320285712	0.625808255913419	0.531440716033446	0.768157884786589
Rab3d	9.54795762650671	-0.38167509894057	1.18639413639872	-0.321710203406045	0.747672247274514	0.89491015576677
Tnrc6a	1050.6961858354	-0.634903634377832	0.326243925431429	-1.9461010148717	0.0516426067196259	0.215329582893628
Capn5	340.265829656877	0.388595274072756	0.41219946970571	0.942735987385411	0.345815961083667	0.62295863947668
Nptn	663.199162795088	-0.826021916336426	0.350952286358949	-2.35365874064027	0.0185896686725751	0.113082600536152
Slc25a44	183.398396626252	0.57308772411354	0.392947081807888	1.458434864758	0.144720716535764	0.392531189725943
Slc25a45	4.87207980985805	1.36949807261435	1.56495043658412	0.875106355191417	0.381516039474854	0.655704698740977
Slc10a1	257.221530946676	0.389742711483656	0.363925897196781	1.07093975582869	0.284196518603688	0.560471403862855
Lpxn	31.384789356023	1.84496507429396	0.698236751726844	2.64232020117974	0.00823401704909383	0.0643105124696467
Poc1b	353.707386247939	-0.32140144136671	0.336205586007486	-0.95596698788804	0.339088913162819	0.617023473429222
Acd	67.6071582582727	0.948013367544039	0.524010408902192	1.80914987839677	0.0704277219055772	0.261438356321029
Tesc	16.9515494876209	0.20048528538371	0.875527136163764	0.228988088549901	0.81887817414032	0.927379590702639
Alkbh2	134.120749332028	1.15359872113268	0.466818560206294	2.47119292048476	0.0134663149874939	0.0906256741219642
Dhx32	459.895965844394	0.368507165068686	0.325396985399594	1.13248487725279	0.257430638729808	0.533384449488048
Wsb1	512.497067596063	-0.67253178163187	0.332663505516073	-2.0216578328559	0.0432117129453916	0.192560173440098
Mtmr14	288.229383657581	-0.216769835862113	0.353439683454972	-0.613314933238756	0.539668121164935	0.774219209524895
Ap5s1	25.5977270609311	0.822823019083704	0.748433849944175	1.09939311155565	0.27159663409551	0.548261357450009
Glis2	212.609457666404	-0.0172595412015297	0.50482773982515	-0.0341889714846249	0.972726460881468	0.989102327226274
Gm13483	18.6885151270199	-0.0778733781409059	0.873976904586926	-0.0891023295148877	0.929000586075542	0.971980692583981
Cyp4f37	6.81409524347095	-0.116635138284912	1.32351885687207	-0.0881250294843252	0.929777303115724	0.972111501218516
Tmem9	187.371574737783	0.0462124889776366	0.39599202948335	0.116700553387223	0.90709735173389	0.964154402155259
Bmp1	3.77250180406193	-0.533389698946917	1.74638650784175	-0.305424770835008	0.760042658130246	0.899647445388046
Nsmce4a	473.742752158008	0.387394942787997	0.324630461664743	1.19334131739021	0.232735727205067	0.507684197370746
Satb1	68.661390523288	-1.72385691454508	0.540600349464844	-3.18878246425771	0.00142873349430559	0.0171164634160776
Dbn1	10.3369833890561	-0.034723368054253	1.08281685011519	-0.0320676281040132	0.974418119157105	0.989434369242182
Psma2	368.345601495252	0.546783562316781	0.335471351468658	1.62989644249209	0.103123385671742	0.325256004938548
Syt14	603.48284846882	-1.39986938714049	0.429269125796822	-3.26105303879474	0.00110999275565659	0.0139963612548127
Cd79a	4.67907273908004	-0.101330781569415	1.56803532383029	-0.0646227671210181	0.948474357054844	0.979828144340608
Utrn	3946.39398458589	-0.81235853778874	0.321320434752688	-2.52818821938291	0.0114652868273892	0.0818320028802725
Usp24	857.066029506892	-6.0977335652281	0.392352226259919	-15.5414781849321	1.81742557331143e-54	1.46363339504014e-51
Foxred2	106.294285686405	0.0877349917687406	0.478878727284487	0.183209206778191	0.854633870671548	0.944666199069688
Homez	20.2009574001884	0.80453131924594	0.814123344437448	0.988217970585114	0.323045908932253	0.602453813956252
Hdac7	77.6393439439759	-0.469320679876977	0.530079581529544	-0.885377773885861	0.375952915783561	0.651034938143412
Xylb	82.7533463162565	0.669745158443016	0.479864278955945	1.39569704979958	0.162805743100456	0.418117597699266
Pmm1	776.82921248817	0.653944093753488	0.368034311300804	1.77685632473273	0.0755918818942918	0.272311113305083
Sh3glb1	233.364039752008	-0.0100315256648973	0.413395581076626	-0.0242661656875279	0.980640301049468	0.99190383233231
B230311B06Rik	2.73209312160949	3.09310471601061	2.35446413565918	1.31371918950238	0.188940720801702	NA
Foxp1	340.663174102922	-1.8676696964	0.359418655405786	-5.19636270491131	2.03225566294447e-07	5.14128762478937e-06
Eps8	592.18703158963	0.272753975010937	0.319321130913635	0.85416826074284	0.393011766465085	0.665548897976386
Cast	475.425989505369	-0.0798181576364043	0.334733830690376	-0.238452616133189	0.811530062292562	0.924158455942438
Kcnq2	62.1271409115862	-0.362142944259288	0.554702678954971	-0.652859555215319	0.513846825097488	0.757972941279016
Ube2h	490.158578900534	-0.229402168083423	0.341724956914541	-0.671306451114111	0.502025325838579	0.750103147409908
Spx	5.44516063422343	-0.338952724324248	1.62159137448787	-0.209024745479604	0.834428921175206	0.935136329562757
Stk40	195.747180240391	-6.17696036082093	0.603760329518719	-10.2308152073271	1.44299519457776e-24	9.42236862189152e-23
Ppp1r36	5.7670823413489	0.390774929347263	1.49517888200635	0.261356640365927	0.793817491199834	0.916172872191961
R3hdm2	787.870840183934	-0.670613014097649	0.318886310541791	-2.10298464351847	0.0354671118892241	0.171516262731941
Trim43c	7.21740338481269	-1.50421806821692	1.38351496380059	-1.08724380116913	0.276929077911168	0.553171270966004
Tro	6.64167167195888	-0.951694237152807	1.38065580869134	-0.689305930675709	0.490630766581291	0.74062101347104
Pola2	682.121727162096	0.102430320541735	0.320561174895945	0.319534393318169	0.749321315127459	0.895996187749538
4930432K21Rik	150.885769329673	0.514593230313084	0.42275622807238	1.21723394273681	0.223515219259634	0.497707621872144
Mmp19	5.17750057451307	-0.609998273941388	1.53282225652624	-0.397957604897907	0.690661436639395	0.866014766356459
Grwd1	141.767609857775	1.18260609215734	0.420456889258252	2.81266908063662	0.0049132185314936	0.0445415983943285
Igf2bp2	1320.35995631756	-0.923140067926967	0.349909917970507	-2.63822206950069	0.00833419854024021	0.0648832126956617
Gm18905	10.4158515809526	2.27493148588495	1.17341657899019	1.93872451320118	0.052534892120974	0.217440480849652
Smtn	85.8511676774743	0.361437543918212	0.519261310614577	0.696060993819141	0.486390632940012	0.737214649719959
Mapkap1	812.699450986844	-0.510910148592808	0.316886375641034	-1.61228183937943	0.106900623358412	0.330482285392096
Rce1	32.8660525099549	1.18272799427813	0.672351226855798	1.7590924907047	0.0785618001734635	0.27844299640942
Large2	29.5107529776385	1.03644840279242	0.698862565393216	1.4830503937627	0.138061022296504	0.382883600384564
Plekha7	2431.10488393155	-0.113743165767505	0.306392908455957	-0.371233023442693	0.710463978546153	0.877572358950941
Elf2	418.421495632267	-0.083566767030904	0.329341258073393	-0.253739138302197	0.79969709533159	0.918428440327709
Coasy	49.0425555146229	0.694509008260145	0.585747844502056	1.18567915320379	0.235749030258767	0.510290867945512
Csrp1	263.277242239468	0.288631302428205	0.369542401341785	0.781050567892081	0.434772753747857	0.699844640812554
Pcx	141.029748227169	-0.752866242792652	0.40547237867389	-1.85676332690016	0.0633448333947397	0.244865787970706
Rfx8	7.86602825302888	0.875491849843018	1.26433518600001	0.692452333477188	0.488653310370502	0.738706415375689
Lrrc57	7.94157830418167	-0.624797677948626	1.23246326763109	-0.506950344369732	0.612189660046429	0.821770655804522
Mindy3	793.195675737135	-0.530142658462143	0.353909466325074	-1.49796122710997	0.134143324448746	0.376819671789551
Tcea2	9.88615647343946	1.3782447348864	1.14220435099514	1.20665337484103	0.227565662103841	0.501641094564671
Stam	703.827879624404	-0.845933206222325	0.369126213898562	-2.29171804756948	0.0219219183074224	0.1262672570132
Fgf13	216.741095293654	-0.379446305709911	0.396170498436354	-0.957785365663392	0.338171000105564	0.61630963257861
1600002D24Rik	15.7278537346009	-1.01864294567639	0.986185911876164	-1.03291167862912	0.30164523292522	0.579813182104646
Pde1c	14.3724835966211	-4.63178871158357	1.41058882131884	-3.2835852954322	0.0010249562345061	0.0131568016280791
Eda2r	893.047363337387	-0.415824047727923	0.349223117161879	-1.19071168915536	0.233766787470814	0.508277088822096
Nxt2	71.5785245417331	-0.895951856227489	0.551850704550254	-1.62354029602566	0.104473956561394	0.327237354000425
Phyhipl	41.6099437410124	0.240878175620714	0.621503217378325	0.387573497425816	0.698331684789161	0.870422708744943
Rab26	104.693435403693	1.97786783747655	0.601638400979196	3.28746940730091	0.00101092172238793	0.0130260633668759
Tmeff1	669.932577420618	-6.54903956463224	0.435086832344735	-15.0522587165846	3.33645253959244e-51	1.61217386713107e-48
A230028O05Rik	9.00828707120555	1.70242317079797	1.32096702113238	1.28877038076135	0.19747792609602	0.466455925808686
Arntl2	4.10839035927643	0.284196950773011	1.70124743965747	0.167052096096163	0.867329058036151	0.950574563352034
Erg	6.21631029392432	-1.07236125802822	1.52275215411096	-0.704225737020418	0.481292205536027	0.733860503991822
Adra1b	7.32573452189419	-2.07558594650411	1.36876098667021	-1.51639765212289	0.129418832399963	0.369393532241509
Chfr	274.238432630245	-0.266228240299919	0.361093419698891	-0.737283555379995	0.460949930446336	0.720370573799843
Mlst8	124.158563557194	1.31649168636457	0.529169866927726	2.48784325911812	0.0128520361442058	0.088000371503263
Psma4	270.216866965788	0.295693686326295	0.351063903866191	0.842278807561483	0.399631910538176	0.670648781565338
Dnajc14	99.3417976703637	0.389435292736502	0.462741880513529	0.84158211982958	0.400021901077869	0.670914899690477
Becn1	243.017113589255	0.0871648259233125	0.407847285182307	0.213719274567072	0.830765979673688	0.93311511245543
Gprin1	1.88460936439351	2.48755109378705	2.61060321876166	0.95286448584363	0.340658736060995	NA
Mier2	197.983587656077	0.538377825414585	0.426615014366063	1.26197580320655	0.206957493331483	0.478108360682455
Zfp653	165.369280105256	-0.0562391799870524	0.410100114968564	-0.13713524560061	0.890923893673545	0.958129730430181
Ndufa11b	5.18578890641641	-1.10207314108599	1.54801903140206	-0.711924801136219	0.476511343365882	0.730558711047029
Itgav	198.878362980255	-0.0987193218464785	0.388222414094528	-0.254285477248208	0.799275018622399	0.918089593498439
Sec23b	294.981149418374	0.106384820679134	0.350146198504569	0.303829717796425	0.761257624820405	0.900023695407926
Cd180	41.3055621126028	1.74379369727843	0.671785487006587	2.59575970455779	0.00943820462476405	0.070851396271955
Gna13	1211.85286782241	-0.117575866408639	0.308476840942901	-0.381149735744351	0.703092143986656	0.873261827350417
Actr6	181.898701564088	-0.0238527286683792	0.38959736782437	-0.0612240498481292	0.951180776648068	0.980081832317705
Rnf146	372.763927907587	-0.35411690161008	0.349474711333252	-1.01328333675166	0.310924844392003	0.589326169496139
Cdc42ep3	196.855191021018	0.94424397551302	0.390655313501962	2.41707700593781	0.0156457067760329	0.100265325121738
Sox13	354.082089800644	0.482587709355089	0.392617532587634	1.22915476080369	0.219013786832206	0.492205193979659
Stpg1	11.9372233837639	-5.32714175857042	1.62411655071404	-3.28002430381511	0.00103798144524827	0.0132902366371689
Ttc30a1	25.9534847830835	0.994225880293158	0.757526066660262	1.31246424915309	0.189363541024366	0.456992853992589
9430065F17Rik	11.3766747355295	0.891745111912032	1.05799559877019	0.842862780288119	0.399305191643258	0.670474471351866
5033417F24Rik	7.31256415167476	0.532081318956649	1.34009571592922	0.397047250156832	0.691332617659529	0.866392117713541
Slc35a1	80.1380439403599	-5.84777239613038	0.812299360674416	-7.19903606876563	6.06397102175509e-13	2.21978090735762e-11
Lpin2	252.628128610472	-0.608839561843741	0.403268217116158	-1.50976331880965	0.131103827939653	0.372032256871363
Cdc40	371.151163277341	-0.0616116869473958	0.368467203050118	-0.167210775985985	0.867204205779784	0.950574563352034
Lrmda	42.3590205337099	-1.83686796314638	0.650399353017227	-2.82421554484192	0.00473964987715293	0.0435123271812596
Aldh1b1	15.5431504308845	-5.8655123408966	1.54943679896298	-3.7855770205163	0.000153352326833211	0.00259090364775551
Shisa5	112.369671759334	0.285737626788625	0.46391951772561	0.615920684237364	0.537946869272053	0.772928716123271
Slc22a22	5.89531429028277	-1.54177464598397	1.59679999087128	-0.965540239728284	0.33427429113517	0.612441876174852
Mtdh	1046.81769810691	-0.185996541999533	0.314510771883383	-0.591383693746738	0.554263363547017	0.783481396194789
Usp15	1023.54033638421	-0.522860224256525	0.331641396667355	-1.5765831090772	0.114891481816958	0.343820586378741
Itga7	4.61666141323222	0.436685245447251	1.58011989329033	0.276362095877375	0.782269966531585	0.911216430454177
Plekha1	498.709557122332	-0.874659645805076	0.351893389874611	-2.48558134643206	0.0129340023280141	0.0883559367327484
Lag3	7.70669933040002	0.222402326033582	1.31846809027992	0.16868237287894	0.866046484491321	0.949925078630917
L1cam	4.90326493639657	0.205321782102928	1.52719690127762	0.134443555988858	0.893051841546205	0.958697645457053
Plek2	64.5488995853101	0.241012995264393	0.515999027760913	0.467080328252218	0.640442407858426	0.83857403525569
Abl2	795.035238491357	-0.607731752257936	0.340639375874741	-1.78409131562468	0.0744088282033019	0.269859988400066
Clmn	200.487481328008	0.186436066421917	0.390339780754887	0.477625073369064	0.632917081694541	0.834414664536428
Slc37a3	304.397500749646	-0.193565771370728	0.350939276152858	-0.551564856155961	0.581246520162374	0.803064197128648
Klc1	568.74937504516	0.215617847837541	0.339547482716084	0.635015303641147	0.525418434010316	0.764428676755203
Higd1a	159.72176583323	0.579668912644194	0.39201164427518	1.47870330157153	0.13921962953525	0.384625071420429
Ythdc1	596.601824166281	0.0505823332551883	0.332754037421956	0.152011178127484	0.879178119241472	0.954863715930499
Adck1	273.825451568765	-0.268333893148695	0.356232719971485	-0.753254482547741	0.451297005385763	0.713413455842096
Slc4a2	32.3445605851526	0.960295321821121	0.669501006349375	1.4343448519329	0.151473876849599	0.402081179053613
A530072M11Rik	29.6602156308798	-8.13153312129346	1.60007404777708	-5.08197300780566	3.73534501955475e-07	9.13112333953891e-06
Slc10a7	5146.12801293605	-0.299839265910169	0.313976338047982	-0.954974084271111	0.339590802809374	0.617577252229919
Cyb5r2	107.886168409774	-0.0382980013577974	0.443568659098325	-0.0863406387539837	0.931195634021001	0.972382359225503
B130034C11Rik	52.6053379342804	0.157283600862712	0.561410809522184	0.280157770735793	0.779356463868534	0.910231325312218
9630028I04Rik	12.993482383091	2.46844759257115	1.14494293858096	2.15595686858468	0.031087033222059	0.158229506175199
Ypel5	130.785367481386	0.296911171625932	0.427502033755551	0.694525752351645	0.487352556621899	0.737806814677726
Zfp574	154.362555351036	1.03354300411329	0.434621395259093	2.37803066159952	0.0174053785589988	0.107916324889327
Shoc2	644.240777523505	-0.831780778054596	0.383267310990573	-2.17023668390821	0.0299889203919462	0.155460907872491
E030044B06Rik	10.8888609588763	0.357516623330468	1.10175939775793	0.324496096024241	0.745562477423252	0.893425680370738
Clip3	16.4464763597475	-0.358186343763586	0.888352705132414	-0.403202851405959	0.686799002214243	0.864162982084854
Cdh1	2675.2562012235	0.0877787884605485	0.304784002651467	0.28800326689366	0.773344237954445	0.906990135387349
Islr2	5.87234177431137	3.01078932529175	1.83997704036375	1.63631896444563	0.10177284907149	0.323250856245503
Slc24a2	6.9308439380701	-4.65437850579862	1.83256444976299	-2.53981708877993	0.0110910456330909	0.0798112563474605
Kif21a	85.4409267502013	-1.2390545242788	0.529805269985198	-2.33869799806524	0.0193510688470985	0.116106413082591
Abhd14a	88.4059928414721	0.0307292198448271	0.478905365871591	0.0641655367316693	0.948838418527166	0.979828144340608
Zfp78	151.543542297491	0.627847409500045	0.400406009649844	1.56802693857942	0.116874845656755	0.347818797576627
Ipo7	2386.11693475705	-0.205150972670468	0.310653620280097	-0.660384940904589	0.509006833520357	0.754608617172335
Wdr70	1575.45004676628	-0.336511052140332	0.326193791227141	-1.0316292375596	0.302245838314587	0.580378077951881
Cacna1d	24.0993962966242	-1.34535553657576	0.892826527200442	-1.50684987014697	0.131849143330895	0.373006475746419
Cyp26c1	3.35037942488051	-0.922921748682064	1.8553156292759	-0.497447299057285	0.618873658047739	NA
Pls3	228.728129190071	-0.951616492878616	0.364655927153759	-2.60962847993792	0.00906406020616348	0.0687525856055324
Ddah2	48.4754116576718	0.363257647614614	0.647493719780955	0.56102111343644	0.574783144042168	0.797784034472928
Men1	52.5062302604425	0.537683901634323	0.569557393388958	0.944038138869584	0.345150159151317	0.622477923199204
Taf1a	289.39101629723	0.290885273394135	0.352141885832259	0.826045651191569	0.408778195989184	0.67879407356935
Tk1	766.962791517739	0.784380846744567	0.379548432921324	2.06661595387791	0.038770356295986	0.181295188666649
Trim2	351.458298376741	-0.223207098410522	0.371927750306072	-0.600135639857034	0.548415842103765	0.779447820139327
Ank1	12.2546763670287	-2.18461751581013	1.19540666643642	-1.82750989863776	0.067623139267724	0.254086321105476
Ildr1	434.037550592842	-0.0960930017757574	0.39736464019625	-0.241825749086026	0.808915186079352	0.923303757475312
Pars2	39.6639718580359	-5.0894362887301	0.934035986893282	-5.44886531155848	5.06921823872921e-08	1.35079756596725e-06
Clip1	145.468601069401	-0.630896751069688	0.412389991102713	-1.52985466350116	0.12605270742889	0.363778627690462
Arhgdib	2.56614754780371	-0.536293534592602	2.15045439764998	-0.249386146099478	0.803062100495355	NA
Bub3	339.215755209785	0.0727065011455579	0.342985590378461	0.211981211995907	0.832121691896828	0.933961697774083
Mtch2	529.094613719234	-0.21124246679346	0.337646246122317	-0.625632505083248	0.531556013205896	0.768157884786589
Atf3	76.9306802544892	-0.112655999390629	0.491231623771519	-0.229333768306063	0.818609509459233	0.927379590702639
Mns1	58.9029400853722	-0.413833080806561	0.552990014897649	-0.74835543076335	0.454245798115943	0.715577818896839
Cdr2	151.177335467709	0.136758954549211	0.432040820336919	0.316541743538404	0.751591345960789	0.896512764925857
Lmna	96.4781782451214	0.483844429208817	0.471053978404963	1.02715283468609	0.304348503210776	0.582517617530816
Ap2b1	887.013706346239	-0.274843611340707	0.30863654177665	-0.890508977837117	0.373192649882922	0.648824770045124
Blzf1	101.223394842218	0.251002092128655	0.4409542967835	0.569224733627876	0.569203637590218	0.79475784343169
Stoml2	35.8761883316849	-6.08987576223404	1.1940055161425	-5.10037489768786	3.38981375136951e-07	8.30046286146157e-06
Cic	241.545828643599	0.6979074357018	0.393349731195178	1.77426696995886	0.0760190013238164	0.27330640952134
Aven	288.937868411329	-0.480813134421496	0.375207046708859	-1.28146083246294	0.200031848860564	0.469362695666629
Tspan17	43.3040330489366	1.20489889467252	0.601061358968088	2.00461879090199	0.0450038162140379	0.196827418520757
Lrrc2	470.580574281315	0.442741963025838	0.350268720966375	1.26400656560007	0.206227670397506	0.477511711276719
Ctbs	39.135186358782	0.453706825267799	0.663433858253225	0.683876500458354	0.49405315421343	0.743674244472396
Zbtb14	99.7188185755447	0.68613120237101	0.456820700875408	1.50197046906187	0.133104735620537	0.37488535200976
Rsrc1	1897.44787996158	-1.33465687373475	0.402992514788808	-3.3118651705831	0.000926761997730317	0.012157775492397
Zfp638	849.951682968482	-1.05785083989357	0.364466090876638	-2.90246710564803	0.00370236039672981	0.036116700074694
Glp1r	11.8166035035251	0.0689062092222581	1.13044468862105	0.0609549586245677	0.951395080124313	0.980081832317705
Yeats4	351.836946682481	0.731430580289187	0.347803963136577	2.1029966815012	0.0354660595761567	0.171516262731941
Slc25a39	268.272941824919	0.753245119926974	0.397732289323976	1.89384955696522	0.058244981596704	0.231383736153966
Tcirg1	6.05452641880462	1.17298658099609	1.43383851646229	0.818074397868875	0.413314706844432	0.683144179739008
Crb2	17.339917997317	1.16099641481602	0.95577443886821	1.21471799998212	0.224473664909137	0.498820304779726
Mgat1	143.113222169588	-0.0154094160626509	0.439054878011925	-0.035096788202026	0.972002562479591	0.988811313323038
Ubr5	2856.0934392337	-0.453824683535214	0.304260285138229	-1.49156727217631	0.13581262327097	0.379333292280536
Tax1bp1	500.689550093812	-0.444877612674463	0.342506024104694	-1.29888989204604	0.193981719038896	0.462873909331332
AA465934	178.608048344905	0.478198523866009	0.417115972353403	1.14644021222197	0.251613052181654	0.527628382688691
Cbln1	4.39579336396137	-0.489325961942463	1.62524513927871	-0.301078249746145	0.763354826159695	0.901042348201561
Adar	683.700557720502	-0.295191505484833	0.312127881245958	-0.945738984631818	0.344281733174572	0.622050106456263
Trpv4	35.8978313721047	1.34575748109651	0.648409795523015	2.075473705654	0.0379426533589184	0.178816353315758
Rsrc2	1088.37045576354	-0.139356750258337	0.353802640983201	-0.393882730414537	0.693667620995903	0.867835914579567
Il12rb2	420.679995378018	-0.522130155681116	0.397272319380149	-1.31428778248578	0.188749377169024	0.456026291699815
Pdcd6ip	601.037691659188	-0.520551594078444	0.321243935714307	-1.62042465617589	0.105141086975331	0.32755753208562
Endov	162.358340606853	0.266265497331936	0.442245235450269	0.602076576496838	0.547123165531494	0.778321629788473
Ppp1r8	176.39604144978	-5.25114490179819	0.527181994029573	-9.96078197144119	2.26275870006465e-23	1.38987076763293e-21
Rbm20	196.891289716256	0.0457921275170276	0.400581835972161	0.11431403874291	0.908988854143959	0.964813664875188
Hdac5	160.175501238852	-0.0483667331681016	0.43115305367008	-0.112179961979608	0.910680716896325	0.965239983011633
A930001C03Rik	39.7107899229913	-0.394735476284142	0.698417745773457	-0.565185347412665	0.571947701940145	0.795941356070155
Btf3l4	180.099299840945	-6.55787352989925	0.684955166958734	-9.57416462601024	1.02684038079822e-21	5.8372855529612e-20
Plec	169.151364105769	0.190316215327269	0.428414824362149	0.444233496379645	0.656873777025848	0.849694007888885
Ctf1	8.47535296483929	0.902989474469142	1.21840377165667	0.74112498292856	0.458617662999182	0.719038074884635
Rprd1b	411.068077212165	-0.0614274786120238	0.340799672972249	-0.180245121940084	0.856960136288019	0.946247301467924
Srpr	268.470234944988	0.981005537569022	0.355084152051331	2.76274097816455	0.00573182331252453	0.0499329992418002
Fbln5	8.75295682742324	-1.05868379755856	1.24076086998764	-0.853253695507905	0.393518632237624	0.665870062800379
Thra	130.651976489567	-0.120205530760514	0.530380811029457	-0.226640044776879	0.820703651189245	0.928061584087981
Cux2	207.568003371096	-0.747262906199001	0.390956770970988	-1.91136964924046	0.0559570942034322	0.22546695124418
Mx1	1.34995007302274	-3.74886095740864	3.52222220457116	-1.06434538756338	0.287172264002846	NA
Aamp	98.8069477902309	0.846506040815015	0.452439183986206	1.87098304208953	0.0613474315427036	0.239960163961962
Mroh1	221.361958385469	0.286907702480693	0.367104071897515	0.781543231045363	0.434483060701288	0.699844640812554
Triobp	63.618004684874	0.655216377149674	0.568615869136048	1.15230054719578	0.249197592202277	0.524672228985361
Nod2	300.052623636125	0.783220788226291	0.462211735093634	1.69450649726067	0.0901690781207898	0.300684977293707
Tmem255a	6.05949060266227	1.43738260787949	1.41251407941813	1.01760586235828	0.308865300252535	0.58793002672608
Col6a6	8.34240285176909	-0.619341782026501	1.22523950160958	-0.505486299791085	0.61321731858517	0.822236449006626
Cep55	1882.20509106005	-0.00916441972820149	0.302442055914842	-0.0303014066627754	0.975826674734569	0.990085223908834
Zfp119a	195.806623491344	-0.380133462006706	0.42790499242785	-0.888359492722678	0.374347407318576	0.649626664497417
Sh3d21	19.0686073194165	-7.49485692233653	1.66123800027128	-4.51160936669677	6.43375952215331e-06	0.00013595302920282
Fam174b	30.3339247840404	-0.376844117389593	0.78531956253676	-0.479860855843577	0.631326336883799	0.833033549924227
Rangap1	1138.81052172542	0.293495573049751	0.334056317700741	0.878581117908011	0.379628437446197	0.654047324893802
Brinp3	23.0218560923626	-0.39857636384562	0.783521074554727	-0.508698970314397	0.61096324426504	0.821188983668616
Syvn1	181.573677758639	1.25538493849727	0.460674463250553	2.72510208106433	0.00642816091511675	0.0538316699165409
Aurkaip1	9.40402722027396	-6.49630747377064	1.82885107509368	-3.55212491724504	0.000382133399305178	0.00575821804192085
Ndfip1	471.129362151229	-0.574073151994981	0.354365863696881	-1.62000127779247	0.10523200242344	0.327699915602617
Grk6	156.677758816473	0.255389513178664	0.427407486985017	0.597531678680249	0.550152463337181	0.780486407177116
Cenpa	567.704709745182	0.0967200104355635	0.318279554812515	0.30388383096909	0.761216396647908	0.900023695407926
Rassf5	56.4139509796187	-0.417950350651962	0.538257355778949	-0.776487949797023	0.437460933060962	0.701796556623695
Ppp1r14a	17.7128434972918	-0.161206838639372	0.858854438293055	-0.187699837657899	0.851111957538324	0.943394933206572
Myadm	217.622890144499	0.0665008854448015	0.385892865034565	0.172329917110141	0.863178165720012	0.949126793823463
Phgdh	834.059341736183	-0.480609528468844	0.309357390362074	-1.55357377402989	0.120286119086013	0.353762587958913
Nckap1	376.389629544596	-0.416405998077505	0.356361327769923	-1.16849378882758	0.242607643189072	0.517357036409622
Zfp518a	532.818883902958	-0.676351781044491	0.414135694104001	-1.63316466238875	0.102434369903279	0.324353129339871
Utp3	175.799626131226	0.606362707583924	0.514932166905971	1.17755841750443	0.238972695585987	0.514249061142143
Katnal2	1234.63716541124	-0.130199653570292	0.307468304347251	-0.423457155516253	0.671961751656221	0.858274190586097
Rfx4	10.7599903989506	-0.33332326914486	1.09637015133981	-0.304024392434913	0.76110930773321	0.900023695407926
2810006K23Rik	126.347252340624	-0.0528608034597497	0.417893807920876	-0.126493387692785	0.899341382862241	0.961037348023965
Hspa12b	16.7247504782377	-0.76953310376462	0.908514219733583	-0.847023730669049	0.396981894419992	0.668445759264979
Ankle2	556.4050550573	-0.378922493072759	0.323861070306628	-1.170015564742	0.241994705225309	0.516863893759553
Dgke	847.556971647981	0.357755933957994	0.320627859785631	1.11579802889614	0.264508597727536	0.541053239301243
Fis1	533.78497542836	0.415143082128685	0.329358760168306	1.26045860118171	0.207503973179798	0.478291873940905
4930524B15Rik	90.255189861759	0.652351317518806	0.519320612685043	1.25616295903595	0.209056893351997	0.479963371243355
Nkain1	132.55450088974	-7.05489066222736	0.864350156548995	-8.16207483596084	3.29318050977407e-16	1.43357191200255e-14
Slc12a5	12.290494508511	-0.18109497803203	1.09793722499829	-0.1649411040165	0.868990339130151	0.950576946073373
Sfswap	737.467943464341	-0.0042635385602145	0.323421092446406	-0.013182623705722	0.989482092711616	0.995597232745531
AW551984	5.46746931849389	0.15365619396802	1.50137229854004	0.10234383178472	0.91848376520448	0.967864986624546
Pheta1	20.802793261616	0.786784165556599	0.86541097274745	0.909145123338069	0.363273526643915	0.639855776698686
Dpy19l1	867.658944028119	-0.64560429759132	0.323221650437587	-1.99740424788155	0.0457812867470806	0.1983176634912
Ctps	339.575191288545	-5.42610834291636	0.440193076212657	-12.3266553613283	6.50928969192014e-35	7.92929944319952e-33
Maco1	210.235420248181	-5.77881753783835	0.585059156559113	-9.87732175977743	5.22096437931429e-23	3.11453084948724e-21
Exosc10	164.440978105606	-5.65751011382985	0.58493240837787	-9.67207498302105	3.96260905689306e-22	2.27944368606039e-20
Zfp637	15.8183438343028	1.05249373106869	0.937147110888105	1.12308272504973	0.261402362178692	0.537564000871375
Syt11	27.5774937716323	-0.442389707350912	0.712931195846941	-0.620522302752324	0.534913975247016	0.770508505035617
Gsn	7.4791829850378	0.393788848049184	1.49281467366891	0.263789507830442	0.791942119843849	0.915469933752507
Gm5134	137.868956071003	-0.457944595802839	0.427432739026475	-1.07138399563369	0.283996806013377	0.560471403862855
1810024B03Rik	114.591698208674	0.227684074031392	0.438428799827369	0.519318243055753	0.603538833676143	0.815368027303762
Rere	2118.55833712931	-6.56226663060094	0.347397312589437	-18.8898025194467	1.38362383755526e-79	1.00285055746005e-75
Selplg	6.80997161390466	0.557384100575747	1.38982070723269	0.401047485963547	0.688385162922655	0.864866642548692
Selenbp1	3.99093033600022	0.13493038609335	1.84664995851368	0.0730676571763237	0.941752278673985	0.977179144987678
Ankzf1	104.809587955317	-0.336793428053863	0.444595869219673	-0.757527119280217	0.448734124868172	0.711456838465386
Slc47a1	10.7852856381476	-1.28852272929171	1.09220841703515	-1.17974070625592	0.238103358613276	0.513468073837411
Wdr77	982.584158713746	0.170636458442737	0.311701058776072	0.547436249054654	0.584079057255585	0.804241388902781
Galnt13	39.36884762216	-1.62685740758603	0.79316031899616	-2.0511079142802	0.0402564387687242	0.185279108610871
Tut4	484.895597432015	-4.26328442700815	0.434726353760927	-9.80682305115713	1.05229412629979e-22	6.1757310343489e-21
Lurap1	7.96611813827979	-4.91523786916013	1.75239218323995	-2.80487319914455	0.00503363776828905	0.0454084960325191
Psmd8	76.6108703163368	0.833969149735724	0.52363697808161	1.59264754905401	0.111239280245296	0.337586813245142
Scamp1	182.504481647117	-0.956192772536051	0.392006686689936	-2.43922566885286	0.014718773424635	0.0960663392901883
Uhrf1bp1l	591.699332801426	-0.814837787779603	0.349357746323151	-2.33238792142278	0.0196802929495086	0.117449784518764
Fam161b	39.241530439076	-0.344461871034108	0.614713971739044	-0.560361219803765	0.575233077635802	0.798201847330283
Gask1b	15.8748302073402	-2.52160452898465	1.01405015769069	-2.48666647291603	0.0128946224612968	0.0881284522390183
Cars	1475.17085470968	-0.399355352190426	0.307413592726397	-1.29908163347174	0.193915915450895	0.462793070526206
Nelfcd	161.807131063886	0.645097454876479	0.412964309639167	1.56211430338893	0.118261063902848	0.350145502928039
Rmnd5a	431.990944294769	-0.684502928647486	0.350647349436075	-1.95211208568475	0.0509248986681948	0.213616914447856
Pcsk7	91.2144701443204	-0.340142386857582	0.476556187743598	-0.713750855839456	0.475381253187021	0.729869428172064
Tgfb2	53.8881901622335	-0.445541786023227	0.567777088810034	-0.784712512716934	0.432622144749267	0.698284223392203
Tsc22d1	2032.7150736028	-0.115147893725835	0.327674120308369	-0.351409789755356	0.725280938989921	0.884661107542148
H2ac6	63.4920326021446	1.2193676700415	0.791950416328497	1.53970203803228	0.123632999830101	0.359863839649013
Zfp286	108.935539458284	0.124410725245536	0.461709441882997	0.269456749115093	0.787578220898145	0.913119905093412
Eci2	112.362650502283	0.56962659402944	0.430213734412361	1.32405487892549	0.18548481935915	0.451214623498948
Uqcc2	56.6784165338011	0.651242806692815	0.566209631702939	1.15017966885185	0.25006987825324	0.525745171161561
Snhg18	2.4750346891717	-0.780816383767574	2.24064869056129	-0.348477825665734	0.727481364015094	NA
C430049B03Rik	18.973399889385	1.65378863096357	0.86350297436241	1.91520895707938	0.0554658606509142	0.2242801077703
3110009E18Rik	174.335971011413	-0.193489780967992	0.409586639981753	-0.472402569030601	0.636639470995634	0.836304205881453
Fn1	4196.36029048226	0.0540971322152182	0.290778215222883	0.186042589792198	0.852411362484466	0.944119899447927
Kctd17	4.70289523719913	-0.0158222819364928	1.55824584681774	-0.0101539060532747	0.991898494341802	0.996512276652529
Whrn	189.71710249919	-6.56537513959206	0.66254408519923	-9.90934080653337	3.79139358424293e-23	2.28049964303674e-21
Hrh1	10.6530027773327	0.170488816676326	1.15338221106828	0.147816409027513	0.882487659068282	0.955466154926585
Igsf9b	426.195315153427	-0.84353707204548	0.347024219232365	-2.4307729123674	0.0150666544108295	0.0975027778300826
Marchf2	88.291236794059	-0.657942651714298	0.465032885152069	-1.41483037591878	0.15711823560719	0.409564096990079
Lmf1	386.570184383092	0.120712856215582	0.345191489085833	0.349698240055872	0.726565174617148	0.88497696644782
2310039L15Rik	137.772097007459	1.20622744396311	0.421092144927216	2.86452136069079	0.00417639985739296	0.0395434959717625
AA543186	16.3324731306857	1.91057560111492	1.0312573906238	1.85266609333993	0.0639302327714994	0.245817680173914
A230072C01Rik	392.457266329984	-0.838784887285591	0.408150325877625	-2.05508812343098	0.0398704938431211	0.184358111243982
Emp3	2.87160938522951	-0.997508476667772	2.02265192017078	-0.493168630113849	0.621893441271228	NA
Emp1	27.071873606165	-0.300227605636705	0.719814070293627	-0.4170904932634	0.676612218290959	0.86005003808414
Eif4ebp2	491.185637660266	0.2704468052895	0.337630646467352	0.801013794568709	0.4231236599486	0.690381763214911
Eif3a	1323.99628939651	-0.0929917177047304	0.318386001108746	-0.292072256257802	0.770231378572832	0.904950078115721
Rfxank	162.23971840276	1.45552259770023	0.452569536095298	3.21613029957399	0.00129931823861513	0.0158276615016512
Capn3	10.9002209948987	-1.16538785437604	1.08829567606129	-1.07083753065504	0.284242488436329	0.560471403862855
Efna4	47.6527819585317	0.817297393107763	0.61645899877291	1.3257935965484	0.18490807463653	0.450504107772009
Ikzf1	18.6185328052477	-0.819549874716345	0.841416365112414	-0.974012282975804	0.330050440504127	0.609168727469802
Hira	1795.02677708491	-0.599209719526698	0.300649364112868	-1.99305167764049	0.0462557885882743	0.199917683773293
Uhmk1	365.292272561327	-0.319837826682075	0.337165215875862	-0.948608609732249	0.342819710449197	0.620491262663448
Chrne	1.91579449093203	-0.49420760800019	2.37717605039183	-0.207896932126138	0.835309444649339	NA
Ccl1	2.45205274534397	1.55931756338346	2.16692254946538	0.719600044666188	0.471771284519176	NA
Nr1h4	2.92669915542869	3.89276948839592	2.28112665101856	1.7065117741962	0.0879128360133463	NA
Gpn2	40.6323249357663	-6.27981732065094	1.18052405682547	-5.31951660310751	1.04043318961641e-07	2.71261142386322e-06
B4galt7	78.0544639218186	0.304598631349194	0.498753122254423	0.610720249674573	0.541384797871342	0.775307514462212
Spin1	1116.49182889291	-0.139510817054253	0.302630995330391	-0.460993154061914	0.644803516729293	0.842268726388079
Rnf144b	91.8706908714755	-0.049235861953976	0.463066417149725	-0.106325702168241	0.915323939792735	0.966671705612377
Bag6	114.502750206389	0.326147073370733	0.436238863843437	0.747634152760368	0.454680858648299	0.716018360933851
Cdca7l	149.969384493367	-0.682147768862516	0.442094402692627	-1.54299119081313	0.122832913310129	0.358338883345467
Dhrs7b	752.90398556693	-0.231250865196537	0.324877325403051	-0.711809803622464	0.476582561083299	0.730558711047029
Ankmy2	305.537925105791	-0.409980365067366	0.343945175579923	-1.1919933587558	0.233263849351054	0.507845299132175
Plekhh3	18.1387078364985	-0.316393433151518	0.942072430644827	-0.335848309386311	0.736985258242949	0.88935097830664
Fdft1	848.527438401575	0.496183986303844	0.309298303218529	1.60422472784558	0.10866452597181	0.333982882825474
Cldn3	4.86631614447981	1.56922687219014	1.60697372495589	0.976510597417028	0.328811498891115	0.608074560356074
Stk32a	10.220411000144	-2.86880671246312	1.29622046688927	-2.21320892991901	0.0268832447322644	0.144381571121807
Cdnf	12.581344879554	1.26742800096109	1.02721880873287	1.23384423083582	0.217260954082882	0.489811598391479
Dgkd	542.246472417243	-0.44957666469848	0.335122288838929	-1.34153018068745	0.179748377586138	0.444239901701878
Tfap2a	89.0077150269751	1.76371107532974	0.47332228536863	3.72623713239308	0.000194359564764541	0.00320291680644926
Zkscan17	407.510957703681	-0.411440491428687	0.339242465745295	-1.21282130916239	0.225198146465193	0.499507793175829
Ccdc85a	244.927213156991	-2.04070369991692	0.424338103967476	-4.80914553945723	1.51576819620529e-06	3.45480751135093e-05
Fyb	37.8697671417798	-0.118104284947809	0.710287591998785	-0.166276711402852	0.867939192518616	0.950576946073373
Cib1	64.1979738177501	0.67502010806963	0.524334514887084	1.28738446336114	0.197960316889143	0.467065832728691
Med24	306.9200494565	0.574079634069602	0.397744159238761	1.44333894221936	0.148925014864598	0.398747139910827
Mthfsl	12.9697480378154	0.55254358788701	1.00386248040471	0.550417610651463	0.582032972464	0.803334951392531
Uhrf1	2199.34363321475	0.639409801182588	0.312346130301067	2.04711933061654	0.0406463694270981	0.186355651920288
Firre	3449.07715456474	-0.251397408684651	0.307932462429635	-0.816404372248012	0.414268896783935	0.683501243771901
Igf1	3.20669845892343	0.728386413702199	1.90310588511748	0.382735621490254	0.701915799738764	NA
Pwwp2a	760.580273071769	-1.01375232771413	0.333053249764837	-3.04381455046579	0.00233599091863628	0.0252140911068887
Nrf1	1422.46557829132	-0.272594149467964	0.302690132436592	-0.900571641611301	0.36781611814947	0.644100319967953
Etl4	4839.41935409284	-0.073162433170749	0.288674064415611	-0.253443042480655	0.799925870001911	0.918473299924571
Klf10	353.108349714022	-0.359821538178288	0.347302223658759	-1.0360473203645	0.300180066829338	0.57795328048321
Gmeb1	287.014485839687	-6.87758504056497	0.615093638549039	-11.1813626568935	5.0311470424047e-29	4.2650004401578e-27
Atp13a2	25.2576036724419	-6.56743927075446	1.46143703876177	-4.49382292672619	6.9955805111834e-06	0.000146543258800744
Magix	43.0132648234351	1.14746891499133	0.618233432737617	1.85604474657766	0.0634471803145893	0.245089053400818
Alkbh7	3.68630905286579	2.8508833034579	1.96853445921079	1.44822626300424	0.147553781882493	0.396393554886697
Mpp2	8.86620807194063	-0.187322584952171	1.18732305367191	-0.157768843427118	0.874638950475429	0.952502909330014
Pex7	471.132924558753	-0.0662734424682384	0.345440897446558	-0.191851755128361	0.847858329161905	0.941227932266119
Slc66a2	109.443733599403	-0.660840213702506	0.438350091896526	-1.50756262156436	0.131666505329935	0.372915675380861
Ano7	10.4182119563945	-1.10617236675411	1.10628269139252	-0.999900274460339	0.317358771591527	0.596451802539968
Ank	341.697796266385	-0.72002726348768	0.354078256256126	-2.0335257835399	0.041999431371864	0.190117816410931
Meaf6	216.604937066148	-5.86043512407748	0.537521101136261	-10.9027070968733	1.11878290163634e-27	8.62653028836191e-26
Golm1	649.088891150209	0.0828826847654465	0.336745201827832	0.246128777234432	0.805582547139036	0.92170591923355
Zfp933	38.6901772728881	-2.41821502536334	0.675680930836187	-3.57893040191423	0.000345003322543114	0.00526438754061577
Tspyl3	7.57370514090805	-0.107747867085178	1.25668953645274	-0.0857394479382066	0.93167354265366	0.972531120782563
Lad1	19.3625738879036	0.407751562861824	0.851812303281822	0.478687101948232	0.632161242913258	0.833679892400891
Ginm1	63.0175040631368	0.305440982065231	0.574895794909729	0.531297993079235	0.595212295917472	0.810920812182301
Plekhs1	5.45350247040485	0.292831195347936	1.6451111197797	0.178000860748635	0.85872229975645	0.946762888444592
Gm5141	67.640372174436	-0.302139885291945	0.502400223990732	-0.601392815655906	0.54757838266491	0.77889277157399
Ccdc149	5.74982299012863	-0.232852914470701	1.46379825816632	-0.159074457953238	0.873610211558529	0.952137705644905
Bcl2l1	329.864530404326	0.0553081075053031	0.340415050292455	0.162472568289173	0.870933728580702	0.951452342993428
Map3k10	107.80930155774	-0.079556419406126	0.469401904931634	-0.16948465391872	0.865415442142444	0.949592176920511
Clgn	26.2752768476913	-1.0810673651479	0.741759806941342	-1.45743589101396	0.144996095832213	0.392798244287752
AI987944	232.973567351999	-0.674205157250329	0.375912008169298	-1.7935185431658	0.0728900483189093	0.266956579189214
Cgnl1	87.7015748477808	0.730949555487755	0.598632828996979	1.2210315239685	0.22207408429232	0.496404923038005
Col17a1	24.2912602854605	0.207124938828659	0.770088996730062	0.26896234033748	0.787958663154491	0.913341498567687
Pde7a	1063.7733104383	-0.539115594841982	0.339088128535744	-1.58989816945229	0.111857760359374	0.338374393607989
Klhl12	353.20214552296	-0.167002053158777	0.346676975790527	-0.48172236641318	0.630003185184068	0.832348356947526
Stard6	23.5326672480018	-1.30416429296875	0.873582949515867	-1.49289119446701	0.135465670474833	0.378729095314018
Ogdh	1312.43926741563	-0.918645510201166	0.298343753563249	-3.07915114437418	0.00207591334586734	0.0230770244338136
Bpifb5	18.8091764969328	2.76005220439228	0.915854204157093	3.01363709623683	0.00258136381106134	0.027433614226646
Ptp4a2	475.576039931872	-6.08813714606204	0.453269568701089	-13.4316035455645	3.94769534755624e-41	7.33663996899684e-39
Sez6l	11.8251032065843	0.225816608888876	1.08586018224147	0.207961036404097	0.835259390644643	0.93526341161631
Slc19a2	693.268653076612	-0.188588747961236	0.331852824729953	-0.568290320007677	0.569837850836805	0.795252664806566
Uros	93.1183229130707	0.237599846487522	0.454199992361195	0.523117240166252	0.600892668851125	0.813617317017418
Urod	12.6164482718048	-5.40373187154194	1.59456731907393	-3.38883897023566	0.000701892163677205	0.00966571851818352
Akap1	725.030047630144	0.371211600024775	0.354885354606196	1.04600428055617	0.295559056080349	0.572324883374397
Ak4	152.903743212663	-5.20151362264272	0.581694606164334	-8.94200078103052	3.82186892711656e-19	1.8844153730436e-17
Sypl	265.004667128786	-0.267296073501075	0.382063236410547	-0.699612127071684	0.484169567022093	0.736163525298668
Eny2	122.299443040316	0.0284389181982282	0.447402035737252	0.0635645704011272	0.94931694339044	0.979828144340608
Man1c1	122.363965072267	-7.33642247227977	0.942533458980827	-7.78372629891859	7.04190175448682e-15	2.89998317707503e-13
Gpatch3	27.051517990183	-3.8596259404475	0.918256894636317	-4.20320932300338	2.6315702386549e-05	0.00051273174972502
Azi2	277.739462398165	-0.0598884269199544	0.367802979620501	-0.162827465350464	0.870654282626612	0.951236394404234
Dmrt1	151.831183745609	0.325464598869033	0.466518739126426	0.697645285328684	0.485399053531785	0.736456399485372
Gtf2ird2	124.567308291526	0.324345545079235	0.427363088549051	0.758946090034183	0.447884806333508	0.71097560067974
Noc3l	511.34960203428	-0.303704857252584	0.336673150096503	-0.902076263478482	0.367016357023523	0.643356431652543
Rcn3	21.2726333547209	0.91220587790973	0.792216733557653	1.15145999733335	0.24954304321688	0.525018280765152
Yif1a	18.3902961202555	1.24226741273547	0.859022558369635	1.4461406171838	0.148137765379188	0.397263165896756
Trabd2b	8.64786769284587	-6.34745580851469	1.86445344564708	-3.40445926570815	0.000662951871875135	0.00918752422055636
Arhgef33	12.5870263993906	-0.130735156654938	0.996539567004393	-0.131189127841586	0.895625696351336	0.959647387397586
C8b	2.19579379442677	-4.40787945346648	2.69469708859101	-1.63576064713502	0.101889691119284	NA
Bloc1s5	1.23665475208359	-1.25180332795621	3.31037100122336	-0.37814593213075	0.705322188270459	NA
Myl6b	23.8944587830885	0.969649849090284	0.849639203190714	1.14124895067093	0.253766339202259	0.529370679677069
R74862	25.035841981505	-0.735831096501832	0.761029864567026	-0.96688859499682	0.333599728656316	0.611747206401259
Nkx6-3	38.1177690480136	0.916406781070623	0.726542633606479	1.26132554193232	0.207191582403006	0.478108360682455
Ddx28	12.771071878708	1.173414588293	1.06114482520438	1.10580060367065	0.26881283368066	0.54484211927221
Hsf2bp	1069.78596992773	-0.343919331454362	0.324507729103821	-1.05981861327047	0.289227127206324	0.565973453013204
Zfp661	57.2638712505163	-0.0495397431148569	0.536544166533024	-0.0923311559511806	0.926434935219111	0.971192681644668
Scaf11	732.738932378355	-0.194061280866661	0.317577530106368	-0.611067416519244	0.541154949809184	0.775269899623289
Mon2	706.471290437065	-0.486610105316984	0.32210482848528	-1.51071968590257	0.130859884638442	0.371658481136138
Polr3e	698.896069493813	0.478607000948915	0.343830188717163	1.39198655805823	0.163926468455016	0.419762954729537
Erlin1	214.485432543534	-0.147739580298958	0.376658071101688	-0.392237925147427	0.694882424501545	0.868192583887852
Zfand1	290.259866424477	-0.251402637190239	0.3769921339727	-0.666864410514318	0.504858745666335	0.752206893676258
B9d1	119.856559046531	-0.168839973368085	0.483002427730737	-0.349563405222074	0.726666378625742	0.88497696644782
Smim8	8.87205989016241	-4.2104699102263	1.58659254923015	-2.65378147166347	0.00795953557084878	0.0628097047550484
Pax6	6.72630653288462	-0.629239021138283	1.37956840637518	-0.456112954044527	0.648308755419812	0.844414202591002
Fstl4	70.7835436753321	-1.14674003971331	0.518285277739144	-2.21256533605509	0.0269276270820933	0.14438495748711
Kank3	359.325305617882	0.867472044480842	0.406996381821234	2.13139989254711	0.0330562117270878	0.164103714108173
Fgfr3	4.53291118301962	-0.942592402536562	1.6204892296494	-0.581671500982758	0.560787971320494	0.788769974519421
Gabra1	6.72954553173776	-0.738261468093909	1.33601705247976	-0.552583866144248	0.580548392207514	0.802482072417291
Gk5	752.425701584737	0.541777508690743	0.321783342511344	1.6836717042668	0.0922451326789948	0.305432947308065
Rpp40	220.890777780552	0.181329220008794	0.374049489594754	0.484773338964441	0.627837136736621	0.8312290742656
Slc6a15	213.037305013586	-0.329536551070177	0.433014617463034	-0.76102869921778	0.446639925668649	0.709978965892471
Slfn9	11.0366625507487	1.05650490330929	1.0692880516352	0.988045177998244	0.323130522835887	0.602534095578726
Ranbp3l	6.08588184372824	-0.403718576341781	1.56341921607952	-0.258227973783103	0.796230969892116	0.916990874676739
Nol11	468.710414111838	-0.112761383434627	0.355071085002658	-0.317574108952812	0.75080801623725	0.896267604104511
Cep152	874.525078317317	-0.0414020944550834	0.309220448526435	-0.133891838823667	0.893488103852526	0.958802396277442
F8	237.394168658206	0.453493043597644	0.477483929663014	0.949755615686791	0.34223644312758	0.619977440587029
Fmnl1	9.62977130055892	-0.229684654377599	1.25013627361702	-0.183727693712185	0.854227082279842	0.944666199069688
Car12	10.8139871709318	-0.934139479121834	1.08890864045304	-0.857867634086533	0.390965557960858	0.663310315416333
Jakmip1	1230.56191723187	0.604511910415397	0.352443100916366	1.71520426657138	0.0863077829151986	0.293640897830056
Nasp	1981.59392187388	-6.33909878467695	0.388929081645116	-16.2988551996766	1.00557983219056e-59	2.08241217820491e-56
Smad2	885.876829913403	-0.49364936188983	0.346380064491997	-1.4251667820832	0.154108995977268	0.405211754573425
Dcstamp	81.9156801399508	0.352207467786426	0.487797267643859	0.722036573693096	0.470271991753029	0.726069101336875
Des	11.2369911771753	0.408388168755692	1.04652104574789	0.390234071655807	0.696363469287252	0.869296260558351
Ddx4	39.0465442454936	-1.76302533768334	0.760291949948533	-2.31887939600398	0.0204015766104526	0.120415820254528
S1pr4	20.3963659191792	-0.0768270181788318	0.80358692739713	-0.0956051119792099	0.923834205029429	0.970607912363794
Asb1	158.328402836756	0.155766929814897	0.419407464027127	0.37139761014082	0.710341405323691	0.877572358950941
Rtn2	33.2220697603058	-0.796358885777443	0.691437746944492	-1.15174343503317	0.249426517996051	0.525001714080261
Ccdc115	56.600881352542	0.869674279525909	0.562768348989725	1.54535037566903	0.122261536615329	0.357175178310322
Gm17801	5.56027571721595	2.06914173922649	1.74595696390197	1.18510466294785	0.235976067667772	0.510477402911808
Fam216a	53.2862755758186	0.212538873461215	0.548597944759663	0.387421928010188	0.698443872686098	0.870487694820539
Tacr3	3.35206353711423	-4.97997900941797	2.3478864587292	-2.12104763026462	0.0339177943697062	NA
Ngly1	162.042038277933	-0.208890492936197	0.486086733947644	-0.429739135729421	0.667385411598115	0.855083871886713
Cand2	234.870131802515	0.644781212722859	0.402349163468904	1.60254145221478	0.109035928746726	0.334094463062208
Fastkd3	385.101019537504	0.915469216475758	0.333567818922651	2.74447702848709	0.00606073960639954	0.0518327323506594
Mfsd3	13.1989138468459	2.15773320125782	1.05425343290963	2.04669307578415	0.0406882295450455	0.186355651920288
Aldh3b1	47.4426828312676	0.906112172348393	0.585640778728083	1.54721495712154	0.121811420451497	0.356578826911328
Pole3	3.97291557968113	-5.20781264599013	2.25543214453106	-2.30900878956521	0.0209430935045691	0.122405216901386
Slx4ip	657.754440885674	-0.636054486307432	0.381974958504177	-1.66517325847285	0.0958781944581023	0.312396113028692
Cyfip1	1145.55983503386	0.0083417318146829	0.304196819370588	0.027422153301743	0.978123029111603	0.990988593659871
Egfl7	80.2064011000387	1.26671937664813	0.504598374027998	2.51035168135092	0.0120610977127169	0.0844218601851974
Exosc1	333.710058426822	0.425650634840629	0.349353543286316	1.21839507003879	0.223073877644636	0.497336039731875
Gabrb2	24.1240088484076	-2.58753816509219	0.885895541653536	-2.92081633040225	0.00349115578139352	0.0344739742555044
Vps39	63.8496506671044	-0.00178316830435023	0.522847695137961	-0.00341049280877047	0.997278825718359	0.998780906993217
Ppcdc	433.627256542499	-0.0353986675160778	0.327099962725575	-0.108219723478771	0.913821399764072	0.966284257841068
Ptprf	289.15528850568	-5.33912454397469	0.511547077855269	-10.4372105229487	1.67665178337069e-25	1.1629064235283e-23
Acin1	843.960988285316	0.111869146222026	0.305661814230158	0.365989930746764	0.714372589204173	0.879398975181968
Trim44	434.608124670075	-1.04141989727268	0.388734593799	-2.6789997954521	0.00738424389694415	0.0596666664047394
Pank2	617.722593692716	-0.889863516251778	0.336411195369395	-2.64516617907043	0.00816508069661439	0.0639789242043904
Mvb12a	104.326483331847	0.341918767046197	0.443174921521251	0.771521018997464	0.440398168665031	0.703953299682627
1700028M03Rik	4.64713220744269	-0.685212686255791	1.67651892874549	-0.408711571642394	0.682751340755638	0.862698769514516
Pex11g	169.850370349694	0.531471339578506	0.409253409859102	1.29863631377313	0.194068769537563	0.462886731744595
Stox2	241.642614155651	-0.811130521965666	0.361554593251944	-2.24345240554154	0.0248676557327633	0.137065223384843
Mier3	484.173828477209	0.0830528788818737	0.333864831295928	0.248761987177553	0.803544896737296	0.920421861632496
Fcho2	920.514785873797	-0.905604530365783	0.354139226867269	-2.55719915124004	0.0105518787915831	0.0769803900165018
Morn4	56.556873536826	-0.338611716147539	0.53609213808715	-0.631629699617966	0.527628874909111	0.766076539531498
Myo1a	15.2006897178182	0.618072826102642	1.01173765454538	0.610902266339362	0.541264284381243	0.775269899623289
Tspyl5	11.5761062997357	0.923235313564213	1.16219089682249	0.79439213995601	0.426967178556461	0.693844784629913
Lrrc9	16.8752500386713	-1.97866976525201	0.930809649148373	-2.12575123932413	0.033523978021204	0.165370447230415
Nanos3	54.4249137256012	0.379579543668024	0.579644391564263	0.654848988780289	0.512564986045759	0.756954567160884
Ffar1	3.40706815812086	1.04211552086267	1.83141948659732	0.569020657740659	0.569342120960139	NA
Rtl1	376.406948367979	-0.825503014972665	0.388615950211863	-2.1242129009955	0.0336523449379388	0.165588727841263
Mfsd7a	3.85621096150374	-0.924625285607672	1.75011289083195	-0.5283232244339	0.597275014908916	0.8120520180191
5033403F01Rik	2.47751527927503	4.96516375400069	2.59702168594346	1.91186842253761	0.0558930728494379	NA
Dbhos	281.492762704447	0.280868434373087	0.353033797529556	0.795585114905529	0.426273221145835	0.693145044885101
Ppp4r3a	1424.27188853063	-0.151248297799718	0.313347082865663	-0.482686152417639	0.629318597027171	0.831899674534975
Cdc45	595.280283358251	-0.279454943793564	0.331613641932824	-0.842712447427521	0.399389283948907	0.670474471351866
Usp19	165.506749557345	1.02545490455647	0.431984065982564	2.37382576189247	0.0176048558413618	0.108734550607746
Calb2	28.569347189521	-1.6563771007406	0.759920711020847	-2.17967095345446	0.0292818611468384	0.153182915620559
Anxa2	34.8115183135768	1.00064611586825	0.65122682077432	1.53655544266199	0.124402210982533	0.361228189800526
Rabl3	144.337977782039	0.0853927799663805	0.406215291235126	0.210215572404322	0.833499426085104	0.934736784815849
Rbck1	391.853082552021	-0.101987089178118	0.350443507086273	-0.29102290987235	0.771033797936109	0.905293613818784
Map2k4	1001.12088296572	-0.890233702477804	0.35340180321687	-2.5190412000572	0.0117674886587824	0.0829676632284583
Mmadhc	261.074188685348	0.209043816150899	0.356033933550228	0.587145764636526	0.557105813758837	0.785941913781142
Slc6a16	7.5499677919815	-0.438875413154989	1.27400561492137	-0.344484677316022	0.730481817424594	0.887172202022664
Gpr137b-ps	4.05742121499255	0.774775653386949	1.69244508940052	0.457784809822917	0.647107050074731	0.844007292423771
Tle4	2875.06760037557	-0.446334808295226	0.334147703722825	-1.33574106098141	0.18163392339663	0.447098888360936
Ralgapb	679.109473665323	-0.609270866938305	0.346070544805555	-1.76053950873118	0.0783163748208664	0.278166464070395
Mfap5	5.10199459978205	-0.317414725773341	1.51473731031862	-0.209551005056166	0.834018122804652	0.935037523857658
Mb	17.1774227935202	0.964853135769576	0.876299561932827	1.10105399760948	0.270873156743049	0.547253781114827
Slc25a14	141.670235129185	-0.566173322575041	0.43167701008798	-1.31156700344002	0.189666272417759	0.457106390052883
Ctnnbip1	85.2121514912287	-6.81321317718716	0.975867339912943	-6.98170017432387	2.91628999546502e-12	1.02662808873253e-10
Zgpat	93.6288948308884	0.237746651946884	0.460102496388309	0.516725411866131	0.605347854174445	0.816608356422094
Slc35c2	125.653262314474	0.819244030343473	0.430312997910317	1.90383287123996	0.0569319539957512	0.22777420296275
Psma6	504.333336775914	0.348596238529853	0.321005854103136	1.08594978588101	0.27750120872098	0.553932459600569
Ppwd1	259.220030842549	-0.207529907906618	0.391395085222202	-0.530231256707784	0.595951602144946	0.81123095973512
Lrig3	243.340792126299	0.0782376944015204	0.398845906316758	0.19616020413504	0.844484775381209	0.939486545674271
Ikbkg	330.090730381615	-0.0106752282763267	0.356147794486569	-0.029974152420953	0.976087667285585	0.990085223908834
Sidt1	8.08542956852384	-2.22782014035048	1.36004838928464	-1.63804476215899	0.101412356520245	0.322526002658507
Trappc12	187.848008188037	0.399700649743161	0.393991713238293	1.01448999131973	0.310349002831125	0.588850204542324
Jmy	382.437084508094	-0.574163952849069	0.356530704292484	-1.61041937184195	0.107306334329234	0.331101026487138
Taf4b	472.377038686149	-0.387667928702268	0.353071734566103	-1.09798630348782	0.27221047007814	0.548888993497388
Trim46	2.27874454311877	0.78851267226138	2.33831561035845	0.337213962378888	0.735955612635264	NA
Mta3	1387.85047585114	0.203972362908582	0.314540043345998	0.6484782056325	0.516675702600778	0.75926434372715
Gpm6b	36.1427739465179	-0.218891479686442	0.696069168251255	-0.314468000696491	0.753165616372983	0.8968938449801
Zfp82	110.501194457072	0.0604573947459091	0.465894892098839	0.129766167801391	0.896751430718455	0.960279880305439
Mfsd6	45.5739632481149	-1.37986687018519	0.617476744654358	-2.2346863782823	0.0254379455125345	0.139045421625075
Mmp16	12.6191843094858	-3.74463844741371	1.30027530710952	-2.87988122741325	0.00397825009845971	0.0381659254978637
Med8	51.866712304526	-5.28872130185523	0.850053769067212	-6.22163149474497	4.92011550239806e-10	1.50468342453085e-08
Txnrd3	150.097853435165	-0.0386702442852801	0.402602487111706	-0.0960506840449565	0.923480318563595	0.970548154708756
Anxa7	582.066203447044	-0.436576335491898	0.324155629566286	-1.3468109009121	0.178041143003997	0.441856601435702
Naga	136.257307450422	0.425347667287154	0.413071521667326	1.029719176888	0.303141850741209	0.581724155195203
Icosl	36.6164694324096	0.93377076751823	0.667760445963729	1.39836190232949	0.162004417585958	0.416977279354768
Fbxo17	67.008371883906	1.05989779694143	0.52647918418949	2.01318082228291	0.0440956100050751	0.194703004152777
Fbxo16	23.0307766110525	-1.28657986827632	0.839441897487293	-1.53266101218851	0.125359400137026	0.362716539797669
Tdrd12	1476.24486472219	-0.350774828499204	0.311490114204437	-1.1261186551461	0.26011529872973	0.535905538713213
Slc27a4	58.5350356940875	0.964551556351643	0.5949821300972	1.62114374123147	0.10498681492248	0.327353025708263
Uba52	332.288667921505	2.20929842116949	0.469024888003379	4.71040765144551	2.4722180188242e-06	5.51342652321164e-05
Jag1	232.465312248732	0.477875161913208	0.374609535495101	1.27566203375369	0.202075015021859	0.472312063488693
Mthfr	145.251370746188	-7.52784315825634	0.927949505383154	-8.11234136619111	4.965357265844e-16	2.12952126999037e-14
Zbtb10	148.89105727851	0.257942565241461	0.470206676382893	0.548572740875794	0.583298697067117	0.803856426767185
Thsd4	50.4021143841476	-1.88522305333606	0.595433669783646	-3.16613444789084	0.00154479374636971	0.0182207731060824
Mpdz	42.4974057299921	-7.25229563365565	1.39329545752896	-5.20513836061575	1.93852116288389e-07	4.92133148461732e-06
Nebl	40.0743420268278	-1.81757678694115	0.647140823506167	-2.80862637763081	0.00497533504212889	0.0449921751532754
Serbp1	2439.1340678692	-0.203269037669611	0.351130058523769	-0.578899563666526	0.562656944640528	0.789877500436674
Arhgef1	186.945726250638	0.307540442437409	0.404420115524012	0.760447936767252	0.446986878576097	0.710234816036339
Snx27	440.059215096423	-0.775601933387926	0.348988371819264	-2.2224291581543	0.026254316631673	0.142097561774927
Slc4a7	722.804459815078	-0.50368382790329	0.400584602570675	-1.25737191262718	0.208618994937737	0.479489606884008
[truncated: 13,393 more rows]
