# Supplementary material for: Transcription elongation can be sufficient, but is not necessary, to advance replication timing
Source: EMBO Rep. 2026 Mar 24;27(8):1964–99. doi: 10.1038/s44319-026-00735-2 (PMC13121604; doi:10.1038/s44319-026-00735-2)
Supplement: Supplementary file 5 — Source data Fig. 4 [file 44319_2026_735_MOESM5_ESM.zip]

Archive with 80 entries (76 files):
- Fig4/
- Fig4/.DS_Store
- __MACOSX/Fig4/._.DS_Store
- Fig4/4B/
- Fig4/4C/
- Fig4/4A/
- Fig4/4B/README_4B.rtf
- __MACOSX/Fig4/4B/._README_4B.rtf
- Fig4/4C/.DS_Store
- __MACOSX/Fig4/4C/._.DS_Store
- Fig4/4C/TRE_Ptn_D0200_cas_DESeq.txt
- __MACOSX/Fig4/4C/._TRE_Ptn_D0200_cas_DESeq.txt
- Fig4/4C/TRE_Ptn_D0050_129_DESeq.txt
- __MACOSX/Fig4/4C/._TRE_Ptn_D0050_129_DESeq.txt
- Fig4/4C/TRE_Ptn_D1600_129_DESeq.txt
- __MACOSX/Fig4/4C/._TRE_Ptn_D1600_129_DESeq.txt
- Fig4/4C/TRE_Ptn_D0000_129_DESeq.txt
- __MACOSX/Fig4/4C/._TRE_Ptn_D0000_129_DESeq.txt
- Fig4/4C/TRE_Ptn_D0010_129_DESeq.txt
- __MACOSX/Fig4/4C/._TRE_Ptn_D0010_129_DESeq.txt
- Fig4/4C/TRE_Ptn_D0400_cas_DESeq.txt
- __MACOSX/Fig4/4C/._TRE_Ptn_D0400_cas_DESeq.txt
- Fig4/4C/TRE_Ptn_D0025_cas_DESeq.txt
- __MACOSX/Fig4/4C/._TRE_Ptn_D0025_cas_DESeq.txt
- Fig4/4C/TRE_Ptn_D0800_129_DESeq.txt
- __MACOSX/Fig4/4C/._TRE_Ptn_D0800_129_DESeq.txt
- Fig4/4C/TRE_Ptn_D0050_cas_DESeq.txt
- __MACOSX/Fig4/4C/._TRE_Ptn_D0050_cas_DESeq.txt
- Fig4/4C/TRE_Ptn_D0200_129_DESeq.txt
- __MACOSX/Fig4/4C/._TRE_Ptn_D0200_129_DESeq.txt
- Fig4/4C/TRE_Ptn_D0800_cas_DESeq.txt
- __MACOSX/Fig4/4C/._TRE_Ptn_D0800_cas_DESeq.txt
- Fig4/4C/TRE_Ptn_D0025_129_DESeq.txt
- __MACOSX/Fig4/4C/._TRE_Ptn_D0025_129_DESeq.txt
- Fig4/4C/TRE_Ptn_D0400_129_DESeq.txt
- __MACOSX/Fig4/4C/._TRE_Ptn_D0400_129_DESeq.txt
- Fig4/4C/TRE_Ptn_D0010_cas_DESeq.txt
- __MACOSX/Fig4/4C/._TRE_Ptn_D0010_cas_DESeq.txt
- Fig4/4C/TRE_Ptn_D0000_cas_DESeq.txt
- __MACOSX/Fig4/4C/._TRE_Ptn_D0000_cas_DESeq.txt
- Fig4/4C/README_4C.rtf
- __MACOSX/Fig4/4C/._README_4C.rtf
- Fig4/4C/TRE_Ptn_D1600_cas_DESeq.txt
- __MACOSX/Fig4/4C/._TRE_Ptn_D1600_cas_DESeq.txt
- Fig4/4A/TRE_Ptn_D0025_cas_pvalues.bg
- __MACOSX/Fig4/4A/._TRE_Ptn_D0025_cas_pvalues.bg
- Fig4/4A/TRE_Ptn_D1600_129_pvalues.bg
- __MACOSX/Fig4/4A/._TRE_Ptn_D1600_129_pvalues.bg
- Fig4/4A/TRE_Ptn_D0200_129_pvalues.bg
- __MACOSX/Fig4/4A/._TRE_Ptn_D0200_129_pvalues.bg
- Fig4/4A/TRE_Ptn_D0025_129_pvalues.bg
- __MACOSX/Fig4/4A/._TRE_Ptn_D0025_129_pvalues.bg
- Fig4/4A/.DS_Store
- __MACOSX/Fig4/4A/._.DS_Store
- Fig4/4A/TRE_Ptn_D1600_cas_pvalues.bg
- __MACOSX/Fig4/4A/._TRE_Ptn_D1600_cas_pvalues.bg
- Fig4/4A/TRE_Ptn_D0200_cas_pvalues.bg
- __MACOSX/Fig4/4A/._TRE_Ptn_D0200_cas_pvalues.bg
- Fig4/4A/TRE_Ptn_D0800_129_pvalues.bg
- __MACOSX/Fig4/4A/._TRE_Ptn_D0800_129_pvalues.bg
- Fig4/4A/TRE_Ptn_D0050_cas_pvalues.bg
- __MACOSX/Fig4/4A/._TRE_Ptn_D0050_cas_pvalues.bg
- Fig4/4A/TRE_Ptn_D0800_cas_pvalues.bg
- __MACOSX/Fig4/4A/._TRE_Ptn_D0800_cas_pvalues.bg
- Fig4/4A/TRE_Ptn_D0050_129_pvalues.bg
- __MACOSX/Fig4/4A/._TRE_Ptn_D0050_129_pvalues.bg
- Fig4/4A/TRE_Ptn_D0000_129_pvalues.bg
- __MACOSX/Fig4/4A/._TRE_Ptn_D0000_129_pvalues.bg
- Fig4/4A/TRE_Ptn_D0400_cas_pvalues.bg
- __MACOSX/Fig4/4A/._TRE_Ptn_D0400_cas_pvalues.bg
- Fig4/4A/TRE_Ptn_D0000_cas_pvalues.bg
- __MACOSX/Fig4/4A/._TRE_Ptn_D0000_cas_pvalues.bg
- Fig4/4A/TRE_Ptn_D0400_129_pvalues.bg
- __MACOSX/Fig4/4A/._TRE_Ptn_D0400_129_pvalues.bg
- Fig4/4A/TRE_Ptn_D0010_cas_pvalues.bg
- __MACOSX/Fig4/4A/._TRE_Ptn_D0010_cas_pvalues.bg
- Fig4/4A/README_4A.rtf
- __MACOSX/Fig4/4A/._README_4A.rtf
- Fig4/4A/TRE_Ptn_D0010_129_pvalues.bg
- __MACOSX/Fig4/4A/._TRE_Ptn_D0010_129_pvalues.bg
