# Supplementary material for: Transcription elongation can be sufficient, but is not necessary, to advance replication timing
Source: EMBO Rep. 2026 Mar 24;27(8):1964–99. doi: 10.1038/s44319-026-00735-2 (PMC13121604; doi:10.1038/s44319-026-00735-2)
Supplement: Supplementary file 5 — Source data Fig. 4 [file 44319_2026_735_MOESM5_ESM.zip › Fig4/4C/TRE_Ptn_D0200_cas_DESeq.txt]

baseMean	log2FoldChange	lfcSE	stat	pvalue	padj
Zc3h14	607.46587106922	-0.421049027194681	0.226399867655409	-1.85975827439766	0.0629197331789795	0.475288130807422
Troap	183.583283059831	0.197900598159171	0.2748506553655	0.720029566223882	0.471506791753685	0.855100040319281
Clca2	2.15500485058304	0.977886965101317	1.98120093435975	0.493582931514887	0.621600757559975	0.911245514767903
1810013L24Rik	1320.56609748897	-0.103363642517099	0.206722133398347	-0.500012460290935	0.617066303806505	0.909028267081895
Srsf7	1060.66864401677	0.144010027004567	0.201791331711713	0.713658142711035	0.475438595091646	0.857364358394279
Fignl2	7.89761024605036	1.29504299272296	1.0315849636979	1.25539149783712	0.209336674257162	0.698754156429673
Sema6a	81.9858695466618	1.53565260307257	0.460964448190771	3.33139054237223	0.000864132760062135	0.041347296165445
Anapc15	55.1982798298742	0.304714816214787	0.405379781770314	0.751677389740757	0.452245090750546	0.848220972896366
Misp3	5.23276030988554	-0.10638309628359	1.19488430889555	-0.0890321309700026	0.929056374686513	0.986429863980493
Nmb	19.4501187433031	-0.264514455557525	0.517940672988187	-0.51070415851191	0.609558228390378	0.904934187066559
Tcerg1	1536.47251805635	-0.347886138446692	0.226666384740672	-1.53479369622764	0.124834511729549	0.589202292269644
Zfp712	78.5026241997706	0.0548307329417736	0.337782831192507	0.162325399275622	0.871049614193715	0.975660247520635
Fam129c	29.5800442256763	0.323186245354762	0.586095934227604	0.551422090618456	0.581344360780389	0.89682518556818
Atp5g3	349.599872254142	0.0262129729737529	0.304319085767616	0.08613647385156	0.931357929418131	0.987043549412583
Pifo	1.15805442981407	0.0442693253492173	1.95970269311493	0.022589817070084	0.981977466557428	0.996123137407449
Vsx1	1.83136608805838	3.67290769840432	1.99731220892883	1.83892517253181	0.0659261927463233	0.482874802172993
Fyco1	375.818434277228	-0.148115420170129	0.177349435260056	-0.835161498839508	0.403626784138412	0.827718761474037
Tlr3	3.71400701025746	-1.12044620816081	1.139709144482	-0.983098375217522	0.325559023896968	0.7831174890098
Ifi44	1.84736010269197	3.68417184177896	2.83357758134399	1.30018386157316	0.193537960504195	0.681503661341686
Trafd1	26.2315319337722	0.258153292852548	0.524904593051221	0.491809933214581	0.622853713772727	0.911316238194281
Erfl	6.19523522706893	1.23940655175527	1.06167451726837	1.16740727181076	0.243045935869012	0.73014435287621
Krt80	10.321001046485	2.07152396655092	1.15583878510941	1.79222569205864	0.0730968207466597	0.499050599037516
Armc8	412.449706310967	-0.315130245828775	0.222389293266181	-1.41702076210832	0.156476857348999	0.634654231884727
Ppil4	534.209690777307	-0.219333739595853	0.216714653885911	-1.01208541122152	0.311497217143813	0.776774744852881
C530005A16Rik	22.8005117981186	0.403722779732078	0.472293202984352	0.854813868124742	0.392654199484046	0.821578630882107
Katnbl1	549.630009487675	-0.351875013156051	0.287690747844706	-1.22310159708713	0.221291325490465	0.712273760064683
Spag9	815.411461254433	-0.0556773350329948	0.193702212053941	-0.287437786293788	0.77377713203189	0.956123805172583
Gm5860	2.49313003361307	4.1289681121578	2.32790649166217	1.77368297521678	0.0761156040590325	0.505028034261672
Taz	6.2241952369934	-7.12176223477152	3.34077767723532	-2.1317677866745	0.0330259410638309	0.373594836382325
Gfpt1	254.197947734719	-0.570222175409195	0.249098178457079	-2.28914630745663	0.0220708530250286	0.3179667545704
Abcc5	1551.30049091486	0.036063755052262	0.207630534208483	0.173691962936676	0.862107554163496	0.972783523954755
Kcnmb4	16.2771179732249	0.101085064103031	0.619733345318675	0.163110577906779	0.870431371370597	0.975660247520635
Gm4013	8.287699547708	1.09171460982728	0.783870155377253	1.39272378510427	0.163703333198436	0.645790314428475
Hpcal1	426.376090972841	0.0462718596279099	0.336593119991825	0.13747119854688	0.890658356813226	0.978707328183957
Tbc1d31	916.642314297711	0.193645033594326	0.160326351540861	1.20781787730617	0.227117323413954	0.715501477165396
Cyp3a13	5.49705732516502	0.915241128364344	1.52062932975387	0.601883121978508	0.547251939825669	0.884535697489083
Akap7	491.014036221044	-0.248843348528668	0.226501765848831	-1.09863756512498	0.271926185560216	0.749539963700633
Ablim1	544.726430685956	0.314150465666587	0.304591102424089	1.03138424979069	0.302360663845389	0.77321896831442
Ulk1	1358.00152457487	0.433947142711517	0.263489646989445	1.64692293480852	0.0995738871158382	0.553443369443573
Cyp4b1	2.82460685959452	4.29904479024967	2.35815185936067	1.82305680322692	0.0682947881111935	0.487770826283468
Golga3	257.854657839765	0.1660056328789	0.19757316973469	0.840223564271503	0.400783048571487	0.827186571154204
Mir1193	45.8612174803484	0.248786430685072	0.439448965116	0.566132703531115	0.571303573191149	0.89336443245069
Wdyhv1	222.679574141976	0.118318476903968	0.228654693780837	0.517454835269528	0.604838689292674	0.903043597507934
Traf1	58.3704912764135	0.489020643959217	0.345470255613828	1.41552170125422	0.156915590220382	0.635648077006892
Rxra	143.371271232033	-0.0752946220524312	0.333410065133882	-0.225831880696812	0.821332180317993	0.966285670270717
Dapk3	141.567028554991	0.0804620114463779	0.246056778504959	0.327005872121325	0.743663443860178	0.947324371322713
Ap3m2	20.1418869365425	0.459950824700839	0.58759722360902	0.782765483260494	0.433764840350094	0.84210265136499
Sirt2	35.8235977086577	0.0537824076806629	0.423762966373691	0.126916252594936	0.899006682954665	0.980186243598555
Inhbc	17.1954752142432	1.11133484374054	0.780664515399896	1.42357545631655	0.154569404862956	0.632917125585481
Slit3	57.4312483270985	-0.868534100966137	0.45101935097725	-1.92571360648769	0.0541401439765785	0.452675714348755
Dcakd	436.831253461587	-0.0226278881827108	0.248896176211222	-0.0909129602839218	0.92756175202349	0.985993183311391
Vps35l	744.842869467063	0.0633106061342613	0.230609122584456	0.274536433878825	0.783672408570308	0.958159331581009
Cyhr1	28.9539052452767	0.130827100378449	0.4660469422779	0.28071657275339	0.778927796450176	0.956914312061714
Taf10	40.146893861853	0.802717158429992	0.665707963958344	1.20580975726501	0.227890852435995	0.716217080583373
Hagh	50.013403866586	0.131131455474519	0.435485942928032	0.301115242877519	0.76332661800023	0.952870961186802
Ogfod3	122.424226916429	0.0945021568599258	0.221482772144331	0.426679492698162	0.669612789295628	0.926040265809092
Syn1	18.9012168734395	-8.722530298632	3.6136564432189	-2.41376855705251	0.0157884877762408	0.274710011011733
Glyatl3	5.10840142687306	-1.21868862532262	0.896189322943375	-1.35985622024603	0.173875427385619	0.660254608358769
Sqor	2.84135685215703	3.00706891779145	1.862208100256	1.61478672409279	0.106356889107988	0.562975309712184
Fundc2	8.14950945245794	-2.38182659212084	1.29612193844624	-1.83765625862032	0.0661130731865421	0.482874802172993
Rab5if	232.871711132717	0.246776884195641	0.211826744707379	1.16499398853787	0.244021426185239	0.731034290122997
H1f5	184.443913027288	0.679750094660494	0.528957191668265	1.28507581590232	0.198765791693808	0.686747196121735
Pop4	150.299025152526	0.370389139995091	0.214818709890575	1.72419404335759	0.0846728191115156	0.523393762823995
Carnmt1	1183.32688128608	-0.40189695312019	0.222737108594228	-1.80435561751117	0.0711755760033694	0.495260642731791
Iqcm	49.6049677608226	0.962067779893629	1.42031295509919	0.677363236348456	0.498175517968817	0.865115890822798
Clcc1	185.319055663969	0.0369122649258398	0.208052029037471	0.177418432767083	0.859179729732582	0.971941320059935
Ilf3	1002.00275444949	0.080544719841366	0.135445485803202	0.594665221684797	0.552067273557937	0.8859080487787
Tpd52l2	569.963808347714	-0.161552926265208	0.1243481191445	-1.29919879268518	0.193875715739777	0.681766916166672
Arhgap25	9.53902019580817	-0.627207976061174	0.963021770793709	-0.651291585593374	0.514858279059172	0.871125740773274
Banf1	88.7456720321817	0.828989534045866	0.319821348867424	2.59203939005807	0.00954088469158003	0.207031120810668
Tbc1d23	604.744217032788	-0.302270861643346	0.228739149320365	-1.32146535711731	0.186346246258409	0.674943094898606
4930473A02Rik	25.0211671958118	0.23717135706984	0.526056637100879	0.450847571046536	0.652099412751792	0.92005809631525
Pard3	3235.65940347091	-0.387396410978763	0.202858154719546	-1.90969109185847	0.0561729986240014	0.456295116147468
Rorc	5.40700260693705	0.0936734062959559	1.13448569226704	0.0825690503939003	0.934194211423092	0.987407805744661
1700123J17Rik	21.8520278278733	-0.286937380585342	0.7725789890676	-0.371401998560222	0.710338137223427	0.937879336330544
Evi5l	44.7673585293923	-0.154564658621588	0.378578926041816	-0.408275918149007	0.68307111723777	0.931101413625869
Pex5l	12.1139181701645	0.518615666410848	1.02874248753528	0.504125835857502	0.614172952642954	0.907750288531027
Mtmr1	8.35244478647183	-7.5457769887282	3.52985262243449	-2.13770312697191	0.0325408455651349	0.3722637765994
Mtor	656.480911712711	-0.0374878070311581	0.179847213854597	-0.208442523115573	0.834883456763372	0.967972564561416
Zfp758	55.6138421529744	-0.190737873008825	0.434220771852825	-0.439264736679788	0.660469722415287	0.922696731864348
Plekhh2	63.0687385004504	-0.453335297878223	0.346591580101076	-1.30798127798147	0.190879659503996	0.67879624429523
Adgrl3	184.309159280366	0.283988653854307	0.354968607428468	0.800038786279249	0.423688325400516	0.837728696396155
Golga5	138.909870096948	-0.287301176570132	0.266286345492373	-1.07891816998315	0.280624208100349	0.756712483897631
Plekhb1	113.080971616028	0.323318626166542	0.400470063567691	0.807347803444218	0.419466130053984	0.835764091979319
Nufip1	706.44966688218	0.0743708299993074	0.143829903033354	0.517074881028466	0.605103887633883	0.903043597507934
Smap1	334.915905329812	-0.310346458895563	0.251841781935828	-1.23230727050146	0.217834324942124	0.708719402950996
Tepp	1.29284052582948	1.79627100601405	1.96984810988107	0.911883001031228	0.361830310984182	0.80180057920519
Acox2	31.1801261268765	0.480961039200622	0.445945657131064	1.07851939246325	0.280802032262878	0.756855044978293
Hars2	159.742706199767	-0.0760942125816595	0.205291781027194	-0.370663707046214	0.710888025261782	0.938339141596993
Gpa33	39.6841206392515	-1.7290685733023	0.538149561234061	-3.21298891211074	0.0013136136071179	0.0563629576414264
Sdhb	275.421059632193	0.326571000538912	0.268727547941889	1.21524943400865	0.224270971406307	0.714997515802927
Gmpr	48.8451459811671	-0.518874650659193	0.381742977917266	-1.35922513490647	0.174075258849916	0.660254608358769
Me1	323.914183299849	0.157596241143268	0.327637533950294	0.481007896876605	0.630510886237312	0.912924750232448
Klk11	5.34165188453351	0.141211286886422	0.861235261920792	0.163963661417534	0.86975975058896	0.975586871827319
Magt1	64.0516530334378	-7.66941568482494	0.711351128730836	-10.7814767912274	4.21070652877783e-27	3.41548452434293e-24
Mcam	229.698560107186	0.336867810860016	0.494408556891038	0.681355138710225	0.495646801785155	0.863632946681594
Pbld1	9.34692926162731	0.438068866370016	0.838297996149043	0.52256938270449	0.60127395159925	0.903005204259002
Tab2	884.236180659729	-0.346030966186365	0.179560642485977	-1.92709806222368	0.053967410205181	0.451957160980852
Mettl27	298.837965661651	0.495548031165198	0.273845014783945	1.80959303406041	0.0703589209780612	0.493962112230318
Trmt1	327.814001057992	-0.0215394394510963	0.184054780269327	-0.117027329687269	0.9068383963221	0.981772135639939
Vps37c	199.785047628819	-0.0894989827281861	0.212438478873185	-0.421293652651375	0.673540664601602	0.92746739832833
Sec23a	568.697582627741	-0.0969257676643061	0.132612287609052	-0.730895827316157	0.464842784916678	0.852424940229251
Rara	274.342518291428	0.545243442386455	0.34337944669314	1.58787442765528	0.112314737113919	0.569233215080987
Med1	900.425223142382	-0.15013788259064	0.138239025314253	-1.0860745165798	0.277446025747479	0.753996737571583
Ap5b1	21.6495868346352	-0.00624014675172202	0.733050594920568	-0.00851257306789061	0.993208031405279	0.998601440618434
Bag5	26.7158364031363	0.747138457192397	0.488808983944483	1.52848757230954	0.126391526801582	0.591633214492483
Pdcd2l	391.255367825998	-0.0425493129987199	0.183746931673409	-0.231564753823193	0.816876085804956	0.965023042208309
Ctcf	628.322347985033	-0.393140289513296	0.214973010398901	-1.82878905953725	0.0674312145609762	0.485817984190198
Mnd1	422.68459629614	-0.0781755171866385	0.300979938526943	-0.25973663749566	0.795066929625515	0.959696816953941
Lix1	13.9525832303541	0.306185970076163	0.577528585029444	0.530165913883818	0.59599690187177	0.901843857255474
Ctnnbl1	21.5711053083259	0.169472326259168	0.587186013610546	0.288617784366321	0.772873884465627	0.955953834292234
Snph	27.5532476774378	0.237756353098499	0.531263051051331	0.447530376200635	0.654492160555517	0.920460655787869
Ppm1m	26.0668457727487	0.301735533408417	0.412224171375865	0.731969531047453	0.464187165066336	0.852287164552347
Prkar1a	513.873382252571	0.0778516132212804	0.145375876838235	0.53551947485695	0.592290694560365	0.900884851402168
Slc27a3	39.2793054710757	0.271394113405213	0.398079739422954	0.681758166840187	0.495391880383418	0.863627601110546
Impdh2	195.4587684047	0.123641740432044	0.217348513045032	0.56886398116939	0.569448450654384	0.892831511033112
Tiprl	341.766064951346	-0.182881184612371	0.236722416861693	-0.772555413369327	0.439785540290091	0.84437634054344
Uaca	398.940379819043	-0.154097898079187	0.17601189521053	-0.875497067370751	0.381303505198113	0.813211957874628
Smim31	6.78120515905122	-0.286425276805757	0.826831454026346	-0.346413135846463	0.729032254568728	0.943857681309398
Calca	46.9691156960034	0.0204819298848993	0.538516262383798	0.0380340043850003	0.969660570055177	0.994848465339811
Phf3	29.4542495684686	-0.220994648317871	0.43878044633398	-0.503656555720032	0.614502742406106	0.907783052434676
9330020H09Rik	55.4131225325555	1.69388700740305	0.600658767086413	2.8200487535036	0.00480163536602791	0.135640226906997
Gm13884	1.97566188905511	3.79837023827628	2.12017116445841	1.79153942943402	0.0732067731443843	0.499382831144109
Ube2q2	550.465638600926	-0.445736361250184	0.254946463077829	-1.74835279481446	0.0804029565528322	0.516434374781653
Rfx3	817.665422481541	-0.510492902769048	0.261941658340782	-1.94888016668546	0.0513097371259535	0.444336584750123
Bri3	227.789449148324	0.0844227948354918	0.346160784995861	0.243883185198177	0.807321292305086	0.961207835774432
Fbxo27	63.0457050024055	0.6907641629666	0.348611782583587	1.98147107320154	0.0475384702153807	0.43442625806179
Eps15l1	1283.55394175685	-0.313862396730107	0.181137529054472	-1.7327298123611	0.0831437030736847	0.520091139166609
Tmprss15	9.74284287663802	0.6597528078861	1.73124603925879	0.381085526219349	0.703139786947222	0.936470617482834
Max	688.063407018164	-0.406958534502207	0.216002610118594	-1.88404452278966	0.0595589533459716	0.466872092856089
Ttc8	74.1696008193827	-0.812457184431508	0.292742277190691	-2.77533259708257	0.00551452806104457	0.149137599272569
Vti1b	259.576483088057	0.0991183738373567	0.187567725087962	0.528440454192607	0.597193665731522	0.901886597402602
Cpsf3	393.046426438564	0.0566062498557666	0.200877079274695	0.281795464470881	0.778100348889542	0.956770879806347
Nlgn1	26.4379457009974	0.738203687503715	1.17075206132488	0.630538020721762	0.528342635257982	0.87837092026005
Casq2	45.3407391302208	1.12997852951679	0.448964407816639	2.51685547861575	0.0118407387155393	0.2329043224948
Pidd1	157.196739514529	0.224807700158381	0.341862350102819	0.657597129636439	0.510797039468616	0.870117049960423
Asb4	17.6845981400353	0.382218375532241	0.910246790062022	0.419906315194144	0.674553894168017	0.927713641500931
Orc4	1346.63366228617	-0.720351314143789	0.325810409455128	-2.21095242275553	0.0270391318915969	0.34707571842116
Mapkbp1	106.987981208842	-0.170596045480081	0.227823077546716	-0.748809327470785	0.453972137007629	0.848975283580109
Mospd1	8.01750630352926	-6.50779433441223	1.34214475213345	-4.84880213111705	1.24209239910164e-06	0.000103714715324987
Dclk1	33.4644274627414	0.275070589225445	0.499671453627302	0.550502909919317	0.58197448155916	0.896903896369194
Gpcpd1	229.459287189424	-0.501839983401106	0.273261607560549	-1.83648185298006	0.0662864235703973	0.483564427879293
Sinhcaf	823.507172148978	-0.299620911652745	0.236826237546229	-1.26515083276724	0.205817263656475	0.693696094917751
Acbd5	289.415071509804	-0.281566400047304	0.243965258432122	-1.15412498425731	0.248448931701635	0.734946253801372
Myo7a	4.96675069888373	-0.0645068115484098	0.878176353215105	-0.0734554185070492	0.94144371906767	0.989360991461453
4930548K13Rik	3.22438335175152	2.01757028722553	1.96916616181317	1.02458102640144	0.30556092088793	0.774542370000744
Luc7l2	1871.29365166377	-0.814214699246568	0.269875965558973	-3.01699596538783	0.00255293209755419	0.0889297450914888
Dnah8	276.780535579995	-0.378009455336835	0.272559608545087	-1.38688728441692	0.165476135786116	0.648578117114748
Evc	32.8650019516354	-1.05345231394077	0.527130896531883	-1.99846436790496	0.0456663392532799	0.430720056943726
Shroom2	31.1041653974373	-8.96786543508713	1.08355683049183	-8.27632218516545	1.27037980857791e-16	3.09137852275944e-14
Kmt2e	623.868079682875	-0.12206027796631	0.176640639362396	-0.691009036238208	0.489559862428747	0.861684324064715
Setd5	1686.18886316371	-0.868395870115268	0.257242690085432	-3.37578443852717	0.000736055640897431	0.0366607362194352
Pcyox1	100.121601615343	-0.418877975809555	0.23303508773423	-1.79748886694382	0.0722580439815123	0.497175299412986
Arpp21	8.05972426465307	0.211584256896818	1.30427070427132	0.162224188739274	0.871129312230911	0.975660247520635
Smim4	125.461797711032	0.316204851083033	0.233023310699231	1.35696660619146	0.174791821368679	0.660864838612231
Smc6	786.795397117631	-0.282611101786831	0.190385731025197	-1.48441325022109	0.137699321697982	0.605733310148732
Nsmf	5.66766311235052	-0.253570123751196	0.839858487350079	-0.30192005864138	0.76271300430921	0.952759172880509
Hmbs	235.122458930514	0.652151982481237	0.263174818478779	2.47801817153651	0.013211441653653	0.250236048108083
Slc35b1	170.362992998557	0.122497497502087	0.238077641570519	0.514527515872605	0.606883227730833	0.904272996953028
Synj2	144.914533806409	0.529229734222195	0.336630182215857	1.57213987984844	0.115918114515458	0.576485206344751
Suds3	326.146443132183	-0.109101606565984	0.166357406362846	-0.655826566134481	0.511935721187235	0.870117049960423
Ptk2b	113.660054160973	-0.0766359098323232	0.222763587957236	-0.34402350283133	0.730828610980589	0.944039967722302
Gfm2	340.763714242132	-0.0806306583411056	0.225800647361658	-0.357087808574623	0.721026070989942	0.941290473117924
Rlim	107.380437831804	-9.80893276562148	0.891917257061787	-10.9975815446544	3.92517982133355e-28	3.71452850425532e-25
Ddt	82.8743863686766	0.443944816213244	0.345518906637315	1.28486403402302	0.19883980106096	0.686747196121735
Epha3	33.6710868888613	0.109719104482353	1.08944440941193	0.10071106293673	0.919779829075069	0.984265965534387
Gatad2a	1597.91171829897	-0.268076449862159	0.184493398032223	-1.45304088233736	0.146212403382541	0.620665584644197
Shc1	225.294571206305	0.191438400093084	0.197383697100707	0.969879493114417	0.332106562934138	0.785163524360875
Anks1b	140.39677920028	-0.0188300820640615	0.564629030055181	-0.0333494756056402	0.973395899852814	0.994848465339811
Cdk6	1726.31968477633	-0.479927081579074	0.307965504147574	-1.55837934806197	0.119143349261286	0.582644609300765
Kdm1a	1463.4259343672	-0.113319577398415	0.187163383162579	-0.605458052123266	0.544874688640231	0.883867781520437
Scaf4	903.130389976071	-0.0746536564048367	0.141103350670986	-0.52907075593767	0.596756367219561	0.901843857255474
Plcxd2	29.1512544186521	-0.352902382613861	0.484977848353667	-0.727667013682878	0.466817447465546	0.853487170641697
Morc2a	856.35360021151	-0.38615487061207	0.217047696088374	-1.77912448540731	0.0752193552077859	0.502910696292017
Atp6v1c2	35.8595021582209	-0.0360977817989268	0.593212035350957	-0.060851398231613	0.951477556260873	0.990720686054947
C5ar1	1.97933321128686	1.88825057982287	1.89140846884554	0.998330403466686	0.31811916933436	0.780475576903571
Map1a	37.4523407797631	0.79155834824142	0.416079603001064	1.90242045640338	0.0571162087777386	0.461316975021337
Runx2	11.7081354473974	1.1290024657858	1.02645284599388	1.09990680058237	0.271372731366356	0.749442786331795
Gja3	2.31061487079651	1.97350381960689	1.87242281597087	1.05398406960963	0.291890210663976	0.764126683313104
Ackr3	49.0578317020173	1.02420230503748	0.560074072573605	1.82869080214899	0.0674459411439677	0.485817984190198
Socs1	7.68875743508455	1.53852360678115	0.968923937755447	1.58786830093723	0.112316122806575	0.569233215080987
Sort1	142.072258843445	-0.172146822175079	0.330703418340737	-0.520547453179664	0.602682062750807	0.903005204259002
Rangrf	23.3880176280563	0.0739532915770699	0.496345396960536	0.148995622866529	0.881557086859492	0.977799697965493
Phyhd1	124.744145655311	0.149166732808094	0.330069901757658	0.451924674178907	0.651323248374214	0.919974120719565
Slc4a9	15.0933298624852	0.428577060361605	0.589523417075819	0.72698903546097	0.467232672563137	0.853487170641697
Specc1	331.911784997105	-0.418488618601316	0.244292042344798	-1.71306692835559	0.0867002274059838	0.525572833219697
Gtf2a2	398.999198002509	-0.182950660369519	0.267263585612996	-0.684532686897479	0.493638856168809	0.863341478444665
Deaf1	751.771694596175	-0.409922311188606	0.183960419451701	-2.22831798497954	0.0258593178550937	0.341401017367174
Mtarc1	5.68383275269519	0.343518268106399	0.920746604469094	0.373086652113665	0.709083952720367	0.937704299876739
Set	1166.7696363161	0.058965991137735	0.155088954853904	0.380207547296206	0.703791357259702	0.936470617482834
Glra3	17.9519462140541	0.408166076000258	1.31472314168715	0.310457816598914	0.756212833198974	0.950875066893431
Dnhd1	36.9821589547055	-0.310770548113344	0.427646115920057	-0.726700270490563	0.467409587702149	0.853543623168783
Pgpep1l	203.563209570281	-0.217889502707933	0.459128333247012	-0.474572111825448	0.635091987877857	0.91358338991697
Notch3	98.0556122666957	-0.0163898454472629	0.514817882389075	-0.0318362007380237	0.974602677244947	0.994848465339811
Gtsf1l	118.751679723893	0.401791257393764	0.316901142306606	1.26787569924574	0.204842343462875	0.692962607349005
Rnf212	4.18031592207897	1.80735545611393	1.73843874132589	1.03964287791669	0.298505848254134	0.769869977612791
Tceal8	5.57526124079105	-6.48159068416293	1.47261643100847	-4.40141135714765	1.07549005245679e-05	0.000821520069665873
Gm5087	11.1946097519335	1.19243276311435	1.19136760125216	1.00089406650061	0.316878025445534	0.779221068010063
Slco6b1	7.39138922341847	-0.401209052781425	1.40983939793828	-0.284577841538649	0.775967589491934	0.956770879806347
Ranbp3	714.038633885295	-0.0952385881793622	0.209240344725884	-0.455163598129843	0.648991546732928	0.919481161694145
Parp6	107.660776471194	-0.204484884150433	0.324713476447229	-0.629739444102391	0.528865071074697	0.878761080117931
Gng10	29.2928193881742	1.27527416518975	0.521244850505273	2.44659331205584	0.0144213461781243	0.261333202976775
Mrps18b	107.029097513329	0.418805219045946	0.266507156853508	1.5714595584994	0.116075941082908	0.576958733704771
D16Ertd472e	771.418306322353	-0.230164166998863	0.209507169692491	-1.09859804481485	0.271943430915131	0.749539963700633
2310039H08Rik	78.5904668843145	0.245079680745545	0.398589261120685	0.614867746452757	0.538642064719209	0.881386064402209
Rps10	1047.63749771662	0.405242827767489	0.347251504609497	1.16700092695986	0.243209995198991	0.73014435287621
Arih1	1858.1531831522	-0.487919956737965	0.207535266255313	-2.35102190361091	0.0187219317365253	0.294993950863525
Dancr	52.71526493037	0.677901375297517	0.791949799634645	0.855990336269114	0.392003124782297	0.820619543755886
9530026P05Rik	77.835596310351	-0.748379283664229	0.429246177571652	-1.74347337907116	0.0812509604170175	0.517978877600735
Itgal	4.0644256412284	0.410505664868723	1.33702183996874	0.307029887319058	0.758820623387722	0.951472248714499
Sirt6	134.152612817361	0.54271987049586	0.326454240023102	1.66246843801892	0.0964188866158086	0.549547511637841
Rgs12	178.863306583837	0.139498693454345	0.504483169315135	0.276518032591103	0.782150211370335	0.958014769526397
Hfe	3.79618315253553	0.889607356589526	1.22380423803092	0.726919656709872	0.467275174853998	0.853487170641697
Tdrd7	20.6995053766424	-0.105634916088132	0.444876787825133	-0.237447578698248	0.812309582453202	0.962700209609347
Ak2	659.884716733748	0.163479647638892	0.219008801956388	0.746452408207072	0.45539417060441	0.849468041336722
Znhit1	59.2910264468749	0.0859441557792219	0.328807271269716	0.261381554754983	0.793798279926587	0.959272732705696
Prx	141.767804277484	0.284738157273683	0.241931012511616	1.17693946847766	0.239219667355893	0.726475106915628
Alas2	16.4114599802014	-8.51879043563547	3.27661276946213	-2.59987707886332	0.00932571584912792	0.203939437622654
Fiz1	302.246037518432	0.477378318633999	0.220732436012113	2.16270126519966	0.0305641637342432	0.362808338013309
Serpinh1	133.212689394966	0.198918919593352	0.59268100255479	0.335625604222	0.737153213523534	0.945745864213292
Vmn2r65	1.30288936211622	0.808127133646665	2.98377754670636	0.270840275790236	0.786513881562022	0.958331720924713
Myh3	4.5281719285887	-0.500032813123346	1.07715146011041	-0.464217736911477	0.642491754737843	0.916209548243247
Grm5	42.0075891069757	0.513797898044375	1.78221532624658	0.288291706662883	0.773123454925658	0.955953834292234
Vill	22.420912238205	0.170739790298246	0.587950623738536	0.290398178698378	0.771511636889318	0.955220905856421
1700123O12Rik	66.2677376658366	0.2501355708222	0.782863327150459	0.319513716056502	0.749336992139888	0.948306561969602
Wnk1	1245.84846350466	-0.592876979292423	0.262256611918194	-2.26067505011984	0.0237793865636193	0.329047985966443
Tex14	451.709444406708	-0.634378488218908	0.335725087793581	-1.88957725020822	0.058814522151879	0.466064698093
Zbtb37	216.697296940382	-0.300088274756919	0.213416264220982	-1.40611717599082	0.159689332848256	0.637933418324856
Egfem1	36.3601817481038	0.706910410600517	1.50252850727238	0.470480531436845	0.638011740346708	0.914695255500545
Eya1	1614.55271898851	-0.00341983982173433	0.331770893159112	-0.0103078355945295	0.991775682765061	0.997911315508243
Adgrg2	2.46535898383108	-5.797736783972	2.11132242783928	-2.74602150174921	0.00603228099689056	0.157372637812212
Nkain3	53.4852020339079	0.471407698456474	1.26482235941106	0.372706645284146	0.709366790046158	0.937708760570458
Cd2bp2	350.46472570618	0.152454495236612	0.201676376200294	0.755936308004674	0.449687383792176	0.847809763086271
Sapcd2	55.1961395755693	0.269392543301966	0.429895851197112	0.626646064510277	0.530891265872302	0.878987844123425
Kcng2	4.90026483636708	1.83720285610461	1.40375545359895	1.30877700342634	0.190609898907491	0.67879624429523
Tecr	893.646459866405	-0.26143927620099	0.168336225852142	-1.55307792412208	0.12040451939603	0.584796956925243
Tfg	320.793961909789	-0.212386882487956	0.161424420708927	-1.31570478342259	0.188273148089918	0.676747086196496
Gm12530	7.03530288289365	0.74474048441263	1.05016071700117	0.709168103849193	0.478220164415478	0.858438209640909
Trpm3	171.829309345622	0.320423289024275	0.597408053106313	0.536355824730159	0.591712655711776	0.900623476386144
Trpc4	14.6420030675103	0.787840127694229	1.30744562129754	0.602579652155901	0.54678836007495	0.884535697489083
Mtarc2	545.944144298889	0.221569343811179	0.267096228389828	0.829548755318992	0.406793960193278	0.828966182310359
Itih5	7.89956278393099	0.18922078494373	0.893453958687898	0.211785714421831	0.832274213968122	0.967895574826707
Adcy4	9.29700442730075	-0.143691035668349	0.771591006792339	-0.186226944590375	0.852266794811623	0.971199348532349
Mical1	103.088174246758	0.181794409239257	0.425480094177762	0.42726889395513	0.669183486555684	0.925912657205125
Zc3hav1l	133.957485305489	-0.402069083007966	0.36813601871815	-1.09217534434139	0.274756037459674	0.751407171100438
Gbp5	1.32533662446057	0.961127370521226	2.52556423557934	0.380559463497769	0.703530165220052	0.936470617482834
Wnk2	256.251896655156	0.0457227538428071	0.278091775336399	0.164416059365646	0.869403622063383	0.975523437074479
Sec22a	323.715145557447	-0.461329893913922	0.236165962927849	-1.95341398139944	0.0507705608481178	0.443727928931164
Ahsa2	90.600966979338	0.120386823283482	0.364656426803912	0.330137670515315	0.741295940454309	0.946365016029695
Tfeb	1059.20900574101	0.0713951317176292	0.384668215438267	0.185601848170081	0.852757004120345	0.971222901880197
Tgm1	293.696328419106	0.593145454801442	0.260348279112972	2.27827684063186	0.0227100886011152	0.322101289951204
D7Ertd443e	4.1403911388175	1.29629063577605	1.59710653094307	0.811649448963566	0.416992808521958	0.835236113304102
Tlcd2	11.9082131258646	0.0541212422698086	0.81130626079988	0.0667087694065735	0.946813552888688	0.989887377192745
Cbwd1	310.457333290784	-0.448251291288455	0.290021776697607	-1.54557804725066	0.122206506367477	0.586288070344052
Lrch2	9.60348007426531	-4.96043584440745	1.24108112170029	-3.99686672988115	6.41864122500531e-05	0.00430453285932049
Zdhhc6	218.485152185203	-0.235014331718912	0.247429029606491	-0.949825216922511	0.342201070437644	0.79041785555882
Cbx3	767.232338309635	-0.379878073212121	0.149670556518487	-2.53809488017237	0.0111457762564677	0.226559848153544
Fndc4	3.35839779105037	1.368391495598	2.16753385378973	0.631312628961015	0.527836131038991	0.878268034143253
Slc25a28	244.673498940162	0.156305009433369	0.184668033160817	0.846410755332256	0.397323640600626	0.825417633831163
Gbp4	7.38779148444547	-0.162297426167729	0.774299974362356	-0.209605361670563	0.833975694595722	0.967972564561416
Cdkl3	96.0145922557161	0.286691818728041	0.326011612144301	0.879391432846091	0.379189075659339	0.811668569486294
Etfrf1	170.191874892989	0.0232695961117617	0.253487819885058	0.0917976892235415	0.926858780044019	0.985993183311391
Gm10549	2.94805744394551	-0.237967274284181	1.1045627368179	-0.215440251922432	0.829424090232503	0.967729760438909
Atn1	29.0779662310943	0.189739197116134	0.428119923266783	0.443191701213816	0.657627080977768	0.921527269122303
Zfp111	250.566344010797	-0.139872623069759	0.209171864903762	-0.668697117244294	0.503688706812097	0.867526234706281
Sema3b	48.1208333821764	0.777149118337266	0.472366586015481	1.64522458053753	0.0999235062697059	0.553443369443573
Rbm43	34.8219510497652	0.553638846085545	0.469932559519778	1.17812404114179	0.238747158957712	0.726102849093889
S100a3	2.82560097482152	1.62539591390291	1.37627687545274	1.18100939054739	0.237598992864066	0.724832575702717
Kif18b	519.100829146958	0.160606594261724	0.182210327610035	0.881435187392081	0.378082319464544	0.811217310714074
Hsh2d	17.150077384087	0.0489602374272138	0.726420326512553	0.0673993219081098	0.946263809002058	0.989777709326147
Sgsm2	156.123963495186	0.22153449619862	0.27539268215478	0.804431310466376	0.421147924580021	0.836535851675492
Sem1	738.658035403708	-0.645975109398828	0.249599242428942	-2.58804915877391	0.00965212048761217	0.208355090696022
Shd	4.37624771402483	0.0398160132019906	0.997575357092776	0.0399127874590107	0.968162656309321	0.994848465339811
Gjb5	102.414635554298	0.953167141488465	0.345466744173237	2.75907061262745	0.00579660082391447	0.154320021158526
Rnps1	771.813717378344	0.331169182764033	0.175161794726327	1.8906473485354	0.0586714352235794	0.466064698093
Gpr83	8.16187192122817	-0.0904844035434591	1.16109883900313	-0.0779299750408374	0.937883755275945	0.988615225825018
Rab23	371.398481470128	0.0970671118230632	0.164386898043736	0.590479612293907	0.554869150265815	0.886948336098639
Ext2	553.479593698285	0.0284227819784106	0.192352446409156	0.147764078435228	0.882528959328794	0.977799697965493
Scin	4.32132641615745	1.06645244716987	1.72195017568413	0.619328283843155	0.5357001153753	0.880277357278513
Clec11a	16.8830692662574	1.85552783438709	0.687813172991312	2.69772069981936	0.00698159891742081	0.1736124904516
Map7d2	21.2984981062532	-8.894659496913	3.53058928001988	-2.51931300739205	0.0117584077387613	0.231888435084594
Tectb	1.81183283437971	-1.02323904131501	2.69787073915351	-0.379276525915421	0.704482529359414	0.936470617482834
Spata3	1.45624854200343	3.36026486000007	2.53828554856117	1.32383248287602	0.185558685534354	0.674456416627647
Ola1	747.106555856653	-0.3765208112202	0.223937892866239	-1.68136265998136	0.0926924937388242	0.544478813196337
Lrrc46	8.52827906744065	-0.396803738529275	0.766181513848438	-0.517897823632127	0.604529560575528	0.903043597507934
Tmigd3	2.97749793909978	2.29768940153285	1.5604692418395	1.47243491888652	0.140903469454862	0.61162644435613
Dpep2	1.38225241845945	-0.928674432370426	1.61568372863125	-0.574787265548045	0.565435180212494	0.891684205361246
Slc25a51	98.5516802371406	0.486785740793085	0.258703381556293	1.88163655946323	0.0598853787943859	0.467073050541928
6720489N17Rik	168.628260705005	-0.272689632881001	0.280871871104209	-0.970868431249305	0.33161380028894	0.784979082006921
Zfp703	1.75028706657311	1.04660456273568	2.20227230833093	0.475238488345198	0.634616996825477	0.913398050183791
Slc35g2	9.71347156969097	1.91302978825018	0.89690590643653	2.13292138508797	0.0329311757439014	0.373468473782701
Clasp2	1662.81009672402	-0.356535320566065	0.209181308252331	-1.70443202380198	0.0883004054231845	0.529429463561607
Pak6	16.6026669779013	0.881028600399682	0.533484933735256	1.65145919722804	0.0986448457805742	0.552208316649958
Smim19	155.133564509527	-0.23760301821811	0.257163101020279	-0.923938999317686	0.355518076631716	0.799816893952667
Heph	1.49443120164902	-5.04538690183115	2.57621422048114	-1.95845006277811	0.0501772252626792	0.441474817918349
Cd209b	1.02287724557564	1.50068050459985	2.64712998657612	0.566908505517283	0.570776345162017	0.89336443245069
Sh3d19	368.436607003451	-0.536419777049093	0.30951440963444	-1.7331011427954	0.0830776932907472	0.520091139166609
Dab2	148.17145218076	0.113371787783226	0.265836247843475	0.426472268935946	0.669763750720712	0.926040265809092
Arhgap44	1021.62856028208	-0.405443999137691	0.222578180743448	-1.82158016470187	0.0685187128586087	0.488346340934536
Ppp1r32	3.58415654734794	0.912888588165658	1.09730937479379	0.831933645274115	0.405446399470797	0.828400380063038
Tead3	53.1080117662495	0.29630974205414	0.404793350342395	0.73200249412078	0.464167045458962	0.852287164552347
Gps1	117.314429412109	0.656656713587773	0.284756320615081	2.30603033558439	0.0211089373452055	0.311997172518149
Cdh16	10.1624606524594	0.697835583756089	0.733513923634491	0.951359696484534	0.341421812438702	0.790013299411819
Shmt2	277.723983791678	0.214174071463679	0.235683924946935	0.908734320815052	0.36349038308151	0.803056584221283
Ncor1	2685.96616017768	-0.165924997067919	0.192697986575847	-0.861062432547057	0.389203658492158	0.818237252229955
Dhrs3	61.6482023699858	0.623821827880528	0.3662136438122	1.70343688287167	0.088486340354504	0.530357607881288
Rs1	0.680777510174337	-3.9626305082474	3.87848185828631	-1.0216962855663	0.306924669680771	0.775372947532223
Rps7	1504.22659488207	0.339455912340138	0.240259654498205	1.41287105839351	0.157693640164966	0.636242276225136
Klk5	1.58203162266479	0.109157584442761	1.87894993710938	0.058094993531702	0.953672962242701	0.99079954569356
Gm4719	1.11649537700191	1.63081746317201	3.03760187857129	0.53687663109395	0.59135283407281	0.900446387507631
D030068K23Rik	44.9117034686563	-0.970472237190445	0.484046458735562	-2.00491547800089	0.0449720837242299	0.42868185459347
4930547E08Rik	5.05623246902106	0.201678848109653	1.20099745577822	0.167926124355501	0.866641397696357	0.974290397693369
Mpig6b	4.91112206470775	0.776936361372128	1.00205617979778	0.775342118571556	0.438137527589194	0.843398648994726
Lgi1	30.6304512734992	-1.12382159513678	0.542737099861737	-2.07065556311347	0.0383909957093212	0.397539344019804
Cep131	82.0650688979172	-0.0457868155242644	0.340500034605434	-0.134469341764741	0.893031452610291	0.979209645448705
Masp1	25.4876115012708	-0.00766624807904693	1.04472024400017	-0.00733808703628958	0.994145106193217	0.998612321274401
Mapkapk2	239.468539059986	0.358712315274408	0.207225812067092	1.7310213997775	0.0834479477511349	0.520091139166609
Ppp2r5c	1907.45237137535	0.0863456150198495	0.282446921298298	0.305705633550376	0.7598287835883	0.951950880288567
Tbc1d21	1.29754540372548	0.61875192590061	2.39558092474207	0.25828888496732	0.796183963821954	0.959787632268399
Commd4	77.0498727169379	0.473799258444812	0.441343080430756	1.07353956469053	0.283029096867829	0.757102109981938
Utp23	178.988276517527	0.0436477060070714	0.204220743390416	0.213728073272305	0.830759117842652	0.967895574826707
Ppcs	54.7397829732452	0.790003371253575	0.429624672347751	1.83882216758288	0.0659413466398306	0.482874802172993
Mrpl19	215.540130370965	-0.0915881440433253	0.226053180143924	-0.405161935722438	0.685358482460539	0.931169767075058
Hormad1	78.572586741433	-0.665644872489974	0.397092248440116	-1.67629782526555	0.0936798706901883	0.545673992838819
Tctn2	82.9480002420769	0.0380751011758158	0.293259660428167	0.129834090103716	0.896697691178131	0.979864513239559
Tppp3	1.10036532231012	2.9384113064749	2.28844736634574	1.28401961508385	0.199135092267781	0.687060906725729
Ooep	150.38114365176	-0.379604818322189	0.315700439016315	-1.20242093899201	0.229200480590523	0.716723654603055
U2surp	1780.85849985678	-0.323866650354544	0.209576760487825	-1.54533665660587	0.122264853253574	0.586288070344052
Plekhj1	79.6797510809908	0.618180696784013	0.345680246199904	1.78830206116702	0.0737272875103323	0.499706178829974
Cux1	2192.54536103734	-0.20037858498637	0.202900676022541	-0.987569824381015	0.323363370817641	0.782548163713169
Gm45927	11.778673644904	0.233407416523186	0.695001209828865	0.335837424773202	0.736993466688605	0.945675976104913
Mpv17	210.550033851763	-0.135032724944603	0.194859762152729	-0.692973877484087	0.488325945102728	0.861684324064715
Ankrd23	35.2819379249905	-0.178485707707063	0.490860005508891	-0.36361835493609	0.716143018480353	0.94024641972868
Hsf3	0.867171495288649	-4.29298005143031	3.24009310991466	-1.32495576694812	0.18518582268015	0.674172965063833
Radil	78.6844727075418	-0.153626119039919	0.476481709687748	-0.32241766245465	0.747136305360282	0.94813662920605
Gm10653	11.5179912722114	0.369603993471124	0.801030149133591	0.461410839368399	0.644503876267741	0.917203926223118
Nanog	1261.16068007353	-0.00353270695591392	0.269457411230351	-0.0131104464330132	0.989539676866749	0.997739958313496
Nit1	45.8325214640708	0.249385614429429	0.379614654875846	0.656944117478791	0.511216849393153	0.870117049960423
Rnf25	74.9086593895275	-0.0372452728683375	0.295276776548449	-0.126136817475811	0.89962362407567	0.980391747819895
Tmem33	464.376684244169	-0.199857517514094	0.191505856972897	-1.04361047057887	0.296665646587039	0.768986551919992
Cd300lg	1.31827459248446	1.0970122441174	2.06660670230591	0.530827778160864	0.595538128796798	0.901843857255474
Osgin1	9.69758893734585	2.35532094454209	1.15984807686308	2.03071504926083	0.0422839088312656	0.416790680030399
Nfix	58.9114610554368	0.187665571465376	0.374350608379047	0.501309647332952	0.616153216744144	0.908705964850195
Stk35	623.152987388966	-0.165246695143815	0.181548241913234	-0.910208181596105	0.362712730188365	0.802199750051689
Pex26	100.322537510447	-0.506606346059308	0.256860447530089	-1.9723018897254	0.0485751540452997	0.43802497300563
Stard7	391.870492537095	-0.0929097977115209	0.144511616387029	-0.64292269392857	0.520274263073763	0.874428245500945
Stat5b	98.7839755793241	-0.229503471269054	0.311509608713409	-0.736746042014385	0.461276801859305	0.852019993143584
Ubac1	317.386648382994	-0.0897194672172923	0.198207364446495	-0.452654559369369	0.650797505148549	0.919974120719565
Stat5a	48.0526570036279	0.427706856324055	0.44862487772539	0.953373024011968	0.340401104311138	0.789140648769875
Eva1c	5.55825876737942	0.83879026623312	1.26498066728387	0.663085443063843	0.507275833158874	0.869571957535298
Dab1	1186.55818644824	-0.864263871733868	0.389424606423398	-2.21933554654275	0.0264639050086688	0.344631922492727
Gpx6	6.33146062867165	1.05344582310012	0.973004329665562	1.08267331499152	0.278953452583332	0.755436106725673
Clba1	35.7701789929865	0.195420540258366	0.375064122459925	0.521032347686751	0.602344237437909	0.903005204259002
Mical3	1083.79227795513	-0.431272860717471	0.220259688704987	-1.95801993207714	0.0502276738949019	0.441474817918349
Gm10516	5.93808861203828	1.75023247455235	1.17401590425666	1.49080814681172	0.136011872255016	0.602854291076842
Cilk1	496.37664083122	-0.0826053651150096	0.207556168298113	-0.397990412871582	0.690637252704216	0.932269986731406
Slc38a10	567.97703922982	-0.123152623671224	0.214691951892617	-0.573624779995579	0.566221739452504	0.891684205361246
Zfp451	758.874771502019	-0.198636454391618	0.229099340779485	-0.86703197711429	0.385924489210335	0.816649882719147
Bloc1s4	33.0083968534853	0.746303545995623	0.486997087351049	1.53245997846729	0.125408966402707	0.590739438634046
Abhd17c	795.319026176233	0.136119775260203	0.178327669225043	0.763312703248674	0.445276927888609	0.845558243473345
Acad10	62.6871300139956	-0.596588728246192	0.334907817774196	-1.78135205147235	0.0748549560816189	0.502244300336834
Snx10	851.632277311043	-0.517630876601117	0.24788558817476	-2.08818463555125	0.0367811827262138	0.390118721393728
Sh2d4a	85.1641378652188	-0.0577205418508263	0.375759503579048	-0.153610331345042	0.877916990394675	0.977129473927902
Metrn	10.5157377108791	0.852841806719075	0.958010292854309	0.890221966382121	0.373346711932026	0.808387935814176
Rab43	87.930662552254	-0.44250186373	0.251667785893296	-1.7582777317301	0.078700264729233	0.511133812754191
Abcb8	218.405532877273	0.0995021478909121	0.20820786059044	0.477898133186432	0.632722710160281	0.913254136292704
D14Ertd670e	4.02676709086567	0.0578611160488497	1.13098365975891	0.0511599929402902	0.959198031082111	0.992770566857243
Optn	786.655434406653	-0.286239573188214	0.257806899834328	-1.11028670439836	0.26687550053851	0.747685763050121
Sidt2	144.409556431039	0.0513539587303218	0.243701934111515	0.21072446108213	0.833102285987926	0.967895574826707
Pum1	5696.3586802164	-0.212558147956847	0.146230845319204	-1.45357942431954	0.146062944859752	0.620665584644197
Oxr1	1737.7409824766	-0.205207898413767	0.181736421413719	-1.12915120049941	0.25883405559752	0.744639579764464
Gm11545	13.26579271126	0.115290177508457	0.8636993792866	0.133484150010255	0.893810498552688	0.979209645448705
Cyp3a59	3.26131827172406	4.5027091328392	2.70256056208325	1.66609000220454	0.0956954895522659	0.549547511637841
Zfat	562.494778888561	-0.199418000115824	0.216091256463556	-0.922841596552316	0.356089760044127	0.799898849082377
4933402J10Rik	1.58884665700365	1.35981754805627	2.25656186854759	0.602605923200991	0.546770879032608	0.884535697489083
Mecp2	65.0010965598597	-7.11763214172343	0.722858329199921	-9.84651051832165	7.09650993705532e-23	3.66308940205456e-20
Efcab12	260.088537092466	-0.67759674447785	0.212239652201862	-3.19260203005509	0.00140997122784991	0.0597449002368046
Gnb1l	793.48362327174	-0.494141422211404	0.216696796133755	-2.28033561652844	0.0225877909536617	0.320956923868178
Ap1b1	414.363426206547	-0.116426429558361	0.182707956180937	-0.637226927562272	0.523977040241062	0.875986348362573
Tbc1d4	676.523851764074	0.0477302048027608	0.293929313160138	0.162386678244495	0.871001360826878	0.975660247520635
B4galnt1	3.80150805200896	2.63313203039811	1.52225651172045	1.72975580010635	0.0836739144784629	0.520956935763486
Oxtr	3.43803163148008	-0.33194327671004	1.17968521363693	-0.281382925608323	0.778416712689489	0.956770879806347
Prickle2	552.631219374795	0.206633101969543	0.387277556486651	0.533552999673156	0.593650833330115	0.901475286268155
Gm2381	1600.87772825972	-0.477677213475714	0.318079428329797	-1.50175450196181	0.13316052253135	0.599939357691607
Gpr161	38.9974908399333	0.168847221746266	0.442847198377963	0.381276481740678	0.702998102880666	0.936470617482834
Carmil1	765.581674441617	-0.19674849101508	0.230417412060411	-0.853878573045932	0.393172272907848	0.822157684349654
Myo1b	887.927574683893	-0.141769931645934	0.17940317215936	-0.790230908068908	0.429392928569714	0.840025390993998
Rngtt	2070.70827333598	-0.383645565821724	0.233952802651841	-1.63984171795817	0.101038081568794	0.554183271727351
Larp4b	1918.86418641624	-0.352870575642051	0.201046095208706	-1.75517249054619	0.0792298078480245	0.513351292081875
Sh2b3	157.499043355831	0.0985345022985353	0.298056427191981	0.330590094053125	0.740954129689708	0.946365016029695
Gm7827	1.25044383910428	0.143308092674442	2.00479117817722	0.0714828029145356	0.943013510828462	0.98966515519161
Ap4s1	113.467194542134	-0.10370135607863	0.258116080058643	-0.401762478552554	0.687858838483425	0.931169767075058
Ntng2	17.0506927108737	1.16100374437169	0.74687299529591	1.5544861732639	0.120068492264543	0.584749977122205
Stk26	3.1818150298814	-6.17570742708175	2.12791394349275	-2.90223551848388	0.00370509871350565	0.114246033635417
LOC666331	2.58813973305391	0.296604780145213	1.33799698092812	0.221678213309172	0.824564391423461	0.967263263102213
Ubap2l	1106.20392221701	-0.302694112919623	0.331148122255607	-0.914074677089604	0.36067760753564	0.801746361315685
Tsen34	289.119095107095	0.214268621771006	0.187938143783723	1.14010183061924	0.254243879365516	0.741147390942376
Nup98	2270.3812898597	-0.256546888259901	0.213525826718012	-1.20147942852226	0.229565281594376	0.716723654603055
Nbr1	577.10667991944	-0.102400627011417	0.158995931510001	-0.644045580530945	0.519545877405969	0.873637164435665
Fen1	142.904727680781	0.58421511881646	0.217938999528871	2.68063595813226	0.00734824074961557	0.178559105462128
Xpo6	1553.39532838814	-0.255936054862547	0.162003897728133	-1.57981418010106	0.114149427263609	0.573649135909106
Mybl2	3138.99312281962	0.21930834693016	0.275806745102832	0.795152224607099	0.426524958759038	0.839069250782898
Vamp2	138.535890375685	0.0120460594911339	0.311874617046945	0.0386246870783994	0.969189619533542	0.994848465339811
Vamp1	17.7257192365991	-0.0768929687251059	0.515519850982778	-0.149156174255014	0.88143040094572	0.977799697965493
Ahi1	105.651056047401	-0.16763700943856	0.306178832064696	-0.5475133872192	0.584026075772983	0.897779999523237
Arpc4	298.186363890482	0.223235442621132	0.220621407513768	1.01184851069904	0.31161049122725	0.776774744852881
Ackr2	1.17803358049926	-0.436819642603832	1.73056470028492	-0.252414511015921	0.800720685034764	0.960788789694533
Vps8	1123.07511753638	-0.25433024054341	0.177901261821829	-1.42961459597811	0.152827664019565	0.629720955227206
Mapk10	49.8472529222241	0.496410349552576	0.816575733659985	0.607917097080033	0.543242459539308	0.882892148724754
Pccb	196.350549750053	-0.291521065350478	0.250890561259811	-1.16194512813334	0.245257754512477	0.732034447234192
Bpgm	115.214820645041	-0.458406906494785	0.211703606957136	-2.16532402580935	0.0303628796936363	0.361932325193423
2310057M21Rik	241.783734219616	-0.0543962186718879	0.220429875968354	-0.24677334881637	0.805083637273165	0.961207835774432
Ubr7	550.916554867859	-0.175493705726866	0.137643913219141	-1.27498340916438	0.202315114354687	0.690628687275154
Lbh	12.2876020142453	0.422608454607939	0.810320605837989	0.521532405276675	0.601995937411432	0.903005204259002
Hspa13	92.4151642958741	-0.254210832227754	0.343977915348366	-0.739032422969073	0.459887309478529	0.85145559297597
Tspyl4	42.0112325700928	0.0904736121167635	0.392275741052642	0.230637795429267	0.81759620258687	0.965281263269459
Atp12a	2.75578552137636	1.76749900609879	2.01289617465797	0.878087518050513	0.379896226147578	0.812144854949192
Cutc	31.8866017266366	0.0163792867801789	0.421309956423895	0.0388770465317442	0.968988416945094	0.994848465339811
Sprtn	206.120077679287	-0.269589692328974	0.272864426981559	-0.987998675060689	0.323153297084879	0.782548163713169
Prkd2	38.0698576440111	0.447070865839591	0.491617764034272	0.909387126638541	0.363145814664423	0.802728498182427
Proz	25.4595965575167	0.116499382178171	0.526896342875697	0.221104936015194	0.825010726986657	0.96736057975512
Ube2d2a	826.438522126518	-0.30604125579154	0.208471381611633	-1.46802526766802	0.142097359501445	0.61386924213736
Sult1b1	2.7003454471508	2.94329824162964	2.44901406126919	1.20182986622147	0.229429451520709	0.716723654603055
Polr3k	44.3878172611165	-0.450557696379747	0.404563690775327	-1.11368792270081	0.265413092292624	0.747076796284376
Tsc22d4	197.69765045448	0.479740445424898	0.363486266029272	1.31983100947826	0.186891445835613	0.675617336240204
Asb3	490.952871507768	-0.541909101302948	0.287773949921052	-1.88310686721858	0.059685886769884	0.466872092856089
Wdr72	8.75735437481901	1.60035831448077	1.21827275187355	1.31362891603676	0.188971112894204	0.677299162100132
Eefsec	1116.46019523489	-1.00505948067174	0.264308498733188	-3.80259993715267	0.000143185476764252	0.00896699048236125
Ccdc57	600.236697431632	-0.106171258364278	0.250538520750791	-0.423772192979001	0.671731959436303	0.926875836131064
Arhgap4	5.102552005573	-6.85289100525316	1.6608106883262	-4.12623247997015	3.68754505677387e-05	0.00258492355955087
Mtf2	2704.29611918988	-0.43763396351788	0.199673426665156	-2.19174865091975	0.028397660704273	0.355158408543749
Cxxc5	522.850285414961	0.0299794550183657	0.285486548858139	0.105011795260669	0.916366449206829	0.983764170655393
Nmnat3	29.544623172667	-0.288454183019216	0.479199021031954	-0.601950693467675	0.547206958707677	0.884535697489083
St3gal6	64.9460760111824	-0.260512954984056	0.280799453216032	-0.927754495246937	0.353534933330367	0.798159583081442
Rock1	1399.80092009142	-0.177173480204655	0.237559635387398	-0.745806331600617	0.455784414611983	0.849620455077755
Atpif1	513.038000168237	-0.041214259854444	0.501294723479498	-0.0822156267043365	0.9344752472009	0.987443903460593
Hyal1	45.8851031090745	0.182514019181223	0.369300024935052	0.494216103054207	0.621153568415214	0.911189276988008
Kitl	67.7037698483672	-0.171022116715986	0.562450931648188	-0.304065843067996	0.761077728804495	0.952209951957679
Krba1	246.283682558796	-0.564727394502079	0.157049893176127	-3.59584704631893	0.000323337748889343	0.018298123636482
Pik3cd	108.470762686682	0.101671763387136	0.280036221863697	0.363066473010135	0.716555228881992	0.94024641972868
Nfe2l1	412.770537702351	0.432273067507025	0.226001126101128	1.91270315756567	0.055786064742657	0.456275109019945
Lpp	2153.34561037664	-0.251504591228294	0.283754280052512	-0.886346423327079	0.375430880289043	0.809481308164577
Gucy2d	2.25445969855174	2.10281837282151	1.92486531123714	1.09244961740725	0.274635524225885	0.751407171100438
Wac	2148.75543836547	-0.527684392510152	0.320510070836932	-1.6463894289881	0.0996836080694687	0.553443369443573
Setdb1	614.223328291674	-0.197400420968999	0.273863591803425	-0.720798334926864	0.471033600024571	0.854956603380359
Chn2	125.783509396136	-0.612229521327719	0.269642710995551	-2.27052130972611	0.0231759718490314	0.324654197760199
Rnpep	88.2267702012793	0.127378254802576	0.363052389363375	0.350853646841267	0.725698147948171	0.943269153159034
Pcdh15	65.6977866932515	0.794922856447047	1.24431004594571	0.638846289987867	0.522922931375459	0.875452322776693
Kcnt1	5.54601902959345	0.0438961839532637	0.899202995106199	0.0488167679513562	0.961065319213099	0.992770566857243
2810459M11Rik	1.69559917847191	1.43574394245472	1.72994993517507	0.829933810951254	0.406576207241774	0.828944536030815
Gm10548	3.6022751335165	2.09545503987788	1.49163275529023	1.40480626511193	0.160078895574444	0.638740666951294
Yars2	280.267638911998	0.101371826015907	0.209435296572149	0.484024554003413	0.628368443360488	0.912209118922338
Nudt12os	13.1298230758408	-0.256411529087463	0.630077296559856	-0.406952496919724	0.684042877779954	0.931122162624615
Fam49b	1924.7801915566	-0.364351321837138	0.217393151791836	-1.67600183738088	0.0937378327148427	0.545673992838819
Cacna1g	4.55963273283341	0.482929779837934	1.17427160095339	0.411259013200901	0.680882620208062	0.930305575500081
Bcar1	194.858138177786	0.188969323627349	0.251172461196103	0.752348894968271	0.451841271024054	0.84802382223708
Crhr2	3.67133201474378	-0.18386380139059	1.03718662914093	-0.177271665700973	0.859295005790911	0.971941320059935
Elavl4	342.464264631624	-0.767395764372222	0.367168469050079	-2.09003721468129	0.0366144568554462	0.38918941480441
Gm19466	16.8489455874982	-0.117605392750434	0.533499580970786	-0.220441396666952	0.825527408362642	0.96736057975512
Gm4262	35.7746477321811	1.30240608595364	0.548731235613223	2.37348632887312	0.0176210453560985	0.28865895699832
4930556M19Rik	187.782055498469	0.282725970375918	0.281564763958148	1.00412411837848	0.315318791550526	0.779069296516418
1700026F02Rik	1.48703250690428	0.460851645451527	2.21058465557242	0.208475004243704	0.834858097594216	0.967972564561416
Kdm6a	142.526603932764	-7.16595954809871	0.542448214520488	-13.2104030509774	7.64141683657773e-40	1.62704867992831e-36
Mettl1	72.5740166656443	0.0115320900303588	0.310414665870591	0.0371505965996027	0.970364929595497	0.994848465339811
Aanat	4.05911197906704	0.80538569302183	1.1444267778431	0.703745935183146	0.481591008326888	0.859083731783743
Dnajc2	681.260131382475	-0.0364279154885083	0.178351007195518	-0.204248442783248	0.838159357295296	0.969128868596801
Mid1	26.1600299535734	-8.23118698658229	1.05763341859778	-7.78264646506278	7.10229033366157e-15	1.31400336245478e-12
Bcl11a	29.8033225900275	-0.600041309016031	0.616391806575799	-0.973473856424863	0.330317847534382	0.784125550841661
Tpx2	1023.82237731955	-0.345338598202017	0.188117108529602	-1.83576390739429	0.0663925816035922	0.483802494527437
1700001G11Rik	1.70847124485678	2.19812993222953	1.93251620052911	1.13744450454164	0.25535251151128	0.741968473532711
Mad2l1bp	46.1564085778108	-0.03178846658438	0.361832276584846	-0.0878541485696507	0.929992599768076	0.986522926079586
Tars2	137.048323580682	-0.0175177294379814	0.209566722968749	-0.0835902245825241	0.933382239387506	0.987407805744661
Mrps34	30.5566120504483	0.97175268629428	0.749434858200694	1.29664730117751	0.194752569376253	0.682792004591546
Pycard	75.1803288736011	-0.125954167362101	0.39087893561577	-0.322233192647434	0.747276040337544	0.94813662920605
Ints12	80.5073372205532	0.235635644615335	0.277115896612328	0.85031442618746	0.3951502981506	0.824136078405501
Mybphl	52.9433039259449	0.118994593520233	0.414798845544082	0.286873010372414	0.774209556891775	0.956267536226125
Trnau1ap	242.356760047251	0.116666903568123	0.176590618577719	0.66066308905746	0.508828399918418	0.870103913832454
Rreb1	1453.38076282834	0.00518815237887483	0.151707578405455	0.0341983731689985	0.972718963806759	0.994848465339811
Gnpda1	350.951975967862	0.0260608652299877	0.238120913494808	0.109443831906667	0.912850469689593	0.982922914328733
Ksr1	270.714132618694	-0.0949334325573026	0.307751709275698	-0.308474103298178	0.757721602674384	0.951074333501987
Thbs3	11.8396409179532	-0.111137579852376	0.6840899002935	-0.162460489191104	0.870943239946539	0.975660247520635
Sart1	132.13859414711	0.614815654777228	0.32191131336316	1.90989141808642	0.0561471952693054	0.456295116147468
Cuta	92.3917067913762	0.723033779183565	0.478785422196125	1.51014159091792	0.131007298865764	0.596980655891883
Syt17	9.95561870785869	0.26171045361299	0.881627870879632	0.296849115434465	0.766581705896719	0.954098842808582
Amdhd2	207.470230575513	-0.102846068667882	0.266427353158483	-0.386019181021193	0.699482463318699	0.935160745431036
Gprasp1	41.2528736846261	-7.23137584827808	0.834949308658212	-8.66085614215204	4.68234143401151e-18	1.39928077170091e-15
Zfp7	283.542560340891	-0.0163016981119175	0.238492881095551	-0.0683529757241947	0.945504654168618	0.989777709326147
Fam178b	450.518196441469	-0.174432563853279	0.326549498574508	-0.53416883080431	0.593224731785349	0.901389107425788
Syce2	167.404131304437	-0.266199590659408	0.302556290689501	-0.879834922793248	0.378948742984515	0.811668569486294
Vezt	420.724795435693	-0.137593703407515	0.182423751568503	-0.754253227578464	0.450697181724594	0.847809763086271
Stil	538.886673941179	-0.469709109247177	0.22706201224585	-2.06863801038899	0.0385800682636366	0.399012072132839
Tbl2	202.5767900129	-0.399082076516658	0.22398276245974	-1.78175352484275	0.0747894341644877	0.502244300336834
Rrm2	882.670124646955	0.485496279542916	0.225521789597688	2.15276883182331	0.0313368508379579	0.367507237219734
St6galnac2	363.772121066513	0.115301118187201	0.264486166086017	0.435943852540487	0.662877467285685	0.923938693866652
St3gal1	341.102373539435	-0.105196924619811	0.258609583532589	-0.406778910444183	0.684170377566343	0.931122162624615
Zfp317	440.194340609018	-0.173686122099391	0.205925720232814	-0.843440644048861	0.398982048830167	0.826193842237307
Pdia6	645.356236432633	0.0506904571738157	0.284678158873088	0.178062333178198	0.858674023020032	0.971941320059935
Mrpl1	681.797138767073	-0.315179483638322	0.203236630182047	-1.55080057839969	0.120949481969009	0.584796956925243
Dcaf7	419.245096211225	-0.15494749301885	0.159046164445719	-0.974229674502665	0.329942513748794	0.784125550841661
Pdilt	1.64725358050241	3.48554734055292	2.21516761195693	1.57349146933116	0.115605062061863	0.575794335427417
Fendrr	1.98486595182899	1.7474524612282	1.93369676437954	0.903684845223859	0.366162537239334	0.804009446576822
Ccdc163	69.2805704247405	-0.449469993079101	0.373250677163884	-1.20420409279459	0.228510704474125	0.716577934464699
2410004B18Rik	133.811985897618	0.438041682894662	0.27411783613372	1.5980050370782	0.110041856083904	0.567476805301114
Disp3	3.1510291895791	-0.0513890528923319	1.3386618438946	-0.0383883750229442	0.969378029539148	0.994848465339811
Ccdc34	50.2241267009441	-0.396178412462742	0.406094564423704	-0.97558166784371	0.329271812744111	0.784125550841661
Rabggtb	1884.75032235259	0.370484999331215	0.248990425533687	1.48794877769744	0.136764402546684	0.604317725805505
Pex11b	4.84187936179307	0.379088038456896	1.1476249983474	0.330323963840791	0.741155187690943	0.946365016029695
Dand5	95.3283605784824	0.0219859063046156	0.24562087078303	0.0895115558972058	0.928675370172005	0.98624306409517
Mir22hg	54.3116038676326	0.886229136972716	0.455824350227941	1.94423386229706	0.0518672560672795	0.446616153785564
AU019990	2.83541167381018	2.43702878690005	1.96254794940091	1.24176776809147	0.214322258150289	0.703871630087938
Mrps12	72.4254245445777	0.582773640771794	0.433785214824026	1.34346128188857	0.179122655032712	0.666074700543042
Exoc1	540.24527918373	-0.407983779740004	0.194796797370196	-2.09440701925229	0.0362237380210699	0.387341590364661
Gm10649	10.0905808939018	1.80952577617614	1.28414240080843	1.40913170925355	0.158796226177984	0.637002069944713
Nkx6-2	13.6261625350976	1.06000411823194	0.786630092203517	1.3475255126112	0.177811042337629	0.664238160907968
Lrrc75a	837.697769981788	0.702138318197827	0.387864858162583	1.81026536284839	0.0702546456978612	0.493885369834202
Slc23a2	1511.99369366406	-0.193146854015977	0.210479704586891	-0.917650727394675	0.358801751248945	0.800711257798313
Atg13	413.138051328254	-0.113322903745674	0.178801500238811	-0.633791682923898	0.526216781742743	0.877443150020688
Setd2	1205.40542547926	-0.163219176458102	0.195761790625663	-0.833764218933872	0.404413862011141	0.828081424084769
Nhsl1	587.218802405845	-0.315636857924527	0.166564079619896	-1.89498755460853	0.0580940504880586	0.465269516771367
Cops7a	315.913361740013	0.0479946146909249	0.247771065265144	0.193705486310781	0.846406495757556	0.970757355826435
Cops6	65.8572216385948	0.811711928247399	0.34229213197342	2.37140107068085	0.0177207899533512	0.288990515544685
Rpl21	3229.85803914469	0.0243528153690158	0.408217243145102	0.0596565083370561	0.952429211323835	0.990720686054947
Derl3	31.1559103358391	0.602361517246684	0.688762625061394	0.874556044897168	0.381815513031087	0.813420864099118
Kctd18	240.204973517776	-0.159860514824104	0.283994784035876	-0.562899474956234	0.573503337758675	0.894620447658431
D330050G23Rik	5.26765562249527	-0.446819148793192	1.00514220248006	-0.444533268716328	0.65665708141413	0.921384279300036
Inppl1	99.5911844013861	0.342688512904073	0.371668396271957	0.92202758249405	0.356514188516795	0.80011366102702
Trp63	13.7909587064294	1.29780430019016	1.38235989091883	0.938832433374163	0.347816783956264	0.792073676191311
Mocs2	80.1547427418844	-0.378085583806236	0.332227128471948	-1.13803344580923	0.255106516777821	0.741930067746868
Rnf34	172.776057173563	-0.140185535256568	0.289062390435847	-0.484966359840852	0.627700208411897	0.912209118922338
Ttc39a	46.1636710198323	-0.243102772646816	0.36977821800779	-0.657428590457686	0.510905373063042	0.870117049960423
Tmc7	418.098931078774	-0.147781335368653	0.252605252805874	-0.585028750301649	0.558528385261892	0.888663441292359
Nkd2	69.835474288169	0.335702181253541	0.334042557409331	1.00496830061739	0.314912114046362	0.778840551354589
Matn2	359.227986196794	0.58802159462157	0.204373646626308	2.87718893471991	0.00401235281869255	0.119696003351329
Tmub1	3.59243288636801	1.24794448590879	1.13770570570272	1.09689569073399	0.27268699273152	0.750360881103366
Folh1	7.39620256489198	0.673525846199888	1.29974036453459	0.518200299519871	0.604318525829334	0.903043597507934
Stk32b	14.1271837810429	1.4888743844071	1.21429711196994	1.22612033721443	0.220153393701396	0.710771266502227
Sdf2l1	10.2635939509825	0.564141538789255	0.755408947819032	0.746802828346168	0.455182588086731	0.849468041336722
Ulk2	78.0730598856874	-0.510306368125871	0.455446255626966	-1.12045353720909	0.262520541598196	0.746344344895485
Rhbg	2.41046897860063	1.34509715870824	1.81560242341349	0.740854463159035	0.458781688341446	0.851172874165574
Gm14204	1.07260382787938	-0.285505853700582	1.9044064241181	-0.149918552093099	0.880828874683614	0.977799697965493
Ralgps2	629.116484200088	-0.391345187762251	0.208028658732077	-1.88120805156116	0.059943622900227	0.467210885257929
Vmn2r95	2.15682958387324	-1.46300973604449	1.89829047453841	-0.770698560450947	0.440885625412823	0.844576055463356
Tiam1	1758.71740769604	0.184113129981775	0.312864157718161	0.588476261789089	0.556212662762216	0.887692172991381
Ypel1	148.027626219857	0.160448225481004	0.273361080742051	0.586946119196853	0.557239894232437	0.888184182497927
Klhl22	134.196747571339	-1.03378709800858	0.667316747855799	-1.54917001758208	0.121340854896915	0.584796956925243
Ndrg2	23.5407059724689	-0.198597399780293	0.608611671941704	-0.32631217726517	0.744188175907116	0.947324371322713
Man2c1	217.746734348624	-0.0580568490239005	0.187476120187648	-0.309675968148853	0.756807379627205	0.951074333501987
Setd6	99.8582735055276	0.113666796464065	0.270492576171391	0.420221501354782	0.674323648870662	0.927713641500931
Sis	6.62125126172914	3.60959876881836	2.20064208432841	1.64024799603882	0.100953613553512	0.554183271727351
Porcn	6.18851670111742	-7.12445271597013	1.466012623065	-4.85974854778194	1.17534939538852e-06	9.86251310396458e-05
Gm12250	8.13777057336331	0.00571531118793316	0.784291027246454	0.00728723265902823	0.994185681030795	0.998612321274401
Satb2	523.942416384054	-0.387946076283269	0.253182437136667	-1.53227878154067	0.125453654854677	0.590739438634046
Mark3	1157.74390791381	-0.306040166949273	0.186443749760832	-1.64146112348555	0.100701730758845	0.554183271727351
Itgb3	29.4950184847614	0.707989927074804	0.653729480366316	1.08300137646857	0.278807812075481	0.755421347586156
Zkscan3	609.336082571038	-0.0333584385101409	0.154119642943306	-0.216445080413352	0.828640829885697	0.967534781781553
Ripk4	81.0956417509651	0.469600466375972	0.386060185962669	1.21639185663497	0.223835684595109	0.714544764002141
Pde1a	19.4462653860682	0.5082957952444	1.05297198845348	0.482724897545416	0.629291082576421	0.912209118922338
Enpp4	38.5480086843991	-0.395029796329437	0.514041773761886	-0.768478004109493	0.442203253570683	0.845207610112546
Fbf1	157.390792249972	0.118631067806817	0.241926594706147	0.490359763675057	0.623879343600583	0.911316238194281
Atraid	70.5915913674013	0.359222203928513	0.311298290223742	1.15394852850084	0.24852127178679	0.734946253801372
Dock9	1024.21363154763	-0.135955910941093	0.202104055367283	-0.672702537779469	0.501136552762756	0.866534131803859
Wdr76	1020.55415062096	-0.176347679781033	0.187716311342504	-0.939437167286294	0.347506337915167	0.792073676191311
Crtac1	178.504722615415	-0.387444865275116	0.426760138980356	-0.907875009603348	0.363944262294187	0.803097466308849
Paqr7	24.0744405323115	0.670208128974119	0.589505805350819	1.13689826782159	0.255580816340261	0.741968473532711
Phf23	93.1590354260534	0.512079402835407	0.358904195092777	1.42678578249283	0.153641650488828	0.631433267396671
Tpm1	325.199594342978	0.153532461292812	0.174527434937177	0.8797038777776	0.379019748136915	0.811668569486294
Gramd4	99.517261018542	-0.03959740139078	0.296165398900783	-0.133700295637997	0.893639571377882	0.979209645448705
Polk	544.345014689972	-0.122138513801825	0.197374666245842	-0.618815555840863	0.536037873190045	0.880277357278513
Syne1	1095.76115063675	-0.11399591440026	0.138554421537038	-0.822751905970659	0.410649091336854	0.832044322806229
Dbi	345.301315014608	0.374678604876824	0.220703755463357	1.69765396193737	0.089573091694227	0.534239511176283
Daxx	49.3282596617443	0.221136850079876	0.414492414195627	0.533512417854543	0.593678917335771	0.901475286268155
Cyp1a1	6.49932692761598	0.267733227980951	1.16802585339088	0.229218580396743	0.818699031929097	0.965532548052992
Cyp46a1	2.10979144353988	0.307148165070043	1.43094305433566	0.214647371283857	0.830042257693602	0.967729760438909
Eif4ebp3	41.1189637182186	0.0616609135236152	0.335964668738112	0.183533922644945	0.854379104379908	0.971743622789263
Mprip	558.856814971626	0.100277234407645	0.16493750007371	0.607971106405949	0.543206637355331	0.882892148724754
Grin3a	75.761027819394	-0.27389705073219	0.32410042102525	-0.845099336390096	0.398055378815547	0.825678923860695
Epc1	1017.65146037181	0.0388218815899887	0.207181753358552	0.187380794691909	0.851362079523986	0.971199348532349
Dnm1l	1079.61645923868	-0.430866432115609	0.241151724699207	-1.78670267713422	0.0739855561742357	0.500523703360092
Klk1	9.39505905430907	0.45784365870149	0.736688126231246	0.621489124636404	0.534277847845988	0.880277357278513
Rfc1	1502.67773663112	-0.159826936089432	0.145675562762009	-1.09714308329491	0.272578849207544	0.750340678313074
Rbp1	6.93743420620766	-0.301680373907866	0.739993694166635	-0.407679654956536	0.68350887594662	0.931101413625869
Zfp850	419.576479718214	-0.15342975812174	0.157360126701993	-0.975023097257052	0.329548802985155	0.784125550841661
Tnip1	946.595569138963	0.423176843620409	0.332777464156574	1.271651145888	0.203497095805615	0.691377915961791
Smarcd1	219.246339015033	0.340982912645621	0.273493305205094	1.24676877333402	0.212482293435644	0.702042724593203
Kis2	3.35220441668179	-4.64022226857756	1.52943705221635	-3.03394131968576	0.00241381375807702	0.0863800494854703
Lpcat1	950.797738377585	-0.00608631331110536	0.268160736908291	-0.0226965117312712	0.98189235835542	0.996102342458831
Dnm1	4.04256394485212	-0.276699885045576	1.22111890862079	-0.226595365195105	0.820738396598964	0.966239709972225
Secisbp2l	291.627718477827	-0.100043026788688	0.214282415865823	-0.466874644774079	0.640589566784535	0.9157031123732
Rragd	285.685401688295	0.128446824521684	0.248758176441016	0.516352171250702	0.605608464366727	0.903321767252437
Lrp8	362.390222691864	0.320834643126893	0.315940480366858	1.01549077457359	0.309871941940454	0.776401274618436
Hsf4	1.17803358049926	-0.436819642603832	1.73056470028492	-0.252414511015921	0.800720685034764	0.960788789694533
Ampd3	101.312239659781	0.648949582165852	0.528236397021269	1.22852114285439	0.219251397496326	0.709889432608328
Mgst2	59.5376646585718	1.05149096679236	0.428535255921705	2.45368602060706	0.0141400383585885	0.258157999357124
Sh3bp1	138.136220906352	0.406277802427462	0.335075686491166	1.21249562056235	0.225322717994498	0.715279419897938
Usf1	240.659835433801	0.153494343238302	0.227320524398056	0.675233103762868	0.499527677763399	0.8658256187424
Adamts10	16.8050363416682	0.697388655954681	0.63085505298198	1.10546575264509	0.268957826180986	0.748064768769252
Col26a1	53.6996204022573	1.09960296589826	0.554451697539168	1.98322589826786	0.0473422022850091	0.43442625806179
C2cd6	8.322254722521	1.10824333246213	1.18576786180151	0.934620820957649	0.349983744990441	0.79465594033233
Itpa	443.631572573823	0.389001635252074	0.175552550421147	2.2158700304773	0.0267004045766476	0.34515780310298
Rint1	325.532524887783	-0.336708909140749	0.215241120404007	-1.56433356464948	0.117739253628016	0.580651547857449
Vasp	572.049638005019	0.291282163899729	0.293379703709253	0.992850426314416	0.320782851480081	0.780907741667677
Pla2g4a	14.0985486041566	0.384313948703995	0.853616531720202	0.450218493226143	0.652552902923646	0.920122693619026
Igfbp7	19.5492842949543	-0.677194670631382	0.526574717045713	-1.28603719227293	0.198430081964088	0.686306196177925
Rgl2	32.8508918698653	0.640016293418649	0.503345765530622	1.27152414353571	0.203542243837436	0.691377915961791
Ptpra	468.510561742808	-0.323957602702255	0.158069551665724	-2.04946239986396	0.0404169209193768	0.408225597281049
Rabggta	245.283395602941	0.206036999578969	0.269206913605645	0.765348099049149	0.444064289598467	0.845533392617299
Ccdc186	357.314456478709	0.0184973257932927	0.156859229423002	0.117923094875157	0.906128593856988	0.981712312704685
Slc16a11	8.3504823329497	0.269804438984645	0.810773112184433	0.33277428041209	0.739304674051533	0.94624434532868
Timm10b	36.6408083759743	0.551673656034045	0.417157367670717	1.3224593373825	0.18601524115054	0.674775539612165
Arvcf	311.449640961486	0.485842570641445	0.283125635100652	1.7159964002155	0.0861627012827594	0.524762726429065
Kcnj15	2.48525545020307	0.590220295242758	2.0885556118987	0.282597356699633	0.777485506820609	0.956770879806347
Palld	343.960021739803	0.297005964820826	0.297009814377501	0.999987038958014	0.317316780289002	0.779572065373056
Csde1	1440.59952552782	-0.0174945795243748	0.176943359088196	-0.0988710715933382	0.921240637862121	0.984529332162832
Dctn6	192.729827397457	-0.0800621039638873	0.24392592054425	-0.328223026832293	0.742743038494122	0.947132231743866
Fgd4	282.792842475785	-0.229799603744139	0.32009091651308	-0.717919790562841	0.472806744459587	0.856239643326026
Tpk1	672.869381647264	-0.992770203966246	0.313353489860259	-3.16821173559923	0.00153379769865056	0.0633833039843793
Mgme1	497.872068865945	0.140413582622586	0.141273188857371	0.993915291063095	0.320264109314831	0.780907741667677
St7	840.029766728172	-0.457364593735511	0.346815721741958	-1.3187539233755	0.187251392907456	0.675717542516549
Azin2	73.5377957609737	-0.0508514844612084	0.449044309893677	-0.113243800980907	0.909837270829186	0.982077692877787
Rgs21	1.98351560472684	1.78332301810982	2.42776199641074	0.734554301758711	0.46261097780669	0.852287164552347
Ddit3	187.920454999827	0.362885156542748	0.191630542624099	1.89367076653632	0.058268723919021	0.465528875029215
Ltbp1	344.05435363836	-0.663809397672486	0.266190619302957	-2.49373700474768	0.0126406164048459	0.244127278730324
Cc2d2a	229.627641737769	-0.305008008093385	0.265549352570256	-1.14859255027816	0.25072403035766	0.73698587284079
Dmp1	4.36657201870689	-1.12498405372846	1.35292946937616	-0.831517147931732	0.405681545132275	0.82852244408115
Gpr135	16.5752090973753	-0.560760530406895	0.63290254679909	-0.886014021025742	0.375609971805378	0.809481308164577
Ffar4	3.26115246398118	-0.221219970976654	1.07157693695561	-0.206443385768592	0.836444583705609	0.968243557865006
Aida	276.332763372088	-0.0502421355578901	0.189741482859834	-0.264792573561813	0.791169258195948	0.959272732705696
A730020M07Rik	2.65966267463102	-0.879698728848153	1.51957800591602	-0.57890988512818	0.56264997984193	0.890640252451206
Homer3	102.824458422752	0.00241102678223955	0.367488883756224	0.00656081554793075	0.994765264122315	0.998612321274401
Hint3	36.781133145219	0.299172670237086	0.460458350823073	0.649727971492562	0.515867952523233	0.871668951818347
Etfdh	85.5817188794423	-0.164881220825867	0.321803714687989	-0.51236580965428	0.608395015028922	0.904420909390626
Alg6	558.276714473895	-0.409833273955887	0.188057521582049	-2.17929743255219	0.0293095798381333	0.357282972160282
Slc44a5	24.3151656813425	0.428963296315146	1.13033522846586	0.379500952914077	0.704315896787712	0.936470617482834
Tspan2	20.8923294047083	0.305738129725309	0.539372674166706	0.56684022822931	0.570822736490297	0.89336443245069
Rufy3	273.078860613482	-0.108058057780356	0.22518787088375	-0.479857362460431	0.631328821074455	0.912924750232448
Als2	754.354061519412	-0.232573046666213	0.185506056132452	-1.25372212376805	0.209943023631009	0.699801479842817
Nus1	591.202056966342	-0.012205618735968	0.156924914601433	-0.0777799928517953	0.938003061618744	0.988615225825018
Cttnbp2nl	238.835871685591	-0.101527174296283	0.230112759460775	-0.441206191843481	0.65906373103174	0.922094482098934
Adamts18	4.98429314757532	0.0697042152817472	1.29435462803225	0.0538524866154459	0.957052691883342	0.992115114017822
Asb18	14.1601729904347	1.78540158147728	0.751090475351862	2.37707924686554	0.0174503386447635	0.286919950265348
Mettl18	3.04858151373793	-0.778510156695989	1.14255915895834	-0.681374045791861	0.495634841204045	0.863632946681594
Zfp819	405.503610812637	0.261924983164029	0.277203606216961	0.944883029259823	0.344718596519102	0.791232468359937
Tm4sf1	1.30288936211622	0.808127133646665	2.98377754670636	0.270840275790236	0.786513881562022	0.958331720924713
Ubap1	17.1525177092657	-0.382738531403994	0.649440553806061	-0.589335743142227	0.555636072084752	0.887371118707263
Iqch	18.9359865103394	0.269267987961085	0.847221435877954	0.3178248053675	0.750617833596733	0.948729255582603
Slc2a4rg-ps	23.9222817801737	-0.0466327919297005	0.469709259636401	-0.0992801205703261	0.92091586191517	0.984339425372025
Retreg1	312.375008904346	0.0863193003225512	0.320471795927532	0.269350693007851	0.78765982566945	0.958776547926037
Fhl1	23.6352930852997	-6.44712863296682	0.878354188170361	-7.34001012324697	2.1357769955932e-13	3.19130046867847e-11
Hnrnpf	2241.75646172619	-0.239591102760321	0.134104419958065	-1.78660108917546	0.074001985554056	0.500523703360092
Sfxn4	136.830248663826	-0.379012897840787	0.246281123284233	-1.53894416586434	0.123817927652838	0.587435736492494
Sfxn3	57.1716788351892	0.86638453579621	0.562988653951035	1.53890230241045	0.123828149011435	0.587435736492494
Camsap2	460.043752577399	-0.148412901907318	0.184540565796816	-0.804229147485787	0.421264648243989	0.836535851675492
Psmc5	226.336988391723	0.436669676165265	0.219564294588367	1.98880094317667	0.0467231786476437	0.432780111519284
Fli1	6.21076805611762	0.722050691495652	1.34658907037169	0.536207152859445	0.591815390561712	0.900650706944358
Peg12	3.40185808593924	-0.210271608582606	1.54843156677455	-0.135796513772069	0.891982147139032	0.979109183462056
Mlip	17.4952962248053	1.07344627682855	1.14763809472896	0.935352600927792	0.349606615557767	0.794441374521243
Cldn10	13.7062310810943	0.437256016517411	0.687763232422707	0.635765327229166	0.524929389815356	0.876371469777486
Rad18	1350.91274900689	-0.985223077357978	0.253756033506111	-3.88256020456062	0.000103362413812139	0.00659428972612724
Mrpl53	52.6162037306573	-0.162716329354924	0.515374902241618	-0.315724201250762	0.752211855652432	0.948874695644242
Tspan11	4.07237547467765	-0.439678581655942	0.93534594284065	-0.470070549855208	0.638304614010867	0.914695255500545
Nadsyn1	124.360856198361	-0.157265137674719	0.276214858135985	-0.56935799448303	0.569113217105503	0.892676157320856
Lrrc40	504.704840025396	-0.228886940240679	0.20304895430366	-1.12725003202123	0.259636782322003	0.745432824890105
Spag16	83.3600503294213	0.575187336794862	1.18679607495401	0.484655577258421	0.627920682766508	0.912209118922338
4933439C10Rik	53.214401389926	-0.0638851212847567	0.321480800911389	-0.198721420077479	0.84248066738763	0.969774410020267
Pdcd4	78.4710695054825	0.00493404063359205	0.300178051978249	0.0164370466164181	0.986885724810387	0.99714567970497
Pik3c2g	80.4154066985305	0.704222335287926	0.473386924856981	1.48762523489783	0.136849754639688	0.604538049930614
Zeb2	6.65406914372011	-0.444207619856105	0.85499466750648	-0.519544316167022	0.603381217522985	0.903043597507934
BC031181	86.2588003640921	0.183925102175607	0.254789511680138	0.721870774675003	0.47037393093838	0.854924193299654
Cyp39a1	57.773280312298	-0.274270486037469	0.350495480383506	-0.782522176141519	0.433907757840525	0.84210265136499
Rpap3	236.854988402624	-0.0273689903296426	0.201525130696603	-0.135809316858088	0.891972025519655	0.979109183462056
Pmfbp1	5.02301080749216	-0.350344916947619	1.46322043236726	-0.239434133912972	0.810768964564852	0.962464899984492
Lama1	1566.67248694538	0.326128427147888	0.436640121709717	0.746904397770164	0.455121271153977	0.849468041336722
Fanca	394.54868972054	-0.365160655333676	0.224242152874454	-1.62842110929125	0.103435624628272	0.559165916357074
Naa30	290.165541707813	-0.658031098130132	0.371472935707405	-1.7714106059356	0.0764924461896862	0.505028034261672
Ovch2	2.33480490410319	2.72574320173492	2.4701411107774	1.10347671630674	0.269820197444481	0.748083575809156
Rap1gap	76.7890449734364	0.624500845147303	0.324715483498058	1.92322472097651	0.0544518339028179	0.452675714348755
Chchd6	332.902760240933	-0.98532809619425	0.322382160449762	-3.05639770767588	0.00224013902793362	0.0811883578762156
Olfr78	1.83832180628064	1.51873529707294	2.5110420099547	0.604822735363291	0.54529678553568	0.884056157329345
Zfp57	52.886792203787	-0.34608408003256	0.376473771008351	-0.919278065788235	0.357950147548757	0.800173597551907
Rapgef4	55.9474720030301	1.04408596767288	0.477610554531442	2.18606133756231	0.0288111180961511	0.355934515277712
Zbed4	40.4022878115901	0.0844169127012699	0.419383744100767	0.201287994321942	0.840473389592601	0.969140291920943
Gtf2h3	213.321140633892	0.000392296766797487	0.187988274484609	0.00208681508393549	0.99833496367176	0.999443647994356
Fcgrt	10.2750207458838	-0.626154508928972	0.710980666704619	-0.880691329950202	0.378484910729103	0.811668569486294
Mapk1	1698.63880229529	-0.355264518100083	0.194186403499068	-1.82950253827524	0.0673243594133112	0.485817984190198
Ahcyl1	82.1914011677911	-0.336203127080954	0.321588706719837	-1.04544444520513	0.295817604154851	0.768470453996844
Cox7b2	18.8229893810346	0.397813558396587	0.87230023536007	0.456051187733976	0.648353169711328	0.9191014008389
Rgs17	26.2181755367373	-0.0855450282997019	0.428276481713076	-0.199742530707098	0.841681949275961	0.969432989107906
Mzf1	52.4504464668297	0.350536263080732	0.365343460539854	0.959470473517598	0.337321787356431	0.787520390185221
Cdk2ap1	158.518971866402	0.110225975919375	0.259521553278126	0.424727636402696	0.671035234863404	0.926506196980165
Srcin1	118.860564723632	0.498836003401884	0.384609702749563	1.296992769126	0.194633674772325	0.682792004591546
Nphs1	5.19207522871858	-0.789782025909366	1.06807343857911	-0.739445432666162	0.459636562940507	0.85145559297597
Tsnaxip1	25.143426590736	-0.560760992001709	0.436746775694915	-1.28394992981797	0.199159475339306	0.687060906725729
Phyh	142.29102749521	0.21735029484664	0.258844336483502	0.839694998930344	0.401079418750973	0.82724729594017
Vdac1	1042.29357340458	0.202538899369646	0.173550404665449	1.16703213547717	0.243197392186101	0.73014435287621
Grb2	52.0940058086469	0.0548335714084518	0.348947545596743	0.157139868442633	0.875134617400835	0.976791073168017
Pax7	4.87331929829951	0.244884204929806	0.989101002048373	0.247582607259183	0.804457369225282	0.961207835774432
Smarcd3	18.036912678599	0.3262109814467	0.560669312624628	0.581824212778167	0.560685093115054	0.889378946175667
Khdc3	37.1254287936632	1.52270566506581	0.510855640836496	2.98069658695061	0.00287593580981866	0.0958682790302368
Rab5a	771.11495311791	0.0312846418232822	0.158138172969514	0.19783105644779	0.843177246821744	0.969861653208292
Slc25a23	29.6330543397441	-0.0111749647439358	0.573217274165103	-0.0194951639589234	0.984446094912965	0.996895389549649
Cd68	24.3817520133109	0.753449220262848	0.46310764180512	1.62694188618012	0.103749440862325	0.559762428863943
Sh3kbp1	14.7127955255001	-8.36138805663797	3.39622288507956	-2.46196682007285	0.0138177449007668	0.254455639610445
Pan3	1660.7217197959	-0.461178938432394	0.226437698299118	-2.03667031548426	0.0416830911648664	0.414253077539285
4930550C14Rik	33.8056809459925	-0.439386690225806	0.466952402639339	-0.940966761799009	0.346721892709245	0.792073676191311
Cobll1	50.3124264448011	-0.262022355014425	0.322687092009492	-0.812001352092254	0.416790855654601	0.835236113304102
Dguok	219.370853481298	-0.601381841688572	0.260970845945918	-2.30440239218598	0.021200065850819	0.312389205625303
Rpl3	3759.97748237635	0.45887743087068	0.243135430961263	1.88733262386505	0.05911560109752	0.466064698093
Cntn6	32.7175186117777	0.670978842187364	1.03332612298398	0.649338894336426	0.516119351059107	0.871841725303115
Ap1ar	578.34342333043	-0.311032046385426	0.206964143334846	-1.50283059361741	0.132882734546778	0.59987765268025
Barhl1	21.9358797175162	0.430132329127661	0.49963024611897	0.860901301450112	0.389292404820775	0.818237252229955
Fmn2	2088.28977711919	-0.0166677499654285	0.254579422364751	-0.0654717094202045	0.947798430606036	0.990081212111472
Srfbp1	970.323794394695	0.0768106712258034	0.128060960548831	0.599797712719131	0.548641057878593	0.884799561780717
Ccdc30	152.809213828143	-0.219286387104524	0.31042912684531	-0.70639759011337	0.479940919119003	0.858438209640909
Myl12a	239.701483792883	0.358454747339605	0.20881681688466	1.71659903971048	0.0860524580743692	0.524762726429065
Stard3nl	547.977588536985	-0.103527385620829	0.150755737515636	-0.686722690140341	0.492257495642109	0.862889371411743
Xaf1	4.94333097940357	1.50664463825637	1.29705959518456	1.16158474433242	0.245404181853976	0.732214894675184
Kansl2	1198.91246355031	0.00740217749534789	0.181944229478538	0.0406837717061043	0.96754799918646	0.994761746628571
Otub1	220.518775584984	0.549893181861929	0.342055011841179	1.60761621033418	0.107919259716192	0.563721763264524
C2cd5	47.2354603695891	-0.726209870335805	0.443374797087321	-1.63791418706368	0.101439596037881	0.554956754890751
Capza1	1483.42089749364	-0.138420109316569	0.247690616075003	-0.558842767279703	0.576269032034091	0.895479170026016
Asap1	1477.58558581481	-0.286185848191195	0.245188749418855	-1.16720628034325	0.243127075259847	0.73014435287621
Alyref	72.3837530472975	0.315364880737803	0.30190264424888	1.04459131692078	0.296211894436084	0.768679399097661
Prkacb	583.452589617148	-0.420903275370713	0.245947897890917	-1.71135138368774	0.0870162661099555	0.525709435295984
Scyl2	404.949460987651	-0.216382309158724	0.194338650489323	-1.11342910231134	0.2655241818514	0.747076796284376
Gm12505	22.4699586221496	0.666318013780241	0.742181331898704	0.897783311358178	0.369301083530149	0.805876845612677
Rgs19	26.3902051455419	0.362778439479535	0.51736174248044	0.701208476955079	0.483172920389089	0.859247069498286
Ctbp1	89.5626102601713	0.228533808250261	0.31632404766048	0.722467387289989	0.470007169147498	0.854924193299654
Txndc16	115.629241451276	-0.318625300551297	0.305399224515306	-1.04330749711949	0.29680589995121	0.769175673173422
Mfap2	19.8235887873524	1.19861880989143	0.685413726549656	1.74875226956021	0.0803338505754294	0.516434374781653
Ncor2	1279.33376157434	0.454205836422254	0.396500836705786	1.14553563164177	0.251987344049513	0.738151748674016
Avpr1b	9.5036723428024	0.143807284835001	1.02336578397644	0.140523835256848	0.888246121522981	0.978603714705498
Gm20556	14.0168938355049	0.852510338149051	0.797924159431351	1.06841023432177	0.285335502499415	0.758253502273797
Ckm	1.54037095883108	1.36204711756211	2.51827551824141	0.540865011670079	0.588600628618018	0.899315901887803
Ncan	5.41576658709979	0.108184411670971	1.09238544279622	0.0990350177077122	0.921110466650469	0.984451981987959
A830082K12Rik	4.30729244381911	1.90018914407149	1.45341533380297	1.30739582821072	0.191078313455185	0.67879624429523
Ablim2	400.977376038589	0.57433002367534	0.329843870611247	1.74121781499539	0.0816454056697343	0.518509849860021
Fgf1	6.17917235219629	-0.413367640132235	1.14733229423719	-0.360285892943565	0.718633347761492	0.940589198355543
Armt1	461.614437894199	0.0372783826564898	0.168044676465499	0.22183614167714	0.824441443351578	0.967263263102213
Ncbp3	20.4420926038237	0.247792309830394	0.548976111150686	0.451371753337329	0.651721637977969	0.92005809631525
Slc15a3	2.68942541923489	0.6179421216234	1.48348686699003	0.416547079299189	0.677009724709565	0.928243251392675
Ccnc	351.673650727402	-0.238894488343729	0.26944765915791	-0.886608141597267	0.37528990899502	0.80933041920188
Atp2a3	63.1117904427679	0.413766901099021	0.399871716264258	1.03474910644988	0.300786096295663	0.771716294836605
2810004N23Rik	533.826782022379	-0.105942671142785	0.19824553514661	-0.534401297181477	0.593063921715024	0.901342866032631
Rwdd1	279.77739025792	-0.0231608910799593	0.164232768636405	-0.1410247861755	0.887850361484818	0.978454823601721
Grtp1	393.95907665588	-0.116303439276327	0.197709612516686	-0.588253842571823	0.556361922186701	0.887692172991381
Podxl	46.6425453070792	-0.347001828858506	0.402109989524864	-0.862952520201067	0.388163572525249	0.81790923978168
A330076C08Rik	60.9764072399195	-0.171624961140363	0.695745246337222	-0.246677878208856	0.805157528219511	0.961207835774432
Zfp617	79.7024704117762	0.42498683032829	0.273917116092083	1.5515161534682	0.120778039277529	0.584796956925243
C1ql1	12.5666477314102	0.150843311560701	0.749422471468367	0.2012794082157	0.840480102931493	0.969140291920943
Bpnt1	15.6039613298134	0.524070607234909	0.760287266222013	0.689306043279007	0.490630695735308	0.862264909061804
Ube3a	718.423795666598	-0.745073628073933	0.298460474308806	-2.49638961339662	0.0125464711784418	0.24258409767716
Ubb	117.3407501958	1.12451025270463	0.38392022186949	2.92902063670638	0.00340031846059592	0.108263597491198
Tyr	10.0931883686148	1.15119340570869	1.0269828045669	1.12094710893837	0.262310376744727	0.746344344895485
Med21	104.140148979147	0.0685506296325502	0.321986767476402	0.212898903174877	0.8314058179121	0.967895574826707
Ftsj3	453.270595283102	0.0146731474951574	0.195650445142347	0.0749967498641868	0.94021729784449	0.988743144306892
Gdpd3	24.4404420235427	0.360302088971314	0.481188851219035	0.748774806520416	0.453992946937373	0.848975283580109
Tjap1	850.472830281583	0.0486021599611583	0.169808350487437	0.286217726169798	0.774711367887143	0.956339042783996
Stau2	403.756371923686	-0.722027053399271	0.23072363743977	-3.12940217747632	0.00175162384199521	0.0689079919735484
Paqr5	19.5504488667023	0.348688003309185	0.555798214568435	0.627364381837631	0.530420409883559	0.878908683069702
Clasp1	1566.53992278178	0.0777494842279547	0.212418939617629	0.366019547823325	0.714350489150912	0.939661218208007
Rbm10	29.9039699777463	-7.9473179675345	1.05530639695896	-7.53081568579135	5.04243237526784e-14	8.2589224115685e-12
Mrgprd	1.68494348376941	-0.703261494263388	1.53625411332668	-0.45777680148274	0.647112804162595	0.91811756672544
Slc41a3	31.2901665457149	-0.0400816383664091	0.56458077552197	-0.0709936294400965	0.943402825669296	0.989687008793155
Flot2	243.226484556972	0.135638590288561	0.275945523461692	0.49154118750323	0.623043728548868	0.911316238194281
Ccnyl1	356.340614759762	-0.549384965402293	0.261282924644641	-2.10264396783481	0.0354969034635335	0.383663866496085
Ecm1	30.619592747497	0.334367136329991	0.531591336871649	0.628992824258012	0.529353754023968	0.878761080117931
Cd82	30.5920934923205	0.212465377113597	0.42577049012658	0.499013863197592	0.617769617704421	0.909187600029463
Anks1	863.053350674211	-0.108341781288934	0.258075308385267	-0.419806846175289	0.674626563183752	0.927713641500931
Syt6	2.83411571078211	-0.28404228717288	1.39536121576561	-0.203561833282739	0.838695921213295	0.969140291920943
Dnmt3a	440.22294500112	0.117901180382694	0.216874755388538	0.54363717976982	0.586691169500462	0.898632980961322
Mpv17l	154.396904644363	-0.397034173362833	0.198999349415363	-1.99515312250655	0.0460261819853021	0.430826862372705
Pde4dip	262.084344857177	-0.360819165863227	0.237701469607869	-1.51795092583341	0.129026770427392	0.595408735650197
Pomgnt2	97.1941159104375	-0.549291381949637	0.31348147778989	-1.75222914547378	0.0797344139406356	0.515053472531205
Ankrd10	2992.76497757553	-0.47447790836657	0.197543375351018	-2.40189228073815	0.0163105105848027	0.279510299096105
Nsg1	9.42331141613693	0.261114613979465	0.710731507439108	0.367388544403086	0.713329215323021	0.939661218208007
Prkar1b	49.236846233293	0.386123761956082	0.341339200830019	1.13120251356177	0.257969864244919	0.744064340047042
Tmem159	57.8834915793792	-0.0330680693438507	0.377251248957233	-0.087655294542443	0.930150652579086	0.986522926079586
Thumpd1	264.979542608062	0.22949586376569	0.244427971026919	0.938909989726238	0.347776959792131	0.792073676191311
Brdt	4.93765676285203	0.364109825003477	1.02310410530682	0.355887365826064	0.721924917800285	0.941670039804736
Adgrv1	555.605736745407	-0.772861803704686	0.319293957176781	-2.42053376311404	0.015497740036658	0.271313981278964
Ctu1	112.679824518796	0.366562376548516	0.27792663069793	1.31891778642444	0.187196599183907	0.675717542516549
Ube2m	88.8732317117206	0.510603628600963	0.306472840857613	1.66606485315999	0.0957004979775742	0.549547511637841
Ccdc136	25.2888800034832	-1.98895486408561	0.476753187005027	-4.17187533990127	3.02102911589282e-05	0.00216219369580329
Mrps35	654.6022440254	-0.276822655927841	0.171984749804296	-1.60957675749066	0.107490285655581	0.563289799439841
Eva1a	107.746474862322	0.523263579920047	0.360982844412153	1.44955248710548	0.147183353665642	0.621809712251484
Tmem141	10.226763828816	1.06850897950652	0.859796278026893	1.24274669106336	0.21396119238543	0.703729475013208
Rsph6a	8.54225853690319	0.5204975394911	0.71158885551633	0.731458250724607	0.464499296402983	0.852424940229251
Thy1	12.8335878943114	-1.45024475303651	0.718443786173876	-2.01859182436512	0.0435296614775979	0.422358848385113
Thrb	69.9524092645261	0.21826432652955	0.531693035007084	0.410508154440356	0.68143322292856	0.930472624969225
Thpo	31.8089958261377	0.430496199039466	0.415650570664668	1.03571660770502	0.300334372085921	0.771163053076814
Adam17	392.647447450969	-0.366055494529288	0.237342655656099	-1.54230807571181	0.122998747444322	0.586916798338249
Prap1	39.0305375779253	0.959067686526341	0.572081555709437	1.67645273117922	0.0936495475981283	0.545673992838819
Patl2	51.0387906099606	-0.476124346215698	0.335842316408366	-1.41770206717118	0.156277766321266	0.634654231884727
Tmem86a	3.39155132733222	4.51947647235698	1.76247692415253	2.56427554336925	0.0103391428188459	0.215578988592108
Plce1	1089.46324019051	0.149303141527908	0.180229844295655	0.828404097619849	0.407441686726753	0.829593444190212
Aknad1	4.66219734571598	1.76853281710809	1.73345231809621	1.02023736023522	0.307615902980796	0.775516057396098
Pde2a	14.4035334035983	-0.966089429148134	0.601259204671891	-1.60677694684996	0.108103307050356	0.564164133669046
Rhbdf2	202.294394825345	0.484414590017419	0.373570747701918	1.29671445903453	0.194729452477027	0.682792004591546
Mtmr11	2.78012558512395	0.251141457464397	1.23069616695458	0.204064548348971	0.838303057695039	0.969140291920943
Rps27l	279.535352350596	-0.113010556381593	0.382112287000789	-0.295752217937341	0.767419315877763	0.954385677641952
Ppa1	625.88264154887	0.0826417008076258	0.278875319810348	0.296339241722169	0.766971020457427	0.954310315546151
Mfap3l	50.3174867249093	-0.385630492858026	0.375037515075304	-1.02824511510694	0.303834541393297	0.773967037250399
Ifi30	48.9899060218763	0.712960136178574	0.546946441041168	1.30352824825294	0.192394478839753	0.680284459648205
Cpvl	9.01201951035464	-0.00430815174211594	0.846998014232075	-0.00508637761804188	0.995941675327139	0.998724203790592
Nipbl	1587.10423318101	-0.353368804513241	0.233877387089512	-1.51091479561466	0.130810160708334	0.596853608204213
Rbm12b1	47.5094557734219	0.113821853084623	0.329816681625556	0.3451064164603	0.730014369817916	0.943958058177542
1700029P11Rik	11.4531440370143	0.331902945965168	0.837841430298619	0.396140527267639	0.692001362204446	0.932499497250905
1810012K16Rik	2.97278742274413	0.776661316594415	1.36760816455528	0.567897543114603	0.570104540329789	0.893221658610879
Nox4	155.781637861372	-0.718266845179229	0.353888503116763	-2.0296416494272	0.0423929780851154	0.416929554677746
Eral1	168.458961808174	0.219139211815437	0.19595772380363	1.11829841438165	0.263439563915256	0.746344344895485
4930526I15Rik	12.3239540466182	0.744132120286476	0.771017034045641	0.965130583927446	0.334479410015514	0.786519719234361
1110038B12Rik	1279.594910381	0.649251548084009	0.275786168176701	2.35418459299968	0.0185633900552054	0.293601472795142
1110020A21Rik	16.3204086500521	0.579292755309822	0.527191512917026	1.09882792328069	0.27184313005234	0.749539963700633
Angel2	265.45022288794	-0.0124593446344412	0.166103108936736	-0.075009701589551	0.940206992888769	0.988743144306892
Cpeb3	239.821306019992	-0.43910533825055	0.220726898063144	-1.98936034576508	0.0466614432674994	0.432604083432362
Armh3	2422.07878660118	-0.589745167012494	0.30003516090985	-1.96558685063478	0.0493463542557015	0.439856514072014
Dhx30	427.152217914111	-0.227794481511392	0.153431231344677	-1.48466827460741	0.137631719723821	0.605733310148732
Marchf1	86.8669465245399	0.106803246027053	1.12456827267079	0.094972665175233	0.924336538788449	0.985432839577543
Efemp2	34.4209536571947	0.285510687607621	0.389579203619854	0.732869426691005	0.46363807181149	0.852287164552347
Mmaa	96.4237942716247	0.0723876664912021	0.286900982083714	0.252308883592739	0.800802322105788	0.960788789694533
4933406K04Rik	1.374166544952	3.26620371061503	2.92707669605664	1.1158586022072	0.264482664459696	0.746344344895485
Npy4r	1.10770498915558	0.265950958009693	1.92226300731949	0.138353054185103	0.889961397450881	0.978670267538948
Cstf2	1.56578827340098	-5.14992657836809	3.3459475561364	-1.53915340631183	0.123766849486941	0.587435736492494
Hap1	240.304699977694	0.216979271192726	0.339094959052985	0.639877607731769	0.522252172717651	0.875087220540059
Ormdl2	38.0848649042263	0.198583549759294	0.386435642106942	0.513885180664411	0.607332269023327	0.904420909390626
Tec	210.61321459167	0.22995137025915	0.213979950317595	1.07463979647556	0.282536027196905	0.757102109981938
Tom1	453.338493386833	-0.143114633136736	0.250509938792787	-0.571293234218207	0.567800887212401	0.89186310338546
Sgpl1	591.491932511217	-0.263414824303416	0.261443162961685	-1.00754145306152	0.313674647735676	0.778232439796704
Hvcn1	233.569370993361	-0.087399172288636	0.264183859282522	-0.330827070684776	0.740775111736566	0.946365016029695
1700109H08Rik	194.266605827653	-0.230105322705069	0.214200375489176	-1.07425265795903	0.282709457161146	0.757102109981938
Pi4k2b	150.541341630937	-0.441006858519311	0.23804399408171	-1.85262753727755	0.0639357626833994	0.477534547075083
Rtn4ip1	596.377770615215	-0.11487366021025	0.26835119536068	-0.428072101768927	0.668598627390342	0.925701781595309
Sdr42e1	5.30368029278441	0.280610753601808	0.987094204161224	0.284279608186186	0.776196112074763	0.956770879806347
Ahctf1	1447.17121773224	-0.210980327829719	0.172249684413293	-1.22485175254949	0.220631081691433	0.711112553553806
Stk31	109.483452130331	-1.1194738229204	0.588263784645403	-1.90301332861278	0.0570388060690074	0.460910352267302
C330018D20Rik	105.904118463768	-0.591089463400999	0.217808768118534	-2.71380013076113	0.00665162844183914	0.168106585872831
Ankrd55	24.0524452458901	0.769111696136996	0.574331393795042	1.33914270479782	0.18052422038461	0.66703895228448
Sema3d	62.6043236060462	0.343574769172393	0.555593632012691	0.618392201378841	0.536316837279877	0.880277357278513
Wdr82	1388.61305485369	0.125492220855193	0.154937816134496	0.809952172981822	0.417967664270561	0.835236113304102
4933430I17Rik	8.97799261958543	-0.868818054634365	0.668495392182165	-1.29966199437559	0.193716841720691	0.681630382538785
Dao	5.20604139652518	0.903244484080871	1.21353939651403	0.744305859929639	0.456691456922314	0.850008990080277
E2f3	2400.82495500936	-0.301536716218026	0.276564217258494	-1.09029548076421	0.275583005294536	0.751806680363089
Zbtb39	159.943076837685	0.426567132156133	0.258307951779909	1.65138985933963	0.0986589941396153	0.552208316649958
1810058I24Rik	388.886851903162	-0.276197818440033	0.19394635050817	-1.42409391935631	0.154419286391534	0.63269201181268
Klkb1	1.1644830197551	3.02943677166335	2.99414996890761	1.01178524894283	0.311640744456399	0.776774744852881
Hspb1	251.28432974345	0.476035240650806	0.434227763485883	1.09628006470453	0.272956230758747	0.750530497941
Neb	278.045398790016	-0.370271102768966	0.230816121677374	-1.60418215191449	0.10867390769453	0.564719750966633
Ptger3	7.2843536084958	0.782827586218958	1.18895754794659	0.65841508603142	0.51027144410769	0.870117049960423
Ptcra	2.61368011346274	0.564863948463609	1.37305014901127	0.411393530578885	0.680783996922976	0.930305575500081
Pstpip1	43.4711488147803	-0.141143441122836	0.423890473628313	-0.332971486513277	0.739155806670651	0.94624434532868
Scn1b	25.3054923189038	0.467462353373409	0.514303420693455	0.908923282569483	0.36339062297303	0.803056584221283
Slc20a1	2509.59639914066	-0.365949837462055	0.274625766650361	-1.33254006689024	0.182682784459279	0.670361600706455
Csnk1g2	361.24773647055	0.245888543538644	0.300095322908024	0.819368129952516	0.412576412357422	0.832885876491212
Gm12348	3.96018425937958	-0.555523355503259	1.06463894795109	-0.521795071063643	0.601813021861695	0.903005204259002
Zc2hc1c	33.7229724305268	0.186363409037775	0.469706389878071	0.396765752082172	0.691540208051182	0.932499497250905
Aplf	182.786387967839	-0.790739539903227	0.339141132486773	-2.3315943250678	0.0197220426562584	0.303181504386094
Fam13c	205.27755625509	0.189161014152588	0.284257462237726	0.665456634501267	0.505758471531777	0.868534119466633
Phospho2	107.563332860805	0.571658690814265	0.286853538930778	1.9928591187861	0.0462768759709976	0.431396034111955
Col20a1	23.9677381393695	-0.0836804321297094	0.669928970358559	-0.124909409552661	0.900595268972008	0.980651324536527
Fgd6	161.481258486939	-0.107854501846976	0.230936120183951	-0.467031756492075	0.640477157882644	0.9157031123732
Ccdc60	43.8831905230067	0.472323169140427	0.50277388476868	0.939434571781185	0.347507669966242	0.792073676191311
Trerf1	1605.97833774194	-0.0599517797736312	0.260429161365804	-0.230203789234731	0.817933417542072	0.965306811792852
Ctnnd1	430.958720873334	-0.400361376656037	0.215303760873021	-1.8595187331268	0.0629536464595128	0.475333516751481
Stxbp1	57.5569128201937	-0.458054215361383	0.339661140486559	-1.34856231921387	0.177477590587291	0.664062171181767
Zfp275	13.2178086226816	-7.7345446832442	1.38811599713693	-5.57197287488737	2.51870643821244e-08	2.42393477223224e-06
Acer2	161.55445652412	-0.172891053654857	0.211554728202932	-0.817240319436458	0.413791105159784	0.833388671798181
Pdzd4	22.4126469128553	-6.87515207523598	1.04993999158274	-6.54813811299063	5.8258829673323e-11	7.08843503325274e-09
Scn1a	12.1311658908989	-0.130388933323887	1.07862302508616	-0.120884618899611	0.903782425161013	0.981075059278148
Adh5	417.116122930581	0.108055210644686	0.183845130191919	0.587751280286214	0.556699249838336	0.887904028253391
Tmcc2	65.8072082646277	0.113499540348137	0.43502894303209	0.260901124318444	0.794168757785764	0.959355408844954
Hnrnph3	184.874159617589	0.0313199333304645	0.308370928867781	0.101565778088937	0.919101344065672	0.984265965534387
Il1r1	11.6327157960042	0.215310170527821	0.910402899275602	0.236499873516595	0.813044805415056	0.962700209609347
Odf2	521.100148201022	-0.173738835571347	0.182419765828521	-0.95241233745835	0.340887904915296	0.789488045183841
Stx8	1151.21255464295	-0.317807316319881	0.214938020142444	-1.47859981267746	0.139247302826619	0.608501425435768
S100pbp	456.128190556011	-0.533379369670288	0.285349932962111	-1.86921147705722	0.061593398136152	0.47039781156339
Nt5c3b	139.34963361733	-0.23203482337415	0.264859189221918	-0.876068616142045	0.380992732842101	0.813085067759654
Gpr179	21.0414363481699	-0.0187719929641355	0.637536234370479	-0.029444589894834	0.976510010613108	0.994848775166488
2310057J18Rik	1.59788495341498	3.46829397747312	2.82213997965523	1.22895887605718	0.219087225071774	0.709762607811449
Gm16157	4.42594963855884	0.218385491806136	1.19968438673093	0.182035787263367	0.855554640905918	0.971941320059935
Gtf2ird1	935.361537030756	0.192880835639217	0.188337422076676	1.02412379607007	0.305776806131748	0.774628512142802
Zfp37	65.0076591055433	0.75488136770034	0.343979158521758	2.19455553919146	0.0281954958218336	0.354212127004893
Pbx1	272.376627239308	0.0345861347633875	0.178895500010085	0.193331496663906	0.846699360845816	0.970831457474359
Lbx2	2.20944754809486	1.90071241823591	2.38906058955096	0.795589876016144	0.426270452910983	0.838947532626885
Lats1	489.030214566298	-0.292808767531958	0.158551102129199	-1.84677850610812	0.0647792482404421	0.479969427806738
Lat	16.9733489055672	-0.271002911794015	0.518719556468506	-0.522445912082107	0.601359896360465	0.903005204259002
Lasp1	1095.92936026007	0.302399887285492	0.272239732172477	1.11078528057729	0.266660783738947	0.747494425192935
Laptm5	304.015030292197	0.277369361763945	0.335967374809737	0.825584216089503	0.409039991815835	0.830646675121942
Ing1	109.225414152179	-0.108847942029413	0.25356695728537	-0.429267059062876	0.667728886342966	0.925391712441386
Actn3	4.29875177158563	1.4970845057226	1.12933112045574	1.3256382283333	0.184959557303579	0.673637181763774
Slc9b1	176.367363788157	-0.883708918390514	0.482467798642489	-1.83164331563058	0.0670045789308578	0.485383585623016
Nalcn	17.0042436212271	-0.706350288908452	0.5979124798821	-1.18136067179554	0.237459474422541	0.724832575702717
Bglap	1.21347828189966	-0.789106620233315	1.68485472895874	-0.468352912966562	0.63953223503675	0.91513710447043
Cnga1	4.40705465296149	0.51161109836588	1.65704091892788	0.308749827793569	0.75751183719666	0.951074333501987
Clk4	326.668835120664	-0.0483847258811303	0.348149400710538	-0.138976904117548	0.889468399760207	0.978603714705498
Lta4h	277.848088638822	-0.288346224051889	0.229190931588142	-1.25810485630404	0.208353837276211	0.69718304246561
Tmem116	125.310529711519	0.875616649430976	0.257833072216945	3.39606025674712	0.000683633079969937	0.0343510498059231
Mast2	1053.26317084862	-0.280200756337269	0.184923222316699	-1.5152275243041	0.129714794998115	0.595408735650197
Pigv	181.396075287869	-0.224413532269197	0.187802271651152	-1.19494578151882	0.232108214204858	0.719898226573923
Cabyr	82.858736320098	0.307359394890145	0.282639169211398	1.08746213678635	0.276832623177646	0.753053194945256
Mtif2	570.984275367765	0.0557214290721298	0.173734404735549	0.320727659883755	0.748416784201432	0.94813662920605
Blcap	22.1482595355806	0.137379770789237	0.49898078460352	0.275320763901552	0.783069813385753	0.958159331581009
Sgk1	278.397803226635	0.0968269293318854	0.296669860265249	0.326379394406002	0.744137325600712	0.947324371322713
Sertad1	18.4803515832504	0.486935169776269	0.611388827480232	0.796441066453759	0.42577571695124	0.83882901402271
Bace1	114.747353121457	-0.268665557367744	0.345859390039558	-0.776805734078854	0.437273393225113	0.843398648994726
Ash2l	1812.30164088442	-0.226574958024129	0.189224612112139	-1.19738629925084	0.23115602130781	0.719028219625784
Smarcal1	381.789195732386	-0.055344664162478	0.179339318224284	-0.308603069926157	0.757623485316654	0.951074333501987
Dusp14	37.8812255840316	0.109256877337593	0.364168168675069	0.300017647712309	0.764163694412839	0.95310468650943
Npy1r	3.85257457804518	-0.0382507767801281	1.54817015988218	-0.02470708825898	0.980288601194571	0.995951615027731
Cbx5	1519.71980895595	-0.390193063289027	0.251390845992138	-1.55213711839464	0.120629418147355	0.584796956925243
Bclaf3	142.593157273104	-7.95017140527695	1.00333404769825	-7.92375323404548	2.3044673581802e-15	4.5644531371211e-13
Zbtb3	15.3662107214009	0.0879488563336168	0.547975191169171	0.16049787974154	0.872488891698206	0.975867665554788
Abcc8	6.33493296605433	-0.447060274482296	0.793877821159595	-0.563134858496598	0.573343056401837	0.894620447658431
Nr6a1	809.035054519185	-0.42682567911391	0.350305682547448	-1.21843778271024	0.223057654563578	0.713899514273047
Fut10	130.172479972262	-0.806647438735863	0.251940220372684	-3.20174141922487	0.00136599557854464	0.0583167134960637
Tmem200a	18.004869604968	-0.261877722095528	0.768971186374798	-0.340555961960177	0.733437886840862	0.945107872338848
Rgs7bp	21.9998557234722	0.197862264468691	0.643492237436732	0.307481975628563	0.758476540331173	0.951250171823931
Ak7	67.5104296170938	0.320148295058574	0.559090920666542	0.572622954915628	0.566900013788217	0.891684205361246
Pold3	962.894532611653	-0.142353002736234	0.162383267650944	-0.876648221183929	0.380677738866225	0.81307230643706
Cds2	1494.97453702705	0.00196365081121509	0.280668445969581	0.00699633620883734	0.994417776897266	0.998612321274401
Armc9	330.752237953205	-0.389633483019714	0.224811476761829	-1.73315654801958	0.0830678477883777	0.520091139166609
Asb10	4.11834585428418	1.43637005606876	1.19015414203282	1.2068773323894	0.227479388485295	0.715980026507485
Ppp1r3c	9.75430682704598	0.712055944745649	0.775458693229635	0.918238393563007	0.358494072387071	0.800711257798313
Slc22a5	60.8805049095097	-0.528451953691137	0.351756577232958	-1.50232287864559	0.133013742816377	0.599900089693932
1600023N17Rik	5.09494524027787	3.11875797873423	1.87566672297655	1.66274634002409	0.0963632219521914	0.549547511637841
Slc7a7	585.530236799127	-0.925209294842109	0.301622627862094	-3.06743993777923	0.00215900843942117	0.0794309929958969
Tcf7l2	1050.03702411526	0.205795535894685	0.170544478426689	1.20669714899711	0.227548797454893	0.716017932469553
Bcl2l2	10.5193926553225	0.168205117919804	0.659052428443923	0.255222666149566	0.798551125573591	0.960170640250446
Anxa4	298.079156680597	0.167963937841198	0.179145988469317	0.937581350698045	0.348459599072434	0.792372288159103
Rgl1	151.514421527679	-0.120473957831232	0.242446390888168	-0.496909677186337	0.619252747001756	0.910439434872079
Psme3	218.388218491459	0.0948586908733948	0.186979964781602	0.507320080973341	0.611930250920766	0.90630103656952
Tmem19	373.478592966501	0.124746154305318	0.219817836540024	0.567497871277631	0.570375972453205	0.893221658610879
Mrpl42	454.563772663104	-0.111198912975161	0.157621748828233	-0.705479502681699	0.480511883393789	0.858438209640909
Herc4	1236.64862890617	-0.414271365350724	0.237494178947153	-1.74434323901011	0.0810992561785886	0.517977026526463
Aup1	78.1056469036467	0.0919221634503739	0.289996122126465	0.316977216027349	0.751260890469518	0.948874695644242
Hadhb	335.412409560222	0.162794055676797	0.229564394858228	0.709143313697813	0.478235546510779	0.858438209640909
Agbl5	348.689558927416	0.203951323292046	0.19001914527548	1.07331986467136	0.283127625386717	0.757102109981938
Pvr	253.584225465416	0.0640370583920443	0.235746755922664	0.271634950569804	0.785902722870181	0.958331720924713
Zmym2	1007.22958964646	-0.280717075284598	0.249988370421073	-1.12292053751047	0.26147124422935	0.746321977173187
Nol8	398.870874907607	-0.202224153982003	0.246761024557258	-0.819514160896502	0.412493125955299	0.832885876491212
Anxa6	770.349605502053	0.45926222365306	0.312013200839128	1.47193202857418	0.141039233531521	0.61162644435613
Sh3gl1	452.791703965434	0.216947172808104	0.263051445609757	0.824732866626972	0.409523267865642	0.830850326920361
Cpt1c	194.852994989076	0.458586728774911	0.352225710444781	1.30196835488193	0.192927203601015	0.680991080923297
Map2k7	331.33664621062	0.0889161881460622	0.22480881964863	0.395519127252372	0.692459808442762	0.932499497250905
Lrrc73	13.0652061490836	0.830181441964091	0.626726527993645	1.32463108689809	0.185293539966362	0.674260604330352
Zfp936	364.167256867045	-0.421056340799812	0.244371053961473	-1.72302052135109	0.0848848140706122	0.524047410182649
Cmip	1738.59888098273	-0.112848944292715	0.202868426610812	-0.55626667085661	0.578028567902764	0.895917982316259
Dpy30	424.204828400105	0.100858290612789	0.213172326763868	0.473130317353576	0.636120208330564	0.914244916989565
Gm4710	1.67342649201859	-0.21096244054031	2.40473316341474	-0.087728003983919	0.930092861467818	0.986522926079586
Ect2	587.913054593162	-0.218099698915281	0.235337553156992	-0.926752641002382	0.354054979116648	0.798594536968488
Rpl31	316.393773214446	0.454120353867899	0.322132626930774	1.40973101108908	0.158619124210736	0.637002069944713
Insig2	171.693411361154	-0.360766264065947	0.261949518189278	-1.37723583749929	0.168439345205549	0.652831810291539
4921509O07Rik	7.68348331558146	-0.375758702536376	1.32976380523559	-0.282575522853702	0.777502245839101	0.956770879806347
Cers3	13.1385494639944	0.389372692146057	0.620916536304507	0.627093448764429	0.530597981218901	0.878987844123425
Ldb2	24.8614271871545	1.43731920358415	0.898765324544329	1.59921523932052	0.109772785343005	0.566798916499774
Ncoa7	88.4104790795601	-0.0239047454619077	0.346159170127471	-0.0690570914331259	0.944944175525843	0.989777709326147
Cmah	36.6848071998399	0.572121467687418	0.574486857425935	0.995882604261628	0.319307188428236	0.780907741667677
Vps13d	997.674128672156	-0.115761898609974	0.192661782016265	-0.600855537608392	0.547936209526177	0.884629791576805
Zfp59	422.919209279858	0.0708842347081667	0.222226488124545	0.318972933003559	0.749747037863099	0.94854360093286
Commd6	229.772679797741	0.203168069442841	0.23011717941916	0.882889621520905	0.377295911605131	0.810779068697409
Tmem42	4.57712562386987	1.41162492494965	1.20313061234838	1.17329316573062	0.240678261981891	0.727696422503646
Traf7	178.658771554095	0.370381954027976	0.23512943032453	1.57522583845317	0.115204325100668	0.575412887130508
Mynn	341.885497289297	0.179493873283077	0.167286696114943	1.07297159577918	0.283283860596862	0.757102109981938
Rab27b	11.8066539070602	1.00434606711281	1.37973348454173	0.727927587730026	0.46665791439151	0.853487170641697
E230029C05Rik	3.47074103153803	-0.872560844124018	1.4772422774299	-0.590668746390128	0.554742392744177	0.886948336098639
1700045H11Rik	6.94708716960545	0.24997910041105	1.38689739768986	0.180243398558133	0.856961489191841	0.971941320059935
Bmp3	1.85631118836624	1.65440114878837	2.15567627179137	0.767462707846001	0.442806457378884	0.845533392617299
Il6ra	163.686629636658	0.3248962444247	0.260086931998143	1.24918327087275	0.211598049302844	0.701534072081946
Meis2	230.308482738766	0.318305461996349	0.522991572914446	0.608624456838848	0.542773389847373	0.882892148724754
Kcnd1	5.59037688916398	-6.9639492932834	1.47753225649925	-4.71322995667333	2.43820776615101e-06	0.000198719765974241
Kcnc3	59.7015332849831	-0.081002818877723	0.465324489957247	-0.174078133917184	0.861804057425535	0.972783523954755
Tnfrsf18	23.2261762550028	0.526806849265231	0.597115488208164	0.882252863421921	0.377640080488743	0.810779068697409
Foxa3	14.4948761070692	0.278584435795069	0.647627876713914	0.430161279049036	0.667078326492178	0.925391712441386
Jpt1	316.657233862186	-0.145728333742727	0.202152109546248	-0.720884556039659	0.470980545639114	0.854956603380359
Hmgcs2	4.80402499367323	-0.861672538411847	0.950282554434122	-0.906754032672902	0.364536883051103	0.803097466308849
Ankdd1a	20.5669972344543	0.295754293214499	0.52115566833115	0.567497028597168	0.570376544814147	0.893221658610879
St3gal2	211.150291298356	-0.331756895068499	0.296215922585799	-1.11998332895966	0.262720866320468	0.746344344895485
Tbca	706.984263775489	-0.228378403776293	0.20523317790838	-1.1127752642326	0.265804961488254	0.747182061275989
Gm11351	4.11441621574284	0.125310263256589	2.11968611888751	0.0591173674913512	0.952858625576589	0.990721713243705
Pacsin3	28.0035999407964	0.928123097442306	0.485408636801327	1.91204487740126	0.0558704381376277	0.456275109019945
Ush1c	41.5616479665004	-0.407681216209117	0.474057411853446	-0.859982791145877	0.38979852872223	0.818721102127555
Hp	2.98323983649642	0.618259536325319	1.26791374454139	0.487619555342029	0.625819341552202	0.912209118922338
Slc25a4	100.546906717529	0.675340747317932	0.299162128133189	2.25744064441628	0.0239805544347089	0.329955383070139
Ctnnb1	1029.13716440042	0.0134034352672686	0.134321108246477	0.0997865148839709	0.920513814175127	0.984332538058008
Ctsl	272.929694691777	-0.150238618803725	0.268898673465598	-0.55871833381486	0.576353964969441	0.895479170026016
Ctsd	418.595462532333	0.30063028361063	0.285581882224179	1.05269382381421	0.292481340217989	0.764951197493202
Sec61g	446.818596844961	0.345309338647227	0.235272871077556	1.46769721925737	0.142186486430996	0.613942866886079
Myh6	2.195102598714	0.381986668471186	1.66050011446925	0.230043144919192	0.818058243813509	0.965306811792852
Pik3c2a	363.993461666236	-0.232672530944657	0.237454459787865	-0.979861701281669	0.327154390154009	0.783932594617157
4930584F24Rik	1.41895475588685	1.06847032834117	2.56308817669292	0.416868345793621	0.67677470791816	0.928135549148524
Lpar5	62.6490510484419	-0.410780188461264	0.315611199335442	-1.3015386948442	0.193074128537325	0.680991080923297
Rnf20	288.841063649458	-0.271994415601408	0.195969612047601	-1.38794179750348	0.165154768858813	0.648064117194428
Gm38509	9.86309992529901	-1.26098562261774	0.613412531080845	-2.05568937497227	0.0398124667151035	0.404392103771659
Prxl2a	79.4376492599467	-0.0354214240542351	0.318477804140864	-0.111221013187368	0.911441088895764	0.982589271056403
4921525O09Rik	5.74136245662803	-0.598124518473466	0.88250322807496	-0.677759014862959	0.497924501424059	0.865087561938818
Rorb	11.8904115178887	0.948321219944104	1.55328828657629	0.610524928398427	0.541514135265168	0.88252504593445
Tbx2	2.84276847372336	1.72873276194439	1.69991269641389	1.01695385038967	0.309175383999779	0.776401274618436
Trpc5	29.9497081225318	-6.12112867863216	0.787657064262395	-7.77131185176929	7.76773945259606e-15	1.3927965666897e-12
Fam149b	505.19285729019	-0.414744846759097	0.181671489887618	-2.28293854481878	0.0224339886082836	0.320956923868178
Pus1	28.4965207638919	0.212456665496578	0.441306234345965	0.481426839145947	0.630213165271198	0.912924750232448
Aldh18a1	1090.03176014045	-0.385067943705685	0.134683448126985	-2.85905914246141	0.00424899558841776	0.124788604919152
Gdi2	936.326402733716	0.0932495455986957	0.1325644280706	0.703428113830311	0.481788991241293	0.859171976078432
Drd3	4.88555305662313	0.742366341933303	1.42190432224952	0.522093034191529	0.601605556250958	0.903005204259002
Dpep1	8.1227578559173	0.818414476796405	0.947876205247397	0.863419159870986	0.387907048808599	0.81790923978168
Pkib	18.8202821019752	1.49602046834872	1.16059451836399	1.28901217839419	0.197393852762837	0.685645776501257
Dmbt1	3.32795937583002	1.93336501575452	1.63703606796946	1.18101552774743	0.237596554854266	0.724832575702717
Epha6	66.2184699601129	0.335345992288946	1.54834695336865	0.216583235145943	0.828533152050245	0.967534781781553
Inka2	57.5652470037177	0.906517831479175	0.492160707240384	1.84191427341315	0.065487690440483	0.482097156681659
Rhot1	601.812283782791	-0.17375453160215	0.205470466536214	-0.845642366668431	0.397752283361691	0.825678923860695
Ncmap	63.80138267024	0.154347030921935	0.56321558915638	0.274046091574145	0.784049201025029	0.958237994302353
Cacfd1	105.787255083642	-0.0766371670907249	0.261351644221407	-0.293233919836375	0.769343358757625	0.954826577273398
Gm19276	2.19617926604524	0.898634030846993	1.79360076410811	0.501022328284885	0.616355408844057	0.908925463964131
Jarid2	5869.04113909262	-0.489958804120687	0.224962599807249	-2.17795671165114	0.0294092597033064	0.357282972160282
St7l	828.378893335015	-0.14855872071397	0.251606939809811	-0.590439678755544	0.554895915501838	0.886948336098639
Arhgap15	33.5573573056737	0.590212421026771	0.726639055899141	0.812249790642541	0.416648314579136	0.835236113304102
Mag	8.59340156681949	1.66042736009035	0.917241544209654	1.8102400295454	0.0702585724831136	0.493885369834202
Zfp467	20.2604998038568	0.2451401586496	0.791899416886833	0.309559716072669	0.756895794300797	0.951074333501987
Ranbp17	3402.6544380216	-0.43005695393822	0.253798136938968	-1.69448428237138	0.0901732959225698	0.536504339065684
Pecam1	1531.52083177136	-0.0415665968151749	0.161773979748967	-0.256942413604932	0.797223228092155	0.959926076276123
Aldh1l1	232.702890645796	-0.29224041101703	0.240206923220343	-1.21661943419073	0.223749045016371	0.714544764002141
Stk32c	10.1407004303835	1.80570672530139	0.85323275863392	2.11631199931006	0.0343182808779517	0.378367376359242
Itch	656.60956187192	0.00481637017678382	0.183728785767488	0.0262145648906591	0.97908619877227	0.995591973554823
Slc30a6	293.753694106763	-0.170601013437446	0.18968259975547	-0.899402547505028	0.368438282763867	0.804818890561646
Prmt1	418.197435463528	0.47686347214042	0.258176976427645	1.84704104424301	0.0647411919213956	0.479896198080528
Mpl	1.49742115041776	2.062888917882	2.03695319637494	1.0127326055175	0.311187899352269	0.776774744852881
Rhbdl3	19.8468700385199	-0.568258233703916	0.543982469571973	-1.04462600449431	0.296195856025102	0.768679399097661
Lin54	538.034970948621	-0.0897594528562971	0.229016839670938	-0.391933855105448	0.695107087399538	0.933789757631209
Rpain	166.367622516712	0.0325614517713551	0.20221365386079	0.161024990892907	0.872073717595749	0.975856403070528
Arih2	914.39463824382	0.341879346068197	0.233758801149736	1.46253037056433	0.143595928136239	0.61716725890311
Osbpl3	264.760448426555	-0.259590689212826	0.366559055299288	-0.708182448257555	0.478831964334161	0.858438209640909
Cmtm7	660.366237047278	0.302218730081398	0.250889534421421	1.20458882742298	0.2283620719389	0.716375604679047
Cbfa2t3	9.6621028062393	0.112005424599907	0.72504660280642	0.154480310874322	0.877231034509799	0.977129473927902
Senp6	1530.12015716586	-0.289608571095403	0.234085590385822	-1.23719093780214	0.216016205074701	0.70558389975886
Thap3	74.54230951557	0.556273865622502	0.42377437491594	1.31266517880616	0.189295796038583	0.677504293315435
Mtpap	850.685623040133	-0.285509628323615	0.177117058128906	-1.61198267032993	0.106965710840697	0.563289799439841
Peli3	27.1399449851276	-0.299736438193785	0.585205422930508	-0.512190124098317	0.608517954247094	0.904482073375224
Gm5741	3.68118359364215	-0.715352424734329	1.03480239780872	-0.691293744824274	0.489380961948421	0.861684324064715
Zfp169	187.327212317536	-0.286820514843164	0.209232462931893	-1.37082224633816	0.170430374269858	0.656022013578658
Tmem241	173.298516663257	-0.163021290782979	0.237698004170625	-0.685833654143591	0.492818011475683	0.863026833296678
Tcf20	1087.0884570416	-0.490885247251049	0.252970076721967	-1.94048740314281	0.0523204836106198	0.447416247476007
Cacnb1	58.9392221232724	0.5382941400706	0.420296376070245	1.28074894459864	0.200281862181012	0.688466785106303
Podn	2.82861780683197	-1.2448718795249	1.31332623124507	-0.947877115303427	0.343192016408055	0.79089310893292
Acr	4.30529976777	0.0960903726228065	1.15194473306299	0.0834157836438078	0.933520938717198	0.987407805744661
Crhr1	0.985911688371017	0.152934547410053	2.15035748579581	0.0711205222481667	0.943301835135082	0.98966515519161
Asgr2	1.29145954149524	3.1845708127148	2.49702567421971	1.27534564245517	0.20218692931779	0.690628687275154
Tet3	103.462830568213	-0.764145812457746	0.264113928176551	-2.89324314599169	0.00381286005130692	0.116609853594107
Arhgap33	8.43029521622557	0.542286343749986	0.783086697819014	0.69249847463929	0.488624343493828	0.861684324064715
1700012B07Rik	2.42448763972674	1.35730424786322	1.86468569893624	0.727899746663757	0.466674958278898	0.853487170641697
Pianp	36.1158730519633	-0.0558624016210486	0.456033607575165	-0.122496238639257	0.902506024691522	0.980719789994814
Rae1	595.483176668277	0.124646137175975	0.1909325678942	0.652828056264578	0.513867134020881	0.870793151702316
4931406C07Rik	73.1333775711961	0.122313235710764	0.282899599758643	0.432355633642168	0.66548295834286	0.924724341892995
Cnep1r1	321.769523548375	-0.313324101166109	0.172352864155713	-1.81792221847289	0.0690760218708493	0.490267065228353
Snx16	357.883542200178	-0.32434659662487	0.246635285940277	-1.31508593909555	0.188481021633403	0.676747086196496
Spata17	16.180361955852	-0.244580299300579	1.12705198165038	-0.217008889813966	0.828201416952227	0.967503345264693
Tbc1d30	26.2625181368807	0.200574860297984	0.584343443225155	0.343248243175204	0.731411713974137	0.944103102737698
Asnsd1	56.361890008899	0.295042866067573	0.28934966620449	1.01967584735024	0.307882220061716	0.775516057396098
Kptn	32.9267101660773	0.330317975644034	0.422514911044621	0.781790102572616	0.434337938620291	0.842367351298877
Ankra2	136.517121259561	-0.0334042747963978	0.222669554911344	-0.150017252289824	0.880751003933635	0.977799697965493
Capzb	212.383173736461	0.410901782272728	0.355950566918644	1.1543787830703	0.248344909763439	0.734938706204033
Nf2	1770.09140228029	-0.148905973347864	0.229664710256282	-0.648362446201248	0.516750553517381	0.872076931257228
Pex3	188.861477378713	-0.145483486798415	0.185849204816965	-0.78280392397533	0.433742262939362	0.84210265136499
Trim24	1600.81956368144	-0.625183874938906	0.274775951979035	-2.27524960039664	0.0228909609510893	0.323855448745308
Kmt5a	431.203292849024	0.102354063639103	0.172225784390146	0.5943016256337	0.552310391546458	0.886047768845579
Cep57	586.630767951677	-0.121281305277137	0.168470740089433	-0.719895367069405	0.471589420744253	0.855115846675602
Tsc2	306.771518586844	0.106659761200944	0.229322500495625	0.465108137973485	0.641854018491151	0.915920361144196
Mapk7	99.0821823526375	0.639428270307789	0.286125853695112	2.2347797727819	0.0254318104201171	0.339500137790097
Egflam	24.8051500628797	0.164341597353242	0.716401578715707	0.229398709098125	0.818559039405001	0.965491194555955
Txk	4.3614769063816	1.06465572405429	1.34050922828693	0.79421737768627	0.427068893600086	0.839355201751918
Adamts13	1.35682218321626	3.24179843732086	2.48684700790387	1.30357775408682	0.192377589646704	0.680284459648205
Zfp862-ps	77.2037062171612	-0.855771747258849	0.337858502428225	-2.53292943971611	0.0113113719739813	0.228562171061445
D6Ertd474e	3.80460564883168	-0.584331266802596	1.57253933532651	-0.371584515360481	0.710202219836625	0.937869959895889
Dnajb6	1346.12436075469	-0.291056266356991	0.159235070278703	-1.82784022293309	0.0675735345730904	0.485879100007607
Slc26a10	2.3345838013585	-0.0565611037028129	1.68317804454191	-0.0336037556372751	0.973193127395741	0.994848465339811
Hspa14	833.44848506805	-0.103114344749935	0.18027825368799	-0.571973283746115	0.567340074372357	0.891684205361246
Fkbp11	55.2914321761922	-0.297373622736254	0.452724857641826	-0.656852871488496	0.511275524166604	0.870117049960423
Nubp2	140.362439816293	0.638545206990611	0.292471133599659	2.18327600105884	0.0290154907867463	0.355934515277712
Ndrg3	277.723710011788	-0.161800305728702	0.218721015572751	-0.739756558394745	0.459447722782635	0.85145559297597
Fgfr1	482.391900134608	0.0556091411984349	0.2598960695664	0.213966841788761	0.830572914780588	0.967895574826707
Lct	77.4903784258365	-0.146262476910479	0.382346246643761	-0.38253932971586	0.702061362177139	0.936265031184951
Fmo5	13.7377644993363	-0.215524171596444	0.764574731442443	-0.28188764646961	0.778029662277944	0.956770879806347
Fbxw7	1477.01587814492	-0.372163715088865	0.236435808094464	-1.57405816863482	0.115474002235192	0.575701869897924
Septin7	1087.12259159951	-0.483664914097684	0.275757769419585	-1.75394845670424	0.0794393394684205	0.514138664428167
Gm9926	2.76759241503807	0.423766732800813	1.41906914403348	0.298623033685534	0.765227688606769	0.953562397171441
Brd2	1034.84343655825	0.355107450137044	0.257411617530986	1.37953155938775	0.167730922713219	0.651455651871496
Frk	106.313476091475	0.118824260926529	0.351304421737821	0.338237305237244	0.735184365264203	0.945469652687555
Tmpo	1438.62982082203	-0.133292607610555	0.130025675005418	-1.02512528856321	0.305304074627731	0.774305563209961
Triml2	463.359478184081	-0.756424384098964	0.20061642252265	-3.77050081238271	0.000162920272159581	0.0100187144980733
Abr	1064.63953933298	0.236715967890243	0.173183805554337	1.36684817112402	0.171672900237749	0.658027943890596
Gins4	262.847978630558	0.198289816030373	0.227896837432406	0.870085861060647	0.384253483846626	0.81531811707068
Med27	1014.13315568695	0.00503024188229107	0.259407691074568	0.0193912596093579	0.984528982920337	0.996895389549649
2510003B16Rik	152.74237442113	-0.494145925257012	0.231806437942443	-2.13171786617811	0.0330300471757533	0.373594836382325
4930586N03Rik	4.22801138978367	-1.19465737114815	0.995194876699827	-1.20042556399583	0.229974105455847	0.717248523429793
Lin7a	11.6731272541197	1.17857023990273	1.56619149880946	0.752507110911164	0.45174615518339	0.847962842244268
Gxylt1	339.808919617762	-0.00993550381453494	0.182964523734066	-0.0543028976971291	0.956693840933367	0.991924212457178
Zdbf2	1231.44884636164	-0.663749862947865	0.229231237951316	-2.89554717271488	0.0037849813715497	0.116377929030645
Magoh	87.7075211213754	0.707048851828597	0.316637669833677	2.23299032045048	0.0255495826932247	0.339743631222787
Tmem175	86.250116822251	-0.142038102722399	0.254372386381274	-0.558386485038911	0.576580499552573	0.895479170026016
Alkbh4	64.8763925377289	0.524211609672605	0.286163158272468	1.83186267875015	0.0669718821192872	0.485383585623016
Stra8	10.2766446139752	0.486997366959774	0.812175773408119	0.599620652209552	0.548759080301486	0.884799561780717
Adad1	6.19803004680734	3.72877253303684	1.76904640789573	2.10778672418899	0.0350494417072798	0.381414204756003
Golt1a	96.5588063337143	-0.0650187677197095	0.248114176086742	-0.262051805121279	0.793281502566688	0.959272732705696
Myl4	2.73456134270843	0.0907032232923105	1.7817931441798	0.0509055855269122	0.959400754675757	0.992770566857243
E030030I06Rik	117.273978967973	0.38866190055463	0.314468376545062	1.2359331797515	0.216483402494966	0.706026857763595
Srrm1	999.160620860289	-0.0125146691589763	0.16628286764761	-0.0752613262930829	0.940006791325028	0.988743144306892
Lrrc56	25.2878161663414	-0.424245701831122	0.491059899287588	-0.863938803487318	0.387621509079335	0.81790923978168
Klhdc3	122.872099760708	0.0405389354937433	0.280941928686357	0.144296494593375	0.885266346250078	0.977799697965493
Slc38a4	1269.1550174624	0.0574845125208492	0.373852305325909	0.153762626850025	0.877796902776871	0.977129473927902
Dars2	197.306205239363	-0.101381564407961	0.233156679622187	-0.43482161682969	0.663691912926871	0.92431755741937
Tmem218	54.1138988464676	-0.419592888086643	0.334227646346436	-1.25541047448757	0.209329788864726	0.698754156429673
Parp11	44.6832322362799	-0.56146041996959	0.443658883293836	-1.26552277236323	0.205683990410247	0.693696094917751
Zfp773	9.49158481185369	0.852486610882709	0.887885965501127	0.960130742016586	0.336989418085872	0.78720210472775
G3bp1	2122.6069627952	-0.201432468906466	0.134214111440565	-1.50082928497178	0.133399722122111	0.599939357691607
Stx3	864.207776726878	-0.12257786032635	0.202192116872866	-0.606244507561217	0.544352401869309	0.883568467667082
Extl3	344.614750686725	0.0338848806854243	0.190919040449263	0.177482982345227	0.859129031155117	0.971941320059935
Dhx16	12.9709670927069	1.42303316796775	0.977140862040628	1.45632346701368	0.145303221253645	0.619858520118853
Tbc1d7	168.851808782956	0.308983526002683	0.275719211913804	1.12064561572619	0.262438739965526	0.746344344895485
Map3k4	660.802179756426	-0.133585269632347	0.210681272371331	-0.63406333239197	0.526039491333561	0.877320306134239
Svop	245.678003839102	0.290496115217723	0.262298100690317	1.10750369313843	0.268076216446676	0.747920836723773
Slc27a1	72.8572877277111	0.157779379180804	0.317070118964198	0.497616677649211	0.618754246488766	0.90993035299285
Aqr	877.074520758144	0.0294028655230188	0.14734576836743	0.199550118397008	0.841832442767304	0.969493193840731
Colgalt1	215.688143508225	0.246952855172172	0.237708603474696	1.03888900764359	0.298856359258071	0.769869977612791
Acap1	21.3750285593591	-0.147032403688438	0.690172149718051	-0.213037288955376	0.831297877834353	0.967895574826707
Zfp687	99.5932512700889	0.318530891551638	0.357568651859183	0.890824433001699	0.373023365232644	0.807995931252906
Zmym5	248.523214671841	0.0139422410285358	0.333681509275857	0.0417830794963519	0.966671623838557	0.99460774226381
Zbbx	109.143032158516	0.576758437986764	0.558124779962352	1.03338618655432	0.301423208231277	0.772004217755549
Tfdp1	1763.65515754081	-0.507749955804673	0.168438555833601	-3.01445208486752	0.00257443872390846	0.0891320919167818
Cct2	825.233699303593	0.240304533658361	0.194164151667773	1.23763594666815	0.21585107940083	0.70558389975886
Ccng2	65.5311064753371	0.214706225594772	0.402786160427165	0.533052638568989	0.593997142779431	0.901779834810258
Ccnf	1416.11995757144	0.100928705233854	0.210791171319698	0.478808977633983	0.632074529345705	0.912924750232448
Kcnc1	4.26393495746738	1.22814224655652	1.2679234978764	0.968624880454923	0.332732384885979	0.785340747165348
4933433G15Rik	36.5553718511716	0.561206985437128	0.555896541798639	1.00955293519421	0.312709528129743	0.777450827012262
Mitf	838.153040932185	-0.989652075800549	0.27647647705719	-3.57951637092018	0.000344230684284987	0.0192882416977318
Pkd1	249.860330652063	-0.173222219466182	0.195743079723833	-0.884946838021425	0.376185304568064	0.810311137836671
Mmp20	3.78814481231929	0.550429994880176	2.02992831450887	0.271157356122376	0.786270009532189	0.958331720924713
Nfatc1	9.56486228041674	0.635285192530096	0.800578009894897	0.793533153144562	0.42746726144533	0.839534035448957
Tnk2	635.237628798514	-0.254733840278642	0.206015363638563	-1.23647982257067	0.216280261355674	0.705719991372112
Pdlim5	1544.20228127368	-0.358512723603775	0.233143953470824	-1.53773116680309	0.124114359839154	0.587675310154816
Ints13	844.609519072785	-0.772746476689826	0.267704170851801	-2.88656868599038	0.00389467727440786	0.117419349897811
Aak1	667.813248706272	-0.6674136411381	0.23088048497158	-2.89073215183282	0.00384345541040713	0.116921195225191
Cryz	51.1242499591802	0.453557299028745	0.334063274915828	1.35769877470975	0.174559285763561	0.660864838612231
Hus1	484.921078087856	-0.157344288002586	0.172062330855208	-0.914460981788007	0.36047467121335	0.801713741930826
Slc6a17	3.85038460967148	1.56251082739684	1.54123330630917	1.01380551601147	0.310675562728951	0.776774744852881
Wbp1	58.3449581723691	-0.101821365584999	0.348679660492321	-0.292019802477815	0.770271483355921	0.955140298460582
Cdk2	307.950935675322	-0.0915214096334317	0.206571283876748	-0.44305001119148	0.657729561456629	0.921560204306437
Mylpf	70.1165176487258	0.692308596278643	0.453713740945473	1.5258709044958	0.127042018004841	0.592415141141068
A330093E20Rik	56.06737036627	0.775185926202459	0.509605578252576	1.52114882427416	0.128222494479126	0.594971934338719
Nup88	727.070975261681	0.0439277544013437	0.137186432764912	0.320204800985096	0.74881308399137	0.94813662920605
Ggps1	209.725369209146	0.0298835830835514	0.196546880100876	0.152043029470699	0.879152997539789	0.977384947140893
Mkrn2os	1.66848734821622	-1.38043470806798	1.94217475721329	-0.710767505828716	0.477228319729867	0.858438209640909
Usp17le	2.47286387492833	0.309919475242903	1.61721942130024	0.191637245485049	0.848026365518339	0.971044007488621
Tmem250-ps	96.4161065320094	1.13648569070337	0.43282068633688	2.62576564979337	0.00864543176110152	0.196617202428042
Ate1	1170.6137227321	-0.614737273027005	0.267936664535081	-2.29433800743055	0.0217710910224324	0.316694077263974
Papss1	151.868289097866	-0.0585522683305867	0.233933901314616	-0.250294070254658	0.802359941813578	0.961207835774432
Pi4kb	296.165900096505	-0.197632626078047	0.18263522467112	-1.08211669700592	0.279200677455716	0.755575468281462
Gid8	182.131249158185	-0.100240630960262	0.198170564303357	-0.505830072759014	0.612975945210871	0.907010754817989
Tll2	8.90893112110566	0.744851557080818	1.0751073820736	0.69281596378233	0.48842505265566	0.861684324064715
Cacna1c	191.898456673951	0.0207407537429006	0.554887313066784	0.0373783167401493	0.970183361321798	0.994848465339811
Zdhhc23	53.4505786217591	-0.752309446490061	0.566802444894488	-1.32728687617095	0.184413803469525	0.67328465899249
Vdr	13.403172958272	0.495131321781058	0.707025489602963	0.70030193969259	0.48373876066151	0.859643827884397
Vcp	1119.92945113388	0.0601061170437905	0.156417392941907	0.384267477633474	0.70078021011276	0.935728627346614
Hsd3b7	5.25881287982369	1.06584998288038	1.13313292784927	0.940622195935486	0.346898503215652	0.792073676191311
Ppp1r11	3.24099132479347	1.10535484159195	1.23555311366082	0.894623492402436	0.370988389287146	0.806269628031369
Brk1	460.779336018748	-0.292046718920812	0.203574709596308	-1.43459233958847	0.151403298793345	0.628509023254578
C9orf72	100.896590741637	0.122572178364402	0.248091350307595	0.49406066842891	0.621263334050174	0.911193355623443
Zfp202	1484.30621775147	-0.193346080371075	0.280824544614373	-0.688494236273321	0.491141598642074	0.862778080481745
Ube2w	605.498139161724	-0.583907090655106	0.221570995025818	-2.63530472743993	0.0084061778257268	0.193239990665898
Kif20a	163.198466378883	0.0894843976541308	0.195425053385479	0.457896242594962	0.64702698648897	0.91807227720559
Gm45871	263.627264954239	0.398834499476782	0.237832561879612	1.67695498179374	0.0935512853424748	0.545673992838819
Dph3	84.9005707324388	0.885638973608293	0.306107715959935	2.89322655860204	0.00381306143312888	0.116609853594107
Ankrd31	232.84047313214	-1.00822128061579	0.375419407064901	-2.68558647113705	0.00724026371414256	0.176438701154083
Mir323	1.09017953503744	2.91396325050412	2.99931115122727	0.971544165836802	0.331277370934098	0.784699489153516
Gm4961	2.30657316123993	-0.0165640710123406	1.49886357223685	-0.0110510865159135	0.99118268816048	0.997841342329113
Stard8	21.7046861937777	-7.94890100159832	1.22439963092655	-6.49208052732183	8.46589826320475e-11	1.00144521538493e-08
Tjp2	2146.44948161808	-0.0269641378987271	0.16416443316314	-0.164250790376325	0.869533719059185	0.975586871827319
Fchsd2	529.701865470088	-0.314720281772337	0.195250508052667	-1.61187945123013	0.106988174563479	0.563289799439841
Mphosph6	219.244628502733	0.138949214542601	0.261285560018857	0.531790637540678	0.594871007915682	0.901779834810258
Hcrtr2	33.2639594525582	0.248585445795594	0.6678458701576	0.372219784389671	0.709729216895966	0.937708760570458
Gabra4	9.87426334304175	0.587915030618955	1.13302707299987	0.518888775589762	0.603838305520717	0.903043597507934
Fubp1	1853.19377751269	-0.210718490539129	0.201489621524386	-1.04580319792613	0.295651904405547	0.768406246512678
Bdnf	23.0994521611328	0.168950270293535	0.595252703010829	0.283829488617142	0.776541054804613	0.956770879806347
Hnrnpab	321.707108816442	0.23045642314907	0.330943917155731	0.696360957861707	0.486202806866573	0.860787440878917
Rad1	281.125785286481	0.220804449581118	0.163030671690322	1.35437367270704	0.175617192591181	0.661535439760763
Ovol3	16.1131245929965	1.43021781219064	0.616317643515124	2.32058554097769	0.0203092233031014	0.30713015231138
Obsl1	9.7308703726348	0.619407751470998	0.805330304135669	0.769135034767859	0.441813151825802	0.845125797664313
Bmf	71.7790397904291	0.044242080524591	0.495646864708642	0.0892612940275492	0.928874254129515	0.986321898782004
Mcts1	1.86950494731021	-2.66676001224433	1.56293618889787	-1.7062500895349	0.0879615263656851	0.52851380603636
Ccpg1	196.115681607236	-0.191849687228077	0.215982708182865	-0.888264106150782	0.374398702536682	0.80933041920188
Dnajb2	71.5409701866354	0.240065878267146	0.312668744526373	0.767796213947752	0.442608264178963	0.845533392617299
Nthl1	14.8842929482667	0.451043482145744	0.910846895769999	0.495191326050957	0.620465072838039	0.91082075858446
Kcnip4	259.261753097911	-0.0847211352089989	0.490601179998245	-0.172688404885822	0.862896358421771	0.97298972039154
Pkm	4458.47239817942	-0.155385026883073	0.23898358568483	-0.650191210571233	0.515568717828821	0.871509133620734
Tssk4	9.30794794241621	0.147493585224031	0.668868494831026	0.220512083262783	0.825472362890303	0.96736057975512
Apbb1	25.155622882971	0.781053368531834	0.581361656959099	1.3434896491407	0.179113475458055	0.666074700543042
Mphosph9	660.585031017473	-0.294551014575166	0.224929972896169	-1.30952318529436	0.190357189298099	0.678782575361905
Immt	951.543151471388	-0.625635325695	0.269397106623484	-2.32235354542766	0.020213906552798	0.306065497084765
Prlr	74.0717550338257	0.669677521841802	0.642156385726552	1.04285737357281	0.29701435433987	0.769504787572591
Enpp1	6.12733652437744	-0.234700020894929	1.0991260896423	-0.213533299870364	0.830911018456734	0.967895574826707
Pmepa1	354.462054080049	0.576182927796876	0.389243753741151	1.48026248914463	0.138803209634884	0.60749585635165
Mtrr	1252.82151349177	-0.0126298551733772	0.151840976333998	-0.0831781741550177	0.933709867092079	0.987407805744661
Csf3r	49.8522948098451	0.0429787573878022	0.510463463392569	0.0841955604465067	0.932900947907282	0.987407805744661
Sumo3	269.367057809816	0.495130058379442	0.395383649653172	1.25227752542061	0.210468755337214	0.70019932033861
Hipk1	409.55902511652	0.0510890847757657	0.153246002355332	0.333379559600552	0.73884779059649	0.94623770801264
Brd8	1026.23625287112	-0.127145030306596	0.18411003098202	-0.690592628920977	0.489821580970347	0.862033351611622
Tmem63c	18.980738462123	-1.30743661877346	0.591136317545798	-2.2117345525335	0.0269850115876424	0.346695500607841
Ppt2	21.5140234524895	0.207095734807619	0.443264831415504	0.467205426936957	0.640352911286992	0.9157031123732
Pbx3	449.33117430731	-0.535243118547561	0.219330373229172	-2.44035110444234	0.0146729932717868	0.264058153589936
Plpp2	25.7438816705697	0.404529563785449	0.509179395873794	0.794473553061281	0.42691979936508	0.839255841013823
Kmt2b	164.834033065046	0.339979421021298	0.254991201789959	1.33329863397148	0.182433821804896	0.670264742059163
Kctd9	291.752657754835	-0.31541186215181	0.258772930683691	-1.21887502420936	0.222891630521712	0.713899514273047
Dusp28	12.8417530567034	0.920054120257014	0.809298067173024	1.13685446385764	0.255599130765727	0.741968473532711
Lax1	37.296731430867	0.853726413178271	0.442459362843777	1.92950242411235	0.0536685194292965	0.450339684708688
Ikzf5	66.617692991972	0.252244411094107	0.268268443843107	0.940268663285752	0.347079769237482	0.792073676191311
Actn1	1525.9263699153	0.152216789664671	0.237343986708662	0.641334089713071	0.521305645360591	0.874428245500945
Rps19bp1	77.3574529983086	0.35119735012212	0.368131428056323	0.953999912412768	0.340083686716028	0.78902009255255
Slc16a13	39.9586595614511	0.260393907771798	0.420836296785184	0.618753443467154	0.536078796783033	0.880277357278513
Zranb1	708.392063056855	-0.314262210050341	0.195003314033886	-1.61157368841296	0.107054740107042	0.563289799439841
Tom1l2	450.472009017698	-0.502116338370245	0.212165003046289	-2.36663130658121	0.0179508053609288	0.289104159253868
Pex10	92.5849787601959	0.0625181255639799	0.335826221251728	0.186162132697547	0.8523176185513	0.971199348532349
Rad52	186.704579630794	-0.285880015383064	0.203155012126118	-1.40720138967377	0.159367679691082	0.637568359827143
Traf3	317.887287816557	-0.309211536773486	0.237213245054022	-1.30351716533816	0.192398259987639	0.680284459648205
Hsp90b1	466.548509116364	-0.0826347665158444	0.20197097645004	-0.409141788430603	0.682435610771929	0.93093682981413
Nrg1	91.6240556540173	0.274099410726912	0.553081781035527	0.49558568031968	0.620186757877931	0.91082075858446
Ralbp1	571.907018391832	-0.0716033802839325	0.238497331537307	-0.300227175802728	0.764003877362091	0.95310468650943
Arhgef2	483.25420808879	0.452313538494498	0.261089220902645	1.7324098518152	0.0832006151319212	0.520091139166609
Fip1l1	1287.70171617953	-0.463162990733485	0.235873406289504	-1.96360835254574	0.0495755280265927	0.440342490903526
Tada2b	90.3296516891291	0.280990302392007	0.297239231907742	0.945333832914833	0.344488470846306	0.791080781852723
Wbp2	302.644537100977	0.55057123572973	0.244503232345066	2.25179532576776	0.0243352092138182	0.331886272016156
Matn3	5.72336370318532	-0.50835035933314	0.889095624249943	-0.571761175590076	0.567483783153184	0.891684205361246
Gpr158	48.2161659970034	0.739394184635784	1.00711949493878	0.734167284370492	0.462846789925234	0.852287164552347
Apaf1	877.282905505565	-0.254435005546444	0.181938942930129	-1.39846369033899	0.161973868896525	0.64232116261965
Grb7	75.7084886130871	0.459563211003902	0.379195825130625	1.21194164214649	0.225534720347508	0.715279419897938
Mon1b	102.422174571512	0.344756275806521	0.305899158528757	1.12702590443416	0.259731528748014	0.745579181107798
Enox2	62.7972778227465	-6.35914964186173	0.710562618973385	-8.94945705284831	3.57235092230573e-19	1.19316520805011e-16
Kcnma1	106.097649264668	-0.514141562393017	0.345734840894948	-1.48709791892001	0.136988951108304	0.604839241363101
Haghl	12.5199918581753	0.173477543071371	0.654314397342694	0.265128726764839	0.790910298201717	0.959272732705696
Orc6	279.033841100668	-0.023884258443749	0.259650375938319	-0.0919862270849276	0.926708982388117	0.985993183311391
Camsap1	752.008670307534	-0.444222113011324	0.169279028003336	-2.62420051822704	0.00868526359026103	0.197259706662009
Dst	6850.70646469077	0.181686172474594	0.271864022135932	0.668297963986389	0.503943412728581	0.867526234706281
Usp29	70.865038039611	0.741611424629111	0.405988616206954	1.82668034280812	0.0677478455009068	0.48591949350491
Slc30a4	22.0741713349007	0.279455744102956	0.515010243263492	0.542621720166408	0.587390281122443	0.898994596370828
Slc2a12	6.20105355189182	0.623870111270076	1.07930572456879	0.578029095064171	0.563244476119736	0.89102914666894
Cdk10	71.8852792957253	0.233351415028892	0.323179172040417	0.722049671566424	0.470263939230601	0.854924193299654
Hnrnpr	893.47066478356	-0.334192751960209	0.19462308642671	-1.71712800416439	0.0859557864684903	0.524762726429065
Wdr37	737.707418717789	-0.431942029796599	0.222935588668436	-1.93751940807894	0.0526818832925222	0.447416247476007
Tfpt	104.570691260833	0.49998248552829	0.308159700026423	1.62247849243564	0.104700934589079	0.560631759887952
Polg	276.313879810246	0.109773185083844	0.19732250293318	0.556313565113337	0.577996515424359	0.895917982316259
Cyba	125.938669613315	0.106551753503159	0.429992578419072	0.247799052474142	0.804289888086831	0.961207835774432
Slc26a2	196.846070524848	-0.220534382339844	0.255511260320178	-0.863110228737063	0.388076864565198	0.81790923978168
Epyc	3.80981231028551	1.32850277657874	1.87580143161586	0.708232094393026	0.478801138582617	0.858438209640909
Dsg2	232.441454259689	0.504002056732594	0.28090562783718	1.79420419809007	0.0727805823343605	0.497539979836508
Htr7	7.99221868120654	0.0781196418828055	1.43821873645139	0.0543169407426543	0.956682652716528	0.991924212457178
Vldlr	133.317828538651	0.0565338166446745	0.331160737781779	0.170714128200571	0.864448553212268	0.973876762924456
Smarca2	267.309119659902	0.478780611501218	0.274135800619838	1.74650888508055	0.080722564512842	0.516927881169831
Ptprk	3061.91573462196	-0.197004777635675	0.28079225140125	-0.701603326489791	0.482926576546991	0.859247069498286
Cpne9	52.2115338585948	-0.179631334653108	0.380594085633335	-0.471976158941589	0.636943805907028	0.914686769399338
Gnas	121.975076696307	0.0783168006809044	0.36419906148527	0.215038447275274	0.829737343075736	0.967729760438909
Rpusd4	201.565164544338	0.346262344952877	0.200201097034952	1.72957266509097	0.0837066533512188	0.520956935763486
Ppp6r2	138.152459865241	-0.151073988486656	0.234255479798597	-0.644911225199697	0.518984716920839	0.873637164435665
Irak2	91.6125813110031	0.331015092882522	0.322632508874177	1.02598183313143	0.304900147313076	0.774266091861443
Msrb2	81.7975758055929	-0.510093553591852	0.368727316368859	-1.3833896512337	0.166545421998298	0.650881563599189
Knl1	552.09164190896	-0.415168423736799	0.170872148909317	-2.42970212750781	0.0151112363511864	0.267780634011402
Clec4a3	2.40464917292495	-0.00788182761523805	1.98172857790387	-0.00397724880345364	0.996826622951603	0.999150815058655
6030458C11Rik	610.064517291691	-0.271977468616903	0.18701835963257	-1.45428218465422	0.145868087618579	0.620665584644197
Smim10l1	19.1435826104402	0.665569163950108	0.499252240862337	1.33313205124628	0.182488472892051	0.670264742059163
Rerg	292.668347562563	-1.28582891001625	0.323519611851591	-3.97450065749369	7.05270673990657e-05	0.00471120810225759
Rit1	99.2538023718104	0.18764887045116	0.223221808388677	0.840638608770799	0.40055042253249	0.827027381505266
Pcgf2	251.97511230455	-0.151771254340528	0.293093636256588	-0.517825143796913	0.604580273579448	0.903043597507934
Pum2	127.640041382022	-0.280366201275534	0.330012628079493	-0.849562039207783	0.395568624527289	0.824335203107149
Pcdh11x	2.08653254068939	-0.6080862444785	1.58913108611464	-0.382653293860888	0.70197684941454	0.936265031184951
Gm8439	1.92080297946079	-1.55127801856162	1.37491137947939	-1.12827491408865	0.25920383442513	0.744902249366648
Gm7616	1.95749181272382	0.370030500032838	1.5580085659155	0.237502224395926	0.812267193746758	0.962700209609347
Scoc	111.030537119881	-0.359371042913907	0.2449513932323	-1.46711165089433	0.142345685227241	0.614318824971074
Ptger4	12.7277482298222	0.0861194503598194	0.637390877827656	0.13511246137273	0.892522957774669	0.979209645448705
Ptpn21	316.910619875954	0.0633757688103423	0.206760518924747	0.306517748842606	0.759210468144378	0.951730492565742
Snrpa	77.3714517202502	0.847630606422495	0.488275530468504	1.73596781638676	0.0825695253353301	0.520091139166609
Mro	1.45044031464253	3.33989420565287	2.4894369111628	1.34162636967282	0.179717171680276	0.666079700261491
Hspbp1	322.545378915675	0.0480235114719249	0.162981883056581	0.29465551981169	0.768257045314248	0.954730466906172
Lrrn4cl	3.12620946194241	0.154371746762693	1.20169291107605	0.12846189350028	0.897783452895483	0.979864513239559
Ptprc	8.61079400713068	1.36174904450796	1.53775097876508	0.885545880518015	0.375862285735293	0.80982015876739
Bdkrb1	2.04851826686762	1.15646304376146	1.81145876591063	0.638415328863478	0.523203355131853	0.875578467854221
Opn1sw	32.4752213537637	-0.268573651622315	0.409152003430155	-0.656415340437562	0.511556922759727	0.870117049960423
Bckdha	193.403975529944	0.0964586253946399	0.33709009373664	0.286150875350257	0.774762566963043	0.956339042783996
Bcat1	5079.7240812845	-0.319818288604858	0.162937662662888	-1.96282604879726	0.0496663899402696	0.440342490903526
Mmp23	20.5539766994489	0.73248730519598	0.652001673857286	1.12344390293132	0.261249012775884	0.746321977173187
Fhod3	1825.88232679455	-0.440853753361922	0.334123041801397	-1.31943535227351	0.187023609492292	0.675717542516549
Abi1	1203.9131237675	-0.235592977975769	0.251308298575786	-0.937465970327764	0.348518920321789	0.792401399994843
Slc25a32	141.048313363544	0.00242954495415424	0.281970649515546	0.00861630442150076	0.993125268795157	0.998601440618434
Mcoln3	5.39209429590961	-1.09548900093546	1.03960048410428	-1.0537596102404	0.291992989599791	0.764260692200805
Cyp4f15	1.59788495341498	3.46829397747312	2.82213997965523	1.22895887605718	0.219087225071774	0.709762607811449
Zfp809	823.143512680698	-0.0232773213761838	0.188521065309404	-0.123473317626232	0.901732302041885	0.980651324536527
4933406I18Rik	14.9576635275328	-0.059108086371594	0.768258230158635	-0.0769377847854477	0.938673038705233	0.988645059129719
Tmem108	200.141769175719	-0.533287823753642	0.322548993314984	-1.65335448197434	0.0982587408811543	0.551480990954866
Zfp87	45.7189450677758	0.314230734423462	0.350873023809953	0.89556823437547	0.370483407590963	0.806269628031369
Dlg1	1135.12002551102	-0.298397210845215	0.245795531321154	-1.21400584152741	0.224745493491435	0.715279419897938
Tmem38a	48.5233381774017	0.00372988780415389	0.368828252148765	0.0101128039471593	0.991931287393967	0.997911315508243
Ubxn4	259.766251536532	-0.0254701682814071	0.228996426812262	-0.111225177772264	0.911437786527176	0.982589271056403
Dsg1c	4.50118085375168	0.268300362658037	1.40377503492407	0.191127749093037	0.848425507731764	0.971044007488621
Rnf181	56.3856888070373	-0.140381886006047	0.355972789165103	-0.394361283443317	0.693314323810118	0.93304568057526
Ccdc59	253.801814452457	0.570404117270827	0.263174826827246	2.16739619114579	0.0302046574509347	0.361310488075296
Speer5-ps1	5.24600219367019	0.427716281538501	1.05671457248451	0.404760464817731	0.685653592091937	0.931169767075058
Aldh9a1	299.976156781615	0.0397214450680933	0.265412274141895	0.149659412687363	0.88103333142877	0.977799697965493
Atxn7l2	61.1810057091276	-0.024123548221365	0.304314423181519	-0.0792717872822468	0.936816446152805	0.988438127897681
Atp9a	480.323547575649	0.0855827740940928	0.28916073184032	0.295969558347062	0.767253329346883	0.95434470086448
E130008D07Rik	1.47882298406681	2.00541558726318	1.93237145688933	1.03780025321396	0.29936305892855	0.770003893909433
Acsm2	2.94566884021991	2.4426902122151	2.05137158811135	1.19075950275007	0.233748011216091	0.721434205788569
Mep1b	20.7207325094471	-1.06097337987826	0.699355434511982	-1.51707318985606	0.129248206315985	0.595408735650197
Smurf2	522.573166336168	-0.255097985928886	0.196587753147608	-1.29762908342182	0.194414823263869	0.682665947723339
Dzip3	600.054850635402	-0.312116595784831	0.327830571321206	-0.952066778052317	0.341063116295141	0.78957177534268
Bin3	18.8288106815436	-0.297081924581069	0.490040737248974	-0.60623924094321	0.544355898614025	0.883568467667082
Aggf1	422.4048027132	0.0682209237419542	0.146296380277909	0.466319970544451	0.640986486122589	0.9157031123732
0610030E20Rik	95.1035931350292	-0.41231842752489	0.266317088319238	-1.5482236987761	0.121568447507888	0.585301564400614
Slc11a1	53.2184410928027	0.344664442333118	0.381096967772981	0.904400904439718	0.365782858773902	0.804009446576822
D230017M19Rik	59.112138672536	0.182162904756939	0.351996083382536	0.517514010401562	0.604797391255617	0.903043597507934
Adcy10	34.7821893469495	-0.301681278823594	0.413210172241104	-0.730091607346894	0.465334191041791	0.852884869090908
Elovl4	15.4238238415272	-0.322906220741081	0.614896515868375	-0.525139128955811	0.599486476676645	0.903005204259002
Vash2	54.6571594544963	-0.299844724290423	0.352933199272842	-0.849579254397721	0.39555904990932	0.824335203107149
Cahm	5.38405420971836	1.56129675879848	1.03414027889235	1.50975335809447	0.131106370502078	0.596980655891883
Gm11532	16.2427787417997	1.98893372592075	0.780627665526691	2.54786476799899	0.010838447679132	0.22270460526699
Apobec3	33.2737247622504	-0.0949163405284882	0.45644680207991	-0.207946117917748	0.835271039261411	0.967986940658805
Smox	99.6428801983323	0.28938572844776	0.357239315858305	0.810061254743141	0.417904971200648	0.835236113304102
Uimc1	427.279398732864	-0.146346215666171	0.215870832076314	-0.677934180632774	0.497813426671261	0.865087561938818
4930546K05Rik	6.19215660780327	2.33600657748867	1.11417091592456	2.09663216307366	0.0360261498343286	0.386473746944831
Ica1l	54.0379087723782	-0.124994327276292	0.393168664150483	-0.317915283371747	0.750549199136891	0.948712901313282
Irf8	27.6169584426174	2.4925939312247	0.993991371608563	2.50766153753525	0.012153301674137	0.237953265192241
Icam5	3.20547788136089	3.13014068036302	1.77090368951314	1.76753862951381	0.0771380655639064	0.507128448018364
Dnase1l1	5.93366488280592	-5.19912656717118	1.87288726841626	-2.77599546691758	0.00550329757549716	0.149137599272569
Tspan4	83.8169700886946	0.29701414831641	0.330328397634508	0.899148091545679	0.368573785030752	0.804908442847928
Zfp410	325.650741440061	-0.244302809571932	0.207368099152255	-1.17811182419413	0.238752028752781	0.726102849093889
Ldhb	116.096817710086	0.242634604593151	0.619447886638571	0.391694942910865	0.695283627046787	0.93387961702531
Nkiras1	109.421729484056	-0.155339654412974	0.22157002607546	-0.701086050150438	0.483249315465004	0.859247069498286
Mus81	50.192855780111	0.893160013405369	0.385227080132156	2.31852862757977	0.0204206089719744	0.307696405804838
Ldah	275.218451923254	0.0216492369570404	0.296480501764809	0.0730207781900419	0.941789583042559	0.989415091623713
Bspry	9.48378402724541	-0.283092673995717	0.671796911057272	-0.421396212659249	0.673465784293946	0.92746739832833
Tatdn1	341.110874836699	-0.402715726465035	0.180793309943013	-2.22749241435965	0.0259143822203443	0.341401017367174
Drd2	16.7152431787834	0.913802586957628	0.619491432772165	1.47508510790609	0.140189663647858	0.610427078368512
Chaf1a	787.161428136765	0.348830294201162	0.195526546605953	1.78405592619689	0.0744145779881165	0.50150567785677
Vsig2	5.36840101723336	0.577053962071542	0.890478981687509	0.648026482307299	0.516967822102706	0.872076931257228
Slc16a8	19.7480482065167	0.278166184853525	0.61435645926803	0.45277652844237	0.65070966659791	0.919974120719565
Sgk2	6.3034527047556	0.103174409825886	0.905979816010605	0.113881576611944	0.909331670277247	0.981780799359994
Prkg1	405.697553813117	0.817255486813833	0.291672235302769	2.80196531550384	0.00507923340939535	0.140911501458698
Glrx3	82.2868490865165	-0.369848864202425	0.291617052137006	-1.26826899007492	0.20470190712468	0.692668312666229
Bloc1s2	126.258161245896	0.782733268465708	0.37347219520605	2.09582742306656	0.0360975027579585	0.386473746944831
Ebf1	1181.9640147952	0.196311648356174	0.387931536959418	0.506047149182177	0.612823550920336	0.907010754817989
Gm6938	0.929163384075838	-3.10577861850773	2.32974169629742	-1.33309998419294	0.182498994579687	0.670264742059163
Zfp229	678.031508623225	-0.322499090412173	0.251315831253981	-1.28324224066193	0.199407221371567	0.687174308890001
Cox7a2l	547.167813529677	0.251019266745888	0.241115398041446	1.0410752228389	0.297840637866155	0.76978069880427
Shcbp1	303.156180683908	-0.686287590614003	0.292550693903178	-2.34587579150004	0.0189824321408825	0.296648393658526
Srpx	1.02116626526151	-4.53610739962144	3.85859660345953	-1.1755847697462	0.239760844552451	0.726964440389187
Pigp	140.478453770065	-0.0233512763324671	0.394503012479729	-0.0591916299591425	0.952799476279919	0.990720686054947
Pcdh9	49.9253232601127	1.42002546798331	1.62165601182601	0.875663801464491	0.38121282959025	0.813211957874628
Pik3r3	58.5689134672827	-0.196614670203914	0.447089246845078	-0.439766045798108	0.660106561996095	0.922530753971702
Cblif	3.70386726994343	-0.0672055813497791	1.07849958685134	-0.0623139611448391	0.950312810698073	0.990575072468836
Rp9	234.007398011749	-0.290362188732178	0.26703528860114	-1.0873551216891	0.276879896673837	0.753053194945256
Nemf	850.933292257989	-0.349618457101251	0.231210772467084	-1.51212010310214	0.130503311571769	0.596268875691518
Gm2762	2.9144408627818	-0.736203267322075	1.70164353381492	-0.432642473404274	0.665274528047907	0.924724341892995
Kmt5b	246.733864893512	-0.0318822590466289	0.236470582557504	-0.134825476817506	0.892749862163105	0.979209645448705
Suv39h1	59.0400279468859	-7.21755899130601	0.577873895792213	-12.4898512354696	8.48120772262648e-36	1.20390743622683e-32
Stag2	8.09797305034009	-7.50125840362784	3.62774219869902	-2.06774847626105	0.0386636809269339	0.399257630595517
Mgat4e	42.5829980148866	-0.278346804211723	0.375759348997531	-0.740758160653382	0.45884008776324	0.851172874165574
Nol4l	916.719297080956	0.0399330412992123	0.308499152944478	0.129442952818737	0.897007162113323	0.979864513239559
Tor1aip2	1175.62150769257	0.0223563178807785	0.175494743875321	0.127390241936029	0.898631539124967	0.980162258730494
Ktn1	1360.78791898202	-0.12462461309135	0.227812693014137	-0.547048592606806	0.584345348606372	0.897891777347957
Unc5d	55.0892914238642	-0.538009481836573	0.655748513808598	-0.820450935850094	0.411959088476587	0.832756645548929
Vmn2r8	1.19140438449818	3.03651702674664	2.61216896384349	1.16245046502611	0.245052534607144	0.731806604926033
Vmn2r6	1.1644830197551	3.02943677166335	2.99414996890761	1.01178524894283	0.311640744456399	0.776774744852881
Miga1	1087.19496116498	-0.411227814033347	0.160421050909622	-2.56342800213311	0.0103644194513406	0.215828265200655
Setd3	663.712918732251	-0.516893909321278	0.209687492051459	-2.46506791732922	0.0136987282926907	0.253643088411972
Capn12	30.5953692649804	0.426042463115239	0.461321146785584	0.923526844767118	0.355732717401483	0.799898849082377
Mrpl52	94.5998985846254	1.09589535455712	0.464707492189495	2.35824765680826	0.0183614386368427	0.29203430974788
Gpr180	211.408018500485	-0.154778774853452	0.263109827918498	-0.588266793672934	0.556353230523106	0.887692172991381
Dr1	172.93751155642	0.259712197202494	0.221112071876256	1.17457267257593	0.240165721637137	0.727266665166543
Zfand2b	59.9217819963086	0.407930083205621	0.363860681312453	1.12111614185465	0.262238428562982	0.746344344895485
Lman2	525.617783702121	0.20592390846335	0.223883822684556	0.919780205618024	0.357687629363624	0.800154723812353
Cmc2	156.303168292507	-0.5451254188622	0.180080282604213	-3.02712440795251	0.00246892322956856	0.0873668412375188
Carhsp1	196.133470282289	0.650312834543065	0.275950216332184	2.35663100100719	0.0184415617225142	0.292761940709513
Pdgfrl	54.6231081662606	0.31957395108651	0.486121398903078	0.657395358047643	0.510926735604758	0.870117049960423
Zfp385a	109.750768203019	0.156336360878445	0.42042512873829	0.371853036823977	0.710002272888937	0.937790022240719
Nde1	424.828896013987	-0.073455341024153	0.251792024719842	-0.291730213083134	0.770492906859458	0.955140298460582
Zmynd10	2.47163787076787	1.4980811009057	1.86349951514071	0.803907427253923	0.421450440298759	0.836535851675492
Gm35978	3.84108323197718	0.665026289099534	1.14530973115313	0.580651915381848	0.561475075347745	0.889854580688615
Cd46	19.9166567203153	0.157896641045185	0.533671290232066	0.295868719069605	0.767330340673942	0.95434470086448
Eif3k	501.727951853937	0.331389087244506	0.21873609831893	1.51501782189294	0.129767890898963	0.595491986415122
Fez2	218.408678520008	0.0191182081944939	0.226238221401445	0.0845047670374401	0.932655112852774	0.987407805744661
Tdrd3	689.525841725822	-0.535743289320473	0.308847015824189	-1.73465587125972	0.082801776952022	0.520091139166609
Septin4	18.1412610997751	1.32299630017284	0.722502200197153	1.83113117138167	0.0670809669125998	0.485617165486283
Sh3bp5l	201.068068172699	-0.265531600158369	0.260817489079366	-1.01807436723528	0.308642615766341	0.776117259663987
Apba2	47.1094362832616	-0.18519929085491	0.320399343380446	-0.578026436948725	0.563246270694316	0.89102914666894
Cpsf4	314.007905131423	0.27027461403259	0.225881523172266	1.1965326346169	0.231488771186963	0.719295827872808
Nlrp5	5.42703096932641	0.933899316209835	1.21915721494586	0.766020415382859	0.443664154829356	0.845533392617299
Abhd12	606.348828537787	-0.104772363270424	0.18958713022997	-0.552634364702577	0.580513805652678	0.896714493213852
Tbx6	30.7679706584212	0.32990703434609	0.54483693073605	0.605515183965963	0.544836738877502	0.883867781520437
Gm10451	2.16403716753202	0.90299881144542	1.61573766762592	0.558877118197187	0.5762455866143	0.895479170026016
Slc24a3	28.3079951161039	1.13708552624432	1.01917691996406	1.11569002787507	0.264554840582302	0.746344344895485
Cdc123	709.288375227987	-0.231893980394743	0.171101897158371	-1.35529754050654	0.175322778307425	0.660864838612231
Scml4	11.3000902353171	0.487759838135052	0.794882599513976	0.61362500378457	0.539463156872145	0.881670141505377
Ppfia2	41.4935276850723	0.625182331835857	0.977047085391805	0.639869194825092	0.52225764259776	0.875087220540059
Cpsf7	792.453705105936	-0.179905700432767	0.198672634620315	-0.905538403799728	0.365180224086249	0.803414702838292
Rps21	307.473036878313	0.267503007907664	0.510157793050737	0.524353467792777	0.600032714742675	0.903005204259002
Cdk11b	591.20206526036	0.0696817472061427	0.163926130857897	0.425080167765002	0.670778234738864	0.926506196980165
Hnrnpc	5362.36000066298	-0.252326881204012	0.163379585849128	-1.54442110923834	0.122486349449818	0.586288070344052
Stard13	14.3982815176313	0.480324105768017	0.789537909779282	0.608361042349813	0.542948043647213	0.882892148724754
Lysmd4	50.1441506508506	0.329566435724709	0.388144425866185	0.849081975064429	0.395835679475492	0.824614774930834
Zkscan8	256.317987609813	-0.200643906588375	0.273159774617356	-0.734529477736751	0.462626101227137	0.852287164552347
Prom1	167.745293312987	-0.218590197331446	0.437620092646608	-0.499497625919028	0.617428858857836	0.909091812756883
Fyb2	44.1269601765281	0.364192386124572	0.440673405794965	0.826445120888511	0.408551636889615	0.830572796257438
Nsfl1c	452.97246335373	0.0574138416579927	0.145594450182758	0.394340866605311	0.693329395410673	0.93304568057526
Atp6v0e	287.086362670636	0.147086440054362	0.257448518468323	0.571323699702936	0.567780239462295	0.89186310338546
6330403K07Rik	11.7672589060414	0.65086295236924	0.687106794211098	0.947251515852829	0.343510630265279	0.790970195695009
Abcc2	20.8486063561598	-0.0512298715306239	0.605590290692014	-0.0845949354176121	0.932583425587432	0.987407805744661
Adat1	332.685188536135	-0.394498755806471	0.173568683901903	-2.27286827864313	0.0230341189021955	0.324607388780297
Slc25a13	5802.19549764486	-0.642816539428069	0.259277652475115	-2.47925933180749	0.0131655544692868	0.250236048108083
Sema4a	27.0401864156876	0.18653573688512	0.44526811901981	0.418929020329932	0.675268007327746	0.927775970641301
Chek2	780.204809517502	-0.524847226452567	0.313380134322724	-1.67479418434377	0.0939746203359852	0.545753393437978
Keap1	143.908971837425	0.358622658029123	0.277532189795479	1.2921840104148	0.196293427672205	0.685131923736359
Klf13	1689.2142245978	-0.00493560859873053	0.225005135675425	-0.02193553753302	0.982499376736831	0.996345025636211
Reck	264.579782349302	-0.30170095232046	0.211417089569833	-1.42704146071789	0.153567944273465	0.631433267396671
Pld5	32.2002292040949	0.985862600283226	0.820398499203577	1.20168747412419	0.229484635969999	0.716723654603055
Myo18a	455.579327614067	0.0453377112068247	0.26811458166361	0.16909826733597	0.865719347770747	0.973987497987074
Prrg1	32.3441248629545	-9.02420903177668	1.06720608545415	-8.45591976542793	2.7689596313303e-17	7.60749328388394e-15
Arhgap24	32.3231322269905	0.189853277112199	0.909186636654158	0.208816616366983	0.834591399294312	0.967972564561416
Cd72	4.92124657751626	1.21300776808812	0.988428301897853	1.22720865616561	0.219744176808218	0.710361547916286
Catsperg1	28.1286752440179	0.3406706259302	0.530542853781832	0.642117075938016	0.520797169433333	0.874428245500945
Fh1	409.032351375113	-0.148144509721824	0.175457172452648	-0.844334304782008	0.39848262164448	0.825994711624403
Fkbp7	24.6956131249472	-0.149330239323668	0.471007798907657	-0.317044090713548	0.751210147083591	0.948874695644242
Cd300a	8.63355036739711	-1.25820699155126	1.03920320483046	-1.21074202398801	0.225994291023669	0.715279419897938
Hivep2	380.155001008614	-0.0638593205759171	0.186423794565847	-0.34254919402663	0.731937629139019	0.944103102737698
Cgrrf1	39.5055369402355	-0.524295360036007	0.370136499419405	-1.41649191813943	0.156631528743188	0.635089081824144
2210408F21Rik	30.1236076561341	0.10201318212551	0.701738365336735	0.145372103286041	0.884417089021148	0.977799697965493
Akt1	139.291039371483	0.453182580056278	0.390290441876085	1.16114188673921	0.245584203038038	0.732367176917005
Efna3	12.2895450741049	-0.0984963030859749	0.920242833315034	-0.107032947739628	0.91476284136761	0.983686928292508
Plpp1	1202.75891225035	-0.43050537357617	0.211995310032216	-2.03073064923346	0.0422823254538636	0.416790680030399
Dgcr2	986.223430397752	-0.0969857169913864	0.151005942173792	-0.642264242024106	0.520701627426593	0.874428245500945
Ptn	11.3256245791296	0.703856946861432	0.873377493386554	0.805902318517735	0.42029917429894	0.836221632210268
Twf1	603.149175495071	0.381488205600118	0.157179945292095	2.4270793891115	0.0152209247330889	0.268121232578527
Ptgs1	33.5760509013759	-1.31044947399787	0.795399147634315	-1.64753693525499	0.0994477308807139	0.553443369443573
Ptgis	49.9619072806182	-0.0267375791627006	0.38818714599905	-0.0688780641973294	0.94508667927827	0.989777709326147
Cst7	18.166912638361	-0.0521341864072252	0.535799054675549	-0.0973017513791524	0.92248676520273	0.98516408531857
Plxna2	47.8251489909546	-0.548965503522423	0.375946156436693	-1.46022374247857	0.144228592140601	0.617857234556513
Gm14023	3.59877586345339	-1.23300943147052	1.22501446195289	-1.00652642867978	0.314162405004196	0.778731432893113
Etaa1os	32.8242456087246	0.0461268552344005	0.459482324271325	0.100388747940525	0.920035702481946	0.984265965534387
Trip10	255.295034613181	-0.0637899879309108	0.243041175403366	-0.262465764597464	0.792962376285255	0.959272732705696
Gusb	63.9687005342677	0.316876187792568	0.343918995927672	0.921368669787605	0.356857980229899	0.800154723812353
BC055324	560.335137047659	-0.543018011014376	0.317920333717329	-1.70803170928094	0.0876304589344006	0.527641299925267
Sowahb	9.71754263797649	1.06753987052878	0.742191580988328	1.43836160079747	0.150331481888413	0.62671550533959
Dmrt2	2.30218243816648	0.144023746758731	1.515369438506	0.0950420030251661	0.924281464312217	0.985432839577543
Nlrp3	2.46476439874217	0.0579391815495263	1.57033720055148	0.0368960128621921	0.970567918859537	0.994848465339811
Shisa4	5.18003459909561	1.28170998207084	1.09301167956075	1.17264070095383	0.240939920449977	0.728077098624252
Sgms1	38.1097889175202	-0.0480410610132403	0.535839031559607	-0.0896557700797056	0.928560764694124	0.98624306409517
Ctnna2	71.0510841471331	0.619901767555875	1.37587346941524	0.450551436113772	0.652312874751085	0.920122693619026
Map3k13	29.4706207209905	0.051215911157037	0.455301260019496	0.112487962705932	0.910436513535281	0.982253216409688
Dip2b	421.318534779478	-0.161456573771881	0.230345527845469	-0.70093209658577	0.483345392739966	0.859247069498286
1700128A07Rik	5.08729230312371	1.83408371610658	1.91895407612367	0.955772594522674	0.339187136995478	0.788510360259719
Fbxo44	57.6748148837029	0.378791306481367	0.411229971070564	0.921117946474697	0.356988851480839	0.800154723812353
Ap5z1	149.944874192217	0.222965115009333	0.258813445869381	0.861489689070714	0.388968397615995	0.818237252229955
Fbxw8	531.188189606548	-0.182756139554358	0.268032788675445	-0.681842473294017	0.495338564129889	0.863623040060239
Klhl33	1.16972751517486	0.848679686660627	2.02406437223532	0.419294810136582	0.675000689019601	0.927775970641301
Pax2	9.69078082709172	-0.820736291674956	0.827120225859278	-0.992281733676999	0.321060111299683	0.781053689785605
Dna2	411.449542593525	-0.0283289659484338	0.215290927501859	-0.131584578491767	0.895312884032778	0.979769703841325
Kdm5b	2495.40642055329	-0.302048425280709	0.225397338732229	-1.34007094750813	0.180222280273111	0.666501589703034
Supt3	445.765548569706	-0.698769727433006	0.325190947413378	-2.14879821529823	0.0316503989463886	0.3687639505149
Esrrb	5692.50921686336	0.0603385894480972	0.232628920339511	0.259376991304589	0.795344380674613	0.959697259335995
Chchd7	215.255862633607	-0.0192692120506251	0.221659121586784	-0.0869317351466666	0.930725773999593	0.986688915006801
Rxrb	44.8361771613366	0.073665229134259	0.309224402590003	0.238225794980129	0.811705971446654	0.962586989530931
Cadps2	153.901180114667	-0.887629321867287	0.410310493324088	-2.16331128818142	0.0305172454591977	0.36250401614503
Gabpb1	578.345920024623	-0.00672406007946255	0.143304389653854	-0.0469215220531921	0.962575774865995	0.993235887213261
Dll3	6.96062969957793	-0.279398694853801	0.902677125833895	-0.309522294137776	0.756924255959058	0.951074333501987
Fam57a	31.4510157467726	0.24363072551792	0.367112349269141	0.663640779186395	0.506920250801684	0.869456311813418
Mettl7a1	85.9994797580411	0.19883346791362	0.33990780037822	0.584962944929111	0.558572632814467	0.888663441292359
Ckmt1	6.39855849008029	0.443014199054999	0.957564437643423	0.462646879561716	0.643617500107895	0.9167472612123
Gm4788	12.1523501005849	0.523571977514596	1.42267128597628	0.368020345019691	0.712858064049357	0.939661218208007
Spag7	147.629339387939	0.616349035397008	0.328744019635403	1.87486006918263	0.060811976695679	0.468986204598662
Gal3st1	6.37460826262528	0.454616929337346	0.925052827936965	0.491449694123118	0.623108424031839	0.911316238194281
Gpr68	28.6026394956428	0.528741956102574	0.545073812916221	0.970037348288171	0.332027876011906	0.785163524360875
Golph3l	200.352433944724	-0.326962377630434	0.214171494013206	-1.52663816973828	0.126851010105764	0.592319108043198
Sptan1	753.177201048212	0.0621555004133298	0.209269352754915	0.297011958966217	0.766457378971946	0.954025209602347
Slx1b	157.235780743843	0.32574971614539	0.256759601463358	1.26869536441416	0.204549736438532	0.692428499700708
Rprd2	1043.38194681207	0.0539393644935851	0.193632520383088	0.278565627234877	0.780578194364068	0.95742371769659
Edem3	398.680093430869	-0.567197355178923	0.288971391657054	-1.96281490678518	0.0496676850551079	0.440342490903526
Pcsk1n	1.61274743574589	-5.14709135965806	2.54077945259714	-2.02579226402229	0.0427860770187256	0.418446969717392
Gpr162	32.4659344185676	0.185507680140712	0.550773256207263	0.336813158681951	0.736257752894784	0.945488940899939
Syk	349.654350900704	-0.111229265881508	0.319409106738399	-0.348234485288507	0.727664091124092	0.943810241954469
Frmd4b	357.778041017684	-0.552054982858996	0.284334372265015	-1.94156963317981	0.0521892220513032	0.447416247476007
Pomt1	177.791946608548	-0.256743463660555	0.225868214074571	-1.13669585918712	0.255665450965359	0.741968473532711
Mpp4	28.8691501646291	0.493351841331309	0.453060395229085	1.08893173300185	0.276183991301932	0.752901423869095
Chst10	16.1738654221807	-0.74973261447103	0.579756618714072	-1.29318508882912	0.195947051594281	0.684528727821365
Abcc10	96.6641190789639	0.238065436848053	0.362872186910767	0.656058649396007	0.51178638881812	0.870117049960423
Chd6	1886.34811692738	-0.1187016551758	0.170947965333771	-0.694373021311125	0.487448308203006	0.861381071446026
Tyms	798.620099321243	0.122570774827392	0.175704625195617	0.697595607918295	0.485430129096627	0.860259760615059
4930447J18Rik	2.34323350532143	2.71827739502761	2.10457180076326	1.29160591909565	0.19649365316682	0.685131923736359
Fam131b	30.5551672770173	0.402360597530653	0.671559543514716	0.599143592576814	0.549077134141368	0.884799561780717
Vmn2r56	1.47869580434778	3.38203853218832	2.44593670148524	1.38271711207189	0.166751622845301	0.650881563599189
Aicda	1.36787399506917	-0.145144122614293	2.04964797563197	-0.0708141711844646	0.943545653166127	0.989687008793155
Ahrr	28.5643698479187	-0.113184746455814	0.437984808621982	-0.258421626110558	0.796081528062206	0.959787632268399
Zbtb17	450.635334625822	0.0711287076202441	0.188650805539367	0.377038981714824	0.706144635820885	0.936826076467167
Gm21992	2464.39362952372	-0.531358667469184	0.276814806034809	-1.91954568861597	0.0549153099306953	0.453210944457104
Sergef	477.979430105102	-0.192814023806207	0.233045454207311	-0.827366594478536	0.408029308700887	0.830093305196573
Armc3	10.3142149284051	0.693099091108405	1.26703633497216	0.547023847681238	0.584362348460693	0.897891777347957
Gm10790	1.77434014889386	0.87253153933308	1.71945341820524	0.507447035258348	0.611841190353405	0.90630103656952
A730082K24Rik	4.74204338894399	0.625772012967398	1.08604620363062	0.576192809178338	0.564484865094108	0.891473687373729
Mettl26	2.30084152132854	2.6729050972426	1.75767876990816	1.52070170215588	0.128334711376553	0.594981963391873
Acbd6	685.976234225756	-0.369730507028254	0.201675489376088	-1.83329421027844	0.0667588299376261	0.485058747649113
Ccdc88c	1797.78459098882	0.106485623683777	0.292895286209988	0.363562094363762	0.716185036715634	0.94024641972868
Nudcd2	316.034572901156	-0.0300549395225464	0.190502057415703	-0.157767007507757	0.87464039720951	0.976716282092176
Zmynd19	408.739426005114	0.121395273291403	0.199625364658544	0.60811547419862	0.543110889858544	0.882892148724754
Tmprss13	1.83287244506379	1.06168787874068	1.74829510730028	0.607270405498156	0.543671475037408	0.883046112361448
Odr4	184.968870389204	-0.0277543399419301	0.192620594702857	-0.144088123000268	0.885430883325242	0.977805914120306
Elovl1	35.862011887797	0.278642450967998	0.465368958683019	0.598755988703133	0.549335615115828	0.884799561780717
Nfatc4	99.559825689551	0.149435372734758	0.407981722637609	0.366279576861079	0.714156467607315	0.939661218208007
Camta2	62.5086143508775	0.584475549857572	0.353191407576582	1.65484079544274	0.0979567963107651	0.55118612394639
Ephx2	22.5191723440213	-0.125866841824004	0.727996276346367	-0.172894897836152	0.862734042196364	0.972912122404874
Hdac9	67.3082258578627	-0.637090054976071	0.442732276635903	-1.43899618030335	0.150151604980089	0.626575805789033
Styxl1	15.4190628634473	0.485486987985383	0.638336606813819	0.760550127946811	0.446925817499043	0.8464458945162
Pex5	304.424695726243	-0.517544509942144	0.238242665028617	-2.17234184263334	0.0298298881521002	0.360335794449606
Coq3	226.279389695094	-0.615040655935849	0.230928896877418	-2.66333345134509	0.00773707018152847	0.183812068998823
Chrd	5.06999849405026	-0.230275636094778	1.00558585361829	-0.228996495193525	0.818871640186711	0.965572443509652
Sbk3	2.13312387308848	-0.577199129800827	1.96310350678342	-0.294023788254843	0.768739725970734	0.954808370033266
Dync1i2	419.668692712967	-0.504459193345624	0.250879892057224	-2.01075976718995	0.0443508376497884	0.425775851228056
Dennd2d	13.8080756583626	-0.292110381478339	0.589455756313454	-0.495559468797525	0.620205254935147	0.91082075858446
Gm15290	5.40654370789697	-0.678127672107715	0.829337498184059	-0.81767395492494	0.413543386206145	0.833235500375496
Sh2d3c	9.494367108524	0.960628767367109	0.847161868714211	1.13393768398135	0.256820688472545	0.742982949633377
Pard6a	5.61591987192018	0.10677911232728	0.840067210899388	0.12710782059088	0.898855061735286	0.980186243598555
Srgap2	1707.8417353806	-0.298796339999641	0.204060223281933	-1.4642556750848	0.143124103177442	0.616604688923918
Nrip1	932.280682890563	0.326177793427904	0.149757972928702	2.1780329090271	0.0294035867776286	0.357282972160282
Tes	41.6755771601196	-0.135987303191192	0.448145129273364	-0.303444786762909	0.761550918678707	0.952209951957679
Dnph1	84.2278856732948	0.433498658204695	0.397386856577245	1.09087316560615	0.275328696302741	0.751407171100438
Fbh1	277.727172159848	-0.263633146948163	0.173619144717108	-1.51845666200996	0.128899316821323	0.595274155801524
Rpl15	813.943790429073	0.252323964639594	0.345227583564333	0.730891668720246	0.464845325219532	0.852424940229251
Sh3tc1	543.446897769988	0.40396822468894	0.301943809258186	1.33789205906029	0.180931626125418	0.667443572868414
Ghitm	817.203337777675	-0.00859946197490733	0.234519459433504	-0.03666843679275	0.97074937550058	0.994848465339811
Atp2b1	1007.77819183276	-0.31560464520044	0.219674996607732	-1.43668897268271	0.150806389691528	0.627193405009313
Lrriq1	32.3384143420868	-0.571483059211244	0.806403276906986	-0.708681469404744	0.478522166729511	0.858438209640909
Sgtb	189.647349763505	-0.192639561892006	0.204827727708399	-0.940495527862589	0.346963442531192	0.792073676191311
Zfp532	1452.52582352754	-0.417105477523275	0.290442859822514	-1.436101675139	0.150973411514363	0.627392313182644
Tnks2	1258.61033313374	-0.219865012142305	0.146068317420074	-1.50522040662659	0.132267420367358	0.598622379089398
Mbtps1	1192.74779131189	-0.130713550933852	0.178809022371211	-0.73102324032894	0.464764957668302	0.852424940229251
Cyp4f16	121.661260426739	0.0631024086888958	0.2517370026134	0.25066799093419	0.802070810211013	0.961207835774432
Toporsl	8.83706252956062	-0.326153837597622	0.705672787263638	-0.46218848662471	0.643946158977062	0.916785811447654
Prpf38b	975.507985271423	-0.12846649814702	0.222058515362842	-0.578525430277271	0.562909433456863	0.890894148725022
B4gat1	9.62687762768498	0.426173018982557	0.768488125892816	0.55456031736006	0.579195438105587	0.896647295735957
Rcor3	21.5915662174326	0.0146804084487392	0.50724081933482	0.0289416937461591	0.976911092736159	0.994892686759914
Man2a2	73.3052994780159	0.0677567960365307	0.317827450220036	0.213187363110461	0.831180824491364	0.967895574826707
Gm1715	12.5360036313213	-0.144642292082604	1.01838445596294	-0.14203112708141	0.887055419059793	0.978304384563615
St6gal1	151.853666139925	0.346445340191594	0.211411305638963	1.63872664777557	0.101270201700012	0.554674152976852
Fam227a	16.8862458884387	0.268300715728795	0.650938245272312	0.412175375586595	0.680210884482108	0.930211320349086
Arap2	240.914836538126	-0.347049905977759	0.256536195227459	-1.35283017536783	0.176109890273582	0.662321060492505
Tmem158	1.6049431539793	0.0708862153706461	1.76608486954254	0.0401374908947652	0.967983512460313	0.994848465339811
Diaph1	1170.44397746392	-0.197396204994741	0.197265102858289	-1.00066459872807	0.316988987867821	0.779221068010063
Pkp1	1.7788286663847	0.326800676311239	2.04506547845698	0.159799615099764	0.873038927291252	0.976258457787645
Gfra2	25.8161489770523	1.65061906876655	0.635050142387051	2.59919486445927	0.00934427121678758	0.204064507572769
Crim1	175.16847430418	-0.112117493549958	0.240277121788703	-0.46661743205228	0.6407736128656	0.9157031123732
Pde4b	41.6258560303346	0.660815014521116	0.946546032545451	0.698132992797036	0.485094026685581	0.860022028576415
4933405L10Rik	2.01965037880129	0.474992750591552	1.91769471585961	0.247689450600918	0.804374694783144	0.961207835774432
Fbrsl1	1912.45018322242	0.0524491882075299	0.247598831882463	0.211831323309425	0.83223863054724	0.967895574826707
Phka2	28.166680915206	-8.34857854627269	2.05569242264669	-4.0612002332158	4.88210759652299e-05	0.00339436003261929
Eif2ak4	213.432830704945	-0.035490539596988	0.18356986489772	-0.193335325581692	0.846696362376458	0.970831457474359
Cpq	139.021111845329	0.578186163913987	0.359068705599666	1.61023824938568	0.107345854159061	0.563289799439841
Cdadc1	88.3599673611164	0.365013170027289	0.241402662630166	1.51205113502206	0.130520854501035	0.596268875691518
2310016D03Rik	3.64360880733417	3.38035522587444	2.11576221146807	1.59770091721645	0.110109554547868	0.567505643621298
Axin1	459.615629222686	-0.127435238900135	0.168090786784929	-0.758133395277562	0.448371129303752	0.847118603134983
Arrdc1	66.2193936056381	0.217564291065504	0.281898807658452	0.771781522854485	0.440243837074707	0.84443803330393
Septin2	872.123032546478	-0.185446740569874	0.184879999634319	-1.00306545292447	0.315829281928421	0.779069296516418
Mettl14	285.424725984576	-0.089976154301225	0.17981146752066	-0.500391635427184	0.616799341947564	0.908959763930427
Pcnp	647.781798381685	-0.214807130346082	0.175227960779171	-1.22587245432132	0.220246676105652	0.710771266502227
Kcnc4	4.82767645887817	-0.601662131522715	0.976129121227235	-0.616375557740023	0.537646681329803	0.880942051728728
Paip2	393.446778105714	-0.271347596491066	0.204555237530899	-1.32652480457792	0.184665924591935	0.67328465899249
Trim30a	4.53782497569321	1.58779624144659	2.19293088853575	0.724052112060303	0.4690337426784	0.854400299263689
Plcb4	1322.58798688748	-0.576455413682214	0.248003859864316	-2.32438081406311	0.0201050929294924	0.305231865384112
Pak1	940.770515049611	-0.401089183176418	0.180037927037348	-2.22780382876334	0.0258935994332709	0.341401017367174
Zfp948	343.697384857802	-0.481620601588398	0.288539692351212	-1.6691658525863	0.095084515441586	0.548111551956676
Kcnj9	17.3906363351025	0.1539530484508	0.587807240504177	0.261910772515749	0.793390234188111	0.959272732705696
Kcnj4	13.2551597467046	-0.499878139513887	0.616631993716514	-0.8106587796411	0.417561651214441	0.835236113304102
Kcnj3	13.3129542980422	0.946320326377746	1.44889255759743	0.653133540796803	0.513670190728805	0.870793151702316
Ppfibp2	427.224365447547	0.0141565373325495	0.214394083304364	0.0660304478293472	0.947353584482001	0.990081212111472
Uspl1	940.180896983116	-0.134560058893594	0.19121430448322	-0.703713350615994	0.481611304446552	0.859083731783743
Ptpre	26.7934610252349	-0.236354194865536	0.427889143155372	-0.552372497985332	0.580693169119156	0.896714493213852
Amer1	14.2395305891126	-8.31434703096982	3.60649901240119	-2.30537898454439	0.0211453574321934	0.311997172518149
Nr2f6	34.6034094825947	0.105526891556578	0.472984689890047	0.223108472244862	0.823451084642424	0.966837128740211
Epor	4.79597247537347	0.240502603028158	1.0001750788578	0.240460503477862	0.80997327874545	0.962229380289994
Epn2	1166.20223702648	-0.254267564991739	0.208624294981965	-1.21878214142662	0.222926891445921	0.713899514273047
Ehbp1	1099.50837044645	-0.315161469388377	0.224790003348528	-1.4020261786274	0.16090742945463	0.64039653115191
Ppp3cc	3.77329536806301	-0.194086463039015	1.03391082097574	-0.187720699988271	0.851095602496258	0.971199348532349
Apoe	447.715460591383	0.468674274807882	0.45086514424673	1.03949990543382	0.298572302022444	0.769869977612791
Tnfrsf8	37.8315150251615	-0.161909206322813	0.617477415678777	-0.262210733885434	0.793158978395934	0.959272732705696
Kif2a	502.75855489946	-0.269502931141038	0.189173135565628	-1.42463638050521	0.15426233799172	0.632267725060386
Tctex1d2	32.5852319868528	-0.0710870375043048	0.372094667283689	-0.191045569191421	0.848489891551661	0.971044007488621
Gnrhr	2.01207811460307	0.173769018682294	2.04480661596777	0.0849806614108845	0.932276765044884	0.987407805744661
Srsf5	463.666468506011	0.166537523892327	0.29063299109433	0.573016584473972	0.566633464903661	0.891684205361246
Col6a1	12.0277008027117	-0.545403526797576	0.702643661838386	-0.776216390212061	0.437621230147002	0.843398648994726
Sytl3	146.765811495102	0.735411225047109	0.33477982840391	2.19670112310303	0.0280417986099898	0.3535632846207
Zfr2	48.7600910340088	1.6812131477147	0.4815004407126	3.49161289494685	0.000480113519930888	0.0255570428078211
Gm6936	2.72519572831288	-0.181746111404011	1.32920599239644	-0.136732840841575	0.891241970078152	0.978767388578692
Gm12866	27.1810899536419	-0.565712565592961	0.438508880096012	-1.29008234786283	0.197022068070049	0.685278103420652
Gm10778	343.194737098219	-0.0807929404625205	0.189313404908813	-0.426768196903099	0.669548172826284	0.926040265809092
Ercc6	257.485998432656	0.0356012428090402	0.258253960839891	0.137853617784828	0.890356107970562	0.978707328183957
Eif5	535.867742372987	0.109346495104616	0.209129453071345	0.522865112965758	0.601068123830826	0.903005204259002
Rin1	22.6138022141756	0.70837564160526	0.62517020920435	1.13309244614647	0.257175433217879	0.743504129231728
Plekhg4	9.85473659914325	0.242178447379422	0.790563244796625	0.306336588468293	0.759348383830203	0.951783691697106
Palb2	463.582248599697	-0.233026340503204	0.221023617075905	-1.05430516243509	0.291743225968446	0.764126683313104
Rars2	253.201660193108	-0.46504692896706	0.205215166930904	-2.26614307276636	0.0234426247710029	0.326013345611211
Tmcc3	41.7854842362508	0.58085514573132	0.496982113040718	1.16876469090092	0.242498449976995	0.729595161481047
Ano2	23.1086096566902	0.384962468407326	1.18077828144551	0.326024347209415	0.744405934265104	0.947324371322713
Dpysl3	19.12098588758	1.22308217776762	0.52123480335524	2.34650903948569	0.0189502065332276	0.296476251396678
Eif2ak1	223.803761440163	-0.0870068922402008	0.199473355550632	-0.436183028054169	0.662703940732368	0.923782813049096
Mmp28	12.3560866074379	1.09924529480407	0.843104074467745	1.30380735675845	0.192299273655683	0.680284459648205
Rab3d	15.0559164537059	0.960796692601202	0.632170385049576	1.51983818812685	0.128551648699876	0.594981963391873
Tnrc6a	1399.60888726662	-0.315241431193539	0.218775325682179	-1.44093686164362	0.149602520987498	0.625600151064343
Capn5	387.828487057116	0.639556742783199	0.382419044713695	1.67239773129504	0.0944459191842063	0.546384336605545
Nptn	751.502983133954	-0.362481629932572	0.323843834434309	-1.1193099617467	0.263007927443021	0.746344344895485
Slc25a44	230.705053530695	0.145946352510801	0.263129857320185	0.55465523372062	0.579130501607269	0.896646879147267
Slc25a45	10.1275321479359	0.710741519529026	0.895709385691265	0.793495670451762	0.427489090795177	0.839534035448957
Slc10a1	168.693872078933	0.120469488642852	0.189663589899142	0.635174567279438	0.525314568510645	0.876673690605499
Lpxn	28.9608411716582	1.64642906273763	0.526005775938509	3.13005890439139	0.00174771253943673	0.0689079919735484
Poc1b	366.869524838456	-0.263333620352132	0.216565901223949	-1.21595144417413	0.22400341930247	0.714544764002141
Acd	36.7658470795861	0.378793422179827	0.483011179388644	0.784233240024119	0.432903264159996	0.8419815256567
Tesc	28.7841611654339	0.269232268934671	0.525283505630402	0.512546588744606	0.608268523067672	0.904420909390626
Alkbh2	188.021546188208	0.582786272251578	0.24392515730532	2.38920117420323	0.0168850536987447	0.283440653007426
Dhx32	477.233498176982	0.131444530643162	0.175814957906891	0.747629963957746	0.454683385936127	0.849410256361782
Wsb1	255.795293454944	-0.0415262020642993	0.234245955672771	-0.177276068417204	0.859291547697807	0.971941320059935
Mtmr14	318.945799100751	-0.503718204041518	0.172326633746933	-2.92304325274086	0.00346628362040426	0.10934199109253
Ap5s1	30.5343423275542	0.78137556639728	0.455145082954056	1.71676152431631	0.0860227536406502	0.524762726429065
Glis2	236.612840606065	-0.00797031165910452	0.361793187894163	-0.022030021365234	0.98242400775884	0.996345025636211
Gm13483	24.6577746641013	0.758757102234661	0.613203978319284	1.23736493738074	0.215951629697647	0.70558389975886
Cyp4f37	16.8709249365881	-0.187227835046861	0.519200970467969	-0.360607636919684	0.718392779511632	0.940589198355543
Tmem9	194.02709054769	0.18333821674394	0.269195448576917	0.681059868259827	0.495833609258346	0.863670852129814
Bmp1	5.79248238882189	0.326739691251557	0.966296971693462	0.338135894888438	0.735260781768977	0.945469652687555
Nsmce4a	427.229779970279	0.337354902826206	0.175604078195249	1.92111086652048	0.0547177319494025	0.45281982976984
Satb1	241.59118336708	-0.0403997163580723	0.3663079427404	-0.11028894447616	0.91218022480624	0.982800629307369
Dbn1	22.1501064673398	0.889382110642574	0.608615168228508	1.46132097435444	0.143927376454478	0.6175190186143
Psma2	307.453683370719	0.251618026609218	0.186668427500911	1.34794099879579	0.177677360109387	0.664238160907968
Syt14	529.568203328919	-0.869600364876503	0.288573594453018	-3.0134439934631	0.00258300712994382	0.0892473498001278
Cd79a	1.92659778636403	1.62419265289291	1.81172436774339	0.89648993070394	0.369991155783399	0.806231384149111
Utrn	2546.92444467141	-0.435145595249784	0.377863769277346	-1.15159385638371	0.249488007140778	0.735892417945629
Usp24	2012.69595099741	-0.00352883637786392	0.166952269174951	-0.0211367979321444	0.983136530940267	0.996592934303529
Foxred2	100.758170213644	-0.0530282552687452	0.235980879608887	-0.224714202933025	0.822201614828888	0.966688203418193
Homez	39.2165393256386	0.232279956151424	0.429006844953908	0.54143648028828	0.588206768371054	0.89917037813666
Hdac7	60.7798099869095	0.521097085280128	0.646139388052771	0.806477820289713	0.419967391765114	0.836203921838334
Xylb	55.7412500268259	0.27884945430412	0.34632184699613	0.805174310320758	0.420719098809902	0.836535851675492
Pmm1	707.772379262128	0.355427389339305	0.267588041190585	1.32826335496121	0.184091121143393	0.673209136444088
Sh3glb1	212.194563278686	0.113374537802359	0.207411141818128	0.546617393880283	0.584641616635061	0.898174463403634
B230311B06Rik	6.35523850350859	1.03922243274111	1.18298083943844	0.878477823220219	0.379684467464132	0.811995633243443
Foxp1	558.020908977509	-0.518613056261856	0.258639507080424	-2.00515792082991	0.0449461669996309	0.428674696904654
Eps8	87.0350290884143	-1.01126291739424	0.345185712241547	-2.9296198583289	0.00339376900637119	0.108257418079638
Cast	500.250647463701	-0.17123133307818	0.167075289510751	-1.02487527377387	0.305422042926367	0.774305563209961
Kcnq2	6.94062037635	-0.787254479182643	0.774961392856998	-1.01586283708963	0.30969470794732	0.776401274618436
Ube2h	867.90672957712	-0.467100790798065	0.172196328837735	-2.71260597685695	0.00667564315770103	0.168463563775229
Stk40	437.407104130672	0.0754851096470824	0.193964204850808	0.389170309568941	0.697150165172567	0.93423826715383
Ppp1r36	7.71975688907005	1.26051988165794	1.12600067056741	1.11946636854376	0.262941230841355	0.746344344895485
R3hdm2	742.46096459726	-0.242865957493008	0.197307189178854	-1.23090272839909	0.218359247044608	0.709170524162118
Pola2	641.76253388476	-0.165751262595577	0.182566021403253	-0.907897654347546	0.363932297032021	0.803097466308849
4930432K21Rik	38.8744495013989	0.624613795287943	0.493737891402567	1.26507162234115	0.205845654406002	0.693696094917751
Mmp19	7.88921054156898	0.768674279418706	0.797991425795724	0.963261326589087	0.335416395886141	0.786667622398461
Grwd1	126.521471308716	0.341597752819295	0.273788249108509	1.24767134430197	0.212151439481911	0.70170633400677
Igf2bp2	1375.80590495579	-0.375077444949214	0.223507743241879	-1.6781407190144	0.0933196312343928	0.545506725616557
Gm18905	7.40694806499322	0.985711642497038	0.926564422710429	1.06383497826691	0.28740346273108	0.760290770862259
Gm13582	1.19773509631511	0.899626695261952	2.24467930164298	0.400781837567387	0.688580752012339	0.931277001521829
Smtn	99.3912607569311	0.725066525768042	0.386131626219538	1.87777036775486	0.0604125856128171	0.468823682609898
Mapkap1	1090.46547728936	-0.250197703802698	0.232072319394793	-1.07810231075887	0.280988100530863	0.756855044978293
Rce1	33.2536732419667	0.692377186520119	0.441289214189199	1.56898733134064	0.116650890975775	0.577839336593473
Zfp831	1.68840996677677	2.2286780899297	2.13372400943962	1.04450157568177	0.296253390576268	0.768679399097661
Large2	47.5895204456315	0.503207505927932	0.48970771013877	1.02756704766878	0.304153531453057	0.774266091861443
Plekha7	2476.27562297657	0.0263572645046917	0.231278803118587	0.113963165449179	0.909266992870017	0.981780799359994
Elf2	466.037037891612	0.0270782558230326	0.166686443761438	0.162450258173286	0.870951296105132	0.975660247520635
Coasy	47.6365641861775	-0.118983556048095	0.410728674221566	-0.289688944346529	0.772054214971236	0.955504679717945
Csrp1	204.370065837857	0.23602576613903	0.270116634949899	0.873792042399787	0.382231514824071	0.813764732347609
Pcx	192.43647864395	-0.34474945115703	0.231441417219137	-1.4895754411606	0.136335903414397	0.603206695782034
Rfx8	5.08944664094296	-0.354777070388158	0.986003450987016	-0.359813213668793	0.718986821040015	0.940646813332996
Lrrc57	6.11721041368751	0.75355401542984	0.996620075109397	0.756109609117721	0.449583481193486	0.847809763086271
Mindy3	665.309536912019	-0.503103729618574	0.292500592333787	-1.72000926768879	0.0854307569716117	0.524077666679174
Tcea2	13.0675954348146	0.0568747897214274	0.630896472969681	0.0901491641785746	0.928168680869842	0.986179223424207
Klrh1	2.5081188832496	-0.921641764687964	2.19776976385026	-0.419353191515996	0.67495802784137	0.927775970641301
Stam	627.704049408334	-0.328326754323692	0.179078827047351	-1.83342028612282	0.0667400930737331	0.485058747649113
Fgf13	17.3548470296947	-7.16664929087353	1.09590806184473	-6.53946215051107	6.17404640524445e-11	7.45877350829319e-09
1600002D24Rik	13.2682031356053	0.649688740260932	0.909148159898355	0.71461261092314	0.474848450073618	0.857203104976051
Pde1c	34.5786392430814	-0.14798920803914	0.65501379357539	-0.225932964298876	0.821253558823396	0.966285670270717
Eda2r	63.9909642269138	-8.63012369174402	0.934668935044582	-9.23334816015082	2.62301825514793e-20	1.01546574904977e-17
Nxt2	5.1863063149348	-3.91745342580995	1.32982671763956	-2.94583750938875	0.00322081549237474	0.104105068495467
Phyhipl	39.4572877129367	-0.133643873151098	0.455250207324575	-0.293561366916227	0.769093100351515	0.954808370033266
Rab26	112.222301248138	0.66217043422914	0.505585020897646	1.30971133807225	0.190293506515098	0.67869756909091
Tmeff1	1436.47905637566	0.0585556283135388	0.217888755711942	0.26874093673265	0.788129047262264	0.958790540142951
A230028O05Rik	7.88764665780448	1.16631658556428	0.88867947231301	1.31241535548092	0.18938002860675	0.677504293315435
Olfr70	1.04234234743456	0.232886076161759	2.20993399231163	0.105381462510632	0.916073124927343	0.983686928292508
Arntl2	21.0537666509605	-0.0498878436630357	0.545663433646815	-0.0914260340474382	0.927154076194731	0.985993183311391
Erg	137.176848335584	-0.637369178474101	0.44966709440327	-1.41742454897644	0.156358839507627	0.634654231884727
Adra1b	9.48017603276092	1.15848778140531	1.46680347538553	0.789804360874461	0.429642031884477	0.840025390993998
Chfr	374.732862167389	-0.280019583988367	0.268310209984165	-1.04364117938297	0.296651433252042	0.768986551919992
Mlst8	111.068138756697	0.734129309671645	0.259078234851971	2.83362016145858	0.00460240011855932	0.13150873257557
Psma4	277.073416868113	-0.0137482102306713	0.178532145060534	-0.0770069178635013	0.938618041652877	0.988645059129719
Dnajc14	89.9325706161925	0.390596600933107	0.338286407789185	1.15463285529497	0.248240806285913	0.734915230295881
Becn1	211.755396790036	0.212307542910315	0.257803609353324	0.823524323196513	0.410209891150924	0.83137621954745
Gprin1	3.40946231492045	0.741551891503276	1.28640584244362	0.576452521464488	0.564309352787292	0.891416462298571
Mier2	207.229165104499	0.0814449840962793	0.254568084848458	0.319933993865581	0.74901836776148	0.948255583533932
Zfp653	221.934577126246	0.106826815271198	0.206882473028198	0.516364744231562	0.60559968463586	0.903321767252437
Ndufa11b	4.89747735873695	-0.261526398482217	0.899197867912917	-0.290844104300684	0.771170552322538	0.955215182392533
Itgav	234.923719444155	-0.0652523678413293	0.203877801620338	-0.32005626567841	0.748925678117978	0.948208711242875
Sec23b	325.847380922565	-0.196837664391592	0.175600226606834	-1.1209419725426	0.26231256324439	0.746344344895485
Cd180	25.5270726431666	0.782937347830516	0.634705430179864	1.23354442959255	0.217372711156686	0.707919710343155
Gna13	1091.49380544825	0.145388099063629	0.176187931669483	0.825187614645295	0.409265083892514	0.830646675121942
Actr6	184.52536410229	-0.14479387700575	0.176513865657719	-0.820297467659127	0.412046549657845	0.832756645548929
Rnf146	488.061141613374	-0.126051285576977	0.169348506729536	-0.744330658777475	0.456676457660228	0.850008990080277
Cdc42ep3	153.643299907671	0.20644342420157	0.219560933059495	0.940255724572049	0.347086404419033	0.792073676191311
Sox13	279.246112130467	-0.0368015808624173	0.468059697641067	-0.0786258271068634	0.937330244067907	0.988592378146218
Stpg1	24.3495257793441	0.174132055627703	0.488817284322445	0.356231379725185	0.721667293695183	0.941449519053852
Ttc30a1	25.0310215034848	0.523165140017091	0.537571498776459	0.973201036899914	0.330453395592576	0.784193806147107
9430065F17Rik	48.9246133226242	-0.382666207575248	0.351571531350473	-1.08844480696526	0.276398789679746	0.752901423869095
5033417F24Rik	8.59135011438544	0.347413416359806	1.006983871494	0.345003953086528	0.730091398859361	0.943958058177542
Slc35a1	132.458713443882	-0.229965117928438	0.221038395376066	-1.04038539339369	0.298160885082326	0.769869977612791
Lpin2	197.639541145006	-0.0865839901736498	0.167259862015956	-0.517661494694945	0.604694468188241	0.903043597507934
Cdc40	443.230684458822	-0.0619697632475664	0.171973621022874	-0.360344585867178	0.718589460931311	0.940589198355543
Lrmda	86.400965429966	0.314362784364943	0.696565567308337	0.451303939096073	0.651770506229975	0.92005809631525
Nt5c1b	4.45701472873811	0.404066801798218	1.03478866001312	0.390482440919962	0.696179836972648	0.934225725032556
Aldh1b1	20.4601868902205	0.594244866190416	0.647113406202222	0.918300966252451	0.358461321568481	0.800711257798313
Shisa5	110.761996808778	-0.0680563486380541	0.263266822002751	-0.258507122623082	0.796015552637709	0.959787632268399
Slc22a22	19.7608956770002	0.550478832085218	1.23579417490986	0.445445401233882	0.65599790832826	0.921314735606016
Gria2	5.21261235371083	2.52559423110406	2.0344262336298	1.24142826579557	0.214447582671363	0.703871630087938
Mtdh	1205.03318813855	-0.190009817792313	0.185377157228482	-1.02499046070774	0.305367688759563	0.774305563209961
Usp15	1565.03978193898	-0.249220577344591	0.212736651016475	-1.1714980759253	0.241398630766887	0.728407010233572
Itga7	3.24145094816534	-0.59600322048704	1.07800591782709	-0.55287564811183	0.580348563529468	0.896665933422444
Plekha1	500.731720297625	-0.291931316330483	0.26473894338993	-1.10271391353444	0.270151422650186	0.748433075473342
Lag3	19.91243389415	-0.2025849965296	0.56667527713247	-0.357497502899252	0.720719395254729	0.941106491281644
Serpinb2	1.07086488832883	2.90895482718786	2.97509138352833	0.977769907604641	0.328188137465678	0.783951301863744
Plek2	63.740961962695	0.14950703977988	0.307044779050358	0.486922592340707	0.626313187888573	0.912209118922338
Abl2	966.83421994952	-0.371809547965714	0.210311551425141	-1.76789884077317	0.0770778166475495	0.506928003387783
Clmn	186.822535609543	0.0959245757398921	0.397080495816208	0.241574634741797	0.809109778562847	0.961851906486115
Slc37a3	353.89645291916	-0.730287690861821	0.216880684677637	-3.36723250365653	0.000759266457211046	0.037487956035168
Klc1	444.483402816957	0.0734339586004559	0.190629710130783	0.385217805504062	0.700076052496972	0.9354087519001
Higd1a	167.419881855235	0.364323953243029	0.236771611232787	1.53871467675589	0.123873967681169	0.587435736492494
Ythdc1	592.1756393778	-0.176360127713233	0.174273717132351	-1.01197203235929	0.311551425905731	0.776774744852881
Adck1	309.437742417255	0.0501357020158676	0.214880389799648	0.233319113310496	0.815513617853236	0.963900610353035
Slc4a2	25.3232910523097	0.446896472749462	0.473880428798553	0.94305745836032	0.345651514007789	0.792073676191311
0610031O16Rik	1.28600926935064	0.578051249423103	2.12744122804718	0.271711971076967	0.785843495893478	0.958331720924713
A530072M11Rik	18.7948357427153	-0.523832257728601	0.971978659845981	-0.538933908087661	0.589932459325743	0.899939569385404
Slc10a7	3211.88377020814	-0.341942935194146	0.188424682452643	-1.8147459809576	0.0695629553092089	0.491674431841106
Cyb5r2	96.4630235407617	-0.134480143773004	0.265147747267063	-0.507189463833356	0.612021887029423	0.90630103656952
B130034C11Rik	17.1832926770428	0.308074337007512	0.564994286571422	0.545269827199514	0.585567952772024	0.898470250582427
9630028I04Rik	42.2001258236014	0.164562397306075	0.520938005674638	0.315896316862042	0.75208120761164	0.948874695644242
Ypel5	114.443124719954	0.153997317363836	0.245779731010046	0.626566384180564	0.530943509280199	0.878987844123425
Zfp574	144.385296566993	0.367800106811623	0.289129336127302	1.27209542877269	0.203339215164722	0.691377915961791
Shoc2	761.38191509315	-0.384413887051366	0.263794710205179	-1.45724638205357	0.145048381555826	0.61899643022505
E030044B06Rik	20.2884247639722	0.660436990085917	0.591427773247167	1.11668240816603	0.264130142206726	0.746344344895485
Clip3	12.3959795693589	0.289992681363839	0.707306255936503	0.409995923166092	0.681808938162981	0.930527523723984
Cdh1	1852.4737514423	0.0993850039633553	0.242875082291078	0.409202142211713	0.68239132243369	0.93093682981413
Islr2	12.5762349078234	0.826892511151039	0.640749707906569	1.29050782380007	0.196874397141449	0.685278103420652
Slc24a2	26.3388469421313	0.424077773100813	0.749302756804992	0.565963182771501	0.571418808811452	0.89336443245069
Aqp8	6.35646020744838	-0.418867442109485	0.980535019276964	-0.427182542055819	0.66924637601303	0.925921277534596
Kif21a	189.914335028959	-0.220162552697975	0.282805435474947	-0.778494770895159	0.436277388146043	0.843248499906921
Abhd14a	122.132142001055	-0.159361007016443	0.344178092364076	-0.463019031577026	0.64335072556727	0.916520553593115
Zfp78	78.2328177943002	0.271326052990532	0.337328899806718	0.804336815333629	0.421202481257484	0.836535851675492
Ipo7	2408.43741416478	-0.212375745823801	0.201109728468026	-1.05601925596337	0.290959417506076	0.76296224104041
Wdr70	1986.34790045596	-0.319110589796678	0.205225425162832	-1.55492717115087	0.119963415379098	0.584749977122205
Cacna1d	28.2082418244347	1.17746237254315	0.996360118089683	1.18176385341546	0.237299414047183	0.724832575702717
Cyp26c1	4.58405218393973	0.603908175027476	1.28349672240349	0.470517894191884	0.637985052767837	0.914695255500545
Pls3	30.8303629088489	-6.85976106397377	0.95547003947869	-7.17946223380954	6.99861519302112e-13	9.93453426649348e-11
Ddah2	49.5739572777114	0.717698912907728	0.472146606431553	1.52007639815955	0.128491775658771	0.594981963391873
Men1	61.4163489144007	0.359276018862806	0.329065835060695	1.09180589591301	0.27491842700515	0.751407171100438
Taf1a	307.772556950955	0.0910145450396525	0.274470124310116	0.33160091747114	0.740190626703752	0.94629751429678
Tk1	607.751194016098	0.234279631226809	0.191691188895211	1.22217214352444	0.221642535742687	0.712485177173227
Trim2	635.438068828387	0.504237756999281	0.262460292296049	1.92119635541102	0.0547069574790235	0.45281982976984
Ank1	7.88023463305801	0.501619043060699	1.00031000709778	0.501463585789826	0.616044899185685	0.908703568819619
Ildr1	235.229613833365	-0.460963232254648	0.531308463332374	-0.867600017819178	0.385613336692199	0.816649882719147
Pars2	85.4907622908634	0.754954991812936	0.407855324713461	1.85103625248323	0.0641643378781057	0.477907884309424
Clip1	226.790203875158	0.233939279783634	0.285351643798405	0.819828043285801	0.412314141913917	0.832826555688166
Arhgdib	3.03037021649423	-0.471910714237674	1.21932351648898	-0.387026665077807	0.698736467425306	0.934684858341657
Bub3	279.226538239941	0.0116122470278372	0.15263001006508	0.0760810211758869	0.93935463927968	0.988688916080148
Mtch2	620.737783504028	-0.403029196672902	0.253299412345771	-1.59111777220683	0.111583073594074	0.569067485758607
Atf3	193.337378580718	0.445216480172401	0.44757147950543	0.994738272117717	0.319863575196087	0.780907741667677
Mns1	45.4913821283862	0.0515894952234004	0.33730888002565	0.152944373179495	0.878442142796694	0.977212683955545
Casp4	2.52630178982611	2.195818225597	2.05928000822967	1.06630386194285	0.28628630430468	0.759358596625025
Cdr2	167.969239953831	-0.0633290001533643	0.214362217799206	-0.295429860744793	0.767665525140657	0.954503118117041
Lmna	116.542789933602	0.316351142671981	0.300785081829435	1.05175143909355	0.292913604004055	0.765964128124819
Ap2b1	1029.11616704671	-0.0855601619238657	0.157185094893797	-0.544327450269218	0.586216160475995	0.898592956385107
Blzf1	112.019931900563	0.373488840078699	0.257387229265407	1.4510775889878	0.146758256233653	0.621242578698816
Stoml2	141.024304775908	0.797014830854147	0.342314147886631	2.32831402317063	0.0198954352142325	0.304632719096486
Cic	287.827324620717	0.606502876413309	0.218047474927782	2.78151754160044	0.00541054066092383	0.147225478623285
Aven	225.530556631966	-0.391019068681271	0.379202098608089	-1.03116272329863	0.302464518080524	0.773292209931224
Tspan17	76.3688811063289	1.02648801565316	0.408969650392857	2.50993689792657	0.0120752737499865	0.236970291540634
Lrrc2	449.018822394592	-0.282279236979692	0.214452019548616	-1.31628155134113	0.188079560588514	0.676630040859895
Ctbs	20.9934721563895	0.58896627892748	0.503509897960099	1.16972135267568	0.242113122352189	0.729438051625203
Zbtb14	101.455785779179	0.337301715653725	0.2322460525836	1.45234638824403	0.14640531515134	0.620768671726115
Rsrc1	2206.73970508634	-0.746208296322886	0.290365350090818	-2.56989443158247	0.0101729510374885	0.214264918812676
Zfp638	840.814848842966	-1.00874835980927	0.282378788162682	-3.57232342546961	0.000353828048738129	0.0196964280464225
Il21r	3.63202074327956	0.0551997509182801	1.33752957884804	0.0412699291224808	0.967080705721907	0.99460774226381
Glp1r	33.2437898656586	-0.364995241590575	0.437983102099919	-0.833354619939895	0.404644760139382	0.828081424084769
Yeats4	346.177081497326	0.423271160015051	0.191288161223568	2.21274101495676	0.026915505960449	0.346283027590852
Slc25a39	285.778203101877	0.782593061685054	0.387156152069483	2.02138867612416	0.0432395460013693	0.421364097785723
Tcirg1	3.16527381947608	2.3089905072541	1.42801578901451	1.61692225325292	0.105895064199024	0.56176160808663
Crb2	24.4942435585519	0.346838066096286	0.488862123884522	0.709480340469608	0.478026447185487	0.858438209640909
Dmkn	1.47465409479121	-0.412007971864589	2.09324150678159	-0.196827728921762	0.843962351018332	0.970066906968797
Mgat1	137.536522507936	-0.0676430380179495	0.234767317408453	-0.288128001651366	0.77324875886294	0.955953834292234
Ubr5	3228.39616074211	-0.373692788723768	0.224075756780216	-1.66770735974934	0.095373833701946	0.549547511637841
Tax1bp1	644.718170016902	-0.452437018656277	0.195223085131037	-2.31753851422128	0.0204744151583082	0.308092922090656
AA465934	207.335251789826	0.419683591476168	0.205070918963844	2.04652904271698	0.0407043480546029	0.409060687175284
Cbln1	3.46512464530682	-0.548595967146461	1.1493656910484	-0.477303239011821	0.633146204843752	0.913367237412752
Adar	700.457154146949	-0.256117721988554	0.179291583587022	-1.42849829793736	0.153148484176084	0.630338540067135
Trpv4	22.333893435199	0.523638236089724	0.610091481517472	0.85829461966472	0.390729799626569	0.819262851654232
Rsrc2	1047.83349827401	-0.116613039661803	0.228824020824846	-0.509618873234752	0.610318498961521	0.905589312831929
Il12rb2	573.013008148422	-0.539934510075604	0.441480006049852	-1.22301010844562	0.221325878362238	0.712273760064683
Pdcd6ip	430.529455533897	0.0153114625631529	0.25838055534852	0.0592593453578572	0.952745541883482	0.990720686054947
Endov	263.015074055931	0.476364314053576	0.302455022099142	1.57499224429287	0.115258234759263	0.575412887130508
Ppp1r8	478.235662983871	0.27142807677324	0.204652869316589	1.32628522473024	0.184745239037241	0.67328465899249
Rbm20	542.04846748499	0.237347807445342	0.199359124360821	1.19055402257769	0.233828710235922	0.721434205788569
Hdac5	158.785653657105	0.22666796823828	0.305224085654001	0.742628052280345	0.457706899960442	0.850665725163382
A930001C03Rik	34.8183319817804	-0.335150839581659	0.449857214211712	-0.745016038408867	0.456262024241335	0.84976681838256
Btf3l4	385.361133441159	-0.0248207647640301	0.227351857090758	-0.109173353944154	0.913064994433004	0.982922914328733
Plec	249.666933178769	0.529249406456361	0.450296392265057	1.1753356579078	0.239860454022115	0.72713703039913
Ctf1	13.8134248255553	0.13057366208851	0.564870062855897	0.231156987552765	0.817192844052919	0.965129508812135
Rprd1b	417.763091490171	-0.405356492252298	0.224135666873935	-1.80853184995447	0.0705237643791895	0.493962112230318
Srpr	215.7304620312	0.396866100863652	0.1745503744168	2.2736479494223	0.0229871620435509	0.32455825344607
Gm7271	1.27734898170738	0.17849295698984	2.22979331223788	0.0800491041076356	0.936198201813121	0.988299465151506
Fbln5	10.6893188865889	0.600600088610989	0.876119489521431	0.685523031726025	0.493013932047916	0.863051037698549
Slc22a27	7.86497644391454	0.399518984881228	1.66230290028082	0.240340665238408	0.810066172392176	0.962229380289994
Thra	238.705151147819	0.315187091247128	0.360858481316729	0.873436838998624	0.382425018814964	0.813812222079226
Cux2	200.675042045608	-0.263524554990871	0.22042230748669	-1.19554394469255	0.231874577563251	0.719633727223621
Mx1	10.0582242690046	-1.11117579078319	1.20251243817681	-0.924045153718241	0.35546280705475	0.799816893952667
Aamp	98.7058484747762	0.37981476822764	0.359586656766361	1.05625378773279	0.290852282741157	0.7629161971378
Mroh1	342.892921057704	0.252364762682759	0.278557552235989	0.905969917731618	0.364951775051403	0.803176813465839
Triobp	94.4415120619481	0.230848687390795	0.304474740701567	0.758186662246188	0.448339244748022	0.847118603134983
Nod2	110.294032404887	0.126014800273708	0.477110651930702	0.264120701903782	0.791686912322794	0.959272732705696
Col6a6	12.6940976461043	0.85038597927251	0.772099363169448	1.10139448345314	0.270725005334143	0.74874650768985
Cep55	1223.10173989675	-0.318562163665404	0.148138157257431	-2.15043962719082	0.0315204566651868	0.368257516347594
Zfp119a	226.001875808016	-0.152720801996344	0.267168253635729	-0.571627803521039	0.56757415511715	0.891722759478467
Sh3d21	59.219414738315	0.227725213635519	0.322890921922868	0.705269792905227	0.480642355115004	0.858438209640909
Fam174b	33.0489745101873	-0.0122065217291724	0.519225442782835	-0.0235090978280079	0.981244181474254	0.995951615027731
Rangap1	1159.62776291339	0.234589405077021	0.235798718175353	0.994871417844466	0.319798805714725	0.780907741667677
Brinp3	40.6588317258735	0.704829857780257	0.839498648926828	0.839584266968476	0.40114152358408	0.82724729594017
Syvn1	154.717042689511	0.674391906890478	0.320014418063644	2.10737975798439	0.0350846747818056	0.381414204756003
Aurkaip1	32.4971779820762	0.567745302690108	0.515173894031814	1.10204594849879	0.270441696191852	0.74844453901193
Ndfip1	464.908624409863	-0.406886591355921	0.171438951290112	-2.37336141112634	0.0176270066867028	0.28865895699832
Grk6	216.73455089084	0.0357394856542759	0.312784579506217	0.114262300624592	0.909029866466136	0.981780799359994
Cenpa	522.347156500267	-0.213747936720946	0.190458425199592	-1.12228134038674	0.261742837362488	0.746321977173187
Rassf5	62.2590928076092	0.0288025010882287	0.336308755311189	0.0856430307964404	0.931750190473179	0.987203560056456
Ppp1r14a	14.868272781976	0.580884346187863	0.622673990049788	0.932886800268334	0.350878418296712	0.795550524729423
Myadm	282.289634012464	0.422924482307966	0.392199609245575	1.07833988698126	0.280882102895387	0.756855044978293
Phgdh	1099.26605556999	-0.169728937599181	0.204446849472661	-0.830186124349533	0.406433559131487	0.828944536030815
Nckap1	449.135521669961	-0.255513451918632	0.207627945246892	-1.23063131802802	0.218460786442135	0.70920194721383
Zfp518a	638.199294473314	-0.313169054908669	0.313481563149394	-0.999003104879325	0.31779318720259	0.780012845937885
Utp3	119.766661190809	0.0425123088724026	0.309319834285379	0.137438030673393	0.890684572120917	0.978707328183957
Katnal2	1278.36272109603	-0.231631236604061	0.163891515261956	-1.41332048967778	0.157561512079942	0.636231965985986
Rfx4	13.1558970052833	0.588372422484888	0.859849234140817	0.684273939108412	0.493802200183819	0.863341478444665
2810006K23Rik	135.341622439888	0.129740620488466	0.24497281589966	0.529612316419661	0.59638075316664	0.901843857255474
Hspa12b	35.9786996132205	0.100547736320131	0.38265843933917	0.26276105786082	0.792734752382483	0.959272732705696
Ankle2	453.713310184244	-0.146717641587745	0.170381274336238	-0.861113653242229	0.389175450199757	0.818237252229955
Dgke	941.050723348875	0.12649328887937	0.134425390001119	0.940992537781121	0.34670868328637	0.792073676191311
Fis1	610.055301437067	0.0319222293713288	0.207862863126203	0.153573509434186	0.877946025524786	0.977129473927902
4930524B15Rik	31.8175318866263	-0.507501118742942	0.642594530359042	-0.789768811849957	0.429662796283547	0.840025390993998
Nkain1	229.524356092481	-0.150156217025057	0.247590823888507	-0.606469232852808	0.544203207037323	0.883526251303256
Slc12a5	16.6737164231252	-0.336469830185574	0.494572363967932	-0.680324770850704	0.496298843320387	0.863967245854649
Sfswap	793.907384713624	0.00699496091033843	0.20755705487298	0.03370138834654	0.973115271862429	0.994848465339811
AW551984	3.63048771894812	1.61688439789774	1.26780566493937	1.27534088434213	0.202188612707756	0.690628687275154
Pheta1	14.3092557634282	0.55836833511286	0.707553043566242	0.789154029072571	0.430021986813618	0.840025390993998
Dpy19l1	811.768162304889	-0.398986532304713	0.163396508993465	-2.44183021266795	0.014613017424699	0.264058153589936
Cyp4a31	2.5386495647071	4.14465816130866	2.6869135771176	1.54253497269341	0.122943646180096	0.586916798338249
Ctps	780.32815745848	0.12353804002302	0.168017847948282	0.735267363149699	0.462176680563914	0.852287164552347
Maco1	503.524684693671	-0.247648726300013	0.294549490085703	-0.840771193417976	0.400476127984564	0.827027381505266
Exosc10	407.468847739333	0.260258825273543	0.211304739261212	1.23167528652453	0.218070405109986	0.709030593747568
Zfp637	24.089548835837	0.7589538724583	0.664105090526646	1.14282194683441	0.25311252471036	0.740574234844202
Syt11	45.0739043585426	0.0501251908922989	0.344902788374278	0.145331358811471	0.884449256800861	0.977799697965493
Gsn	2.37969809315474	0.0976985670109129	1.41113597241233	0.0692339851870532	0.944803371732408	0.989777709326147
Gm5134	11.9012851712504	-0.352412963537094	0.841381503675988	-0.418850381185474	0.675325481976135	0.927775970641301
1810024B03Rik	98.8609279016734	0.250170574099428	0.242284870179408	1.03254724042067	0.301815829335374	0.772442953407731
Rere	4339.80923827501	-0.262769893275783	0.197310302576359	-1.33175961845222	0.182939191386103	0.670724534238242
Selplg	16.8963961066658	-0.153946249230358	0.690369544613543	-0.222991078374604	0.82354245012358	0.966837128740211
Selenbp1	2.87487214849427	0.85345833511907	1.30102714205639	0.655988109341134	0.511831774923659	0.870117049960423
Apob	2.49770357241008	-0.38805291582886	1.42591498905236	-0.272143093247622	0.785511995877659	0.958331720924713
Ankzf1	111.802287733139	-0.183354916343923	0.274559885328427	-0.667813931101386	0.504252372820458	0.867736886166852
Slc47a1	23.9753854984901	-0.793289320297629	0.585195798834452	-1.35559640359285	0.175227616758089	0.660864838612231
Wdr77	747.706600253604	-0.221103826838634	0.235035273478061	-0.940726145342915	0.346845216928925	0.792073676191311
Galnt13	87.3410209937356	-0.0618598252237268	0.740518836014563	-0.0835357889836448	0.93342552133323	0.987407805744661
Tut4	914.457117775729	-0.277760128916177	0.238763166723415	-1.16332905417499	0.244696021949977	0.731549867890345
Lurap1	23.9143740785646	-0.000996457492739082	0.503568016866285	-0.00197879424301023	0.99842115165486	0.999443647994356
Psmd8	114.96213719347	0.531008084005276	0.297244584017694	1.78643485047878	0.074028877050221	0.500523703360092
Scamp1	139.663397334973	-0.344242592688844	0.235858646696953	-1.45952924562969	0.144419497271172	0.618231827177193
Ankrd7	2.85983428966201	2.32947431298986	2.2113317706093	1.05342596888933	0.292145807402772	0.764425757803197
Uhrf1bp1l	535.549719039282	-0.336234283505712	0.194491889794651	-1.72878305548224	0.0838479299016415	0.521455143462783
Fam161b	56.4752049401952	0.0983455979140049	0.435521908814167	0.225810908529904	0.821348492418088	0.966285670270717
Gask1b	11.7378522043702	-0.530394922121201	0.880041345815965	-0.602693185545078	0.54671281569543	0.884535697489083
Tmem100	2.00071794694202	1.06434765956559	1.85361615070909	0.574200682896744	0.565832007267332	0.891684205361246
Cars	1696.34361960414	-0.120881408534257	0.228481406234672	-0.529064533199259	0.596760683795279	0.901843857255474
Nelfcd	164.27842321327	-0.046555382454653	0.231329347962997	-0.201251518082781	0.84050190985958	0.969140291920943
Rmnd5a	519.898231554762	-0.732189140291881	0.220318874207983	-3.32331554853847	0.000889542288770045	0.0422074187936182
Pcsk7	95.0974467417283	-0.428780457430786	0.310612625899629	-1.38043473342047	0.167452832046992	0.651455651871496
Tgfb2	32.592208598049	-0.490529362775629	0.485538877828892	-1.0102782396521	0.312362003545144	0.777450827012262
Tsc22d1	2636.20359712356	0.154785024709653	0.128663216169386	1.20302468194078	0.228966769405604	0.716723654603055
H2ac6	35.4903801073104	0.561524086796586	0.727971787111254	0.771354188085822	0.440497021423335	0.844504925483971
Zfp286	51.7318673840026	0.244049401702316	0.61052114884354	0.399739472030737	0.689348416119623	0.931741848584555
Eci2	102.473752278368	0.0168630248616853	0.24838543641905	0.0678905539100761	0.945872758292387	0.989777709326147
Uqcc2	94.8115037458674	0.463072344247963	0.394251273008315	1.17456144330115	0.240170216472085	0.727266665166543
Snhg18	10.9071676478524	0.511190897285078	0.793517670242375	0.644208587225207	0.519440183201046	0.873637164435665
3110009E18Rik	185.852976482786	0.336340097036153	0.207118785227481	1.62389952541846	0.104397253881824	0.560579356450473
Fn1	4255.28102900161	0.0139504495369984	0.199003343953867	0.0701015835202869	0.944112806338247	0.989777709326147
Kctd17	4.47799586035502	-1.20995282528534	0.927540023272764	-1.30447505760032	0.192071658395569	0.680284459648205
Whrn	373.774722675188	-0.0133252141701946	0.315597396414285	-0.0422221929635395	0.966321570907134	0.994581367905264
Hrh1	48.7765414701074	-0.356010218914315	0.452301746566744	-0.787107769573427	0.431218781532989	0.840651268989914
Igsf9b	645.774375956846	-0.200287474047296	0.211875259281596	-0.945308455203356	0.34450142302357	0.791080781852723
Marchf2	108.20680681148	-0.103437620140295	0.222773276110158	-0.464317901798718	0.642419999988637	0.916209548243247
Lmf1	496.003342478068	-0.117241530326655	0.240469619888792	-0.487552358509466	0.625866947834162	0.912209118922338
2310039L15Rik	117.939038549754	0.72287504853259	0.309397335766327	2.33639713393829	0.0194705531921607	0.300963160685359
Gm4489	2.33455407505415	0.96648047901713	1.42802216778528	0.676796551776255	0.498535046266303	0.865475537922972
AA543186	16.0140193284697	1.42373257109691	0.759461606855299	1.87466036234821	0.0608394632288402	0.468986204598662
A230072C01Rik	28.535358830245	-8.84073281975658	1.06521217847871	-8.29950407850441	1.04546880362921e-16	2.58094429000289e-14
Emp3	5.26467743368899	1.23296998659053	1.19687064902049	1.03016143607463	0.302934229339784	0.773796950917007
Emp1	15.5495479631883	-0.00182141108831438	0.654328508384012	-0.00278363400795832	0.997778984270425	0.999421805131273
Eif4ebp2	410.709517352854	-0.131815566216061	0.163338966807734	-0.807006244696161	0.419662885381639	0.83579698556758
Eif3a	1479.18440676528	-0.14435948972024	0.218183321915009	-0.661643101100431	0.508199978004962	0.86986134391765
Rfxank	83.3222752261987	0.516629474351877	0.352831456752005	1.46423870226231	0.143128738992907	0.616604688923918
Capn3	12.7093307361879	-0.0843157687494845	0.653107964894496	-0.12909928110141	0.897279090846968	0.979864513239559
Efna4	37.2494056976641	0.216971194905198	0.393296198511221	0.551673765794124	0.581171886977509	0.896779263370751
Zp1	1.30265294815929	-0.996017559860502	1.60876142608512	-0.619120737053154	0.53583682319662	0.880277357278513
Ikzf1	30.1624419406772	-0.532212828464293	0.381849263906167	-1.39377728012349	0.163384871034645	0.645430865770904
Hira	1714.74319139067	-0.198470848383047	0.149353565298364	-1.32886582242989	0.18389224138841	0.672915239486612
Uhmk1	471.667365510069	-0.120355264358749	0.184662998231255	-0.651756256053134	0.514558425146548	0.87089528650249
Chrne	1.95157262778386	0.766418355415246	1.9583628586941	0.391356664069047	0.695533620054192	0.934046737241422
Nr1h4	4.42486328366739	0.548946414225876	1.62423090185996	0.337973137684586	0.735383430909337	0.945469652687555
Gpn2	116.110318442831	0.164300868003755	0.257439695684662	0.638211086937455	0.523336281050944	0.875659634078431
B4galt7	71.0380680948991	0.277823279966326	0.337903190163131	0.822197860375925	0.410964296317946	0.832351830070427
Spin1	1886.69604358444	-0.0280190441831297	0.175638300321923	-0.159526960416802	0.873253718956299	0.97639859825409
Rnf144b	104.939546268044	0.303866104436971	0.282048664920105	1.07735345786177	0.281322388404872	0.757102109981938
Bag6	124.949844852398	0.214609225873506	0.211940918046495	1.01258986632504	0.311256102205089	0.776774744852881
Cdca7l	168.131219428802	-0.376937902188272	0.28811444859768	-1.30829225685458	0.190774200453898	0.67879624429523
Dhrs7b	469.636864573887	-0.299580176375337	0.213889212441117	-1.40063247209258	0.161324005420175	0.641038090768542
Ankmy2	347.732340104787	-0.366568085163206	0.173719923964203	-2.11010963393434	0.0348489136665671	0.381287597658538
Plekhh3	27.1420656365679	0.694849859211584	0.51802220611561	1.34135149228817	0.179806358877296	0.666227920463933
Ambp	1.44672898204848	-0.815384620904986	1.5975059374608	-0.510411011179727	0.609763544223686	0.905068283756762
Fdft1	677.238947968794	-0.115318751269222	0.153618362522993	-0.750683377789302	0.452843228976979	0.848599395708649
Cldn3	9.88685656799577	0.0237869478753957	0.977785306511435	0.0243273730101993	0.980591479084443	0.995951615027731
Stk32a	5.58221419377704	0.589253174874593	0.94788195652598	0.621652486174783	0.534170400675969	0.880277357278513
Rgs13	15.0641906915355	0.589419632324319	0.917289481956386	0.642566653077947	0.52050532684995	0.874428245500945
Cdnf	9.87223280014086	0.725616580587469	0.738233113287298	0.982909825537832	0.325651821577158	0.7831174890098
Dgkd	635.342490637103	-0.26932471871949	0.160309543708763	-1.68002922651178	0.0929516294242604	0.544478813196337
Tfap2a	28.917946733459	1.14911180923711	0.481563453877932	2.38621058135444	0.0170230004353151	0.284029116419108
Zkscan17	524.626123535176	0.0546198739449279	0.192420300521374	0.283857128363962	0.776519872207062	0.956770879806347
Ccdc85a	126.12204685707	0.0856664849043242	0.477907933943071	0.179253113036891	0.857738960854716	0.971941320059935
Fyb	2.85286234929978	4.31838385827704	2.33104078912452	1.85255611074009	0.0639460080942976	0.477534547075083
Klk7	2.39797108957204	-0.0264036970620699	1.45048106023813	-0.0182034069839803	0.98547658470746	0.99714567970497
Cib1	60.5112983027466	0.491581092328526	0.33690117374573	1.45912549624876	0.144530569956357	0.618420931584172
Med24	275.26493648018	0.289314269928032	0.236515405237456	1.22323647221866	0.221240393725104	0.712273760064683
Mthfsl	117.389711073845	-0.380668939751692	0.304857264581691	-1.24867924756206	0.211782414125523	0.701575581916407
Uhrf1	2174.13159254216	0.268108837060419	0.168660079455464	1.58964016811824	0.111915937377676	0.569067485758607
Ifi207	1.45624854200343	3.36026486000007	2.53828554856117	1.32383248287602	0.185558685534354	0.674456416627647
Firre	173.757482262134	-5.39547677857806	0.48577291039183	-11.1069939536686	1.15998950762388e-28	1.31728408485768e-25
Igf1	4.21334565877147	0.823578416275395	1.1470588591108	0.717991417557972	0.472762578667603	0.856239643326026
Pwwp2a	653.639237267696	-0.445595093844707	0.264868719045698	-1.6823243433583	0.0925059631571857	0.544478813196337
Nrf1	1787.38531935604	-0.608960980208214	0.216490118791862	-2.81288117724062	0.00490997909773888	0.137560170971849
Etl4	5056.3383922197	0.0761842269725269	0.194255879444753	0.392184922228796	0.694921583910614	0.933679998412821
Klf10	482.884286995938	-0.239475912361783	0.242274164399459	-0.988450060101902	0.322932280957815	0.782512413082031
Gmeb1	584.034236576281	-0.0294541072863327	0.176631298883017	-0.166754745464676	0.867563027892422	0.974742340025033
Atp13a2	67.9361096867241	0.139725913854324	0.342753581929706	0.407657049322914	0.683525474425463	0.931101413625869
Magix	3.14613649400542	-6.15370758088346	1.94815783017145	-3.15873153888251	0.0015845738267065	0.064728130849205
Alkbh7	2.13701039996283	0.845464131680302	1.46782666103729	0.575997257798018	0.564617035105944	0.891599756743732
Mpp2	7.02535515155879	0.227909868775115	0.840130620804347	0.271279088193349	0.786176388835746	0.958331720924713
Pex7	212.412707962089	-0.660218653303449	0.267667055731372	-2.46656672596286	0.0136415309512911	0.253126185429513
Slc66a2	91.3148317516892	-0.119272552485561	0.37807425569555	-0.315473880299342	0.752401879802157	0.949012485786741
Ano7	12.1226653261417	-0.468264625884025	0.60699846854701	-0.771442845654823	0.44044448733708	0.844504925483971
Ank	494.789435193301	-0.263370780298369	0.233395327206905	-1.12843210466202	0.259137475601442	0.744902249366648
Meaf6	421.275902272304	-0.183047535653931	0.242155747206175	-0.755908285332092	0.44970418605057	0.847809763086271
Golm1	545.279282263121	-0.41292059678527	0.217603588410038	-1.89758174395171	0.0577512011871473	0.46358810604235
Zfp933	78.3588539019456	-0.464791389265121	0.267251277730139	-1.73915497509595	0.0820075068102827	0.519106603867096
Tspyl3	12.1802213158446	0.107948641120202	0.595688792569375	0.181216505105945	0.856197639881403	0.971941320059935
Lad1	34.3516765525819	-0.21539123165882	0.609022530218031	-0.353667099280726	0.72358838197405	0.942310983962627
Ginm1	90.5498193418569	0.443753429600955	0.32907101504077	1.3485035427565	0.177496481471797	0.664062171181767
Plekhs1	13.9830784288193	0.812756412885671	0.7576064106535	1.07279505750829	0.283363078871799	0.757102109981938
Gm5141	98.2137754681889	-0.215272325342078	0.308988208031511	-0.696700779338879	0.485990070978973	0.86062531126477
Ccdc149	10.1277141782548	-0.336247430233187	0.757329388840886	-0.443990996768028	0.657049093174962	0.921399531121917
Sspn	6.40446906128899	0.45438026940934	0.907968292832272	0.500436274037685	0.616767917041191	0.908959763930427
Bcl2l1	479.00785004315	0.0448510925926619	0.226244436754601	0.198241747890182	0.842855925502687	0.969819497096242
Map3k10	77.6611001425852	0.000360820920738252	0.3149599454119	0.00114560891311552	0.999085936535446	0.999622066806194
Clgn	6.77429788504792	-0.523033929113435	0.753167823659934	-0.694445398067871	0.487402931819599	0.861381071446026
Rbm46os	6.18611397604174	1.52187747978294	1.13351333898566	1.34261982408148	0.179395107884953	0.666074700543042
AI987944	185.792434980279	-0.551241489880228	0.287171907397455	-1.91955228098719	0.0549144765063931	0.453210944457104
Cgnl1	93.6720385099698	0.0701550259003853	0.606162197392658	0.115736392342099	0.907861463127996	0.981780799359994
Col17a1	35.5851712653952	0.0703244874207339	0.413230204172496	0.170182350444495	0.864866731549275	0.973987497987074
Pde7a	1124.21725777799	-0.231526726681187	0.195812865988728	-1.18238771243211	0.237051896498443	0.724424471645941
Klhl12	395.573330838962	-0.0542244839553853	0.215543967019259	-0.251570409068978	0.801373133266108	0.960970781559653
Stard6	46.1986979959095	-0.524551578407245	0.388019225754533	-1.35187007135333	0.176416883252742	0.662496734860495
Ogdh	1333.00397198161	-0.436358782131225	0.236435810909318	-1.84556975719124	0.064954701114416	0.480642214936126
Bpifb5	4.50619753591124	0.339159502668084	1.00707592325441	0.336776498014247	0.736285391063028	0.945488940899939
Ptp4a2	1128.0259731643	-0.184736506174223	0.183653910257395	-1.00589476104979	0.314466196659131	0.778817562674525
Sez6l	17.0976621511501	0.489815343276568	0.891780645990414	0.54925540880356	0.582830184067873	0.897228482265641
Slc19a2	820.406049366094	-0.1489241445682	0.184078502206791	-0.809025186444099	0.418500659096543	0.835236113304102
Uros	61.1579725638315	0.10476402127037	0.37123952039729	0.282200615813354	0.77778968615274	0.956770879806347
Urod	36.8714419519874	0.370313600847532	0.386307006188478	0.95859923562157	0.337760677784701	0.787707473354956
Akap1	865.503549542689	0.385500256434565	0.198911177185016	1.93805225975811	0.0526168470416064	0.447416247476007
Ak4	368.234672324158	0.486624516335854	0.232696511368209	2.09124113410467	0.0365064536969861	0.38918941480441
Sypl	261.178177214903	-0.370659287188607	0.218042793086976	-1.69993826414044	0.089142538527732	0.532977887427654
Eny2	127.47334156069	0.0599807367455117	0.301155376165563	0.199168739768859	0.842130751571866	0.969705619027592
Man1c1	89.3752682862454	-0.251039442316294	0.3076368820989	-0.816025180737557	0.414485733963379	0.833768303298558
Gpatch3	95.1547125477326	0.792030201483603	0.321011295969605	2.46729698122086	0.0136137395541697	0.252999664187765
Azi2	340.159387317601	-0.120921795718646	0.196330499511585	-0.615909377399157	0.537954332146678	0.880960936077151
Dmrt1	224.14521505017	0.810173178236896	0.491242203913862	1.64923366067089	0.0990997744563425	0.55292026141151
Gtf2ird2	108.58482751684	0.159225261132433	0.261001308405385	0.610055413535039	0.54182510063385	0.882579964333013
Noc3l	487.3403846707	-0.252921450500473	0.186398029330405	-1.35688907983114	0.174816457153996	0.660864838612231
Rcn3	6.94379090965838	-1.20728146181416	0.999802298673813	-1.20752019015716	0.227231874340913	0.715597660847313
Yif1a	21.4516081696936	0.256669296942308	0.525206674921675	0.488701513514818	0.625053032111415	0.911798193756612
Trabd2b	11.9359434814639	0.635639444076757	0.81405877194318	0.78082746109285	0.434903980446492	0.842601729177154
Arhgef33	24.8462550007862	0.252063427538564	0.564710201315707	0.446358905773769	0.65533801209533	0.921041889276555
C8b	8.01427783059946	0.210221115458922	0.962674597094476	0.218371935951574	0.82713932976371	0.96736057975512
Bloc1s5	2.94031691761012	1.22365769644057	1.40455075203413	0.871209313489325	0.383639875549092	0.814616265760516
Myl6b	22.9719011095931	0.441939587049678	0.47623194844138	0.927992312351293	0.353411557401142	0.798148374661131
R74862	66.8401784224796	0.47575857378866	0.426315391214428	1.1159779440132	0.264431575749026	0.746344344895485
Nkx6-3	12.4963190932698	0.0750991566904599	0.918520756192044	0.0817609794707331	0.934836786014983	0.987443903460593
Ddx28	10.7806722911416	0.0508927996017245	0.661315712783503	0.0769568885449806	0.938657841168603	0.988645059129719
[truncated: 15,036 more rows]
