# Supplementary material for: Transcription elongation can be sufficient, but is not necessary, to advance replication timing
Source: EMBO Rep. 2026 Mar 24;27(8):1964–99. doi: 10.1038/s44319-026-00735-2 (PMC13121604; doi:10.1038/s44319-026-00735-2)
Supplement: Supplementary file 5 — Source data Fig. 4 [file 44319_2026_735_MOESM5_ESM.zip › Fig4/4C/TRE_Ptn_D0050_129_DESeq.txt]

baseMean	log2FoldChange	lfcSE	stat	pvalue	padj
Zc3h14	707.229502613526	-0.123628200003047	0.222187532408998	-0.556413758515825	0.577928035493099	0.833210646498947
Troap	137.00514697552	0.244932670139223	0.373166457615524	0.656363038908441	0.511590565956896	0.795996180071657
Clca2	3.03154914044334	-0.9345089600429	1.32433087322853	-0.705646133405243	0.48040822722741	NA
1810013L24Rik	1168.09043612931	-0.318611372393342	0.186947666230057	-1.70428109009534	0.0883285860211031	0.398823689553975
Srsf7	1116.50607600176	0.243443210604634	0.232653388884917	1.04637723856692	0.29538689734403	0.651317142736885
Fignl2	3.41250408567154	-0.1680165495548	1.40100129099805	-0.119926049058176	0.904541729228107	NA
Sema6a	97.6243195815669	0.971998984430863	0.347910346147505	2.79382029075605	0.00520894170023026	0.133236835644687
Anapc15	52.5312071046533	0.878424388312978	0.403276751344791	2.17821727978052	0.0293898641944384	0.263989117393274
Misp3	7.15436589401261	0.763221937858378	0.934897924675498	0.816369271675613	0.414288965904908	NA
Nmb	26.3908113222076	0.593197443269639	0.53564116245781	1.10745305784143	0.268098097111752	0.627240744733598
Tcerg1	1682.4039617296	-0.304620080095641	0.208523043374905	-1.46084612599847	0.144057674122918	0.487463523981149
Zfp712	50.4578490672431	-0.614770709770559	0.379082634825833	-1.62173271285035	0.104860591225452	0.430309735265171
Fam129c	36.5012773454069	0.214438344994892	0.389623136494997	0.550373745573618	0.582063052432633	0.835166121640466
Atp5g3	376.401279807163	0.434728491472426	0.291549100575796	1.49109872269836	0.135935577640771	0.476225039962591
Pifo	1.52118941271499	-0.265314989981831	1.59509028900063	-0.166332270850987	0.86789547129544	NA
Vsx1	4.55070147209522	-0.538432959093888	0.913939850106539	-0.589133911855492	0.555771446168833	NA
Fyco1	252.234486041518	-0.367688310469763	0.205294215523676	-1.7910310309126	0.0732883155267595	0.372548937261028
Tlr3	6.64454332644404	-0.813730335406237	0.867868274176227	-0.937619636088925	0.348439916576904	NA
Ifi44	1.29084585281268	1.32231918919744	1.92544738007906	0.686759452830723	0.492234325013225	NA
Trafd1	26.2711056276771	-0.16706033006589	0.446739617741664	-0.373954588828287	0.708438101869594	0.894206699015609
Erfl	7.05777371571159	1.01910608848924	0.948091868333392	1.07490225634007	0.282418491693868	NA
Krt80	5.06924833543037	1.00906364630642	1.23285697554749	0.818475838090071	0.413085533152889	NA
Armc8	391.568999577545	-0.070723041264463	0.209459079987909	-0.337646099030634	0.735629898213901	0.90588586394018
Ppil4	508.412878827889	-0.0140069849695135	0.207343713087862	-0.0675544233336753	0.946140337380637	0.982105966921971
C530005A16Rik	41.8879268668633	-0.0675423495763728	0.419017448337279	-0.16119221250664	0.871942014433893	0.961769683597545
Katnbl1	571.009537113143	-0.24110627242002	0.257838089665558	-0.935107271128014	0.34973301973859	0.690065492449387
Spag9	503.4635208143	-0.571196784614357	0.176568066888028	-3.23499483616471	0.00121644930765167	0.0779673342157766
Gm5860	2.30187241492797	0.230407730550952	2.17740144335776	0.105817754118708	0.915726950128477	NA
Taz	75.1883920428079	0.279246492077264	0.408393709864432	0.683767857663528	0.494121766227379	0.788150407332294
Gfpt1	242.809831694186	-0.257772458656905	0.246786776764765	-1.04451487245855	0.296247241932136	0.651940352028891
Abcc5	2480.84071861363	0.0351173149652497	0.184135042108433	0.190715002224128	0.848748884352204	0.953145382167036
Kcnmb4	21.2055869908294	-0.258435881446538	0.553315330764771	-0.467067993741177	0.640451232346748	NA
Gm4013	7.37640519705953	-0.0845755233211088	0.733967589949276	-0.115230596662931	0.908262347569396	NA
Hpcal1	267.442638190576	-0.544521506806299	0.250764779790513	-2.17144332334544	0.0298976770374865	0.265710759306625
Tbc1d31	574.053556054724	-0.363604476253421	0.264314148070048	-1.37565271820811	0.168929176840767	0.519668891064291
Cyp3a13	5.72790107090761	-0.681310979278778	0.890600273100838	-0.765001987824044	0.444270360935471	NA
Akap7	620.181042229782	-0.299091702533578	0.305347725773361	-0.979511806665866	0.32732715779752	0.674579855570341
Ablim1	201.685650789418	-0.074003872618734	0.355378457693707	-0.208239613337836	0.835041879511495	0.947232619951429
Ulk1	1694.55097441051	0.392071355103733	0.228515058073878	1.71573531481228	0.0862104980688942	0.395160629856812
Golga3	259.99083966737	-0.0731368842917358	0.184988511440804	-0.395359061609291	0.692577917287	0.8867301237378
Mir1193	29.6124839996181	0.970545487639776	0.478245256354318	2.02938863427163	0.0424187218431301	0.302256131272314
Wdyhv1	343.984732615662	0.179886569262489	0.248174429218598	0.724839258536342	0.468550648215349	0.771911542351856
Traf1	22.7165082580687	-0.274065790182685	0.497430811971411	-0.550962633570107	0.581659289899209	NA
Rxra	181.735489392255	-0.114709080980465	0.331169879441781	-0.346375344200439	0.729060652100617	0.903222028648091
Dapk3	130.803225448321	0.169162718951757	0.233470654644474	0.724556665202124	0.468724052185577	0.772084502833782
Ap3m2	40.6998928404777	0.961570816135612	0.432980090509549	2.22081993424685	0.0263631598580264	0.254715975169373
Sirt2	31.4171450088726	-0.177482263071433	0.455374885035715	-0.389749783977465	0.69672157953517	0.888820147530454
Inhbc	31.1851190864531	-1.1225533212008	0.52158638539727	-2.15219061046963	0.0313823448622548	0.272842651595181
Slit3	253.53486389815	-1.12354762503607	0.408982627108118	-2.74717689839438	0.00601107032580454	0.141233006978102
Dcakd	445.956655334063	-0.211924423348152	0.243404680589408	-0.870667001287624	0.383936001200101	0.714148920469398
Vps35l	704.619396167267	0.0766073340068002	0.18852491361384	0.406351248428189	0.684484535006005	0.883944183958824
Cyhr1	21.2099116670111	-0.339145825369044	0.441871423698073	-0.767521516849163	0.442771505174674	NA
Taf10	34.6502972955734	0.863765746463198	0.453573847106481	1.9043552708638	0.0568639304150958	0.33863295764346
Hagh	45.2010407323252	-0.0194552488274768	0.387087473956111	-0.0502606003460672	0.959914720434764	0.986220691300044
Ogfod3	116.00526978509	0.102299436382122	0.355890249835794	0.287446583404076	0.773770397014218	0.922352272878704
Syn1	401.442187327713	-0.250727077041114	0.235594021890563	-1.06423361267452	0.287222883635856	0.644908524041114
Fundc2	137.971720850056	-0.213741796550145	0.263325423191485	-0.811702090742361	0.416962594384343	0.737353966638784
Rab5if	246.439518384802	0.201969326377067	0.303167813221618	0.666196467991888	0.505285530229232	0.792845829899455
H1f5	210.03195843174	1.09093313614342	0.472648215014674	2.30812917829289	0.0209919527432483	0.231592254108389
Pop4	107.823546471933	0.375111581403262	0.256356253854888	1.46324334110295	0.143400805201543	0.486553844467652
Carnmt1	953.956639811667	-0.310217029566437	0.195788606876099	-1.58444883242236	0.113091616848374	0.441642983789358
Iqcm	60.9639454596971	0.0368501266894779	1.12438092521244	0.0327737031669364	0.97385504877661	0.99210549546495
Clcc1	238.29055582015	-0.174681086733493	0.194788546649744	-0.896772883919057	0.369840120077347	0.705551398824598
Ilf3	1149.04187867919	0.199946408844999	0.182503621264099	1.09557502180003	0.273264797672418	0.631019693417892
Tpd52l2	622.588208139741	-0.117889813303432	0.197278461808376	-0.597580760833093	0.550119704675292	0.81729025849429
Arhgap25	5.05939090299054	-0.573880364367657	1.09572402983407	-0.523745348958499	0.600455669433302	NA
Banf1	109.146410877526	0.790934626135403	0.327614712075961	2.41422194114413	0.0157688537948794	0.205962401707424
Tbc1d23	520.198785034145	-0.488188606001845	0.19285218677956	-2.53141338013382	0.0113603872991989	0.179687559413626
4930473A02Rik	31.4593393612744	-0.194197548076682	0.499380440465166	-0.388876961011508	0.697367165848341	0.889141166715459
Pard3	7424.05472065155	-0.162674847910335	0.253474738123598	-0.641779331205039	0.521016471543749	0.799640540771483
Rorc	7.87228644550054	0.448763092778367	0.868000300015735	0.517007992704878	0.605150579367567	NA
1700123J17Rik	192.162918835532	0.019133699916719	0.292538167879639	0.065405823983253	0.94785088714309	0.982676998874213
Evi5l	50.5537975062704	-0.0410454197281809	0.365979307240272	-0.112152296362575	0.910702652441905	0.972766628755977
Pex5l	21.9748628461169	-0.440372446927596	0.799215510391627	-0.551005881644873	0.581629642644253	NA
Mtmr1	123.231010864653	-0.209068269180198	0.268775295660479	-0.777855229091801	0.436654364499677	0.748995972545806
Mtor	578.783821788413	-0.0322803212562849	0.242342995590862	-0.133200966578718	0.894034446440433	0.966959556297687
Zfp758	36.3681717337522	-0.164203289165106	0.344172553085898	-0.47709582792944	0.633293885420742	0.862115170254939
Plekhh2	173.320521486182	-0.422244737857025	0.276471278745902	-1.52726438627681	0.12669528149995	0.463667625129344
Adgrl3	245.694119172251	-0.411803221301871	0.26197784654641	-1.57190093258103	0.115973528249018	0.446676200099032
Golga5	170.954342623363	-0.339647586176129	0.208953868120431	-1.62546685175683	0.10406312140184	0.428336581896804
Plekhb1	96.7732161449463	0.364615722801358	0.456883665237536	0.798049373491593	0.424841838760334	0.742193053000753
Nufip1	980.91590136933	-0.0170584782351012	0.185579847952559	-0.0919198847466562	0.92676169260179	0.977051209497944
Smap1	357.973682927736	-0.274093090116289	0.303094330971532	-0.904316122435271	0.365827800190823	0.702700719175054
Tepp	1.14040443550167	-1.16480511509567	2.14417468755691	-0.543241705937147	0.586963394805593	NA
Acox2	10.3872344671558	0.390924234527359	0.932837247513205	0.419070138515052	0.675164873643237	NA
Hars2	157.276429454151	-0.0362475193992153	0.219628195028969	-0.165040373775481	0.868912204086566	0.960963761575548
Gpa33	712.72520370867	-0.148709693466189	0.249917200945995	-0.59503584748584	0.551819509232053	0.818012396844918
Sdhb	304.946097767434	0.430561439207252	0.256007613280356	1.68183060530993	0.0926016921742567	0.40741134354249
Gmpr	27.963129259334	-0.631556135527919	0.408268293213762	-1.54691448252448	0.121883868319686	0.455646743424952
Me1	470.82603083734	0.0408154940649909	0.188513861430293	0.216511898675861	0.828588751311883	0.943873805597648
Klk11	9.8816965998614	0.767356056854612	0.735932968771233	1.04269830190628	0.297088044602709	NA
Magt1	842.763577438648	-0.0941071159928723	0.227278092479786	-0.414061535654793	0.678829041437591	0.882667251482386
Mcam	89.6471186200232	0.337472590300216	0.414949013802964	0.813286883627739	0.416053595404379	0.736963642309176
Pbld1	8.37008163508912	0.212750772344772	0.793238349837836	0.268205353899323	0.788541254110999	NA
Tab2	945.300758001588	-0.0404976714921572	0.165036921108621	-0.245385524766929	0.806157936015357	0.934034117857629
Mettl27	252.754505309017	0.218431381758514	0.30182071174107	0.72371236718143	0.469242338993258	0.772330734995101
Trmt1	531.862514407628	0.539444211759135	0.259891225912607	2.07565380425938	0.037925981358179	0.291763247405348
Vps37c	302.272371576593	-0.181891377983139	0.208560605993243	-0.872127203106762	0.383138987308461	0.713839107111768
Sec23a	620.493893087454	-0.0584178693407826	0.177986308272841	-0.328215523472918	0.742748711366253	0.909800797940263
Rara	274.860696975399	0.102649815959022	0.332112824679222	0.309081156556263	0.757259792768102	0.916742939430893
Med1	1027.6223167852	-0.470095190791745	0.180678587633488	-2.6018312238822	0.00927274739917164	0.162627330491939
Ap5b1	21.5482632138995	0.263747914052499	0.522184746957831	0.50508544263128	0.613498825465917	NA
Bag5	37.6705302494574	1.09179597887908	0.401940833288799	2.71631018412755	0.00660140372065168	0.145218013620963
Pdcd2l	287.401856075797	0.273621060198588	0.219397697558895	1.24714645250613	0.212343802885868	0.566557367129375
Ctcf	1150.03859552249	0.163875714225001	0.174348036615041	0.939934383011365	0.347251219463274	0.688574191574648
Mnd1	280.583199906421	-0.270142458235394	0.378007385295045	-0.714648625249849	0.474826190392719	0.775920245493683
Tktl1	5.52040897671996	0.49427919361186	1.19149561360266	0.414839289351084	0.678259555583971	NA
Lix1	13.8385160758231	0.415961092329738	0.662381003269953	0.62797859581763	0.53001796173788	NA
Ctnnbl1	20.4809692944735	0.240909789508558	0.547739012418514	0.439825873356789	0.660063226814785	NA
Snph	4.7907370507895	1.4945725990452	1.23051946524213	1.21458671826139	0.224523757044898	NA
Ppm1m	45.94986409386	-0.0417990599057269	0.372126328417593	-0.112324919560168	0.910565783879874	0.972766628755977
Prkar1a	532.259294040519	0.0763870853774358	0.268013160876874	0.285012441655909	0.775634610020272	0.922571034418283
Slc27a3	28.2620035532941	0.483138967169984	0.42852906527868	1.12743570113684	0.259558311738703	0.618217718018419
Impdh2	217.670030816628	0.480331367169865	0.223701060508065	2.14720201182304	0.0317772026243624	0.273536027166995
Tiprl	386.955149156691	-0.117815964464084	0.251980197122984	-0.467560410735698	0.640098981602008	0.864966646193312
Uaca	432.316431130482	-0.174116084096274	0.19564348034049	-0.889966196641205	0.373484037223261	0.707879815028907
Smim31	26.7799695026626	0.307469043407223	0.485144392556825	0.63376810723667	0.526232169714484	0.802070507189081
Calca	97.5510329981603	-0.178314592679452	0.348887602259199	-0.511094666376183	0.609284770499561	0.850592920091325
Phf3	30.7508922551854	-0.13920076614347	0.403573835768013	-0.344920195033375	0.730154367797158	0.903774361853705
9330020H09Rik	46.3462950290865	1.28716250756009	0.435265572474682	2.95718887262779	0.00310457885214689	0.11243080738227
Gm13884	1.77535252511626	0.772578851700599	1.5796519461547	0.489081695231196	0.624783860137983	NA
Ube2q2	569.023790099713	-0.487140188773932	0.268658051204467	-1.81323502716539	0.069795579554748	0.367511558810071
Rfx3	733.066666218	-0.666403730276974	0.292833581272819	-2.27570802289959	0.0228634908541998	0.240876622023101
Bri3	243.818161539562	0.321044430447403	0.267811835323367	1.19876864313991	0.230617918477526	0.588285395580795
Fbxo27	46.1677311172349	0.139821182303228	0.408059671930089	0.342648862216364	0.731862638134532	0.903946602900047
Eps15l1	2375.38232610354	0.11655020495696	0.190140624415076	0.612968455928346	0.539897197344406	0.811391646295329
Tmprss15	6.21562470145971	0.378875228140739	1.26760395364144	0.298890853923536	0.765023325818019	NA
Max	879.348823649833	0.110679491020457	0.213379868298162	0.518696969415132	0.603972075396531	0.84742320910728
Ttc8	49.7606560418888	-0.81262970703251	0.335573152658964	-2.42161716631237	0.0154516190468132	0.203705047830942
Vti1b	231.404866344372	0.124863025992314	0.23622291679299	0.528581340402869	0.597095907314029	0.843024290567945
Cpsf3	386.586926984837	0.318483590050767	0.224539624901538	1.4183847959594	0.15607845206192	0.504860681757932
Nlgn1	19.535836021365	-0.219529824882366	0.933322669755331	-0.235213214032308	0.814043250365626	NA
Casq2	87.973760691365	0.0345519015270453	0.453491861702922	0.076190786307164	0.939267312844823	0.980902426934464
Pidd1	146.382962461427	0.522694077668094	0.278861701183086	1.87438459799441	0.0608774348132556	0.348785504469334
Asb4	5.04269311411279	2.3412831192815	1.31133029841442	1.78542593129468	0.0741922556134414	NA
Orc4	1325.30095240962	-0.534657619982175	0.297378557721585	-1.79790239107534	0.0721924771633086	0.371743716897802
Mapkbp1	77.4916701831827	-0.358112468361739	0.335747332389132	-1.0666129967838	0.286146629147968	0.643901238272147
Mospd1	126.880041328947	-0.33044857829828	0.31671764304624	-1.04335386914342	0.296784430403723	0.652232190283546
Banf2	2.51243904154314	1.67440689985285	1.90673271793201	0.87815501570082	0.379859600345946	NA
Dclk1	35.5980938352289	-0.751743376015287	0.580095174628356	-1.29589661988983	0.195011103926911	0.54937211837107
Gpcpd1	544.45679548242	-0.159323900131374	0.301745032330355	-0.528008361565813	0.597493532451243	0.843260944686378
Sinhcaf	911.666090481926	0.111800405999077	0.206325521749103	0.541864162277654	0.587912086606266	0.838547509776506
Acbd5	261.074296646946	-0.370365491085584	0.196362997153036	-1.88612669624786	0.0592778836154159	0.345936430187667
Myo7a	6.04726325350001	0.0743149453925147	1.01099800870782	0.0735065200449785	0.941403055867365	NA
4930548K13Rik	2.65261357159433	0.0993540322676057	1.72799083091966	0.0574968515398476	0.954149414068799	NA
Luc7l2	1758.48769806161	-0.396592287436108	0.225116167564132	-1.76172281061566	0.0781161418974228	0.382584573339742
Dnah8	438.717205182726	-0.242689299909347	0.348272437298631	-0.696837515457044	0.485904485301645	0.782229973841521
Evc	76.2795761947701	-0.440332948724816	0.493819389008887	-0.891688253894971	0.372560051165933	0.706968249101657
Shroom2	481.170745238906	-0.245117174872677	0.279308892449731	-0.87758457213027	0.380169204701162	0.71247368022698
1500009C09Rik	5.60044672308839	0.360958099471866	0.885979208169032	0.407411478896692	0.683705797541667	NA
Kmt2e	474.314885711394	-0.175655096735903	0.212906118012945	-0.82503545870496	0.40935145990822	0.734222557613653
Setd5	1468.02053534531	-0.173125628947432	0.299652655523321	-0.577754362447017	0.563429971048523	0.82448077948463
Pcyox1	109.957592576074	0.216949562021678	0.336805966856776	0.644138119185796	0.519485873603234	0.799610722674036
Arpp21	10.3490989637755	-0.675880950430621	0.964974222244854	-0.700413477220454	0.483669122041807	NA
Smim4	114.248994425479	0.318507889038348	0.300850088258764	1.05869302176969	0.289739606939527	0.646670549461136
Smc6	773.723809054523	-0.13268139901149	0.233528189903336	-0.568160096930529	0.56992626371686	0.828364443864665
Nsmf	3.21868587594676	-0.145721666677063	1.24594230860691	-0.116956993650849	0.906894133608672	NA
Hmbs	191.35307614069	0.470123170374861	0.27668795472747	1.69910963720094	0.0892985279054088	0.400212028360817
Slc35b1	147.176701633329	0.138037912428553	0.278043950254415	0.496460765653222	0.619569361953987	0.855480270359812
Synj2	120.836679970686	-0.000411597059396136	0.411100318977921	-0.00100120831922352	0.999201151473407	0.999874841669572
Suds3	377.604752710359	0.228608104475914	0.274073315460086	0.834112960220697	0.404217332577615	0.730513021347869
Ptk2b	146.393051678575	-0.405546432804241	0.348504814906403	-1.16367526489744	0.244555637093548	0.601223466775677
Gfm2	621.267805528382	-0.240876020839718	0.181193523887843	-1.32938537576442	0.183720860122931	0.538784970294808
Rlim	1664.8997279686	-0.41592785635622	0.319522458317309	-1.30171712669779	0.193013102672068	0.547823206128281
Ddt	142.498359935338	0.380798991510578	0.460774297974576	0.826432796239839	0.408558625691836	0.734222557613653
Epha3	14.6938167464649	-0.164825892199433	0.815217045736339	-0.202186513470845	0.839770916095917	NA
Gatad2a	3070.276438062	0.262276162683334	0.139055940383117	1.88611980157576	0.0592788124980785	0.345936430187667
Shc1	226.230113479433	0.317628060110455	0.197698208808904	1.60663094533889	0.108135349988968	0.435207876714193
Anks1b	101.953504802827	-0.221445657316283	0.512122263816706	-0.432407791971217	0.665445055900339	0.876202843513531
Cdk6	2686.69354490218	-0.113467191665013	0.179196090612352	-0.633201267266882	0.526602218273831	0.802339840856265
Kdm1a	1493.31323023113	-0.195725659629814	0.147727269477666	-1.32491218663867	0.18520027838385	0.53893376522995
Scaf4	1232.15006774488	-0.308944739351088	0.191729694490559	-1.61135571707856	0.107102213194327	0.433105671456841
6030466F02Rik	1.71765544096734	3.63348565660403	2.09718847587322	1.73255084052049	0.0831755332849333	NA
Plcxd2	45.2382915580332	-1.3938941421868	0.311092209294811	-4.48064625387598	7.44173646159124e-06	0.00763454508809611
Morc2a	912.72561371121	-0.496952069803505	0.207079609307482	-2.39981170268486	0.0164035074149286	0.20775935036753
Atp6v1c2	17.0859564628665	-0.506267307859986	0.50623426194003	-1.0000652779206	0.317278918202517	NA
Map1a	31.7201479998428	1.24027356083468	0.46053609744804	2.69310824429916	0.00707892823529766	0.148429572359119
Runx2	11.5507168357733	0.972584063905046	1.08238086339614	0.898559921739014	0.368887114443814	NA
Gja3	2.78664792838092	-0.63439250901715	1.32162753374618	-0.480008544630537	0.631221317256705	NA
Ackr3	60.3542242159106	1.11741501292834	0.585673688958308	1.90791396983498	0.0564023364039496	0.336651948824722
Socs1	11.4666987827252	0.988095621002237	0.814927562353803	1.21249503225571	0.225322943058432	NA
Sort1	88.2250957688759	-0.766028620919271	0.440502329175546	-1.73898880932818	0.0820367313576005	0.386249307172539
Rangrf	22.7475573116521	0.410973598273718	0.436009428680519	0.94257961236626	0.34589597206362	NA
Phyhd1	107.315957548395	0.00270145851249412	0.320727826831786	0.00842290031139384	0.993279577348128	0.998410976251325
Slc4a9	21.5289113929873	0.209988813949516	0.546167427333811	0.384476999982597	0.70062493972274	NA
Specc1	261.17021737819	-0.784944095334382	0.365029289294397	-2.15035921323377	0.0315268119554053	0.273146033622153
Gtf2a2	309.035011679404	-0.0711989325260884	0.271936889779534	-0.261821529928547	0.793459039439277	0.929722401451087
Deaf1	782.289825185726	-0.000890211380316119	0.178546216734433	-0.00498588766873848	0.996021853689396	0.999031785519939
Mtarc1	4.09076159282857	0.606905552319825	0.984462173120182	0.616484379888647	0.537574878019503	NA
Set	1422.53744109441	0.376669663613876	0.199311874601771	1.88985058901518	0.058777945453431	0.344397255681188
Glra3	16.8019520675425	0.274004555943116	1.00273090287594	0.273258314027463	0.784654656852527	NA
Dnhd1	24.1766426207734	-0.791116917550887	0.441365456750337	-1.79243052543279	0.0730640287177071	0.371743716897802
Pgpep1l	22.6535290965057	-0.845468175773977	0.499476423589407	-1.69270887642335	0.0905108948496822	NA
Notch3	63.8248000682765	-0.335256233364945	0.39720464111892	-0.844039063643698	0.398647577106093	0.725002455634553
Gtsf1l	125.485899222356	0.477845325800099	0.360090120288991	1.32701592983613	0.184503413207891	0.538784970294808
Rnf212	3.81468119415621	-0.622577774827046	1.2712782653754	-0.489725807310331	0.624327937398037	NA
Tceal8	180.722750895291	1.30611913952713	0.337710814506674	3.86756681581282	0.000109926714340175	0.0275671771406416
Gm5087	9.83691657220274	0.855062045202028	0.854777991861139	1.00033231241749	0.317149714831263	NA
Slco6b1	8.86474367062867	-0.3449776925168	0.856255401134696	-0.402891114099416	0.687028328559092	NA
Ranbp3	801.854072082096	0.200049769954231	0.216245857556026	0.925103362511355	0.354912144168	0.693991460070761
Parp6	93.7452147427042	-0.423635181578019	0.288847435283364	-1.46663992762278	0.142474032401611	0.485212721206227
Gng10	12.2686029567099	0.0893032864172989	0.605809323979824	0.147411541688772	0.882807196093697	NA
Mrps18b	113.987146049027	0.667877290735359	0.282361894444672	2.36532373480809	0.0180143162421175	0.216728740716733
D16Ertd472e	264.271154688908	0.375084129240134	0.376986580807294	0.994953529743457	0.319758866200274	0.670940018391052
2310039H08Rik	32.6579861739215	-0.118608995930067	0.51754572600203	-0.229175877552512	0.81873222059702	0.939605114537333
Rps10	1127.64483320455	0.500775296251962	0.307581163046093	1.62810781808806	0.10350202609808	0.42815995766746
Arih1	1819.54268786382	-0.461024876290946	0.20032802372061	-2.30134989468034	0.0213718616299721	0.232561050533886
Dancr	67.1056985516729	0.990746062402913	0.654199689834291	1.51443982288324	0.129914325529076	0.468696663553589
9530026P05Rik	52.0547705937703	-0.375288712803893	0.425201686349177	-0.882613415826634	0.377445177520471	0.710426224796103
Itgal	25.6019226127197	-0.252794966401033	0.609410880903509	-0.414818596652296	0.678274704788797	0.882617403258137
Sirt6	147.808086262256	0.8726226704273	0.319154060579159	2.73417379946155	0.00625370255144899	0.142571784430509
Rgs12	140.322199482091	-0.288636018300823	0.348126551117492	-0.82911233680481	0.407040843490827	0.733310331863663
Hfe	4.96965927431067	0.524783553279874	1.07058619350407	0.490183374738132	0.624004144163484	NA
Tdrd7	10.507497730353	-1.26270008570297	0.619801037969906	-2.03726681361943	0.0416233115722093	NA
Ak2	490.535948344086	0.151594960082194	0.278941563035611	0.543464940944785	0.586809723292667	0.838219083095392
Znhit1	48.5134743690454	0.698011946416082	0.419398246547072	1.66431775087963	0.0960489469125353	0.413837354050758
Prx	187.923595259634	0.381824838698231	0.29812415623204	1.28075780079037	0.200278750506869	0.554726499331164
Zxdb	4.94911087261866	-1.73027094447554	0.956027888412471	-1.80985404866037	0.0703184236762459	NA
Alas2	448.198076471813	-0.15814532101099	0.349707213638376	-0.452222072760914	0.651109008403988	0.868906505144988
Fiz1	305.578717761788	0.866713206490162	0.339057605899101	2.5562417459766	0.010580958071995	0.174315491740822
Serpinh1	55.3065741031427	-0.203110999551554	0.549875955924672	-0.369376033563792	0.711847459334076	0.89600957634239
Vmn2r65	1.95243026788407	2.06221461099153	1.79098261840751	1.15144311831747	0.24954998361743	NA
Myh3	7.1273558164597	-0.218024633400818	0.847698535574853	-0.257195953810357	0.797027507366509	NA
Grm5	48.9599595763913	0.0994458057124337	0.451777471972575	0.220121214274426	0.825776753374343	0.943071086481481
Vill	23.3702503996812	0.489244205154516	0.536827925390691	0.911361317126817	0.362105028408746	0.699668866493881
1700123O12Rik	35.7976061779583	0.578666826032817	0.56816552212742	1.01848282498043	0.308448558856083	0.661505508683181
Wnk1	1091.07617879318	-0.32710264693486	0.256060211588641	-1.27744425776055	0.201445448155551	0.555335081752116
Tex14	601.655300663368	-0.62032744953531	0.316693190873686	-1.95876472059271	0.0501403469757704	0.321317693320199
Zbtb37	154.131298627402	-0.145348606011521	0.233112563495167	-0.623512537600892	0.532947765875148	0.806208517144912
Egfem1	31.4861645978139	0.605532119544446	1.25605038073979	0.482092222437604	0.629740434627105	0.860793222479562
Eya1	1043.90988319697	0.0568874026717535	0.307787382299211	0.184826948547395	0.853364770119677	0.955948126940694
Adgrg2	38.8313834541416	0.5878420980865	0.356683901595208	1.6480757764998	0.0993371223999377	0.419603585783715
Nkain3	76.8999060200338	-0.447913086854024	0.500683106189273	-0.894603954711224	0.370998837043713	0.706059760808876
Cd2bp2	418.274376171424	0.741517619226505	0.232410367686903	3.19055310056331	0.00142000743544293	0.0821783790203767
Sapcd2	45.1620876497373	0.0977978060334276	0.363057805514935	0.269372547698618	0.787643009407609	0.927384109314589
Kcng2	5.23021237411436	0.985160199231675	1.00892633573599	0.976444131090123	0.328844421185955	NA
Tecr	1698.60027290667	0.341146983395445	0.229250997470139	1.48809378000582	0.136726163596005	0.477104129926071
Tfg	319.884647075486	-0.30457698146066	0.270187007883445	-1.1272821141424	0.259623222066162	0.618241836044869
Gm12530	10.92803007783	0.278077051434657	0.639826394431517	0.434613285501808	0.663843150018636	NA
Trpm3	102.581424900796	0.553253903142839	0.35308041178048	1.56693456981356	0.117129986204099	0.448985018448798
Trpc4	7.46870747409219	0.676365613496393	0.982257703158014	0.688582651295927	0.491085941637002	NA
Mtarc2	364.729178347312	0.520229048875003	0.364930557324855	1.42555628305991	0.153996462891117	0.501675866628093
Itih5	6.42739683821525	-0.932469030264974	0.976264205948077	-0.955140037485476	0.339506884185999	NA
Adcy4	2.8622295364505	0.610642478418707	1.38446211751855	0.441068390887572	0.659163486102313	NA
Mical1	148.416642722132	0.368132060875004	0.313104902752994	1.1757467150408	0.239696105004275	0.597524182227687
Zc3hav1l	118.808270718191	-0.309047277999457	0.310745430809484	-0.994535228384202	0.319962363469418	0.670940018391052
Gbp5	2.13938426635335	-0.503856753877126	1.57923981659329	-0.319050183881531	0.749688458484069	NA
Wnk2	79.0259538259019	-0.651042636732007	0.475326253454997	-1.36967531668992	0.170788277131589	0.521113711479486
Sec22a	419.229699942649	-0.749712414428765	0.253554600911364	-2.95680856010514	0.00310841044778628	0.11243080738227
Ahsa2	126.157218478607	-0.0282611992543138	0.26817662448668	-0.105382783858992	0.916072076481779	0.972924864969643
Tfeb	651.242024973511	-0.0862931940054987	0.298056075409692	-0.289519996822358	0.772183479566585	0.922104559215754
Tgm1	80.4169411473912	1.09816291263863	0.35357771776452	3.1058600626242	0.00189726478708887	0.0880368621531247
D7Ertd443e	5.82005116842158	-0.596933162393564	1.05995461119345	-0.563168607494851	0.573320077202143	NA
Tlcd2	9.81604556166355	0.519386420148114	0.677267835229753	0.766884817395646	0.443150001369414	NA
Cbwd1	380.512955684353	-0.366344096555461	0.243449517365111	-1.50480518721275	0.132374169762454	0.472326494232321
Lrch2	375.199615288333	-0.222734794552369	0.246885288479679	-0.902179291135455	0.366961633763364	0.703264267201218
Zdhhc6	253.779762692022	-0.470627903671997	0.207627533217893	-2.26669313254375	0.0234089782336157	0.242853465899041
Cbx3	716.220789561271	-0.0254404525982969	0.189331427176739	-0.134369940467139	0.893110050079057	0.96674786955377
Fndc4	3.00780297135403	-0.244775480705014	1.22766663671792	-0.199382693464248	0.841963397316575	NA
Slc25a28	274.286271886729	0.0508457563757667	0.257131262343418	0.197742413397631	0.843246603780469	0.95093813567129
Gbp4	6.92933245889925	1.74489027437644	0.877415977420727	1.98866936467896	0.0467377095634981	NA
Cdkl3	115.664626211032	-0.00597648672942305	0.26382500034587	-0.0226532236201573	0.981926888392998	0.994089134524033
Etfrf1	134.957973401112	0.432546451830405	0.269216131006903	1.60668846332731	0.108122725623855	0.435207876714193
Gm10549	2.54408425232011	-0.274178815689689	1.31944500239323	-0.207798593493763	0.835386230873832	NA
Atn1	27.8611953059131	0.455509834968889	0.486655974238632	0.935999677557703	0.349273353729298	0.690043549448775
Zfp111	412.889243483781	-0.150226707134625	0.211515011533561	-0.710241349043865	0.477554483497301	0.776262360770419
Sema3b	40.0807275979169	0.560787929523982	0.399456745774801	1.4038764783813	0.160355635059398	0.511045846270913
Rbm43	22.6453592248946	0.577322612311997	0.481261726087847	1.19960217282397	0.230293882304732	NA
S100a3	2.16900976670367	-0.580310800688946	1.36048227990005	-0.426547856787655	0.669708683820757	NA
Kif18b	518.884450859759	-0.0811651199653803	0.241417136529144	-0.336202811168635	0.736717933167788	0.906291124662657
Hsh2d	10.5637500019499	0.676130961547232	0.718494666892877	0.941038246631884	0.346685259650013	NA
Sgsm2	109.842949448318	-0.43038027040804	0.344517691067886	-1.24922545798449	0.211582623098552	0.56588910794818
Sem1	714.919532240844	-0.167877676688631	0.230929919817373	-0.726963733505794	0.46724817260908	0.770900286896881
Shd	1.70944064295264	0.442846146036236	1.55846135778759	0.284156000290509	0.776290832834362	NA
Gjb5	64.9706029130381	0.903583429405079	0.512183238376337	1.76418000766584	0.0777016775692441	0.381265465750967
Rnps1	581.222272395412	0.295766199305921	0.197915375654234	1.49440738663294	0.135069172084894	0.475633221229372
Gpr83	4.93685513496599	1.39865407823589	1.11512076534808	1.25426242762083	0.209746635686397	NA
Rab23	301.875655155233	-0.0576085301649324	0.221260502474922	-0.260365178242609	0.79458210062493	0.929985901861712
Ext2	503.80521628772	-0.1220745771539	0.17660204955578	-0.691240998963282	0.489414102864762	0.784299652205175
Scin	4.82995472586633	-0.703145808522836	1.36756436919995	-0.514159204757719	0.607140687146581	NA
Clec11a	16.0790361856618	1.136359560636	0.590857007447488	1.92323954241499	0.0544499733523209	NA
Map7d2	89.5979601757774	-1.22815114745206	0.288269376970546	-4.26042877102949	2.04035100786008e-05	0.0124038412919236
Ola1	633.344498540507	-0.438377122486552	0.194230937468877	-2.25698917072259	0.0240087514524803	0.244561649030291
Lrrc46	5.42088519991004	-0.205174631093456	0.877434405023849	-0.233834723050185	0.815113291655374	NA
Tmigd3	2.85568643399361	1.33236342293678	1.42214912259641	0.936866184963987	0.34882739519173	NA
Dpep2	2.80638408809342	0.575385188102829	1.22413243056997	0.470035082589001	0.638329952993229	NA
Slc25a51	167.413219113129	0.754269601228777	0.279462257513863	2.69900346450669	0.00695474523244962	0.148429572359119
6720489N17Rik	100.60560146321	-0.428242406142436	0.349640653501962	-1.224807246678	0.220647853947888	0.577326925991634
Zfp703	6.13839380502326	0.28863257812256	0.819680768898062	0.352128034564705	0.724742244599869	NA
Slc35g2	8.48892088422613	-0.0168883466621452	0.78930493724594	-0.0213964791872105	0.982929382125587	NA
Clasp2	1678.72825596936	-0.423808893786973	0.236684930310119	-1.79060362327112	0.0733569252001532	0.372729806791413
Pak6	17.088261052695	1.01523497211903	0.552762624896653	1.83665632659017	0.0662606464024106	NA
Smim19	148.409150199168	-0.572610462632116	0.454713438881991	-1.25927763217203	0.207930069498467	0.562789625245185
Heph	10.2785007857634	0.434811530882075	0.758389033316572	0.57333573110962	0.566417396755078	NA
Sh3d19	893.100758775497	-0.30340089027296	0.228584568097759	-1.32730259438688	0.184408605992707	0.538784970294808
Dab2	12.2996865968629	0.158546254569724	0.768950628183781	0.206185220167127	0.836646232409553	NA
Arhgap44	1405.19770956385	-0.595429382245506	0.267699185215022	-2.22424801841381	0.0261317619508197	0.254134712716781
Ppp1r32	2.84561271729574	-0.722045044372892	1.1646285203875	-0.61997884452688	0.535271715114176	NA
Tead3	55.7649237296314	0.40858873182465	0.468369258695426	0.872364537678484	0.383009540110758	0.713776759945854
Gps1	130.244330070026	0.640665672585953	0.278516251023186	2.30028111549088	0.0214322988529235	0.232561050533886
Cdh16	28.237659237754	0.212894465285319	0.55908377585488	0.380791706859652	0.70335781346252	0.891618436689372
Shmt2	325.036510982432	0.0395499007184258	0.244810943166051	0.16155283014289	0.871658005324094	0.961713143180558
Ncor1	3377.52589690914	-0.390151675321489	0.156123821833545	-2.49898875610064	0.0124548262688898	0.187653824358373
Dhrs3	16.5530369811565	-0.392640136588122	0.674829260986461	-0.581836264797058	0.560676974353515	NA
Rs1	14.4366368055856	0.265758655225824	0.578489475400593	0.459401020289593	0.645946215715881	NA
Rps7	1046.57289812907	0.642474173890208	0.319142223072829	2.01312808974071	0.0441011558333328	0.305852370719667
Klk5	1.2779922878169	-0.805202416709947	1.82036761110014	-0.442329566731481	0.658250738517662	NA
D030068K23Rik	171.476421339228	-0.464538469360296	0.493686616693304	-0.940958198283271	0.346726281326827	0.688574191574648
4930547E08Rik	2.13290997083922	-0.668772844553419	1.33259446730701	-0.501857737639358	0.615767595519731	NA
Mpig6b	4.09369484057389	0.660563881491163	1.0122432925923	0.652574224324565	0.514030807203567	NA
Lgi1	16.232581701977	-2.40996273521098	0.682650891556913	-3.53030042883942	0.000415088037036671	NA
Cep131	72.0407668968321	-0.484196652799829	0.309362196631862	-1.56514486279013	0.117548946374235	0.449674528757032
Masp1	7.30406929229993	-0.221776858450315	0.824236010764014	-0.269069605736762	0.787876119278629	NA
Mapkapk2	194.068630695518	0.264519914199156	0.201054524489536	1.31566257894844	0.188287319451113	0.542738799490628
Ppp2r5c	2241.49937617595	-0.131451793933636	0.198346497582992	-0.662738165460338	0.50749826196649	0.794156087410613
Commd4	60.944803394946	0.722938247547088	0.390289168662183	1.85231440069205	0.063980689001964	0.355558938010967
Utp23	136.822719041096	0.102333729070427	0.226359813488407	0.4520843496616	0.651208217780012	0.868906505144988
Ppcs	45.8891324204662	0.522367224866717	0.444604718434115	1.17490256672597	0.240033698622974	0.597524182227687
Mrpl19	195.199885773195	0.347706865471088	0.219703333890984	1.58261988706834	0.113508127940771	0.442160588129651
Hormad1	42.175185515535	-0.914186990549636	0.446585307468556	-2.04706015908059	0.040652178151826	0.298489401557555
Tctn2	77.2105575833865	0.396299763697257	0.284884555752012	1.39108897164025	0.164198448692257	0.515510656756
Tppp3	5.76328991325629	0.794707137939776	1.00949280016637	0.787234082114111	0.431144849297938	NA
Ooep	113.806718022817	0.329799108938913	0.311900436886719	1.0573858511737	0.290335526183537	0.647207567492728
U2surp	1850.82252292138	-0.241994782900423	0.230450912300875	-1.05009253590837	0.293675570113252	0.649653521954311
Plekhj1	53.8674330441932	0.696462467616166	0.322091586062673	2.16231189435867	0.0305941435253537	0.269730398190326
Cux1	2123.58628741924	-0.292773203396562	0.19753187051562	-1.48215679136907	0.138298580558547	0.479330307617693
Gm45927	12.3507024189331	0.418119500776542	0.700225083284613	0.597121569560504	0.550426218013907	NA
Mpv17	310.284778339996	-0.0424622884839379	0.23176443093938	-0.183213137200696	0.854630786841309	0.956383409528756
Ankrd23	21.44268592268	-0.812302729432623	0.489515446977845	-1.65940162756373	0.0970348885514639	NA
Hsf3	6.51454513852323	-0.642583311222067	0.783600713266549	-0.820039211734977	0.412193753990706	NA
Radil	80.3467471569894	-0.316933509467517	0.366946990807027	-0.863703797571646	0.387750626950102	0.716948635786628
Gm10653	7.69336856403054	0.286568746116433	0.741008499086359	0.386728015224878	0.698957573692451	NA
Nanog	1100.08103997469	0.58876162484501	0.343412014336081	1.714446787726	0.0864467019124352	0.39553478078856
Nit1	39.2463848567865	0.400894489660744	0.351823973591447	1.13947462297234	0.254505246930713	0.613039853065762
Rnf25	86.6651996396539	0.35774996747684	0.288268401508845	1.24103080880289	0.214594367828626	0.569857438251536
Tmem33	582.298750000098	0.155542803869481	0.249907048700795	0.622402628009532	0.533677152822176	0.806792493869978
Osgin1	16.1486456304866	0.629700614205152	0.809265285600574	0.778113957696625	0.436501834958951	NA
Nfix	88.171955107514	0.33980676129973	0.33401280121374	1.01734652104631	0.308988613118072	0.661826675131064
Stk35	650.26706870248	0.105778298801161	0.202864219370312	0.521424128559957	0.602071346589881	0.846182581774542
Pex26	96.409159811465	-0.0559445337306278	0.453431317281456	-0.123380392130925	0.901805883244885	0.97005808716219
Stard7	343.822189091055	-0.218207785774233	0.175735851841674	-1.24168053067978	0.214354456090695	0.569710324301341
Stat5b	101.853566604792	-0.74487706173273	0.31903566296094	-2.33477679209777	0.0195550841914375	0.224267403557289
Ubac1	415.638564829957	-0.0749734883144767	0.236552924933695	-0.316941709072045	0.751287832986565	0.913473463386652
Stat5a	34.2818735165047	-0.766043494409796	0.406415296620841	-1.88487859777695	0.0594462302485224	0.346513795637694
Eva1c	24.3741105372053	-1.13066760950267	0.612184854585281	-1.84693822631177	0.0647560937370001	0.356648373754049
Dab1	1118.78708150728	-0.768789929926241	0.388723013165092	-1.97773196823758	0.0479589518505135	0.315503123883353
Gpx6	2.04498442294108	1.98418066542202	1.94449666871474	1.02040836446046	0.307534828557341	NA
Clba1	25.6288679187785	0.302727363597927	0.571491412802427	0.529714632304694	0.596309801287489	0.842377864125216
Mical3	870.993187547462	-0.150980319347359	0.207064726688716	-0.729145527399897	0.465912647963889	0.770371338019425
Gm10516	3.17732050997876	1.5733162801072	1.33855516832648	1.17538396424425	0.239841136046412	NA
Cilk1	342.173360460157	-0.223006315276496	0.174477106771082	-1.27814083694708	0.201199772242204	0.555335081752116
Slc38a10	810.743238934918	-0.175178853138397	0.204468992254404	-0.856750215311068	0.391582944912255	0.719737968784125
Zfp451	811.164407697559	-0.111794428978875	0.252346990940222	-0.443018672671067	0.65775222861158	0.87157148933325
Bloc1s4	42.6928819759966	0.707022131841934	0.409618172331501	1.72605167348324	0.0843381168645789	0.39102532819095
Abhd17c	726.470394844224	0.267700196917429	0.210331749793868	1.27275219827622	0.203105988543759	0.556728462646664
Acad10	56.0133898072943	-0.556493107266313	0.413522810889365	-1.34573738766541	0.178387224265576	0.532207484144252
Snx10	1098.26963591524	-0.195679213319761	0.228109531593027	-0.857830060643297	0.390986308118188	0.71966734417122
Sh2d4a	277.504167195209	-0.276766269525086	0.341130551250706	-0.811320676234836	0.417181539265193	0.737353966638784
Metrn	16.271333574369	0.247218669493602	0.541489583001865	0.456552955503024	0.647992399850661	NA
Rab43	75.4035403053399	-0.41885242147355	0.27559421593198	-1.51981571912572	0.128557297303085	0.466942462076576
Abcb8	195.808771145037	0.319090109473842	0.272694659551994	1.17013699497478	0.241945842771818	0.598676059377394
D14Ertd670e	1.7702523348255	-2.07053781264989	1.44494201732531	-1.43295563961979	0.151870514999122	NA
Optn	239.925681517204	-0.244917316022216	0.2120642660686	-1.15492025395259	0.248123084451536	0.60474589819076
Sidt2	135.073791665831	0.426062455531331	0.290316901868316	1.46757716409011	0.142219114748589	0.484876951642847
Pum1	5479.86392277789	-0.198041315962819	0.195803846141223	-1.0114270984237	0.311812056800611	0.664551286306874
Oxr1	1273.61585855567	-0.244160713795277	0.193606271615912	-1.26111985814002	0.207265666974559	0.562184617057211
Gm11545	3.37111269583312	-0.119713017806156	1.28755451774678	-0.0929770476947676	0.925921795508235	NA
Cyp3a59	1.40980830735254	0.558666009926542	1.82524981905992	0.306076463666918	0.759546427774633	NA
Zfat	707.657822498861	-0.147172886222728	0.18986117347908	-0.775160521374023	0.438244812968051	0.750014060410139
4933402J10Rik	1.7612638521029	-1.84695060666593	1.65436825304353	-1.11640839533043	0.26424736153512	NA
Mecp2	1119.8694645283	-0.25379174063208	0.245249135107955	-1.03483235739186	0.3007472088229	0.655613152672756
Efcab12	186.093415341116	-0.31791101224322	0.249144994473981	-1.27600802462207	0.201952682427054	0.555456012963515
Gnb1l	471.895595759357	-0.538385126659676	0.197341005577801	-2.72819693546875	0.00636815767356109	0.143156691924576
Ap1b1	531.661575478288	-0.379225761655448	0.18162954834886	-2.08790786027316	0.0368061470060814	0.287923562821784
Tbc1d4	224.595595963199	-0.18397399964711	0.345801102780344	-0.532022593820273	0.594710347129251	0.841678975583407
B4galnt1	6.89237428447123	0.383203106411669	0.930886564330595	0.411653923362008	0.680593101844178	NA
Oxtr	3.47945564662712	0.836352031619078	1.12217104821278	0.745298172636954	0.45609148557829	NA
Prickle2	588.761744374863	0.363973522626799	0.343908533645679	1.05834396945146	0.289898653940974	0.646670549461136
Gm2381	1430.03411411239	-0.241861080287521	0.30591389812128	-0.79061815031246	0.429166852027031	0.74406943080735
Gpr161	67.0363859725608	0.409253575540321	0.299707429480344	1.36551027864046	0.172092724733251	0.523712650430099
Carmil1	1056.00191635842	-0.245470997947166	0.240303285687448	-1.02150495880626	0.307015260917514	0.659559721959669
Myo1b	1526.98191598757	0.00523570847445554	0.224691524503786	0.0233017622094033	0.981409566056734	0.994089134524033
Rngtt	2404.24114842388	-0.345859660795016	0.21319310867861	-1.62228349189468	0.104742661695045	0.430138623445627
Larp4b	2016.78054299685	-0.0756511677178948	0.168636247956084	-0.448605614954121	0.653716182565274	0.86994722478924
Sh2b3	202.216077187131	-0.0393240628260557	0.203748756761852	-0.193002713003147	0.846956843368883	0.952708859759845
Ap4s1	132.022482591309	-0.017385867849298	0.245811395361282	-0.0707284860563323	0.943613849010706	0.981843281043561
Ntng2	6.84988346829201	-0.591094708791181	0.855273894336629	-0.691117445189471	0.489491738051774	NA
Stk26	38.1405160179615	-0.170357886172837	0.361060799396062	-0.471826037215313	0.637050964487411	0.863314465695863
LOC666331	66.2300313850803	-0.55649781852093	0.527621172780007	-1.05472988430084	0.291548880067534	0.647790728797425
Ubap2l	1163.77157434706	-0.313475917719275	0.227913815351614	-1.37541428647342	0.169003042312048	0.519668891064291
Tsen34	190.355060219816	0.587431026793246	0.24988546848416	2.35080107041312	0.0187330459402163	0.220672635674464
Nup98	2094.64248931588	-0.234952825053237	0.210265745424765	-1.11740894637213	0.263819511676218	0.622975959191719
Nbr1	679.742556790112	-0.216473925021043	0.20052966190105	-1.07951074653415	0.280360105730921	0.637361763330669
Fen1	202.014068358282	0.997512607901674	0.322900141612472	3.0892293912303	0.0020067642853934	0.0895112053781206
Xpo6	2114.04146499941	-0.203080745624771	0.15311668302653	-1.32631364271118	0.184735829764825	0.538784970294808
Mybl2	4048.50473562466	0.164333341709318	0.197044911660306	0.833989268358369	0.404287031266602	0.730513021347869
Vamp2	89.3187478949144	-0.321274398112231	0.329902536783437	-0.973846400954261	0.330132810091855	0.676632637131054
Vamp1	66.644417739081	0.180614418420452	0.30990310491546	0.58280932186763	0.560021668919666	0.822068727290234
Ahi1	83.2559030952801	-0.25475766613089	0.427198426082607	-0.596345048522318	0.550944742393456	0.817732581631953
Arpc4	364.775055733114	0.649033382137547	0.28513379759569	2.27624149648459	0.0228315595228931	0.240798270295186
Vps8	977.07372212225	-0.446131720446982	0.272937566797252	-1.63455593776281	0.102142170872403	0.425655243092712
Mapk10	20.9064136541966	-0.505205023882561	0.649593558457861	-0.777724805464391	0.436731265417865	NA
Pccb	318.980404953946	0.062175696651865	0.200488027453355	0.310121743635443	0.756468377825745	0.916362424434696
Bpgm	100.199085605621	-0.283707565705906	0.254038579189917	-1.11678929480159	0.264084427138749	0.623210531213046
2310057M21Rik	364.5675470487	0.125199340632314	0.220877415410498	0.566827262079431	0.57083154660541	0.828851518713594
Ubr7	692.189332243506	-0.0776802450964244	0.190145582932543	-0.408530368670108	0.682884339660546	0.883872599000448
Lbh	5.44923348517562	-0.106560913544197	0.996363992510757	-0.106949783758918	0.914828817919257	NA
Hspa13	136.319479536601	-0.139646944018049	0.363165053870084	-0.384527482834308	0.70058753034671	0.890295497353538
Tspyl4	21.6840488825359	0.0344896514890698	0.471495081559393	0.0731495467036494	0.941687114663869	NA
Atp12a	3.79673813864099	-1.38368615576028	1.21879363446627	-1.13529158393268	0.256253167306841	NA
Cutc	21.9031722493796	-0.00619886441753934	0.527467339050899	-0.0117521293900269	0.990623373241935	NA
Sprtn	432.356883876466	0.410812199608734	0.267228412128262	1.53730734070132	0.124218064718174	0.459305655420902
Prkd2	40.1624114140231	-0.38270353553428	0.346815331659748	-1.10347928882723	0.269819080872844	0.627898613633921
Proz	59.61356039529	0.724233306388783	0.449404279572435	1.61154074250877	0.107061914493648	0.433105671456841
Ube2d2a	959.474026981032	-0.238212557146616	0.197554245220848	-1.20580834332522	0.227891397746941	0.586355317732381
Sult1b1	2.59061718345021	-0.753217113217403	1.49138882102899	-0.505044092188995	0.613527867567481	NA
Polr3k	42.8000393053038	0.00958313142967615	0.418092060523232	0.0229211035906377	0.981713206585899	0.994089134524033
Tsc22d4	109.939355207782	0.272007263284363	0.478448426921369	0.568519505925905	0.569682264605902	0.828237399299848
Asb3	469.078316633886	-0.79397732335655	0.235987777898153	-3.3644849340427	0.000766866709645465	0.0681029839938675
Wdr72	7.01795417677387	-0.23177656442212	1.24327507416311	-0.186424202687516	0.852112114103437	NA
Eefsec	959.144070892653	-0.567760407137131	0.263282719481771	-2.15646666159737	0.0310472442860159	0.272236326159821
Ccdc57	459.722044809865	-0.49216528199069	0.282975088142609	-1.73925303892001	0.0819902637132437	0.386249307172539
Arhgap4	115.439769058492	0.080620568221199	0.260062274249023	0.310004857313524	0.756557262601512	0.916362424434696
Mtf2	3336.27875990938	-0.439643725301548	0.189714236949165	-2.3173997501271	0.0204819659497817	0.228333642427809
Cxxc5	510.188891310577	0.273416331219777	0.276307729270663	0.989535587518604	0.322401167062842	0.671967133744988
Nmnat3	37.8704170148928	-0.021051375271717	0.47123584556884	-0.0446726951475972	0.964368198078682	0.988096523998359
St3gal6	48.8051550659471	-0.398533725571379	0.414927132111341	-0.960490878346411	0.336808219629513	0.682680197852521
Rock1	1220.31057167134	-0.383893990971676	0.235838762584595	-1.62778156891819	0.103571209993217	0.428289155285252
Atpif1	413.596307806275	-0.2470200236414	0.673902017627236	-0.366551838665124	0.713953338346846	0.896912325864873
Hyal1	44.2788431669157	1.06813434661889	0.519414597139645	2.05641957792672	0.0397420907901708	0.29776501785451
Kitl	90.1580363077886	0.0365100006613229	0.403585886547249	0.0904640173958326	0.927918486634803	0.977280459325595
Krba1	221.803354742917	-0.131404802435194	0.242321674294628	-0.542274242771303	0.587629596762506	0.838356510678241
Pik3cd	73.0727745079738	0.028441101765435	0.342496090683428	0.0830406610150868	0.933819208430533	0.978901008571483
Nfe2l1	461.581346383397	-0.189470458140005	0.278553030967703	-0.680195284473402	0.496380817759078	0.789076986675756
Lpp	1947.86837330885	-0.515427804510585	0.277566494288443	-1.85695253251626	0.0633179076655466	0.354435807542506
Gucy2d	1.49646974264101	-0.58035538348687	1.90917028392933	-0.303983038271693	0.761140813563482	NA
Wac	2141.89741226524	-0.520573320671744	0.258748207655965	-2.0118915040521	0.0442313751895876	0.305852370719667
Setdb1	539.324690063184	-0.210392148405002	0.215412135993296	-0.976695892433609	0.328719729304941	0.67496400021948
Chn2	848.940211683565	-0.604496146620044	0.321406682182389	-1.88078275944808	0.0600014763489302	0.347841262292781
Rnpep	120.25238522327	0.135120491131477	0.327014912048001	0.413193668402629	0.67946472665042	0.883190613184718
Pcdh15	39.2254860706135	0.394787753026487	1.16881187728366	0.337768430231886	0.735537702127825	0.905876128834717
Kcnt1	8.81793652833889	0.0230167929943393	0.784206537284778	0.0293504222421204	0.976585113070022	NA
2810459M11Rik	0.910026657363872	-0.371088230002233	2.09575323106258	-0.17706675790932	0.8594559526531	NA
Gm10548	6.04435703343671	2.17730701953584	1.05289570706026	2.06792278184418	0.0386472847771038	NA
Yars2	380.994178495976	0.0683235103130138	0.212314306513879	0.321803610104566	0.747601479201362	0.911876642108449
Nudt12os	3.68584779417495	1.72593052212478	1.24978509200295	1.38098184493364	0.167284542899905	NA
Fam49b	2119.98076334762	-0.242749941363044	0.17019116729527	-1.42633689644945	0.153771119179755	0.501675866628093
Cacna1g	3.36896486430108	1.34693938987862	1.58566841583372	0.849445808738281	0.395633272400961	NA
Bcar1	354.486682136047	0.848616984642166	0.375957255682103	2.25721666975814	0.0239945392935781	0.244561649030291
Crhr2	3.29312382161021	0.425144018248078	1.34244580017999	0.316693618610952	0.751476091364711	NA
Elavl4	92.3472707408323	-0.546039396314194	0.318090726025633	-1.71661526614326	0.0860494912855733	0.394743296405567
Gm19466	17.1493973764607	0.206532055714907	0.61758387076763	0.334419445666863	0.738063067742735	NA
Gm4262	31.565718642009	1.04784003287015	0.607380316847089	1.72517943668226	0.0844951403112233	0.391271094957799
4930556M19Rik	122.270892089269	0.0415908060864574	0.386652968346371	0.107566240249834	0.91433977794313	0.972924864969643
1700026F02Rik	3.1911908436661	-1.41110574896068	1.4770666670697	-0.955343303332487	0.339404115567774	NA
Kdm6a	2799.07815884138	-0.312779714008085	0.269311994383161	-1.16140283586137	0.24547811626701	0.602269017951637
Mettl1	76.7082848868248	0.201871370008373	0.303995117646938	0.664061224308307	0.506651126454193	0.793855454303863
Aanat	3.31433854379575	-0.490727314458856	1.0462556775363	-0.469031924982629	0.639046816653633	NA
Dnajc2	745.20268743102	0.0532076062015391	0.177261383380229	0.300164678775003	0.764051545768977	0.919322069943801
Mid1	40.6016531933132	0.129237845595644	0.528118206505122	0.244713861411612	0.806677994465457	0.934098183632147
Bcl11a	42.2959932218265	-0.781930996226099	0.678132478144791	-1.15306525115163	0.248883603032097	0.60596579508462
Tpx2	987.264712757217	-0.320632535620568	0.185623164884394	-1.72733039984669	0.0841083425359698	0.390762719439448
1700001G11Rik	7.76523672178491	0.983378849703743	0.788375644430154	1.2473480841922	0.212269893600269	NA
Mad2l1bp	34.0688918470681	0.87826357809356	0.458738953865723	1.914517114129	0.0555541145129695	0.334330813397236
Tars2	153.351762878107	0.0470855354883544	0.22434191700732	0.209882914956183	0.83375905713304	0.946481335856188
Mrps34	33.5519892985044	0.786209225375717	0.639732028471101	1.2289664896952	0.219084370347891	0.575249586597621
Pycard	76.6852516198896	-0.0317247519055317	0.462925574315909	-0.0685309986436009	0.945362944724104	0.982105966921971
Ints12	68.1535551837008	0.233147739932468	0.293825320441199	0.793490974781823	0.427491825527651	0.743311905364983
Mybphl	7.1026719823335	0.226088499922052	0.970274826907975	0.233014908407487	0.815749829146199	NA
Trnau1ap	203.010907355413	0.0293456717244917	0.231773427260442	0.126613616027329	0.899246219646773	0.968924913156565
Rreb1	1191.37283093574	-0.0882622331240902	0.183578680518796	-0.48078694581887	0.630667929087562	0.861126286418865
Gnpda1	349.905613726314	-0.0151263291472591	0.252233628026937	-0.0599695182025599	0.952179911931202	0.983128155563181
Ksr1	314.675327724829	-0.448082567128519	0.363528644197607	-1.23259218848502	0.217727952786956	0.573811290798879
Thbs3	10.2813964776253	0.577929371475795	0.741453822020884	0.779454302225604	0.435712146723867	NA
Sart1	133.830130314935	0.441070074630206	0.345231578537698	1.2776064011828	0.201388242404827	0.555335081752116
Cuta	81.2284252632195	0.674320917483283	0.396109281245591	1.70236081154887	0.0886877515406653	0.399611960151573
Syt17	12.6586807081722	-0.172918464057259	0.650200044898319	-0.265946558161651	0.790280367572694	NA
Amdhd2	240.255801668592	0.197762383464803	0.251932552183464	0.784981463295729	0.432464436959372	0.746460870462911
Dgkk	8.08302522030795	0.70170134842081	0.862233554049547	0.81381818780447	0.415749114165017	NA
Gprasp1	662.987122253664	-0.201953379056215	0.260204415420415	-0.776133559186214	0.437670130643564	0.749712723787586
Zfp7	479.308631734355	-0.0752038986999233	0.274895751447014	-0.273572429926837	0.784413223687644	0.926465341911829
Fam178b	1019.1280629932	-0.121808089433205	0.25587444646503	-0.47604632317144	0.634041376439159	0.862482754715033
Syce2	304.337427987205	-0.0476533830524078	0.273508518856896	-0.17422997737537	0.861684727285407	0.960003382479225
Vezt	358.643596440559	-0.36219620368204	0.236613710023822	-1.53074901553918	0.125831434633572	0.46269395237532
Stil	623.024270133041	-0.379811187113254	0.256904809547591	-1.47841213164557	0.139297500193724	0.481019672486591
Tbl2	286.355331670713	-0.0294227811492106	0.371156118527711	-0.0792733291476477	0.93681521978161	0.979792377686327
Rrm2	913.901964142108	0.868359533968873	0.265722761421877	3.26791551210102	0.00108342702670272	0.0718338471887314
St6galnac2	322.65239237694	-0.0329402046983742	0.383525539511444	-0.0858879039459413	0.931555527230213	0.978721721594499
St3gal1	57.9027434141759	0.392943795488261	0.448236239488186	0.876644413974513	0.380679807422161	0.71247368022698
Zfp317	701.899012399679	-0.115641176168562	0.256718363658111	-0.450459306925816	0.652379289749529	0.869309804806036
Pdia6	440.863211359586	0.204983111442283	0.266221584768016	0.769971794814847	0.44131662388694	0.75169525151248
Mrpl1	712.440989117197	-0.331558329319373	0.21889899154241	-1.51466357603176	0.129857623009112	0.468641917383379
Dcaf7	454.721026598583	-0.228355022720719	0.232284396850725	-0.983083779266793	0.325566206908706	0.673389780968613
Fendrr	2.96440892382978	1.80139075507874	1.43209145750143	1.25787410129632	0.208437291349444	NA
Ccdc163	77.3736302266553	-0.145736489115255	0.335657220349718	-0.434182494162985	0.664155924279157	0.875269238275674
2410004B18Rik	131.427426841873	0.329146632397972	0.333567350491111	0.98674714990352	0.323766609357882	0.672397971485414
Disp3	4.89160713565939	1.0136375463476	1.22419521378016	0.828003193393981	0.407668691391447	NA
Ccdc34	43.800707709197	0.00990746931491035	0.352530210534103	0.028103887323302	0.977579293663782	0.993607381531409
Rabggtb	2282.30274932241	0.58476514422082	0.294047914922841	1.98867298336145	0.0467373098822243	0.313112306919325
Pex11b	2.93570342988524	1.00031643153569	1.24619386997818	0.802697281405509	0.422149724649979	NA
Dand5	200.829275122675	0.219603106049544	0.235357450805828	0.933062052200414	0.350787930720871	0.690869803544737
Mir22hg	50.980221286007	0.357157318934605	0.473349459819205	0.75453200912286	0.450529832463089	0.759366381246009
AU019990	31.7862080847018	-0.311702505185895	0.41091333709617	-0.758560204905065	0.448115685666847	0.757119754833092
Mrps12	104.155916847374	0.972826556839677	0.336610792597433	2.8900634745931	0.00385164047020782	0.123741774026742
Exoc1	641.312466451256	-0.324179614096739	0.208760986380237	-1.55287450839248	0.120453117907373	0.454164194983196
Gm10649	16.5797777064311	0.183996846965038	0.97889322558246	0.187964164176901	0.850904743270621	NA
Nkx6-2	11.619158967753	1.24735623588027	0.691548579921727	1.80371455035227	0.0712760673496808	NA
Lrrc75a	799.591681477756	0.422072586502939	0.434132793777186	0.97222000400081	0.330941110857571	0.677506617808708
Slc23a2	1976.37774193568	-0.0729398425703881	0.179932881054924	-0.405372504140161	0.685203718903908	0.884151342724791
Atg13	690.335312037544	0.146296594202038	0.240064695178814	0.609404869354353	0.542256111123297	0.812784645518199
Setd2	1249.32495661453	-0.0815925992621152	0.193448739348229	-0.421778914336783	0.673186397723122	0.880171800679157
Nhsl1	585.544291641765	-0.268307851272422	0.270618077953944	-0.991463147255393	0.321459478843133	0.671648858045474
Cops7a	245.170930829315	0.436084684926171	0.216483410131942	2.0144023260738	0.0439673103504926	0.305524074695387
Cops6	76.1473121546451	0.803503204844847	0.338338745784118	2.37484832836005	0.0175561625367544	0.214050801374513
Rpl21	2569.87764930186	0.0321503336022024	0.394488927088902	0.0814986971610409	0.935045360948663	0.979302728381036
Derl3	27.6829913437754	0.665551773612735	0.554495699797057	1.20028302087162	0.230029441695048	0.587782401694171
Kctd18	170.899509050268	-0.361192803516437	0.237081556754225	-1.52349600053822	0.1276346605462	0.465836436935904
D330050G23Rik	5.67324900451057	0.424540915232106	0.887289303110608	0.478469551862932	0.632316040618899	NA
Inppl1	104.351421457026	0.0547528497944124	0.35152117049129	0.155759750452268	0.876222397805673	0.962174592047402
Trp63	6.57939370731313	-0.0320467474315345	0.881420230462879	-0.036358080202794	0.970996839214518	NA
Mocs2	97.1248453576693	0.175850387699228	0.337288954662863	0.521364204988565	0.602113082113387	0.846182581774542
Rnf34	183.254528081586	0.275313913201114	0.258396474001755	1.06547085932467	0.286662905768724	0.644420496334672
Ttc39a	59.4228988012161	-0.466796863324556	0.325289427415452	-1.43502008975033	0.151281372890101	0.49860773224121
Tmc7	114.814269126191	-0.277652978443477	0.377304758540642	-0.735885175467695	0.461800579785624	0.767656652182516
Nkd2	44.1066392968822	0.119631068757265	0.690775875307994	0.173183622986147	0.862507096095384	0.960003382479225
Matn2	499.291710209692	0.183759565200517	0.337586165637759	0.54433381431186	0.586211781895694	0.83781661077671
Tmub1	3.02493440391681	-0.433611584862414	1.12059788068438	-0.386946640125354	0.698795711620522	NA
Folh1	6.92531774701541	0.0922991392066798	1.00595526212267	0.0917527276629772	0.926894503418356	NA
Stk32b	10.6450501993647	1.09167669302442	0.854809189604304	1.27709985608573	0.201566995679791	NA
Sdf2l1	7.98879003524211	-0.0131131104902523	0.856553288965486	-0.0153091589970892	0.987785535517261	NA
Ulk2	51.1635220934944	-1.25539423615497	0.481108751468486	-2.60937726101041	0.00907071795108772	0.160695529164874
Rhbg	9.55518298140291	0.484825398272185	0.733403089804955	0.661062661191027	0.508572129532452	NA
Ralgps2	1082.01161029367	-0.22078104051969	0.168172503698898	-1.31282484153881	0.189241977252672	0.544007910534961
Tiam1	945.142091728402	-0.331996975091271	0.338351227807048	-0.981219950768434	0.326484287781027	0.673929977612747
Ypel1	146.491085038745	-0.527533107219246	0.315978493347997	-1.66952219320274	0.0950139358533231	0.411666182686294
Klhl22	849.70850120855	-0.552594439827773	0.777870262847668	-0.710394092974845	0.477459785213265	0.776262360770419
Ndrg2	72.1699669094702	0.237698037737531	0.322580465229589	0.736864328000629	0.461204858940425	0.767365492623958
Man2c1	253.469822988689	-0.046789902214206	0.238737146044244	-0.195989199793545	0.84461861938177	0.951914622962476
Setd6	176.812567974969	0.77400933132951	0.2353791765005	3.28835091887522	0.00100776141127342	0.0718338471887314
Sis	1.64872309138045	-0.29810832720765	1.74210296747324	-0.171119809089143	0.864129560200002	NA
Porcn	60.5021754185192	0.87211032656828	0.364139130660676	2.39499205972719	0.0166207252029085	0.209418788894438
Gm12250	7.44080188913344	-0.0210864807359466	0.881572164322626	-0.0239191771125724	0.980917077534755	NA
Satb2	419.727399636006	-0.602644712849331	0.267402130225647	-2.25370198936257	0.0242149221370589	0.245081072929784
Mark3	1170.7020153668	-0.356293082100905	0.215247495204616	-1.6552716758084	0.0978694017045504	0.41705752981674
Itgb3	39.5502943873913	-0.396501479817686	0.457286321745934	-0.867074874017291	0.385900986459805	0.715784030245625
Zkscan3	498.152678830228	-0.0368481321305866	0.225971369882363	-0.163065489888251	0.870466871144961	0.961552333679609
Ripk4	34.150909846849	-0.290190316693014	0.543338557973625	-0.534087471677467	0.593281017188128	0.840996894732826
Pde1a	46.7069610832749	0.0513735841869096	0.406287888681033	0.126446260442781	0.899378685451043	0.968924913156565
Enpp4	62.1653249345857	0.155036957270729	0.474527542125248	0.326718564272098	0.743880757895703	0.910264761853613
Igsf1	6.54127228814102	-0.146442781581366	0.763430848629594	-0.191821933635823	0.847881689446002	NA
Fbf1	147.766848760516	-0.269011358151686	0.29576485832869	-0.909544695985239	0.363062675973926	0.70060914814736
Atraid	66.8334850131459	0.136250378368071	0.344920129634766	0.395020083380887	0.69282806638361	0.8867301237378
Dock9	1060.45093139314	-0.192296495490678	0.165897904591032	-1.15912552340383	0.246405023528378	0.602759999825514
Wdr76	797.080359328142	-0.133579936779938	0.207880354077516	-0.642580860383409	0.52049610556464	0.799640540771483
Crtac1	134.961443848981	-0.00805100531499839	0.336558624030911	-0.0239215540477696	0.980915181557361	0.994089134524033
Paqr7	31.0791709742886	0.0439865730674237	0.43968239606333	0.10004169705509	0.920311222010487	0.97417867883239
Phf23	111.83826577732	0.668023889785938	0.385442502505529	1.73313499534566	0.083071677583861	0.388505545600444
Ms4a8a	1.40246255307283	0.787551721804261	1.90397540977893	0.413635448104712	0.67914110852728	NA
Tpm1	250.692553697601	-0.120976083942105	0.221466245999794	-0.546250664050257	0.58489364433161	0.83656841271004
Gramd4	71.7782871921367	-0.204240361594905	0.335513221498323	-0.608740128579185	0.542696703941483	0.812784645518199
Polk	487.404887412274	-0.416965095774179	0.280356671987927	-1.4872665337964	0.136944429687572	0.477570423060646
Syne1	342.607003643129	-0.359824203292736	0.299360271010761	-1.20197714305183	0.229372383914089	0.587183521457373
Dbi	376.603078215606	0.410183337218002	0.234124328228582	1.75198938239997	0.0797756336473044	0.385248525960446
Daxx	68.9533479738154	0.899821965208127	0.33705923230531	2.66962562945929	0.00759358600960024	0.152650269111871
Cyp1a1	6.38698679827626	1.13612352642488	1.09123185430962	1.04113852792876	0.297811260555828	NA
Cyp46a1	4.15002777939177	0.115255012412717	1.00001110951584	0.115253731999556	0.908244010412334	NA
Eif4ebp3	33.6412592094213	0.00371671440499321	0.419376957251464	0.0088624669065082	0.992928867049835	0.998301171823602
Mprip	534.90928243907	-0.335033397127195	0.188068987016237	-1.78143883498596	0.0748407887254939	0.376575154969882
Grin3a	47.8730683769393	-0.103561446616114	0.495500453995411	-0.209003737092586	0.834445321266649	0.946784179619358
Epc1	981.58984886363	0.240941346103334	0.197673450906957	1.2188857178233	0.222887571180477	0.579559041652462
Dnm1l	1605.66863478015	-0.473588312967337	0.179271219384634	-2.64174201856257	0.00824808549349078	0.15624618430868
Klk1	11.7090505679933	0.48013649636719	0.697198578689188	0.688665340181704	0.491033892285056	NA
Rfc1	1599.31119084406	-0.0801565446396101	0.16773453401106	-0.477877409754658	0.632737460783236	0.862057155786251
Rbp4	2.75195578650984	1.74671007495653	1.55853411842268	1.12073906776215	0.262398947351998	NA
Rbp1	7.87691667534892	-0.644956158615641	0.714204587120057	-0.90304118770274	0.366504035661797	NA
Zfp850	435.516603783222	-0.0351860828050262	0.172859188546226	-0.20355344197174	0.838702479225615	0.948657660425084
Tnip1	1036.92447301678	-0.031424123725385	0.297889841068405	-0.105489074795837	0.915987738670161	0.972924864969643
Smarcd1	224.299870153775	0.413351247213947	0.230468553963843	1.79352558127646	0.0728889239884451	0.371743716897802
Kis2	107.449023296488	0.963580314441074	0.341887601780056	2.81841257016675	0.00482617526285605	0.131302888892334
Lpcat1	945.909152265133	0.160680860885818	0.223887049978929	0.717687159221316	0.472950202516663	0.774524121807557
Dnm1	2.09533575281029	0.369537844046755	1.41127571126527	0.261846669008035	0.793439657267043	NA
Secisbp2l	304.439609438543	-0.044471938497299	0.214395610692341	-0.207429332875273	0.835674576410473	0.947512066190313
Rragd	323.247392957528	0.179295862875575	0.284133052798801	0.631027826961538	0.528022329838432	0.803511605502731
Lrp8	219.204413173811	-0.0889774938982551	0.330223850830599	-0.269445994510855	0.787586495911958	0.927384109314589
Hsf4	4.4542311442414	-1.0710142234158	1.11268412867363	-0.962550103678122	0.335773347713713	NA
Ampd3	100.364510818919	-0.293167607597193	0.374147154738659	-0.783562306659714	0.433296980462191	0.747522191499954
Mgst2	3.65153091341163	0.440627150511806	1.21640789990928	0.362236344029554	0.717175422482001	NA
Sh3bp1	137.567468111656	0.463187113706129	0.334735511926347	1.38374058683097	0.16643790110813	0.518055794870056
Usf1	281.621577250032	0.538395937975967	0.282685841021515	1.90457341630701	0.0568355449152614	0.33863295764346
Wdr44	8.5878882214669	0.299594260964414	0.777783040462584	0.385190014925282	0.700096640626878	NA
Adamts10	27.113442071244	0.0578308815771934	0.503197584603588	0.114926786905688	0.908503152887389	0.971612782442588
Col26a1	43.2054028241808	-0.201854837944434	0.564897224225837	-0.357330199703257	0.720844624250438	0.899075275187119
C2cd6	6.86165270454524	-0.197234066753133	1.10064628691795	-0.179198411967055	0.857781910611161	NA
Itpa	459.93289362667	0.61335725760872	0.273587614800783	2.2419043276332	0.0249675562939398	0.247591276605545
Rint1	366.319276326692	-0.154515584519099	0.246220514908898	-0.627549595435906	0.53029903702849	0.804682618376564
Vasp	600.936945120466	0.320192384582046	0.255167232720816	1.25483347202489	0.209539218875486	0.563826327255627
Pla2g4a	11.8171608960593	-0.225840340955685	0.716127602728839	-0.315363267796282	0.752485852971793	NA
Igfbp7	46.9137891970463	-0.23617994031347	0.374103772898609	-0.631321995187361	0.527830008124847	0.803511605502731
Rgl2	63.1568631579416	0.0143899345515815	0.331932580138025	0.0433519799279655	0.965420956149877	0.988543696157063
Ptpra	388.159241907564	-0.609192523733431	0.241776065095102	-2.51965604409108	0.0117469559611077	0.181844167381482
Rabggta	190.617454048925	0.558187716850848	0.238052692972424	2.34480740327314	0.0190369104006636	0.222152103209912
Ccdc186	397.152090229562	0.0546123013386018	0.196342186668808	0.278148584698827	0.780898301430669	0.925475482321799
Slc16a11	1.88147574406506	-0.758634984874227	1.49620600230035	-0.507039126769883	0.612127365414948	NA
Timm10b	34.2863652542182	-0.243279296894596	0.378995823974696	-0.641904953841493	0.520934897555202	0.799640540771483
Arvcf	227.493087926287	0.316784682407946	0.26159079902175	1.21099321380033	0.225898005562689	0.583621564279978
Kcnj15	2.45623156542124	-0.00389471980696827	1.66694238989441	-0.00233644535682782	0.998135788018743	NA
Palld	731.476807281349	0.364161380351587	0.262272692701462	1.38848378228267	0.164989779793304	0.516278474603818
Csde1	1666.28973282848	0.00362827465588373	0.184140355676216	0.0197038538486562	0.984279616450905	0.994858528584726
Dctn6	441.880736259686	0.226239980373567	0.204394559187219	1.10687868245229	0.268346383703056	0.627343589265106
Fgd4	683.59995375771	-0.489222653789222	0.274270639382441	-1.78372229302698	0.0744688018233113	0.375672967624527
Tpk1	1953.14966364766	-0.173773744712239	0.274089260784708	-0.634004208025994	0.526078075899859	0.801943953333772
Mgme1	415.118028256305	0.00397282733335608	0.185922802952807	0.0213681553325361	0.982951976126315	0.994089134524033
St7	600.32894077526	-0.425634019275521	0.231566726481814	-1.83806208146639	0.0660532578421118	0.360275985861881
Azin2	106.023263543122	-0.857633563517754	0.283299960975501	-3.02729855861829	0.00246750114358634	0.100890400019463
Ddit3	186.282009630572	0.149798371031867	0.253880329707971	0.59003535722588	0.555166945336555	0.819172642797247
Ltbp1	236.76905936404	-0.691513685139257	0.299762870088749	-2.30686904263535	0.0210621218065332	0.231592254108389
Cc2d2a	276.51933439279	-0.0800013225122189	0.239437683870803	-0.334121685521259	0.738287736812947	0.906690293822407
Gpr135	5.53631603074793	-0.339944280300791	0.877714281281936	-0.387306310892297	0.698529454019384	NA
Ffar4	4.40987223340627	0.704320505793923	1.04832396312527	0.671853864423929	0.501676733624757	NA
Aida	346.088837690336	-0.241784278298085	0.330044466370039	-0.732580918436007	0.463814072737342	0.769105276608035
Homer3	227.244967737325	0.0328732380201223	0.230108197220048	0.142859917279202	0.88640081517257	0.965509959281299
Hint3	58.7235426745357	-0.263348550705468	0.348753947556909	-0.755112745103755	0.450181336564102	0.75915965079586
Etfdh	148.16066730397	-0.233998644144995	0.293544285672363	-0.797149375975832	0.425364282998455	0.742193053000753
Alg6	497.242465552044	-0.397520371288836	0.230248180815697	-1.72648648028638	0.0842599295042575	0.390823388596608
Slc44a5	22.8278950550069	0.896161916642391	0.758656501272582	1.18124858238103	0.237503986708194	NA
Tspan2	55.1474746967228	-0.061625855306004	0.419591904690212	-0.14687093487064	0.883233893712361	0.964340019341956
Rufy3	741.066292170674	-0.265412409351894	0.17288151583458	-1.53522722235876	0.124728023742969	0.46000604761102
Als2	684.853745513162	-0.183853787258962	0.181689762974432	-1.01191054602693	0.311580826384914	0.664551286306874
Nus1	578.811237081597	0.00696207986947985	0.266777503274824	0.0260969526441207	0.979180007673954	0.994034384761466
Cttnbp2nl	172.457940925757	0.108301045780084	0.225307113369375	0.480681875332237	0.630742614686365	0.861126286418865
Adamts18	11.5403072072366	-0.0412313630709158	1.17179928698867	-0.035186369823516	0.971931130807094	NA
Asb18	13.2057209417681	0.377405927136193	0.655757567687447	0.575526605765495	0.564935202225099	NA
Mettl18	4.58298660155644	1.53258858937424	1.04510529304313	1.46644419426071	0.142527313901474	NA
Zfp819	436.435830944074	0.371360375855764	0.348639316867634	1.06517067321113	0.28679870222792	0.644469007296312
Ubap1	13.71329025204	-0.506680260242664	0.550182832407072	-0.920930698665966	0.35708660983558	NA
1700049E22Rik	4.08417332974591	1.52438720063674	1.25423297310974	1.2153939764932	0.224215864298882	NA
Iqch	13.1459705671864	-0.626741141263989	0.831914798604858	-0.753371790374507	0.45122652955788	NA
Slc2a4rg-ps	30.7713949140911	0.0459898209853917	0.395155893688931	0.11638399355773	0.907348220473086	0.971298109280855
Retreg1	268.806552579953	-0.400516793250553	0.287531625982285	-1.39294866045528	0.163635316140156	0.515140536671125
Fhl1	402.958333843829	-0.383938011482518	0.215911565988262	-1.7782188264217	0.0753679220735097	0.37801200026647
Hnrnpf	2650.06551815755	0.131088722990497	0.158928930611885	0.824826055808704	0.40947035165631	0.734222557613653
Sfxn4	91.4488363172089	-0.32885795187748	0.282624437097304	-1.16358640199346	0.244591664684726	0.601223466775677
Sfxn3	43.6219877641833	0.228002721925885	0.446671652540989	0.510448157228788	0.609737526008374	0.85064754370188
Camsap2	392.776782378112	-0.263560116497548	0.297790150000784	-0.885053170821312	0.376127954734543	0.709918569022293
Psmc5	282.216186556325	0.393832479181037	0.218109603113817	1.80566317832196	0.0709709675746006	0.370099438135708
Fli1	5.49114179586061	0.508598515543176	1.2334415482702	0.412340995206821	0.680089504744914	NA
Peg12	1.5241286078969	0.374900969124574	1.56159125416713	0.240076247945258	0.810271147204401	NA
Mlip	11.5076439640917	-1.46887798247641	1.08831228440919	-1.34968428043961	0.177117276765605	NA
Cldn10	12.3471020574629	-0.600444006462415	0.830049165673297	-0.723383663635591	0.469444204980549	NA
Rad18	1086.80446645447	-0.450292395059451	0.237761436573475	-1.89388321987321	0.0582405122588035	0.343713646339968
Mrpl53	48.6972780826497	0.411069691458933	0.344874060576024	1.1919414605214	0.233284199744891	0.590155756023499
Tspan11	1.71807956320899	0.342264205476572	1.59264053593809	0.214903613058532	0.829842467892408	NA
Nadsyn1	129.008658229215	-0.056341574632696	0.358557152013897	-0.157134153694171	0.875139121162214	0.962098877965474
Lrrc40	522.200452397473	-0.476720124568964	0.267998050461024	-1.77881937480099	0.0752693796858155	0.3778536253356
Spag16	72.5814676542106	-0.314038694239883	0.630896573646262	-0.497765731116431	0.618649172426	0.855444678952174
Hmx1	1.95557214394679	1.07007323311609	1.68732911461995	0.634181692145523	0.525962254094493	NA
4933439C10Rik	19.3519284368981	-0.189618503514734	0.545358296382469	-0.347695276247803	0.728069044599076	NA
Pdcd4	43.7141211299172	-0.292496713200039	0.350387399644563	-0.834780912489295	0.403841074790048	0.730109985422251
Pik3c2g	15.3988367101874	-0.0471526900995879	0.896417702517668	-0.0526012482430405	0.958049622395302	NA
Zeb2	7.3169978296049	-0.99107092812104	0.767372624431898	-1.29151196767639	0.196526207947432	NA
BC031181	69.113653930558	0.0708757274837842	0.295155573228539	0.24013006669166	0.810229426156939	0.934972176727688
Cyp39a1	125.966993597283	-0.540339729050377	0.326315841264351	-1.65587955202164	0.0977462133364279	0.417038191872056
Rpap3	238.946007924244	0.21911030922891	0.240844234104953	0.909759413768765	0.362949403097008	0.700510349572385
Pmfbp1	14.4492086456466	1.20554662929599	0.677753669024078	1.7787386249519	0.0752826235898804	NA
Armcx3	4.13525919864979	-0.891119214373139	1.33290350968722	-0.668554931318508	0.503779430074848	NA
Lama1	1111.45702474515	-0.00219278137435197	0.453196855931506	-0.00483847437521363	0.996139471061216	0.999060960800376
Fanca	791.250764194519	0.143506077918198	0.179551188982453	0.799248831107558	0.424146142485577	0.741516532602593
Naa30	250.0366429964	-0.57248649202575	0.299769223806225	-1.90975739522818	0.0561644572146308	0.335885479420831
Ovch2	1.64788097020158	3.58202687021898	2.05417518690805	1.7437786674907	0.0811976916716491	NA
Rap1gap	85.4398101978824	0.45925813095942	0.290512974896432	1.58085239092383	0.11391179218452	0.443029784940427
Chchd6	401.290892911378	-0.24832408432816	0.269666512453891	-0.920856216326157	0.357125500269862	0.695574951768276
Zfp57	60.8361212073205	0.0986816624103328	0.365496688911232	0.269993314315084	0.787165397075268	0.927244167661351
Rapgef4	46.6895488766223	1.23254238133415	0.507342116991998	2.42941072710822	0.0151233888487932	0.20205356769584
Zbed4	40.6771692766969	0.177699836295388	0.385160560877676	0.461365607866128	0.644536321804702	0.866604572492307
Gtf2h3	233.141781205744	0.0423714515814094	0.219961007226207	0.192631649198782	0.847247456645326	0.952708859759845
Fcgrt	18.3114558867301	-0.740637175355233	0.590525730447051	-1.25419966847938	0.209769440351722	NA
Mapk1	1986.40490343313	-0.422244165592533	0.162010552707665	-2.60627569337683	0.00915327540448285	0.161566870720237
Ahcyl1	79.0374668921064	-0.496934535874221	0.357705713810866	-1.38922728010146	0.164763648752529	0.516278474603818
Cox7b2	195.098622443925	0.0693541825083914	0.46077524371124	0.150516294994039	0.880357295642496	0.963330949415841
Rgs17	15.1648585330948	0.175360840065291	0.639730636757182	0.274116682849835	0.78399495363361	NA
Mzf1	33.2521619443554	-0.183346586625296	0.416796422577585	-0.439894818413819	0.660013288926559	0.872773607398198
Cdk2ap1	143.613889622676	0.355103337047033	0.311688257074563	1.13929007265129	0.254582187611812	0.613094320785167
Srcin1	210.9236461167	-0.132648609602012	0.30353291498868	-0.437015569158156	0.662100056962754	0.874129660265678
Nphs1	270.132384528069	-0.262657702006389	0.442299516997722	-0.593845780771545	0.552615265796422	0.818595316682885
Tsnaxip1	48.1494399428882	0.140343134087568	0.342430504936068	0.409844134983739	0.681920288057149	0.883872599000448
Phyh	249.403834129635	0.12506049650218	0.209089195039045	0.598120321228584	0.549759651859781	0.817288587964382
Vdac1	1688.33271199627	-0.0440460454919275	0.26480474003896	-0.16633405234909	0.867894069393381	0.960890467766435
Grb2	46.6494555813811	-0.489294567417151	0.339835097486472	-1.43979998250954	0.149923996153068	0.496884668601285
Pax7	7.80485241035148	-0.0104586868529095	1.06932575268555	-0.00978063684208773	0.992196305287098	NA
Smarcd3	16.6090763530914	0.572204901703791	0.65652137212202	0.871570867303681	0.383442529418359	NA
Khdc3	53.986999113476	1.00665713840973	0.519345697004253	1.93831804945423	0.0525844316555392	0.328694416445695
Rab5a	611.941805420214	0.0171332076641167	0.183262151032015	0.093490159138881	0.925514167324046	0.976555114918524
Slc25a23	31.6573240501609	-0.590454096755451	0.401678689600789	-1.46996619945728	0.141570908618751	0.484258325588562
Cd68	18.8475764856733	0.108390943622506	0.530307253134294	0.204392723240874	0.838046616174501	NA
Sh3kbp1	148.5292104088	0.00442372993806226	0.22194038697785	0.0199320637325182	0.984097567061939	0.99476361915926
Pan3	1567.3775964061	-0.436223301215118	0.236709888893863	-1.84286048738214	0.0653493826132247	0.358690555831829
4930550C14Rik	30.0399180735532	0.210968525787313	0.577754402416442	0.365152606202467	0.714997493923029	0.897125496878072
Cobll1	58.8592065407146	-0.77976884028581	0.338211074205243	-2.3055686219565	0.0211347482717925	0.231592254108389
Dguok	186.484661807003	-0.541358721124335	0.368858226911954	-1.46766069353133	0.142196412700452	0.484876951642847
Rpl3	3782.00273247243	0.728601654500068	0.359028621004224	2.02936928109555	0.0424206915322344	0.302256131272314
Cntn6	13.2191771859431	0.398912199328243	0.875454699962078	0.455662867930828	0.648632427425594	NA
Ap1ar	478.746956230955	-0.185315264336493	0.275116755305132	-0.673587706902692	0.500573470812179	0.791243687442437
Barhl1	20.2374173445153	-0.877145089839307	0.51286753871918	-1.71027609200977	0.087214830642741	NA
Fmn2	795.940999371798	-0.310031203712414	0.245581978941281	-1.26243466661918	0.206792421583631	0.56164921241186
Srfbp1	1030.44790124367	0.065385687917479	0.18607406158116	0.351396037480269	0.725291254730238	0.901131192196864
Ccdc30	129.779451337856	-0.390114227250983	0.315959943072561	-1.23469520679522	0.216943960455078	0.573220556565144
Myl12a	271.23406689828	0.251333339469846	0.211973434056515	1.18568319935241	0.235747431777146	0.593233003659754
Stard3nl	472.882506365266	-0.0637590519227855	0.232710037677268	-0.273984966695804	0.784096174606606	0.92625618449027
Xaf1	28.0333288892676	0.771822297181515	0.607315160754628	1.27087605753572	0.203772745301455	0.55760800939062
Kansl2	1331.15699317936	0.087450193126304	0.252262226336508	0.346663844192229	0.728843875835092	0.903052606367919
Otub1	220.650533554213	0.39938718849447	0.274107399490686	1.4570463593342	0.145103583702047	0.488334458276867
C2cd5	36.419071173834	-0.14150542384644	0.362174388930027	-0.390710740934746	0.696011058605813	0.888415880145527
Capza1	758.710343823	-0.145081155358591	0.250948341244693	-0.578131557431281	0.563175302761197	0.82448077948463
Asap1	1759.74376900571	-0.344135933496961	0.177479857039983	-1.93901403368516	0.0524996293529142	0.328694416445695
Alyref	88.6910466439732	0.28830273292456	0.2770530116168	1.04060494142298	0.298058936909802	0.65337900214202
Prkacb	659.065236555624	-0.490901797577943	0.244531007267431	-2.00752372087139	0.0446939274736881	0.307355863217898
Scyl2	399.684696328273	-0.184226290275469	0.204799911229441	-0.899542822892517	0.36836359691494	0.704573422234762
Gm12505	4.4560592733043	0.774550556823944	0.950629213231084	0.814776724766676	0.415200126164059	NA
Rgs19	20.0337582057132	-0.347878060758622	0.490898026221634	-0.708656466672285	0.478537686083841	NA
Ctbp1	76.5583594493254	0.20962622677062	0.279769398940515	0.749282185844746	0.45368714253285	0.761655419729105
Txndc16	138.289252485839	-0.549506787733181	0.309633559500895	-1.77470035424759	0.0759473768113768	0.37881962984395
Mfap2	10.8265510697978	0.710540910614779	0.914837577435694	0.776685313480933	0.437344453782899	NA
Ncor2	1063.57055204027	0.292025506763295	0.291733824909303	1.00099982185501	0.316826894510098	0.669844669398092
Avpr1b	2.47983530868956	0.386459333006211	1.41229209155233	0.273639805333352	0.784361440861316	NA
Gm20556	1.2663241723865	1.21294223042823	1.8195428419906	0.66661922018899	0.505015388938586	NA
Ncan	2.11110478803054	-1.2660654487261	1.63951113714931	-0.772221316487955	0.439983358359561	NA
A830082K12Rik	3.58658100068088	-0.263476764777578	1.066182326644	-0.247121677215302	0.804814057913931	NA
Ablim2	610.348265273228	0.562642427922226	0.337093256480272	1.66910021813253	0.0950975200900906	0.41180948358276
Fgf1	16.8594574578785	-0.684586806777391	0.68059331680062	-1.00586765969955	0.31447923499191	NA
Armt1	424.062241194419	0.00475609625151317	0.210361777964863	0.0226091274637714	0.981962063026515	0.994089134524033
Ncbp3	19.8497032801672	-0.0408725318534501	0.503786586366693	-0.0811306473009189	0.935338052995685	NA
Slc15a3	3.51094455175184	-0.368874460090179	1.01505877921876	-0.363402068571915	0.71630455675323	NA
Ccnc	370.6393316411	-0.289171608563834	0.279829763538913	-1.03338402929973	0.301424217375478	0.656168372041951
Atp2a3	58.0453021690557	0.357154262661748	0.358287522185699	0.996837010909456	0.318843630178755	0.670714669309811
2810004N23Rik	1006.92694177771	0.137485391382923	0.184914553117207	0.743507685389042	0.457174370296657	0.764327817599671
Rwdd1	367.68726803491	6.98169892173191e-05	0.243426203751316	0.000286809670205612	0.999771158995391	0.99988835169036
Grtp1	1004.11542524528	0.456039603403188	0.195916676565493	2.32772223068382	0.0199268579140733	0.225777702369796
Podxl	99.4217072015399	0.120581834616125	0.344540149544117	0.349979051137219	0.726354419423473	0.90177012337669
A330076C08Rik	15.5983711221065	0.105772667756752	0.54947276302861	0.192498472851956	0.847351764029947	NA
Zfp617	149.731966894261	0.757852078967607	0.251949387314935	3.0079536491204	0.00263013249225906	0.104771546397544
C1ql1	18.2097475893463	-0.825144931026332	0.562180690670781	-1.46775751056442	0.142170102766513	NA
Bpnt1	16.1574346573529	0.911118480479707	0.556049558551877	1.63855625180701	0.101305709795213	NA
Ube3a	663.649747194931	-0.692209254304747	0.311048530038784	-2.22540596548853	0.0260539974336988	0.254134712716781
Ubb	549.598979102216	0.51556602887456	0.340572428464306	1.51382198259362	0.130070995651782	0.468711998406232
Tyr	3.0730780469399	2.37889607374464	1.51397965371252	1.57128668665474	0.116116072216895	NA
Med21	119.870532134395	0.173382644983471	0.433073676430298	0.40035369134558	0.688896027288872	0.884838569082053
Ftsj3	552.309057917241	-0.119416146766777	0.22550248306132	-0.52955579533155	0.59641994987687	0.842377864125216
Gdpd3	15.7803292714171	-0.404196772174198	0.521096598695657	-0.775665727210525	0.437946381049067	NA
Tjap1	753.612169659174	0.0729450891213535	0.189415935549345	0.385105344541354	0.700159368453914	0.890295497353538
Stau2	417.975126008356	-0.744914723005979	0.321418184344086	-2.31758736527654	0.0204717575259428	0.228333642427809
Paqr5	16.3598698181308	-0.0561787909325961	0.539481638493917	-0.104134759969647	0.917062406336154	NA
Clasp1	1378.18981384911	-0.0576376855871526	0.175570980449518	-0.328287086166413	0.742694607368149	0.909800797940263
Rbm10	511.777190021937	0.139315047388425	0.176680111753176	0.78851573052574	0.430395101007566	0.744956746898873
Slc41a3	44.6483104775321	0.117876354456616	0.367492555374632	0.320758482675791	0.748393424204985	0.912029620059306
Flot2	264.50035881038	0.076398393091349	0.228330895067665	0.334595075575333	0.737930560132331	0.906685680497897
Ccnyl1	380.128348659048	-0.347255412185243	0.235867362158762	-1.47224867826989	0.140953736662988	0.48321361169498
Ecm1	35.6466022523284	0.625381985827387	0.52865539045231	1.18296719776624	0.236822147816064	0.594690239898594
Cd82	7.42785585333917	-0.0893413888073624	0.813166374846773	-0.10986852330705	0.912513646143975	NA
Anks1	748.126622095047	-0.126588060966502	0.232184376512192	-0.545204905119252	0.58561259831764	0.837372944102572
Syt6	6.12081686256552	1.33231152755357	1.07160276158575	1.24328862831784	0.213761493146175	NA
Dnmt3a	260.748011569434	0.276205706885302	0.297805850938429	0.927469040701982	0.35368305879597	0.69329743243226
Mpv17l	294.862315056982	-0.410223495073976	0.266149376740528	-1.5413280320168	0.123236969775987	0.457476711816452
Pde4dip	352.158093578991	-0.598412657229317	0.234364403197108	-2.5533427818645	0.0106694434728444	0.174752786053772
Pomgnt2	88.6865050841764	-0.125046902834783	0.387030105358185	-0.323093478010078	0.746624449407587	0.911480403861942
Ankrd10	3882.07445912584	0.154843251691956	0.230477956507965	0.671835406899769	0.501688485268703	0.791243687442437
4930504C09Rik	2.58542577856453	-1.04530716860769	1.45258800076701	-0.719617102754351	0.471760778851733	NA
Nsg1	15.1284304650409	-0.588604110743776	0.654427260909597	-0.899418691583336	0.368429686804686	NA
Prkar1b	80.2475357838728	0.0238124232371218	0.307446030408377	0.0774523684872172	0.938263681832871	0.980582364526303
Tmem159	38.6794519494747	-0.296823594578098	0.42613358533772	-0.696550576605828	0.486084095058487	0.782407504312513
Thumpd1	276.333752231748	0.487840826821641	0.232180371099018	2.10112863767278	0.0356296756243218	0.284329333666878
Brdt	6.49595448063387	-1.47185335981191	0.797166775051791	-1.84635562579272	0.0648405858322072	NA
Adgrv1	234.714987164893	-0.750174813040997	0.364594682086444	-2.0575582966488	0.0396325533884477	0.29776501785451
Ctu1	94.9710405115772	0.862315435049492	0.410732688378487	2.099456555196	0.0357766737255779	0.28447377982387
Ube2m	100.028679852813	0.56631292299265	0.356629947234337	1.58795672484715	0.112296125092299	0.441321453137592
Ccdc136	27.8984410060091	-2.06456184899565	0.581367329704138	-3.55121752377507	0.000383453358716724	0.054771484141897
Mrps35	556.450254715071	0.243512146727818	0.185971735596762	1.30940406587278	0.190397514945844	0.545477521239872
Eva1a	86.9211491817099	0.527168887895647	0.382129086761999	1.37955708203909	0.167723059433968	0.518705049523794
Tmem141	2.78561745572595	1.02168032766359	1.24970934738245	0.817534356931502	0.413623123482576	NA
Rsph6a	6.25630487153885	-0.122060885286652	0.878832540581849	-0.138889810800405	0.88953722273071	NA
Thy1	15.2684963331988	-0.676735779004217	0.544344287686853	-1.24321278703952	0.213789431912537	NA
Thrb	72.3182207045936	-0.0124598734553733	0.323886688579627	-0.0384698534849174	0.969313067118182	0.990369564969729
Thpo	22.3169406380816	-0.282015638212067	0.483500060624352	-0.583279426786204	0.559705209767913	NA
Adam17	467.982110987497	-0.0826609344430693	0.247157706966598	-0.334446113202695	0.738042947368514	0.906685680497897
Prap1	11.4452781741617	0.19004703254122	0.739044837473117	0.257152236109265	0.797061254398389	NA
Uox	1.62865777389584	1.02354228722759	1.70597737621175	0.599974127148417	0.548523478575372	NA
Patl2	97.2914409108911	-0.379790794148307	0.352388475405555	-1.077761676829	0.281140126041169	0.637978347551698
Tmem86a	5.25599026523182	-1.53093170470352	1.00309728718572	-1.52620461071994	0.126958915564131	NA
Plce1	487.474365398703	-0.163254534568635	0.218634641625375	-0.746700218021114	0.455244538128989	0.76262963495151
Aknad1	3.84989251311416	2.31825332352592	1.48885090999897	1.55707553251758	0.119452553380279	NA
Pde2a	28.6183421020681	0.126247556621694	0.761884170435411	0.165704396443287	0.86838958603007	0.960963761575548
Rhbdf2	195.823130827843	0.0944509436851658	0.349077247639226	0.27057318780851	0.786719319852866	0.927122757366289
Mtmr11	2.71623420673286	0.104211647068004	1.39346144044776	0.0747861720770094	0.940384844089069	NA
Rps27l	241.917715725106	-0.187214559065869	0.33745320801271	-0.554786721893655	0.579040550355739	0.833713735483616
Ppa1	486.31110549109	0.439413314470271	0.362169241083124	1.21328170541523	0.225022134987034	0.582478944284788
Mfap3l	30.7324019716929	-0.639067114936736	0.445452002594437	-1.43464865173943	0.151387243300873	0.498804391430759
Ifi30	64.325107871029	0.977605467291938	0.441412393006466	2.21472138703096	0.0267791939582657	0.256006321962355
Cpvl	10.7890466006616	-0.777270476186013	0.652615582934813	-1.19100814707891	0.233650386569968	NA
Nipbl	1307.5921279769	-0.430544624697638	0.23739632225545	-1.81361118237691	0.069737607630004	0.367511558810071
Rbm12b1	53.4322265827829	-0.19999585317792	0.436151170758139	-0.458547096939526	0.646559434307697	0.866900202332399
1700029P11Rik	30.0035071770607	0.323874904215328	0.428394885219094	0.756019540358631	0.449637480175519	0.758676770676767
1810012K16Rik	2.82318925872428	2.28831913680762	1.56771251625718	1.4596548238773	0.144384963654519	NA
Nox4	201.497844756067	-0.436760954201198	0.237485094317901	-1.83910891525909	0.0658991679895142	0.360043886846268
Eral1	177.862105484453	0.161894182420701	0.244762850007735	0.661432821261825	0.508334783318779	0.794156087410613
4930526I15Rik	8.38649480137924	0.421348917952285	0.831853631360107	0.506518096535044	0.612492989030233	NA
1110038B12Rik	1720.47431032734	0.758734058765924	0.217425434061775	3.48962881017108	0.000483691886856722	0.0586931499266464
1110020A21Rik	14.4129295166908	-0.237378648630793	0.530748074640655	-0.447252962324002	0.654692425161588	NA
Angel2	212.182485465669	-0.132216928900122	0.25869384979852	-0.511094210407775	0.609285089765178	0.850592920091325
Cpeb3	196.721966351646	-0.759646974099591	0.231939243057754	-3.27519812552994	0.00105587893836179	0.0718338471887314
Armh3	2176.13592911253	-0.415632397614881	0.284905789012032	-1.45884153163812	0.144608728691456	0.488303262502417
Dhx30	481.868229577435	0.00480556687116768	0.15840434806383	0.030337341934776	0.975798015711491	0.992776830806363
Marchf1	195.2828058329	-0.31937509537872	0.823599359409835	-0.387779679196903	0.698179084770533	0.889392237174547
Efemp2	27.4251395813191	-0.104134767742021	0.426065221664283	-0.244410391759394	0.806912994330457	0.934098183632147
Mmaa	118.710349125815	0.196416188413356	0.236263786621741	0.831342759810323	0.405780025199139	0.731973718729585
Npy4r	1.30253311673363	-0.813443664749571	2.15156699897329	-0.37807033903092	0.705378341869329	NA
Cstf2	47.5726289992572	0.446170979494829	0.378002904691869	1.18033743645046	0.237866034298136	0.595985390109784
Hap1	364.918328459609	0.358467550206622	0.369813104536802	0.969320842904173	0.332385133091454	0.678907914377748
Ormdl2	35.6390872221908	0.127253055642625	0.374003148617358	0.340245947428686	0.733671318980187	0.904762412270944
Tec	90.7380303508524	-0.324859107718671	0.296891896303429	-1.09419998242949	0.273867279187588	0.631642824433507
Tom1	905.669994395127	0.471474770857976	0.25233244835833	1.86846667531418	0.0616970509540188	0.351330716009933
Sgpl1	677.509904677089	-0.172124476685451	0.246242276484753	-0.699004570387443	0.484549174601913	0.780939365236016
Hvcn1	311.995657879104	-0.0985020855484606	0.256746198922786	-0.383655477517251	0.701233815622186	0.890295497353538
1700109H08Rik	319.99239103828	-0.300015743759845	0.20286414050196	-1.47889983423141	0.139167087672575	0.480922856895852
Pi4k2b	108.016766456242	-0.881858731230793	0.285971125024005	-3.08373347538765	0.00204420639814571	0.0903056414364189
Rtn4ip1	638.401646260937	-0.183044873038907	0.182475025138963	-1.0031228816081	0.315801575801245	0.668624519873361
Sdr42e1	14.174677404782	0.104033154300328	0.572094286797782	0.181846168894011	0.85570345098503	NA
Ahctf1	1672.5836120834	0.0455105729235471	0.16375291238968	0.277922219882395	0.781072066590718	0.925475482321799
Stk31	28.1249202729729	-0.533442519455794	0.475268845098696	-1.12240161533209	0.261691717977243	0.620418285162434
Ctrb1	1.68260227379154	2.33369992178893	1.9460991397589	1.19916805578469	0.230462605672744	NA
C330018D20Rik	46.8929454258503	-0.664498438864494	0.33605621892994	-1.97734307962034	0.0480028632654691	0.315503123883353
Ankrd55	15.4026132425161	-0.172960339404733	0.576427749161583	-0.30005553975551	0.764134791603	NA
Sema3d	20.0783229479104	0.192501959711551	0.51256738167254	0.375564202082866	0.707240908225608	NA
Wdr82	1524.4918282311	0.202610949872505	0.15764045989862	1.28527251190973	0.198697072279142	0.553133849384983
4933430I17Rik	9.35668441792889	-0.579707625210635	0.634608351551145	-0.91348880580232	0.360985518365826	NA
Dao	2.05890411089874	0.564189701080979	1.65297418966046	0.341317913256025	0.732864263909933	NA
E2f3	3130.03669748059	0.0618917962969603	0.247038051387955	0.250535478033559	0.80217327180504	0.931884897267751
Zbtb39	156.379507026027	0.352320793562311	0.312286230811022	1.12819829631078	0.259236183287876	0.618118884515388
1810058I24Rik	339.587095661855	0.317497762472873	0.226868036137439	1.39948213013371	0.161668453376818	0.513048223256724
Klkb1	2.51226054616857	-0.685347231501308	1.79124149129156	-0.382610181169454	0.702008820200358	NA
Hspb1	363.312542011354	0.64588795093049	0.346180391910721	1.865755444338	0.0620755886266951	0.351831979401168
Neb	256.323658525706	-0.16987908978702	0.341623301174241	-0.497270207281251	0.618998518144995	0.855444678952174
Ptger3	24.6280279907711	-0.389889909576121	0.576227232529398	-0.676625274832407	0.498643738638394	0.790611789054672
Ptcra	1.29688193929939	-0.619847230986985	1.67533097887279	-0.369984939575366	0.711393711901944	NA
Pstpip1	50.294314996779	-0.348137290547294	0.454459412661698	-0.766047045891971	0.44364830969731	0.753440249009878
Scn1b	15.9182053930308	-0.676250035406775	0.53681656174891	-1.25974137832782	0.207762673227741	NA
Slc20a1	1965.95564814854	-0.175663281675822	0.223160265612694	-0.787162003027431	0.431187037145641	0.745284149113887
Csnk1g2	383.059570887552	0.354233196636455	0.294770000778303	1.20172743393543	0.229469148481957	0.587183521457373
Gm12348	3.92471033005454	-0.517228307493596	0.972347710884374	-0.531937599794588	0.594769214573192	NA
Zc2hc1c	27.2968781460243	-0.245574830809144	0.463079175957781	-0.530308516467457	0.595898042878891	0.842377864125216
Aplf	177.419050785145	-0.0368994164561314	0.368861160904778	-0.100036057918435	0.9203156989324	0.97417867883239
Fam13c	324.365165258436	-0.271127266292047	0.314599944471562	-0.86181600173981	0.388788777911588	0.717972718100198
Phospho2	122.311618473955	0.176975479135897	0.335886129832425	0.526891298620134	0.59826907674558	0.843948148211946
Col20a1	37.2245482954281	-0.346305133629541	0.561493003221244	-0.616757700706533	0.537394556017257	0.809031158571871
Fgd6	140.899089474935	-0.139499153741421	0.263381629092049	-0.52964648378216	0.596357059071376	0.842377864125216
Ccdc60	70.42666628643	0.00885368172163621	0.518699855953037	0.0170689882019898	0.98638157913695	0.996001800336478
Trerf1	955.817759356162	-0.246157517626767	0.258498126300383	-0.952260355422167	0.340964958317743	0.684693755063997
Ctnnd1	357.561739369045	-0.156297310750189	0.238131711127814	-0.656348161317743	0.51160013624597	0.795996180071657
Stxbp1	57.472646049342	-0.114250510345891	0.317363731616433	-0.359998635521387	0.718848153950316	0.898759297288868
Zfp275	272.611439905963	0.128388165429873	0.314199998744958	0.408619242338342	0.682819107157054	0.883872599000448
Acer2	71.3774163045301	0.0380800858516817	0.306790958983444	0.124123885455623	0.901217186541385	0.969753830486902
Pdzd4	375.253609291268	-0.152764414442854	0.244127877349862	-0.625755715001468	0.531475182926511	0.805326154298673
Scn1a	10.0655289945318	-0.386220616440694	0.911061762215132	-0.423923637736312	0.671621504674782	NA
Adh5	472.327293177754	0.0304829365611337	0.195147439284392	0.156204645435856	0.875871715157353	0.962174592047402
Tmcc2	60.4931104823125	-0.12442270492486	0.391013061029145	-0.318206007229988	0.750328676305547	0.912736780436359
Hnrnph3	182.623950279734	-0.122905986575007	0.289927554776061	-0.42391964665083	0.671624415443215	0.879073326081404
Il1r1	20.3695961627815	-0.0642305479250431	0.635830993302904	-0.101018271524308	0.919535955792136	NA
Odf2	472.106939449027	-0.189710439734748	0.175527242517559	-1.08080339560835	0.279784577692271	0.637204804228983
Stx8	1278.62541348398	-0.666342371606547	0.263958479364442	-2.5244211635518	0.0115888995114204	0.180886211599417
S100pbp	493.318673744552	-0.356540129649997	0.302264885917126	-1.17956185538452	0.238174521570094	0.596228810097275
BC051537	1.29126997505433	-1.15720620492838	1.74736595411693	-0.662257498036921	0.507806210465187	NA
Nt5c3b	145.532034932701	-0.198177503652155	0.384513843085724	-0.515397578567732	0.606275224203141	0.848965864888007
Gpr179	27.9659732431913	-0.104973353259878	0.457250515920259	-0.229575144488595	0.818421922858162	0.939561688652529
Gm16157	2.66711816074907	0.646207317930011	1.26916970366954	0.509157535088992	0.61064180577152	NA
Gtf2ird1	1548.70050474531	0.133729074559471	0.227780715958111	0.587095681023602	0.557139448084511	0.820206897603635
Zfp37	78.2954824072848	0.206841362408074	0.262694327553647	0.787384197954687	0.431056994267684	0.745284149113887
Pbx1	409.098173103106	-0.0387271200232655	0.235623244843746	-0.16436035438247	0.869447471703579	0.961076965119919
Lats1	457.53691158504	-0.117003544318852	0.176353547547315	-0.663460111498242	0.507035918153712	0.79414679168843
Lat	17.9154093468854	0.381641818586133	0.543218398853682	0.702556871032878	0.482331948228883	NA
Lasp1	1155.21395476585	0.00296660929211804	0.322771339239132	0.00919105549802289	0.992666701968128	0.998301171823602
Laptm5	331.758383015611	0.0433153285952897	0.217156734495771	0.199465739323563	0.841898440894521	0.950275714346273
Ing1	167.889448461026	0.65600247231761	0.330748498617991	1.98338760435397	0.047324150650778	0.314148847114135
Actn3	5.99674062212337	-0.478837417882764	0.824578042436462	-0.580706001420915	0.561438616261192	NA
Slc9b1	533.980624623581	-0.508287768597733	0.363510024016793	-1.39827717261038	0.162029850045637	0.51304906222363
Nalcn	8.9949585003254	-0.547615532874395	0.849473239387922	-0.644653071436333	0.519152034223527	NA
Cnga1	2.68825502698164	2.45831571598844	1.88128222032195	1.30672351518197	0.191306629359831	NA
Ccr7	1.8274524357335	-0.405250112077764	1.51391726810834	-0.267683129464618	0.788943236800001	NA
Clk4	502.037205851037	-0.33627205095717	0.255535256677846	-1.31595168247609	0.188190260426132	0.542597621080454
Lta4h	290.360082730494	-0.278506740735131	0.242884248629325	-1.146664480331	0.251520315902389	0.609492541326705
Tmem116	107.496497644947	0.574602920489613	0.388078201840587	1.48063693803046	0.138703346730992	0.480017327589698
Mast2	1026.42625567996	-0.330429939060151	0.185489372258535	-1.78139553245993	0.0748478575629106	0.376575154969882
Pigv	169.402116580362	-0.200697043509832	0.237487477988513	-0.845084739665892	0.398063527980848	0.724691735225463
Klrb1a	1.52421619285844	1.37572740508566	2.28863362717494	0.601112991066133	0.54776473125503	NA
Cabyr	83.3312572336403	0.00830703758878924	0.533611620694542	0.015567572493974	0.98757937594819	0.996408874168558
Mtif2	492.116061022795	-0.399043038609764	0.187386610834217	-2.12951734829551	0.033211481126581	0.277623381121086
Blcap	26.8155075818771	0.51992939471669	0.440775891657115	1.17957765966281	0.238168232602504	0.596228810097275
Sgk1	416.180753431183	0.426333169986343	0.294422933136854	1.4480297626414	0.147608727040255	0.492359666754468
Sertad1	18.0241052102746	0.771346411586521	0.548381278761105	1.40658779112433	0.159549655426171	NA
Bace1	95.2438488801624	-0.0825531029771037	0.320720871184109	-0.257398599200344	0.796871084142894	0.930986354255704
Ash2l	3878.05541564023	0.181398913019889	0.218417355483726	0.830515105441815	0.406247610984915	0.732700062324559
Smarcal1	423.282760798831	-0.058355857575821	0.193384687644693	-0.301760487278282	0.762834654070981	0.919033743054448
Dusp14	80.5374427211212	0.439655880272494	0.46393385672875	0.947669315131595	0.343297826776919	0.686153150161988
Npy1r	3.69998297605686	0.370017735341939	1.13536438588911	0.325902186065291	0.744498361681405	NA
Cbx5	1653.72115852925	-0.220196586245292	0.269513496087461	-0.817015063964868	0.413919819431753	0.736415759465132
Bclaf3	2429.6742813187	-0.362600740515049	0.26059076257146	-1.39145661548773	0.164087006798446	0.515443364489962
Zbtb3	13.3272694844213	0.500528416159819	0.632313262279802	0.791582979542713	0.428603874504357	NA
Abcc8	18.9618084016268	-0.388800945662558	0.570012647278851	-0.682091787820203	0.495180913036878	NA
Nr6a1	740.599537163061	-0.597112410171016	0.301908209023441	-1.97779454921894	0.047951888663882	0.315503123883353
Fut10	317.370567248314	0.0317886138616382	0.315474958610346	0.100764301552382	0.919737565796162	0.97417867883239
Tmem200a	82.4198788733191	0.421084739829143	0.343096403718844	1.22730735520681	0.219707092171714	0.576201379306946
Rgs7bp	15.2759530255742	-0.743780516044717	0.720145759331095	-1.03281940691503	0.301688419974749	NA
Ak7	59.1945756706041	0.428414306164053	0.385906631015957	1.11015015480866	0.266934327719508	0.625878638752265
Pold3	957.140202614871	-0.0404458817200309	0.147376496450841	-0.274439158848656	0.783747153337135	0.92625618449027
Cds2	1489.74452529343	0.457387350902567	0.207752018832097	2.20160243676007	0.0276934036589153	0.25888884484782
Armc9	337.693864576851	-0.167194619520431	0.225926016029845	-0.740041463389258	0.459274835619623	0.766363525058029
Asb10	3.78826149097441	-0.661520902177192	0.991118461758944	-0.667448874883419	0.504485455715428	NA
Ppp1r3c	4.2305488655478	0.455505888153076	1.11024847612298	0.41027382423772	0.681605091403966	NA
Slc22a5	99.3737177192318	-0.905339435208477	0.312573265009387	-2.89640713571996	0.00377462340014738	0.122716777984045
1600023N17Rik	3.74290031718149	0.653439157561407	1.09589536466748	0.596260536022685	0.551001190377923	NA
Slc7a7	474.044663880797	-0.991211361233042	0.300336480699077	-3.30033620599753	0.000965690651076789	0.0718338471887314
Tcf7l2	750.946337393037	0.182341820564127	0.179395747377858	1.01642220191576	0.309428377521892	0.662096935975454
Bcl2l2	11.0323936880155	0.030472996760924	0.653579654284388	0.0466247634257974	0.962812295129788	NA
Anxa4	555.856790096586	0.240509146758338	0.21270280126796	1.1307286285118	0.258169327866192	0.617376874996458
Rgl1	91.1711638876035	-0.308515683756438	0.285726636904074	-1.07975821610225	0.280249862296763	0.637361763330669
Psme3	287.296302539567	-0.0108544651896531	0.221295149271624	-0.0490497203638657	0.960879672475343	0.986418507900294
Tmem19	382.801610620531	-0.0821835655965535	0.206624814473674	-0.397742961347097	0.690819665895746	0.886199832855916
Mrpl42	580.527773808675	-0.0583008854589804	0.173840884671026	-0.335369240494307	0.737346568282719	0.906685680497897
Herc4	1202.15435794558	-0.287021257267572	0.20135350305292	-1.42545946763159	0.154024428588383	0.501675866628093
Aup1	74.3350718478927	0.645483105584226	0.336765016134503	1.91671662630901	0.0552739418498398	0.334171239668104
Hadhb	364.569487200603	-0.0241797973165999	0.200278334647372	-0.120730968525242	0.903904129068858	0.970504770108956
Agbl5	313.946813387237	-0.0869452368701242	0.232563390086631	-0.373856077853597	0.708511395522023	0.894206699015609
Pvr	246.667967541721	0.1937634923926	0.277104787690042	0.699242672809161	0.484400386575506	0.780811078775116
Zmym2	943.773763716433	-0.15442793683081	0.25517045639884	-0.60519520562927	0.545049301041998	0.81468627314688
Nol8	408.846743662247	0.10003194391353	0.251737858546982	0.39736551542509	0.691097941293183	0.886254575851542
Anxa6	346.976226824982	-0.0965466599684534	0.27927682222254	-0.345702372291822	0.729566401239438	0.903451864148695
Sh3gl1	498.316588147063	0.523683679911627	0.23566260818393	2.22217552435345	0.0262714458607611	0.25448349059115
Cpt1c	126.693059035728	-0.171552718444202	0.237102811774624	-0.723537258627157	0.469349872049859	0.772330734995101
Map2k7	530.368613637332	0.519397086818448	0.208299852408223	2.49350674430888	0.0126488181310371	0.18808356726189
Lrrc73	9.12260171624394	0.838733070107626	1.08179269703653	0.77531774101014	0.438151928673351	NA
Zfp936	558.477748618261	-0.157586818853475	0.247759488800179	-0.636047562160456	0.524745422160015	0.800963792850417
Cmip	3037.61561252152	0.259423583294916	0.19241499156624	1.34825036855617	0.177577869340836	0.531133383384928
Dpy30	508.708166327104	0.213222821887916	0.202966778119065	1.05053065267082	0.29347420557644	0.649653521954311
Gm4710	1.41958511249325	0.554742501209177	1.88930025133016	0.293623261214627	0.769045799017926	NA
Ect2	511.387501745215	-0.238636692967132	0.272369487815884	-0.876150610263823	0.380948162343261	0.71247368022698
Rpl31	205.104251065553	0.579780000895637	0.320589618382989	1.80848027400254	0.0705317842079937	0.368646881033376
Insig2	142.851135628999	-0.265751402555498	0.302400169152882	-0.878807056556719	0.379505899530998	0.712007327715263
4921509O07Rik	4.87893017265809	1.02202796527202	1.24221944941412	0.822743490092706	0.41065387818369	NA
Cers3	19.5619495135924	-0.362951534346651	0.501071730888122	-0.724350451188574	0.468850610944503	NA
Ldb2	13.7740235885825	0.454891326426888	1.06761154333802	0.426083184717741	0.670047232573964	NA
Ncoa7	347.186163991813	-0.443009679658242	0.282223570973105	-1.56971183565833	0.116482166452862	0.447718408862585
Cmah	105.758350057395	0.0848089637739705	0.495885603874153	0.171025258872999	0.86420390448637	0.960188211115591
Vps13d	856.258262542626	-0.0969293477156169	0.195527528920464	-0.495732484580448	0.620083164871326	0.855808067309466
Zfp59	867.42077613605	-0.0337505510671309	0.264824810159313	-0.127444823039153	0.898588341791863	0.968751083870003
Commd6	186.525064333591	0.148192789805417	0.28386374291522	0.52205606916723	0.601631292485542	0.846032291052877
Tmem42	4.54682994359962	0.402031088366612	1.15120315646304	0.349226881553915	0.726918986565863	NA
Traf7	179.547085899273	0.35047467765111	0.307863488141473	1.1384093637309	0.254949585891786	0.613586282104671
Mynn	414.794261040109	0.201600095996952	0.264292882894032	0.762790483759576	0.445588357315038	0.754911366506562
Rab27b	7.4872694919132	-0.0561730125526054	0.889520285050629	-0.0631497825250923	0.949647232652357	NA
E230029C05Rik	1.31481678871434	1.15499509835089	1.91478155724051	0.603199406210814	0.546376042667701	NA
1700045H11Rik	2.35765272757646	1.47547634233491	1.56452126731182	0.943084874052299	0.345637491936841	NA
Il6ra	216.780475817354	0.241355350252038	0.313099672664436	0.770857881128191	0.440791174701678	0.751522647908813
Meis2	516.821708500953	0.471951395240475	0.337110780381607	1.39998903240718	0.161516602792512	0.513048223256724
Kcnd1	50.0093314459357	0.295197267082181	0.42158107096047	0.70021470937878	0.483793226827021	0.780515943800373
Kcnc3	69.0461243593207	0.368327788799154	0.425770422151458	0.865085430166704	0.386991900941824	0.716353543793268
Tnfrsf18	20.4636435646615	-0.794861680060847	0.553159914866548	-1.4369473613297	0.150732951048935	NA
Foxa3	8.47804185624318	0.773151725115228	0.765460901038709	1.01004731145129	0.312472623563894	NA
Jpt1	333.71202733565	-0.416399277400578	0.334261824151993	-1.24572789147239	0.212864310315609	0.567621394591598
Hmgcs2	2.66704347312083	-0.297923514654789	1.24301204136799	-0.239678703616509	0.810579345837017	NA
Tnnc1	1.71148196567531	0.902065751703112	1.96740915030713	0.458504399840923	0.646590102213245	NA
Ankdd1a	19.6167171382809	0.483508094943516	0.713202360902689	0.67793956028349	0.497810015577822	NA
St3gal2	376.125122506401	0.351939025907547	0.265234588642133	1.32689717321295	0.184542699592784	0.538784970294808
Tbca	769.503026594765	-0.309449871756345	0.249449620277034	-1.24053053844169	0.214779226018082	0.570033764255421
Gm11351	2.11833205937655	-0.44502456563957	1.40274668968895	-0.317252265794511	0.751052194225296	NA
Pacsin3	19.0762335405633	0.515546394166582	0.491329330300336	1.04928886262793	0.29404519038535	NA
Ush1c	9.65874946856622	-1.0238839071363	0.831115322167126	-1.23193963560499	0.217971634080049	NA
Hp	3.18405070770818	-0.555665246926869	1.57686342031624	-0.352386414554173	0.724548489033482	NA
Slc25a4	136.760442312884	1.1156550938548	0.323097662967819	3.45299648288053	0.000554396231157309	0.0633533327472732
Amy1	1.48811157790814	-0.134070757453103	1.88361138421362	-0.0711775043285138	0.943256484943788	NA
Ctnnb1	1315.88158921076	0.0179741994093603	0.153588881093297	0.117027998911209	0.906837866002601	0.971243426896395
Ctsl	269.336216922163	-0.0416938957127129	0.347887481030964	-0.119848795907094	0.904602926943322	0.970585897794392
Ctsd	386.472302496959	0.55544532940014	0.222184751177559	2.49992551899412	0.0124219419455612	0.187408576010239
Sec61g	470.324731440768	0.219042006946317	0.241814697323102	0.905825863237927	0.36502802942783	0.701761722673435
Myh6	1.34614799771617	1.35590277883812	2.03340890971216	0.666812647648944	0.504891812965151	NA
Pik3c2a	310.163720959128	-0.247859430457536	0.264507747085731	-0.93705924755845	0.348728082483472	0.68965940319187
4930584F24Rik	1.85154517483218	0.161766334109636	2.01563390879323	0.080255811039856	0.936033802477549	NA
Lpar5	123.843564374712	0.387167483473988	0.432954242998831	0.894245730893631	0.371190429161623	0.706059760808876
Rnf20	298.307312087746	-0.0190276733938041	0.229351818952337	-0.0829628187852232	0.933881103968151	0.978901008571483
Gm38509	130.535249943568	-0.950434810930411	0.268200114277557	-3.54375244578314	0.000394475453174727	0.0549587097416888
Prxl2a	97.1131840377847	-0.315586411818251	0.383641314720444	-0.822607992698117	0.410730951981145	0.734868596668052
4921525O09Rik	4.7523369178806	-0.867468951666877	0.97502604621725	-0.889687978113348	0.373633450987759	NA
Rorb	7.58009196646906	0.47413555813966	1.04342864567516	0.454401515719235	0.649539861624384	NA
Tbx2	1.96853824443968	0.181541008599507	1.88190219645874	0.0964667605687058	0.923149871999548	NA
Trpc5	1030.32992894521	-0.000735054147164905	0.404619439021955	-0.00181665554413717	0.998550519386308	0.999702147912924
Fam149b	396.592180230152	-0.625841847111347	0.29188501344371	-2.14413833628371	0.032021804144901	0.273723197666879
Pus1	42.4025635846726	1.0376852239255	0.499156221298737	2.07887867494786	0.0376285032308875	0.290697946288294
Aldh18a1	978.144448928181	-0.478855974814589	0.254967365663475	-1.8781069238744	0.0603665393414583	0.348364939115011
Gdi2	756.349421613056	0.0471840689511664	0.242176302862034	0.194833550572646	0.845523256014351	0.952370683884456
Drd4	1.51511767592136	0.13650153135129	1.9385585483077	0.0704139328009733	0.943864202002882	NA
Drd3	5.6253670840464	0.287550987145935	1.01905531575536	0.282174071122717	0.777810039055645	NA
Dpep1	2.04663883411447	0.735573880182532	1.74602578008757	0.421284661756621	0.673547229117345	NA
Pkib	19.7850830691485	-0.0798658330746097	0.656700753839336	-0.121616782998469	0.903202521245614	NA
Dmbt1	3.56431674360186	2.19328209834209	1.44683741187196	1.51591469804776	0.129540923251574	NA
Epha6	47.4000148404665	-0.598293672467777	1.05165227144779	-0.5689082681713	0.569418393997623	0.828086323002855
Inka2	54.7239477140743	0.257671678517941	0.425403410387218	0.605711360619791	0.544706438748144	0.814541399373414
Rhot1	719.665022804079	-0.345998529247293	0.233417634966079	-1.48231528992047	0.138256421808231	0.479330307617693
Ncmap	50.0426288311824	-0.224570570117051	0.477731777218068	-0.470076684923019	0.638300230959348	0.863600122392121
Cacfd1	125.184230258457	-0.233652116051238	0.253058934599631	-0.923311071473937	0.355845119841871	0.694731717054638
Jarid2	5412.91842629922	-0.258562617256799	0.204958168979081	-1.26153848146052	0.207114904658094	0.562184617057211
St7l	415.328810224909	-0.312005865221086	0.294094205271461	-1.06090449804372	0.288733304908242	0.646370828385144
Arhgap15	26.0047339553655	-0.14512279705117	0.560675904856756	-0.258835444494884	0.795762208784298	0.930491817027334
Mag	1.70731712477966	1.53778660972182	1.695086448717	0.907202467983719	0.364299738871443	NA
Zfp467	16.0747353948837	0.656639615492216	0.785155723220786	0.836317683323527	0.402976207618648	NA
Ranbp17	3530.74056058219	-0.600893666826466	0.250910609817319	-2.39485156591808	0.0166270948676096	0.209418788894438
Pecam1	727.084092169595	-0.432647088773293	0.23769737617268	-1.82015929556996	0.0687347498356758	0.366705862131247
Aldh1l1	307.977897955411	-0.0502630776685824	0.222999687783349	-0.225395282693914	0.82167178110286	0.941281702339435
Stk32c	8.23725416353623	0.133116082389569	0.816470897672637	0.163038367649133	0.87048822579902	NA
Maf1	2.74759475332141	1.01689067066531	1.34572460749994	0.755645445582268	0.449861800812665	NA
Itch	729.34167858946	-0.137206363857379	0.167745987373982	-0.817941257524591	0.413390730460981	0.736286993884496
Slc30a6	295.422576156326	-0.118412106478943	0.219807198869197	-0.538708955339572	0.590087693495562	0.839971388843133
Prmt1	509.567455790247	0.595757797466275	0.266997998404415	2.23131933957009	0.0256599835180029	0.251764831027779
Mpl	1.9998078806152	-0.739511471800819	1.52221569179676	-0.485812540092746	0.627100082452149	NA
Rhbdl3	11.5307564020789	-1.13828973263965	0.666537103375038	-1.70776649473206	0.0876796783463985	NA
Lin54	675.692586340388	0.0765496043238024	0.199470822911541	0.383763415653776	0.701153805717922	0.890295497353538
Rpain	211.529955655079	0.0909528227732374	0.245336679441168	0.370726558215474	0.710841207121281	0.895628804429006
Arih2	1072.11599151092	0.478404050062371	0.240780061633583	1.98689229837644	0.0469343332846854	0.313590261170914
Osbpl3	197.096529770009	-0.40925057935352	0.39971795793899	-1.02384836914429	0.305906900129665	0.658585661124745
Cmtm7	669.154423476499	0.300409414143698	0.274376336885324	1.0948809126687	0.273568812264084	0.631334160818034
Cbfa2t3	18.9984607608791	0.0347084092864669	0.606951075867279	0.0571848550344386	0.954397942349257	NA
Senp6	1326.61554372046	-0.168183891286537	0.217537658333612	-0.773125409985857	0.439448164330425	0.751010876335776
Thap3	73.5415685298319	0.277910387227322	0.352803828378959	0.787719307084187	0.430860909706146	0.745284149113887
Mtpap	974.369108755211	-0.120270977367597	0.182405669704635	-0.659359862894335	0.509664709758354	0.794725655484779
Peli3	18.5409657712955	-0.132996771109105	0.507544501179271	-0.26203962568817	0.793290892360994	NA
Gm5741	7.02497630162089	0.127634454618891	0.923758367034753	0.13816865878963	0.890107124151546	NA
Zfp169	206.406065834426	-0.320524082169375	0.259288421245351	-1.23616812748488	0.216396075370588	0.572842757991784
Tmem241	131.640700719967	-0.575279455223688	0.308101342817718	-1.86717607253027	0.0618770038522593	0.351349895758443
Tcf20	1059.16461650649	-0.503579447043205	0.240165271474787	-2.09680377163137	0.0360109495886606	0.285381717772496
Cacnb1	155.429549269914	0.0251512779934622	0.360041104045705	0.069856685003025	0.944307729222452	0.981843281043561
Podn	2.37122179146824	-0.329770899431631	1.51337584460163	-0.217904164790233	0.827503782085691	NA
Crhr1	2.74686373556823	0.765971535026975	1.4012902908053	0.546618741350717	0.584640690706251	NA
Asgr2	3.74834630832865	-1.24945952469329	1.19712773987408	-1.04371445341724	0.296617520766148	NA
Tet3	96.7054230340228	-1.0336117833709	0.3066693812134	-3.37044337221148	0.000750473286854186	0.0681029839938675
Arhgap33	4.30348189006048	-0.116274520335785	0.945875301480536	-0.122927959059493	0.902164145404285	NA
Nrap	3.36227129983775	2.54014992878797	1.50818199103336	1.68424629380937	0.0921340798900586	NA
1700012B07Rik	4.61291862282288	-1.01647756582621	1.01501153655358	-1.00144434739886	0.316612033074284	NA
Pianp	38.3965278786859	-0.0201721764496223	0.396406447198106	-0.0508876094024303	0.959415078982625	0.986220691300044
Rae1	639.493358516959	0.268120775334939	0.241026277816982	1.11241304376999	0.265960598867916	0.625180316477237
4931406C07Rik	51.1841657884348	0.120669995799579	0.330601979102977	0.365000827057941	0.715110788874681	0.897167899105145
Cnep1r1	628.41378480157	0.0546516961733293	0.232495559475529	0.235065548333974	0.814157857986976	0.937312803303133
Snx16	375.831155445094	-0.12600071419705	0.268047879502613	-0.470067938723691	0.638306479474761	0.863600122392121
Spata17	21.5505577486003	-0.231857799404788	0.456642929225133	-0.507744201357113	0.611632745768447	NA
Tbc1d30	18.5536447386063	-0.0962254409646202	0.556203411987312	-0.173004046524647	0.86264824691972	NA
Asnsd1	86.3007232198301	0.302190449231741	0.322974824862547	0.935647072060024	0.349454930004408	0.690043549448775
Kptn	40.6270993843537	0.867046495336594	0.495023667020578	1.75152533727353	0.0798554607871397	0.385248525960446
F9	2.27118320664636	-0.00584589110796611	1.63056363616987	-0.00358519654080959	0.997139433160759	NA
Ankra2	92.1164396806722	-0.369776729515494	0.254471348176633	-1.45311734372086	0.146191176360051	0.490327071274493
Capzb	193.569058133664	0.0748574855369922	0.279621260166344	0.267710278869569	0.788922337137434	0.927754467123723
Nf2	1628.16619471646	-0.399709529933575	0.22870869627281	-1.74767963110939	0.0805195178036105	0.38530498891889
Pex3	206.342171532389	0.0939027833676592	0.207276207135899	0.45303213844555	0.650525599503371	0.868632778195301
Trim24	1932.82289805451	-0.134160274776436	0.207856120753132	-0.645447794803101	0.518637038967448	0.79935460199797
Kmt5a	432.715603845198	0.197283810670378	0.208309297526741	0.947071556635887	0.343602317339494	0.686153150161988
Cep57	605.540016114096	-0.051458788254608	0.184164914859585	-0.279416892700991	0.779924908643675	0.924961092954496
Csn1s1	1.23642742683155	-0.532200472736604	2.15126831311643	-0.247389165494486	0.804607058332312	NA
Tsc2	357.972188525705	0.354969950787279	0.205249898339625	1.72945250477013	0.0837281399325452	0.389684736121066
Mapk7	75.9001719387984	0.705692464117167	0.409998330475174	1.7212081407729	0.0852130611213778	0.393179819591659
Egflam	15.8759456812298	0.190655492581703	0.992272660235953	0.192140225385598	0.847632366584239	NA
Txk	3.27632425263328	1.11915511195367	1.37984845104023	0.811071035453181	0.417324878243014	NA
Zfp862-ps	114.363152312743	-0.345613604355697	0.348316946234061	-0.992238844800427	0.3210810276447	0.671486001173315
D6Ertd474e	2.51470047017193	-0.537358241427006	1.51326800591812	-0.355097867215518	0.722516274387692	NA
Dnajb6	1535.27365833372	-0.120677653839188	0.195765930051997	-0.616438487571025	0.537605158219354	0.80913233002206
Slc26a10	4.37733782794364	2.91666871405822	1.35976250394752	2.14498392593622	0.0319541321973694	NA
Hspa14	899.378949744346	-0.0201042744040777	0.187797700753489	-0.10705282505278	0.914747072168778	0.972924864969643
Fkbp11	23.8357843772586	-0.516418536419707	0.428510261870301	-1.2051485865606	0.228145946076881	0.586582363469254
Nubp2	138.018071375906	0.64375149175264	0.235953481365705	2.72829834095512	0.00636620017334673	0.143156691924576
Ndrg3	275.231421664698	-0.108062628095491	0.233726852266221	-0.462345798301367	0.643833361696518	0.866604572492307
Fgfr1	1032.55320776927	0.59525991554108	0.26640773586098	2.23439425892537	0.0254571431249742	0.250465440423133
Lct	24.2408384340559	-0.503343280715393	0.523071346767783	-0.962284177532768	0.335906874738746	0.681993196891616
Fmo5	5.64695473415918	-0.441825904711829	0.886141308999238	-0.49859531456761	0.618064506616672	NA
Fbxw7	1326.68525728269	-0.405402839884928	0.207274174762213	-1.95587723530927	0.0504796176316264	0.322389634959199
Septin7	1236.56049921048	-0.318407568296154	0.258056960753898	-1.23386545112344	0.217253045351	0.573497220300827
Brd2	1209.28410159069	0.489159072295434	0.257759612242736	1.89773358222926	0.0577311863803859	0.342712487271254
Frk	20.7469098329155	-0.157754587735747	0.589684370702079	-0.267523773010847	0.789065912757051	NA
Tmpo	1968.18196911313	0.034250587328089	0.189683320606497	0.180567206534425	0.856707298108484	0.957221966252895
Triml2	1723.74296888854	-0.101489117876927	0.202052482187886	-0.502290874024272	0.615462927722886	0.852836338329172
Abr	1350.78496807534	0.0121257644458045	0.211989922271782	0.0571997211747577	0.954386100268736	0.983943645307207
Gins4	624.394381144386	0.42265504719721	0.272942142250978	1.54851516776243	0.121498312763744	0.455064208277084
Med27	830.69743009251	-0.02188810172331	0.220468777216441	-0.0992798254685369	0.920916096214793	0.97417867883239
2510003B16Rik	121.425724957119	-0.283583467215696	0.380654332497641	-0.744989464207538	0.456278089112419	0.76362127178313
4930586N03Rik	1.85534762267941	-0.406429631261672	1.62834502604895	-0.249596752997638	0.802899209863095	NA
Lin7a	7.22758594516817	-0.670680622584241	1.15572564152824	-0.580311276729473	0.561704724207922	NA
Gxylt1	326.478384784252	0.0815316254392011	0.25249732083874	0.322900952645244	0.746770254822154	0.911552441932721
Zdbf2	1352.12258861467	-0.658492082708375	0.248506846957026	-2.64979452587175	0.00805407373423116	0.155102768073035
Magoh	97.8820941591521	0.541886307973892	0.29104288352265	1.86187788347596	0.0626203051452778	0.352805862987748
Tmem175	96.0657482786015	-0.381842485448605	0.321135533783191	-1.18903841300352	0.234424551420904	0.591697844505682
Alkbh4	101.607434849453	1.00397134577824	0.376986103244324	2.66315213515329	0.00774124061504422	0.15326298305399
Stra8	12.0836745941531	3.04236321359905	1.24299109799722	2.44761464382255	0.0143805367705337	NA
Adad1	1.74761897223213	-1.4031116151282	1.99344167811386	-0.703863890543206	0.481517540747092	NA
Golt1a	7.00148405114029	0.455140129706498	0.94394972354733	0.482165647547517	0.629688278040938	NA
Myl4	6.08432432248131	-0.84955330215883	0.927061349101841	-0.916393831952867	0.359460369268897	NA
E030030I06Rik	56.4027450082203	-0.185999976045908	0.525287111582968	-0.354092023094553	0.723269919973572	0.900500910739152
Srrm1	1183.60754219367	0.0688446014229689	0.162822665947405	0.422819519766412	0.672426944855839	0.879735096408528
Lrrc56	20.9172156983867	-0.496193328941386	0.453172817422208	-1.09493180055214	0.273546515901966	NA
Klhdc3	138.511605746804	0.398967257459664	0.302535407796107	1.31874566473405	0.18725415480577	0.541537301990025
Slc38a4	510.772767338315	0.415608433248018	1.29812176414341	0.320161362922889	0.748846010764851	0.912029620059306
Dars2	154.645338120357	-0.570794195592575	0.254288506966569	-2.24467162280212	0.0247892210605093	0.247142988449558
Tmem218	61.9139257850355	-0.277733820787034	0.370866853036421	-0.748877443516793	0.45393107685007	0.761655419729105
Parp11	37.2506733522611	-0.628101275966362	0.446203858283546	-1.40765541199607	0.159233130795495	0.508906725547078
Zfp773	13.7252221159775	0.750771244634483	0.767224131765843	0.97855530548356	0.327799752104621	NA
G3bp1	2456.80879418427	-0.225997628001209	0.204195488816852	-1.10677091502208	0.268392986173853	0.627343589265106
Stx3	578.389194419221	-0.22973939017461	0.173314557777822	-1.32556314437891	0.184984440853439	0.538784970294808
Extl3	367.452374413113	0.108181310379728	0.176094315584019	0.614337322706545	0.538992444169375	0.810571659441818
Dhx16	10.942905512876	1.82783756068252	0.773192696595549	2.36401296692362	0.0180781798183644	NA
Tbc1d7	36.9303225402811	-0.181316170362575	0.444047180060809	-0.408326363738523	0.683034086472663	0.883872599000448
Map3k4	541.720019645968	-0.260480315682368	0.20720321696931	-1.25712486269433	0.208708425489685	0.562789625245185
Svop	106.036818919514	-0.318050971339065	0.351088738043973	-0.905899098646764	0.364989261462824	0.701761722673435
Slc27a1	114.403482299264	0.562923580774221	0.298914240822861	1.88322770847112	0.0596695155181487	0.346995146450963
Aqr	1102.69982120351	0.0485577487432394	0.183585734252714	0.264496307084501	0.791397510043663	0.928803071292102
Colgalt1	412.321658505497	0.6667085193436	0.238058876008274	2.8006034915515	0.00510071491248348	0.132474190845944
Acap1	42.5064307631367	0.234670170976644	0.373683248411394	0.627992215263265	0.530009039699752	0.804528074367446
Zfp687	98.2447009211869	0.579200409069863	0.32616568115006	1.7757858736934	0.0757682169299614	0.378338198254254
Zmym5	303.045675052944	-0.0680610383144247	0.257059674996777	-0.264767464267891	0.791188602392825	0.928803071292102
Zbbx	191.654475567257	-0.0531830514255904	0.332412778557296	-0.159990995702422	0.872888167238112	0.962054201021193
Tfdp1	4182.65090574729	0.16817647303917	0.215113453392205	0.781803603573519	0.43433000293819	0.747886788698954
Cct2	974.459836727494	0.511175577012834	0.245513666598847	2.08206567110605	0.0373364716548546	0.2904313374423
Ccng2	49.3863293340267	0.0483709079139805	0.418908779225707	0.115468833103444	0.908073522789468	0.971521587474321
Ccnf	1223.72881167585	0.166040255212422	0.17467408876999	0.950571755557076	0.341821812164155	0.685124361595277
Kcnc1	5.56770657341333	0.103603300356426	0.989786928344685	0.104672326325517	0.916635821700022	NA
4933433G15Rik	37.1694483250968	-0.653955734082099	0.374985896917901	-1.74394754431332	0.0811682371047035	0.385514964531389
Mitf	1102.99392034451	-0.418963447057743	0.268847540525797	-1.55836816002987	0.119145999868929	0.451991536580106
Pkd1	235.911813058126	-0.0578868259767477	0.237995794454122	-0.243226255781198	0.807830128302887	0.934350570845599
Mmp20	3.38896986516294	1.57732827132582	1.35305544124509	1.16575287548776	0.243714375185074	NA
Tcl1b2	9.82528658886095	0.322886044180279	0.732883303247427	0.440569518707224	0.659524673840985	NA
Nfatc1	10.7493192324642	0.668450003532941	0.725331626100616	0.921578460774597	0.356748497850633	NA
Tnk2	740.231437283062	-0.341271739607184	0.297277018584791	-1.14799233802813	0.250971726862566	0.609340778322732
Pdlim5	1328.51852402514	-0.231429641591454	0.20898714637854	-1.10738696423111	0.268126659512173	0.627240744733598
Ints13	729.05135712812	-0.193386901272474	0.215113495862583	-0.898999388657663	0.368652986284366	0.704768583808075
Aak1	713.092986191585	-0.519774183591004	0.165669294658826	-3.13742015176325	0.00170441691730722	0.0870793178702967
Cryz	41.3686279772782	0.163346418318811	0.405710946955001	0.402617724625826	0.687229468422771	0.884721199017272
Hus1	421.409531652197	-0.274314232532796	0.267033822556395	-1.02726399939417	0.304296169379081	0.657809713763112
Slc6a17	1.75459879008208	0.648574424847579	1.71814045953234	0.3774862650194	0.705812269651308	NA
Wbp1	45.734922804476	0.443173105585968	0.35493718976531	1.24859585967591	0.211812927461285	0.566155586546802
Cdk2	315.639740743097	0.181242735158929	0.310204024741993	0.584269450758012	0.559039042042007	0.821788949050093
Mylpf	168.124655567513	0.7012761024181	0.364139636897517	1.92584391084969	0.0541238667059327	0.332673113168002
A330093E20Rik	29.315841842294	0.0184458837705718	0.727315701398159	0.0253615915827368	0.979766546723014	0.994089134524033
Nup88	687.973127515908	-0.154381198856948	0.174183138571676	-0.886315404136665	0.375447590558393	0.709434737205718
Ggps1	176.383818318705	0.0302973190263557	0.272354734528142	0.111242123544671	0.911424349144537	0.972860998229108
Mkrn2os	4.32975340743825	0.526873014084609	1.2989282027099	0.405621352269831	0.685020837558794	NA
Usp17le	2.63973060744891	-0.272819214469213	1.3465138169568	-0.202611522461612	0.839438683178193	NA
Tmem250-ps	89.2981235641308	0.631389374716795	0.348214524680144	1.81321952407575	0.0697979696934681	0.367511558810071
Ate1	1508.18868764841	-0.324707371017631	0.217214355465263	-1.49487067888364	0.134948195888135	0.475633221229372
Papss1	157.18605159607	-0.230320845616416	0.24441989559796	-0.942316275248168	0.346030738019374	0.687756580346529
Pi4kb	301.414458704019	-0.134499342075912	0.179659906600258	-0.748633040176136	0.454078412208185	0.761655419729105
Gid8	216.832454804785	-0.146150785419825	0.218981363102851	-0.667411981316332	0.504509014862631	0.792840026838155
Tll2	7.95408227970986	-0.0741694305104218	1.11002787146348	-0.0668176290137971	0.946726888849104	NA
Cacna1c	92.0150515606586	-0.280650637204453	0.917974723841394	-0.305728066269658	0.759811702057212	0.91791984845009
Zdhhc23	98.9281102240036	-0.54112021149472	0.421483976288317	-1.28384527511567	0.199196098414163	0.553303285082909
Vdr	5.16965533525409	-0.477541548766188	0.939452246809293	-0.508319129990998	0.611229556351571	NA
Vcp	1194.37328043469	0.190259079591313	0.197655593923312	0.96257877561073	0.335758952983481	0.681993196891616
Hsd3b7	6.31935270745747	0.430968131014688	0.932329939140043	0.462248516241151	0.643903114939392	NA
Ppp1r11	2.7129284976949	1.82772540875914	1.59741601076444	1.14417621736775	0.252550564059008	NA
Brk1	577.735409100873	-0.0330277146623604	0.25465113742861	-0.129697887847132	0.896805453707319	0.967999426847578
C9orf72	105.069307234681	-0.00140027126283882	0.256957844137046	-0.0054494201861843	0.995652013287893	0.998927184384235
Zfp202	1195.58722881276	-0.131734074821549	0.27015932981744	-0.48761623339297	0.625821694984274	0.85854580937242
Ube2w	591.49476646265	-0.490006816298577	0.264248701770428	-1.85433954080229	0.0636905985433591	0.355464097211576
Kif20a	156.677199398291	0.303256602417722	0.233009526130248	1.30147727199877	0.193095139177268	0.547823206128281
Gm45871	198.800232906048	0.245060481831194	0.273645315590598	0.895540569741857	0.370498188769285	0.706059760808876
Dph3	109.809906351769	0.724037221576682	0.332525704650488	2.17738722586185	0.0294516879750227	0.263989117393274
Ankrd31	90.7655445275297	-0.902644680943396	0.363704121394404	-2.48181042734064	0.0130716797080138	0.189606562345675
Mir323	1.14272295086556	3.13681260188149	2.14333360359719	1.46352046952324	0.143325016717124	NA
Gm4961	8.47732681789597	-0.216246651170414	0.75642715658904	-0.285879015959099	0.774970786160414	NA
Stard8	34.5254985239916	-1.2401092931351	0.619832190393447	-2.00071779484044	0.0454228106374764	0.309714906323897
Tjp2	2628.05127614955	-0.0275731304479384	0.193066131534184	-0.142817024554389	0.886434691262701	0.965509959281299
Fchsd2	484.84119260926	-0.375892539464795	0.191959077037895	-1.95819101271564	0.0502076033132041	0.321562317474182
Mphosph6	425.364038379219	0.848189229940877	0.29505445128291	2.87468711708267	0.00404428050621547	0.124905343751588
Hcrtr2	96.8148434817935	0.378485926629214	0.330994767235477	1.14348009121229	0.252839316042793	0.611037594683645
Gabra4	6.51047724751641	-1.32640747595557	1.0783283550425	-1.23005897948709	0.218675019554636	NA
Fubp1	1821.78488314752	-0.182671642417245	0.196194782464744	-0.931072886456964	0.351815862773791	0.691922929399098
Bdnf	23.8486111603998	0.263972076168177	0.576837058827026	0.45761982890793	0.64722559508718	0.867142448125232
Hnrnpab	351.300569236907	0.347379026891167	0.375539944792733	0.925012190335417	0.354959566462422	0.693991460070761
Oprl1	1.00330701108822	-0.494716135271267	2.0192980992858	-0.244994107331771	0.806460994018894	NA
Rad1	384.756434382179	0.199875826889034	0.240957255720966	0.829507400766943	0.406817350758196	0.733141776318468
Ovol3	13.3579112851486	1.09225471980958	0.622778739605389	1.75384073082146	0.0794578016685124	NA
Obsl1	28.5455697549652	-0.113276514581401	0.648974993038912	-0.174546809655898	0.861435746546979	0.959844233785808
Bmf	27.5095035431143	-0.1874331436971	0.454182078415262	-0.412682826128002	0.679839009024201	0.883414248335273
Mcts1	18.0478895730154	0.0377907948270955	0.574756928829784	0.0657509164857538	0.947576134590076	NA
Ccpg1	207.036548676379	-0.0754088342178911	0.264322528879498	-0.2852909834722	0.775421220102696	0.922571034418283
Dnajb2	64.6535395154088	0.117617090998976	0.423742544215874	0.277567340368487	0.781344505906655	0.925475482321799
Nthl1	16.0678199905351	-0.469270282237155	0.600737190214671	-0.781157367782513	0.434709944404404	NA
Kcnip4	220.644902913385	-0.400947365670795	0.326286568913799	-1.2288197059583	0.219139411429836	0.575249586597621
Pkm	4408.11869502275	0.248476789228506	0.246622498546458	1.00751874096231	0.313685556297686	0.666655650248472
Tssk4	1.1894490525576	0.979522004163695	1.90693771553082	0.513662295410123	0.607488117464358	NA
Apbb1	24.7839276155064	0.385992423094194	0.497040183020768	0.7765819269346	0.437405467798269	0.74951662512331
Mphosph9	622.085358611153	-0.20634460344727	0.204716403591093	-1.00795344109028	0.313476814292333	0.666463046211187
Immt	1075.2512308586	-0.214491759430787	0.214851216935012	-0.998326946854886	0.318120844927869	0.670650800487764
Prlr	106.578619741898	0.398818552072702	1.01702681318164	0.392141629801329	0.694953569656553	0.887941128796681
Enpp1	6.09971059058445	0.116140747665052	0.884631648276974	0.131287127123773	0.895548174714845	NA
Pmepa1	321.924850579031	0.155762365303807	0.339119890809578	0.459313562917107	0.646009009468598	0.866706542963516
Mtrr	868.887012587778	0.0608286823213046	0.1994213971561	0.305025855744507	0.760346460072666	0.918050952186274
Csf3r	9.68028159675165	1.3147898655354	0.814791429032632	1.6136520570625	0.106602918531002	NA
Sumo3	288.130682225493	0.576324243962358	0.289130849431925	1.99329903777027	0.0462287117160054	0.311176105163822
Hipk1	472.367057689405	0.121183871185891	0.198915757311999	0.609222078851269	0.542377247609711	0.812784645518199
Brd8	1180.66411991087	-0.0965488824758725	0.172042128445542	-0.561193257420285	0.574665798932106	0.830405449432156
Tmem63c	56.4951344988527	-0.706473418798558	0.339936806091037	-2.07824926909903	0.037686406328735	0.290697946288294
Apool	7.48515834224891	0.503941169263126	0.800051754943225	0.629885711954832	0.52876936170011	NA
Ppt2	11.9537260502226	-0.225828163905708	0.792595546050339	-0.284922322653785	0.775703653502639	NA
Pbx3	320.997859524626	-0.745860952197755	0.238304816724425	-3.12986100092247	0.00174889035722007	0.0870956741262706
Plpp2	26.0043851098945	0.308097284206858	0.501721800443183	0.614079922249159	0.539162515102173	0.810719384800537
Kmt2b	162.754124709044	0.442164605422727	0.265777467552782	1.6636647549323	0.0961794433799692	0.413837354050758
Kctd9	339.138915734884	-0.0455703647171365	0.289439708901119	-0.157443375306547	0.874895431149539	0.962098877965474
Dusp28	16.328102406722	1.08183144644518	0.628845811430834	1.72034452131223	0.0853698351327375	NA
Lax1	34.23308804845	0.363844158272449	0.446808452844401	0.81431798336894	0.415462810113413	0.736953444220349
Ikzf5	61.6731887169576	0.13669501224722	0.29774022786045	0.459108308035852	0.646156390875944	0.866706542963516
Actn1	2031.01776217203	0.242520669482151	0.148781818869109	1.63004237564476	0.103092541211298	0.428005738887297
Rps19bp1	89.0654131172013	0.523044616951888	0.360442180401545	1.45111933450519	0.146746633565387	0.490968206280875
Slc16a13	10.0296256349305	0.060992895921079	0.719215184859952	0.0848047944551612	0.932416581850474	NA
Zranb1	664.201690927009	-0.368131208707044	0.229197048386	-1.60617779024388	0.108234851776032	0.435207876714193
Tom1l2	368.152512235582	-0.642247750396592	0.240793918646838	-2.6672091803886	0.00764840511810019	0.152650269111871
Pex10	98.7680265364	0.419469172021337	0.31831214770562	1.31779190660756	0.187573317977716	0.541926496000647
Rad52	161.83644166058	0.111486150090973	0.201678258039655	0.552792111428551	0.580405770848993	0.834595231523824
Traf3	285.438127977039	-0.441836663740384	0.280950122068064	-1.57265161690638	0.115799508713819	0.446460687628182
Hsp90b1	584.159556696966	0.288061764872398	0.323784684103757	0.889670756570091	0.373642700816843	0.707879815028907
Nrg1	147.654444667913	-0.0854017551841043	0.303733546377218	-0.281173272438075	0.778577503556237	0.924360047074528
Ralbp1	739.631446642879	0.00885015019657588	0.208892942440387	0.0423669181600116	0.966206200142881	0.988543696157063
Arhgef2	395.850593771727	0.162755965109478	0.316876691972284	0.513625549725549	0.607513812926345	0.849865033902916
Fip1l1	1553.45062049984	-0.302733250875373	0.220714863099671	-1.37160337380027	0.170186942980194	0.521113711479486
Tada2b	90.9909966999596	0.434073084686852	0.270386267565976	1.60538139970787	0.108409895242675	0.435207876714193
Wbp2	324.937966775504	0.251721048577734	0.177083962629509	1.42147851696983	0.155177694671796	0.503719058007645
Matn3	9.59910228161548	-1.32251241833813	0.768718002297977	-1.72041296598319	0.0853574017770925	NA
Gpr158	30.6481112529724	0.512553686416038	0.694336645639158	0.738191898173857	0.46039784546365	0.76687670642912
Apaf1	786.10782143346	-0.276963581972127	0.244416025533518	-1.13316457612615	0.257145147134857	0.615980255872821
Grb7	91.3206444069347	-0.0431513916349463	0.294186638507915	-0.146680324619112	0.883384349290458	0.964340019341956
Mon1b	171.439463777403	0.681079800330958	0.264959759600393	2.57050278637839	0.0101551009832517	0.170030140350141
Dipk2b	4.13329650149424	-0.719728227022518	1.27869491401986	-0.562861570130042	0.573529150542083	NA
Enox2	1121.41592902774	-0.506594151100928	0.321795230409802	-1.57427489045063	0.115423912149645	0.445929082029697
Kcnma1	113.378661833645	-1.10107996725702	0.412299755305865	-2.67058118053012	0.00757200592251149	0.152650269111871
Haghl	12.3708735184348	0.085887476585195	0.739296213408488	0.116174646951342	0.907514129480092	NA
Orc6	587.117393372292	0.127707865743713	0.257000715254474	0.496916382576059	0.619248018260694	0.855480270359812
Camsap1	728.40100115127	-0.196153427449171	0.198450127620343	-0.988426814340145	0.322943660602445	0.672030095869185
Dst	7619.91203978924	0.100041698003638	0.264160017123866	0.378716276190762	0.704898565495204	0.892406140749358
Usp29	24.9578624919528	-0.290407772914522	0.5007828413416	-0.5799075945504	0.561976933995558	0.823660987012604
Slc30a4	10.2444936651156	-0.324574876522194	0.659319613203309	-0.492287609866851	0.622516037829661	NA
Slc2a12	1.6196468419203	0.86943910108378	1.66221550754695	0.523060395680506	0.600932224832181	NA
Cdk10	115.992371148905	0.706103113924187	0.254037922454861	2.77951853448043	0.00544395467464472	0.135319446042656
Hnrnpr	782.485757561336	-0.296776702487937	0.200406493846125	-1.48087368224607	0.138640237263032	0.480017327589698
Wdr37	796.775768495766	-0.396354383458603	0.261571265182711	-1.51528258725875	0.129700856051091	0.468375731371701
Tfpt	104.073854204332	0.253138960350324	0.292665004579537	0.864944412175283	0.387069299698837	0.716353543793268
Polg	303.319099753196	0.396015300111906	0.22899048591786	1.72939630449956	0.083738190969746	0.389684736121066
Cyba	118.886181902529	0.0109664114404884	0.413676165262822	0.0265096526253117	0.978850834624198	0.994000870038161
Slc26a2	154.777801440026	-0.0460169827267045	0.293363668158544	-0.156859855944518	0.875355298441497	0.962174592047402
Epyc	2.09713706310785	1.0429912972125	1.9536347396414	0.533872210628248	0.593429949643664	NA
Dsg2	456.494476951149	0.0436151769948268	0.218664051680982	0.199462036212787	0.841901337353481	0.950275714346273
Htr7	6.30978896170948	0.645031826352503	1.00434918162404	0.642238613974354	0.520718264817789	NA
Vldlr	123.82166453231	-0.759518676129428	0.4893925741202	-1.55196199593924	0.120671317283495	0.454179662000308
Smarca2	47.0013405987676	-0.270480613852458	0.498563132251095	-0.542520287513424	0.587460135451538	0.838254695242013
Ptprk	3291.93808315932	-0.404760687126342	0.266788494658436	-1.51715945488785	0.129226430238542	0.468138171529796
Cpne9	50.1044968092874	0.538898631713132	0.344059723548527	1.56629385780787	0.117279838286709	0.449254234577567
Gnas	108.470049453702	-0.338228635182131	0.333880633306556	-1.01302262378178	0.311049354790766	0.663928876265139
Rpusd4	215.007899631355	0.318108447970628	0.287679535196611	1.10577364411139	0.268824505344425	0.627696469367475
Ppp6r2	149.616767846962	-0.0464104633426826	0.31789951021467	-0.145990987250477	0.883928503329481	0.964340019341956
Irak2	203.0252133506	0.66502389197323	0.321824659454718	2.06641682803303	0.0387891383279627	0.294475838342135
Msrb2	463.607282405283	0.380836308435697	0.319205117389777	1.19307707705282	0.232839188089423	0.590155186821352
Knl1	562.607786546109	-0.344726459735882	0.225640774894077	-1.52776668976477	0.126570475404481	0.463598771483145
6030458C11Rik	758.119492178498	-0.284049771064428	0.230774500420285	-1.23085423453249	0.218377386965025	0.574315733372246
Smim10l1	42.0586091968954	0.560065382720427	0.397290447190735	1.40971268421047	0.158624537839192	0.507823520429866
Rerg	269.930990850407	-0.693439125095083	0.287403875873818	-2.41276887093732	0.0158318555771038	0.20606976953589
Rit1	68.2655033862377	0.169539072164945	0.282425877060854	0.600295815416429	0.548309107048293	0.816422783090115
Pcgf2	244.737678246737	-0.263627452812463	0.321121947584956	-0.820957442476638	0.411670509624108	0.735428478883656
Pum2	134.598074415567	-0.410271547531905	0.278704770264602	-1.47206503549399	0.141003316199519	0.48321361169498
Pcdh11x	7.52956472114837	0.32965609013716	1.20769764673216	0.272962434785858	0.784882092063115	NA
Gm8439	2.08435882291682	0.387764381222779	2.01157779324559	0.192766286506444	0.847142007715985	NA
Gm7616	2.47970256310226	0.358148499095624	1.47876380459106	0.242194526254764	0.808629436231128	NA
Scoc	183.752308288497	0.416047932831298	0.444642759182878	0.93569033620579	0.349432647653299	0.690043549448775
Ptger4	10.5553915394494	0.436556872725087	0.725230256524788	0.601956232241348	0.547203271727366	NA
Ptpn21	277.095529302501	-0.0933266599526078	0.204200125544578	-0.457035272156256	0.647645693190129	0.86729341968086
Snrpa	72.7982351664993	0.738548296065245	0.370263920829842	1.99465369029204	0.0460806634616343	0.311167796423566
Hspbp1	372.378819661206	0.254103601715532	0.178560031080397	1.42307099846506	0.154715574587675	0.503306608561573
Lrrn4cl	3.71866812002958	-0.487544840226048	1.15319450096965	-0.422777631887859	0.672457508946738	NA
Ptprc	3.49637002730359	-0.230821713859989	1.31028612981129	-0.17616130447266	0.860167219882643	NA
Bdkrb1	1.34905653754487	-0.452195298472885	1.68175960878524	-0.268882244591135	0.788020300737345	NA
Opn1sw	41.5889178272791	0.0485529634124124	0.415434449157287	0.11687274252509	0.906960898411315	0.971243426896395
Bckdha	226.090025536813	0.20605742506581	0.269511647351018	0.764558515712074	0.444534479773335	0.754258247517981
Bcat1	4016.72958305777	-0.0343016700018335	0.194879153609967	-0.176015080969026	0.860282094519406	0.9591182255381
Mmp23	17.051836387182	0.740697535168348	0.59329712029387	1.24844282878277	0.211868932865416	NA
Fhod3	1609.35284500288	-0.549334477047973	0.328573242855638	-1.67187830717345	0.0945483212236938	0.411483920173307
Abi1	1120.96893362224	-0.25856698501056	0.228165177260596	-1.13324473136074	0.257111494295196	0.615980255872821
Slc25a32	151.76743653497	0.273299479416356	0.250556605542885	1.09076940447925	0.275374362324272	0.632654657742144
Mbnl3	7.75603601723719	-0.387841689958309	0.841584345205278	-0.460847082253779	0.644908319824549	NA
Mcoln3	1.86876850076717	-1.01333067841598	1.82810354340863	-0.554307047907446	0.579368727715981	NA
Cyp4f15	2.67071190820183	2.24487171808319	1.90338121472798	1.17941256365925	0.238233934738287	NA
Zfp809	813.95218822607	-0.042724612105551	0.236144270219852	-0.180925889354733	0.8564257474265	0.957191696514614
4933406I18Rik	7.1791118999046	-0.554285228671426	0.958029202824149	-0.578568197125373	0.562880568922267	NA
Tmem108	256.281457206772	-0.4267385217587	0.250861953816926	-1.70108904624942	0.0889262674758216	0.399850450738974
Zfp87	36.9992835929812	0.494653379153771	0.452393193446135	1.09341472488946	0.274211751297632	0.631655360970357
Dlg1	1146.35495285249	-0.617093770402525	0.220209530471149	-2.80230273904232	0.00507392352502876	0.132342759143374
Tmem38a	91.0540628140395	0.59685391601114	0.314957823552254	1.89502806845538	0.0580886831871504	0.343209837574342
Ubxn4	246.872223131646	-0.220649539324948	0.221440716812257	-0.996427136351893	0.319042653509532	0.670714669309811
Dsg1c	2.99488059941549	-0.428258361175389	1.34841754159555	-0.317600704503326	0.750787839674018	NA
Rnf181	94.7224328852037	0.551781204998309	0.37278171288429	1.48017240633684	0.138827242352484	0.480130380002387
Ccdc59	328.194495807419	0.446327858608578	0.269903870544947	1.65365490204873	0.0981976506778984	0.417858404185552
Speer5-ps1	3.76285367659526	1.13646611828471	1.42431531182584	0.797903461999486	0.424926514207938	NA
Aldh9a1	233.62028862349	0.141850743341707	0.231465742220205	0.612836880227213	0.539984202394727	0.811414344077828
Atxn7l2	65.4124921637536	0.394593736483168	0.322595391367651	1.2231846673639	0.221259955364297	0.577752081074682
Atp9a	192.622243729832	-0.300590806380159	0.248584467385789	-1.2092099298934	0.226582203759375	0.584452610154182
E130008D07Rik	7.23569499222875	0.433326508373604	0.791298595028762	0.54761440383684	0.583956697026664	NA
AI197445	1.41758300295975	-0.866264925931135	1.49415698819756	-0.579768346146903	0.562070846357218	NA
Acsm2	2.39882361876391	0.328550929019515	1.98572218029487	0.165456644579922	0.86858457205419	NA
Mep1b	87.5905591240893	-0.529248225787364	0.388270619832391	-1.36309109871829	0.172853801751526	0.523947126716617
Smurf2	519.399226576725	-0.539091669017453	0.180296039552421	-2.99003611147384	0.00278944467620208	0.107071031193675
Dzip3	609.014718267568	-0.641130681973775	0.276096732877595	-2.32212339237645	0.0202262924367286	0.227798113920641
Bin3	17.7828117341765	-0.323986753434397	0.559821602577432	-0.57873213885058	0.562769926711507	NA
Aggf1	488.731465100331	0.391137528208739	0.226780021759959	1.72474420442003	0.0845735809266023	0.39131318604211
0610030E20Rik	93.2112654353969	0.197289903436707	0.350616429111826	0.562694406353054	0.573642993865477	0.830156602432919
Slc11a1	20.1474176173372	0.298752448677063	0.468954042150635	0.637061250835961	0.524084947355898	NA
D230017M19Rik	282.029543460392	0.105905628149254	0.309275373188822	0.342431494164249	0.732026190590138	0.903946602900047
4930563J15Rik	1.32792418667748	-1.64136501737904	1.72193673657847	-0.953208664704181	0.340484357119529	NA
Adcy10	51.952610527081	0.0788880394802024	0.517334768811134	0.152489343914564	0.878800994476483	0.962627123290755
Elovl4	26.9324543276095	-0.612212971560298	0.40958456601624	-1.49471689696438	0.134988342574453	0.475633221229372
Vash2	24.5714539895309	-0.7574729882297	0.473759671765964	-1.59885493293716	0.109852839773688	0.437564329253022
Cahm	8.98900618871416	0.135230096179837	0.693223639723122	0.195074271030123	0.845334804366457	NA
Gm11532	7.3810299065288	0.0236630483029385	0.87419680966621	0.0270683306565414	0.978405233975773	NA
Apobec3	35.8153230081947	0.606357617216496	0.524233100810078	1.15665648788585	0.24741273363863	0.603917924757178
Smox	82.6975201046252	-0.0748732564956307	0.370843789215091	-0.201899718083734	0.839995122473985	0.94935853351216
Uimc1	316.478870779473	-0.509255307518574	0.206562725938618	-2.46537851979115	0.0136868577521481	0.194375905052153
4930546K05Rik	41.5114110132953	0.267725311541232	0.367286310806567	0.728928096866181	0.466045646846133	0.770371338019425
Ica1l	49.3510606403176	-0.360895349670299	0.528371919965677	-0.683032795712806	0.494586119401796	0.788556704923603
Irf8	5.85945713417145	1.2118504251878	1.07564635958149	1.12662532103888	0.259900928724116	NA
Icam5	1.97780144899713	0.0649501611151816	1.29868426750916	0.0500122799206264	0.960112602606981	NA
Dnase1l1	142.748214142008	0.971189473782992	0.390930316442392	2.48430329635514	0.0129805199239025	0.18936972241816
Tspan4	86.0702814501896	-0.105412546123781	0.265638386296739	-0.396827234170994	0.691494866184614	0.886327534784378
Zfp410	324.465407865518	-0.0636985468645556	0.218499282488823	-0.2915274875917	0.770647924319743	0.922085086564134
Ldhb	99.9865453171481	-0.0349488031253403	0.564915825488491	-0.0618655055292875	0.950669937457127	0.982897291309927
Nkiras1	111.212011399771	-0.298023696090531	0.255224951755504	-1.16769028279032	0.242931717827231	0.599231570640503
Mus81	41.4214318925779	0.591762530944174	0.388098937832427	1.52477235379522	0.127315887780757	0.465121331694995
Ldah	488.250652736954	0.0794240503689954	0.264897804559644	0.299829024634714	0.764307574808329	0.919336067119163
Bspry	17.3305645514834	-0.112410255377464	0.60319262246151	-0.186358803459399	0.852163396533873	NA
Tatdn1	339.474709881926	-0.355144803552866	0.233426866075509	-1.52143928213466	0.128149637424835	0.466237265406817
Drd2	19.3672392147123	0.0655670264964469	0.585449777933428	0.111994280240213	0.910827941746946	NA
Chaf1a	975.069464942056	0.564133336034178	0.237752148675285	2.37277912808542	0.0176548177559182	0.214230772446814
Vsig2	11.4034943057363	0.858013651043886	0.83963662569591	1.02188687913982	0.306834443205438	NA
Slc16a8	18.9051640519323	-0.431947621940743	0.574343836607274	-0.752071484726493	0.452008071107286	NA
Sgk2	16.8856203615109	0.0352496598729565	0.492026797761465	0.0716417480375645	0.942887015285868	NA
Ldoc1	2.40393104317112	2.1494220913071	1.58748689380178	1.35397784995854	0.175743444496889	NA
Prkg1	180.489067629305	0.0507656617905496	0.286790032723337	0.177013340765307	0.859497910639804	0.958672461037009
Glrx3	61.577086879416	-0.108935739852043	0.347171738385164	-0.313780552411169	0.753687715884293	0.914776532661704
Bloc1s2	100.828053970807	0.484495171791037	0.318630304207682	1.52055584604798	0.128371334260433	0.466710859255471
Ebf1	1540.10194140813	0.115191987499448	0.32105732109394	0.358789474437008	0.719752587314214	0.899075275187119
Gm6938	74.1039593524114	0.19209984062544	0.341992757569694	0.5617073355312	0.57431543562277	0.830405449432156
Zfp229	596.51515061036	-0.601285903209492	0.239785394313446	-2.5076002019685	0.0121554111979509	0.185188728371807
Cox7a2l	561.257068164031	0.33333975698889	0.256411730407	1.30001757899213	0.193594944265803	0.547823206128281
Shcbp1	415.630122435751	-0.302241710718363	0.28792535968676	-1.04972243864583	0.293845744144197	0.649653521954311
Srpx	5.84301451295593	-0.250736854129506	0.866550538363024	-0.289350526056063	0.772313150855658	NA
Pigp	876.286892700715	0.276369306617028	0.674089933142863	0.409988776020567	0.681814181063261	0.883872599000448
Pcdh9	40.9171644986342	-0.406031893413866	0.785631993446226	-0.516821994013737	0.605280425185142	0.848295439800839
Pik3r3	74.4749123074639	-0.164411314535982	0.377355776365181	-0.435693117300729	0.663059400075123	0.874956189177708
Cblif	2.24593825325861	-0.235988742947666	1.32477558588001	-0.178134882211695	0.858617048067188	NA
Rp9	262.528311203418	-0.141766523705706	0.192866206300227	-0.7350511342823	0.462308352896025	0.76790546988985
Nemf	851.828205920661	-0.259793936483335	0.24318804818803	-1.06828414644155	0.285392357541868	0.6433585207471
Gm2762	2.1732030905409	-0.362948621242888	2.03332895515055	-0.17849970626913	0.858330551854677	NA
Kmt5b	238.870130333677	0.0554720379811273	0.21072926999771	0.2632384100307	0.792366827523931	0.929150302188765
Suv39h1	546.276718097594	-0.028825810671704	0.256885779397146	-0.112212558979917	0.910654871437384	0.972766628755977
Stag2	213.352735726304	-0.221181151969231	0.315882745936244	-0.700200168621661	0.48380230632553	0.780515943800373
Mgat4e	17.0282974608289	-0.384098689027487	0.645605496852889	-0.594943337533277	0.551881347263672	NA
Nol4l	165.038670316611	-0.17184493802095	0.442317926639984	-0.388510000773312	0.697638654633333	0.88938682981667
Tor1aip2	1412.88095290244	0.130091245451826	0.19724979538296	0.659525375928803	0.509558456410938	0.794725655484779
Ktn1	1392.80490503222	-0.0958505001009489	0.201583895989836	-0.475486891600616	0.634439974252147	0.862519172869342
Unc5d	140.709561220535	0.136260394208272	0.330855198759545	0.411842989679911	0.68045450932761	0.88354954985181
Miga1	853.159591334633	-0.224827012990738	0.157585014934139	-1.42670299637756	0.153665521605691	0.501675866628093
Setd3	735.61979673852	-0.282943594590028	0.243033922388423	-1.16421441010947	0.244337131895494	0.601223466775677
Capn12	38.4404941859765	0.388617517307394	0.544385640671771	0.713864378986632	0.475311045714905	0.775920245493683
Mrpl52	74.6601400135701	0.840077319479982	0.403109498936206	2.08399286471026	0.0371608163057938	0.289813277132608
Gpr180	116.44005696405	-0.124079744869816	0.319942043373916	-0.387819442425713	0.698149656465023	0.889392237174547
Dr1	171.973936560904	0.202478912261611	0.320136769619055	0.632476277256593	0.527075705083067	0.802800060841446
Zfand2b	61.3733702938658	0.880370309868968	0.352806741329494	2.4953330158926	0.0125838968233468	0.18808356726189
Lman2	599.251222009456	0.420351246799572	0.232005419547237	1.81181649816585	0.0700145550252361	0.367842979099002
Cmc2	452.005442412816	-0.00385848115149414	0.257767318101821	-0.0149688532274289	0.98805702912199	0.996445359574768
Carhsp1	211.238641003433	0.122006441657131	0.226753905757721	0.538056626850303	0.590537955152138	0.839981501578951
Pdgfrl	61.8768014441259	-0.202205885409343	0.413606500035986	-0.488884689654901	0.624923335559972	0.857966525617774
Zfp385a	116.532700175352	0.778949160996637	0.332308390337618	2.34405505140945	0.0190753556057071	0.222152103209912
Nde1	572.847609425937	-0.216930024107735	0.223433007834778	-0.970895152018667	0.331600492572341	0.677638708166553
1700111N16Rik	21.4437473815654	0.99658184452111	0.69807862212842	1.42760688113119	0.153405041903271	NA
Gm35978	1.88914553284915	0.379578330848841	1.51952829066822	0.249800107822882	0.80274193635908	NA
Cd46	16.5302350963672	-0.489689779985214	0.558068913599409	-0.877471882149524	0.380230384757993	NA
Eif3k	659.145920386393	0.626571376418987	0.265465296393112	2.36027603205481	0.0182613414497219	0.218073268000119
Fez2	253.489684949585	-0.112684569720952	0.214412597828096	-0.525550134937949	0.599200810783951	0.844618781676844
Tdrd3	589.482813574888	-0.457830054011899	0.270392919074367	-1.69320282342889	0.0904168673634142	0.402278204881064
Septin4	16.6071718202586	0.0227690944095443	0.649208501259335	0.0350720829523593	0.972022262288717	NA
Sh3bp5l	276.494738242281	-0.438437043724336	0.234832464545064	-1.86702057815435	0.0618987142246096	0.351349895758443
Apba2	36.3078038370139	-1.15024493163795	0.426423327661322	-2.69742496956335	0.00698780299538841	0.148429572359119
Cpsf4	407.567380729727	0.518466622904593	0.274248383122914	1.8905001991287	0.0586910939728606	0.344245839648509
Nlrp5	6.04592998341421	-0.792499643580362	1.15573622673623	-0.685709788485527	0.492896132935738	NA
Abhd12	535.106522061376	-0.0754874967752075	0.208543490629151	-0.361974840583472	0.717370831692755	0.898006637343621
Tbx6	38.4964014369554	0.460470152575231	0.419725448720101	1.09707465672948	0.272608757800944	0.630407752414683
Gm10451	136.75599033995	0.086683088376021	0.312716236032748	0.277194076891305	0.781631087462035	0.925475482321799
Slc24a3	19.3195888926828	-0.533727285353962	0.838054654505355	-0.636864532026236	0.524213087319371	NA
Cdc123	748.380049317695	-0.270095836462788	0.198101059115899	-1.36342449489263	0.172748765637238	0.523947126716617
Scml4	17.567497781259	0.00514387036118388	0.580052800265122	0.0088679347101381	0.992924504545169	NA
Chrdl1	3.5846676356958	1.6813844469	1.48160740381356	1.13483804317677	0.25644318320051	NA
Ppfia2	17.6916409593496	0.7221663688092	0.919143608297235	0.785694816664235	0.432046300620948	NA
Cpsf7	867.13829351929	-0.137925507270727	0.199281898645539	-0.692112571227828	0.488866637595479	0.784049124799792
Rps21	347.499427725749	0.503689105824738	0.463388572552629	1.08696919962896	0.2770504219101	0.63426499134523
Cdk11b	580.607005735095	0.109436615701388	0.202416670838981	0.540650210517708	0.588748702592503	0.839316461439666
Hnrnpc	2309.92903430628	-0.155359645169475	0.160671941214002	-0.966937002164858	0.33357552759786	0.680231266523645
Stard13	29.3803889779075	-1.10338998951751	0.517486759840178	-2.13220912136627	0.0329896589525381	0.277062369579194
Lysmd4	40.2436390680396	0.119676934536038	0.400121866302927	0.299101210443301	0.764862822737373	0.919355682832875
Zkscan8	272.114184692309	-0.415430815601225	0.247305142638365	-1.67983088086733	0.0929902249881808	0.408213059131422
Prom1	323.713068417726	-0.16616851095462	0.28200512839924	-0.589239323050085	0.555700741822058	0.819535137410079
Fyb2	48.3921755801652	0.0111555968652119	0.425263498996528	0.0262321993106279	0.979072133377815	0.994034384761466
Nsfl1c	480.604509948289	0.209001580909771	0.213134919168378	0.980606940079391	0.326786610612891	0.674405771521473
Atp6v0e	300.879552407976	0.113427366977976	0.240824343276293	0.47099626821298	0.63764339982916	0.86336393852341
6330403K07Rik	7.61826651417658	-0.532647353237072	0.744664613159282	-0.715284899838714	0.474433017236066	NA
Abcc2	12.2016325386576	-0.0273219725862677	0.802395368007712	-0.0340505113509143	0.972836871797839	NA
Adat1	867.608625686025	-0.0832302832552722	0.243159352749319	-0.342286991284588	0.732134924440535	0.903946602900047
Slc25a13	4430.11272322008	-0.0821702741900092	0.201246854226627	-0.408305881380267	0.683049121934932	0.883872599000448
Sema4a	32.0713895236938	-0.175978717863908	0.386778698773194	-0.454985547089556	0.649119636646278	0.868083005840672
Chek2	901.68002993	-0.24968677582716	0.293841247835514	-0.849733581198678	0.395473223816616	0.723177242237778
Keap1	186.001148933357	0.525169589084893	0.223384720763334	2.3509646823217	0.0187248110443725	0.220672635674464
Klf13	1890.83113594822	0.0649460204080367	0.143425928991296	0.452819241714501	0.650678906898281	0.868632778195301
Reck	121.772789854917	-0.581451479372348	0.323771885355029	-1.79586772562035	0.0725155564504533	0.371743716897802
Pld5	19.4177564794161	0.838571609799105	0.914187433117343	0.917286301934395	0.358992633440721	NA
1700027A15Rik	3.94831744083636	-0.754470425282949	1.01778509890051	-0.741286570316255	0.458519702753328	NA
Myo18a	461.638022458201	-0.427787318358724	0.335585732109183	-1.27474823101104	0.20239836955103	0.55567883127066
Prrg1	398.306910810765	-0.593021786009922	0.385856879695829	-1.53689571759716	0.124318848377884	0.459377276995554
Arhgap24	31.9764720353933	-0.115058721051546	0.56885257266171	-0.202264570085666	0.839709896475619	0.949237192439848
Cd72	8.71615820604577	0.186255604653042	0.813656440580922	0.228911854394052	0.818937426713257	NA
Catsperg1	21.5648219331958	-0.747022742472225	0.461969840192408	-1.61703790481451	0.105870099113954	NA
Fh1	601.298530924728	0.138627089697693	0.215356347022289	0.643710257972319	0.519763336810507	0.799610722674036
Fkbp7	26.2967178471458	-0.00564656325785522	0.458353709008041	-0.012319226717016	0.990170927817574	0.997240421278118
Cd300a	3.91450126332301	-0.817299238258952	1.06840828096194	-0.764969022444396	0.444289991055935	NA
Hivep2	296.853564332274	-0.321204849293432	0.259575079193189	-1.23742560453723	0.215929117943225	0.572009412204059
Cgrrf1	22.149321584574	-1.06614752843461	0.514649468410962	-2.07159939701572	0.0383028162146049	NA
2210408F21Rik	20.07322047644	0.736032330199343	0.653972306028711	1.1254793565632	0.260385960121358	NA
Akt1	159.190638705605	0.24715102754774	0.310611942448015	0.795690679501494	0.426211845576339	0.742421833989145
Efna3	10.4489229294058	0.79797712341284	0.85377921781722	0.934641072024399	0.349973304948336	NA
Plpp1	1416.50510457328	-0.242595689968993	0.20141349935288	-1.20446589105709	0.228409557820582	0.586582363469254
Dgcr2	1036.29715424945	-0.26069445436708	0.152976018004408	-1.70415244015286	0.0883526117753601	0.398823689553975
Ptn	2592.22233443086	8.891741596959	0.458524560199157	19.392072680026	9.00345988236026e-84	1.01604044772435e-79
Twf1	518.878499479556	0.393569810378808	0.203019086266528	1.9385852710524	0.0525518584672177	0.328694416445695
Ptgs1	23.3909534504658	0.0481914109257472	0.721332145213208	0.0668089052256266	0.946733833906273	0.982345574360205
Ptgis	22.5630997135587	-0.471556702841034	0.502376722904562	-0.938651576280569	0.347909662954582	NA
Cst7	16.1620862988075	-0.435309645302391	0.503462444492764	-0.864631811298185	0.387240906639162	NA
Plxna2	54.0664895381573	-0.577312460137644	0.418527061501067	-1.37939099581061	0.167774233937931	0.518710663415486
Gm14023	1.77631156884338	0.410296072403879	1.5115970442078	0.271432174319252	0.786058659010284	NA
Etaa1os	9.04176664063962	0.757282652570363	0.767505274826294	0.986680714007804	0.323799187577791	NA
Trip10	389.510944018765	0.416327973613556	0.327471445174383	1.2713413024206	0.20360725478085	0.557560754720188
Gusb	106.316092286648	0.251895115216855	0.284837366575348	0.884347156573716	0.376508839497916	0.710066550492665
BC055324	630.53469680909	-0.376191969469796	0.255199843948999	-1.47410736483435	0.140452685887945	0.482792738423837
Sowahb	7.55398602763163	0.816081998015146	0.763095077339753	1.0694368529543	0.284872868759629	NA
Dmrt2	2.64764806187174	0.848455638385215	1.2674694903794	0.6694091217385	0.503234534430639	NA
Nlrp3	3.71282235291587	-1.20168943557846	1.2089604547035	-0.993985726252044	0.320229816603916	NA
Shisa4	1.97509784871292	0.0642468321601006	1.4972228927857	0.0429106664543208	0.965772745982636	NA
Sgms1	28.2236252882614	-0.204780327875691	0.415919158165105	-0.492356083761837	0.622467639232728	0.85715724071325
Ctnna2	46.1726091282904	0.500330945029189	0.74410530914026	0.672392655828879	0.501333757000317	0.791243687442437
Map3k13	62.4790396599439	-0.306229568595918	0.380889513551652	-0.803985296787096	0.421405466568586	0.740049905108386
Dip2b	562.209371977526	-0.195574916018237	0.239800736618877	-0.815572624070253	0.414744612170113	0.736721698148862
1700128A07Rik	4.09501459611203	0.470836714640555	1.12379991302714	0.418968456201672	0.675239185717054	NA
Fbxo44	37.2764811885391	0.0496591886871339	0.396103185603205	0.125369324186349	0.900231172232053	0.969380608648732
Ifi202b	2.04898509786687	-1.85873054507923	1.93368266141805	-0.961238667629226	0.336432178200674	NA
Ap5z1	170.797431527308	0.577748464925265	0.293965647426156	1.9653604765856	0.0493725305448926	0.319069871371798
Fbxw8	466.951579170809	-0.307784361346911	0.250683050703121	-1.22778289351287	0.219528478971651	0.576000670819595
Pax2	4.3292065910796	-0.459390072973065	1.02337518994254	-0.448897019868987	0.653505945971806	NA
Dna2	346.796606672122	0.168144016850994	0.226540954663518	0.742223484935601	0.457951941769414	0.765174365245459
Kdm5b	1826.42811765796	-0.321161313181131	0.185865416248034	-1.72792399825768	0.0840018511794958	0.390589571718422
Supt3	445.557441760531	-0.480058716179983	0.340373088829485	-1.41038975152491	0.158424629862087	0.50771195587861
Esrrb	6796.97187405593	0.151767909199727	0.228399370690556	0.664484795824363	0.506380076890465	0.793680439959569
Chchd7	158.613267895551	0.177036304397666	0.222359321560827	0.79617217373654	0.425931968782554	0.742421833989145
Rxrb	55.1591353431424	0.511407154046521	0.367350828497898	1.39214917831456	0.163877228768218	0.515140536671125
Cadps2	451.785494136037	-0.324682716150381	0.294910028385435	-1.10095515546875	0.270916175109363	0.628813047328086
Gabpb1	545.900697647086	-0.0776972730415579	0.18012581155512	-0.431350023468356	0.666213882684579	0.876246346786087
Dll3	3.88992678659618	-0.508590441334144	0.99538335002617	-0.510949315478074	0.609386547862869	NA
Fam57a	37.2956924177454	-0.46148613010132	0.332532296758451	-1.38779341014367	0.165199962055329	0.516278474603818
Mettl7a1	10.2694998572431	0.335214597533896	0.728076598637321	0.460411168496952	0.64522111965414	NA
Ckmt1	7.50022575840442	1.33107114988375	0.801355900027281	1.66102370973801	0.0967086849655772	NA
Gm4788	8.59502805566634	-0.178243635327275	0.975944374512524	-0.182637084635388	0.855082784387772	NA
Spag7	154.684343945451	0.44917887724687	0.315854319323484	1.42210775590769	0.154994971578264	0.503488271232213
Gal3st1	8.04291729913496	-0.44577484698921	0.911516142009379	-0.489047671724747	0.62480794703901	NA
Gpr68	27.7742200738421	-0.0744778232813901	0.444650935399022	-0.167497282367246	0.866978785680882	0.960450384008389
Golph3l	162.371070727416	-0.360719603424086	0.261455330280762	-1.37966054483085	0.167691186395707	0.518705049523794
Sptan1	764.765630604711	0.39058233707742	0.213812004028844	1.82675588703022	0.0677364811957077	0.365394928438605
Slx1b	137.263630862378	0.162230799337741	0.257356108374285	0.630374776656948	0.528449409575234	0.803779142737648
Rprd2	967.559166137407	-0.0426259465650017	0.16278900378009	-0.261847824946362	0.793438766044331	0.929722401451087
Edem3	433.437359317736	-0.338342900301848	0.329770193896327	-1.0259960013494	0.304893468880584	0.657865101465618
Kir3dl1	1.9533234971253	-0.56954593904646	1.6861984626352	-0.33776921973726	0.735537107121879	NA
Pcsk1n	2.89961653135407	0.0361046405703812	1.48039186188004	0.024388570013165	0.980542665423601	NA
Gpr162	12.8778076640765	0.385113211331326	0.580591122010868	0.663312263538396	0.507130583923686	NA
Syk	311.38989547626	-0.304965898173365	0.232104333195627	-1.31391729734027	0.188874037072817	0.543625879371324
Frmd4b	212.403667693106	0.0606039120710159	0.280098220195593	0.216366644631644	0.828701964187992	0.943873805597648
Pomt1	167.338260523203	0.0310138794924571	0.31076354677321	0.0997989623123025	0.920503931893748	0.97417867883239
Mpp4	15.6452109786328	0.178740387965727	0.66329976829049	0.269471506716173	0.787566865860773	NA
Chst10	32.2249884985066	-0.715625775022048	0.517835028756871	-1.38195706215549	0.166984885447894	0.518255332297848
Abcc10	97.4818121528024	-0.133653225421648	0.305331490734977	-0.437731545802647	0.66158089891382	0.874100813632091
Chd6	1749.87101283944	-0.258851318076867	0.188651586674625	-1.37211312472722	0.170028224295466	0.521113711479486
Tyms	975.344602141928	0.288388945506303	0.193061973135657	1.49376358700977	0.135237422002904	0.475633221229372
4930447J18Rik	1.84038761875329	-0.279219694761871	1.4533601599752	-0.192120096897824	0.847648133089376	NA
Fam131b	16.737038007683	0.905319850046681	0.853496980440536	1.06071828113486	0.288817949432218	NA
Vmn2r56	2.89727788454045	0.524351383072446	1.34028896361185	0.391222637288162	0.695632676959757	NA
Ahrr	18.3216997243409	0.530121231507799	0.738694199934449	0.717646397595705	0.472975341680315	NA
Zbtb17	346.546255828771	0.209421649302512	0.206719055906588	1.01307375067127	0.31102493519526	0.663928876265139
Gm21992	2643.73819703402	-0.313857401348162	0.263101403096458	-1.19291420590827	0.232902975045005	0.590155186821352
Sergef	602.948878599234	-0.279395197950286	0.314223257316848	-0.88916142088285	0.373916333178113	0.707879815028907
Armc3	6.43675315487132	0.864135991104798	0.968354570276241	0.892375600456233	0.372191644726092	NA
Gm10790	2.18304976422401	0.238298308972336	1.52211292460505	0.156557575407336	0.875593540057049	NA
A730082K24Rik	273.629227515262	-0.36365820941443	0.492509802025104	-0.738377607753467	0.460285017917581	0.766865660765664
Mettl26	4.2319853314915	0.630355707120578	1.19079435855492	0.529357317316769	0.596557601339999	NA
Acbd6	644.370325239415	-0.180789886098375	0.193067089062928	-0.936409654156273	0.349062309202284	0.68987183175968
Ccdc88c	1615.56009165111	0.155108631612429	0.23114070164263	0.671057198105443	0.502184092344193	0.791608026713117
Nudcd2	345.054355579757	-0.327161666699758	0.278604727441396	-1.17428612825163	0.240280437656114	0.597524182227687
Zmynd19	509.071031236672	0.383827105337721	0.264910986753965	1.44889085213441	0.147368066236199	0.491880694313961
Tmprss13	5.91078462725971	0.309007315666181	1.01257637118582	0.305169392116373	0.760237142754142	NA
Odr4	142.989785105574	0.112567292809212	0.253871958030883	0.443401838006539	0.65747510669025	0.87157148933325
Elovl1	29.1831067032794	-0.112920889593863	0.420518512260855	-0.268527749198865	0.788293118163522	0.927399870585387
Nfatc4	90.1014268161835	0.328665104161058	0.345154058062096	0.95222726340343	0.340981737125358	0.684693755063997
Camta2	62.5776900757541	-0.0721666340828242	0.323491026915927	-0.223086973295181	0.823467816698956	0.941980257634855
Ephx2	418.619151386287	-0.386139777082811	0.272875465258633	-1.41507693524892	0.15704593992686	0.505927328596806
Hdac9	56.127553590056	-0.989949152165963	0.572097882757311	-1.73038422620052	0.083561650170322	0.389375055145333
Styxl1	6.86931320612849	-0.594561036715945	0.87327267442784	-0.680842369315513	0.495971237401042	NA
Pex5	314.554600276055	0.103073312617427	0.299136514858958	0.344569477470931	0.730418055478059	0.903774361853705
Coq3	164.919668837249	-0.61357723881059	0.263666355783596	-2.32709720201914	0.0199600924055833	0.225927425072224
Chrd	8.30590772486948	0.275920582775173	0.756301955648082	0.364828598834885	0.715239355563384	NA
Dync1i2	502.798509175066	-0.224850188455109	0.175235773973797	-1.28312948524273	0.199446715290515	0.553691557700728
Dennd2d	9.59955015808853	-0.399924910307363	0.856474916971538	-0.46694293362552	0.640540707068087	NA
Gm15290	30.0186171632115	-1.53471166070563	0.450573368492404	-3.40613042852644	0.000658906925295312	0.0665087212035257
Sh2d3c	12.1099563004779	0.192719692592277	0.64425854378529	0.299134089025762	0.764837737126246	NA
Pard6a	15.8474604906979	0.597306128303146	0.546269457690133	1.09342764801243	0.274206079864252	NA
Srgap2	1689.67168349252	-0.579615205511183	0.192978975363283	-3.00351478403311	0.00266880582031404	0.105041107162029
Nrip1	687.216076251984	0.125021977669467	0.201676413011876	0.61991373112187	0.535314585118844	0.807947718746309
Tes	68.8336807264796	0.940695202143499	0.505397221671325	1.86129872070263	0.0627020037354054	0.353089876324376
Dnph1	73.8151885896463	0.268835753999347	0.300634754683094	0.894227130468442	0.371200379073459	0.706059760808876
Fbh1	306.761034426796	-0.196162423642639	0.187016681741984	-1.04890334816908	0.294222604393043	0.649653521954311
Rpl15	528.056938521264	0.400790645782184	0.274261311731625	1.46134590858507	0.14392053703732	0.487291707310577
Sh3tc1	589.592359313777	0.372127994428397	0.207963865592456	1.78938775430175	0.0735523900958116	0.373051111115161
Ghitm	865.366481945263	-0.208243524067353	0.214349311239618	-0.971514780537646	0.331291996460844	0.677533559271588
Atp2b1	1597.1291394939	-0.0909375448840824	0.176332198816806	-0.515717183215976	0.60605195154754	0.848863879013776
Lrriq1	19.3596227458653	-0.37949920578682	0.814560124046748	-0.465894652320397	0.641290909152478	NA
Sgtb	184.980669453282	-0.0105571606153088	0.247239864108792	-0.0427000744939067	0.965940620187766	0.988543696157063
Zfp532	1419.59793432312	-0.0271393361729645	0.206279738492914	-0.131565690218755	0.895327824805399	0.967331211386206
Tnks2	1455.27568355971	-0.0658306075491538	0.179478718463321	-0.366787818147962	0.713777295022125	0.896890855620162
Mbtps1	2598.22431825804	0.312428599280827	0.145891417355899	2.14151459313515	0.0322325629358009	0.274317098590131
Cyp4f16	207.170756750375	-0.328890052726971	0.217312826332232	-1.51344059289053	0.13016778050555	0.468711998406232
Toporsl	6.38576626409504	-0.739823759452705	0.785648317075898	-0.941672938607256	0.346360113988038	NA
Prpf38b	934.503330227809	0.0153009028360213	0.312767827919128	0.048920961397531	0.960982284081155	0.986418507900294
B4gat1	7.75758573508164	1.78857143830396	0.993337216465135	1.80056823469146	0.0717709596634345	NA
Rcor3	9.83217741954353	0.586505916676202	0.748302456928367	0.783781893599137	0.43316809992593	NA
Man2a2	51.608301406899	0.344675949162316	0.395287473216215	0.87196274235026	0.383228703333921	0.713888398336629
Gm1715	15.7288424183581	-1.14776355877041	0.646253910335131	-1.7760257081852	0.0757286799264429	NA
St6gal1	136.9212137636	-0.188993366373245	0.378771561700506	-0.498963981151999	0.617804758924592	0.854821812710155
Fam227a	18.8251735113351	-0.11227129178118	0.478410511759534	-0.234675637389865	0.814460498267814	NA
Arap2	176.555464309925	-0.56619042723929	0.210456666028023	-2.69029457667024	0.00713889716460053	0.148901297990266
Tmem158	1.18645649064964	-0.251309941767208	1.69620543709476	-0.148160085017561	0.882216431635023	NA
Diaph1	967.709281910374	0.0314690099728595	0.171353306060722	0.183649855939796	0.854288148856141	0.956383409528756
Pkp1	2.67378270111938	2.55260592119275	1.68559065600659	1.5143688131496	0.129932324514475	NA
Gfra2	43.9035064465805	0.686506344704114	0.494419048670214	1.38851111531915	0.164981462456044	0.516278474603818
Crim1	155.181706886832	-0.661912398731956	0.290261576881715	-2.28039965138649	0.0225839962817012	0.239224117321627
Pde4b	74.2347440440971	0.31263170666135	0.471284945633916	0.663360265498901	0.507099847665647	0.79414679168843
4933405L10Rik	2.97866853608199	-0.22266629417633	1.14318712281622	-0.194776769027801	0.845567709593536	NA
Nxf2	1.58949187634686	-0.750662522727249	1.84995399929983	-0.405773615458201	0.68490894669696	NA
Fbrsl1	2260.67912290174	0.137349618947574	0.250756292715783	0.54774146427205	0.583869436698519	0.836375551300176
Phka2	556.204438949979	-0.117334510212335	0.215852605784102	-0.5435862577897	0.586726218478531	0.838219083095392
Eif2ak4	169.488591299247	0.00359884886863747	0.224666404463593	0.0160186338372663	0.987219525949523	0.996288951703604
Cpq	337.65689806968	0.263299532954606	0.210671398732332	1.24981148147756	0.211368420919355	0.565771496697088
Cdadc1	80.1436170567704	0.00147909896862134	0.266319113632644	0.00555385961017273	0.995568683945109	0.998927184384235
2310016D03Rik	1.57165962007546	0.189383030892396	2.17227373327005	0.0871819366002767	0.930526897185928	NA
Axin1	449.142527536752	-0.0689438911571864	0.195398128940206	-0.352838031413719	0.724209870191624	0.901016162029579
Arrdc1	59.4617719362012	-0.28483591147392	0.306357487519741	-0.929750122250776	0.352500476499723	0.692302101862055
Septin2	830.915689750316	-0.166337413574139	0.246261140724473	-0.675451324089511	0.499389066920069	0.790938031060852
Mettl14	379.449796907279	-0.169559927368538	0.197318194121768	-0.859322315021293	0.390162716046516	0.719487797952016
Pcnp	794.934993831298	-0.232966083469499	0.252189227794036	-0.923774918965862	0.355603516177987	0.694731717054638
Kcnc4	3.49432035308907	-1.891179076835	1.36608320356339	-1.38438059402378	0.166241947836833	NA
Paip2	441.456886628637	-0.209211722901872	0.221980914392321	-0.942476174019711	0.345948903900133	0.687756580346529
Trim30a	4.67276843563853	1.45830045790999	1.34091938123588	1.08753775828486	0.276799220996751	NA
Plcb4	1402.10891660692	-0.265284730415152	0.181239785769219	-1.46372237910804	0.14326981827063	0.486393129128301
Pak1	673.810803146437	-0.228461996698483	0.219660018991295	-1.04007091389506	0.298306955706022	0.653541835593566
Zfp948	324.334145180929	-0.255474934005219	0.31472027349976	-0.811752389397353	0.416933726306024	0.737353966638784
Kcnj9	8.38158432788488	0.0670543215913705	0.832690743138278	0.0805272811592134	0.935817899458783	NA
Kcnj4	20.7869104941024	-0.833552000110784	0.491339978953153	-1.69648723046463	0.0897936464423936	NA
Kcnj3	11.4204902078201	0.645622179070006	0.737666322160735	0.875222522263023	0.381452840904672	NA
Ppfibp2	298.353109625271	-0.452228411246218	0.3135189291356	-1.44242777459419	0.149181733164247	0.495507126244562
Uspl1	984.70957601571	0.0334836158188663	0.235953476249306	0.14190770295534	0.887152909818674	0.965509959281299
Ptpre	39.4288760528131	-0.312260339348038	0.539496013944221	-0.57880008614915	0.562724073010084	0.824184446971939
Amer1	246.319144438445	-0.0705339931216985	0.242616966981832	-0.29072160121011	0.771264249453737	0.922101605581674
Nr2f6	73.4696229918737	0.474160544407085	0.447790360895385	1.05888957381524	0.289650073122259	0.646670549461136
Epn2	1160.96200509379	-0.426822573929157	0.185930526230049	-2.29560246283096	0.0216986218302233	0.233497684935281
Ehbp1	1106.13147901104	-0.741273081659728	0.215367032152757	-3.44190600692288	0.000577630920335783	0.0633533327472732
Ppp3cc	3.31451982925753	0.481239843502606	1.69140532282749	0.284520710091018	0.776011365207028	NA
Apoe	292.773105991257	0.654615267272396	0.704173023590522	0.929622756541517	0.352566440738487	0.692311168215387
Tnfrsf8	28.3157856536171	-0.534878832080767	0.47481485543444	-1.12649978398711	0.259954031967306	0.618637969369686
Kif2a	693.567622738305	0.0445573994379596	0.215639529186808	0.20662908885949	0.836299540865165	0.948030167620632
Tctex1d2	33.2930612512578	-0.884109811841326	0.366347768439971	-2.41330748541517	0.0158084767183596	0.20606976953589
Srsf5	555.125836100206	0.30930175255862	0.309591374048663	0.999064504006505	0.317763444910891	0.670398294226846
Col6a1	1.95126155177865	1.29322618338829	2.06437735781012	0.626448540764917	0.531020779575525	NA
Sytl3	48.6056903985482	0.495892375886236	0.624628658022165	0.793899494551591	0.42725394397041	0.743311905364983
Zfr2	36.6901957743151	0.624542953973232	0.529017032112009	1.1805724883372	0.237772598180073	0.595985390109784
Gm6936	2.02965964141222	-0.611123258883121	1.6986373589723	-0.359772646972075	0.719017159937149	NA
Gm12866	35.2096083623263	-0.76995569969183	0.437528277761376	-1.75978499865501	0.0784442675361163	0.383056494653861
Gm10778	374.999586334813	-0.101378971742479	0.294105047464851	-0.344703270536678	0.730317459140362	0.903774361853705
Ercc6	416.97781535064	0.0349586981064188	0.278074037978264	0.12571723113954	0.89995576161051	0.969176521593149
Eif5	523.761864302232	0.315269986195163	0.244645542059895	1.28868069101368	0.197509117993375	0.552252328185142
Rin1	18.017533108875	0.504113827898833	0.500564705705348	1.00709023659286	0.313891412610743	NA
Plekhg4	3.02086959574253	0.823554531189614	1.28209196812801	0.642352149192615	0.520644561335303	NA
Palb2	460.978801694741	-0.26892060847041	0.205952247051156	-1.30574253168315	0.191640129057418	0.545850291876064
Rars2	239.626872075214	-0.614072266514566	0.272558925711019	-2.25298901847609	0.0242598413829028	0.245096069835325
Tmcc3	32.1266640627027	-0.55919977691424	0.451438735657482	-1.23870579271363	0.215454472682451	0.571154269255688
Ano2	15.3196474620457	0.127933603840142	0.860749527002338	0.148630466618652	0.881845231137251	NA
Dpysl3	57.5273630659843	0.108326358649013	0.55108782203605	0.196568231627385	0.844165433025405	0.951769710187253
Eif2ak1	234.921753235357	0.096431027189993	0.19723954332397	0.488903115292674	0.624910290062207	0.857966525617774
Mmp28	3.99471664341998	0.259633945351518	1.21706176509761	0.213328487343199	0.831070755236107	NA
Rab3d	10.9988816912369	-0.0977722888196055	0.676601739283134	-0.144504932729254	0.88510176158003	NA
Tnrc6a	1240.32093122363	-0.234454079180337	0.187127706043697	-1.25290949233134	0.210238646950633	0.563826327255627
Capn5	405.105437351222	0.404786334193546	0.305463494598239	1.32515453188913	0.18511990240895	0.538898027346148
Nptn	766.92390210854	-0.377310933423227	0.23953775481471	-1.57516268662988	0.115218897537936	0.445929082029697
Slc25a44	216.848913978126	0.53221963588751	0.259727543097346	2.04914592245626	0.0404478481407158	0.298489401557555
Slc25a45	5.17783226589899	0.985776375837057	0.978408570131302	1.00753039776089	0.31367995753655	NA
Slc10a1	255.830127420377	0.0818559089728971	0.284910255039468	0.287304186230705	0.773879417574354	0.922352272878704
Lpxn	30.3929940971187	1.23997876698054	0.57981351859621	2.13858202199677	0.0324695347933586	0.275710082876638
Poc1b	429.742294920315	-0.00788640157628646	0.218672230821432	-0.0360649431647611	0.971230575434215	0.991257759227197
Acd	77.6554901481119	0.813263733088597	0.294645937713531	2.76013896339305	0.00577767795725791	0.138377154736563
Tesc	17.9345666078533	-0.0164792328324283	0.514356088780418	-0.0320385685945742	0.974441293383359	NA
Alkbh2	138.831737796891	0.7407615255295	0.308553873656343	2.40075263600331	0.0163613924199976	0.207473123206879
Dhx32	467.559898311394	0.111445030210993	0.175665800356188	0.634415065340106	0.525809980282484	0.801751875082805
Wsb1	550.239683104224	-0.450128931227366	0.210606675807206	-2.13729659566644	0.0325738755830435	0.276388109740335
Mtmr14	326.639335241817	-0.0786354465759466	0.223520179490147	-0.351804686070471	0.724984743980253	0.901102943856344
Ap5s1	20.117130198162	-0.0477693498976564	0.477373237254226	-0.100067088327821	0.920291063859375	NA
Glis2	251.893506526987	0.120938742816922	0.385252762102272	0.313920508076245	0.753581413973211	0.914776532661704
Gm13483	22.8702909109954	0.225574077553494	0.514920482161133	0.438075558009956	0.661331511884067	NA
Cyp4f37	7.29468419829343	-0.113577185506323	0.747126768977397	-0.152018626854687	0.87917224429144	NA
Tmem9	223.131144250773	0.17351024860828	0.243397436520051	0.712868019848626	0.475927430076591	0.775920245493683
Bmp1	6.52873271394503	0.486591513384447	0.860437397652543	0.565516462571215	0.571722530054387	NA
Nsmce4a	548.051063527781	0.36481304879064	0.206259982346874	1.76870493558524	0.0769431282034939	0.380334297755773
Satb1	81.2632393744304	-0.720864367907636	0.418429222113546	-1.72278686528261	0.0849270748867776	0.39262680872482
Dbn1	15.9355044416869	0.559085331443371	0.660740941680372	0.846149067169239	0.397469591079715	NA
Psma2	412.563089517455	0.429894111111237	0.240791901320326	1.78533459287465	0.0742070609666386	0.375164983932703
Syt14	599.74665637804	-0.988770780971759	0.319442610952797	-3.09530021064681	0.00196613781374109	0.0895112053781206
Cd79a	4.39431637234487	-0.383620624001982	0.927531526645336	-0.413593083341811	0.679172139543264	NA
Utrn	4683.09784604592	-0.319567408076372	0.283344729614229	-1.12783960552737	0.25938766364518	0.618118884515388
Usp24	2000.90579877883	0.152433475162256	0.164470752487086	0.926812049298702	0.354024127789309	0.693413088620759
Foxred2	113.675129612473	-0.00258908428911212	0.266645440108018	-0.00970983898342037	0.99225279112317	0.998301171823602
Homez	17.4749505384483	0.139450419588126	0.582055252461098	0.239582787026642	0.810653710149675	NA
Hdac7	101.067180963156	0.00224915301442786	0.377016602166183	0.00596566040196944	0.995240119903604	0.99886915271364
Xylb	82.6316915257127	0.295793214824052	0.313575822047032	0.94329088541682	0.345532136653036	0.687669047229032
Pmm1	820.860167969625	0.390510316281887	0.258576274537633	1.5102325879672	0.130984086080735	0.470001720642637
Sh3glb1	255.0807896862	0.00211596141908601	0.262285953861132	0.00806738366251327	0.993563228950067	0.998484167230597
Foxp1	551.873124689571	-0.110793290239531	0.337828889009127	-0.327956826204219	0.742944306505565	0.909800797940263
Eps8	519.702008029824	-0.246830649839387	0.203453794527706	-1.21320248861603	0.225052412910301	0.582478944284788
Cast	520.235457448537	-0.0512912331496342	0.160388564383269	-0.319793579715991	0.749124814898152	0.912029620059306
Kcnq2	47.0969630681307	-1.02569953508795	0.453823253440318	-2.26012996758625	0.0238131857309903	0.244079746570596
Ube2h	519.890067945013	-0.223937503605893	0.191058477203471	-1.17208881219862	0.24116140117964	0.597718371878569
Spx	5.68524585267926	-0.2993336915882	0.855673582290063	-0.349822289461228	0.726472070124252	NA
Stk40	407.788357744678	-0.0916652542926772	0.236394347249122	-0.38776415493589	0.698190574219629	0.889392237174547
Ppp1r36	3.60168720741514	-1.01827160811671	1.02999084439994	-0.988621999557618	0.322848118469133	NA
R3hdm2	863.436318375908	-0.406849667930584	0.232677000464092	-1.7485598796576	0.0803671264841233	0.38530498891889
Trim43c	8.81247904311711	-0.603546977644374	0.728677868521791	-0.828276806140332	0.407513755025713	NA
Tro	12.2682915751071	0.355682794621752	0.601387945194159	0.591436521905871	0.554227975643438	NA
Pola2	733.938015098814	0.0229775856476299	0.187300983151074	0.122677336023894	0.902362611515199	0.970269812784827
4930432K21Rik	130.746957077491	-0.0953020953868043	0.325004952476272	-0.293232748180236	0.769344254263949	0.921465708911979
Mmp19	5.43205566564907	-0.458522466718802	1.02722161176291	-0.44637151464511	0.655328905596299	NA
Grwd1	127.923699158565	0.547854312877687	0.358461969578285	1.5283471033823	0.126426380706319	0.463438169872362
Igf2bp2	1207.01130557667	-0.964423490181666	0.228948913780632	-4.21239600684777	2.52676054651091e-05	0.0129611330760798
Gm18905	5.49056570624296	0.514355289298723	0.866711914538877	0.593455888479829	0.552876095707298	NA
Smtn	80.0828263777889	-0.0993502753286475	0.343634291565704	-0.289116301158353	0.772492379514908	0.922104559215754
Mapkap1	856.238671951425	-0.397272186416959	0.233945137433731	-1.69814252510161	0.0894808651295719	0.400393165339896
Rce1	35.9626233804823	0.844600842007116	0.403009703019176	2.09573326815639	0.0361058589466618	0.285650483685571
Zfp831	2.41637155662957	0.632296187518655	1.48736294841137	0.42511223517703	0.670754859072791	NA
Large2	34.1630023864567	0.827297698485155	0.400101063840287	2.06772181644435	0.0386661892182462	0.294035003590235
Plekha7	2905.33926903095	0.086375651419964	0.194958288802335	0.443046827865517	0.657731863942256	0.87157148933325
Elf2	461.511903348508	-0.0458152876690927	0.18207513478983	-0.251628470422266	0.801328250325755	0.931884897267751
Coasy	41.584871306541	-0.00264370403156252	0.354094726563356	-0.00746609263916698	0.994042975297017	0.998628336711126
Csrp1	252.949114053233	-0.0614847771901092	0.260852920678253	-0.235706684940465	0.813660282206238	0.937312803303133
Pcx	162.550966082705	-0.357138741248018	0.250518836919861	-1.42559635690095	0.153984888459392	0.501675866628093
Rfx8	7.19053807920302	0.294991155489067	1.01467818157273	0.290723857915066	0.771262523370943	NA
Lrrc57	9.40192978473626	-0.323140109747339	0.652075713790212	-0.495556118581807	0.620207619146786	NA
Mindy3	824.95091888108	-0.431268364079946	0.23179183955246	-1.86058475963879	0.0628028386880471	0.353305101991332
Tcea2	6.3866009137267	0.0108574931446887	0.803548293509365	0.0135119360371862	0.989219362891531	NA
Stam	809.199476453358	-0.396772887512077	0.22040980687374	-1.8001598619401	0.0718353996064041	0.371743716897802
Fgf13	245.840171254759	-0.164094454260945	0.279122341850422	-0.587894373388715	0.556603193363911	0.820206897603635
1600002D24Rik	12.3559040883305	-1.43104035878963	0.668149202921236	-2.14179759929808	0.0322097727062276	NA
Pde1c	18.6760137043705	-0.958588100064045	0.746442952192021	-1.28420811965474	0.199069144918106	NA
Eda2r	988.297975200686	-0.241454991968908	0.251765170749858	-0.959048430923776	0.337534347619823	0.683364749352297
Nxt2	85.6832731857404	-0.316523014392184	0.478607682905394	-0.661341273233908	0.508393478402098	0.794156087410613
Phyhipl	36.5743471176243	-0.269389274119175	0.395093797721306	-0.681836251727744	0.495342498606549	0.788728893875083
Rab26	70.322083770102	0.739407012239729	0.494906545778799	1.49403360805458	0.135166835281766	0.475633221229372
Tmeff1	1375.99884064655	-0.105949373729393	0.150305003339021	-0.704895854267863	0.480875050319756	0.777658155985719
A230028O05Rik	8.34732772550231	0.905756549505989	0.850973376701418	1.06437707019334	0.287157916946127	NA
Arntl2	6.25895750915226	0.784588349511346	0.861933792209275	0.910265215963189	0.36268265810613	NA
Erg	12.2698929322619	0.424840360791624	0.856358968221375	0.496100790155793	0.619823301772628	NA
Adra1b	10.4850946414219	-0.439588955747755	1.0553014253969	-0.416552982085119	0.677005406347779	NA
Chfr	343.39753774235	0.0912921831817635	0.226341753851443	0.403337791761046	0.686699743666697	0.884534483195831
Mlst8	114.847622178622	0.670768893895713	0.369114248603687	1.81723923265804	0.0691804900934921	0.367511558810071
Psma4	277.333809396647	0.0778293857374848	0.198743761709948	0.391606685250685	0.695348847554826	0.888072854759644
Dnajc14	105.735512648341	0.214121092943526	0.281401339516124	0.760909998906585	0.446710825878639	0.755845570622669
Becn1	255.412964355343	-0.0338017718186426	0.296122537954366	-0.114147920155445	0.909120535653888	0.971851939530582
Mier2	221.987382287822	0.406459847422086	0.318262483805942	1.27712145824238	0.201559370194337	0.555335081752116
Zfp653	194.531645842529	0.0708143237986738	0.218348013701553	0.324318607704239	0.745696833475868	0.910895665400888
Ndufa11b	4.26889062624409	-1.28360773154542	1.07191150958931	-1.19749412154108	0.23111401744734	NA
Itgav	230.744846153784	0.0694910209683017	0.223898727571744	0.310368092404789	0.756281055465572	0.916322923655678
Sec23b	326.724884607347	0.0971851398973114	0.20666059449278	0.470264493992379	0.638166061407438	0.863600122392121
Cd180	52.038189015088	1.57863831031311	0.539982105725798	2.92350115600819	0.003461189400841	0.118362189056032
Gna13	1363.05334994835	-0.0289845388181391	0.230020940264906	-0.12600826161635	0.899725384881442	0.969033118478328
Actr6	198.271764995055	-0.0213674318409979	0.283000305245115	-0.0755032112862596	0.939814342595123	0.981213747125526
Rnf146	457.132855781264	0.00648966501372744	0.224780896760923	0.0288710700386157	0.976967418764686	0.993358452878461
Cdc42ep3	166.734655318759	0.228302841955942	0.33205458090921	0.687546129708008	0.491738641946885	0.785952711824338
Sox13	379.168974719888	0.287340087822925	0.290286095117216	0.989851366138975	0.322246773729649	0.671902622623253
Stpg1	29.4009102529602	0.223919505973866	0.487715670719861	0.459118948635307	0.646148750148548	0.866706542963516
Ttc30a1	26.1558018510279	0.592357316666039	0.554056046680693	1.06912887281856	0.285011603118031	0.643223891689481
9430065F17Rik	9.06783474258352	0.0990262317362971	0.672079672747354	0.147342994814132	0.88286129783814	NA
5033417F24Rik	6.96895788225421	0.0731626946023748	0.84864344304398	0.0862113473002857	0.931298410452389	NA
Slc35a1	127.477179553234	-0.603249080476019	0.282539538411387	-2.1350961492606	0.0327531571242139	0.276452598134576
Lpin2	256.755910270695	-0.527645553128697	0.267061383644595	-1.97574634688064	0.0481835128643444	0.316134268996585
Cdc40	427.418017705992	0.0557098980344067	0.168943541862131	0.329754528763636	0.741585448027753	0.908898905536453
Lrmda	72.200655926695	-0.0132076706067031	0.598529681519185	-0.0220668598642919	0.982394622032765	0.994089134524033
Nt5c1b	2.01836340984817	-1.00876736531939	1.47435329180891	-0.684210067508121	0.493842525921226	NA
Aldh1b1	42.8249790323729	0.45087870774884	0.378630833863031	1.190813498068	0.233726808702497	0.590729459397017
Shisa5	136.675646507737	0.380347464223388	0.387591223647016	0.981310827021652	0.326439485166758	0.673929977612747
Slc22a22	8.33892255477859	-0.0408178551256012	0.755630230677666	-0.0540182929010064	0.956920589892047	NA
Gria2	3.15470079801281	0.608367780385508	1.7997913040391	0.338021291146483	0.735347143144682	NA
Mtdh	1166.74435570023	-0.0846955647643706	0.183016628848725	-0.462775242321706	0.643525478979991	0.866604572492307
Usp15	1226.24983981033	-0.143076883161846	0.256256689505073	-0.558334236808335	0.57661617032046	0.832071596188472
Itga7	4.80319791316632	0.083838989541295	0.943058476883306	0.0889011568173086	0.929160464187018	NA
Plekha1	569.780196557398	-0.427917426623671	0.319778052597691	-1.33817009374946	0.180840995611343	0.534985521061178
Lag3	11.0423500130908	0.465413362275954	0.65947845414232	0.705729443248065	0.480356407147187	NA
L1cam	8.44648785306023	0.939025306423291	0.930369356283325	1.00930377820541	0.312828968710874	NA
Plek2	63.2408646871023	-0.0526776008290578	0.431413996125566	-0.122104524429304	0.902816238717938	0.97031250037447
Abl2	959.844466288247	-0.171158592701315	0.217025273462268	-0.788657422109286	0.430312259685016	0.744956746898873
Clmn	213.162511778679	0.048845912049546	0.283991792530179	0.171997618714123	0.863439401092136	0.960180689921635
Slc37a3	340.478862775915	-0.0914958361846295	0.238318443154126	-0.383922599416517	0.701035815680224	0.890295497353538
Klc1	609.998386934865	0.0962187853894385	0.214686837442498	0.448182042903351	0.654021821288007	0.870022227254798
Higd1a	180.229223268542	0.465815485799705	0.242012205085072	1.92476030552245	0.0542593520811253	0.33274768541622
Ythdc1	627.141584652899	-0.0391162777743153	0.231573955991328	-0.168914840215366	0.865863626127123	0.960450384008389
Adck1	297.242736389614	-0.201686798548854	0.209520975561474	-0.962609103973354	0.335743727075707	0.681993196891616
Slc4a2	31.4538205837586	0.503730324930154	0.477207533552895	1.05557915479622	0.291160528566134	0.647702568626619
A530072M11Rik	59.3162598564174	-0.184146717255711	0.364115872611424	-0.505736583069062	0.613041582989374	0.851991904437819
Slc10a7	6043.56469033806	-0.0547838055650884	0.214196853822555	-0.255763819997433	0.798133212333005	0.931623221056885
Cyb5r2	111.268205098489	-0.179579973746173	0.262811299870853	-0.683303852743089	0.494414860165768	0.788395039843252
B130034C11Rik	43.2120069428551	-0.49134598886729	0.389100429393578	-1.26277421392997	0.206670334211243	0.56145274953632
9630028I04Rik	2.13211682933526	-1.39382551978904	1.43395563201379	-0.972014397566549	0.33104338598905	NA
Ypel5	156.142175845294	0.344108376735759	0.255819618561309	1.34512113914864	0.178586117670438	0.532207484144252
Zfp574	177.844324788604	0.843587985539429	0.387313488179917	2.1780495936345	0.0294023447274515	0.263989117393274
Shoc2	772.467631510443	-0.305862093326812	0.286631985723028	-1.06708988724784	0.285931247948624	0.643901238272147
E030044B06Rik	10.8018063828746	0.0379301469092016	0.760310344796338	0.0498877164684137	0.960211865953866	NA
Clip3	16.7892383594127	-0.42312671196892	0.578228858731473	-0.731763393645177	0.464312995764111	NA
Cdh1	3580.48513971305	0.423644868387094	0.225332666348502	1.88008634190606	0.0600963115866466	0.347951837555132
Islr2	2.48949587005932	0.968430136990674	1.63516161096019	0.592253469320379	0.55368086934767	NA
Slc24a2	18.413103098993	0.476343636080964	0.712738340686547	0.668328906821716	0.503923665192981	NA
Aqp8	1.02831506535966	1.70813004548378	2.15283631360313	0.793432382522825	0.427525950195443	NA
Kif21a	98.4937885222442	-0.598264435818075	0.433196521275062	-1.38104626061436	0.167264737277969	0.518255332297848
Abhd14a	83.6517977048121	-0.265353605186243	0.34054421449121	-0.779204561095524	0.435859223739656	0.748814263659666
Zfp78	180.812798483011	0.596738171751884	0.36438090908111	1.63767682905432	0.101489126663496	0.424640446797206
Ipo7	2784.86504515255	-0.00848461689283204	0.186655844123929	-0.0454559402233274	0.963743893180245	0.987905335138438
Wdr70	1672.13722685853	-0.279827117532261	0.218291468831617	-1.2818967183189	0.199878879319799	0.553937414814326
Cacna1d	34.4818898752984	-0.210681117214304	0.68411724491357	-0.307960541531037	0.758112357370396	0.917280329939864
Cyp26c1	4.85657666035549	-0.0853144161033663	1.29548505392992	-0.0658551913389973	0.947493115227998	NA
Pls3	345.061392712196	0.086578890916383	0.207076857587284	0.418100274096972	0.675873804581196	0.881251979745672
Ddah2	57.3743933397554	0.423011464708822	0.40185133385346	1.05265661470488	0.292498399589383	0.648495960582747
Men1	67.8072134218023	0.67060050620699	0.357123827603787	1.87778147066398	0.060411066092653	0.348364939115011
Taf1a	319.268754917261	0.21344036236502	0.269096282859917	0.793174696047846	0.427676047987137	0.743311905364983
Tk1	759.304149168778	0.373242794585987	0.236149682397065	1.5805348150264	0.113984440438558	0.443029784940427
Trim2	562.840730512774	0.556933165945106	0.310583887381745	1.79318112938862	0.07294396645203	0.371743716897802
Ank1	19.4179726986079	-0.207563641334758	0.680030303639261	-0.305227046830057	0.760193234264916	NA
Ildr1	418.113034878219	-0.323611859483887	0.417901191057624	-0.774374101841849	0.438709594210927	0.750354315045516
Pars2	106.904250719249	0.394376797430086	0.310969512246092	1.26821692127165	0.204720495837035	0.558981561945545
Clip1	169.295633612905	-0.285173164438536	0.31665017140704	-0.900593747261733	0.367804360344133	0.703971455702064
Arhgdib	3.27763032827005	0.0694973262402597	1.33181394266058	0.0521824588361226	0.95838330971025	NA
Bub3	367.407687127895	0.0341745857769001	0.292527118471915	0.116825359492888	0.906998447382943	0.971243426896395
Mtch2	621.845676567074	0.00567715988487301	0.246554183413566	0.02302601321248	0.981629522904774	0.994089134524033
Atf3	92.2945272954037	0.0895972496471657	0.600297725552231	0.149254687854668	0.881352668548521	0.963679205276593
Mns1	58.8208856761904	-0.446354201032269	0.287802946848673	-1.55090212216264	0.120925141787123	0.454425649373188
Cdr2	181.121840899534	0.258528205814889	0.348917499775252	0.740943649949959	0.458727607721995	0.76590339593767
Lmna	105.31080358255	0.32972611443898	0.315018591743995	1.04668779265872	0.295243595731224	0.651128391211035
Ap2b1	981.879879177123	-0.158557907428431	0.142156488898135	-1.11537579928588	0.264689415697415	0.623839724622408
Blzf1	110.221136972465	0.173433415160833	0.263056754821946	0.659300367626842	0.509702906389364	0.794725655484779
Stoml2	132.46339977851	0.964062209932566	0.316636741624129	3.04469470279283	0.00232916613397075	0.0988144354205262
Cic	305.035753472235	0.731885175324735	0.269202380819944	2.71871732001604	0.00655355891370584	0.144517722068783
Aven	339.457494373174	-0.159796098108109	0.265066685399286	-0.602852440197824	0.546606857394914	0.815651765027245
Iqcf1	1.50192418663103	1.54918050527842	1.9221078239214	0.805980021515049	0.420254368754365	NA
Tspan17	43.2610741940553	0.717399473988229	0.395220864634137	1.81518623682061	0.0694952940521377	0.367511558810071
Lrrc2	424.133377098901	-0.0615363135828947	0.208573787171419	-0.295033783570896	0.767968072190736	0.920794697691506
Ctbs	38.1932837177245	0.0729517129879007	0.522984344000942	0.139491198588861	0.889062010455477	0.96610366755966
Zbtb14	112.075270070541	0.535558035546071	0.348006235004592	1.53893229970148	0.123820824821967	0.458588122125334
Rsrc1	2016.27322062661	-0.801659300330814	0.325514087826035	-2.46274840417735	0.013787662839147	0.194735638472808
Zfp638	929.221318191143	-0.605070440469087	0.249014434967317	-2.42986090564791	0.0151046183232822	0.20205356769584
Il21r	1.8494216566592	1.67706470056583	2.3119179506391	0.725399748767998	0.468206827168864	NA
Glp1r	10.5931032998784	-0.447773310779552	0.778271664190332	-0.575343201329819	0.5650592094374	NA
Yeats4	371.8088469044	0.457567697001793	0.179285910042823	2.55216763488275	0.0107054996391373	0.1749319604644
Slc25a39	330.017597054745	0.734446475665038	0.301886566584417	2.43285577087665	0.0149802666894509	0.201733066337057
Tcirg1	3.88460860306072	-0.130387351537152	1.06339516980511	-0.122614203298523	0.902412606711009	NA
Crb2	14.3579605305786	0.311114697534957	0.735716482477693	0.422873083510657	0.672387862090888	NA
Dmkn	1.89926240767598	1.69891722870286	1.62646769695965	1.04454409508325	0.296233729219029	NA
Mgat1	155.703404317983	-0.0356194774800557	0.282707890993651	-0.12599392735329	0.89973673153885	0.969033118478328
Ubr5	3345.24997899556	-0.150512006068506	0.21063171896776	-0.714574266431086	0.474872150609299	0.775920245493683
Tax1bp1	581.586358178088	-0.15253872440821	0.200243156804528	-0.761767477313168	0.446198794303005	0.755491882026918
AA465934	205.492254213048	0.41611480854678	0.325383975959254	1.27884235024188	0.200952577085135	0.555335081752116
Cbln1	7.06183232133028	0.508079909548871	1.09617574432612	0.463502236916595	0.643004411826618	NA
Adar	752.466388026934	-0.181439847206657	0.181046252144592	-1.00217400281642	0.316259561412212	0.668976410597341
Trpv4	29.7253620798851	0.539681061628585	0.565376005330068	0.954552468694735	0.339804063673816	0.683752271383192
Rsrc2	1210.20625287691	-0.0578642057864741	0.24084458352671	-0.240255375226476	0.81013228731165	0.934972176727688
Il12rb2	429.115722807193	-0.469148668657715	0.388754772580061	-1.20679848003949	0.227509761571581	0.585734242479096
Pdcd6ip	675.176156363752	-0.271344180258524	0.227721277655554	-1.19156269915608	0.233432758197905	0.590382939548041
Endov	167.60180576535	0.0450878452298565	0.279414398252632	0.161365504110817	0.871805534314321	0.961713143180558
Ppp1r8	484.962273587908	0.458643678277145	0.217300391719129	2.11064358719594	0.0348029582243675	0.282962091903449
Rbm20	201.206112312247	-0.109006112057996	0.354304836893616	-0.307661936014511	0.758339586326008	0.917401174731923
Dcaf12l1	1.61781875445819	-0.899063692839681	1.99784343229118	-0.450017092584984	0.65269811594775	NA
Hdac5	182.628943962225	0.030789702132292	0.29433487429562	0.10460772684846	0.916687083210898	0.972924864969643
A930001C03Rik	34.7533025278099	-0.736288509286957	0.56523412414874	-1.30262572238686	0.192702571692187	0.547494592534323
Btf3l4	330.779649464751	-0.312510045924572	0.281775932661646	-1.10907288274273	0.267398742026628	0.626057013230395
Plec	198.468296729828	0.253187113334955	0.316498977936318	0.79996186713089	0.423732891043915	0.741253398764623
Ctf1	14.0714148581505	1.30973056010181	0.723584062229399	1.81005998952833	0.0702864847499899	NA
Rprd1b	443.125510876144	-0.0619109913263257	0.17188818270662	-0.360181778359922	0.718711200299361	0.898687633836929
Srpr	274.251122554737	0.604639564457154	0.26882748879303	2.24917313021759	0.0245014832792822	0.24621481639065
Gm7271	2.21140274072259	-0.967261142720029	1.58580717462546	-0.609948774477249	0.54189574138644	NA
Fbln5	16.2955884723796	0.356419708530327	0.777487979245119	0.458424719153064	0.64664733580629	NA
Slc22a27	5.47405006766125	0.698890660736777	1.11590298114688	0.626300558869809	0.531117819845274	NA
Thra	134.794936281864	-0.226569216520347	0.373993448378003	-0.605810656584948	0.54464049247385	0.814541399373414
Cux2	230.88960232278	-0.43261842124892	0.357863207314494	-1.2088932653776	0.226703853832473	0.584632767481593
Mx1	2.23457102480143	-0.860141452697478	1.38090923701217	-0.622880512088211	0.533363045232655	NA
Aamp	103.232325243568	0.54489455375907	0.262786006786133	2.07352956279187	0.0381230227865721	0.292434337395203
Mroh1	231.847275446588	0.0987105459489609	0.296436686621703	0.332990315989228	0.739141593145043	0.907343944157708
Triobp	77.490267557948	0.603671743221458	0.347183899465327	1.73876652733934	0.0820758385998892	0.386249307172539
Nod2	337.442735294107	0.596931935972952	0.298861822010296	1.99735092276988	0.0457870751556591	0.31052111967044
Tmem255a	4.99888391471663	0.590369423701927	0.91059923070268	0.648330685768708	0.516771091033492	NA
Col6a6	13.6976296484564	0.403262038100373	0.855406577757516	0.471427328928825	0.637335603802037	NA
Cep55	1814.4609824063	-0.258427533310402	0.18660639806245	-1.3848803470496	0.16608905734661	0.517623874860271
Zfp119a	203.184715093796	-0.337728653592494	0.305761200419641	-1.10455039138053	0.269354457050116	0.627696469367475
Sh3d21	42.6063459666665	0.0711074396890051	0.459659996056281	0.154695732278383	0.877061194640821	0.962340576031246
Fam174b	42.5303357273566	0.194474873877543	0.586952332406519	0.331329927730573	0.740395287702139	0.908388869506266
Rangap1	1259.95580862896	0.212434433431667	0.223993651205135	0.948394886590412	0.342928461606494	0.686153150161988
Brinp3	36.6283903429459	0.567827074331561	0.455183709597366	1.24746791758834	0.212225976766666	0.566557367129375
Syvn1	157.037522678868	0.508274148769376	0.325645331758862	1.56082123463618	0.118565935745758	0.450907568508637
Aurkaip1	37.9910723176117	1.05312465665306	0.401010421047079	2.62617777838104	0.00863497048578744	0.158965158127425
Ndfip1	513.060400689835	-0.359540503266723	0.224126996779008	-1.60418204158259	0.108673932007298	0.435207876714193
Grk6	168.651535762289	0.123664424142684	0.290188931921207	0.426151415644832	0.669997516981832	0.878128254584368
Cenpa	546.450335910459	-0.196915167309641	0.162649757536015	-1.21066990995077	0.226021939009906	0.583674503827642
Rassf5	74.789080399591	0.0851807083382444	0.391083498532594	0.21780696106549	0.827579520626385	0.94361206057925
Ppp1r14a	19.9567665994944	-0.048723654414904	0.448145695427305	-0.108722799107657	0.913422357975724	NA
Myadm	296.418219443914	0.450811412951711	0.440657793762405	1.0230419598451	0.306288007091425	0.658585661124745
Phgdh	926.402109064953	-0.2807064217252	0.203787128307607	-1.37744922388566	0.168373403113184	0.519009520385764
Nckap1	457.210602852181	-0.0500049080027417	0.216054493143981	-0.231445813855016	0.816968476862607	0.938657021115304
Zfp518a	586.767919241144	-0.39293905699745	0.310173980736859	-1.26683436200539	0.205214522589716	0.559653428570553
Utp3	174.847244199256	0.266705356918013	0.367670126202238	0.725393057284481	0.468210931095689	0.77168984334962
Katnal2	1288.14898337803	-0.186457910514922	0.188867984652385	-0.987239371765957	0.323525304681259	0.672248768795436
Rfx4	12.7042091542429	0.102515359947668	0.633287567340756	0.161878055459294	0.871401884084584	NA
2810006K23Rik	130.511933965305	-0.149747951225975	0.25834006535518	-0.579654383148403	0.562147711295621	0.823660987012604
Hspa12b	27.32713405474	0.224868769570101	0.51629804677845	0.435540616458298	0.663170063981701	0.874999903195779
Ankle2	655.479385684695	-0.0913766260602338	0.168161858787005	-0.543384966837052	0.586864774083889	0.838219083095392
Dgke	835.284449892172	0.0432099753841779	0.201348309853039	0.214603119418862	0.830076761655899	0.944676911586005
Fis1	552.335155058776	0.179374060115848	0.25480798589113	0.703957764465388	0.481459076462428	0.778293321569761
4930524B15Rik	32.6513415540123	-2.09405176609373	0.670630148655414	-3.1225136094645	0.00179313814925735	0.0876588158176188
Nkain1	251.676184564931	-0.296653061966037	0.263068772426149	-1.12766353539479	0.259462043061532	0.618118884515388
Slc12a5	16.4443976915417	0.115764846739619	0.549376395608446	0.21072045989782	0.833105408372713	NA
Sfswap	891.673575995732	0.173103993509919	0.167455368035723	1.03373212540425	0.301261410269338	0.656168372041951
AW551984	7.14572829747577	0.56911254931214	0.825242720798359	0.689630498965889	0.49042658261218	NA
Pheta1	25.1484170808966	0.684230711030592	0.67956527655116	1.00686532205281	0.313999498591812	0.666820538503688
Dpy19l1	982.772404335677	-0.325980310756542	0.190547058167247	-1.71076013396346	0.0871254017206785	0.396935873402445
Cyp4a31	1.50234474599042	1.65420814607975	1.78688091879151	0.92575175473837	0.354575004812207	NA
Ctps	822.947909786569	0.226384779676821	0.176583154932836	1.28202930660588	0.199832365809915	0.553937414814326
Maco1	437.438984364371	-0.0509843194968794	0.281152352641225	-0.181340540165922	0.856100287035731	0.957112318129406
Exosc10	467.290803735488	0.498522981928826	0.241867395891781	2.06114172640235	0.0392895210242814	0.295785353408283
Zfp637	17.1745600987099	0.7039635277798	0.559401052372191	1.25842367438277	0.208238574466475	NA
Syt11	32.8068459863469	-0.147842275260666	0.389032604696244	-0.380025410405128	0.703926552901864	0.89166137046779
Gsn	8.17993031803612	0.0872926644842199	0.821014125658802	0.106322975154872	0.915326103370493	NA
Gm5134	160.47949005407	-0.155490122170777	0.291707081916616	-0.533035129449558	0.59400926284768	0.841179035349055
1810024B03Rik	95.3230273832955	-0.368493823707431	0.287865530253765	-1.28009012882713	0.200513439891974	0.554898731749693
Rere	3971.58630686136	-0.287655156159112	0.21364825661725	-1.34639599083856	0.178174843211948	0.53179221007393
Selplg	7.11050712241629	0.13440571113308	0.944168380490279	0.142353539803236	0.886800758433142	NA
Selenbp1	4.36637800776908	-0.0243048848465952	0.932594728110166	-0.0260615722070907	0.979208227580208	NA
Apob	2.41288311055748	-0.435374027620961	1.35294687534752	-0.321796838851586	0.747606609260071	NA
Ankzf1	113.363520023851	-0.225268761348081	0.288279878014939	-0.781423812509062	0.434553270285857	0.748087420647961
Slc47a1	11.7833848354432	-0.777909093063176	0.594175917009155	-1.30922353261785	0.19045864308694	NA
Wdr77	1060.23664356136	0.0864297407764035	0.230953596236702	0.374229898060659	0.708233281963001	0.894206699015609
Galnt13	55.8255645353578	-0.283324204245327	0.630379496838478	-0.449450221122791	0.653106909814441	0.869914924347396
Tut4	732.093393951252	-0.65602133643397	0.231983010678332	-2.8278852598547	0.0046856597384022	0.131302888892334
Lurap1	13.8624451742395	-0.522384086681284	0.552444607347044	-0.945586362386418	0.344359602770875	NA
Psmd8	88.1038309313016	0.656780395065214	0.334170841167558	1.9654030638056	0.0493676051714159	0.319069871371798
Scamp1	198.328683858619	-0.574727184062497	0.210548487867768	-2.72966664297986	0.00633983978922388	0.143156691924576
Uhrf1bp1l	710.11935997527	-0.288753583618695	0.216950445527802	-1.33096561713071	0.183200324575986	0.538576813684226
Fam161b	44.0432374070423	-0.19579334615742	0.347903217874649	-0.562781072717659	0.57358397025022	0.830156602432919
Gask1b	18.959641108548	-1.01685732816787	0.505939933910231	-2.00983804600862	0.0444483326093176	NA
Cars	1651.2502500834	-0.216920943459886	0.228609759861957	-0.948870002710606	0.342686732881424	0.686153150161988
Nelfcd	184.890114836869	0.51509693692348	0.251969874103721	2.04427985192962	0.0409259084953186	0.298931312213379
Rmnd5a	478.853354861432	-0.384457597271739	0.20609519790161	-1.86543694945905	0.0621201822319642	0.351831979401168
Pcsk7	99.0192124469292	-0.232963188649103	0.254595006078386	-0.915034400075299	0.360173571217484	0.698137882375353
Tgfb2	61.8023646010689	-0.172315953420138	0.36646963158924	-0.470205273689033	0.638208366719941	0.863600122392121
Tsc22d1	2388.1502703857	0.0619342269023885	0.190588823112338	0.324962533956584	0.745209427653768	0.910829458580394
H2ac6	44.189818854232	0.134176079313846	0.578076987709143	0.232107629548741	0.816454419163294	0.938347804453793
Zfp286	88.3676289999624	-0.504979898773409	0.379416505620276	-1.33093814131217	0.18320936583546	0.538576813684226
Eci2	101.857527085118	0.0526270557530409	0.274467506750833	0.191742390114021	0.847943999498196	0.952750822528772
Uqcc2	58.5831865412425	0.332982103841488	0.389021296798192	0.855948264483385	0.392026396627489	0.719922237249427
Snhg18	2.95143504927133	-0.352843911309918	1.09516329052358	-0.322183837207718	0.74731342825056	NA
C430049B03Rik	22.8033955443054	1.43615345163946	0.724781036334312	1.98149976288428	0.0475352559334332	NA
3110009E18Rik	206.235311093146	0.00943209114889944	0.29231805320605	0.0322665365530843	0.974259495263823	0.992195506186467
Fn1	4594.28552739859	0.0353510101412766	0.23695536775125	0.149188475774	0.881404913227121	0.963679205276593
Kctd17	7.06882876749791	0.577903276994963	0.900047601186306	0.642080792430599	0.5208207265136	NA
Whrn	394.189856150143	-0.104963217182649	0.209467870502729	-0.501094592362707	0.616304552442091	0.853344621788365
Hrh1	14.9787997066134	0.474647811274305	0.68463471655349	0.693286214966899	0.488129952230251	NA
Igsf9b	525.71877668864	-0.262051352543103	0.24489208660261	-1.07006868281676	0.284588394347284	0.64270162701803
Marchf2	105.057216344965	-0.219867683543117	0.265952644177188	-0.826717418897452	0.408397246030046	0.734222557613653
Lmf1	339.845189663638	-0.366725265324304	0.290101413350504	-1.26412781340442	0.206184155117579	0.560942186716944
2310039L15Rik	86.8939207965838	-0.111391704465688	0.390268645104763	-0.285423145986494	0.775319976790269	0.922571034418283
Gm4489	2.00000105117715	-0.708077494691641	1.39214779140877	-0.508622359681445	0.611016953055811	NA
AA543186	13.3473941278037	0.911312360674626	0.648605263523191	1.40503386562795	0.160011208148959	NA
A230072C01Rik	444.929888947043	-0.417299233557506	0.267231053546881	-1.5615671458044	0.118389994246967	0.450802422950637
Emp3	3.46025372962279	-0.550703205552935	1.1378046502473	-0.484005057839447	0.628382279600083	NA
Emp1	35.806449044139	0.185508651135696	0.374431955678704	0.495440221707142	0.620289408756326	0.855915855178404
Eif4ebp2	538.485297485231	0.178928172193164	0.203136732592564	0.880826278485259	0.378411854157423	0.711330282206924
Eif3a	1418.8965858701	-0.0988128496264653	0.178039747818137	-0.555004434893943	0.578891627000755	0.833713735483616
Rfxank	173.190232495688	1.03841453396728	0.312387384376859	3.32412442339397	0.000886966139215521	0.0704888231059659
Capn3	14.0153822006939	-0.388677738309049	0.595015428365928	-0.653222958228935	0.513612551500215	NA
Efna4	56.4796538124608	0.696224778493759	0.405165387230224	1.71837180676579	0.0857288193886135	0.394394507460458
Ikzf1	17.7458670715313	-0.836571222268639	0.538611940930376	-1.55319843229539	0.120375735757277	NA
Hira	1972.01253820526	-0.368042845770913	0.190508306917437	-1.93189920022971	0.0533719485283782	0.331117338726085
Uhmk1	450.544231483281	0.0287350225796343	0.279536164576036	0.102795366829247	0.918125382520393	0.973416473294122
Chrne	1.61172712883379	-0.948759489695571	1.46525331337689	-0.647505438843895	0.5173048756232	NA
Nr1h4	4.45241278532665	3.75257017428446	1.47481181289476	2.54444000344621	0.010945311288851	NA
Gpn2	101.139981147868	0.258439629707248	0.295175719710887	0.875545014205028	0.381277428741058	0.71247368022698
B4galt7	80.2033459033172	0.060136700904646	0.303180110390701	0.198353054318601	0.842768844850016	0.950685954213445
Spin1	1391.75597435145	0.160941687628534	0.188920787066214	0.851900365903759	0.394269393747741	0.722528435927777
Rnf144b	104.955184893776	0.0202719014764337	0.307626034842326	0.0658978733279974	0.947459133743031	0.982676998874213
Bag6	125.371055856569	0.207974810279008	0.263760341595458	0.788499169439164	0.430404784207412	0.744956746898873
Cdca7l	162.37269852519	-0.429532000319504	0.287650002810542	-1.49324524986155	0.13537300131972	0.475731312914871
Dhrs7b	724.340429082076	-0.422554312845524	0.241661773350554	-1.74853600959291	0.080371255849943	0.38530498891889
Ankmy2	348.396875990752	-0.186114453476324	0.204911103871644	-0.908269244369039	0.363735987624446	0.700894638484001
Plekhh3	23.3833232976051	0.0456853631531761	0.610501344176119	0.0748325349141191	0.940347955264737	0.981213747125526
Fdft1	740.164275229947	-0.0835776612027766	0.227466814579754	-0.367427931661973	0.713299839951318	0.896590409205906
Cldn3	4.06880114842853	0.639120221652794	1.09912573892241	0.581480534046442	0.560916633939146	NA
Stk32a	15.8489329362807	-0.481534700881295	0.56955297956196	-0.845460770395127	0.397853626874591	NA
Rgs13	5.6035748401718	0.922362665571857	1.10676922913791	0.833383004594649	0.404628756670045	NA
Cdnf	12.5131546375422	0.762186303427643	0.645895644697809	1.18004558427429	0.237982085336043	NA
Dgkd	620.209218644117	-0.19557961270355	0.228506267652209	-0.855904806082719	0.392050436353309	0.719922237249427
Tfap2a	62.7668433443716	0.646363834747273	0.3642283462619	1.77461156272143	0.075962046714404	0.37881962984395
Zkscan17	459.221804937038	-0.220113200187131	0.181218247800271	-1.21463044069231	0.22450707333296	0.581893046063953
Ccdc85a	313.170171021782	-0.663292731703185	0.476404544548253	-1.39228884210613	0.163834948952281	0.515140536671125
Fyb	50.666077484093	0.345451520453182	0.580760682272586	0.594825942936407	0.551959824269498	0.818025197318617
Klk7	3.08182404643101	0.672299393160233	1.33136231222349	0.504971026284676	0.613579186213818	NA
Cib1	71.3217017899374	0.502247040205946	0.293915446660968	1.70881471495198	0.0874852761255275	0.397932825907528
Med24	312.640957692653	0.253146643230885	0.25130937194203	1.00731079495626	0.313785443827354	0.66674237122796
Mthfsl	13.4740106529322	-0.0558573122886648	0.61190992074445	-0.0912835539922424	0.927267285438786	NA
Uhrf1	2618.076287568	0.59788017565344	0.170777078474184	3.50093924193592	0.000463621529500693	0.0568692278306014
Firre	3973.58768648055	-0.0662834461634885	0.222491038280047	-0.297915128069376	0.765767941407939	0.919570939550295
Igf1	8.28196332170072	1.82662246287873	0.956982263591974	1.90873178362012	0.0562967008199489	NA
Pwwp2a	852.136217603695	-0.537410318104372	0.2362562235877	-2.27469274647438	0.0229243679267001	0.240876622023101
Nrf1	1684.20329918548	-0.0230629195803131	0.182911792967854	-0.126087657914798	0.899662537055003	0.969033118478328
Etl4	5309.31431712197	-0.0465446106628847	0.238765168064155	-0.19493886415785	0.845440808594493	0.952370683884456
Klf10	413.891737585565	-0.0904976297344788	0.334335997121	-0.270678690041643	0.78663816804536	0.927122757366289
Gmeb1	621.677775528193	-0.0181198780651506	0.204119915695262	-0.0887707502887784	0.92926410378192	0.977602816367948
Atp13a2	77.4829962616388	0.622650803281789	0.277520208983569	2.24362328625464	0.0248566497022817	0.247142988449558
Magix	36.9831815073407	0.421627541387946	0.509640498898162	0.827303839273961	0.408064868237618	0.73398342971972
Alkbh7	1.35202656394785	0.610527448037718	1.70960487649199	0.357116112870761	0.721004882431448	NA
Mpp2	11.3321313249963	0.0402304094346667	0.729602133445661	0.0551402025713278	0.956026767826952	NA
Pex7	396.080335855714	-0.582465508783166	0.232956850198587	-2.50031500806538	0.0124082918868744	0.187408576010239
Slc66a2	150.134432973912	0.0373050689738053	0.354939751957926	0.105102538580202	0.916294444967321	0.972924864969643
Ano7	11.5848793903483	-0.681707953995004	0.685883118067043	-0.993912717834774	0.320265362185421	NA
Ank	353.10312012737	-0.574620638630021	0.251110581427866	-2.28831710461029	0.0221190611305306	0.235420442078073
Meaf6	508.552647172938	0.162910495431336	0.193213787549193	0.843161854533069	0.399137928945649	0.725002455634553
Golm1	676.790325477851	-0.0429453379517399	0.26603572983293	-0.161426955614983	0.871757137567874	0.961713143180558
Zfp933	65.0933463422317	-0.200637367113196	0.32009587077432	-0.626803984155899	0.530787731583532	0.80520762883723
Tspyl3	8.32904422328216	-0.13327605899956	0.719616259063504	-0.185204346512408	0.853068760045684	NA
Lad1	25.4583160032454	0.584982620716253	0.536826202376218	1.08970578955885	0.275842764995579	0.633355564962859
Ginm1	64.909305662019	0.0936827978613149	0.29092357609093	0.322018583437301	0.747438616217883	0.911876642108449
Plekhs1	4.60035563716314	-0.497921013124468	1.37490228139975	-0.362150110491889	0.717239858698961	NA
Gm5141	69.2335068166414	-0.338862056497366	0.311773171475415	-1.08688651718735	0.277086965647495	0.63426499134523
Ccdc149	9.82918597562166	0.585236675146663	0.824366776440801	0.70992268474649	0.477752082274937	NA
Sspn	2.99518456922125	1.8790541248753	1.53931322375927	1.22070940200613	0.222196066664594	NA
Bcl2l1	424.288359251305	0.331420891684354	0.18786048547415	1.76418628349579	0.0777006212998073	0.381265465750967
Map3k10	122.807985702922	-0.00191589110121651	0.295288185393927	-0.00648820777797331	0.994823195507885	0.998628336711126
Clgn	32.7377546481587	-0.367533058692463	0.357474611386331	-1.02813751518499	0.303885145861632	0.657684768298846
Rbm46os	4.04872975565449	-0.0762240148596524	1.23427474426569	-0.061756116467408	0.950757050730174	NA
AI987944	251.009306164634	-0.434349324187501	0.285254761367319	-1.5226716010121	0.12784088637545	0.466133894263958
Cgnl1	80.0611740111827	0.217683674209029	0.411964847740822	0.528403516471822	0.597219297358619	0.843084784925196
Col17a1	32.35637184806	0.434497009692091	0.567352162764875	0.765833001454791	0.443775675111292	0.753440249009878
Pde7a	1228.32881398013	-0.224866191285596	0.2106753361129	-1.06735888231877	0.285809808258767	0.643901238272147
Klhl12	369.856534499229	-0.196088357204902	0.198882409466285	-0.985951234858425	0.324157043277434	0.672397971485414
Stard6	31.9584296731842	-0.300271660400496	0.445756173792258	-0.67362311069288	0.500550956405396	0.791243687442437
Ogdh	1467.37239831584	-0.50316221174197	0.209433045467202	-2.40249675317245	0.0162835791135037	0.207473123206879
Bpifb5	9.18208343833219	0.929571755978771	0.708217695310643	1.31255087543532	0.189334332112708	NA
Ptp4a2	899.992533424153	-0.254680066091943	0.217426153373768	-1.17134053167069	0.241461925584498	0.598089953955456
Sez6l	12.3746667824181	0.04966649479316	0.759622406140524	0.0653831356101048	0.947868951179545	NA
Slc19a2	752.305614336437	-0.144104129926028	0.264422768063643	-0.544976255188977	0.58576984863609	0.837372944102572
Uros	101.002824902933	0.11499786904806	0.265351232534274	0.433379818702014	0.66473885949247	0.875840984164919
Urod	38.5945260027137	0.655934811508887	0.386561795835219	1.69684334710742	0.0897262811165844	0.40074202549219
Akap1	813.944802030286	0.291806460743873	0.217850897074729	1.33947789365208	0.180415146365159	0.534629167499221
Ak4	447.940215102463	0.56314135582626	0.329745454629188	1.70780627274919	0.0876722947863963	0.398141588194962
Sypl	261.352918453439	-0.376477333015281	0.227838947452992	-1.65238356841056	0.0984563830474558	0.418052544496605
Eny2	131.352167838998	0.00865923514156879	0.334196448737456	0.0259106138748095	0.979328634241955	0.994038823297397
Man1c1	194.690169557378	-0.664890083022328	0.364941508179286	-1.82190862952122	0.0684688507149395	0.366705862131247
Gpatch3	92.5336146382096	0.875882129157321	0.411637788333426	2.12779816134824	0.033353821888776	0.278400798827542
Azi2	308.247547626126	-0.00376087232263715	0.259434440071706	-0.0144964266178294	0.98843393011087	0.99664732856515
Dmrt1	199.861647003273	0.561301784494957	0.414664135498018	1.35362992948697	0.175854473348208	0.527736527587313
Gtf2ird2	132.609174135193	0.168020087413063	0.296919445372798	0.565877681746659	0.571476934286786	0.829148521911337
Noc3l	567.488158799988	-0.167447896163638	0.195651379609667	-0.855848277163718	0.39208170758839	0.719922237249427
Rcn3	14.917929738553	-0.201473265157161	0.561812624833839	-0.358612918705323	0.719884681072276	NA
Yif1a	22.8670426145131	1.09336736706563	0.494313711159479	2.21188962066415	0.026974292598327	NA
Trabd2b	13.0164686954644	-0.793590584612318	0.966754304820081	-0.820881355951149	0.4117138517698	NA
Arhgef33	17.3605354980772	0.309438594041343	0.53097743412327	0.582771647447272	0.560047033852724	NA
C8b	4.73681268234354	-0.186531590924534	1.14118385189088	-0.163454460572205	0.870160626060909	NA
Bloc1s5	2.83610084463946	0.384462559961543	1.37094595664309	0.280435970578258	0.779143043199553	NA
Myl6b	24.0027494079066	0.509553788677627	0.562292830142481	0.90620715997483	0.364826213992021	0.701761722673435
R74862	37.9575635024187	0.167954204963552	0.531283015398431	0.316129445315687	0.75190425779339	0.913766912470214
Nkx6-3	51.3106985415825	1.00097721574394	0.622691753071899	1.60750035761011	0.10794465101616	0.435207876714193
Ddx28	18.7982208452733	1.41452052993225	0.573413410107308	2.46684242991027	0.0136310325754671	NA
Hsf2bp	1099.00832104772	-0.353327930001689	0.280591457328526	-1.25922554223738	0.207948878265728	0.562789625245185
Zfp661	51.5953760822977	-0.457377543148531	0.338026937909023	-1.35308015975824	0.176030023230998	0.528043278086606
Scaf11	864.751200937734	0.0229645247643252	0.196796202264859	0.116691910209823	0.90710420119454	0.971243426896395
Mon2	818.347321182344	-0.188686589965042	0.179356180783291	-1.05202167631471	0.292789604675258	0.648886623872798
Polr3e	807.762854092312	0.424377077094592	0.240470898987859	1.76477519267734	0.077601555475498	0.381265465750967
Erlin1	251.949961951934	0.0478200612083531	0.251222376731874	0.190349529490324	0.84903524414774	0.953221440245448
[truncated: 14,836 more rows]
