# Supplementary material for: Transcription elongation can be sufficient, but is not necessary, to advance replication timing
Source: EMBO Rep. 2026 Mar 24;27(8):1964–99. doi: 10.1038/s44319-026-00735-2 (PMC13121604; doi:10.1038/s44319-026-00735-2)
Supplement: Supplementary file 5 — Source data Fig. 4 [file 44319_2026_735_MOESM5_ESM.zip › Fig4/4C/TRE_Ptn_D1600_129_DESeq.txt]

baseMean	log2FoldChange	lfcSE	stat	pvalue	padj
Zc3h14	364.657964837202	-0.839277142242624	0.423117177335979	-1.98355724418201	0.0473052195757575	0.553339360768403
Troap	72.0840354093329	-0.0633059164279357	0.633256182311156	-0.0999688880997452	0.920369025380487	0.986480113274117
Clca2	9.86395501915854	2.43830486060763	1.86714549544072	1.30589976333478	0.191586647096422	NA
1810013L24Rik	887.584373295609	0.0818873450951326	0.361783433305948	0.226343545769502	0.820934232428395	0.975029646918003
Srsf7	621.247463298251	0.0440068330308127	0.355242781440627	0.123878190718895	0.901411721206485	0.982981679769821
Fignl2	1.36251543969812	-1.16832037964803	3.46433352058171	-0.337242466034809	0.73593412710774	NA
Sema6a	103.597225222332	2.26586475515551	0.525274688426355	4.31367588250579	1.60562291548218e-05	0.007358861753094
Anapc15	27.9023345692529	0.740010563520685	0.861524771525995	0.858954481610464	0.390365629469409	0.866348177638357
Misp3	3.1983587699252	-0.624054724137369	2.47559604074199	-0.252082615203378	0.800977207200316	NA
Nmb	12.8788141735445	0.484241360021173	1.27275572448336	0.380466848984502	0.703598900278147	NA
Tcerg1	1020.70515548002	-0.592209653920924	0.382084016446539	-1.54994615956092	0.121154439217925	0.688361891169908
Zfp712	27.8515551546338	-1.51559112280246	0.956308805147431	-1.58483443281567	0.11300395684903	0.681378142367283
Fam129c	23.9630454192876	0.338207991836243	0.952651801007604	0.355017427646204	0.722576535192631	NA
Atp5g3	182.844814728189	-0.0214873804115496	0.535591384202215	-0.0401189807105578	0.967998269564225	0.995085749520229
Pifo	1.07049792854024	0.807520867943008	4.23478164064733	0.190687722878568	0.848770257919499	NA
Vsx1	4.94915688713769	0.796237208753298	1.87410912673752	0.424861710235305	0.670937488692346	NA
Fyco1	162.002888096711	-0.467078726042727	0.492951892182301	-0.947513811084011	0.343377021963602	0.84478018194196
Tlr3	7.32199651418117	0.294218956210805	1.76155957298415	0.167021859903601	0.867352848804177	NA
Trafd1	21.6671623395082	0.338901349599312	1.02155911092629	0.331749133236172	0.740078696715689	NA
Erfl	4.85812175194453	1.25600618770795	1.94410503142553	0.646058812361065	0.518241268003944	NA
Armc8	236.188582050898	-0.16291528481155	0.509137751459065	-0.319982724409406	0.748981426541943	0.959694240303451
Ppil4	287.10882240107	-0.330905346472372	0.415651547794243	-0.796112388437868	0.425966714181908	0.877695204153705
C530005A16Rik	30.6882684669467	0.380324265819111	0.832445050946919	0.456876120996198	0.647760088357523	0.944608688259634
Katnbl1	355.610573888251	-0.380089721872403	0.435958181115148	-0.871849040428975	0.383290737109491	0.862141668195354
Spag9	486.135981511483	0.407701914768918	0.365420003149291	1.11570770963612	0.26454726939178	0.814370141577799
Taz	44.7075131292872	0.284128513271678	0.708366006682274	0.401104105210288	0.688343478532322	0.951611238195727
Gfpt1	179.770412241417	0.141155074102617	0.456361924053712	0.30930510777232	0.757089445911449	0.960235577318873
Abcc5	1261.98943303619	-0.584037153856064	0.387282110859442	-1.50804061814265	0.131544131642976	0.700665335106249
Kcnmb4	17.9460069672043	0.528009233900357	1.05468571303242	0.500631825553254	0.616630260007299	NA
Gm4013	3.74107221996558	-0.703656094806728	2.27151934536992	-0.30977332253014	0.75673333990725	NA
Hpcal1	216.323010450044	-0.0501085278019553	0.489328847175652	-0.10240256238964	0.918437149873362	0.985992592031156
Tbc1d31	343.711907811578	-0.732690812977054	0.399398814987131	-1.83448419345126	0.0665821520148032	0.59728455406162
Cyp3a13	7.07117946879001	0.619760257121888	1.74523621691889	0.355115399917633	0.722503140100995	NA
Akap7	418.042710564726	-0.232906319360149	0.413587763460029	-0.563136388300469	0.573342014771289	0.924177447441462
Ablim1	132.118636582341	-0.0301698793497263	0.550859713887285	-0.0547687162250887	0.956322723815445	0.993775787151341
Ulk1	986.189069085131	0.380250766941109	0.338518194663127	1.12328014545721	0.261318533440836	0.813252160499648
Golga3	156.681930419386	-0.196200056730228	0.48279872249387	-0.406380645990046	0.684462938020464	0.951250504027119
Mir1193	19.8043807546866	1.55843981668362	1.03281121094146	1.50892999627979	0.131316673274814	NA
Wdyhv1	151.209601597562	-0.801418711836588	0.500202663289608	-1.60218801428609	0.109114039689983	0.677703070908619
Traf1	13.2550850459046	-0.540742475749592	1.23066575739993	-0.439390202009064	0.660378824797505	NA
Rxra	95.8023362861083	-0.801400832544314	0.642223344659359	-1.24785378670622	0.212084607116973	0.776509446762612
Dapk3	79.3467752415262	0.161027261978346	0.570329846308438	0.282340584173568	0.777682369192661	0.963851711709068
Ap3m2	31.0590683260604	1.55069206924015	0.848645397142362	1.8272556175545	0.0676613449808822	0.601883497298577
Sirt2	24.4286812155553	0.439265851840466	0.934492519106051	0.470058179021779	0.638313452093471	NA
Inhbc	29.3864112524534	-0.374196450761489	0.867042580798323	-0.431577939824997	0.666048194640688	0.948554229740404
Slit3	260.292975075597	-0.094167018012748	0.422358068863241	-0.222955413794259	0.823570207681543	0.975029646918003
Dcakd	258.903474655981	-0.579467539130195	0.448693700128657	-1.29145459132598	0.196546091170647	0.763895779208907
Vps35l	469.200447412681	0.306397634779943	0.38279863473345	0.800414648796471	0.423470596508044	0.876461338655444
Cyhr1	13.0048761711075	-0.398061315271423	1.2460690957048	-0.319453645583171	0.749382536744393	NA
Taf10	14.5733312489791	0.0525758050822809	1.16517216739479	0.0451227780353141	0.964009445664569	NA
Hagh	29.0367737310104	0.0537170619893498	0.870778806766426	0.0616885270655865	0.950810876643828	0.993775787151341
Ogfod3	62.8741104894803	-0.141385828322975	0.677111901640197	-0.208807182358618	0.834598764216717	0.976994655054654
Syn1	232.368753340308	-0.694595574559534	0.447716173521711	-1.55141943856056	0.120801199819214	0.688361891169908
Fundc2	89.1842473412794	-0.184532476861131	0.589433995784106	-0.313067244476887	0.754229574207377	0.960235577318873
Rab5if	132.063573114943	-0.133204356949756	0.496996673516854	-0.268018608670303	0.788684994943685	0.966963862356175
H1f5	77.2119865274255	0.137724614612834	0.730586330101647	0.188512443962197	0.850474961521573	0.979212581557465
Pop4	55.8322141588344	0.0956670173854849	0.655700696249612	0.145900435873666	0.883999987494782	0.982273774990605
Carnmt1	590.399713536518	-0.526165822751168	0.379383814336534	-1.38689581070117	0.165473535482479	0.740996466217368
Iqcm	138.500773791493	2.65753915753262	2.02093659307878	1.31500372977265	0.188508648974511	0.755302692660855
Clcc1	151.524491704294	-0.237429726749116	0.466428434165049	-0.509037848805546	0.610725694598325	0.933729670755863
Ilf3	664.714361559943	0.0895367169640599	0.354222750309504	0.252769526761979	0.80044631726769	0.971344351547733
Tpd52l2	368.715198935035	-0.359955044751452	0.380155902847011	-0.946861648223076	0.343709282917328	0.844825599228721
Arhgap25	9.26170661242985	1.5572167354464	1.71464723670309	0.908184903642686	0.363780538655563	NA
Banf1	62.356730351228	0.788107741749743	0.643094672251955	1.22549256859801	0.22038968835985	0.782599373800593
Tbc1d23	366.685946625002	-0.338765481332932	0.431250157509907	-0.785542858207883	0.432135352342159	0.882028493454654
4930473A02Rik	20.9482154739542	-0.0182886201584772	1.01005808787006	-0.018106503356696	0.985553889874492	NA
Pard3	5323.77840222637	0.144038005322442	0.369669251833843	0.38964021110196	0.696802613420857	0.952742154137985
Rorc	4.59863848412124	0.412037086480857	1.95889972459177	0.210341081428619	0.833401474059704	NA
1700123J17Rik	112.049727327127	-0.143845182903681	0.532971169973268	-0.269892990479946	0.787242579926604	0.966963862356175
Evi5l	39.4247137758492	0.558232745933504	0.742510218294087	0.751818267519659	0.452160354885668	0.88871985542148
Pex5l	29.3434208157772	1.32635517806729	0.936024900251188	1.4170084339758	0.156480461648036	0.729783762625878
Mtmr1	87.4726733996551	0.0222977024566352	0.575117171453387	0.0387707124102839	0.969073195381773	0.995085749520229
Mtor	382.87363979898	0.125205816633005	0.400715501896057	0.312455635084171	0.754694274472092	0.960235577318873
Zfp758	19.076616120205	-0.656030913072588	1.16806232884347	-0.561640331061907	0.574361095923289	NA
Plekhh2	104.748161699265	-0.941033946314684	0.582005563954482	-1.61688135749211	0.105903893265908	0.674435413356707
Adgrl3	249.224169006053	0.681303253180776	0.451359909883316	1.5094456513803	0.131184934254084	0.699740261485034
Golga5	120.61696882922	-0.146002158499574	0.499551474030077	-0.292266495225643	0.770082873908427	0.963851711709068
Plekhb1	51.4164683528491	0.238828334466655	0.748932141110743	0.318891821243574	0.749808546504351	0.959694240303451
Nufip1	593.013184739721	-0.127795052049951	0.35275825157095	-0.362273742657577	0.717147477760996	0.955421747174123
Smap1	227.635235859085	-0.341164149040101	0.447233961619809	-0.762831489371825	0.445563898827649	0.885594478982689
Acox2	10.7399170020608	1.63296140760066	1.32970683362438	1.22806122846621	0.219423984140073	NA
Hars2	97.3254055977766	-0.044749520679177	0.540986953676796	-0.0827182991660679	0.934075534106645	0.989731358805938
Gpa33	463.034133807926	-0.0786919078487055	0.423781971682986	-0.185689607172746	0.85268817885334	0.979212581557465
Sdhb	169.444745912279	0.321201742865381	0.453960944609923	0.707553693063577	0.479222458105466	0.897640729161696
Gmpr	18.6241153396329	-0.784603064593198	1.057764161451	-0.741756142992127	0.458235097039289	NA
Me1	250.319043724821	-0.415942767762053	0.419278729484293	-0.992043570332453	0.321176271705327	0.835808560400201
Klk11	2.48746995620928	-0.836381999264341	2.75673436347625	-0.303395934822556	0.761588143314253	NA
Magt1	531.212868780618	-0.112294907112083	0.397201240574558	-0.282715398747615	0.777395011129936	0.963851711709068
Mcam	61.4604256844036	0.581716347496204	0.700118952216505	0.830882160316542	0.40604020256435	0.871033090123501
Pbld1	6.75915461737422	0.647294270248177	1.79599408952453	0.360410022518248	0.718540532665525	NA
Tab2	514.977877031388	-0.484532909152273	0.405486029286029	-1.19494353481285	0.232109092060963	0.790942807134779
Mettl27	155.261036309321	0.27361219105204	0.459245699122643	0.595786071758009	0.551318149576853	0.917964988295472
Trmt1	318.146308246326	0.642897766002018	0.388569593073846	1.65452412505123	0.098021065676528	0.668040873893725
Vps37c	199.364350139744	-0.0981180205498208	0.434441308096669	-0.225848736575455	0.821319069912836	0.975029646918003
Sec23a	372.686232882672	-0.19553374128562	0.386503668561556	-0.505903972434037	0.612924063499017	0.933930669320657
Rara	144.359439415029	-0.338512496325002	0.548024443219855	-0.617695981471393	0.536775761433983	0.913086651983215
Med1	683.351197695849	-0.53718006948844	0.355551352282847	-1.5108368061025	0.130830034664973	0.699740261485034
Ap5b1	13.5173962764274	0.259590655761926	1.34251613058685	0.193361293654215	0.846676026540121	NA
Bag5	24.1181162652296	1.351203257408	0.954263817579294	1.41596404738013	0.156786031090494	NA
Pdcd2l	199.502035050967	0.659182428521317	0.434749097612255	1.51623645026914	0.129459574309401	0.699217142833864
Ctcf	678.508487560917	0.0715675500870256	0.355308696660165	0.201423581127473	0.840367377980479	0.978568457348097
Mnd1	168.880750944696	-0.551213223007096	0.506656445032208	-1.08794278334317	0.276620367299511	0.814830021466832
Tktl1	6.74246230390123	1.92004792388574	1.69605669663565	1.1320658841738	0.257606736487518	NA
Lix1	9.01928161565633	0.664659953706759	1.4932440853734	0.445111392181107	0.656239256434385	NA
Ctnnbl1	14.3524625812899	0.693699028801635	1.19369271091963	0.581137023335936	0.561148107807551	NA
Snph	3.69482534627865	2.38717180630234	2.19100861931903	1.08953099739255	0.275919793240585	NA
Ppm1m	26.3820414274218	-0.296161573069839	0.887604667878745	-0.333663830067078	0.738633246259601	NA
Prkar1a	299.584994106544	-0.200077180243821	0.398588565258984	-0.501964174797189	0.615692721565708	0.933930669320657
Slc27a3	15.5451924406611	0.394518202838375	1.11002445966444	0.355413972551234	0.722279482709807	NA
Impdh2	99.7570494995458	-0.0661187571826272	0.551464661863963	-0.11989663482542	0.904565030266992	0.982981679769821
Tiprl	221.93046452941	-0.431194548478508	0.461493965547535	-0.934344933344732	0.350125993145942	0.846009570617753
Uaca	274.055410018623	-0.222834378425525	0.406677874058582	-0.547938288851746	0.583734276969805	0.927427057760745
Smim31	19.1570713174971	0.75435715258741	1.02440151987937	0.73638816220835	0.46149450671873	NA
Calca	52.0405476683033	-0.9924996198702	0.74811265956796	-1.32667133375791	0.184617427588127	0.75260686931077
Phf3	24.4428197401433	0.395726984763972	0.917478418113582	0.431320210864057	0.666235556717899	NA
9330020H09Rik	22.4230216331135	1.28805281946622	0.991192291544672	1.29949842271162	0.193772934410353	NA
Ube2q2	346.63488460473	-0.917070508075899	0.417329066588979	-2.19747576072651	0.0279864857589278	0.479004219610303
Rfx3	562.292975510153	-0.37933434495861	0.40608876878743	-0.934116809217088	0.350243642060246	0.846009570617753
Bri3	187.745321919497	0.980574482566999	0.470139953537151	2.08570761789024	0.0370051159718069	0.511034932323634
Fbxo27	30.4845486208787	0.333753552244596	0.826926556768502	0.403607248446406	0.686501554638569	0.951611238195727
Eps15l1	1337.48898144063	-0.122736998937404	0.368329066067378	-0.33322648209075	0.738963329533227	0.95917307150473
Tmprss15	10.2534234819238	2.26962750689342	1.94039488795366	1.1696729985137	0.242132588271413	NA
Max	449.477150845782	-0.419602757032361	0.409795786145148	-1.02393136098217	0.305867696251147	0.830105726807211
Ttc8	34.0150288441395	-0.997759122491167	0.823073994021826	-1.21223502350714	0.225422428313909	0.784311368077689
Vti1b	154.898660285697	0.387633139286519	0.468879439039207	0.826722408815427	0.408394417109487	0.872239124701324
Cpsf3	200.967618902095	0.00439860321634429	0.456829757777937	0.00962853916903205	0.992317655957567	0.997382417755618
Nlgn1	28.9870029831783	1.61454266524993	1.17078609317183	1.37902446455945	0.167887211073461	0.74272596683221
Casq2	51.7910678966832	-0.197282212313786	0.691065991639038	-0.28547521466927	0.775280090538407	0.963851711709068
Pidd1	65.9866030435012	-0.151503406700703	0.633492860050127	-0.239155665761907	0.810984878809592	0.972774533018758
Asb4	5.38292654732375	3.16896826278413	2.20864297045377	1.43480331822624	0.151343152091743	NA
Orc4	791.590853154563	-1.09418535298078	0.427945112933915	-2.55683572474807	0.010562908767417	0.34356712613505
Mapkbp1	57.3472453087049	0.0728221605000331	0.659848536160214	0.110361933851971	0.912122341056199	0.984320955935711
Mospd1	93.2211405681332	-0.0158746611121951	0.603330903528614	-0.0263116989687604	0.979008723714955	0.996656335810851
Dclk1	57.724950858038	1.31226350647605	0.814532610884811	1.61106319003062	0.107165950359645	0.67534642342269
Gpcpd1	290.442789389481	-0.776736171561875	0.451575804300601	-1.72005710705621	0.085422061516819	0.636531336262489
Sinhcaf	539.267203193608	0.0173792178131139	0.363362624359285	0.0478288537346366	0.9618526409101	0.994141585241954
Acbd5	185.703986835936	-0.183564575778319	0.441824432749417	-0.415469499131183	0.677798238881929	0.951098866647538
Myo7a	7.80234839171843	1.59671193901078	1.67611500626061	0.95262671895828	0.34077923455754	NA
Luc7l2	1154.96547793598	-0.476202426617852	0.388727481660129	-1.22502897038343	0.22056430534787	0.782599373800593
Dnah8	225.455827916121	-1.0892812036734	0.444865022513657	-2.44856562900482	0.0143426298134776	0.387712430051728
Evc	53.1187055563819	-0.47748683011748	0.750113982659342	-0.636552365581388	0.524416461257278	0.910964344746138
Shroom2	342.626621882451	0.000608622003841303	0.436797192784038	0.00139337434831505	0.998888248479804	0.999437171938292
1500009C09Rik	1.90164103602377	-0.589522107219446	3.05077406703837	-0.193236894724145	0.846773445412783	NA
Kmt2e	343.74707389219	0.15247998566396	0.40192087975405	0.379378114810229	0.704407099872998	0.953275835068854
Setd5	891.417451571121	-0.369724464625907	0.449595542013663	-0.822349045032728	0.410878270813642	0.874322790302142
Pcyox1	48.7478677715269	-0.623207536098839	0.750522002819941	-0.83036544399399	0.406332196991897	0.871033090123501
Arpp21	18.4540582792608	1.50338218587212	1.36723562159009	1.0995779821211	0.271516039600442	NA
Smim4	73.1015991677269	0.532728896694926	0.612785067954476	0.869356850474858	0.384651976585331	0.862835568389298
Smc6	416.804019814215	-0.691565829408432	0.402983260753573	-1.71611552329795	0.0861409005870733	0.636994770887696
Nsmf	2.56357611986193	0.0745056262120796	2.63130798308606	0.0283150534604838	0.977410874488626	NA
Hmbs	127.47467209475	0.766898988197303	0.502196465610025	1.52708957691636	0.126738738410877	0.69677289730623
Slc35b1	77.0757302679094	-0.239875087262053	0.607000906343493	-0.395180772804829	0.692709481392215	0.951611238195727
Synj2	80.0544674389399	0.0718788033583603	0.657647487581197	0.109296856926692	0.912967039471311	0.984784706088999
Suds3	194.981102457435	-0.166953425764656	0.473519079810912	-0.352580144883127	0.724403224921162	0.95651708595752
Ptk2b	131.360506934703	0.395014927759621	0.500638246322113	0.789022673879908	0.430098754475501	0.880187891491064
Gfm2	393.033571111103	-0.335918693521558	0.382450071986626	-0.878333456120528	0.379762784861919	0.860441467537511
Rlim	1334.48181446279	0.0987476065780244	0.456706716815716	0.216216672411826	0.828818858204378	0.975732318101753
Ddt	86.0931648436924	0.468414209557607	0.625634459912929	0.748702700332072	0.454036415746852	0.888859167018074
Epha3	22.3368826482546	1.63785276901524	1.2337362522237	1.3275550313636	0.184325148565904	NA
Gatad2a	1699.96672811599	0.0445373180018594	0.326194802617975	0.136535952272727	0.891397604856025	0.982273774990605
Shc1	150.54004607677	0.587030493972524	0.470425702428544	1.24787079222503	0.212078378424542	0.776509446762612
Anks1b	173.344667245286	1.90596857921911	0.680351365553472	2.80144742219866	0.00508739303822801	0.247807652195425
Cdk6	1536.26778806835	-0.459035156735607	0.333609869218552	-1.37596395997172	0.168832791478812	0.742943225175168
Kdm1a	884.515026200059	-0.497525055715038	0.345732177915597	-1.43904758508332	0.150137041051577	0.722587203251718
Scaf4	748.157980705003	-0.583839706198538	0.354172524468749	-1.64846131719078	0.0992580423367017	0.668040873893725
Plcxd2	44.4462639974311	-0.712215577359134	0.759874876998612	-0.937280069282295	0.348614512316249	0.846009570617753
Morc2a	569.145538977347	-0.819595665853368	0.380479425268602	-2.1541129727968	0.0312313134299993	0.490137576081534
Atp6v1c2	11.6654688612966	-0.483829769637243	1.28498654691724	-0.37652516347193	0.70652651178808	NA
Map1a	18.3290289416676	1.49092984930968	1.05354937970043	1.41514947285491	0.15702467538279	NA
Runx2	8.94478707351501	1.49690337696284	1.62010187650612	0.923956325629987	0.355509055269953	NA
Gja3	1.49666604503641	-1.31426039008614	3.34057480808475	-0.393423427281259	0.694006769365429	NA
Ackr3	28.7408049886365	0.977905449501889	0.925063274925215	1.05712276771656	0.290455561573979	0.822571081451895
Socs1	5.42871691286253	0.80927765669819	2.05163628323237	0.394454740010333	0.693245336221614	NA
Sort1	66.5211694699177	-0.572366803599918	0.618849474738163	-0.924888566548574	0.355023874525596	0.847064246558897
Rangrf	16.2035396707845	0.74184211850694	1.10958027432288	0.668579043512327	0.50376404442235	NA
Phyhd1	95.8749610283844	0.892216581584831	0.537152687693196	1.661011109181	0.0967112155752473	0.666697796543844
Slc4a9	15.0309688720924	0.588275144199706	1.13965628327421	0.516186461508906	0.605724185046858	NA
Specc1	198.356915778394	-0.636522452044491	0.48441170158274	-1.31401130477392	0.18884239994329	0.755302692660855
Gtf2a2	176.479528169147	-0.351215095499043	0.482071172872876	-0.72855444436969	0.466274253517975	0.892924677783198
Deaf1	422.489580929289	-0.448034299138868	0.390723447288463	-1.14667881400036	0.251514389650318	0.804329729133781
Mtarc1	5.32682772392902	2.31159343709174	1.86760094226888	1.23773413515388	0.215814657674545	NA
Set	761.688845499995	0.124248013364812	0.347299705078359	0.357754445362337	0.72052708448477	0.956030723840022
Glra3	23.8878535608407	1.9737925739788	1.31286194096264	1.50342736916538	0.132728873273305	NA
Dnhd1	19.7698384922771	-0.624364812320675	1.10732609516035	-0.563849091111919	0.572856839059172	NA
Pgpep1l	12.6962249362508	-2.12742901444244	1.33461364908858	-1.59404110387698	0.110926828860446	NA
Notch3	53.4514362952954	0.237646543112274	0.802088313292711	0.296284759637868	0.76701262378549	0.963242222819495
Gtsf1l	60.5661611156583	0.0773784437518388	0.686770865918415	0.112669956737843	0.910292220596578	0.983792878784678
Rnf212	7.3484196708533	1.69242494531905	1.78314253380175	0.949124881066416	0.342557101231039	NA
Tceal8	124.188871201241	1.81560945274352	0.514407626652843	3.52951503568749	0.00041632204708168	0.056813847615413
Gm5087	17.8145019902319	2.87104588051913	1.29456251553657	2.21777306701109	0.0265703093866007	NA
Slco6b1	10.9722172801719	0.96347806473831	1.59964013993475	0.602309257366853	0.546968299822243	NA
Ranbp3	426.176155703012	-0.149764663444001	0.390831580917117	-0.38319488689365	0.701575268893117	0.952742154137985
Parp6	59.4290696445735	-0.590339794585431	0.647433557869264	-0.911815254878459	0.361865978555292	0.84947834665622
Gng10	5.6089932853791	-0.596014254379404	1.89721067481788	-0.314152910001215	0.753404905757018	NA
Mrps18b	61.3409324568669	0.637060176299377	0.662116800118672	0.962156791951505	0.335970849783174	0.842159528704759
D16Ertd472e	117.99178405929	-0.325567719918003	0.604454975851654	-0.538613681621679	0.590153445136556	0.928069238160529
2310039H08Rik	16.6047737987265	-0.686867212384985	1.13398157435595	-0.60571285100033	0.544705448899713	NA
Rps10	541.906078068057	0.0332935894054524	0.374518329716351	0.0888970893111373	0.92916369678841	0.988015549770988
Arih1	1205.47087712068	-0.546519639059424	0.371499583690083	-1.47111776985287	0.141259270169774	0.716110905908897
Dancr	20.718832304254	-0.263409118928267	1.2381463509099	-0.212744736302532	0.831526070891494	NA
9530026P05Rik	33.8887845702181	-0.608852418695794	0.848124112666171	-0.717881274217991	0.472830494892373	0.895701118669454
Itgal	12.3876362181286	-1.58544646187994	1.37388061725489	-1.15399143271107	0.248503681352446	NA
Sirt6	70.5407910739056	0.643502347896146	0.638038816086346	1.00856300850677	0.313184255432689	0.830105726807211
Rgs12	112.060830446515	0.199752571379517	0.560632160453702	0.356298809575718	0.721616800728929	0.95624421103296
Hfe	1.68229355522496	-0.663646857226104	3.16934584683723	-0.209395531222436	0.834139481012414	NA
Tdrd7	15.7727190798066	0.634453598891081	1.1948942089477	0.530970519515549	0.59543920834819	NA
Ak2	235.893226544401	-0.560598503290802	0.471895867420386	-1.18797078337496	0.234844920567882	0.791679317426396
Znhit1	41.1441647818627	1.42334737084616	0.804525322009687	1.76917659631976	0.076864408546557	0.618893216031564
Prx	86.157675605745	-0.35985733747772	0.573360192320302	-0.627628744195567	0.53024717412946	0.911712719941731
Zxdb	3.55365081190728	-3.307446327636	2.45757859285013	-1.34581507881717	0.178362161252255	NA
Alas2	274.409928249098	-0.310511611425889	0.467731069117121	-0.663867833308581	0.506774905519319	0.906478838687801
Fiz1	169.867693189646	0.909187549185232	0.481092581868805	1.889839052711	0.0587794887964756	0.579696004595605
Serpinh1	29.7746314132333	-0.986967898023822	0.875398846214154	-1.12744939325905	0.259552525595565	0.811848057208641
Myh3	5.25668092651767	0.360347961565735	1.85396221472502	0.194366400082852	0.845888997045254	NA
Grm5	60.5149889383032	1.52131690688229	0.853998702870459	1.78140423605896	0.0748464367168732	0.615560050094807
Vill	12.4630756793882	0.0570427650257658	1.28002900454209	0.0445636503730414	0.964455116659675	NA
1700123O12Rik	45.5818954492187	2.08638931159234	0.885201981854765	2.35696412159033	0.0184250269459752	0.417763648056199
Wnk1	728.27876004764	-0.292198207203882	0.417239966435016	-0.700312124220705	0.48373240171071	0.899347408165647
Tex14	420.238341822977	-0.623965253011426	0.424705644811881	-1.46917108504128	0.141786390904305	0.716110905908897
Zbtb37	99.7559584237274	-0.113131609055587	0.555268836490493	-0.203742046412367	0.838555083002034	0.978039433419261
Egfem1	37.5966264614778	2.05326682188497	1.15441687381711	1.77861816511378	0.0753023839246895	0.616185758241403
Eya1	861.766155954791	0.783683505251241	0.48211059120843	1.62552642389977	0.104050438217452	0.674254864104478
Adgrg2	21.6473998503184	0.534752004595747	0.982315688338551	0.544378971998508	0.586180712998821	NA
Nkain3	98.0194864370249	1.0988491058542	0.747076792206069	1.47086499984743	0.141327629689266	0.716110905908897
Cd2bp2	208.226678806935	0.481818348418454	0.444581119540953	1.08375800779833	0.278472108352948	0.816943342601913
Sapcd2	27.4578904936341	0.0566253517432714	0.88741269655687	0.0638094901763022	0.949121921592893	NA
Kcng2	5.64897735198242	2.09467165114349	1.9058048647839	1.09910079979831	0.271724101108336	NA
Tecr	832.399481328268	-0.174131332873928	0.351279973552535	-0.495705266408779	0.620102370912459	0.934119531167215
Tfg	201.662997434554	-0.425876191092381	0.442737323235832	-0.961916171827985	0.336091714392735	0.842159528704759
Gm12530	7.48974598362106	0.499604731627839	1.55286600208203	0.321730742355095	0.747656686089818	NA
Trpm3	105.111372910553	1.72294088691075	0.556964748154057	3.09344692392307	0.00197845939053949	0.149648655975064
Trpc4	18.3630230860924	3.24608328162862	1.34125341319954	2.42018640898378	0.0155125526934885	NA
Mtarc2	217.385368919004	0.594158492688878	0.465284184228371	1.27697977457418	0.201609387866854	0.766514438916206
Itih5	15.9186366392311	1.92848298964244	1.42223332298143	1.35595401857113	0.17511379856609	NA
Adcy4	2.66878033558036	1.75017552373812	2.69414621890439	0.649621580097404	0.515936690008741	NA
Mical1	74.6068064017265	-0.0849247890955665	0.617375864445247	-0.137557675941668	0.890590007153505	0.982273774990605
Zc3hav1l	73.8478490724931	-0.481650882791676	0.599295814426616	-0.803694721700171	0.421573303235133	0.876461338655444
Wnk2	64.8844838879227	-0.201271141194366	0.648834653158154	-0.31020405617162	0.756405786196322	0.960235577318873
Sec22a	315.829251859648	-0.565683121091683	0.406623683480224	-1.39117110998085	0.164173545595624	0.739557645656664
Ahsa2	66.582282624485	-0.548620600399383	0.622621259065925	-0.881146591785896	0.378238482139512	0.859346240516606
Tfeb	453.979819761666	0.185781584983269	0.424440625692552	0.437709243030476	0.6615970683056	0.94579213071617
Tgm1	37.9235163048645	0.829415661987079	0.811109658278601	1.02256908609291	0.306511632310855	0.830105726807211
D7Ertd443e	23.6608738644643	3.05863006856178	1.49011135627186	2.05261845410952	0.0401095963459357	NA
Tlcd2	3.54246135652743	-0.798604249960541	2.33458480291419	-0.342075494093711	0.732294079088905	NA
Cbwd1	236.505255969356	-0.608893950990125	0.45725295667072	-1.33163480324657	0.182980222645716	0.75260686931077
Lrch2	192.523435591856	-1.10288259375123	0.489673781201044	-2.2522802651311	0.0243045664841205	0.465899132812523
Zdhhc6	159.435631108437	-0.73512315641957	0.48525080056284	-1.51493445362049	0.12978900413427	0.699217142833864
Cbx3	430.397440844297	-0.173638647773648	0.376651707333406	-0.461005869329422	0.644794394157038	0.943504467392861
Fndc4	1.2928250924597	-0.612869509213523	3.91822220814761	-0.156415199714583	0.875705756994485	NA
Slc25a28	150.946352010675	-0.278997690578566	0.478431776762948	-0.583150417947265	0.559792045634426	0.921907562249753
Gbp4	1.73602086609313	0.336278684183439	3.14718339121974	0.106850679601836	0.914907441070882	NA
Cdkl3	90.2630746255205	0.519276729070966	0.596205319185218	0.870969634723515	0.383770733155996	0.862141668195354
Etfrf1	67.153521959705	0.0329346118158261	0.619730573716532	0.0531434355712303	0.957617623747322	0.993795363639697
Gm10549	4.1848455502806	1.49699530044384	2.18038931782032	0.686572479606694	0.492352175763014	NA
Atn1	17.1895700009669	0.50394079527255	1.08098928615853	0.466184819521556	0.641083214405444	NA
Zfp111	194.497614482263	-1.2495744607762	0.506258333184379	-2.46825460218371	0.0135773710835388	0.376100639108028
Sema3b	45.1896295796912	1.89497033032772	0.777741257118632	2.43650483111592	0.0148299713569065	0.389889214029591
Rbm43	11.9625952971091	0.495933348506996	1.25971981689254	0.393685438505172	0.693813293371707	NA
S100a3	2.77219065342904	0.950788481991762	2.47083161781217	0.384805049092601	0.700381858021128	NA
Kif18b	267.775498512771	-0.719319769507918	0.463787960850776	-1.55096688622187	0.120909619753518	0.688361891169908
Hsh2d	8.14870138433856	1.17012848321514	1.52346000961898	0.76807298900336	0.442443823157689	NA
Sgsm2	99.6465232370008	0.405060072944731	0.578628950257224	0.700034232239271	0.483905926399567	0.899347408165647
Sem1	434.946859974349	-0.352849916716851	0.414647613231683	-0.850963337198078	0.39478971918457	0.86680778482093
Gjb5	47.7206742102198	1.46653371802148	0.769066085718715	1.90690207935896	0.0565332688737354	0.576512809672848
Rnps1	313.946187949101	0.046581772848221	0.39756082923799	0.117168919627985	0.906726195782794	0.983555870885486
Gpr83	3.45011932957471	2.44505119826902	2.60110663055976	0.940004215722153	0.347215398258099	NA
Rab23	195.475809964411	-0.00568460818315218	0.439749570058585	-0.0129269215258013	0.989686096147986	0.997382417755618
Ext2	347.603796682683	0.113193633039519	0.388881487980851	0.291074881520442	0.770994050224959	0.963851711709068
Scin	6.61950115394279	0.857912594115414	1.93145524525389	0.444179380404252	0.656912898769003	NA
Clec11a	6.92228216826964	0.898274426482644	1.62976888349849	0.551166754732972	0.581519367741624	NA
Map7d2	84.2581918450922	-0.550308729125886	0.622930736642073	-0.883418808473542	0.377010032292455	0.858489646703889
Ola1	423.258125643304	-0.453729067867913	0.448739779101347	-1.01111844547537	0.311959743013375	0.830105726807211
Lrrc46	3.62407037827321	-0.12096656357323	2.21129169812257	-0.0547040282726755	0.956374260072952	NA
Slc25a51	115.592136598659	1.21924421672754	0.518807627885792	2.35008922612822	0.0187689112932122	0.417763648056199
6720489N17Rik	57.9723878400661	-1.09016091951516	0.664166491113319	-1.64139705044102	0.100715021766325	0.668040873893725
Zfp703	2.06951161197232	-1.06985626894242	2.91609451069451	-0.366879833633244	0.713708654572866	NA
Slc35g2	5.30861433951608	-0.210893190746225	1.83326510823585	-0.115036930446556	0.908415850076091	NA
Clasp2	1243.91025171132	-0.124636328016196	0.362073189044442	-0.344229652422282	0.730673584000012	0.958054145377198
Pak6	8.08259889081487	0.827354754401427	1.4972050273095	0.552599503281255	0.580537682200655	NA
Smim19	111.669387274614	-0.308681459874402	0.543675179368278	-0.567768166707691	0.57019239795509	0.923294439035279
Heph	7.21308333823935	0.634071025397221	1.69254620968459	0.374625532685091	0.707938981359907	NA
Sh3d19	556.415159450444	-0.494122789581776	0.362654912539712	-1.36251508664637	0.17303538625753	0.7462428569866
Dab2	11.1584529609546	0.892385647699137	1.37952456504108	0.64687912800782	0.517710175205528	NA
Arhgap44	858.712028909575	-1.08917531686244	0.410221614641349	-2.65509002448516	0.00792872457613022	0.307699101148253
Ppp1r32	3.57961746043126	0.703406822557663	2.18106429344873	0.32250622994952	0.747069218868504	NA
Tead3	24.3527546902102	-0.332817754673831	0.998593304182828	-0.333286587522418	0.738917962808407	NA
Gps1	62.3659408226598	0.262891080810761	0.624094103625689	0.421236283572444	0.673582551874199	0.950352126219845
Cdh16	30.8890684506026	1.47779496598043	0.878824666140175	1.68155836188685	0.0926545104408344	0.653311488653799
Shmt2	220.140230343116	0.232874400972165	0.462582546189561	0.503422368376033	0.614667348294431	0.933930669320657
Ncor1	2270.66395046697	-0.37837626639925	0.329621640638245	-1.14791087644186	0.251005357711748	0.803832636151416
Dhrs3	9.95854604726924	-0.534367826900656	1.43536813431906	-0.372286254741303	0.709679731455217	NA
Rs1	8.05830503365199	0.320862696263973	1.63428553330955	0.19633209113355	0.844350245055116	NA
Rps7	596.017701560015	0.674192853839873	0.447609206945824	1.50620863775368	0.132013622743635	0.700944369733581
D030068K23Rik	90.4231606722636	-1.77307270568914	0.702406540197649	-2.52428273972252	0.0115934642099347	0.358579446714024
4930547E08Rik	1.51442297927642	-0.0834874685482624	3.33618956990134	-0.0250247975419248	0.980035184221836	NA
Mpig6b	2.95781816361759	1.21353186039972	2.39235241556312	0.507254638783673	0.61197616195874	NA
Lgi1	25.3825991537281	-0.229922972252547	1.16061674396834	-0.198104131658831	0.84296359230221	NA
Cep131	57.8874328877467	0.011996927357371	0.692611028748383	0.0173213056959989	0.98618028866488	0.997382417755618
Masp1	7.22083660235039	0.719138217336706	1.68115947996688	0.42776323478298	0.668823506416643	NA
Mapkapk2	152.766699244419	0.902189401820243	0.463375663617126	1.94699349287729	0.0515355148025394	0.561158310749465
Ppp2r5c	1549.90825628451	0.0982551087246689	0.330428779516488	0.297356389078592	0.76619443509093	0.963005419900283
Commd4	36.8461181338754	0.954548537792617	0.771780652551596	1.23681325080743	0.216156421532556	0.776846656242762
Utp23	105.409223465574	0.621298421008501	0.526888620548034	1.1791836011988	0.238325074550602	0.794653348774377
Ppcs	18.8142742177945	-0.204793796976737	1.1005729690652	-0.186079253927782	0.852382610742394	NA
Mrpl19	104.417808690037	0.13606797704647	0.529236056204415	0.25710262075174	0.797099554471433	0.969733929504762
Hormad1	28.6877766308348	-1.35441489118519	0.913696433583597	-1.48234669787761	0.138248068836824	0.710838999531718
Tctn2	42.8376770594953	0.259801031524342	0.724881111536108	0.358405023099296	0.720040233116363	0.955779196423114
Tppp3	5.19565680171138	1.78898948108255	1.8868470884476	0.948136969887918	0.343059729626324	NA
Ooep	39.6332340058104	-1.47445469456041	0.802030052123231	-1.83840330004724	0.0660029992149148	0.596627212714528
U2surp	1179.32783874151	-0.320397519113789	0.369056531279282	-0.86815295749726	0.385310603228796	0.862866900588981
Plekhj1	28.1177894086099	0.627075859345787	0.864641737003211	0.725243569110126	0.468302618279522	0.893669560473028
Cux1	1398.34711073956	-0.296261202608634	0.338240543896408	-0.875889091224287	0.381090330469811	0.861200887796144
Gm45927	4.75486315451701	-0.392357103033269	2.03955660211972	-0.192373726046873	0.847449471590778	NA
Mpv17	172.208756466303	-0.376284705535124	0.496683509474414	-0.757594521173664	0.448693761099832	0.886225111296691
Ankrd23	12.4093164077228	-1.41113632749865	1.37816475547579	-1.02392426006532	0.305871050468538	NA
Hsf3	4.46819683900634	-0.948679365899036	2.05861516380005	-0.460833759792115	0.644917878729333	NA
Radil	42.8787483909072	-1.23420178821508	0.823371332209107	-1.49896133121822	0.133883663956545	0.704215511897615
Gm10653	3.29714716922941	-0.447200489898712	2.39261511557884	-0.186908661985328	0.85173224760215	NA
Nanog	481.941250207631	-0.100144216868243	0.431575609915356	-0.232043272528501	0.816504404273361	0.973616953722198
Nit1	16.7919224378302	-0.390389418159322	1.13123592533869	-0.345099911888354	0.730019259688591	NA
Rnf25	43.748938673722	0.0278502444446186	0.741564646649996	0.0375560574124341	0.970041644289143	0.995085749520229
Tmem33	289.655518541306	-0.452707345594425	0.405137477527588	-1.11741660721476	0.263816237635312	0.814370141577799
Osgin1	4.61368856217041	-1.12276952291839	2.09920081622987	-0.534855700435016	0.592749643115299	NA
Nfix	55.7737146138605	0.453728699140001	0.668771267515857	0.678451245110112	0.49748562671117	0.903260793461752
Stk35	311.245898698012	-0.680915432541596	0.39694191910884	-1.71540318561036	0.0862713317612312	0.636994770887696
Pex26	62.2303276202053	-0.00206615286246371	0.659348559058959	-0.00313362762999373	0.997499730986673	0.998589136967695
Stard7	215.236254422245	-0.314537055538378	0.438414402596035	-0.71744234148302	0.473101201494733	0.895701118669454
Stat5b	78.5618723847434	-0.578908151388576	0.697690023046246	-0.829749791835857	0.406680263279622	0.871033090123501
Ubac1	239.080740809242	-0.359952652435043	0.4232511943716	-0.850446867537996	0.395076688588669	0.86680778482093
Stat5a	30.0100350030741	0.0311046456849448	0.846504301516801	0.0367448170425245	0.970688473921051	0.995085749520229
Eva1c	15.3470646563728	-2.14033119767675	1.26757114703496	-1.68852943890629	0.0913096427546656	NA
Dab1	945.455596374752	-0.220702409706752	0.426684451015662	-0.517249712712525	0.604981853116817	0.932014060347879
Clba1	17.999398876433	0.7343666230269	1.04740728387961	0.701128046681895	0.483223108633239	NA
Mical3	513.78844022928	-0.41437352897956	0.371801173361912	-1.11450301577238	0.265063451401741	0.814370141577799
Gm10516	2.31528224944326	2.40267386840631	2.8903432798816	0.831276300337838	0.405817559800311	NA
Cilk1	191.57048059418	-0.711693958096048	0.441965564104134	-1.61029278273898	0.107333954096789	0.675755450294795
Slc38a10	464.250434064061	-0.569291060394725	0.411379884403519	-1.38385731042773	0.166402150488483	0.742403930697069
Zfp451	443.610949093093	-0.623292397515413	0.37023095569523	-1.68352318445382	0.0922738550656587	0.652724122605824
Bloc1s4	26.9836230737823	0.910763805690875	0.879371863187618	1.0356981429784	0.300342988991222	NA
Abhd17c	406.467231296243	0.0696234720660134	0.378473481953041	0.183958653342725	0.854045891152797	0.979212581557465
Acad10	36.5330873674173	-0.725247700869448	0.780817967502531	-0.928830701974205	0.352976830675729	0.846853403783731
Snx10	735.31982553235	-0.0957351325713608	0.352709047111307	-0.271428060480538	0.786061822665521	0.966580385870824
Sh2d4a	183.521453706589	-0.235799824602868	0.444844871496229	-0.530072031199909	0.596061989959211	0.928239534160811
Metrn	9.53566240162073	-0.0108158353424495	1.46253078834209	-0.00739528728465962	0.994099468236534	NA
Rab43	52.5029267376841	-0.271231814161136	0.67132099407251	-0.40402701026186	0.686192857102888	0.951611238195727
Abcb8	116.470951942304	0.366954060979119	0.518292065057969	0.708006326390655	0.478941328796644	0.897447578193005
D14Ertd670e	1.46069566840825	-1.31635691875351	3.39923545957593	-0.387250878736634	0.698570486999842	NA
Optn	243.242742771223	0.894014935439199	0.418778699144337	2.13481472975078	0.0327761466283142	0.495530415371712
Sidt2	72.1622096446698	0.225753031539602	0.619954840293324	0.364144316435678	0.715750245479317	0.955421747174123
Pum1	3472.94358757657	-0.267546152218308	0.317980815370601	-0.841390861604299	0.400129003261898	0.868482027024942
Oxr1	825.698750048285	-0.265851197214243	0.368345636841479	-0.721743847691223	0.470451978448086	0.894129033739383
Gm11545	2.76994024741113	0.533742125380348	2.7068716241444	0.197180435385093	0.843686340354913	NA
Zfat	436.136387134176	-0.24600383903601	0.394989244165259	-0.622811488337856	0.533408407957567	0.912513908625068
Mecp2	721.9274166437	-0.29229231053694	0.444848088409422	-0.657060956656117	0.5111417223254	0.906947754778663
Efcab12	116.355006925433	-0.49559314769622	0.532042279331162	-0.931492039165077	0.351599100672304	0.846853403783731
Gnb1l	349.846121713881	-0.307122697436447	0.424386898062631	-0.723685624694102	0.469258760504153	0.894129033739383
Ap1b1	360.4902713398	-0.297832259109361	0.407279638330349	-0.731272155736365	0.464612934447515	0.891902981276626
Tbc1d4	134.736494100604	-0.468716689163614	0.528352492478091	-0.887128755587446	0.375009583982846	0.857733774182326
B4galnt1	4.95405157463675	0.875247706521556	2.1407964547288	0.40884209453366	0.682655545992351	NA
Oxtr	2.66878033558036	1.75017552373812	2.69414621890439	0.649621580097404	0.515936690008741	NA
Prickle2	295.515843332271	-0.0653416423591803	0.408383616909968	-0.160000645602748	0.872880565652167	0.982169678642841
Gm2381	831.634341851486	-0.627123413178243	0.435556528185803	-1.43982094767438	0.149918063071101	0.722573532478924
Gpr161	39.6937442636285	0.453950041484724	0.741939698554911	0.611842232419818	0.540642144846081	0.914052851795685
Carmil1	728.676252960172	-0.0767752806812435	0.369901968381826	-0.207555750560357	0.835575857802939	0.977178492327678
Myo1b	851.508461335618	-0.336791260691523	0.342554879002249	-0.983174613283824	0.325521507020912	0.83588262446392
Rngtt	1656.02032644372	-0.23583221363521	0.364887494302013	-0.646314870522843	0.518075459332517	0.908595978687967
Larp4b	1204.01770048894	-0.253028564695334	0.372033290072581	-0.680123449828831	0.496426297507601	0.903076358655607
Sh2b3	136.841427219798	0.212817474158293	0.488726480036465	0.435453127365668	0.663233554718261	0.946206481755149
Ap4s1	88.0214978204074	0.13705417078759	0.555320770734733	0.246801808990968	0.805061610419718	0.972210777858448
Ntng2	7.01508064539528	0.518067458916204	1.60482120496925	0.322819425187076	0.746832000820535	NA
Stk26	36.195432442076	0.730183911662561	0.819551182520453	0.890955839288706	0.37295286189994	0.857187988725118
LOC666331	34.5512903581073	-1.60581339727885	0.992985650532704	-1.61715669951261	0.105844460397177	0.674435413356707
Ubap2l	762.651848959802	-0.33192770886837	0.425356065318932	-0.780352593819229	0.435183363443399	0.883638557875593
Tsen34	87.5757774089663	0.109471726128541	0.580244352909581	0.188664871238479	0.850355485772876	0.979212581557465
Nup98	1334.60927896483	-0.305568457484081	0.375918755444979	-0.812857706773306	0.416299645325866	0.876461338655444
Nbr1	420.464242207747	-0.339929441231945	0.398800600478646	-0.852379461876329	0.394003515532652	0.86680778482093
Fen1	80.0682159013311	0.351242694434509	0.617065048316967	0.569215020997409	0.569210228096435	0.923294439035279
Xpo6	1347.80996785776	-0.256893177674815	0.328771407723709	-0.781373232707333	0.434583009578113	0.883625828912304
Mybl2	2806.69892045579	0.504001906886241	0.347970759493922	1.44840304288569	0.147504364297476	0.721907304101697
Vamp2	58.6105744307248	-0.324015281969625	0.659521419679597	-0.491288489351923	0.623222419908943	0.934833629863415
Vamp1	33.2287950466956	-0.357584013592577	0.805133901730089	-0.444129868117828	0.656948693218217	0.945747240679509
Ahi1	58.2054518202023	-0.00728731462635932	0.657207849548524	-0.011088295173841	0.991153001765705	0.997382417755618
Arpc4	206.474483131441	0.676338553996384	0.467049108971757	1.4481101473149	0.147586248100043	0.721907304101697
Vps8	732.0820449662	-0.116726234646757	0.344928584125812	-0.338406963118434	0.735056527542704	0.958634691445671
Mapk10	26.1046508518221	0.92006688462805	1.07729525493947	0.854052666072262	0.393075808915951	NA
Pccb	197.158138176459	0.0586151305087947	0.43352475275786	0.13520596029619	0.892449034733836	0.982273774990605
Bpgm	58.3144821177173	-0.764546772569169	0.664654220407295	-1.15029251164713	0.250023414023033	0.803832636151416
2310057M21Rik	209.685274732738	-0.0330079239029962	0.431041230130889	-0.0765771847230788	0.938959909599837	0.991151536629109
Ubr7	364.223069096523	-0.681601233918299	0.39745429217806	-1.71491728063397	0.0863603939108877	0.636994770887696
Lbh	1.98981759460494	-1.40438100043349	3.30614068809493	-0.4247795641276	0.670997376433158	NA
Hspa13	70.7670057213723	-0.728458827852679	0.681319664985839	-1.0691880262517	0.284984953005259	0.818704249920101
Tspyl4	14.9883099100954	0.225000616310176	1.13430411607548	0.198360045706829	0.842763375197301	NA
Atp12a	8.53233158737119	1.43252397573312	1.56454204575187	0.915618713873998	0.359866912500807	NA
Cutc	11.1965206762948	-0.358353211418161	1.43047991200237	-0.250512578618838	0.802190978429895	NA
Sprtn	206.619215429649	-0.0874986843296826	0.497901887128703	-0.175734791515391	0.860502300961557	0.980061628024516
Prkd2	28.140713915254	-0.189314950728388	0.873248083789929	-0.216794006471511	0.82836888303068	0.975732318101753
Proz	28.3926581561219	0.414858903242415	0.857300202299579	0.483913222147409	0.628447456261213	0.936361769771538
Ube2d2a	592.391818887733	-0.416069097040797	0.382330679436841	-1.08824407618466	0.276487371482164	0.814830021466832
Polr3k	19.0259895989661	-1.05207389649475	1.07595948977659	-0.977800657451521	0.328172925814901	NA
Tsc22d4	54.2143768187986	-0.288379526323308	0.726766739463509	-0.396797914192091	0.691516488971246	0.951611238195727
Asb3	379.097976085851	-0.417704729858115	0.422793403929292	-0.987964159270498	0.323170201450563	0.83588262446392
Wdr72	11.5484989804014	1.74030835046744	1.5731468255203	1.10625932826826	0.268614290317343	NA
Eefsec	657.515001467604	-0.604678087879141	0.352792894652345	-1.71397467762216	0.0865333765817718	0.637338229418557
Ccdc57	303.244566514441	-0.63167103799509	0.422954074435301	-1.49347429467006	0.135313078068319	0.706191390353445
Arhgap4	57.07246728569	-0.710799770785301	0.664622348732591	-1.06947918940849	0.284853801228761	0.818704249920101
Mtf2	2223.964756168	-0.490671713599046	0.325693228783042	-1.50654563938111	0.131927160280195	0.700944369733581
Cxxc5	260.557194112273	-0.126453354882658	0.474024492618786	-0.266765445355063	0.789649760981733	0.967040184177257
Nmnat3	21.7740394625381	-0.381191913139228	1.00298045382141	-0.380059164350479	0.703901497488991	NA
St3gal6	38.149734763341	0.143584429748	0.778698991986856	0.184390157462055	0.85370739064548	0.979212581557465
Rock1	817.884732569484	-0.383978801898746	0.389905984247222	-0.984798431960669	0.324723091018568	0.83588262446392
Atpif1	349.056088127923	0.444016865415163	1.12839022738679	0.39349584446814	0.693953292610952	0.951611238195727
Hyal1	15.6057600573192	0.266606447825467	1.17909642145157	0.226110810765799	0.821115236542394	NA
Kitl	72.0622395030254	0.67396527708413	0.586339670781612	1.14944512655217	0.250372481328277	0.803832636151416
Krba1	125.688598571297	-0.481145752741286	0.512981678857712	-0.937939448076749	0.348275529035564	0.846009570617753
Pik3cd	35.9221726802812	-0.615180202471378	0.795568043064038	-0.773259066694137	0.439369075618156	0.883638557875593
Nfe2l1	374.456273650282	0.433106244056341	0.437206378190888	0.99062197090648	0.321870205242322	0.83588262446392
Lpp	1698.90094307595	0.213591532479361	0.368364116195312	0.579838054492018	0.562023832480318	0.922543210238217
Wac	1303.48844531312	-0.984769492211459	0.437034585386205	-2.25329876659812	0.0242403174816348	0.465899132812523
Setdb1	316.627466560714	-0.509544232744867	0.436599511165643	-1.16707467533455	0.243180213949323	0.800851937681558
Chn2	507.209025096376	-1.25773407220334	0.396099427590489	-3.17529888860041	0.00149682237669579	0.124731074580361
Rnpep	60.6290030133101	-0.41197942304939	0.673603228876429	-0.611605475431839	0.540798814560106	0.914052851795685
Pcdh15	95.2805590698756	3.07880266081963	2.00265914821105	1.53735729995286	0.124205836808467	0.691535716322961
Kcnt1	7.9636820447441	0.937651175682733	1.51057231788057	0.620725776967977	0.534780066196862	NA
Gm10548	2.08355958598893	2.17650355310962	3.20618893184701	0.678844447215963	0.497236427919451	NA
Yars2	228.948433901528	0.0233373507765156	0.447033425286968	0.0522049347015482	0.958365400974185	0.993796318645023
Fam49b	1308.63629801948	-0.422564121085177	0.363476782308961	-1.16256152153892	0.245007450141191	0.801964633371199
Bcar1	139.042621868265	0.0862301587450761	0.584667389755509	0.147485835974425	0.882748558728258	0.982273774990605
Crhr2	5.68257621608402	2.45865095395927	1.91596729920474	1.28324264979877	0.199407078076956	NA
Elavl4	62.9947922562692	-0.667815068875732	0.644926842935004	-1.03548964691339	0.300440298961959	0.826131890615306
Gm19466	20.8705309964721	1.66181074837619	1.01680956788066	1.63433822897626	0.102187850770965	NA
Gm4262	17.1907862841799	1.22264414285401	1.14771050301179	1.06528966986499	0.286744866013984	NA
4930556M19Rik	69.8918104821158	-0.263648121593741	0.649683912190871	-0.405809835593225	0.68488233128712	0.951250504027119
1700026F02Rik	9.61447542146421	1.97330963783847	1.65373932604003	1.19324104274866	0.232774984982053	NA
Kdm6a	1836.00391901482	-0.344973839070272	0.412781747597834	-0.835729392294676	0.403307156106555	0.869291589359213
Mettl1	48.977676661537	0.317895801981849	0.687544409793613	0.462364026895768	0.643820291767499	0.943278117101379
Aanat	1.58186292049693	-0.976397877388715	3.28615522709375	-0.297124697378412	0.766371309563143	NA
Dnajc2	443.498429170173	-0.0933981022498281	0.386039911332899	-0.241938979644224	0.808827445790679	0.972577181164078
Mid1	44.757108337441	1.37986701893848	0.841329658400923	1.64010266981569	0.100983821412366	0.668040873893725
Bcl11a	25.0015228555309	-1.70953078529192	0.968707765695735	-1.7647538771036	0.0776051393686513	NA
Tpx2	636.161571193539	-0.424871331904843	0.357646032233417	-1.18796601559262	0.234846799033845	0.791679317426396
1700001G11Rik	2.18769918094035	-0.0230197969799037	2.88349663025944	-0.00798329248535743	0.993630321841371	NA
Mad2l1bp	20.2538992140873	1.01571358063423	1.09597124050026	0.926770286573029	0.354045815416541	NA
Tars2	98.1784724547564	0.10126898793069	0.53444212687358	0.189485414488376	0.849712385577942	0.979212581557465
Mrps34	18.9939437666017	0.665565598651973	1.07512697676663	0.619057667638119	0.535878369513438	NA
Pycard	48.1431906673573	0.0387972767892589	0.722204971057545	0.0537205895058393	0.957157778433386	0.993795363639697
Ints12	42.4241568946093	0.36067014872086	0.726218526673816	0.496641348951507	0.619441989012834	0.934119531167215
Mybphl	4.84097298829861	0.572781464831655	1.91189967882049	0.299587614965771	0.764491732326452	NA
Trnau1ap	118.505495455606	-0.119269412170869	0.509985602183991	-0.233868194827664	0.815087305393333	0.973487186804217
Rreb1	847.41130590542	0.234882545373386	0.338127546398808	0.694656640297363	0.487270507200727	0.899347408165647
Gnpda1	240.999883067534	0.288604415510083	0.491944858855467	0.586660090688892	0.557432016347762	0.921002637139317
Ksr1	174.029277742254	-1.23999089178512	0.575782731403053	-2.15357429835303	0.0312735716493663	0.490137576081534
Thbs3	5.54273907143425	0.604399355116335	1.80783365389591	0.334322438247481	0.738136260329904	NA
Sart1	115.194059154095	1.29438739655205	0.651133215861673	1.98789950354341	0.0468228056782933	0.551486087404829
Cuta	63.5494921134211	1.28972500901539	0.686835155753109	1.8777795490116	0.0604113290835808	0.582530456921668
Syt17	11.3655463656065	0.589016954906821	1.33204338870926	0.442190517140419	0.658351347577747	NA
Amdhd2	180.002508658393	0.76955420943619	0.472357457262151	1.62917764418632	0.103275418122984	0.672563801503767
Dgkk	9.38275275800988	1.90838596899559	1.55069964074676	1.23066125692567	0.218449584109084	NA
Gprasp1	434.487979207145	-0.174295821427855	0.417304989934705	-0.417670110906477	0.676188328231625	0.950687083175266
Zfp7	273.287715632501	-0.412502879533167	0.429104484153849	-0.961311043734677	0.336395796708704	0.842292665051279
Fam178b	792.755948194811	0.429829516397718	0.355843167275124	1.20791842004203	0.227078643564256	0.78719946777722
Syce2	189.307019852032	-0.0901454595300193	0.448432986125631	-0.201023257251563	0.840680388599953	0.978819902800615
Vezt	244.404047413027	-0.275890080618891	0.417968682754305	-0.660073570107806	0.509206618519646	0.90667566185053
Stil	376.171468974006	-0.72710327742018	0.408612203379706	-1.77944582028186	0.0751667000271505	0.616183606807933
Tbl2	141.764545682897	-0.787409732964362	0.514437613951825	-1.53062239542636	0.125862743478711	0.695764277684127
Rrm2	346.589667652723	-0.0348242935199079	0.401332690201675	-0.0867716345319596	0.930853034923558	0.988602396369732
St6galnac2	194.89295229593	-0.108372437357331	0.518583415756613	-0.20897783088419	0.834465544916814	0.976994655054654
St3gal1	53.9120002298815	1.49967322364343	0.704669780210726	2.12819290078676	0.0333210931982923	0.497444578861332
Zfp317	435.185057871356	-0.192887105423496	0.403816818832106	-0.477659910207189	0.63289228245805	0.938173401900466
Pdia6	213.687309955939	-0.418616155244903	0.46667785388546	-0.897013114634848	0.369711919006399	0.855589919518367
Mrpl1	445.82274687766	-0.518530942076007	0.415876827713218	-1.24683778350252	0.212456983341271	0.776509446762612
Dcaf7	285.815831764721	-0.329384115101675	0.416487326360536	-0.790862276602723	0.429024363814347	0.879661428600925
Fendrr	2.35900589018247	2.8700948576537	2.89184933144783	0.992477314237098	0.320964740499466	NA
Ccdc163	50.6847512539608	-0.133739944354803	0.677532561310195	-0.197392645006138	0.843520284829853	0.979212581557465
2410004B18Rik	68.7878943870468	0.070854125988208	0.635682605422194	0.111461483110978	0.911250407255558	0.984162152566173
Disp3	5.32919923645558	2.13871507353191	2.01603017529808	1.06085469341534	0.288755941864609	NA
Ccdc34	24.782269910239	-0.51758534902379	0.950279363252513	-0.544666514962774	0.585982898755391	NA
Rabggtb	1050.79034525331	0.0559310103380143	0.441717533261078	0.126621666849154	0.899239847306384	0.982826855987134
Dand5	97.142756423824	-0.326489303324115	0.594882655758654	-0.548829756866491	0.583122287139897	0.927427057760745
Mir22hg	33.3432735394898	0.668786071474513	0.848986579930704	0.787746340500578	0.430845093725038	0.880821386867308
AU019990	23.70225531768	0.0726065401246218	0.928123556017061	0.0782293905309382	0.937645583387584	NA
Mrps12	31.5487825114011	-0.467363791029006	0.876045135721833	-0.533492821284731	0.593692479049641	0.928239534160811
Exoc1	397.223742983022	-0.540739382816439	0.42491823129256	-1.27257279870426	0.203169676106382	0.768483133645265
Gm10649	32.6186442912289	2.47474548462833	1.26839849231705	1.95107886016766	0.0510476655252227	0.561158310749465
Nkx6-2	3.50576170279652	0.0115775601630453	2.31896016516586	0.00499256534758857	0.996016525738853	NA
Lrrc75a	404.638021874158	0.0730522259029215	0.545054896478194	0.134027281242568	0.893381001744292	0.982273774990605
Slc23a2	1429.95233707179	0.303212039324571	0.337000581103442	0.899737437638128	0.368259995145844	0.854190368312754
Atg13	448.03687854774	0.32969579618974	0.394766847784731	0.835165865725192	0.403624325741302	0.869585101014207
Setd2	728.897579102662	-0.34418921525083	0.344341734678868	-0.999557069583271	0.317524907722204	0.833507649283303
Nhsl1	303.864502833896	-1.14287941547214	0.418410031119536	-2.73148187297074	0.00630502093249744	0.282549004721652
Cops7a	131.291878398511	0.269234057164184	0.49683596982756	0.541897272972463	0.587889275497875	0.927736051255424
Cops6	41.7642898824554	0.753079685526701	0.746753567856776	1.00847149306307	0.31322816634523	0.830105726807211
Rpl21	2046.450486185	0.654081261933652	0.503787393976228	1.29832796484089	0.194174660801493	0.762552035166221
Derl3	13.6366790800749	0.551791652920382	1.23287659442286	0.447564383504814	0.654467612450831	NA
Kctd18	127.398534318152	-0.0624390024553521	0.505770655576286	-0.123453193195259	0.901748237100207	0.982981679769821
D330050G23Rik	2.26514279228982	-0.109305649743857	2.84583557541664	-0.0384089828267238	0.969361599008215	NA
Inppl1	59.7579982926166	-0.242118564274466	0.699974013321902	-0.345896504250824	0.729420495885749	0.957898783539464
Trp63	13.0948479744431	2.24305899571238	1.36184920514696	1.64706855005311	0.0995439565869291	NA
Mocs2	47.4858455412665	-0.374648861898028	0.76380673300015	-0.490502172488644	0.623778592888389	0.935035863686878
Rnf34	107.194711754607	0.196283980357316	0.515517238901384	0.380751535633639	0.703387624124141	0.952869282112618
Ttc39a	48.0617306120314	0.0532004037645817	0.70454659412664	0.0755101283691949	0.939808839271755	0.991172498066799
Tmc7	68.0350386515378	-0.72149252458127	0.736156343143072	-0.980080564816986	0.327046351902435	0.836956438130013
Nkd2	28.8104648379129	0.291303673480338	0.848168617832647	0.343450190629212	0.731259806465721	0.958054145377198
Matn2	240.606425715116	-0.505027073929453	0.454912679383537	-1.11016266817145	0.266928936443381	0.814725728431685
Tmub1	1.43995905104759	-1.26834719133302	3.38588069855447	-0.374598901808477	0.707958789892982	NA
Folh1	8.70245256933764	1.42246949158292	1.65488973384017	0.859555451034238	0.390034140958048	NA
Stk32b	19.7911845111661	3.24764048922322	1.26957095580433	2.55806142569299	0.0105257497843962	NA
Sdf2l1	6.49669166643028	0.428663849533637	1.67658783321491	0.255676345158524	0.79820076202221	NA
Ulk2	54.0271126369073	-0.20084354229997	0.691113386895229	-0.290608670166618	0.771350628310647	0.963851711709068
Rhbg	3.09628589977335	-0.77536498847883	2.49033477699111	-0.311349701109522	0.755534787495065	NA
Ralgps2	681.679337513742	-0.324911657070876	0.348646933209024	-0.931921741230639	0.351376970875908	0.846853403783731
Tiam1	785.230832668499	0.314248996982256	0.35454642398695	0.886340901280174	0.375433855023304	0.857733774182326
Ypel1	85.7941685176588	-1.11552364197305	0.602329610633556	-1.85201527914208	0.0640236288980176	0.593319394505066
Klhl22	419.103559977668	-2.24808509336117	0.541646104940952	-4.15046849382632	3.31795439716794e-05	0.0125076271756016
Ndrg2	30.2318752188586	-1.06942265119182	0.865677009213177	-1.23535988574287	0.216696595134259	0.777562907024459
Man2c1	157.4629354166	-0.0855377075918809	0.470135749737523	-0.181942572203107	0.855627794255401	0.979212581557465
Setd6	89.6077402725058	0.596020829323582	0.548341333192029	1.0869522198044	0.277057926334028	0.815642356562337
Porcn	22.1565450501696	0.0142803056009162	1.12808374347983	0.0126589055852054	0.989899924430258	NA
Gm12250	4.48583266673769	0.322901926434554	2.08760556610833	0.154675735530109	0.877076959990655	NA
Satb2	365.107321654079	0.115131942787158	0.408225720483587	0.282030104939914	0.777920426487214	0.963851711709068
Mark3	758.316201617676	-0.439791421776	0.37135836253319	-1.18427768470326	0.236303159334642	0.792393399990571
Itgb3	24.4028942053389	-0.706622968566346	0.951301649123789	-0.742795904135341	0.457605255618089	NA
Zkscan3	252.491811356402	-0.707023044616476	0.466048775181599	-1.51705804685567	0.129252029191939	0.699217142833864
Ripk4	27.0982187461248	0.22810124081994	1.01717330792695	0.224250124381283	0.822562682844102	NA
Pde1a	53.201355092018	1.43629315036848	0.68708314563403	2.09042116590285	0.0365799832093317	0.510146570815618
Enpp4	28.1831307801842	-0.693038957833998	0.902867519843428	-0.767597618257641	0.442726277843534	0.884487628194245
Igsf1	2.52642001595809	-1.76091075295341	2.68502711926141	-0.65582605863504	0.511936047759148	NA
Fbf1	94.5448773846182	-0.385127051062815	0.590731805943051	-0.651949069253167	0.51443402858442	0.906947754778663
Atraid	40.3573522547782	0.0484519953315569	0.754616780263384	0.0642074183861187	0.948805070567699	0.993120138106066
Dock9	652.195725552801	-0.343405061662528	0.361686289687173	-0.949455568137634	0.342388959845566	0.844253628769462
Wdr76	441.264323661668	-0.596242200443613	0.391988891961391	-1.52106912382185	0.128242491786899	0.698201428016901
Crtac1	85.2517386741391	-0.0841072936201288	0.603492805398304	-0.139367516675892	0.889159739756837	0.982273774990605
Paqr7	15.4741326849286	-0.368642602516436	1.20129848632393	-0.306870113225991	0.758942238397097	NA
Phf23	63.9785453775311	0.646788549915319	0.62494624546255	1.03495069313778	0.300691938599847	0.826131890615306
Tpm1	147.337910787943	-0.403581507359033	0.470671005881907	-0.857459886662943	0.39119077465087	0.866348177638357
Gramd4	46.6411387698505	-0.180355563439598	0.719474712446989	-0.250676723336384	0.802064058264541	0.971669023001539
Polk	343.415723019105	-0.286515614802028	0.389797153831131	-0.735037729203516	0.462316516593089	0.890115989461164
Syne1	266.804665198883	0.0704305953917755	0.451978259728627	0.155827396286854	0.876169075293558	0.982273774990605
Dbi	159.058841037269	-0.513278348077153	0.478216064856037	-1.07331891543976	0.283128051137519	0.818704249920101
Daxx	50.7111755835919	1.46381377066213	0.725417751483833	2.01789075007872	0.0436026406154188	0.536385501344045
Cyp1a1	1.4706993385372	-0.412314261249412	3.3770380174938	-0.122093461522652	0.902825000088368	NA
Cyp46a1	3.68780135927034	1.01240752057133	2.14006170522475	0.473073985717159	0.636160395674853	NA
Eif4ebp3	22.1360200319138	0.102481436223439	0.957922775523836	0.106982983223671	0.914802479689211	NA
Mprip	374.519456807684	-0.127739874430625	0.405056336203369	-0.315363229786609	0.75248588182792	0.959906282287344
Grin3a	37.3793444165691	0.329706680815714	0.824462299820024	0.39990510286242	0.689226413670183	0.951611238195727
Epc1	569.914167493113	0.167567603607831	0.390119582080484	0.429528819635771	0.667538425315785	0.948800386588534
Dnm1l	1018.48608570432	-0.716801374062909	0.397487203941832	-1.80333194868785	0.071336097984522	0.609018254219457
Klk1	3.55319430375912	-1.22654535981083	2.33398170025981	-0.525516271046295	0.599224345235651	NA
Rfc1	979.593395584174	-0.193190119057208	0.342852120031991	-0.563479435504676	0.573108459489602	0.924177447441462
Rbp1	4.95882521360238	-1.91107234216054	2.06961510553963	-0.923395049178597	0.355801370806968	NA
Zfp850	215.011396287408	-0.849401834484815	0.431570432939069	-1.96816503090873	0.0490490523715493	0.559458817943814
Tnip1	656.201020942608	-0.0118471178401503	0.437010247854259	-0.0271094737441976	0.978372418583668	0.996656335810851
Smarcd1	129.870344330982	0.406566135356506	0.493121849490037	0.824473983006344	0.409670292751186	0.873377583192724
Kis2	65.5474927376144	1.24837365986348	0.752655611503051	1.65862532715391	0.097191314918901	0.666697796543844
Lpcat1	490.596340957001	-0.270946655856052	0.441589525281041	-0.613571292669619	0.539498658454397	0.913700180783057
Secisbp2l	183.058467467904	-0.137152134233795	0.479025787469074	-0.286314720045525	0.774637084873176	0.963851711709068
Rragd	302.535940689394	1.21126878680245	0.41346009973881	2.92959051566917	0.00339408945214557	0.197633146143337
Lrp8	155.766867887248	0.219388543838066	0.46472138811106	0.472086177763	0.636865278053026	0.940057639769906
Hsf4	5.98830635759425	0.624717326090265	1.75303889036949	0.356362502578932	0.721569107110859	NA
Ampd3	78.1164621508247	0.107351908949308	0.644383643456983	0.166596266120889	0.867687731844633	0.98050337777081
Mgst2	3.20015266779495	1.41382665732189	2.3056394574531	0.613203704834083	0.539741655389468	NA
Sh3bp1	58.802800033686	-0.27667622433734	0.699587970309722	-0.395484536726452	0.692485331381981	0.951611238195727
Usf1	143.39527969234	0.217796152007977	0.490189912982688	0.444309738408813	0.656818661420944	0.945695068271795
Wdr44	5.63541644205123	0.614497675962275	1.7699674888473	0.347180205192622	0.728455941018899	NA
Adamts10	8.96324138203579	-2.68934559127085	1.64237534475324	-1.6374731877596	0.101531636809762	NA
Col26a1	40.989336148938	0.691180579221032	0.878198954423999	0.787043272756308	0.431256535123531	0.880948063948656
C2cd6	12.7780495420369	1.97199510180434	1.43809458210324	1.37125549761842	0.170295323234916	NA
Itpa	252.662577045646	0.524940647536222	0.427189428539549	1.22882405899149	0.219137778983147	0.7804896593031
Rint1	200.425056231418	-0.623615729577189	0.50609345101859	-1.23221458076975	0.217868938063838	0.778520762041267
Vasp	487.739675583804	1.04583334390362	0.433460907400495	2.41275124480217	0.0158326211627798	0.398103230966291
Pla2g4a	19.6630238859816	1.8113089566355	1.09230082344883	1.65825102183525	0.0972668103313922	NA
Igfbp7	30.2994987833222	-0.3893190980985	0.867832272121762	-0.448610993857897	0.653712301659643	0.945695068271795
Rgl2	38.8078677563088	-0.0975593982969637	0.818567999349901	-0.119183010299015	0.905130366520168	0.983201367312659
Ptpra	294.124934473245	-0.334679305223295	0.405118790601551	-0.826126343649324	0.408732425263007	0.872283735963514
Rabggta	119.553164643944	0.757895536345156	0.497641658555985	1.52297446026596	0.127765095201294	0.697107930148618
Ccdc186	222.124179010613	-0.194339496917601	0.474076808513113	-0.409932511837321	0.68185545507055	0.951153417677079
Slc16a11	2.53760941336272	0.907015541158402	2.79307876134984	0.324736829376075	0.745380258175818	NA
Timm10b	17.3825249969813	-0.996015006927572	1.20785349376611	-0.824615743604779	0.409589780348789	NA
Arvcf	102.429928685877	-0.438997133784844	0.56882659323598	-0.771759160005945	0.440257084390523	0.883638557875593
Palld	425.008491658062	0.313574314381669	0.394898089488407	0.794063893263973	0.427158236167315	0.87808298699093
Csde1	1048.49615552148	0.0204429472142866	0.349753016750924	0.0584496665795594	0.953390454153912	0.993775787151341
Dctn6	236.679481903283	-0.0821811522624567	0.436639110105158	-0.188212989538808	0.850709690277528	0.979212581557465
Fgd4	476.462962096467	-0.41019611029384	0.369834280356109	-1.10913490739384	0.267371988004366	0.814725728431685
Tpk1	1315.10511871021	-0.044126681267372	0.456617841945726	-0.0966381013044536	0.923013797620528	0.986713229265225
Mgme1	265.040426990629	0.0544194053556972	0.407424479796484	0.1335693068391	0.893743156253564	0.982273774990605
St7	394.229133381911	-0.515228556918118	0.411011481600696	-1.25356244285815	0.210001089420628	0.776509446762612
Azin2	76.2637375520613	-0.987454093991919	0.642713259491492	-1.53638357293761	0.12444433323437	0.691778112636025
Ddit3	131.559971937043	0.590654013117229	0.534247899034552	1.10558041348334	0.268908171307517	0.814830021466832
Ltbp1	170.891693756023	-0.716473018457708	0.548507941168409	-1.30622177854254	0.191477148683507	0.758908840477908
Cc2d2a	172.662384268426	-0.0624983501501271	0.514552483859398	-0.121461565361338	0.90332545566083	0.982981679769821
Gpr135	2.99035240695218	-0.884696060878808	2.50942155966064	-0.352549796774062	0.724425980078804	NA
Ffar4	1.38027237393813	0.0975915124212691	3.80539234686895	0.0256455848768306	0.979540026539129	NA
Aida	191.440928206336	-0.782185914210098	0.491041604592322	-1.59291169402946	0.111180002538719	0.677703070908619
Homer3	122.23680217555	-0.384380258145632	0.520076992882904	-0.739083373050066	0.459856372514733	0.888859167018074
Hint3	34.9769489404022	-0.535357001401319	0.828933737877547	-0.645838113396229	0.518384202086196	0.908595978687967
Etfdh	87.7694006281842	-0.51272615296353	0.580259866952648	-0.88361470810693	0.376904236561397	0.858489646703889
Alg6	297.379601377727	-0.826266074608595	0.414945245882874	-1.99126531224754	0.0464517268533323	0.550512085823727
Slc44a5	31.3195550448009	2.51479187893982	1.03717751699706	2.42464943341705	0.0153231755804126	0.395149819379285
Tspan2	26.6953411518248	-0.820226426034349	0.922687900521989	-0.888953269648735	0.374028194741769	NA
Rufy3	473.592173405914	-0.337925579929954	0.390293310868565	-0.865824677286754	0.386586314234212	0.863357304999915
Als2	412.185171533561	-0.387765860945259	0.415324271163797	-0.933646039656399	0.350486508122581	0.846253702442526
Nus1	357.27638356928	-0.0349493147795122	0.386138695230249	-0.0905097448435528	0.927882150473171	0.987936689150749
Cttnbp2nl	94.5189453349422	-0.191150452990139	0.543357359848815	-0.351795093091819	0.724991938779992	0.95651708595752
Adamts18	23.8582990006268	2.38142199654359	1.38220946024812	1.72290963492328	0.0849048677134071	NA
Asb18	10.9546120083779	1.01487674955695	1.3420043298632	0.756239549286998	0.449505584558285	NA
Zfp819	190.956248010307	-0.522337689901431	0.467717977634031	-1.11677915940648	0.264088761780243	0.814370141577799
Ubap1	8.69691775044731	-0.811821836370675	1.47844710538444	-0.549104417340367	0.582933793944374	NA
Iqch	15.2695638601091	0.63487855790363	1.25253661910351	0.506874248800835	0.612243055128451	NA
Slc2a4rg-ps	16.4504641327091	-0.374051388379678	1.10212251372899	-0.339391840489756	0.734314564565025	NA
Retreg1	196.471564514806	-0.175206083920668	0.498025057997966	-0.351801743922258	0.724986950608996	0.95651708595752
Fhl1	282.315101084261	-0.25497834971124	0.414573150289499	-0.615038261723381	0.538529452536494	0.913678692566965
Hnrnpf	1662.81080875178	0.202548453283261	0.321661796268814	0.62969384500356	0.528894910337647	0.911432417715253
Sfxn4	54.0303637420978	-0.63169943765336	0.686218704622725	-0.920551179088978	0.357284801168098	0.847824147027651
Sfxn3	18.4388817049076	-1.01510894620482	1.18879031548567	-0.853900753548874	0.393159982015532	NA
Camsap2	310.955930191349	0.253530855437238	0.409824860139881	0.618632201449915	0.536158683287495	0.91303973798936
Psmc5	162.235128088055	0.318763139654578	0.467022468076707	0.682543477977215	0.494895360388945	0.903076358655607
Fli1	13.1916907554564	3.07241361657144	1.52535134063933	2.01423339968592	0.0439850345953801	NA
Mlip	24.7230410301871	1.28446125485294	1.34348798044939	0.956064567413021	0.33903961468276	NA
Cldn10	16.6436346547886	1.17765334776126	1.11244575882747	1.05861642099523	0.289774505337506	NA
Rad18	719.467629180978	-0.527899446137576	0.396364343440855	-1.33185402489754	0.182908161112676	0.75260686931077
Mrpl53	23.6727313713785	-0.0186354887527425	0.968045700492988	-0.0192506291213857	0.984641168873975	NA
Nadsyn1	65.1922794073477	-0.772411118990692	0.631133734548787	-1.22384698631726	0.221009955491326	0.782845881716492
Lrrc40	305.434047311776	-1.03671953920956	0.475052152591553	-2.18232784243571	0.0290853455646581	0.483776936488971
Spag16	95.8405718889993	1.34790923551525	1.63128203276006	0.826288286418897	0.408640576588373	0.872283735963514
4933439C10Rik	9.89706547229003	-0.838401324057385	1.42152153485364	-0.589791504033535	0.555330439303693	NA
Pdcd4	31.0936679473098	0.134155318992306	0.876923867399122	0.152983997790137	0.878410894651134	0.982273774990605
Pik3c2g	29.8069260213695	2.23381092420736	1.12951885222266	1.97766590598439	0.0479664088985672	0.55463910656451
Zeb2	19.9820727244057	2.09266675423738	1.08099963931412	1.93586258323374	0.0528845334766188	NA
BC031181	46.1903148815254	0.222663624415536	0.70234059617612	0.317030833227957	0.751220206554949	0.95989777502136
Cyp39a1	80.3226422692628	-0.914838914250876	0.642378899258638	-1.42414222401558	0.154405305653499	0.728065210712306
Rpap3	111.798149159786	-0.486038354735566	0.532741091451205	-0.912335020772626	0.361592384181033	0.849184702268544
Pmfbp1	8.39103588851593	1.25073556596693	1.49669518831147	0.835664853962663	0.403343472641604	NA
Armcx3	4.50596111350426	0.403422546401011	1.97274869543703	0.204497687583891	0.837964598855845	NA
Lama1	1239.50851703069	1.3514900550116	0.361902789444059	3.73440076847076	0.00018816266132808	0.0330337082365308
Fanca	431.372548924333	-0.180611163682557	0.368960787577457	-0.48951316715368	0.624478434880533	0.935523951323314
Naa30	172.918433213643	-0.545240599946131	0.539806789021657	-1.0100662144956	0.312463567593076	0.830105726807211
Rap1gap	52.0061592425887	0.667581234288582	0.683792389622767	0.976292284646326	0.328919642226077	0.838702717721289
Chchd6	257.264382517736	-0.319636900980565	0.45134960933465	-0.70818029830967	0.478833299281469	0.897411925028819
Zfp57	37.9637133776892	0.164925238961936	0.760121667390897	0.216972158586188	0.828230042325156	0.975732318101753
Rapgef4	181.013790542514	4.58851562317798	0.539367483978565	8.50721587688503	1.78159632253536e-17	8.98191786006201e-14
Zbed4	17.3095195649828	-0.739274949626045	1.12641244222978	-0.656309289484251	0.511625141722524	NA
Gtf2h3	130.935549943525	-0.268110226629622	0.485792782851737	-0.551902449138379	0.581015190313747	0.927251687865387
Fcgrt	9.79331981077708	-2.45652774895659	1.57587369534035	-1.55883542965417	0.11903533622921	NA
Mapk1	1265.47046451003	-0.609814496773035	0.340815598714083	-1.78927988940031	0.0735697511670901	0.614307889126954
Ahcyl1	44.1776886709153	-1.20432642298251	0.752012525561172	-1.60147122826685	0.109272587623954	0.677703070908619
Cox7b2	129.491557196511	0.307612916243928	0.578495902605686	0.531746058802429	0.594901886932433	0.928239534160811
Rgs17	23.1765082389766	2.04971024485182	1.10773945332495	1.85035410510973	0.0642625292252288	NA
Mzf1	24.7026063908336	0.295280683841865	0.922157377645914	0.320206388844015	0.748811880376581	NA
Cdk2ap1	93.4409069143547	0.553940685170055	0.628265711968008	0.881698101007082	0.37794008820933	0.859249134028111
Srcin1	113.883495962683	-0.723926748924749	0.579350276608794	-1.24954932819266	0.211464223294883	0.776509446762612
Nphs1	105.245315044234	-3.16371812285566	0.625325232617687	-5.05931626909082	4.20762480279913e-07	0.000606078298380337
Tsnaxip1	26.5226078491744	-0.158976957909668	0.883861868093559	-0.179866293194176	0.85725753772263	NA
Phyh	108.868853128314	-0.999702646623861	0.539349865630702	-1.85353276292158	0.0638060346832274	0.593319394505066
Vdac1	949.65092874251	-0.382945728521688	0.394309085364125	-0.971181600261776	0.331457854743712	0.839932030505365
Grb2	28.3076715908567	-0.845477175608284	0.881526323839447	-0.959105987811966	0.337505354228485	0.842292665051279
Pax7	15.8971707447677	2.31445904744857	1.33526470345459	1.73333350418132	0.0830364090286524	NA
Smarcd3	6.79229703130289	-0.445165849829398	1.64263899720745	-0.271006502698522	0.786386030925904	NA
Khdc3	23.2513688546452	0.413442956589882	1.01467785379584	0.407462284747044	0.683668489169614	NA
Rab5a	388.190541658075	0.0754049070301948	0.398860621790848	0.189050768390305	0.85005302672444	0.979212581557465
Slc25a23	19.5178037008378	-0.926319770514718	1.03191423406744	-0.897671279194872	0.369360825662222	NA
Cd68	9.4008131330922	-0.230134109512201	1.52827702334738	-0.150584027631417	0.880303861809413	NA
Sh3kbp1	117.2865286986	0.588138348909228	0.523528021745601	1.12341331214363	0.261261998643203	0.813252160499648
Pan3	983.111398763899	-0.692919092233175	0.378979362133464	-1.82838212701712	0.0674922218531608	0.601353848369828
4930550C14Rik	15.2561852265363	0.00841182542237857	1.275515682895	0.00659484280372509	0.994738114887622	NA
Cobll1	66.9432664796235	0.558789381040176	0.613342495634634	0.911056033158095	0.362265850770114	0.849552995418312
Dguok	126.349438478431	-0.582981953018283	0.499038169677499	-1.16821114784673	0.242721604883347	0.800576363113767
Rpl3	2079.72107831543	0.702824828614036	0.353632669345835	1.98744315652214	0.0468733092240343	0.551486087404829
Cntn6	22.674995254703	2.39765143919196	1.272504245279	1.88419916718335	0.0595380401711751	NA
Ap1ar	282.286095047858	-0.48374883754602	0.432948235812822	-1.11733643316002	0.263850503287521	0.814370141577799
Barhl1	15.1518313944293	-0.537956689516517	1.17658121552046	-0.457220192214741	0.647512786224108	NA
Fmn2	819.710067513508	0.867397284799307	0.391265846994835	2.21690007308703	0.026629920774936	0.47523803747554
Srfbp1	629.702937206652	0.0324680195452673	0.362513526126822	0.0895636085421778	0.928634004317601	0.988015549770988
Ccdc30	88.3691495609904	-0.370411605360787	0.614553518691389	-0.602732868814306	0.546686411924992	0.916462214009384
Myl12a	178.712353301176	0.492917660781964	0.442832709812612	1.11310129053147	0.265664929498707	0.814370141577799
Stard3nl	248.276254783403	-0.657300472177285	0.422536023021172	-1.55560812892952	0.119801304547284	0.687016507258525
Xaf1	9.03506097080824	-0.447704520972063	1.55772907511635	-0.287408464105752	0.773799581055493	NA
Kansl2	694.940127008899	-0.401615578951509	0.372403471492285	-1.07844209223444	0.280836511082352	0.818065434864014
Otub1	131.376466987427	0.479202760734352	0.506912261494252	0.94533669262957	0.344487011335748	0.844825599228721
C2cd5	24.0050363320068	0.137421988715044	0.966857328516694	0.142132644250491	0.886975233539507	NA
Capza1	444.398470835571	-0.415159803315138	0.405170870916184	-1.02465362916235	0.305526650170741	0.830105726807211
Asap1	1217.62235632046	-0.212495143533571	0.347957862448903	-0.610692174155931	0.541403387904448	0.914052851795685
Alyref	70.0351740207544	0.839666502050756	0.65035524009682	1.29108900840985	0.196672815023323	0.763895779208907
Prkacb	427.891149915089	-0.652614357946794	0.421083325470361	-1.54984611945345	0.121178454510224	0.688361891169908
Scyl2	260.879480191114	-0.145830175199477	0.420916409626913	-0.346458754907503	0.728997975828293	0.95771812251162
Gm12505	2.54046798997471	0.969598644784189	2.67536542014486	0.362417274845278	0.717040232236495	NA
Rgs19	9.95736031999358	-1.02968585996855	1.5085861655462	-0.682550247035935	0.494891081747337	NA
Ctbp1	52.9237755033798	0.57974906742513	0.678861551689858	0.854001918332225	0.393103926479686	0.86680778482093
Txndc16	102.452528860349	-0.380881502436652	0.577401779592549	-0.65964726105525	0.50948021800857	0.90667566185053
Mfap2	4.36703692717557	-0.207261557742859	2.00700684522474	-0.103268983977805	0.917749491179219	NA
Ncor2	721.062116471455	0.619700790375012	0.445860383293109	1.38989875215628	0.164559624601143	0.739747969172235
Avpr1b	1.20464853387853	0.52664954966056	3.67403289262914	0.143343722021958	0.886018727162979	NA
Ncan	1.36251543969812	-1.16832037964803	3.46433352058171	-0.337242466034809	0.73593412710774	NA
A830082K12Rik	4.49461999567848	1.02171786509708	2.05787696783869	0.49649122909916	0.619547874012637	NA
Ablim2	406.614865926194	0.930208252039616	0.387049795991096	2.4033296533788	0.0162465343617441	0.398103230966291
Fgf1	14.6946196075764	-0.151968463015783	1.19749739974328	-0.126905046347793	0.899015552529785	NA
Armt1	236.161299191602	-0.323177984787069	0.42767687717531	-0.755659241906115	0.449853526915959	0.88699373458721
Ncbp3	8.80881060950978	-1.41930278709361	1.50729548036991	-0.941622134198462	0.346386133370615	NA
Slc15a3	1.58186292049693	-0.976397877388715	3.28615522709375	-0.297124697378412	0.766371309563143	NA
Ccnc	224.7788799309	-0.57703814008285	0.43495045392156	-1.32667556702197	0.184616026637861	0.75260686931077
Atp2a3	34.4789304472954	0.415229718641047	0.837257106685237	0.495940512568442	0.619936382010478	0.934119531167215
2810004N23Rik	626.412051435133	0.172909512774974	0.359087001166249	0.481525402516369	0.630143130019188	0.936438198965876
Rwdd1	186.433296708466	-0.640916087311287	0.466674097338594	-1.37336974768126	0.16963742958427	0.743854624275844
Grtp1	526.807178801186	0.219117376795693	0.384374020794606	0.570062920336597	0.568635023226069	0.923294439035279
Podxl	81.785689212306	0.890235036833967	0.57327156802148	1.55290282388575	0.120446352069128	0.687690015805788
A330076C08Rik	14.3664799993692	0.865511196121044	1.26386926602823	0.684810699480775	0.493463382787449	NA
Zfp617	74.9671208027274	0.585260271578674	0.600648768774053	0.974380206877328	0.329867793452173	0.838702717721289
C1ql1	8.98172759337854	-2.90329329155947	1.66622286165975	-1.74243995708201	0.0814314892778362	NA
Bpnt1	3.66435788571885	-1.50760379123393	2.3106275268248	-0.652465087397986	0.514101188038668	NA
Ube3a	457.476152950337	-0.801935400900239	0.463433235660603	-1.73042272153208	0.0835547771920405	0.63167917104594
Ubb	383.707504694337	0.932415604905581	0.504690293469455	1.84750057009371	0.06467462557439	0.593319394505066
Med21	56.4271018880058	-0.490530861471346	0.718133702399376	-0.683063418180236	0.494566769927355	0.903076358655607
Ftsj3	399.136230517682	0.19910782135152	0.440181714528484	0.452330968733677	0.651030569135969	0.944847324355633
Gdpd3	9.63326507364927	-0.592964912231545	1.41065987930881	-0.420345769330367	0.674232878782393	NA
Tjap1	430.256313482381	-0.148745928436826	0.382322937506324	-0.389058342685404	0.697232988256366	0.952742154137985
Stau2	370.182023380302	-0.0515134643827243	0.43547279698435	-0.118293185566251	0.905835356620572	0.983263849801402
Paqr5	8.75602681289996	-0.228194447467674	1.57982873420193	-0.144442522488331	0.885151040760916	NA
Clasp1	900.903369676745	0.0459619134590334	0.344630113941284	0.133365923637376	0.893903993624541	0.982273774990605
Rbm10	284.662189359201	-0.120792408078486	0.417416084417014	-0.289381297434169	0.772289605530173	0.963851711709068
Slc41a3	25.7300793998001	-0.109871012863446	0.916390756658931	-0.119895374396862	0.904566028741067	NA
Flot2	152.099131111125	-0.116007671041012	0.463607005193408	-0.250228468814047	0.802410670469268	0.971739945993469
Ccnyl1	236.198401212445	-0.558603752570613	0.477912180488634	-1.16884184035543	0.242467359467275	0.800336863971965
Ecm1	15.2115180135635	0.112895386911774	1.17615341248597	0.0959869568997402	0.923530931613869	NA
Cd82	4.57087787975228	-0.493350078794689	2.02812727202875	-0.243254003631236	0.807808634081463	NA
Anks1	506.524712593779	0.0477601721039162	0.376275716589121	0.126928658954807	0.898996863523187	0.982826855987134
Syt6	5.99949575499887	2.40965288854713	1.82949179094492	1.3171159884257	0.187799748520928	NA
Dnmt3a	204.725417855943	0.905460971162918	0.512388722558529	1.76713680707422	0.077205319641827	0.618893216031564
Mpv17l	184.606723612404	-0.607568697853194	0.464579614114265	-1.30778165764235	0.190947377295172	0.757702638830076
Pde4dip	249.957945615805	-0.52062588374688	0.422697621194225	-1.23167450594111	0.218070696813736	0.778614318687288
Pomgnt2	53.3192020434769	-0.209679685945603	0.689333289562952	-0.304177513432643	0.760992655353888	0.96108982138524
Ankrd10	1920.22309971969	-0.477122176992077	0.389883667393352	-1.22375522981503	0.221044577945112	0.782845881716492
Nsg1	14.1572879091205	0.199880615357002	1.19018664249124	0.167940563455342	0.866630038273161	NA
Prkar1b	68.1819370758133	0.717628623174182	0.720341254784238	0.996234240935057	0.319136346126065	0.83362604098856
Tmem159	18.8131470223178	-1.20045189128356	1.13386057043663	-1.05872972619665	0.289722885843889	NA
Thumpd1	182.928366322091	0.779973114139757	0.452575514012555	1.72340988407543	0.0848144287515874	0.63346954452019
Brdt	11.4346285422509	0.625391717958208	1.49550003035007	0.418182350562585	0.675813798921334	NA
Adgrv1	281.054607428753	0.719989222117959	0.438204758145961	1.64304291255125	0.100374054932802	0.668040873893725
Ctu1	33.7888394787651	-0.0449483462282715	0.914749650339901	-0.0491373199340056	0.960809862308843	0.993931039464457
Ube2m	64.920243838405	0.816464650731168	0.634701506431704	1.28637578839436	0.198311944003686	0.763895779208907
Ccdc136	25.4773113463227	-2.1073017692651	1.07519118223887	-1.95993215353298	0.0500037208469263	NA
Mrps35	286.686573207142	-0.180102984660748	0.402534083658206	-0.447422943726859	0.654569712926723	0.945695068271795
Eva1a	41.6679927553017	0.0555450031267309	0.751536580673399	0.0739085821703594	0.941083126944032	0.991417290390428
Tmem141	3.671230152306	2.70366336110641	2.42439968779725	1.11518879280293	0.264769527615428	NA
Rsph6a	4.99586021099755	0.4529778084507	1.87530306500062	0.241549121795175	0.809129549610163	NA
Thy1	7.40688865988991	-2.24166205880488	1.77536614092584	-1.2626477474871	0.206715800272291	NA
Thrb	77.8994620756758	1.21739591790029	0.595679066656742	2.04371109552823	0.0409820964366753	0.525728343983456
Thpo	22.498640790656	0.772486347308694	0.966088199279943	0.799602301202369	0.423941253784137	NA
Adam17	248.984707989073	-0.620487177645999	0.440527155581591	-1.40851062138683	0.158979924101682	0.731927400445064
Prap1	6.07484068075159	0.0438118050943978	1.76713451744224	0.0247925693612794	0.980220418028962	NA
Patl2	72.4164350214186	0.0111259533779982	0.594435889668807	0.0187168264422881	0.985067005046345	0.997382417755618
Tmem86a	3.9686294730236	-1.61319146974058	2.25329359950244	-0.715925998323872	0.474037044188303	NA
Plce1	376.964072427896	0.342097997815157	0.385089258494473	0.888360270428231	0.374346989116399	0.857733774182326
Aknad1	7.84950816575122	4.43450496286356	1.95609563230693	2.26701848806529	0.023389096338387	NA
Pde2a	23.8187394233992	0.759099757329117	1.01117469033682	0.750710796644113	0.452826723925282	NA
Rhbdf2	131.017577772718	0.295602834436941	0.65016950839385	0.454655025528935	0.649357441356336	0.944810353819533
Rps27l	134.348123684495	-0.674968766198096	0.580174976175564	-1.16338827752862	0.244672003485069	0.801964633371199
Ppa1	186.310659832704	-0.768997585839558	0.540411790337736	-1.42298447145086	0.154740656860846	0.728065210712306
Mfap3l	22.2834268174315	-0.508803369741895	0.964104696853215	-0.527747008600416	0.597674941255519	NA
Ifi30	35.4546257486201	1.02785512846811	0.774305281938204	1.32745462602972	0.184358339920716	0.75260686931077
Cpvl	18.8622857223234	1.3547854473776	1.18622413383419	1.14209904244536	0.253412853438294	NA
Nipbl	899.878160770117	-0.360839613880481	0.42275807268004	-0.853536897812426	0.393361634973461	0.86680778482093
Rbm12b1	29.4492293331046	-0.853352052150121	0.864145859976635	-0.987509275544286	0.323393038007721	0.83588262446392
1700029P11Rik	14.4203896445711	-0.162972149393942	1.19795859012862	-0.136041554972652	0.891788430200276	NA
Nox4	109.314389974487	-1.38177246091445	0.548804348427139	-2.51778701257484	0.0118094709297583	0.360991887300044
Eral1	86.1913662536089	-0.409062047310769	0.619160261914537	-0.660672321001169	0.508822478136805	0.90667566185053
Insm2	2.06282296862828	2.52457884803116	3.05615982317405	0.826062442444256	0.408768671330558	NA
4930526I15Rik	12.7367279697615	2.27098097936229	1.36248666174894	1.66679134784862	0.095555901268383	NA
1110038B12Rik	785.927897608625	0.307186690659092	0.404707936308107	0.759033028759853	0.447832799265142	0.885914702996632
1110020A21Rik	11.3927294132939	0.351479979580818	1.27859963546293	0.274894478171473	0.78339730956484	NA
Angel2	121.519594892903	-0.434992459946667	0.532837993819149	-0.81636907463905	0.414289078564256	0.875801550606537
Cpeb3	207.542367853958	0.394799884684874	0.448619370149709	0.880033076933627	0.378841391114977	0.859653253551966
Armh3	1640.18178961212	-0.0586318299551501	0.375133004753298	-0.156296111545047	0.875799621211721	0.982169678642841
Dhx30	297.443029511088	-0.0508109195646097	0.403821149559298	-0.125825305633598	0.899870209968815	0.982926153950337
Marchf1	295.424535627659	1.62447597158181	1.18965943683576	1.36549664658868	0.172097006358047	0.744771270338396
Efemp2	17.6412789297267	0.0788076974568073	1.07121500045249	0.0735685155860575	0.941353724150007	NA
Mmaa	67.4170175126435	0.110129463537119	0.624617046536916	0.176315174470043	0.860046341279649	0.980061628024516
Cstf2	31.0080159685611	0.63270613995971	0.82583437703467	0.766141683555936	0.443592002976929	0.884814671813329
Hap1	206.032581003595	0.224470949853805	0.583338707596143	0.384803797400687	0.700382785456277	0.952742154137985
Ormdl2	20.7363484883118	-0.0451657908040737	0.982007435159655	-0.0459933287539016	0.96331556716745	NA
Tec	67.9721355260611	-0.0488988914568601	0.645940185553512	-0.0757018878070858	0.939656274052723	0.991172498066799
Tom1	608.817878790984	0.845325898176642	0.473750668626584	1.78432655436089	0.0743706177628785	0.614767152248911
Sgpl1	383.429916551647	-0.580897467868556	0.401480454572081	-1.44688853779372	0.14792814392662	0.721907304101697
Hvcn1	244.100017514706	0.453070643138979	0.469832341721859	0.964324085222717	0.334883469264035	0.842159528704759
1700109H08Rik	193.529867907149	-0.522690517282567	0.510929141398357	-1.02301958320878	0.306298586717265	0.830105726807211
Pi4k2b	77.1563069195615	-0.970527482438098	0.607531467880116	-1.59749335425307	0.110155777897686	0.677703070908619
Rtn4ip1	352.348017195185	-0.723175547587814	0.401721101039389	-1.80019308350175	0.0718301555774185	0.609018254219457
Sdr42e1	8.73632426036905	-0.0781207376557114	1.47460175880037	-0.0529775155830986	0.957749822515847	NA
Ahctf1	922.929482887952	-0.30422271642242	0.34430408650446	-0.883587294914315	0.376919039972916	0.858489646703889
Stk31	17.6670313990703	-0.917333364246112	1.08763486365256	-0.843420337929837	0.398993401391893	NA
Ctrb1	5.3669635109535	5.19151915831331	2.24898932128073	2.30837875004089	0.0209780798485032	NA
C330018D20Rik	32.0730376679852	-0.769499053492083	0.837349508355243	-0.918969971097929	0.358111279135138	0.848042220735943
Ankrd55	13.3054081842764	0.435315675620098	1.23183562513517	0.353387795203869	0.723797734359316	NA
Sema3d	28.2956650015721	1.84292113599765	0.933799697583441	1.97357221336322	0.0484304058690483	0.555979376287087
Wdr82	873.519973034063	0.0711198152589995	0.385813302206961	0.184337385082821	0.853748787362574	0.979212581557465
4933430I17Rik	6.20719738822013	-0.937120987520045	1.73738817345335	-0.539384923783245	0.589621281559634	NA
E2f3	1578.67587857953	-0.57433271172067	0.418738447732744	-1.3715786425402	0.170194646256508	0.743854624275844
Zbtb39	68.8963817847034	-0.376128036675047	0.719834796439565	-0.522519942819444	0.601308364780712	0.929923685551772
1810058I24Rik	191.54355142444	0.192358712240538	0.438878071480421	0.438296476266574	0.661171379975128	0.94579213071617
Hspb1	197.585198012095	0.537732492651338	0.488701114367573	1.10032999074949	0.271188369580911	0.814830021466832
Neb	205.385416932635	0.460994495948324	0.464208288164633	0.993076831460688	0.320672513705364	0.835624597358169
Ptger3	22.9434788576884	0.312450786657843	1.08121363835322	0.288981544048716	0.772595501022357	NA
Pstpip1	34.6282522951668	-0.309705522474089	0.841272403915656	-0.368139405301519	0.71276928975018	0.955421747174123
Scn1b	14.8235706797134	0.396374990500181	1.16530002448842	0.340148444323764	0.733744741140657	NA
Slc20a1	1556.42669428543	0.38957982549265	0.336704728038968	1.15703699131769	0.247257247489197	0.802103391968912
Csnk1g2	220.339503404491	0.29883132465274	0.473554444034319	0.631039003893465	0.528015021915691	0.911327536113645
Gm12348	2.12621860596113	-1.10189712127768	2.8746684827407	-0.383312763852038	0.701487876499052	NA
Zc2hc1c	14.7907011506898	-0.847401337584959	1.16219857648997	-0.729136444259161	0.465918203558109	NA
Aplf	108.601405996308	-0.0863223639174159	0.52054344350474	-0.16583123847689	0.868289761729695	0.980838636289549
Fam13c	294.618404995314	0.603257551715709	0.423821067843793	1.42337792404895	0.154626628534817	0.728065210712306
Phospho2	70.3574420615471	0.0150374124611897	0.600138563108225	0.0250565675755084	0.980009843348607	0.996733336978323
Col20a1	25.1920184822167	-0.330681750570527	0.915412089241982	-0.361238129206216	0.717921440836722	NA
Fgd6	85.0950826037618	-0.314188985253414	0.581828353302724	-0.540002877944902	0.589195047698519	0.928069238160529
Ccdc60	79.2300487466074	1.32978651045888	0.628505718679254	2.11579062996166	0.0343626183777839	0.503605412826505
Trerf1	650.427639175022	-0.115977029489729	0.369668420721456	-0.313732585713935	0.753724149578716	0.960176955173998
Ctnnd1	251.69616216487	0.0633602031412081	0.444998036243669	0.142383107296487	0.886777404863814	0.982273774990605
Stxbp1	34.9453861292125	-0.261230971387479	0.796936274435306	-0.327794053009549	0.743067384134091	0.959207135826656
Zfp275	134.958879508703	-0.451196939999454	0.543965611832473	-0.829458572720238	0.406844969442467	0.871033090123501
Acer2	31.3950184992434	-1.03493189311926	0.867591038320869	-1.19287987935222	0.232916420299978	0.790942807134779
Pdzd4	219.250917994635	-0.461433723100082	0.431300792553398	-1.06986523342165	0.284679974200385	0.818704249920101
Scn1a	10.6973791465725	0.756026933064908	1.38711295623871	0.545036314212613	0.585728542109016	NA
Adh5	282.52541586553	-0.0570867994541443	0.415112121983883	-0.137521398270226	0.89061868005636	0.982273774990605
Tmcc2	35.9447936881078	-0.411793646894647	0.838587946551557	-0.491056005023713	0.62338683698968	0.934905620456287
Hnrnph3	97.7103414616346	-0.637474827008592	0.578738534280655	-1.10149020541883	0.270683365018371	0.814830021466832
Il1r1	26.3269779577663	1.4369029237853	1.01593009363144	1.41437184781986	0.157252751462783	NA
Odf2	344.136471462524	0.155350263921566	0.385028810266421	0.403476986083382	0.686597361673934	0.951611238195727
Stx8	943.520334843057	-0.492054515251966	0.348847725921594	-1.4105137533921	0.158388038280653	0.731927400445064
S100pbp	285.161988910032	-0.904628254030627	0.414622777358182	-2.18181031875425	0.029123534706814	0.483776936488971
Nt5c3b	76.036756450825	-0.958634836288143	0.64808456440173	-1.47918171322765	0.139091755618164	0.713373586731043
Gpr179	24.2811506854781	0.636774808303152	1.02559576986412	0.620882834167224	0.534676716358801	NA
Gtf2ird1	997.823065129395	0.280220251091235	0.387236604652555	0.723640915462163	0.469286215396906	0.894129033739383
Zfp37	38.8885359598223	-0.281928589972125	0.760349321927832	-0.370788244089319	0.710795258075706	0.954380527319278
Pbx1	221.226406586522	-0.539963387632379	0.434547767835077	-1.24258695499113	0.214020079431532	0.776509446762612
Lats1	298.581093821434	-0.0461661978761097	0.398656990080927	-0.115804310534573	0.907807634190777	0.983789716086629
Lat	10.744963409981	0.587399220332444	1.33042778485087	0.441511540138412	0.658842708887738	NA
Lasp1	632.789061041582	-0.399331401266526	0.45799255842062	-0.871916789747882	0.383253773527953	0.862141668195354
Laptm5	241.54307566525	0.44115298347764	0.429899979382069	1.02617586563215	0.304808695205628	0.830105726807211
Ing1	90.2812586871871	0.544668658965684	0.545187274017749	0.999048739622546	0.317771081146773	0.833529087201591
Actn3	4.14543904035886	-0.510247080451053	2.09149819608707	-0.243962476948659	0.807259881022893	NA
Slc9b1	320.052133340654	-0.970238223354383	0.496548352499764	-1.95396524521717	0.0507053275123488	0.561158310749465
Nalcn	8.41581686773947	0.265393782592692	1.5541419188263	0.170765474747069	0.864408177424717	NA
Clk4	302.898104604277	-0.625375191340514	0.447767363294937	-1.39665201755357	0.162518239727086	0.738063673591126
Lta4h	158.851743763632	-0.910127634907173	0.475729378446808	-1.91312051796888	0.0557326256290746	0.575770557600368
Tmem116	57.616885313963	0.418381104048797	0.640644138971761	0.653063188434538	0.513715542819284	0.906947754778663
Mast2	694.820200988677	-0.263554338880032	0.356367089274013	-0.739558581060172	0.459567881623177	0.888859167018074
Pigv	114.729395198055	-0.124035971444609	0.535516470653461	-0.231619339911721	0.816833684876032	0.973767855014777
Cabyr	60.0701203175901	0.433899849541443	0.637291508061231	0.680849884319741	0.495966481745696	0.903076358655607
Mtif2	317.264979883969	-0.517351914764522	0.402867958391078	-1.28417240435466	0.199081638505491	0.764344322014801
Blcap	12.8919186333028	0.246316938695803	1.23301462008008	0.199768060073615	0.841661982154857	NA
Sgk1	172.602318100148	-0.507223766861545	0.516648965486383	-0.9817570550713	0.326219549660113	0.835901326359064
Sertad1	15.2191821319631	1.59849577426004	1.12393679174557	1.42222924456226	0.154959711623047	NA
Bace1	64.4365171133744	0.134707189129111	0.620404419667234	0.217128029489803	0.828108570614879	0.975732318101753
Ash2l	2616.42567413678	0.460885328175169	0.378444194306713	1.21784224757228	0.223283926265737	0.782868853127789
Smarcal1	284.836257007696	0.144446577820343	0.408274022858849	0.353798110418311	0.723490189692972	0.95651708595752
Dusp14	37.3319689425455	-0.205143725765089	0.79612602604782	-0.257677451877157	0.796655849385071	0.969428062919342
Npy1r	1.70528057860352	-0.291435381055789	3.18252941320609	-0.0915735074895024	0.927036900948149	NA
Cbx5	1025.14319428231	-0.374561972589377	0.368225130833185	-1.01720915066784	0.309053943834833	0.830105726807211
Bclaf3	1457.04441768489	-0.741100716148038	0.400344359865427	-1.85115812895966	0.0641468074821211	0.593319394505066
Zbtb3	7.03642543335001	0.418258150803606	1.61036625442092	0.259728586373048	0.795073140425248	NA
Abcc8	9.40762288294489	-1.55133388468978	1.4704442206405	-1.05501035871598	0.291420587200987	NA
Nr6a1	592.468786812308	-0.122505228745963	0.40888545479661	-0.299607695282044	0.764476413702879	0.962515669058913
Fut10	146.415419845643	-1.0579383459564	0.508014539646904	-2.08249619526976	0.0372971700567427	0.511264151739959
Tmem200a	64.2242880391403	1.08139536473977	0.621301301323186	1.7405329144438	0.0817654857453295	0.627385619090449
Rgs7bp	16.9339793745854	0.460203800100303	1.14714283717397	0.401173929860412	0.688292073324205	NA
Ak7	30.7696938074742	0.226538377675202	0.842416547519028	0.268914919041385	0.787995155994109	0.966963862356175
Pold3	491.976981908599	-0.691772353233818	0.392026992450899	-1.76460388329118	0.0776303623848014	0.618893216031564
Cds2	892.796044749513	0.542253672158387	0.349011973186062	1.55368214794541	0.12026025342768	0.687016507258525
Armc9	216.572587223552	-0.130648708331929	0.452522602315903	-0.288712006125882	0.772801774223817	0.963851711709068
Asb10	1.94059109577258	-1.75471741958969	3.00410273317627	-0.584106994814526	0.559148329053526	NA
Ppp1r3c	1.33654873319891	-0.239578376314383	3.85970964165173	-0.0620716060423284	0.950505808478821	NA
Slc22a5	66.0452824007084	-1.35755038977811	0.637994918124051	-2.12783887647542	0.0333504448388635	0.497444578861332
1600023N17Rik	1.60187026075484	0.522581176720424	3.26523420230336	0.160044010427119	0.872846405709565	NA
Slc7a7	338.049964648211	-1.25173169738838	0.407205880279615	-3.07395290197885	0.00211242778770739	0.154344995532273
Tcf7l2	498.4992890417	0.414753548144002	0.374349374302335	1.10793172532201	0.267891303015596	0.814725728431685
Bcl2l2	7.5418310590654	0.574591747210991	1.58535871161612	0.362436427163699	0.717025922276315	NA
Anxa4	410.42377336996	0.776606083235909	0.393327969230447	1.97444917216376	0.0483306915142868	0.555979376287087
Rgl1	76.262011444771	0.31053313760962	0.617559136906553	0.502839516171887	0.61507710841196	0.933930669320657
Psme3	176.85807853837	-0.0815559495570133	0.447474078315982	-0.18225848939438	0.85537987367167	0.979212581557465
Tmem19	241.384296093242	-0.0877455803206355	0.424839773662788	-0.206538054486119	0.836370642293487	0.977222983294482
Mrpl42	304.738266528156	-0.638132644035801	0.426350276106515	-1.49673327261169	0.134462674993736	0.70430501400615
Herc4	708.856099733072	-0.645279362212836	0.397729658065411	-1.62240695187662	0.104716241631358	0.674435413356707
Aup1	42.8795761304771	0.637725357799705	0.722585538042709	0.882560367215669	0.377473849993025	0.858918025719483
Hadhb	203.370748278028	-0.389986535918627	0.458217998412578	-0.85109388384933	0.394717202661309	0.86680778482093
Agbl5	191.259368295259	-0.191494149472823	0.455615028118029	-0.420298141314197	0.674267667549045	0.950406358094439
Pvr	116.19334326282	-0.474289490242296	0.58827698346954	-0.806234994007467	0.420107364775158	0.876461338655444
Zmym2	557.723878995968	-0.419817780836258	0.371301626779238	-1.13066507270076	0.258196087362093	0.811783956617396
Nol8	207.151314690791	-0.454872839326063	0.469620207843687	-0.968597244600401	0.332746178682431	0.841293811347782
Anxa6	334.127575007921	0.938435285533402	0.450441866013312	2.08336603752918	0.0372178715245463	0.511264151739959
Sh3gl1	235.782806658475	0.0772182406215121	0.48448134329543	0.159383311019317	0.873366886710403	0.982169678642841
Cpt1c	103.176580259795	0.432053202686022	0.579788032276305	0.745191653904511	0.456155867605781	0.888859167018074
Map2k7	276.244700641158	0.275605283895153	0.400172565927429	0.688716087411984	0.491001950397488	0.901780084855714
Lrrc73	2.69608448977639	-0.279972566181565	2.66611433673617	-0.105011462683294	0.916366713106096	NA
Zfp936	347.247113170175	-0.234754558315298	0.432095518500998	-0.543293203154932	0.586927943266557	0.927590075058177
Cmip	1870.83494617696	0.33501654905276	0.326550222528027	1.02592656792327	0.304926198444497	0.830105726807211
Dpy30	284.815277176028	-0.0149441402088892	0.402344513879189	-0.0371426468943391	0.970371268167873	0.995085749520229
Ect2	285.671714188665	-0.770319539673548	0.411400586431757	-1.87243179781254	0.0611468893066319	0.585184593213232
Rpl31	110.935537486744	0.485683235232063	0.589237750712661	0.824256821027924	0.409793647335592	0.873377583192724
Insig2	90.2991635308384	-0.382827840948671	0.548760020149023	-0.69762341805569	0.485412732410428	0.899347408165647
4921509O07Rik	5.32919923645558	2.13871507353191	2.01603017529808	1.06085469341534	0.288755941864609	NA
Cers3	21.1520883873281	0.804309977091936	1.00802487319784	0.797906875591627	0.424924533117403	NA
Ldb2	27.3946492704918	2.76458476413996	1.35043543671449	2.04718025681109	0.0406403891870138	NA
Ncoa7	359.636403052243	0.71107301863875	0.391121781657145	1.81803482185524	0.0690588107204541	0.604045037671139
Cmah	55.036465450083	-0.5151829513765	0.723803116029785	-0.71177222088016	0.476605837260237	0.896154161659979
Vps13d	530.895448412125	-0.153778504834771	0.372240036072446	-0.413116510672277	0.679521253280498	0.951153417677079
Zfp59	476.087561094189	-0.443444610553922	0.384666358367776	-1.15280320440694	0.24899116884617	0.803181123481884
Commd6	110.70144764355	0.0978467462345685	0.51839869119144	0.188748058004712	0.850290283661097	0.979212581557465
Tmem42	2.88621281200076	0.578618358140557	2.59963218781566	0.222577009491001	0.823864731376621	NA
Traf7	89.9600472415718	-0.00502629153710305	0.60386041889395	-0.00832359826846966	0.993358806137536	0.997495607256592
Mynn	245.339548047677	0.160177154873727	0.420678751146919	0.38075884374247	0.703382200816362	0.952869282112618
Rab27b	14.9744149454094	2.19762043238912	1.35097842551603	1.62668802912208	0.103803372460519	NA
Il6ra	100.161836824379	-0.486336113093103	0.577433514769851	-0.842237418946739	0.399655072587157	0.86803046762477
Meis2	322.155014686955	0.675569229919368	0.416855306486193	1.62063243386286	0.105096492010202	0.674435413356707
Kcnd1	19.3149063204947	-0.908093209505468	1.15980693333479	-0.782969288599122	0.433645146971952	NA
Kcnc3	33.4497526861706	-0.0369932120348147	0.887075805518393	-0.0417024247586106	0.966735920966628	0.994845661878617
Tnfrsf18	16.7601174715984	-0.217624062940751	1.09387264929363	-0.1989482624703	0.842303216040649	NA
Foxa3	4.70396380634833	0.537398464728796	2.05259960669582	0.26181358652498	0.793465163811608	NA
Jpt1	182.497246476983	-1.19991822312423	0.502600703443229	-2.38741851116364	0.0169671637907979	0.404493886519023
Hmgcs2	3.09196876895588	1.05914663941539	2.33213531758759	0.454153166597121	0.649718588749256	NA
Ankdd1a	12.5341034163482	0.76909595334973	1.2231200105918	0.6287984389836	0.529481022129557	NA
St3gal2	185.694704125187	-0.155783609190026	0.488249920694697	-0.319065303622318	0.749676993346075	0.959694240303451
Tbca	503.530582224016	-0.33404182729256	0.414743214885033	-0.805418425917243	0.420578262344782	0.876461338655444
Pacsin3	19.4958825871358	1.66764273834595	1.12239516886697	1.4857893054096	0.137334859817603	NA
Ush1c	6.29835362992194	-2.09212555553196	1.85447266473717	-1.12815119646342	0.259256070745808	NA
Hp	3.57961746043126	0.703406822557663	2.18106429344873	0.32250622994952	0.747069218868504	NA
Slc25a4	54.7136154061281	0.645294787559042	0.746457455022389	0.864476311700426	0.387326287753208	0.863357304999915
Ctnnb1	859.986225694886	0.15116447579104	0.353106620749571	0.428098673058436	0.668579282827519	0.948941381945958
Ctsl	223.525806488295	0.707022902622333	0.433725802417346	1.63011492210466	0.103077210507069	0.672563801503767
Ctsd	408.287443224307	1.81353859425734	0.40569828013532	4.47016584258733	7.81589685619661e-06	0.00437820488894613
Sec61g	317.931245993522	0.51776654527702	0.390381107169822	1.32631045859446	0.184736884017074	0.75260686931077
Pik3c2a	201.31947791038	-0.280080964161779	0.437596561984201	-0.640043794886787	0.522144127654639	0.910964344746138
Lpar5	49.7363280880596	-0.72919368300453	0.725726030950457	-1.00477818337249	0.315003671299262	0.831882830621722
Rnf20	170.750979253191	-0.28566979712813	0.463041455364002	-0.616942163209905	0.537272875008731	0.91330477780308
Gm38509	73.0792740366983	-2.56043671565052	0.665858203896919	-3.84531826846261	0.000120396066979484	0.0275898532580486
Prxl2a	61.860290519802	-0.551587786093722	0.659695063343194	-0.836125380866718	0.403084371213693	0.869291589359213
4921525O09Rik	2.26109848840216	-3.74589653063815	3.10190290218624	-1.20761243944742	0.227196372127846	NA
Rorb	16.9970715131007	2.93338402713378	1.34021553391434	2.18874050695884	0.0286157060315615	NA
Tbx2	3.74867376365547	2.46105169520951	2.39319641824072	1.02835340904391	0.303783616181047	NA
Trpc5	830.346786838122	0.658353029031792	0.412827056384065	1.59474292891139	0.110769733994859	0.677703070908619
Fam149b	258.420644330728	-0.87855261703088	0.429016689832821	-2.04782852940578	0.0405768038520095	0.524531233757808
Pus1	24.8619637536807	1.24533771024258	0.969331821882736	1.28473829304784	0.198883752073897	NA
Aldh18a1	651.579445193111	-0.549501759728623	0.350076505780268	-1.56966191862509	0.116493785113641	0.682741814906388
Gdi2	433.409142198065	-0.196831208954542	0.387395898481336	-0.508088004354607	0.611391627375102	0.933930669320657
Drd3	7.27097605950383	1.77439521829421	1.79181286242499	0.990279317390761	0.322037612947639	NA
Pkib	15.748304116135	0.529207384902239	1.12196210591923	0.47168026630334	0.637155024671183	NA
Dmbt1	9.00684520517581	4.65053099185593	1.95340476784836	2.38073084923326	0.0172783311625275	NA
Epha6	96.6853383651732	1.92724309575715	1.60692374116305	1.19933699800979	0.23039693436398	0.788889064966206
Inka2	54.9077561271615	1.38602880754494	0.768575310445779	1.80337409842248	0.0713294826129151	0.609018254219457
Rhot1	448.064970826308	-0.537068057199446	0.405750203751763	-1.3236421133827	0.185621931751423	0.754079749335053
Ncmap	29.4297369168434	-0.696652288112834	0.956360217852528	-0.72844130810579	0.466343484400111	0.892924677783198
Cacfd1	76.4601019944171	-0.45780704324731	0.5923166941451	-0.772909235502926	0.439576098602022	0.883638557875593
Jarid2	3352.24089201717	-0.443573869451204	0.336403245625864	-1.31857785327235	0.187310281713054	0.755302692660855
St7l	254.4285819341	-0.528496614531689	0.49446359801532	-1.06882815368608	0.285147110732144	0.818704249920101
Arhgap15	30.2967931580656	1.17369956176249	0.959042429703134	1.22382443717929	0.221018463590558	0.782845881716492
Zfp467	4.72710255014805	-1.14802672143392	2.06460991843569	-0.5560501822561	0.578176549872586	NA
Ranbp17	2475.00235161744	-0.578256479692108	0.35980076560114	-1.60715744649954	0.10801983414206	0.677012244544338
Pecam1	456.956924679607	-0.67534878555275	0.40836409799088	-1.6537907932539	0.0981700272672841	0.668040873893725
Aldh1l1	200.446099982423	0.0579308604231844	0.433271547820321	0.133705664991435	0.893635325375592	0.982273774990605
Stk32c	6.57115559465911	0.771143158835902	1.65203554924983	0.466783635004749	0.640654685420839	NA
Itch	459.100805890608	-0.180200275077328	0.369973201945319	-0.487063047079722	0.626213652530542	0.935978692331078
Slc30a6	158.838035118215	-0.646487469200944	0.491509301875114	-1.31531075146408	0.188405486231794	0.755302692660855
Prmt1	306.071328809232	0.729056434910252	0.412994403946217	1.76529373750351	0.0775144114847104	0.618893216031564
Rhbdl3	14.5464209702463	0.29592870659592	1.24082293400915	0.238493904718348	0.811498042316093	NA
Lin54	435.448679398821	0.202298949193267	0.38191154594382	0.529701056021558	0.596319215662998	0.928239534160811
Rpain	113.478954664134	-0.17850368266337	0.63857538593408	-0.279534236043662	0.779834868146167	0.964439467130848
Arih2	529.649435984864	0.0896096851735844	0.41350704999762	0.216706547504087	0.828437045086614	0.975732318101753
Osbpl3	176.299989041348	0.396207468516205	0.476822891919465	0.830932145311355	0.406011962882245	0.871033090123501
Cmtm7	398.633101003872	0.317026078541074	0.43015399854945	0.7370060015951	0.461118699657551	0.889338150085518
Cbfa2t3	18.4951056197464	1.07712537124934	1.04580041885922	1.02995308839549	0.30303202770725	NA
Senp6	879.834413941954	-0.0953959811693986	0.367469187103041	-0.259602667427593	0.795170278550545	0.968983008986057
Thap3	43.7633499092893	0.314413836628399	0.746046580344261	0.421439954169234	0.673433849070521	0.950347585749204
Mtpap	546.139258150418	-0.541827342126866	0.38045735520986	-1.42414737080847	0.154403816082399	0.728065210712306
Peli3	8.08658067796807	-1.53527404648805	1.60041662517613	-0.959296487137584	0.337409404557373	NA
Gm5741	4.87469295890887	0.374991111158738	1.89740618842073	0.197633544913678	0.843331787383518	NA
Zfp169	129.192168341899	-0.4727870188685	0.499834467580687	-0.945887187726163	0.34420612903466	0.844825599228721
Tmem241	80.33903395387	-1.09118506292437	0.582245056574978	-1.87409931712121	0.0609167374422866	0.584625302721658
Tcf20	673.302169485935	-0.759177908778183	0.388337461120874	-1.95494379189414	0.0505897049612892	0.561158310749465
Cacnb1	77.9823979394533	-0.599923901478595	0.622192772179184	-0.964209049515967	0.334941128256279	0.842159528704759
Podn	4.96332596766296	2.16053175221928	1.92923310968483	1.11989149542028	0.262760002851464	NA
Asgr2	4.77140374756885	0.148416261020863	2.27984084329172	0.0650993956256061	0.948094861634535	NA
Tet3	92.6000943654228	-0.207262612879082	0.556903922423059	-0.372169425521899	0.70976670857296	0.954210363005488
Arhgap33	2.68535154254469	0.248058967943301	2.607197727946	0.0951439030819987	0.924200526605168	NA
1700012B07Rik	12.8217731827761	2.04661898862406	1.42269715734353	1.43854858924826	0.150278461370282	NA
Pianp	24.9398013564438	-0.00372160711488365	0.964933241421819	-0.00385685450052472	0.99692268297012	NA
Rae1	381.198805386037	0.279850062600399	0.39509202622147	0.708316149219192	0.478748950622991	0.897411925028819
4931406C07Rik	46.0043838725193	0.968134910236517	0.716506189792646	1.35118848103279	0.176635063544081	0.748706110794542
Cnep1r1	318.176003444039	-0.556110655517205	0.432810743329666	-1.28488181979721	0.198833584863598	0.763895779208907
Snx16	226.984224142634	-0.268352016865106	0.524776155699603	-0.511364729419449	0.609095687481348	0.933683759556723
Spata17	20.5516033225319	0.534086660619129	1.1321287297388	0.471754356717324	0.637102133512398	NA
Tbc1d30	13.1182595451726	-0.00151967415307141	1.26603813186827	-0.00120033837434963	0.999042268773352	NA
Asnsd1	48.5258772981564	0.117039935453708	0.686363886450593	0.170521698131524	0.864599871611311	0.980061628024516
Kptn	22.6796769382373	1.06372320606854	1.01110852850833	1.05203662720345	0.292782745434735	NA
Ankra2	63.6212745255267	-0.235179101540388	0.623936318263849	-0.376928052841662	0.706227073250309	0.953275835068854
Capzb	148.737282469811	0.642618131056806	0.488988121869004	1.31417942955465	0.188785829209686	0.755302692660855
Nf2	1152.36704030609	-0.215571946403438	0.363553859108343	-0.592957387200215	0.55320967071122	0.918658788317089
Pex3	115.341192057931	-0.137567392426901	0.521057188798765	-0.264015918759409	0.791767652437288	0.967332271843593
Trim24	1232.15031258509	-0.143352834346374	0.37814734408502	-0.379092532550339	0.704619151346001	0.953275835068854
Kmt5a	241.10577270047	-0.0155314060697083	0.423420738470349	-0.036680787355426	0.970739527802242	0.995085749520229
Cep57	374.832006305678	-0.0926038376036721	0.391145672300895	-0.236750254857569	0.812850545301222	0.973212260689397
Tsc2	183.781940309379	-0.0168551869785016	0.450004632590053	-0.0374555854713976	0.970121752935955	0.995085749520229
Mapk7	48.7901034171071	0.993560867146509	0.738362110794339	1.34562818517004	0.178422457207016	0.748706110794542
Egflam	29.7342559910104	2.41621880431321	1.07080521538764	2.25645035118598	0.0240424413279312	0.465899132812523
Txk	4.29004976599903	2.75018427099909	2.11058954597511	1.30304079077985	0.192560835898856	NA
Zfp862-ps	61.4813699761654	-1.05754522003411	0.658392508742837	-1.60625342176726	0.108218239905476	0.677012244544338
D6Ertd474e	8.51801078642476	2.6870473441734	1.94586218051989	1.38090321661706	0.167308720809927	NA
Dnajb6	851.045396584738	-0.568702789451276	0.363550875807593	-1.56430042476987	0.117747032428888	0.683734605986412
Slc26a10	2.40272953092169	3.38687937418256	2.88407908106917	1.17433651400675	0.240260263273612	NA
Hspa14	531.875767268755	-0.193499842482483	0.372392094769234	-0.519613185135929	0.603333206371525	0.931015920136864
Fkbp11	13.0221460992373	-1.92516240626447	1.35218491271129	-1.42374196618145	0.154521180654658	NA
Nubp2	73.1743623867082	0.526076259522904	0.587535426988749	0.895394958937478	0.370575994471955	0.855960687112637
Ndrg3	147.86563550371	-0.637775430292057	0.490396214241724	-1.3005309008721	0.19341907248697	0.761559138497847
Fgfr1	524.032152210673	0.309139663264075	0.375484538933336	0.823308635136534	0.410332504327608	0.873787252615686
Lct	20.4771700082156	0.0247706800466872	1.02112661555039	0.0242581866631062	0.980646665516357	NA
Fmo5	3.69674040863229	-1.58520452138861	2.49182382708759	-0.636162357930969	0.524670604905934	NA
Fbxw7	880.675710214534	-0.443382519778605	0.386047356255748	-1.14851847213499	0.250754591804	0.803832636151416
Septin7	713.293656963569	-0.797432365034298	0.416806376609087	-1.91319617401677	0.0557229431438905	0.575770557600368
Brd2	783.007627892281	0.762984101980011	0.377610506474659	2.02055845612763	0.0433254931348416	0.536385501344045
Frk	14.5296076082399	0.00482851078188521	1.16631807044123	0.00413996053414361	0.996696798843221	NA
Tmpo	1066.09064089451	-0.380918203508694	0.359445950182309	-1.05973708513198	0.289264226291865	0.821788562625088
Triml2	1180.78840179801	0.101581580111139	0.364317415606455	0.278827131944935	0.780377491584762	0.964581794071839
Abr	890.871581642949	0.170835829388052	0.354769172054211	0.481540795664024	0.630132192554343	0.936438198965876
Gins4	305.098893396879	-0.0257517365363928	0.45579726408985	-0.0564982253410728	0.954944909241475	0.993775787151341
Med27	570.657437480601	0.24093870800715	0.366138731327499	0.658053047634665	0.510504044720683	0.906947754778663
2510003B16Rik	65.9218687855125	-0.932861422601252	0.63387987813026	-1.47166908871266	0.141110258788871	0.716110905908897
Lin7a	15.2456958392066	1.84437445878972	1.43553606844237	1.28479841038823	0.198862738005979	NA
Gxylt1	173.11077148944	-0.330498125335347	0.470597477952896	-0.702294722812832	0.482495383614133	0.899347408165647
Zdbf2	1284.92792525861	0.257631502078738	0.365907425288855	0.70408929765598	0.481377164642611	0.899347408165647
Magoh	59.1541741521341	0.680173899210136	0.634884217928891	1.07133533958206	0.284018675209368	0.818704249920101
Tmem175	54.8222840788532	-0.894575741410435	0.702580623557269	-1.27327129644007	0.202921788528711	0.768483133645265
Alkbh4	51.3020215889512	0.949872058980725	0.706379843508913	1.34470436509382	0.178720724443759	0.748706110794542
Stra8	2.22783496796483	1.61926076399396	2.94203524573649	0.55038795552859	0.582053308041214	NA
Adad1	7.46885764583925	2.63750085554956	1.7591403102846	1.49931238578853	0.133792610690554	NA
Golt1a	3.12641801666887	-0.652877566531532	2.48627906529687	-0.262592230954402	0.792864888778969	NA
Myl4	6.00977225205764	-0.0451917295905263	1.81375737221451	-0.0249160831998987	0.980121898678395	NA
E030030I06Rik	33.0677647765371	-0.4258406571431	0.831287666345202	-0.512266300082774	0.608464647333967	0.933683759556723
Srrm1	748.755733485457	0.118297984354532	0.355771421422093	0.332511205879522	0.739503279549199	0.95917307150473
Lrrc56	13.6987373276862	-0.719579232820185	1.20226327060668	-0.598520515774446	0.549492673988732	NA
Klhdc3	64.4345075155139	-0.124694400736275	0.668332944462583	-0.186575271755522	0.851993656548918	0.979212581557465
Slc38a4	143.572113046551	-2.94315098354039	0.709480455124758	-4.14831862143807	3.34926047546607e-05	0.0125076271756016
Dars2	114.680533309915	-0.299987431744264	0.507456799162592	-0.591158562146186	0.554414184440237	0.918955505664094
Tmem218	38.372975001532	-0.489541597652062	0.763550463163346	-0.641138498723344	0.521432703191672	0.910250336960116
Parp11	31.0901706441665	-0.0803570813351575	0.841827711231804	-0.0954554955402633	0.923953038198925	0.987189072535315
Zfp773	4.91200078323386	-0.300591524805902	2.00602183076111	-0.149844593013155	0.880887226376491	NA
G3bp1	1498.57852331837	-0.433849364340476	0.331336378795688	-1.30939248481375	0.190401435831838	0.756939756636936
Stx3	509.472244686086	0.597129446959322	0.361067580446276	1.65378859608851	0.0981704738487414	0.668040873893725
Extl3	229.599389837925	0.154144238412872	0.423022390694347	0.364387894834268	0.715568373577423	0.955421747174123
Dhx16	7.64448148589884	2.23046503834153	1.66338562551354	1.34091878884244	0.179946821234342	NA
Tbc1d7	29.9157168018932	0.344206560146274	0.860516254973541	0.400000067583682	0.689156467001248	0.951611238195727
Map3k4	358.245591046775	-0.213941009222502	0.38203066445871	-0.560010044025209	0.575472586772324	0.925210747569848
Svop	86.7329871047639	0.264206225762996	0.581437891780383	0.454401458002656	0.649539903158401	0.944810353819533
Slc27a1	73.5906492864687	0.799781600588361	0.601673137062217	1.32926260343522	0.183761347456394	0.75260686931077
Aqr	643.223241274735	-0.125307918641507	0.353698273385013	-0.354279135835942	0.723129702266675	0.95651708595752
Colgalt1	181.88002498359	0.0663898767475929	0.460676094329184	0.144114004535588	0.885410446143394	0.982273774990605
Acap1	30.7623358236863	0.562170916268766	0.918160585402018	0.612279513199337	0.540352841756569	0.914052851795685
Zfp687	65.7544876775426	0.923130817045939	0.666599958420751	1.38483479541904	0.16610298867049	0.741725613270396
Zmym5	160.748157174642	-0.571065473602925	0.518898991348638	-1.10053301918877	0.271099951192354	0.814830021466832
Zbbx	146.664738150922	0.509455225347158	0.529356093273077	0.96240551836691	0.335845942753811	0.842159528704759
Tfdp1	2026.39886047653	-0.52880995328968	0.339861271928403	-1.55595825993696	0.119718018138834	0.687016507258525
Cct2	478.190980820181	0.115251806090452	0.401873634711205	0.286786183854223	0.774276042474451	0.963851711709068
Ccng2	24.8695640664363	-0.422952565874456	0.948158401769144	-0.446077960270436	0.65554093252131	NA
Ccnf	675.365013183166	-0.100119982249114	0.360058310874768	-0.278066022155886	0.780961677916923	0.964581794071839
Kcnc1	9.97274708859171	2.18195103027872	1.46874783260486	1.48558587242915	0.137388694152556	NA
4933433G15Rik	22.1068900770261	-1.31633309940382	0.987534035204204	-1.33294960221967	0.182548343191904	NA
Mitf	717.222667457938	-0.525620523719006	0.401195709408364	-1.31013495756006	0.19015018435789	0.756939756636936
Pkd1	135.837179636218	-0.298503446479927	0.487420772361129	-0.61241429049882	0.54026368928518	0.914052851795685
Mmp20	9.08428881652528	4.22216213847087	1.86665077009469	2.26189183649853	0.023704086871797	NA
Tcl1b2	3.57095123799913	-0.652477913817138	2.34972670473037	-0.277682469413824	0.781256118943288	NA
Nfatc1	5.95519455757807	0.679638725808071	1.72566923801148	0.393840668210109	0.693698677079201	NA
Tnk2	457.12874209601	-0.589556546178417	0.44368783203251	-1.32876428789514	0.183925747669173	0.75260686931077
Pdlim5	820.593375751465	-0.402498805284446	0.401959668853891	-1.00134126996395	0.316661847039447	0.833003236028893
Ints13	457.798148179911	-0.273574407839923	0.428121370036855	-0.639011334137263	0.522815558602057	0.910964344746138
Aak1	527.805152666431	-0.250144247319394	0.379891261193704	-0.658462757298982	0.510240820641019	0.90688492764382
Cryz	20.9910887890572	-0.294942485549767	1.00214002402575	-0.294312649408949	0.768519007652431	NA
Hus1	246.317082824831	-0.64402333893092	0.428889461408049	-1.50160681686275	0.13319868179481	0.703920605153132
Wbp1	21.4309694779305	-0.0409990045216104	0.978624683193739	-0.0418945130096354	0.966582790543503	NA
Cdk2	148.239022461647	-0.542740788515152	0.575879780805622	-0.94245501683683	0.34595973116429	0.845196295890977
Mylpf	123.97535922843	1.31825258606281	0.511927300213645	2.57507772199814	0.0100217564029416	0.334600562287616
A330093E20Rik	38.0685849435127	1.5710863161421	0.984211795102943	1.59628885160614	0.110424317974137	0.677703070908619
Nup88	389.246420818192	-0.551093393109455	0.38273013625561	-1.43990070523582	0.149895493544873	0.722573532478924
Ggps1	98.2119183675026	-0.298117103691033	0.546468243683768	-0.545534177212955	0.585386181162406	0.927590075058177
Mkrn2os	4.31376606648033	1.65608891488162	2.08100375585957	0.795812554503326	0.426140993499882	NA
Usp17le	5.05089435565005	2.00876879643453	2.44606261881614	0.821225417935844	0.411517880876849	NA
Tmem250-ps	55.8601597913064	0.780431997221861	0.672618704733716	1.16028887054342	0.245931214252219	0.801964633371199
Ate1	921.330544372987	-0.592399972120885	0.395263057614828	-1.49874864525832	0.133938851773573	0.704215511897615
Papss1	105.647266179001	-0.106484215681736	0.519351364728251	-0.205033091108663	0.837546271230556	0.977519144021944
Pi4kb	178.433649618914	-0.368091428934711	0.460160862419042	-0.799919026141583	0.423757713571883	0.876461338655444
Gid8	149.871936216576	0.0608263831172878	0.464764075781014	0.130875827730601	0.895873536862818	0.982591721804012
Tll2	16.7404468218894	2.36629872495922	1.34824635602801	1.75509372925764	0.0792432767590841	NA
Cacna1c	89.4954232116871	0.69056299811176	0.768827967932865	0.898202233678447	0.3690777427771	0.8548559293917
Zdhhc23	46.8924961372811	-2.24541645525798	0.869177225470888	-2.58338160441502	0.0097837040773469	0.332151812161242
Vdr	6.57830068817607	1.02065898757283	1.7760429386469	0.574681481715995	0.565506733792409	NA
Vcp	701.782612566341	0.101696039799213	0.350293373094016	0.290316767630995	0.771573912268047	0.963851711709068
Hsd3b7	3.20611203403625	-0.291402805033789	2.36248806258428	-0.123345725910263	0.901833333217491	NA
Ppp1r11	5.29249958272468	3.80608064541794	2.11726862075429	1.79763711043051	0.0722345334515927	NA
Brk1	330.776172886402	-0.291796343562686	0.412883161483054	-0.70672861182948	0.479735145440241	0.89793381686912
C9orf72	64.2171696905508	-0.0659021950750075	0.628473907542804	-0.104860670083617	0.91648636758392	0.985781019990868
Zfp202	792.356681353608	-0.0140086045367186	0.434997068080625	-0.032203905645916	0.974309441541106	0.996142983072295
Ube2w	442.29138969753	-0.204865050046087	0.414309004114001	-0.494474047176914	0.620971430695722	0.934119531167215
Kif20a	85.2344367272368	0.0206310671190509	0.558205403192228	0.0369596334988292	0.970517191535134	0.995085749520229
Gm45871	105.755722846795	-0.0841326956823473	0.526019461847572	-0.159942172836804	0.872926627007888	0.982169678642841
Dph3	67.5607165108969	0.97466788733353	0.632371748556804	1.54128942280852	0.123246362009779	0.691535716322961
Ankrd31	74.1531826425141	-0.591326805018134	0.628288640024758	-0.941170613867588	0.346617433350283	0.845533279939827
Gm4961	5.1696901531874	-0.824405549055973	1.9209111291431	-0.429174227036591	0.667796437497644	NA
Stard8	28.6433195541316	-1.23708866106312	1.02645989034783	-1.20519922180682	0.22812640273857	0.78719946777722
Tjp2	1739.58533572148	0.118440218279251	0.322106770443343	0.367704839349485	0.713093331711622	0.955421747174123
Fchsd2	324.917676589898	-0.369599068974947	0.398124009975447	-0.928351618375742	0.353225206491154	0.846853403783731
Mphosph6	203.502494482439	0.568527138713274	0.489169384496082	1.16222960130455	0.245142213670866	0.801964633371199
Hcrtr2	47.033496365165	-0.0300792606273801	0.730546677529271	-0.041173632777455	0.967157473837577	0.994985084042882
Gabra4	13.9319504481679	1.3020634438565	1.40134088369349	0.92915539609797	0.352808559270079	NA
Fubp1	1155.72989330032	-0.229927858271107	0.366738446046602	-0.62695324351647	0.530689884516795	0.911712719941731
Bdnf	24.1164461119194	1.44761642663627	1.01939961762262	1.42006765709046	0.15558798510822	NA
Hnrnpab	201.970099330477	0.259926669897681	0.452413194173515	0.57453379619603	0.56560663750273	0.923294439035279
Rad1	191.550538234782	-0.331788809718452	0.465080218624886	-0.713401250862614	0.475597499291655	0.895969862675939
Ovol3	6.42402163607121	0.961530122982342	1.69332295975568	0.567836228430444	0.57014617743023	NA
Obsl1	18.4071393133854	-0.167811394891326	1.12062034195015	-0.149748660281585	0.880962915643363	NA
Bmf	22.6084043502092	0.401136393155808	1.05319655631773	0.380875146951004	0.703295894869709	NA
Mcts1	15.0099594857771	0.55191267413261	1.19329450135183	0.462511704786515	0.643714410563905	NA
Ccpg1	104.180423652124	-0.870958140848812	0.53106119559801	-1.64003348026221	0.100998205849858	0.668040873893725
Dnajb2	43.7543803039901	0.331102757574419	0.744574009526858	0.44468750364362	0.656545601281679	0.945695068271795
Nthl1	13.34283711511	-0.113604922124121	1.26688843146733	-0.0896723967970425	0.928547551713816	NA
Kcnip4	178.076296413596	0.0819257617581419	0.558933972812182	0.146575026287893	0.883467466882809	0.982273774990605
Pkm	2311.85871979282	-0.128059739385413	0.334515293905963	-0.382821777414496	0.701851913268379	0.952742154137985
Apbb1	19.0498588508028	1.00442815676422	1.10836706818079	0.906223385374337	0.364817627644259	NA
Mphosph9	421.900808983129	-0.0463392945903687	0.40610379178464	-0.114107022706507	0.909152955273897	0.983792878784678
Immt	639.19821333503	-0.500047441920731	0.385772986991358	-1.29622202378813	0.194899003970388	0.762635741267
Prlr	133.768209264005	2.03623061530332	0.692840669007678	2.93895942658752	0.00329316181318822	0.195899069826679
Enpp1	4.27886036859441	0.292180820860326	2.03597992071748	0.143508694701351	0.885888444947162	NA
Pmepa1	223.841219396283	0.485731623162721	0.519525150961737	0.934953047534932	0.349812497034938	0.846009570617753
Mtrr	559.898269216031	0.169932045831091	0.356132178059364	0.477160044220337	0.633248160656223	0.938286730917957
Csf3r	3.66481433589178	0.754980282113572	2.1863685651661	0.345312448295384	0.729859489207338	NA
Sumo3	187.1573931385	0.890441964275659	0.440017722945664	2.0236502255288	0.0430061533402167	0.536385501344045
Hipk1	267.071381129406	-0.09841391506902	0.408988193540085	-0.240627765357179	0.809843628730182	0.972577181164078
Brd8	798.70992346982	0.0862068462419401	0.343547016960997	0.250931726913313	0.801866894468082	0.971669023001539
Tmem63c	34.849393847761	-1.46973557037687	0.844398185018503	-1.74057168342287	0.0817586847572121	0.627385619090449
Apool	3.99280222367782	-0.116504515236851	2.11705068663986	-0.055031519071357	0.956113353244193	NA
Ppt2	8.72124216354747	0.337499530134985	1.61090244549405	0.209509601949531	0.83405044044076	NA
Pbx3	233.59997675128	-0.699046561090237	0.447244068973636	-1.56300912540764	0.118050448449123	0.684081995237072
Plpp2	14.0479488389431	0.195493404840229	1.21350103856044	0.161098671223339	0.872015686786292	NA
Kmt2b	80.2965888811773	0.0615868842707101	0.596899023135837	0.10317806175517	0.917821651155273	0.985781019990868
Kctd9	185.261885066047	-0.465797247953838	0.464435335670395	-1.00293240453265	0.315893476466611	0.832508931822634
Dusp28	6.89154188078003	0.71129652112128	1.61997227028398	0.439079442388596	0.660603974318301	NA
Lax1	13.6972467547083	-0.451916266262731	1.34671580628353	-0.335569140982954	0.737195797823461	NA
Ikzf5	36.2182970120612	0.108195908497208	0.783300912399968	0.138128153286206	0.890139135933085	0.982273774990605
Actn1	1226.13284329828	0.258459444816989	0.339992376024522	0.760191883827265	0.447139895676598	0.885914702996632
Rps19bp1	66.0800149650658	1.01445210676539	0.639888307443458	1.58535809291222	0.112884996957956	0.681378142367283
Slc16a13	3.73657140792977	-1.15333769068484	2.38760265686631	-0.483052608175003	0.62905838285754	NA
Zranb1	420.627718156386	-0.538870776081471	0.421517008810852	-1.27840814206214	0.201105554682498	0.765871226969735
Tom1l2	288.913250423692	-0.248464964139647	0.397736913061857	-0.624696768089527	0.532170094709332	0.911949459310885
Pex10	43.0739576619245	-0.240706269287107	0.782259286705924	-0.307706502661945	0.758305671250467	0.960452599269375
Rad52	86.7387056651045	-0.198224181900932	0.64046117853109	-0.309502259536733	0.756939493627565	0.960235577318873
Traf3	183.923628884664	-0.595142687165301	0.443609090534362	-1.34159263158563	0.179728116628542	0.748706110794542
Hsp90b1	328.439274192776	0.11224734696389	0.4092631937732	0.274266898835995	0.783879520406381	0.965535673005779
Nrg1	123.942522008055	0.618685534607506	0.52541541490954	1.17751690767205	0.238989253124513	0.795815270559598
Ralbp1	474.523539355517	0.0604464244540763	0.384519732774863	0.157199798350707	0.875087387218261	0.982169678642841
Arhgef2	554.525157246656	1.94670923639267	0.431969673697527	4.50658774198067	6.58784510192099e-06	0.00390736718603937
Fip1l1	972.282597657005	-0.483504928067105	0.369554381547942	-1.30834581379298	0.190756042573367	0.757241408372937
Tada2b	48.1619495896794	0.30395282206119	0.705589583297213	0.430778499649643	0.666629434202745	0.948773324084775
Wbp2	219.929673772623	0.57330268197789	0.421762795394402	1.35930121916462	0.174051157885873	0.747108482317268
Matn3	9.07042317684232	-0.439535411836281	1.44254138996239	-0.304695182332163	0.760598319195252	NA
Gpr158	45.253026621884	2.28650228795474	0.977093199356019	2.34010664434235	0.019278234194297	0.420866145150481
Apaf1	521.652586400057	-0.261819644417125	0.371855079585189	-0.704090541694872	0.481376389958091	0.899347408165647
Grb7	41.2824741768677	-1.10601524575899	0.781886083167796	-1.41454780890586	0.157201120413906	0.731552661577336
Mon1b	109.335771359356	0.93977968483814	0.526044251458421	1.78650309785282	0.0740178360911691	0.614307889126954
Dipk2b	6.45163057799425	1.12961670738036	1.90803023117357	0.592032919041105	0.553828544885865	NA
Enox2	770.319692841395	-0.497612475674664	0.442335606100719	-1.12496590555127	0.260603482185571	0.813052710251978
Kcnma1	131.05027076303	0.216290316322404	0.632624297078016	0.341893786440723	0.732430825882302	0.958232777652945
Haghl	3.92815828435961	-2.16856477319118	2.31611715157986	-0.93629321457767	0.349122240816123	NA
Orc6	321.387848629017	-0.180068515533018	0.499251481790191	-0.360676977637277	0.718340937051903	0.955421747174123
Camsap1	465.027754358517	-0.237963341002595	0.364953634215687	-0.652037186899087	0.514377183262156	0.906947754778663
Dst	5100.56637881499	0.3278431867287	0.31092494494081	1.05441262292773	0.291694045548298	0.82374212053832
Usp29	30.019310742985	1.09714767258579	0.900925413753608	1.21780078110423	0.223299687432721	0.782868853127789
Slc30a4	13.3910615099098	1.25828421249484	1.22349789750719	1.02843185514133	0.303746730453961	NA
Cdk10	44.1353648786569	-0.154210141358619	0.749048125549753	-0.205874811108351	0.836888701788962	0.977367958626689
Hnrnpr	496.110793908817	-0.414826689502938	0.406546123550379	-1.02036808488111	0.307553924143316	0.830105726807211
Wdr37	495.33258408614	-0.659427228257602	0.407604288167921	-1.61781229344166	0.105703056231279	0.674435413356707
Tfpt	51.5496128692194	-0.140586252219455	0.727494648215217	-0.193247129122336	0.846765430596789	0.979212581557465
Polg	156.432506425563	0.0652573904659769	0.477625717885326	0.136628719983719	0.89132427411429	0.982273774990605
Cyba	94.8740630124616	0.666150044484672	0.559028378481699	1.19162115936567	0.233409824454681	0.790942807134779
Slc26a2	93.4054850615379	-0.203451611991084	0.542145988081649	-0.375270898362607	0.707459007017905	0.953291355905148
Dsg2	372.435244472175	0.757768664961402	0.403594240487065	1.87755074018626	0.0604426498795938	0.582530456921668
Htr7	14.6817892636574	3.04055099036843	1.53902439444019	1.97563534493189	0.0481960924994761	NA
Vldlr	112.334212837886	-0.0018216725514024	0.565315910459969	-0.0032223974554691	0.997428903271157	0.998589136967695
Smarca2	50.2322849562861	1.01938096070349	0.674939428623345	1.5103295458419	0.130959356236074	0.699740261485034
Ptprk	2679.78750925478	0.164828752815025	0.368335310066389	0.447496474843306	0.654516632554544	0.945695068271795
Cpne9	31.70333562137	0.742972188910218	0.851415505481596	0.872631734008606	0.382863837758862	0.862141668195354
Gnas	63.3528203055195	-0.645574854003768	0.686238368487142	-0.940744329739213	0.346835895824391	0.845533279939827
Rpusd4	112.176281894521	-0.0528414445797174	0.513062297267096	-0.102992258174466	0.917969115360344	0.985781019990868
Ppp6r2	95.3018974132831	-0.0848119607025258	0.569237551354325	-0.148992209844101	0.881559779998134	0.982273774990605
Irak2	93.8795100364715	0.190500843208232	0.580825656824177	0.32798283094078	0.742924644163423	0.959207135826656
Msrb2	218.301620338246	-0.20700688349315	0.449445148734209	-0.460583197028941	0.645097669166556	0.943504467392861
Knl1	304.040545328661	-1.09978849802701	0.469927816328882	-2.34033496169402	0.019266451539612	0.420866145150481
6030458C11Rik	412.933444305498	-0.937973783431089	0.427085304923016	-2.19622115914328	0.0280761176028651	0.479004219610303
Smim10l1	34.3212192468325	1.33991219956548	0.796229177832519	1.68282227889836	0.0924095008026665	0.652724122605824
Rerg	169.431365626234	-1.18977848488077	0.51036153101064	-2.33124640590509	0.0197403704441313	0.42575725233322
Rit1	46.2477510946417	0.437647194277393	0.695669354039528	0.629102305191563	0.529282081415923	0.911479151630629
Pcgf2	152.694983245885	-0.346388826680053	0.574259302847003	-0.603192364429732	0.546380726642859	0.916356958546547
Pum2	83.4812073927398	-0.618063004244136	0.634616604908344	-0.973915588504655	0.330098453033181	0.838702717721289
Pcdh11x	19.3814359391883	3.06795436666487	1.5072021607565	2.03552943762035	0.0417976296367356	NA
Gm7616	1.02677428780103	0.393360592203564	4.3088453803501	0.0912914150963576	0.927261039265424	NA
Scoc	88.8394113187133	-0.0839960163699049	0.554473779346527	-0.151487806094092	0.87959092915868	0.982273774990605
Ptger4	10.2009125122438	1.40266700168886	1.39582467180328	1.00490199809747	0.314944042233356	NA
Ptpn21	218.095076222281	0.481171587268194	0.424519283368726	1.13345048415683	0.257025123838835	0.811239889355335
Snrpa	51.2865749394128	1.25649450454363	0.711243741284403	1.76661590339563	0.0772925757695782	0.618893216031564
Hspbp1	240.257095037442	0.408548216768226	0.423644550134528	0.964365566932213	0.334862679083811	0.842159528704759
Lrrn4cl	6.12662237332885	1.30464002484434	1.83893121518959	0.709455587064921	0.478041803078257	NA
Ptprc	4.47388337831783	1.12046678096075	2.13314466439772	0.525265257280198	0.599398805795939	NA
Bdkrb1	0.949330676451561	0.608843640692005	4.45670935429814	0.136612821768336	0.89133684122189	NA
Opn1sw	30.1019830386131	0.555048633640577	0.839378572466087	0.661261380559011	0.508444703678755	0.90667566185053
Bckdha	153.082942648235	0.504571077061956	0.49026847381584	1.02917300216103	0.303398386472913	0.828622952180259
Bcat1	2553.71697984765	0.0057057555183996	0.364813703405868	0.015640189677995	0.987521442871458	0.997382417755618
Mmp23	8.84107196793933	0.813497849600645	1.49686991246349	0.54346596376022	0.586809019245303	NA
Fhod3	1064.56688050573	-0.717399772399569	0.3619442676399	-1.9820724805989	0.0474711290597762	0.553457519447983
Abi1	737.514040403802	-0.228516335776486	0.415046983462171	-0.550579440116119	0.581922006066881	0.927427057760745
Slc25a32	74.1621827457753	-0.295250579408994	0.591674776057505	-0.499008224376796	0.617773590132845	0.934119531167215
Mbnl3	3.93490950241334	-1.37701713950249	2.26695322295581	-0.607430768997977	0.543565074099577	NA
Zfp809	509.303172679534	-0.0377303304408027	0.396901195229132	-0.0950622746777593	0.924265362776092	0.987221149668573
4933406I18Rik	16.0265477691156	2.00092062856187	1.4640678764114	1.36668569866197	0.171723842416736	NA
Tmem108	139.615396121231	-1.35509595169719	0.537939278149812	-2.51905002430369	0.0117671937483347	0.360991887300044
Zfp87	20.9407975535074	0.502459999094464	0.987841876012605	0.508644157830836	0.611001670992207	NA
Dlg1	837.955147727542	-0.449580897785846	0.367552509161337	-1.22317461200762	0.221263752434946	0.782845881716492
Tmem38a	37.7065696036201	-0.0732289618460814	0.812308205642803	-0.0901492331819216	0.928168626036402	0.987936689150749
Ubxn4	181.445777923926	0.111712981978465	0.457908468049225	0.243963564278213	0.807259038896858	0.972356097144549
Dsg1c	5.67494405848163	1.74862067489411	2.06041577368456	0.848673698399776	0.396062885430927	NA
Rnf181	39.8608536596524	-0.248218136182576	0.754492245770406	-0.328986994331694	0.742165518393892	0.959207135826656
Ccdc59	208.268521984169	0.666410235661511	0.431639883481768	1.54390328874616	0.122611763273201	0.69133775008778
Aldh9a1	127.620435645811	-0.206611444731579	0.50098068764918	-0.412413990848809	0.680036010140895	0.951153417677079
Atxn7l2	32.9324909606576	0.108168229049282	0.828553720647229	0.130550652726278	0.896130781924943	0.982591721804012
Atp9a	142.384433842061	0.0080289195730973	0.539143983565532	0.0148919765736779	0.988118360980742	0.997382417755618
E130008D07Rik	2.22962892380981	-1.97838507926742	2.84976969378144	-0.694226303123552	0.487540299713161	NA
Mep1b	47.5868762607671	-1.44164618089134	0.788541333804802	-1.82824427723431	0.0675128985772731	0.601353848369828
Smurf2	348.43590676012	-0.637999346356158	0.386006036421017	-1.65282220006604	0.0983670545531607	0.668040873893725
Dzip3	359.635804676604	-1.36218780952414	0.448771273702002	-3.03537211347594	0.00240239082142467	0.163579520978552
Bin3	12.0236194219154	0.01548149250816	1.2970460594327	0.0119359620235315	0.990476706309779	NA
Aggf1	261.204361319723	0.182017242339227	0.434195387355375	0.419205840596027	0.675065703973253	0.950521923357396
0610030E20Rik	60.2060328020257	0.429684229110802	0.654232727832798	0.656775809021611	0.511325081113945	0.906947754778663
Slc11a1	9.63490730907309	-0.559478596420302	1.41930136664067	-0.394192952652843	0.693438588322481	NA
D230017M19Rik	185.985216966692	0.235373133626034	0.518664935987891	0.453805756461488	0.64996864002422	0.944847324355633
Adcy10	41.5966030457004	0.66338749327578	0.764243449004621	0.868031638530629	0.385377012700559	0.862866900588981
Elovl4	19.7138913313283	-0.340503571261573	1.01065823308657	-0.336912677415856	0.736182728281178	NA
Vash2	16.7205592992307	-0.881755270074203	1.10055081273694	-0.801194510848054	0.423019048499767	NA
Cahm	4.61773286605807	0.0761309843270112	2.09416358449253	0.0363538860530131	0.971000183451008	NA
Gm11532	5.6998767001511	0.688080167292497	1.7541346100801	0.3922618956028	0.694864715010783	NA
Apobec3	11.0178545784049	-0.999308453960097	1.45514343174814	-0.686742235959227	0.492245176315414	NA
Smox	48.7163954529333	-0.354695342424438	0.765952042390332	-0.463077742201103	0.643308643468505	0.942721663160981
Uimc1	223.714950828105	-0.432576257546623	0.439407476131779	-0.984453567687802	0.32489255076172	0.83588262446392
4930546K05Rik	30.2954543055088	0.778819256837892	0.873940164151029	0.891158558428837	0.37284411331519	0.857159655056215
Ica1l	46.6269125044109	0.542631203528283	0.72526263715697	0.748185796052307	0.454348097285783	0.888859167018074
Irf8	1.07347761166089	-0.754795791664776	3.84608922580327	-0.196250203089642	0.844414335580049	NA
Dnase1l1	66.2301257390793	0.722049112014296	0.68610397372435	1.05239022023853	0.292620553772396	0.82444398162786
Tspan4	53.7678395053537	-0.194915974984202	0.67420048222604	-0.289106845994294	0.772499614851994	0.963851711709068
Zfp410	170.369109698321	-0.601074051278849	0.531171697681301	-1.13160029779954	0.257802514848498	0.811558775278614
Ldhb	64.4299510973494	-0.0266508744211324	0.673204060808089	-0.0395881070431181	0.96842150921193	0.995085749520229
Nkiras1	68.817266844828	-0.507948770802416	0.628058962513139	-0.808759688373669	0.418653387733446	0.876461338655444
Mus81	28.2959989983517	1.06291586882659	0.857882452607837	1.23899942887919	0.215345709571573	0.776509446762612
Ldah	275.062456474058	-0.161976957448767	0.409257038178929	-0.395782948949433	0.692265156655103	0.951611238195727
Bspry	17.953515322272	1.04390678949839	1.29320380265973	0.807225270565542	0.419536709026615	NA
Tatdn1	199.152727122087	-0.74268826994129	0.505301846803422	-1.4697913230272	0.141618279914631	0.716110905908897
Drd2	15.2365731666016	0.45643079940709	1.2729450019325	0.35856285912916	0.719922135683391	NA
Chaf1a	456.051711090193	0.0714269965430617	0.40255711628972	0.177433198054946	0.859168132718031	0.980061628024516
Vsig2	5.08643883804255	0.825837472026386	2.25045596767181	0.36696451025467	0.713645490715888	NA
Slc16a8	14.5506169945551	0.0662107518006281	1.1698216426839	0.0565990142298292	0.954864619818557	NA
Sgk2	12.6428649298441	0.278676784487421	1.27441569285582	0.218670239270938	0.826906933550627	NA
Prkg1	176.269705027848	1.08829704454514	0.543564528448134	2.00214875619681	0.0452687350822915	0.545986430424336
Glrx3	37.7317180032555	-0.197336392235238	0.808862369930738	-0.24396782391068	0.807255739855599	0.972356097144549
Bloc1s2	66.9609301672661	0.766892256707585	0.64384052224936	1.19112145043049	0.233605910125141	0.790942807134779
Ebf1	955.890117557894	0.15522703930527	0.39105704182857	0.396942191807705	0.691410090090565	0.951611238195727
Gm6938	31.2826385760955	-1.06003810140243	0.841762539860869	-1.25930776341941	0.207919190193582	0.774741018005133
Zfp229	429.909744868928	-0.464827728778005	0.486438517715504	-0.955573442171086	0.339287784394093	0.842292665051279
Cox7a2l	349.01392670757	0.4508182521393	0.428026739688414	1.05324787060612	0.292227403780063	0.823973409483887
Shcbp1	260.32065654897	-0.473673158790962	0.47790960842392	-0.991135458341317	0.321619440832261	0.83588262446392
Srpx	5.60406798396754	0.452888944546523	1.86941086530929	0.242262925155082	0.808576439617554	NA
Pigp	373.125394869984	-0.750383966215052	0.434576491222889	-1.72670170009309	0.0842212501901599	0.632317844875191
Pcdh9	59.6129392003683	1.40545258370906	0.973122272431345	1.44427131463915	0.148662671449765	0.721907304101697
Pik3r3	43.0948474625415	-0.534717938357668	0.725952124392581	-0.736574658838663	0.461381050232343	0.889673958594897
Cblif	4.94021783777575	2.50222573544112	1.93970035616926	1.29000632880369	0.197048460719382	NA
Rp9	162.229135646032	-0.250881788835296	0.457370637140842	-0.548530597424512	0.58332762574698	0.927427057760745
Nemf	536.943621548938	-0.373918403518461	0.372263088497436	-1.00444662678673	0.315163385200335	0.831882830621722
Gm2762	5.07388137902861	2.24106405904592	2.11769222292479	1.05825768012254	0.289937981057506	NA
Kmt5b	139.812047867424	-0.0432713564308442	0.533249870459249	-0.0811464921568152	0.935325452176682	0.989911465760206
Suv39h1	315.490445460284	-0.255703086586033	0.435197483145051	-0.587556446186541	0.556830052336817	0.920865576137794
Stag2	134.635489952105	-0.34742478634447	0.55868371412306	-0.621863099929101	0.534031890585641	0.912797831413229
Mgat4e	8.06882374372807	-2.06921359238273	1.64895390202777	-1.25486442637248	0.209527979771046	NA
Nol4l	82.8969179127241	-1.03067353284879	0.640250047093195	-1.60979844910306	0.107441863917668	0.675755450294795
Tor1aip2	780.380428130266	-0.139500578461239	0.435921163132167	-0.320013319516089	0.748958233568495	0.959694240303451
Ktn1	846.144922441359	-0.238101234464342	0.34253368216992	-0.695117726688925	0.486981526481713	0.899347408165647
Unc5d	146.282839324511	1.30255003811608	0.571392172379082	2.27960777392645	0.0226309614839523	0.450074920399784
Miga1	527.751207191447	-0.368106354014964	0.372580362617153	-0.987991829277417	0.323156649812468	0.83588262446392
Setd3	459.222890781656	-0.446948653977556	0.378274903928028	-1.18154455750677	0.237386463581496	0.79363237586272
Capn12	25.7361012827759	0.679329525415942	0.895860392744923	0.758298425644726	0.448272349569597	NA
Mrpl52	42.7381287112007	0.867436982892886	0.7267466598335	1.19358922556537	0.232638690686525	0.790942807134779
Gpr180	65.5813844926118	-0.428020453194068	0.657997520313392	-0.650489462316226	0.51537610631466	0.906947754778663
Dr1	95.4361397444084	-0.0285826134543882	0.5385545357641	-0.0530728302451957	0.957673879257303	0.993795363639697
Zfand2b	31.1811471895855	0.736346898148	0.82019854649155	0.897766646012444	0.369309970091267	0.8548559293917
Lman2	293.331882146681	-0.0187590282097562	0.436981989545667	-0.0429286072619609	0.965758444467656	0.99475316107694
Cmc2	228.021811378292	-0.705267960363355	0.434701075701212	-1.62242055468966	0.104713330994041	0.674435413356707
Carhsp1	139.179998584321	0.315615348861579	0.500065094981939	0.631148528519029	0.527943413085636	0.911327536113645
Pdgfrl	46.0021641963644	0.160031915137747	0.721908827447816	0.221678845102244	0.824563899560628	0.975029646918003
Zfp385a	39.1486859300386	-0.559141150324705	0.781364043903855	-0.715596212401995	0.474240713037684	0.895701118669454
Nde1	334.064247886979	-0.54512687872445	0.420919424038018	-1.29508606064047	0.195290542976765	0.763222691796405
1700111N16Rik	20.0984663955039	1.91089888966956	1.12563660091762	1.69761616503212	0.089580229843024	NA
Cd46	14.3717407024203	0.206266663319332	1.16869226148131	0.176493564745514	0.859906203916878	NA
Eif3k	349.339553980627	0.465854277734746	0.381082518714408	1.22244987596471	0.221537547879811	0.782868853127789
Fez2	173.363997339975	0.0998890662802641	0.448538460146747	0.222698999429355	0.823769780148167	0.975029646918003
Tdrd3	397.461952239372	-0.470068392619187	0.468725302098197	-1.00286541075333	0.315925803547838	0.832508931822634
Septin4	15.9653705770034	0.963144097065345	1.15278092084782	0.835496215843854	0.403438376687889	NA
Sh3bp5l	191.476528118675	-0.352041763278424	0.441263122234808	-0.797804632971555	0.424983872330975	0.877517632571486
Apba2	50.3053783008053	0.567543259235605	0.840442216973167	0.675291230942205	0.499490754104538	0.903749670298972
Cpsf4	197.787715671625	0.109641611505451	0.464624248933419	0.235979098717172	0.813448889016493	0.973445609157176
Nlrp5	4.71801183834018	-0.763577481251508	2.10408518584498	-0.362902360792424	0.716677823147828	NA
Abhd12	291.93811623411	-0.526485135547722	0.442425748780523	-1.18999659716663	0.234047729501947	0.790942807134779
Tbx6	18.0333916739731	0.0126028494436785	1.06117750358162	0.0118762878040123	0.990524316073605	NA
Gm10451	55.9704943447868	-1.33831866006527	0.687275438256304	-1.94728137449629	0.0515010104348873	0.561158310749465
Slc24a3	40.6598910538311	1.98281977007278	1.05596604238359	1.87773061868262	0.0604180258447303	0.582530456921668
Cdc123	466.851595666404	-0.428190445471137	0.391800627445303	-1.09287840671188	0.274447190223664	0.814830021466832
Scml4	15.169284887827	0.819006235141475	1.16692092629852	0.701852384924971	0.482771225837532	NA
Chrdl1	7.92695177710069	4.0046037064776	1.86522589888239	2.14698053939584	0.0317948309369878	NA
Ppfia2	46.7613079005855	3.43601233010173	2.09124882034346	1.64304328431727	0.100373978019565	0.668040873893725
Cpsf7	555.250304713602	-0.13968060378269	0.358640560953668	-0.389472410513921	0.696926715926825	0.952742154137985
Rps21	144.500235534167	-0.428394759295853	0.554124319313355	-0.773102252264798	0.43946186828433	0.883638557875593
Cdk11b	553.81327777182	1.13414237210776	0.464726689010847	2.44045026663249	0.0146689656032151	0.389889214029591
Hnrnpc	1375.96066309575	-0.391314925574509	0.361565091331279	-1.08228071502614	0.27912781249105	0.817466369567885
Stard13	31.6505213847734	-0.0662839349966029	0.92511503035838	-0.0716493979899183	0.942880927152526	0.991703793585479
Lysmd4	23.955322769089	0.0368554584526909	0.921110083103742	0.0400120019623539	0.968083557774055	NA
Zkscan8	161.883210186666	-0.812129528833454	0.538305454583028	-1.50867787409387	0.131381122507782	0.700166944104636
Prom1	207.271298851399	-0.173101800594863	0.437274444806974	-0.395865348754317	0.692204364950774	0.951611238195727
Fyb2	44.8389581673442	0.955217845109203	0.729872787667857	1.3087456625988	0.190620518516256	0.757001452618907
Nsfl1c	280.46231720002	0.128843362985264	0.410076316133646	0.314193621811783	0.753373986646284	0.959928297392275
Atp6v0e	213.510453693404	0.493579911648195	0.428989539966143	1.15056397805678	0.249911659524786	0.803832636151416
6330403K07Rik	4.87603040660569	-0.307425318328923	2.01649103848028	-0.152455583715667	0.878827619920016	NA
Abcc2	7.26398268640803	-0.0650754545878608	1.58172557347633	-0.041142063882066	0.967182640846718	NA
Adat1	470.677276251632	-0.565700686788324	0.398214135960521	-1.42059418715464	0.155434769347797	0.728065210712306
Slc25a13	2853.75478403781	-0.0386261424994698	0.333723349368276	-0.11574300261755	0.907856224099219	0.983789716086629
Sema4a	20.8321266485581	-0.335493342314797	1.01913271920655	-0.329194947814058	0.742008341383601	NA
Chek2	544.014486797295	-0.498876175041593	0.370404067023444	-1.34684313552642	0.178030758881123	0.748706110794542
Keap1	86.3845381805483	-0.012692758732899	0.560566769115564	-0.0226427241716898	0.981935263592603	0.997076293149944
Klf13	1209.70665365672	0.160145839404836	0.327897827714565	0.488401647918945	0.625265374854423	0.935532092989635
Reck	78.7980081216386	-0.768409466311838	0.594579556375229	-1.29235769725474	0.196233299374429	0.763895779208907
Pld5	21.4023292229223	2.06169610426505	1.28021603439008	1.61042827841731	0.10730439126543	NA
1700027A15Rik	7.1863873546374	1.48768216992854	1.63748043471955	0.908519050600644	0.36360405330391	NA
Myo18a	401.708073246866	0.300130613569425	0.443622856701025	0.676544522077444	0.4986949887176	0.903534554625836
Prrg1	258.482194564948	-0.869234396763022	0.478255904838717	-1.81750896950484	0.069139216158574	0.604045037671139
Arhgap24	40.1021261788569	1.34356827834329	0.914685619926532	1.46888531870787	0.141863897356201	0.716110905908897
Cd72	11.0798235643542	1.76313133892398	1.31951819206716	1.33619327836765	0.181486107505275	NA
Catsperg1	13.8265932231189	-1.42175071941362	1.23902893462106	-1.14747176574084	0.251186695679128	NA
Fh1	282.980464333778	-0.668256200266096	0.420437132342426	-1.58943192420462	0.111962911942599	0.679255139059704
Fkbp7	12.9074252195001	-0.617099920298564	1.25218878030875	-0.492817001719506	0.622141896485552	NA
Cd300a	4.48236591953162	0.386708068606152	2.36803796211479	0.163303154253828	0.870279750506694	NA
Hivep2	257.717488248842	0.401589943631422	0.464754909302803	0.864089729001168	0.387538600814772	0.863357304999915
Cgrrf1	21.7191263664191	-0.119423286043531	0.974207890943511	-0.122585012042831	0.902435723577847	NA
2210408F21Rik	23.0484407444391	2.17830648881228	0.968047035977305	2.25020728110917	0.0244357903175771	NA
Akt1	102.818458792279	0.443864508130968	0.586881123339866	0.756310759502693	0.449462898648691	0.88699373458721
Efna3	3.86415447643267	-0.0865670631801212	2.37816503864906	-0.0364007803383135	0.970962791973233	NA
Plpp1	818.938666053334	-0.661816214687385	0.360355078301467	-1.83656691562904	0.0662738551698252	0.596944369305121
Dgcr2	652.592240414716	-0.373891240614884	0.356146001919868	-1.0498257416884	0.293798237828859	0.824954286429511
Ptn	980.645372590617	8.755056364023	0.498403733942694	17.5661933644936	4.47190406517093e-69	4.50902086891185e-65
Twf1	283.221594989062	0.248418502394522	0.458820397693865	0.541428636658547	0.588212173432087	0.927736051255424
Ptgs1	9.15264042715742	-1.58380120129686	1.57388853576144	-1.00629820048256	0.314272145864091	NA
Ptgis	11.4386409433166	-1.80011560189675	1.35525934883286	-1.32824437141644	0.184097390363888	NA
Cst7	12.6470609541529	0.0404437707192795	1.22517226642037	0.0330106808877134	0.973666070167673	NA
Plxna2	61.7259015124562	0.825778982564373	0.636085065675397	1.29822098823773	0.194211407944744	0.762552035166221
Etaa1os	4.21455177294046	0.906254940990847	2.41094978989348	0.375891254471495	0.706997742466127	NA
Trip10	192.893772625423	-0.0149551782134197	0.4739550757927	-0.0315539994764415	0.974827728204686	0.996571832453396
Gusb	50.7688514898818	-0.357665246164918	0.690034472557255	-0.518329533362903	0.604228370606306	0.931616276491881
BC055324	338.338168382487	-1.20245989100351	0.511548613912445	-2.35062681884095	0.0187418198340314	0.417763648056199
Sowahb	7.93114780140951	2.07481066116469	1.54567153798315	1.34233607217222	0.179487052411871	NA
Nlrp3	4.77915701167989	0.31784899498263	2.31049799371955	0.137567310530723	0.890582392255615	NA
Sgms1	17.111092382763	-0.344410242833448	1.08416199115468	-0.317674153533676	0.75073211886991	NA
Ctnna2	88.0340592018683	2.75896568552907	1.72198693006738	1.60219896989643	0.109111617799711	0.677703070908619
Map3k13	38.6191074956938	-0.424076809267927	0.80190553338236	-0.528836367395062	0.596918967169195	0.928673653134856
Dip2b	405.532720787481	0.115293929877948	0.394817814523624	0.292018053990443	0.770272820214043	0.963851711709068
1700128A07Rik	6.50727289324082	2.38286207129958	2.11075502374393	1.12891455640029	0.258933879568899	NA
Fbxo44	17.2602930661504	-0.76607217712373	1.11624297011623	-0.686295186292603	0.492526983860028	NA
Ap5z1	83.7920140922809	0.327882066429225	0.643866252983736	0.509239403229768	0.610584426849693	0.933729670755863
Fbxw8	352.607715003494	0.0985723018767644	0.384912063224542	0.25609044583064	0.797880999181496	0.970177560178876
Pax2	3.2268486513969	-0.339161813948347	2.36524542619552	-0.143393920221584	0.885979084317106	NA
Dna2	169.927765005215	-0.494881464717462	0.456087453738478	-1.08505827262073	0.277895846948614	0.816321976535507
Kdm5b	1130.87636405104	-0.55883662607044	0.408882770175606	-1.36674046164976	0.171706670575821	0.744771270338396
Supt3	354.852960279593	0.0227954582572009	0.441422751312045	0.051640877570188	0.958814847185396	0.993796318645023
Esrrb	4854.04569113984	0.56312066080022	0.330043906055605	1.70619923733828	0.0879709907020368	0.6413676784155
Chchd7	83.6644326605388	-0.187892538628273	0.583338579858986	-0.322098597822372	0.747378000501172	0.959694240303451
Rxrb	23.3024783970588	-0.177554890100163	0.976590248423615	-0.181811041413497	0.855731019147447	NA
Cadps2	360.624562260397	0.190289580495612	0.462690208280048	0.411267792337713	0.680876183495462	0.951153417677079
Gabpb1	322.896809645264	-0.282906791797081	0.389444439416112	-0.726436849942548	0.467571007676757	0.893239573778845
Dll3	3.81194829447967	0.444538953760732	2.11431020530742	0.210252475083757	0.833470625559511	NA
Fam57a	21.919955675078	-0.783338815653561	1.02492070692971	-0.764292115826365	0.444693182708764	NA
Mettl7a1	4.08158695285307	-0.530094570959336	2.17790305008428	-0.243396771467316	0.807698044618668	NA
Ckmt1	4.76769478734546	1.54304362892734	1.94963815639261	0.79145128744424	0.428680691473745	NA
Gm4788	16.8180115397475	2.11113827980529	1.30207926193286	1.62135926861429	0.104940610829014	NA
Spag7	101.92194645331	0.775180699654163	0.560064198763212	1.3840925761118	0.166330109821867	0.742403930697069
Gal3st1	6.40985255554594	0.170039661607384	1.66838352276207	0.101918809007342	0.918821120275175	NA
Gpr68	18.2807140542717	0.259199558205427	1.10858913353817	0.233810300285162	0.815132252723935	NA
Golph3l	111.090823091619	-0.287782129610845	0.516979850371653	-0.55666024392239	0.577759584524838	0.925210747569848
Sptan1	410.45236916962	0.150193158540164	0.380690179876266	0.394528586445231	0.693190826201292	0.951611238195727
Slx1b	65.43771728123	-0.421826952400059	0.700829773454809	-0.601896449576652	0.547243067739842	0.916886568058445
Rprd2	608.054226537614	-0.0460403401628838	0.360577032397743	-0.127685171339748	0.898398125585296	0.982826855987134
Edem3	259.504400845598	-0.663410500155257	0.447418733356602	-1.4827508342761	0.138140623129202	0.710838999531718
Pcsk1n	2.65102340134035	0.805473623176233	2.53549889497658	0.317678554217501	0.75072878041046	NA
Gpr162	5.46125115619712	-0.47989657513102	1.82431190138536	-0.263056210271168	0.792507254703239	NA
Syk	221.530873867827	-0.0763412123961917	0.434823154705682	-0.175568415734127	0.860633017464151	0.980061628024516
Frmd4b	121.543519980512	-0.211150833870937	0.535961438515381	-0.393966466049921	0.693605797406898	0.951611238195727
Pomt1	95.7953203269462	-0.196549882137643	0.545212567585193	-0.360501378403994	0.718472226010326	0.955421747174123
Mpp4	16.4339554424792	1.42529204380073	1.08870501147127	1.30916274728504	0.190479228111158	NA
Chst10	23.5463925619503	-0.535372930522805	0.973656799477897	-0.549857948724733	0.582416808606428	NA
Abcc10	63.5870674328557	-0.0563270352482109	0.623943158802399	-0.090275908075225	0.92806796453651	0.987936689150749
Chd6	1153.30683250054	-0.23642383931435	0.360207531827076	-0.656354513508201	0.511596050068963	0.906947754778663
Tyms	508.271871182621	-0.0610959978525148	0.392328222913254	-0.155726746852019	0.876248413430738	0.982273774990605
4930447J18Rik	4.01697497433205	2.07115978844192	2.19845311001322	0.942098687030659	0.346142116656788	NA
Fam131b	8.90240088047262	0.746621891625686	1.45886698958492	0.511782017795958	0.608803576875739	NA
Ahrr	22.2459991755073	1.93878062787717	1.09246030386312	1.77469206068297	0.0759487469544954	NA
Zbtb17	207.961356048445	0.215434680773499	0.437410436497992	0.49252295509526	0.62234969836673	0.934119531167215
Gm21992	1593.39978806064	-0.632620964227105	0.401775219954853	-1.57456441514285	0.115357022073534	0.681718325304043
Sergef	449.341732041648	0.0782754899523403	0.391092349628249	0.200145796834801	0.841366557210532	0.979082699889698
Armc3	7.03864522545542	2.05546280566662	1.82138531972568	1.12851618128568	0.259101987045696	NA
A730082K24Rik	201.477544842986	-0.0436573176867833	0.605752810180542	-0.0720711764816598	0.942545264392785	0.991516317253255
Mettl26	3.57663777731061	1.44322976238347	2.17896361027613	0.662346886188051	0.507748934866219	NA
Acbd6	419.329659641034	-0.160830239754671	0.378203041910808	-0.425248403455728	0.670655602220392	0.949306746583243
Ccdc88c	993.513215581589	0.189335570066163	0.38975701095677	0.485778484398228	0.627124230589915	0.936255236199191
Nudcd2	203.732745869749	-0.695881139334714	0.458425128893112	-1.5179820988761	0.129018911491724	0.699217142833864
Zmynd19	217.595311933621	-0.495435391254992	0.478205706847061	-1.03602985945427	0.300188212489977	0.826131890615306
Tmprss13	1.74198023233443	-2.1967867022389	3.16173538123248	-0.694804098811888	0.487178079161961	NA
Odr4	81.7451557388085	-0.0691775699031276	0.571257542154918	-0.121096991808937	0.903614211831281	0.982981679769821
Elovl1	12.3059060898742	-1.26204895889819	1.38720251269655	-0.909779896840673	0.362938598550496	NA
Nfatc4	44.6027307648938	-0.269962114362497	0.826883505704586	-0.326481436018563	0.744060132434283	0.959207135826656
Camta2	44.199034631829	0.225060067929168	0.75092779310889	0.299709332900577	0.764398879066139	0.962515669058913
Ephx2	346.865191182459	0.27202885158282	0.418199201399344	0.650476736140526	0.51538432413877	0.906947754778663
Hdac9	61.9694512985566	0.183646219707174	0.800305263354012	0.229470213575166	0.818503469119508	0.974146657121341
Styxl1	5.32935095687674	-0.238138591202947	1.82484860078509	-0.130497725181417	0.896172653795963	NA
Pex5	181.475868415417	-0.0643252238590554	0.47018678919481	-0.136807807742135	0.891182711990179	0.982273774990605
Coq3	127.369224782931	-0.290847249264911	0.52940943893674	-0.549380550994794	0.582744318393777	0.927427057760745
Chrd	7.66403237598383	0.993050722490196	1.58820409924779	0.625266439597106	0.531796202506273	NA
Dync1i2	291.677323494451	-0.584582735501029	0.423379951746067	-1.38075204810748	0.167355211930787	0.74272596683221
Dennd2d	5.68868730274647	-0.484700209826235	1.89207173637093	-0.256174330237558	0.797816228925213	NA
Gm15290	24.1933667714259	-1.59780681112534	0.973097769009699	-1.6419797290784	0.100594205117325	NA
Sh2d3c	10.1709015018569	0.819961946003776	1.41772868790766	0.578363090905572	0.563019007311817	NA
Pard6a	8.63042132348515	0.598595950011455	1.59753000796428	0.37470091142403	0.707882914346656	NA
Srgap2	1258.76309904548	-0.343356265535429	0.337668920330243	-1.0168429632186	0.309228140166491	0.830105726807211
Nrip1	461.363012623248	0.366663117344617	0.367766793910154	0.996998977113179	0.318765006445912	0.83362604098856
Tes	23.5164746822104	-0.027943460621515	1.03799694800118	-0.0269205614480124	0.978523093795656	NA
Dnph1	36.8705638853851	-0.257368022234356	0.809794356210391	-0.317818987327555	0.750622247090857	0.959694240303451
Fbh1	177.105796375175	-0.523434156695406	0.507517093307822	-1.03136261536305	0.302370805275113	0.827926723071992
Rpl15	347.136385622057	0.669853829054873	0.394350446037643	1.69862576747518	0.0893897182152365	0.646860652004485
Sh3tc1	380.590565589781	0.599399317910228	0.415054293881132	1.44414677006544	0.148697694360602	0.721907304101697
Ghitm	672.253693585549	0.310511960046202	0.390340270302634	0.79549045709647	0.426328259860553	0.877695204153705
Atp2b1	1070.75724324513	0.0653961003650323	0.364184823062243	0.179568439494952	0.857491383517454	0.980059580594706
Lrriq1	22.9121303416295	0.967340853514766	1.08709790471142	0.889837841948152	0.373552963902259	NA
Sgtb	98.1836972120748	-0.533329284182729	0.537392991776188	-0.992438108319895	0.320983856967752	0.835652008728594
Zfp532	818.763693545794	-0.290631572244208	0.358841762421682	-0.80991568618672	0.417988635732942	0.876461338655444
Tnks2	941.910513609471	-0.0085011361744497	0.339375508953473	-0.0250493507933572	0.980015599700891	0.996733336978323
Mbtps1	1432.2067616122	0.11842670025467	0.350733898111781	0.337653990367727	0.735623950716904	0.958839510955448
Cyp4f16	128.180566701491	-0.59105263048753	0.493734768062293	-1.19710554880947	0.231265417481413	0.790030269069707
Toporsl	3.74405190308623	-1.30157714775398	2.28599279895512	-0.569370624592037	0.569104647648623	NA
Prpf38b	549.965767356042	-0.166297989073423	0.357358429017109	-0.465353481463455	0.641678341326173	0.941782054671296
B4gat1	3.5506710708114	1.89946368031038	2.3763803044243	0.799309637760416	0.424110891827251	NA
Rcor3	4.97050167509243	0.5795872680059	2.00135117223696	0.289597985623923	0.772123808235477	NA
Man2a2	28.4709521510828	0.198094430937942	0.86823625885318	0.228157288892309	0.819523964262639	0.974598873848997
Gm1715	20.175847490119	0.350822523025214	1.19740768491459	0.29298502710899	0.769533596402518	NA
St6gal1	119.97291284314	0.603971096828698	0.521090546095147	1.15905210976216	0.246434944959309	0.801964633371199
Fam227a	12.9380137865686	0.144418801272793	1.22252737342115	0.118131343651347	0.905963588681877	NA
Arap2	191.342934887845	0.666798679532635	0.4487467931496	1.48591296854202	0.137302142875782	0.710686605039275
Diaph1	569.826468084142	-0.131056613348541	0.363745250541514	-0.360297799499607	0.718624444722159	0.955421747174123
Gfra2	34.8996276085204	1.34852710401392	0.830528735070353	1.62369710651816	0.104440468874107	0.674435413356707
Crim1	158.23989166119	0.44599748117091	0.491586080573902	0.907262224858422	0.364268145174903	0.851108767178593
Pde4b	46.9126658616005	0.44022098772693	0.695383353457836	0.633062303746421	0.52669295772029	0.911327536113645
4933405L10Rik	1.28507182834865	-1.06071773779118	3.55062535292138	-0.298741103991284	0.765137591917742	NA
Fbrsl1	1420.11285674214	0.217411191762408	0.348352144456585	0.624113257868874	0.532553207637092	0.912289159463949
Phka2	321.764931301205	-0.40736770808143	0.439678781860958	-0.92651209220793	0.354179915894491	0.846853403783731
Eif2ak4	105.131828907295	0.041607724344316	0.531073894339486	0.0783463935768578	0.93755251411171	0.99068338130773
Cpq	212.818113781691	0.399560639659145	0.423521071786505	0.943425643436608	0.345463231775722	0.84516080374214
Cdadc1	51.6787490854099	0.102979748150974	0.676038439996417	0.152328243570765	0.878928049703502	0.982273774990605
Axin1	278.087770356693	-0.134610454219486	0.407657267441627	-0.33020496620672	0.741245094614237	0.959207135826656
Arrdc1	28.7700829109109	-1.42331863451263	0.893500940213697	-1.59296825605155	0.111167312497401	0.677703070908619
Septin2	503.039034152162	-0.365841637806597	0.386915587480025	-0.945533469430159	0.344386591977948	0.844825599228721
Mettl14	232.772908213745	-0.339188985806689	0.427048929542266	-0.794262582908825	0.42704258192665	0.878071800365499
Pcnp	457.161576641541	-0.631992355377022	0.39414021199585	-1.60347088711587	0.10883073162591	0.677703070908619
Kcnc4	3.33609722897823	-1.07966018755507	2.43746044738618	-0.442944700379795	0.657805734025347	NA
Paip2	240.193022558109	-0.76739416312853	0.50621034656962	-1.51595906391255	0.129529703826063	0.699217142833864
Trim30a	7.83950449562226	3.39583599270164	1.8564315372966	1.82922770082153	0.067365504319371	NA
Plcb4	970.122094669485	-0.0926582511345137	0.377128591945943	-0.245694050022585	0.805919078439829	0.972251982281502
Pak1	464.395660079464	-0.0575668269250445	0.373063957196784	-0.154308197869351	0.877366733770662	0.982273774990605
Zfp948	199.318747962136	-0.455865692325846	0.476589798357912	-0.95651584212782	0.338811684481663	0.842292665051279
Kcnj9	4.07872837624108	-1.03179459910326	2.19159458750413	-0.470796289143195	0.637786214774463	NA
Kcnj4	15.362665778077	-0.998973867281642	1.19660997519439	-0.834836653538141	0.403809685315418	NA
Kcnj3	16.8924754679764	2.30227101036164	1.27033277416229	1.81233693815374	0.0699341503566688	NA
Ppfibp2	311.285629106429	0.735357774952	0.392275810343842	1.8745937311491	0.0608486362646337	0.584625302721658
Uspl1	679.588923193148	0.311172912594401	0.347853592242371	0.894551384645722	0.3710269497289	0.856049856634086
Ptpre	28.8221108014409	-0.0731509804322285	0.894720009305769	-0.0817585162636385	0.934838744811998	0.9898660209212
Amer1	133.276279990535	-0.591486517103486	0.48669121822038	-1.21532194327709	0.22424332589461	0.782868853127789
Nr2f6	30.9391746580494	-0.293704136424659	0.877649109803085	-0.334648703159463	0.737890101245934	0.95917307150473
Epn2	729.97558899323	-0.658419779060088	0.364861700515214	-1.80457356343608	0.0711414380624116	0.609018254219457
Ehbp1	815.879353635512	-0.618719446379759	0.362262172107048	-1.70793280121152	0.0876488120212869	0.640373193747814
Ppp3cc	1.41624275056629	0.132390505588632	3.42898574829349	0.038609231798213	0.969201941871596	NA
Apoe	223.395283781034	1.31749208622285	0.484800960834787	2.71759380170005	0.00657585128556715	0.287164888838568
Tnfrsf8	16.3220892123938	-1.14215656104392	1.17035301417538	-0.975907736563285	0.329110187889007	NA
Kif2a	352.57679026991	-0.551392884653361	0.442234568117228	-1.24683352321566	0.212458545776375	0.776509446762612
Tctex1d2	18.5002412893286	-2.44404626604937	1.12910357499155	-2.16458996338547	0.0304191003031534	NA
Srsf5	336.572837354644	0.364367411943209	0.406302220585304	0.896789122683883	0.369831453258246	0.855670156769825
Sytl3	20.3977793737153	-0.236097836964113	1.0171828279202	-0.232109538701961	0.816452936364686	NA
Zfr2	37.7176405882854	1.78671514855272	0.832295630855272	2.14673138043111	0.0318146730084687	0.490223936732714
Gm12866	24.8389143295181	-1.04732679089171	0.988961945129077	-1.05901627059575	0.289592369804132	NA
Gm10778	221.82884535543	-0.323070503920746	0.426155696784793	-0.758104388509198	0.448388492724106	0.885969267516591
Ercc6	233.248240138414	-0.278655543647543	0.417460238253688	-0.667501999263952	0.504451533067073	0.905830006238235
Eif5	365.523453383714	0.70996634405322	0.381782151703921	1.85961114443038	0.0629405614525026	0.593319394505066
Rin1	10.8683810680876	0.715221154667533	1.30578461297766	0.547732870765394	0.583875338204227	NA
Palb2	275.241969318475	-0.577642640858672	0.411092600063173	-1.40513996303973	0.159979662625853	0.733789616337579
Rars2	145.84754261264	-1.11594256156889	0.565010274154568	-1.97508366239656	0.0482586545494281	0.555979376287087
Tmcc3	37.491663111892	0.736383671398552	0.920450834557011	0.80002499183235	0.423696317466106	0.876461338655444
Ano2	22.6738095274273	1.88452718745909	1.26006075348803	1.49558438531035	0.134761994708912	NA
Dpysl3	36.4694188451793	0.196658901701837	0.767127063201265	0.256357663724139	0.797674675198245	0.97008246894511
Eif2ak1	122.515414540108	-0.339756914970163	0.513355930146957	-0.661834986249992	0.508076981445982	0.90667566185053
Mmp28	1.89866135290312	0.3059742720498	3.33962031986184	0.0916194784868413	0.92700037494604	NA
Rab3d	7.95188447674539	0.0213721841038261	1.56747506936064	0.0136347840687149	0.989121353372773	NA
Tnrc6a	745.00650849528	-0.496999736605632	0.377651983720115	-1.31602575394909	0.188165398788138	0.755302692660855
Capn5	205.426442767401	0.00676446423759564	0.508021045573632	0.0133153228523388	0.989376223403684	0.997382417755618
Nptn	505.036212138961	-0.402626288251376	0.449730660076504	-0.895260928358509	0.370647621361735	0.855960687112637
Slc25a44	155.032054753054	1.05970236089528	0.474179274672813	2.23481374555326	0.0254295790635387	0.4713353781207
Slc25a45	2.29813348579734	0.74020385776775	2.7939837071319	0.264927764567242	0.791065109273075	NA
Slc10a1	183.210195192992	0.472252618808646	0.442820546374232	1.06646501088398	0.286213487278647	0.819296725834259
Lpxn	14.356842286817	1.03424582390398	1.15628487992205	0.894455892196483	0.371078019228715	NA
Poc1b	283.490923871226	0.133548269375979	0.39974151324837	0.334086565817851	0.738314237169494	0.95917307150473
Acd	42.7526638072779	0.758044412688192	0.731236765869969	1.03666069332049	0.299894016721767	0.826131890615306
Tesc	11.7232404760524	0.24758248132691	1.26729351872724	0.195363171726437	0.845108645774586	NA
Alkbh2	80.2740010650821	0.821982188776289	0.585764891071615	1.40326298367342	0.160538432070025	0.734108394812725
Dhx32	298.489177398841	0.228298254392894	0.394152566507839	0.579212908381134	0.562445521931119	0.922543210238217
Wsb1	431.368757671028	-0.0106891442700993	0.379791045959172	-0.0281448032643941	0.977546660374769	0.996656335810851
Mtmr14	172.650180812183	-0.615159799371993	0.485475782122996	-1.2671276756214	0.205109641146825	0.770950698918529
Ap5s1	11.9024521698267	-0.0163199467649155	1.30183025570245	-0.012536155688062	0.989997856906826	NA
Glis2	126.328263490251	-0.499727808518612	0.621994027178979	-0.803428629025749	0.421727033203544	0.876461338655444
Gm13483	15.5751728951107	0.276457205183128	1.19850058892738	0.230669227647645	0.817571781632339	NA
Cyp4f37	4.87244255289096	0.162182642122969	1.89588514804546	0.0855445501486046	0.931828479351899	NA
Tmem9	124.510400880076	-0.0526901324603692	0.508672105602402	-0.103583687566217	0.917499733454599	0.985781019990868
Bmp1	3.01811301132114	0.185866454124026	2.47245975679797	0.0751747136077707	0.940075703030772	NA
Nsmce4a	274.743833413919	-0.0649556116950602	0.403172071770452	-0.161111387030903	0.872005671854669	0.982169678642841
Satb1	71.446245445882	-0.149587281242944	0.714245928551548	-0.209433859211909	0.834109562967268	0.976994655054654
Dbn1	9.4213980300317	0.706586909329016	1.39010342621313	0.508298084879824	0.611244312917213	NA
Psma2	211.099848676879	0.0976113683840262	0.428977178256111	0.227544432039109	0.820000423424693	0.974598873848997
Syt14	501.489288475982	-0.566802452181028	0.44007853433134	-1.2879575074986	0.197760755258236	0.763895779208907
Cd79a	5.27656716026692	1.36198805763158	1.96329456526714	0.693725782023063	0.487854194239092	NA
Utrn	3450.53950652109	0.00144832353482593	0.344099551738413	0.00420902476480689	0.996641694040023	0.998529794231351
Usp24	1283.53301047232	0.287994104682626	0.343448493870104	0.838536519515351	0.40172944619083	0.869291589359213
Foxred2	73.3710862796048	0.0505096952485991	0.588896776732229	0.0857700317683447	0.931649229849006	0.988927169656546
Homez	10.2556419271445	-0.153468514655017	1.41068438101013	-0.108790114019073	0.913368965147062	NA
Hdac7	56.4296543857247	-0.41807361458381	0.72608465566525	-0.575791832704087	0.564755894635529	0.923294439035279
Xylb	38.7166516359233	-0.237560942527683	0.808773614953847	-0.293729837540805	0.768964352458282	0.963851711709068
Pmm1	508.782721609631	0.540144280790329	0.39355597320528	1.37247130666363	0.169916765302292	0.743854624275844
Sh3glb1	141.005870439374	-0.316634181864048	0.520036299047921	-0.608869385548163	0.542611017940657	0.91477773847407
Foxp1	368.691305687758	-0.006172000059282	0.428459135577802	-0.0144051078545885	0.988506784334869	0.997382417755618
Eps8	352.898517696531	-0.106859918673857	0.38756661929339	-0.275720130048052	0.782763033182959	0.965455616340523
Cast	330.78141111708	-0.03426029900904	0.386378643425036	-0.0886702709687605	0.92934395977434	0.988015549770988
Kcnq2	36.325050448507	-1.06825922166619	0.819178137807382	-1.30406217202708	0.192212385253629	0.760313917354314
Ube2h	343.005730597349	-0.165293411377995	0.391964098765343	-0.421705487565461	0.67323999852381	0.950246987564614
Spx	4.03190394587256	0.296041953831936	2.20214405066134	0.134433509807421	0.893059785128892	NA
Stk40	321.933769683412	0.48714195677564	0.422047982720999	1.15423358651064	0.248404416270672	0.802296217802643
Ppp1r36	4.48236591953162	0.386708068606152	2.36803796211479	0.163303154253828	0.870279750506694	NA
R3hdm2	639.891468145155	-0.0954894229155003	0.355739976464035	-0.268424774366494	0.788372371816642	0.966963862356175
Trim43c	7.78699358391749	-0.140358402418682	1.58964472964697	-0.088295453569587	0.92964185237019	NA
Tro	7.20368783870448	0.293653904890297	1.59219852206854	0.184432971655312	0.853673805814689	NA
Pola2	347.913433201004	-0.84518574129725	0.425212527445798	-1.98767836492067	0.0468472731851595	0.551486087404829
4930432K21Rik	58.8913706996314	-1.23927694633944	0.702847473233683	-1.76322316510257	0.0778628582460887	0.618893216031564
Mmp19	4.55266443736412	0.0307221827402789	1.96002305539025	0.015674398653521	0.987494151403514	NA
Grwd1	69.474915121885	0.453769641557724	0.607699778076074	0.746700357525752	0.455244453901122	0.888859167018074
Igf2bp2	868.482144318815	-1.12545870471734	0.397398105768953	-2.83206861929958	0.0046247922660403	0.236413220107168
Gm18905	2.35259007376825	0.322163941777847	2.79678915483262	0.115190643249304	0.908294014914273	NA
Smtn	60.0269701326465	0.371142943680103	0.688999367183417	0.538669498634389	0.590114923503689	0.928069238160529
Mapkap1	674.969942604857	0.088536531434027	0.350439240065885	0.252644456760555	0.800542972643628	0.971344740453153
Rce1	18.0248785188468	0.544393308312131	1.09232002693362	0.498382612136444	0.618214389944178	NA
Zfp831	5.08388504915756	2.94247761118811	2.07673809920104	1.41687467106235	0.156519573122823	NA
Large2	18.2002601458891	0.795559669118153	1.0323690856717	0.770615548411669	0.440934842366363	NA
Plekha7	1983.7749822212	0.364349315616856	0.334090644096088	1.09057024509811	0.275462028288315	0.814830021466832
Elf2	290.196440497369	-0.0683964104843395	0.399585058737147	-0.171168588486517	0.86409120571318	0.980061628024516
Coasy	21.9896154084039	-0.63080426761659	0.976692176346793	-0.645857807498819	0.518371446515629	NA
Csrp1	193.696368722239	0.415142022793951	0.518387842447294	0.800832868367585	0.423228408085758	0.876461338655444
Pcx	123.005498607729	0.0270153494004598	0.492964437323137	0.0548018221094339	0.956296348752566	0.993775787151341
Rfx8	3.45917948544532	-0.560012642883886	2.30978126185425	-0.242452673823459	0.808429423769196	NA
Lrrc57	3.54617031675082	-2.74019995401936	2.36783493160889	-1.15725970482134	0.247166271218878	NA
Mindy3	552.213075777832	-0.465781701764946	0.401787896275711	-1.15927260647325	0.246345084075331	0.801964633371199
Tcea2	2.42300969810941	-1.04680327135999	2.73965309083096	-0.382093366077412	0.702392112297169	NA
Stam	553.656684967428	-0.334088560935457	0.395426383737644	-0.844881815364946	0.398176828447298	0.867678135106081
Fgf13	291.630132095332	1.319525529689	0.427645057621179	3.08556244524139	0.00203167557475205	0.151743591260925
1600002D24Rik	16.2618263254874	0.137698646213836	1.26483929366431	0.108866515219428	0.913308365731213	NA
Pde1c	28.4151595202749	0.922530988187118	1.06647166198767	0.865030943689328	0.387021805124615	0.863357304999915
Eda2r	618.479531170154	-0.379058597435438	0.372319895256238	-1.01809922667324	0.308630802823726	0.830105726807211
Nxt2	66.2051336222962	-0.00734507172850248	0.737969251871605	-0.00995308640553008	0.992058717140687	0.997382417755618
Phyhipl	33.582203929146	0.632908520500647	0.794102833628662	0.797010782103074	0.425444769396241	0.877610394808162
Rab26	32.2583322986346	0.477641246044369	1.0215347955072	0.46757217487361	0.640090567111567	0.941487712590805
Tmeff1	934.701418103875	0.0856257612828333	0.338117689041701	0.253242477569024	0.800080843684366	0.971119243582888
A230028O05Rik	1.68004314920705	-1.10555801125427	3.52969188623232	-0.313216577222089	0.754116124829934	NA
Arntl2	7.89979934332581	2.17335631929504	1.63414253290438	1.32996741442884	0.183529007808648	NA
Erg	24.8373052858257	2.73580003716762	1.22306573553011	2.23683810092338	0.0252969233510832	NA
Adra1b	14.4195991396433	1.18141148965033	1.36354304145888	0.866427720819367	0.386255647595282	NA
Chfr	206.718976607982	0.0674134884687915	0.453888366883449	0.148524380414672	0.881928946543882	0.982273774990605
Mlst8	58.5751535189661	0.538515128717374	0.72771433247073	0.740008963254869	0.459294555636668	0.888859167018074
Psma4	140.745045680943	-0.470201868684078	0.50250673421942	-0.935712571921003	0.34942119593451	0.846009570617753
Dnajc14	51.0732441836952	-0.433014152251181	0.681883973982623	-0.635026146342921	0.525411362492133	0.911201026489194
Becn1	160.093060757577	-0.0296112901704078	0.501300895477878	-0.0590688954229377	0.952897233223803	0.993775787151341
Mier2	110.859368922307	-0.00440486813269689	0.55442867328022	-0.00794487793467814	0.993660971246256	0.997519272508563
Zfp653	126.217721554502	0.227098056475967	0.495949126374468	0.457905951233585	0.647020011100582	0.944488610941966
Ndufa11b	2.79472122663467	-1.91073141235977	2.59613182020749	-0.73599167711255	0.461735762884241	NA
Itgav	147.600227350286	0.0948533823841082	0.491759328861325	0.192885781351098	0.847048420767306	0.979212581557465
Sec23b	183.535046635293	-0.182246974562828	0.441526982010497	-0.41276520346042	0.679778647710507	0.951153417677079
Cd180	14.1040476623378	0.228298207858157	1.17149540347513	0.194877595917946	0.845488773789198	NA
Gna13	985.325209344261	0.358226146394729	0.343074481442732	1.04416436013626	0.29640935303056	0.824954286429511
Actr6	98.8453887360109	-0.683383040214226	0.594816634156525	-1.14889698937773	0.250598459218832	0.803832636151416
Rnf146	263.539748720709	-0.209009664658898	0.458208191196291	-0.456145631341105	0.64828525866722	0.944773525348232
Cdc42ep3	73.6775123905359	-0.625217677085011	0.641273968008079	-0.97496188567744	0.329579166443252	0.838702717721289
Sox13	188.182417527604	-0.203282620631771	0.487017710154446	-0.417402932980209	0.67638370993497	0.950784462187968
Stpg1	18.3253785712185	0.199403614260379	1.1307540958346	0.176345692662029	0.860022366908265	NA
Ttc30a1	12.9537346099215	0.336991738342271	1.25509705578038	0.268498549008818	0.788315591604465	NA
9430065F17Rik	4.39361180426887	-0.499241010128188	2.11129388045479	-0.236462112048867	0.813074103912348	NA
5033417F24Rik	6.06051987980516	0.796463876962549	1.74762039638848	0.455741921190935	0.648575572769693	NA
Slc35a1	88.3164632278145	-0.560814742002553	0.587233290660782	-0.955011834174964	0.339571712405382	0.842292665051279
Lpin2	177.917171601416	-0.486524548366159	0.448047286643532	-1.08587768048072	0.277533112780871	0.816088182026691
Cdc40	248.771722892808	-0.09595225503641	0.422013760318739	-0.227367598070592	0.820137913507312	0.974598873848997
Lrmda	93.9813155252075	1.5865002183554	0.743386216910654	2.13415339464933	0.0328302262955752	0.495530415371712
Aldh1b1	16.4416462478311	-1.04575086555329	1.14257432610934	-0.915258501487821	0.360055939251549	NA
Shisa5	70.8548801280206	0.0151126710592712	0.61934697224492	0.0244009767327884	0.980532769238636	0.996744824300148
Slc22a22	22.4604213548946	2.69165184916093	1.23694571240349	2.17604687268839	0.0295517558585913	NA
Gria2	6.69515080944728	2.96833476846845	1.90810241312623	1.5556475103478	0.119791934540889	NA
Mtdh	736.607208936567	-0.103949318850053	0.353274599431458	-0.294245097205811	0.768570622496058	0.963851711709068
Usp15	740.478325233381	-0.324439827426131	0.372617288180191	-0.870705245617153	0.383915113577025	0.862141668195354
Itga7	4.7576911172165	1.10039208128117	1.96701890659574	0.559421202099974	0.575874294836992	NA
Plekha1	359.227605341064	-0.635182200206121	0.417427386865612	-1.52165914406238	0.128094509720317	0.697772523776311
Lag3	9.48941552793379	1.31349291980871	1.48795900117478	0.882748058764845	0.377372409805763	NA
L1cam	4.78128631118915	1.09117700859193	1.90051456716487	0.574148195148916	0.565867522094348	NA
Plek2	34.215647842603	-0.38963585551813	0.86235121574585	-0.451829658732647	0.651391701665311	0.944847324355633
Abl2	567.574551324177	-0.438110070726105	0.39784154505847	-1.10121749768923	0.270802008035563	0.814830021466832
Clmn	148.261399501488	0.381316710359015	0.481747467678522	0.791528209160144	0.428635821498668	0.879514649607462
Slc37a3	199.854884036808	-0.315780156278272	0.441493467142192	-0.715254425670966	0.474451844060186	0.895701118669454
Klc1	413.79168788891	0.357247716061421	0.400226348547048	0.892614185343736	0.372063819967882	0.856902580341743
Higd1a	98.7924584348497	0.358949631727507	0.538412657039583	0.666681265817861	0.504975747799774	0.905830006238235
Ythdc1	376.186344453435	-0.208255169860552	0.394633034517819	-0.527718542658263	0.597694701381475	0.928888962120041
Adck1	227.321692166697	0.278331431940482	0.417648417887129	0.666425203640307	0.505139357274184	0.905832353864146
Slc4a2	18.6111945031177	0.573762634197453	1.02669534198981	0.558844099833411	0.576268122522159	NA
A530072M11Rik	41.8730515119017	-0.0619164843841711	0.792806757051238	-0.0780978262779482	0.937750236293868	0.99068338130773
Slc10a7	3833.33062891738	-0.0430662614880644	0.356352515366599	-0.120852974599491	0.903807489900463	0.982981679769821
Cyb5r2	96.3601768658144	0.71448624317167	0.591841400559906	1.20722585898137	0.227345174369506	0.78719946777722
B130034C11Rik	29.3449059989596	-0.458344872966456	0.860434925796189	-0.532689758661684	0.594248356670505	0.928239534160811
9630028I04Rik	2.56132571384402	-0.367251268502063	3.13283180240858	-0.117226615300481	0.906680476362494	NA
Ypel5	94.43414620393	0.447309915113236	0.551075458264674	0.811703566915874	0.416961747142264	0.876461338655444
Zfp574	87.611078271225	0.594121909874781	0.57193598651283	1.03879092046161	0.298901984955925	0.826131890615306
Shoc2	510.534920141622	-0.291720360030899	0.382019063801037	-0.763627754930138	0.445089104529153	0.885536922309339
E030044B06Rik	5.12371610643028	-1.28507772411432	1.95543108168704	-0.657183848691626	0.511062709520176	NA
Clip3	12.886657988227	-0.222533517297586	1.32015648503494	-0.168566014574929	0.86613801440512	NA
Cdh1	1825.74567307367	0.0669083320124883	0.343773474874457	0.194629129070888	0.845683297416571	0.979212581557465
Slc24a2	27.7393600276881	2.26509723629354	1.04522756534349	2.16708524669378	0.0302283546481621	NA
Kif21a	98.4118107826328	0.442197082901569	0.585841846539304	0.754806242527269	0.450365247737636	0.887068482375257
Abhd14a	42.8635772643246	-1.31323425211263	0.77208865379669	-1.70088531369408	0.0889645249172262	0.644417603980167
Zfp78	83.7602412607719	0.12998220715726	0.584322138463069	0.222449567800305	0.823963928746142	0.975029646918003
Ipo7	1437.27579066257	-0.629364184715264	0.369547438416539	-1.70306737184272	0.0885554611298447	0.64324096620234
Wdr70	1237.57623179454	0.0722531619690965	0.347387994710609	0.207989806985952	0.835236926169902	0.976994655054654
Cacna1d	46.8930551485505	1.43096172394367	0.977004174724282	1.46464238430455	0.143018511852822	0.717974659991599
Cyp26c1	3.082573269421	0.317477349041837	2.45665539446807	0.129231535589704	0.897174443635382	NA
Pls3	173.055887947968	-0.582727622368432	0.451543470799284	-1.29052385883675	0.196868833408929	0.763895779208907
Ddah2	63.6808440208311	1.64819186114059	0.766372967197752	2.15063935144687	0.0315046767758688	0.490223936732714
Men1	36.190841137444	0.513642441392144	0.768207904942668	0.668624259249816	0.503735193563444	0.905830006238235
Taf1a	179.529566905357	0.0593839570987943	0.467841570933805	0.126931766624041	0.898994403856099	0.982826855987134
Tk1	295.020788932651	-0.905229391044677	0.436450712717821	-2.07407014049244	0.038072797221633	0.512534064600435
Trim2	287.533080323231	0.277596336968492	0.399746953911582	0.694430149503758	0.487412491670001	0.899347408165647
Ank1	25.5665898762634	1.3283007760724	1.08585344801911	1.22327813066817	0.221224664292394	NA
Ildr1	352.040752903061	0.382739099732977	0.402408235277292	0.951121438827509	0.341542732783213	0.843855764433505
Pars2	65.2789400528835	0.48500634572747	0.629286280310327	0.770724487252914	0.440870254333474	0.883854807149279
Clip1	113.790645864365	-0.295189656921363	0.561541654663464	-0.525677221751736	0.599112492760445	0.929725659433241
Arhgdib	4.14887517365243	1.38358436502631	2.14915118727334	0.64378177450684	0.519716953817801	NA
Bub3	215.401388817	-0.152447828432838	0.424451491872618	-0.359164312888288	0.719472172054832	0.955499390213649
Mtch2	328.667903503497	-0.495867564608505	0.446721240745441	-1.11001564147936	0.266992286375227	0.814725728431685
Atf3	123.312085635373	1.73939488098661	0.685591976871918	2.53707006450509	0.0111784579314266	0.354213570820884
Mns1	41.1117184533054	-0.347497382293159	0.737628881012465	-0.471100564576846	0.637568921973566	0.940267286859656
Cdr2	88.8106751813136	-0.290230316560513	0.57217739466818	-0.507238348220355	0.611987590857737	0.933930669320657
Lmna	61.0001423749492	0.228406101129818	0.63453774984278	0.359956678994135	0.718879530183685	0.955421747174123
Ap2b1	654.54296654494	-0.0464689872424557	0.348931489950401	-0.133175103367888	0.894054900076075	0.982273774990605
Blzf1	78.0271023870682	0.541496199364553	0.570347744708431	0.949414115140181	0.342410034172823	0.844253628769462
Stoml2	70.9509363890416	0.884204199023987	0.622084201738662	1.42135774635126	0.155212783645008	0.728065210712306
Cic	190.264956232248	0.980756322961582	0.475349204772923	2.06323333059976	0.0390904648340171	0.515487712787524
Aven	185.48667294618	-0.665548349751872	0.466320689098278	-1.42723315802016	0.153512699939839	0.728065210712306
Tspan17	24.2401645148422	0.701989974215555	0.930494651766914	0.754426662079732	0.450593066909192	NA
Lrrc2	215.154001458098	-0.766725952182101	0.446194108800194	-1.71836861370449	0.0857294014325558	0.636531336262489
Ctbs	21.2167004238243	-0.318130030643327	0.999058902896933	-0.318429703915212	0.750159009496455	NA
Zbtb14	66.4644036542538	0.630736444702129	0.615700607671124	1.02442069545437	0.305636611015643	0.830105726807211
Rsrc1	1513.65685572967	-0.663501193064423	0.443852685920491	-1.49486803642612	0.134948885656676	0.7053860104076
Zfp638	593.525072018885	-0.938639727565036	0.42545380231843	-2.20620834142296	0.0273694155039024	0.479004219610303
Glp1r	10.1670088604152	0.524339088108057	1.44838036184152	0.362017534842433	0.717338927019759	NA
Yeats4	221.501350804608	0.514769221988448	0.419737120432596	1.22640861846555	0.220044944384953	0.782338918982187
Slc25a39	184.940136875245	0.733253317667979	0.446242137554456	1.64317364040615	0.100347012047153	0.668040873893725
Tcirg1	1.46069566840825	-1.31635691875351	3.39923545957593	-0.387250878736634	0.698570486999842	NA
Crb2	8.74362101633194	0.494512885328223	1.51734786493911	0.325906073850817	0.7444954201168	NA
Mgat1	95.4947576418896	-0.105619452061184	0.566144685449135	-0.186559116027722	0.852006324555367	0.979212581557465
Ubr5	2246.45920324479	-0.0189905044839985	0.330581788670864	-0.0574457067352428	0.954190154381601	0.993775787151341
Tax1bp1	383.856399829635	-0.0774065484554711	0.388357626183865	-0.199317699039657	0.842014235102093	0.979207015265662
AA465934	93.5288692380369	-0.202840934614348	0.590903345744583	-0.34327261146026	0.731393383273568	0.958054145377198
Cbln1	1.77570020294469	-3.35823620691981	3.41357622002055	-0.983788259135338	0.325219633310693	NA
Adar	457.650785043459	-0.359116142804636	0.371158089004614	-0.967555749000992	0.333266286238164	0.841975435765324
Trpv4	20.2390008564593	0.882476964133616	1.02953736468495	0.857158753440352	0.391357154226465	NA
Rsrc2	707.870015736852	-0.290728091211551	0.358165943276205	-0.811713387800671	0.416956110522569	0.876461338655444
Il12rb2	379.018548788834	0.326947306335373	0.471114495252364	0.693986938695731	0.487690400028384	0.899630864157738
Pdcd6ip	527.084451597261	0.222503404145351	0.364992573948	0.609610770264742	0.542119675375653	0.914690877980708
Endov	88.6761613144245	-0.344070003751216	0.588502259026706	-0.584653666954917	0.558780614231132	0.921371207406786
Ppp1r8	235.289017903186	0.0128319144688068	0.432158448735966	0.0296926150728726	0.976312201644684	0.996656335810851
Rbm20	113.945101687082	-0.510053636046019	0.541527592997973	-0.941879310751813	0.346254433679622	0.845196295890977
Hdac5	111.819948990797	-0.0578224802449352	0.578472593375716	-0.0999571646212455	0.920378332744205	0.986480113274117
A930001C03Rik	30.1266082545047	-0.153642245606829	0.930801112826223	-0.165064527201005	0.868893193163631	0.98119051032242
Btf3l4	237.486606790253	-0.0574307348442792	0.432379621397331	-0.132824795624454	0.89433194403336	0.982273774990605
Plec	336.606975157022	2.34892475418857	0.581958859358371	4.03623850108295	5.43150022628536e-05	0.0180149859005245
Ctf1	4.70457197694242	0.425486585133124	1.93658263595722	0.219710007325772	0.8260970103797	NA
Rprd1b	241.987969978396	-0.492650855107568	0.463537945269667	-1.06280588274378	0.287869991200772	0.821101307292047
Srpr	125.154949088137	0.0586292335148085	0.500153156727096	0.117222560182298	0.906683689724289	0.983555870885486
Fbln5	19.5005045056802	1.72265036351074	1.19683400252307	1.43933942374563	0.150054378158945	NA
Slc22a27	12.9930798920183	3.16796361888377	1.58035751281153	2.00458667940763	0.0450072518657358	NA
Thra	63.5723113629428	-1.38864616921078	0.743967953915203	-1.86654030177361	0.0619658109873236	0.591108109919758
Cux2	169.567153612432	-0.159304433565785	0.461468183076726	-0.345212171516704	0.729934869039794	0.958054145377198
Mx1	1.05049058828233	-1.42079318887974	4.29250271131794	-0.330994127303302	0.740648921507602	NA
Aamp	54.3817058417734	0.32014726152728	0.655464907819117	0.488427767388012	0.625246877732255	0.935532092989635
Mroh1	207.596950648357	0.986222302733647	0.458163498043741	2.1525553802182	0.0313536384580571	0.490137576081534
Triobp	40.1871685821516	0.450143442563349	0.784573582860258	0.573742797867724	0.566141862434734	0.923294439035279
Nod2	194.566009366258	0.594033873718522	0.4898136777754	1.21277518507948	0.225215785319023	0.784311368077689
Tmem255a	4.64652753525677	1.47457562359375	1.97989579357294	0.744774360539815	0.456408137189031	NA
Col6a6	14.6044973727291	1.53687383393992	1.2929311088186	1.18867418647249	0.234567902255012	NA
Cep55	1075.3048285376	-0.587459522551618	0.342520212565943	-1.71510906801892	0.0863252320870264	0.636994770887696
Zfp119a	130.406127446438	-0.434784227584381	0.530122921954004	-0.820157381578201	0.412126394017105	0.87490102760545
Sh3d21	23.3818996454716	-0.194950492108304	0.974324855773968	-0.200087774578472	0.84141193450917	NA
Fam174b	27.6082462903847	0.255873359699588	1.01095866216667	0.253099725315379	0.800191151135688	NA
Rangap1	689.902742247575	-0.0398509518131023	0.384946792802787	-0.103523272717636	0.917547679767214	0.985781019990868
Brinp3	40.3727988440848	1.75820684527359	0.936105180994867	1.87821505635191	0.0603517512619852	0.582530456921668
Syvn1	82.3380975598129	0.350511399038668	0.627999024609743	0.558140037329653	0.57674876277432	0.925210747569848
Aurkaip1	16.4678271335107	0.670431785662361	1.08566801157128	0.617529280145268	0.536885674496291	NA
Ndfip1	391.290876020597	0.0638384972425809	0.417894926600311	0.152762077687625	0.87858590427764	0.982273774990605
Grk6	96.4120105831548	-0.0779973785000019	0.561381892173176	-0.138938180207532	0.889499000105323	0.982273774990605
Cenpa	287.899784459041	-0.883511895609207	0.417561093260498	-2.11588653701034	0.0343544587245475	0.503605412826505
Rassf5	59.7694059121123	0.751049526153803	0.631255069240715	1.18977187313074	0.234136067429321	0.790942807134779
Ppp1r14a	8.4942625831215	-1.95750522069384	1.58350405675869	-1.23618579462354	0.216389509742014	NA
Myadm	146.141196329442	-0.0482673634918127	0.522432654315315	-0.0923896373879433	0.926388472381154	0.987843510217042
Phgdh	638.382984257334	-0.144684553142376	0.375058976438409	-0.385764805621539	0.699670862582995	0.952742154137985
Nckap1	284.052433944289	-0.0814116054940833	0.427711586084891	-0.190342296404206	0.84904091170756	0.979212581557465
Zfp518a	333.811632034394	-1.02113916322844	0.48009795213021	-2.12693921875237	0.0334251337077077	0.497740117755329
Utp3	99.4405002487379	0.0511494066729023	0.608790535378237	0.0840180714063231	0.933042063664872	0.989531987468688
Katnal2	670.266602079208	-0.93681877702612	0.377809946972864	-2.47960326225452	0.0131528639101441	0.370940515810998
Rfx4	12.6669165739897	1.11651065414452	1.24519203845129	0.896657398752069	0.369901759504826	NA
2810006K23Rik	72.7382174029857	-0.568905674137901	0.605864075285963	-0.938998856912555	0.347731331228796	0.846009570617753
Hspa12b	16.0614521201168	0.191330449594495	1.13127559487667	0.169128062570247	0.865695912141701	NA
Ankle2	371.51694813587	-0.427112502373958	0.428411534387068	-0.996967794027841	0.318780142756365	0.83362604098856
Dgke	426.673623616265	-0.544841619786648	0.394207968200209	-1.38211721664118	0.16693571296354	0.74272596683221
Fis1	355.842112886198	0.368745845663784	0.422435567205521	0.872904353445183	0.38271521319285	0.862141668195354
4930524B15Rik	25.7038345925262	-2.98981206314644	1.10916034192262	-2.69556343671998	0.00702696960529377	NA
Nkain1	145.639433048586	-0.684981884393789	0.520098084885798	-1.31702443115936	0.187830435435156	0.755302692660855
Slc12a5	14.9883098521202	1.14408990673921	1.1518746696165	0.993241658070419	0.320592201622925	NA
Sfswap	559.922711578069	0.278739749506927	0.36115440266632	0.771802163974896	0.440231609880003	0.883638557875593
AW551984	2.68057796155429	-0.659879629377793	2.64739912437441	-0.249255816133778	0.803162906467691	NA
Pheta1	10.5270744833877	-0.0091375532590733	1.38431478219614	-0.00660077706067482	0.994733380138678	NA
Dpy19l1	570.433437535204	-0.799129093564059	0.36009865059335	-2.21919491296982	0.0264734670124416	0.474674881798264
Ctps	432.677926083754	-0.16975174279129	0.382434696261582	-0.4438711875535	0.657135716735329	0.94579213071617
Maco1	323.708059469104	0.413367078375309	0.458333209167911	0.901892051692618	0.367114214005254	0.853102701040556
Exosc10	243.975842605892	0.274818142324196	0.434925773594668	0.631873664448119	0.527469433322313	0.911327536113645
Zfp637	5.66047019022936	-0.388540571713741	1.9024253321212	-0.204234334537861	0.838170381692899	NA
Syt11	16.5168394531626	-1.12738581045517	1.15185013831473	-0.978760841323202	0.327698162292488	NA
Gsn	9.51778430289684	1.6295739906474	1.60845630325856	1.01312916449521	0.310998469471366	NA
Gm5134	88.5594964531573	-0.670219813982267	0.573432908625625	-1.168785055585	0.24249024292714	0.800336863971965
1810024B03Rik	64.8154949578757	-0.332510814563968	0.625723825757691	-0.531401875518053	0.595140322119591	0.928239534160811
Rere	2841.41295831921	-0.0370443408401823	0.328007300546436	-0.112937549799865	0.910080066325822	0.983792878784678
Selplg	4.38242234888901	0.649452521105524	2.17692896360774	0.298334273631608	0.765448048033451	NA
Selenbp1	1.8371807779239	-0.840908380200359	3.05726644959567	-0.275052369188027	0.783276004510775	NA
Ankzf1	59.4359726410236	-0.921237775513903	0.686570607262685	-1.34179611793581	0.17966211128652	0.748706110794542
Slc47a1	6.77599865126837	-2.65182398638864	1.87250176417946	-1.41619305098529	0.156718989903131	NA
Wdr77	597.198458420975	-0.151040893733781	0.409764962421749	-0.368603730394896	0.712423114630671	0.955354881300978
Galnt13	72.8193167723231	1.30665513305661	0.871962499417963	1.49852216572249	0.133997638095174	0.704215511897615
Tut4	481.87540953276	-0.921250005251975	0.386424326576939	-2.38403729240517	0.0171238669914538	0.404493886519023
Lurap1	7.65551787397285	-0.886710693040126	1.67568085509859	-0.52916442313113	0.596691394080447	NA
Psmd8	48.786697897726	0.656256770901825	0.705756033614306	0.929863493395889	0.35244176678541	0.846853403783731
Scamp1	158.514944495747	-0.145925652331873	0.471768475604074	-0.309316242771463	0.757080976463543	0.960235577318873
Uhrf1bp1l	433.432157489438	-0.529177305936209	0.415337758354768	-1.27408908843824	0.202631845030078	0.76838544318852
Fam161b	28.2900982798598	-0.195406402878933	0.86042556132948	-0.227104367491131	0.820342588009846	0.974724760181862
Gask1b	17.0587930121878	-0.587078931261708	1.24519779172268	-0.471474439775151	0.637301968406989	NA
Cars	1144.29327823559	-0.0283644348202355	0.378605283566756	-0.0749182223581788	0.940279777956181	0.991405364529935
Nelfcd	98.2091806075231	0.341993620915244	0.545591369274201	0.626831068406008	0.530769975806601	0.911712719941731
Rmnd5a	315.247861002863	-0.45880851216908	0.398871363826428	-1.15026686239811	0.250033974846565	0.803832636151416
Pcsk7	55.6585945848151	-0.662195598568941	0.670270314027123	-0.987953046272231	0.32317564424703	0.83588262446392
Tgfb2	72.6269098385749	1.33409325404643	0.605637855791514	2.20279039906264	0.0276095251768161	0.479004219610303
Tsc22d1	1454.95623161698	0.0162421149667822	0.357672498741152	0.0454105781796117	0.963780049518691	0.994554727182168
H2ac6	19.5708338113509	-1.31031372526971	1.20860629897103	-1.08415265284094	0.27829712063225	NA
Zfp286	45.3485852733864	-1.53228542918469	0.883927648172146	-1.73349643757978	0.0830074701365514	0.631135861749503
Eci2	59.4072097586964	-0.0714913833644524	0.646588719390566	-0.110567013033936	0.911959706840485	0.984320955935711
Uqcc2	26.3776617218947	-0.503536133822753	0.917797375636696	-0.548635403836755	0.583255684343416	NA
Snhg18	1.60484994387549	-0.565518845296965	3.23235095518075	-0.174955892209218	0.861114291856921	NA
C430049B03Rik	9.65014101036538	0.947609222304338	1.38850420067318	0.682467666892843	0.494943281025279	NA
3110009E18Rik	127.59239653484	0.00763455469935435	0.511155777450124	0.0149358669825449	0.988083345395531	0.997382417755618
Fn1	2810.32778707142	-0.00908890945404225	0.324496983000673	-0.0280092263724479	0.977654792453897	0.996656335810851
Kctd17	2.24738585804982	-0.88293531118283	2.80883555539722	-0.314342115716335	0.753261214383617	NA
Whrn	213.2508029416	-0.589818779024378	0.458749163266306	-1.28571085519776	0.198543991372326	0.763895779208907
Hrh1	11.1894660173988	1.09059986228818	1.38437666971812	0.787791275412234	0.430818805165789	NA
Igsf9b	378.03242505921	0.00216190204778491	0.398494921322287	0.00542516838260141	0.99567136314151	0.998344705106985
Marchf2	64.7912595745366	-0.38977652380166	0.616977546143265	-0.631751554393118	0.52754923446219	0.911327536113645
Lmf1	239.12878814581	-0.143196457470661	0.448091675114274	-0.319569555569499	0.749294656175119	0.959694240303451
2310039L15Rik	57.0886444432654	-0.0184717486045628	0.64443642719544	-0.0286634147683909	0.977133035156017	0.996656335810851
AA543186	6.71068795158188	1.00332882051384	1.67465506471999	0.599125659755848	0.549089091658205	NA
A230072C01Rik	270.074838749795	-0.779750065960152	0.448481748536436	-1.73864392141881	0.0820974157746902	0.629018421927205
Emp3	1.90164103602377	-0.589522107219446	3.05077406703837	-0.193236894724145	0.846773445412783	NA
Emp1	21.1924065086862	0.153168252148801	0.983738156293838	0.155700224870662	0.876269319911115	NA
Eif4ebp2	307.1396260106	0.00821060749959603	0.408357368248855	0.0201064267183553	0.983958473402828	0.997382417755618
Eif3a	1059.44662744599	0.322865019052941	0.401179857252037	0.804788708148188	0.420941618863717	0.876461338655444
Rfxank	90.3563026941978	1.0606057831166	0.574942239276336	1.84471710488963	0.0650787013450753	0.593835787929768
Capn3	10.7615346169453	0.267980441721104	1.35146569667537	0.198288748564125	0.842819154262103	NA
Efna4	24.3475871757814	0.145270458944947	0.95298683970675	0.152437004260887	0.878842272920117	NA
Ikzf1	13.4405608936472	-0.905005873360256	1.27328761296753	-0.710763117573293	0.477231039498277	NA
Hira	1270.55572547246	-0.480701379347187	0.332383019960578	-1.44622724531536	0.14811347429751	0.721907304101697
Uhmk1	243.270457345972	-0.384800282691246	0.430943839296065	-0.892924431452151	0.371897642548651	0.856902580341743
Chrne	3.91654433960402	1.79653233791284	2.20539804363929	0.814606843011546	0.415297392206775	NA
Gpn2	58.0829150436691	0.201638166618304	0.64775620235573	0.31128712605915	0.755582353375764	0.960235577318873
B4galt7	38.8380917149418	-0.519130196097599	0.835978383212402	-0.620985191151408	0.53460936684586	0.91286473258371
Spin1	844.463462608706	0.148861763661907	0.339860901513409	0.438007911469141	0.661380548367762	0.94579213071617
Rnf144b	53.7888795635566	-0.527743581686532	0.672723449435224	-0.784488160966579	0.43275372605256	0.882172103929546
Bag6	84.7486138364532	0.464436778616627	0.565011096645946	0.821995853486144	0.411079256845451	0.87445403940352
Cdca7l	92.2917509041953	-1.09888580892693	0.591618690221337	-1.85742240245285	0.0632510816839525	0.593319394505066
Dhrs7b	448.643067893233	-0.709341540770721	0.385324033256871	-1.84089617970403	0.065636774363852	0.596627212714528
Ankmy2	209.018047274928	-0.403495749931495	0.434488831936245	-0.928667713122492	0.353061318117567	0.846853403783731
Plekhh3	10.9854414415789	-0.828902930483218	1.42192531008896	-0.582944072098526	0.559930950633511	NA
Fdft1	489.821070571306	0.0639895795970177	0.398912608726129	0.160410020132879	0.872558096904581	0.982169678642841
Stk32a	15.2501646904453	0.330631320410768	1.18704753439524	0.278532502558301	0.780603618332726	NA
Rgs13	15.593812115784	3.61429193190848	1.59454855856211	2.26665529406497	0.0234112914274801	NA
Cdnf	9.35037023509645	1.31450581653946	1.40764128157974	0.933835795909762	0.350388601620005	NA
Dgkd	393.212292928815	-0.267139449578596	0.377506995892869	-0.707641056947209	0.479168189624838	0.897640729161696
Tfap2a	43.527009312226	1.1771727616835	0.743716454508554	1.58282468344925	0.113461429071325	0.681669369201569
Zkscan17	267.87861499641	-0.536292696785384	0.419336216602893	-1.27890860734609	0.200929241251702	0.765871226969735
Ccdc85a	287.802721735606	0.19305952603829	0.421805506424945	0.457697974771797	0.647169443219564	0.944488610941966
Fyb	28.4188086018147	0.179987216911068	0.906727351703133	0.198502026626849	0.842652299281796	0.979212581557465
Klk7	12.1726697317664	3.99280903986061	1.69549510313105	2.35495167900346	0.018525114473848	NA
Cib1	39.6914938576106	0.429203435658684	0.746609282973828	0.574870210492319	0.565379078200638	0.923294439035279
Med24	158.010412783024	-0.186891553535492	0.503897234249706	-0.370892199505263	0.710717825348272	0.954380527319278
Mthfsl	11.801597045723	0.647322879984365	1.28400192978163	0.504144787457177	0.61415963591768	NA
Uhrf1	1379.5588755102	0.418039629909699	0.328970336674679	1.27075174660232	0.203816980048628	0.768483133645265
Firre	2569.81124742233	-0.00335843062645384	0.340590626938234	-0.00986060789941494	0.992132500692041	0.997382417755618
Igf1	3.92715618032706	1.87321146800893	2.11258991183008	0.886689583018134	0.375246048258111	NA
Pwwp2a	512.368893220322	-1.05236955353598	0.40797394155322	-2.57950189056056	0.00989429169567158	0.333790752496941
Nrf1	1038.34497482769	-0.069004617159662	0.352268697383604	-0.195886315395543	0.84469914850135	0.979212581557465
Etl4	3580.33316193879	0.146527342681449	0.336087334601661	0.435979959956294	0.662851269483433	0.946005569738352
Klf10	208.411632342819	-0.834090137064683	0.486142569775127	-1.71573153416806	0.0862111903469975	0.636994770887696
Gmeb1	413.781045552481	0.161867539430266	0.383875566125715	0.421666690234867	0.67326832085308	0.950246987564614
Atp13a2	35.853578914607	0.0978382933870385	0.774063414796038	0.126395708047794	0.899418699388808	0.982826855987134
Magix	16.9303901160107	-0.0196195888384317	1.14930304562838	-0.0170708577803383	0.986380087646563	NA
Mpp2	5.25263662263001	-0.914526390334949	1.89534977376363	-0.482510617825942	0.629443257543451	NA
Pex7	226.972960679515	-1.32672766826203	0.534840348675104	-2.48060504699874	0.0131159610526732	0.370940515810998
Slc66a2	75.1225192543636	-0.64938104158537	0.591527931020719	-1.09780283826128	0.272290591844072	0.814830021466832
Ano7	7.74235698485719	-0.778813716693632	1.56140319874578	-0.498790906358604	0.617926694535664	NA
Ank	322.961395819916	0.277004494006569	0.397070505231241	0.697620423469253	0.485414605663654	0.899347408165647
Meaf6	272.468230617278	-0.19918837358805	0.404311322617441	-0.492660883940967	0.622252220710143	0.934119531167215
Golm1	328.583016309377	-0.906560060632702	0.419984427748187	-2.15855636718096	0.0308846009288272	0.490137576081534
Zfp933	45.8369058831245	0.0825312235620165	0.712493208489611	0.115834400354456	0.907783786473753	0.983789716086629
Tspyl3	3.67436155584781	-1.07987814465924	2.30188332337757	-0.46912809771554	0.638978076294608	NA
Lad1	33.4482968257345	2.12532948876605	0.956716242122184	2.22148364916608	0.0263182209576643	0.474674881798264
Ginm1	41.5715479506376	0.194350906187759	0.733787287893086	0.264860006972588	0.79111730814132	0.967123644276059
Plekhs1	6.09588208583924	1.03816896327171	1.93515788985057	0.536477653175821	0.591628476242387	NA
Gm5141	32.3947615177534	-1.71491387927583	0.89254810216752	-1.92136857958829	0.0546852568233583	0.5695743824586
Ccdc149	12.5742085894602	2.1234834610623	1.45125823500152	1.46320166173601	0.143412206244194	NA
Bcl2l1	251.11829758838	0.338461298558539	0.407851404657111	0.829864246374461	0.406615541581906	0.871033090123501
Map3k10	86.6607109498681	0.294510827924912	0.611192242739258	0.481862836813774	0.629903387658821	0.936438198965876
Clgn	27.3476093140582	0.0389424144614968	1.00062920432922	0.0389179271332603	0.968955823610733	NA
Rbm46os	7.4718373289599	2.03296586734028	1.77151804166617	1.14758406040743	0.251140313057278	NA
AI987944	135.594783079108	-1.32985421196914	0.510588846623965	-2.60455006168308	0.00919949804331289	0.328128452387339
Cgnl1	64.8253186998209	0.957743506961969	0.618793755962296	1.54775884167184	0.121680369287309	0.689011968290637
Col17a1	20.9288482650875	0.657150866468965	0.987855328639068	0.665229864553444	0.505903481702692	NA
Pde7a	752.969504005566	-0.410676862474288	0.406568915279402	-1.01010393820212	0.312445495635465	0.830105726807211
Klhl12	240.375611561245	-0.183261747036445	0.416451925165072	-0.440054988252977	0.659897281473948	0.94579213071617
Stard6	16.2032349990079	-1.24016818113856	1.16118596228977	-1.06801857877531	0.285512131304588	NA
Ogdh	967.545854973742	-0.621515120335487	0.360527196902993	-1.72390633958946	0.0847247526861278	0.63326885198979
Bpifb5	2.31184611614968	-0.667787746583082	2.78599954628601	-0.239694133286312	0.810567383344584	NA
Ptp4a2	612.354368118164	-0.138035572128197	0.357949769512197	-0.385628330802694	0.699771948199469	0.952742154137985
Sez6l	25.8615563986542	2.42607913799604	1.21428506895846	1.99794858721024	0.0457222343008601	NA
Slc19a2	448.928009332388	-0.373836519578329	0.379428714561761	-0.985261539865555	0.324495619123327	0.83588262446392
Uros	53.1185550691516	-0.216469274711689	0.723877945829717	-0.299041124209923	0.76490866780511	0.962515669058913
Urod	15.7846989821389	0.0103348677169786	1.16283629731566	0.00888763770174358	0.992908784451868	NA
Akap1	489.223166863173	0.328313089959487	0.383144525378425	0.856890985549692	0.391505135148267	0.866348177638357
Ak4	230.558690528973	0.317268322977206	0.462234622826165	0.686379399789192	0.492473891427329	0.902954546258592
Sypl	164.393362146625	-0.514297550398126	0.523314694651579	-0.982769174369436	0.325721056454813	0.835901326359064
Eny2	78.8049149290985	-0.0712901617950551	0.632885672990754	-0.112643033074469	0.91031356668442	0.983792878784678
Man1c1	145.648225825298	-0.4349834561024	0.478923624352426	-0.908252243122398	0.363744967863756	0.850689780897186
Gpatch3	57.3339304228008	1.21982521633144	0.693737495791154	1.75833831057426	0.0786899628036765	0.620210643789853
Azi2	180.162923251888	-0.182879725084031	0.47114150821891	-0.388163050577701	0.697895374956507	0.952742154137985
Dmrt1	102.596802489613	0.287047932350616	0.53105910627549	0.540519744334651	0.588838648336805	0.928006168718574
Gtf2ird2	95.0225623366328	0.560319521883494	0.537253010920151	1.04293416787714	0.296978783602066	0.824954286429511
Noc3l	318.841764493724	-0.592798188765011	0.409539357786602	-1.44747550508662	0.147763792026632	0.721907304101697
Rcn3	7.14950407766338	-1.42546319049867	1.66370112558434	-0.856802444007483	0.391554074770858	NA
Yif1a	8.6045757234946	0.516322527893555	1.47988830726092	0.348892903174024	0.727169713265304	NA
Trabd2b	19.7346292955736	1.05706287145346	1.19101864910517	0.887528396173848	0.374794485011437	NA
Arhgef33	18.9058882565539	1.51642806099358	1.08803282469099	1.39373374275197	0.163398022735846	NA
C8b	1.87090074853416	-1.26357384262919	3.03975909514444	-0.415682231084548	0.677642545288006	NA
Bloc1s5	1.34655240332787	0.579306528193143	3.84298722492423	0.150743807951265	0.880177814323395	NA
Myl6b	13.2365987765866	0.526124538838551	1.28066863544826	0.410820195229032	0.681204383625483	NA
R74862	28.4341007769307	0.664857463595758	0.883158845184444	0.752817533585258	0.451559569008975	0.888613699027764
Nkx6-3	77.7727625245405	2.85384584537705	0.65413332953132	4.36278923047966	1.28414647240545e-05	0.00647402444063208
Ddx28	6.64145411249161	0.542013696637435	1.64688234945513	0.329115007405818	0.742068761288839	NA
Hsf2bp	716.375135647236	-0.42452709434653	0.365265763800042	-1.16224167830558	0.2451373093545	0.801964633371199
Zfp661	28.018664376732	-1.01172595521227	1.02691467587691	-0.985209364495961	0.324521241722337	0.83588262446392
Scaf11	479.578042980245	-0.330476817247556	0.372322067524149	-0.887610072228987	0.374750533810418	0.857733774182326
Mon2	573.371823731113	0.0478595091994142	0.364702730077949	0.131228820769137	0.895594297422642	0.982591721804012
Polr3e	437.948750115259	0.243991023777505	0.397600932591038	0.613658077176765	0.539441296843893	0.913700180783057
Erlin1	137.263064258198	-0.345994542865145	0.484917734563199	-0.713511835521562	0.475529091967339	0.895969862675939
Zfand1	174.889820490653	-0.685059217829458	0.476586750096648	-1.43742816536661	0.150596370559986	0.723559140746488
B9d1	77.920644479569	-0.316142215193994	0.627382054313757	-0.503907010122877	0.61432672419139	0.933930669320657
Smim8	14.718671251722	0.544032975656074	1.16117223203126	0.468520483567188	0.639412426261157	NA
Pax6	17.4859365457643	2.24346880928477	1.13628343914756	1.9743918920158	0.0483371992692352	NA
Fstl4	103.462578523772	0.958558916114537	0.697364415008847	1.3745452097701	0.169272484919708	0.743692577536128
Kank3	160.172935704418	-0.211170386839075	0.533601635366628	-0.395745389149686	0.692292867624207	0.951611238195727
Fgfr3	5.73298850016727	0.627521806779387	1.78602346726747	0.351351378232149	0.725324754491645	NA
Gabra1	4.24945752880162	-0.776577749495239	2.14617033485648	-0.361843483195461	0.717468995863358	NA
Gk5	413.268128935904	-0.0289243849610482	0.396269020204893	-0.0729917896334481	0.941812651007144	0.991417290390428
Rpp40	121.466901646864	-0.434888139987928	0.515796640424511	-0.843138760326176	0.399150843297365	0.867678135106081
Slc6a15	117.439561435589	-1.07523715816613	0.596703146049306	-1.80196327987398	0.0715511830256474	0.609018254219457
Slfn9	5.2052040216674	0.129880169634641	1.83321131957094	0.0708484440653789	0.943518375875583	NA
Ranbp3l	8.42937777767066	1.14334731179687	1.77891308480631	0.642722413794241	0.520404234585593	NA
Nol11	308.411192767047	-0.227794941694239	0.419248130596944	-0.543341580008705	0.586894640741395	0.927590075058177
Cep152	525.388973957356	-0.435492001979703	0.384699195569905	-1.13203252565827	0.257620760261409	0.811239889355335
5830411N06Rik	11.8517058889639	2.44524409041238	1.712017471722	1.42828220552731	0.153210647515919	NA
F8	155.583135665323	0.361472081355577	0.56960773313259	0.634598268825532	0.525690457527856	0.911327536113645
Fmnl1	9.11724754923561	0.506271676852001	1.57715408211303	0.321003307535882	0.748207884394864	NA
Car12	8.84298703029296	-0.45591288680224	1.48472292427715	-0.307069338896484	0.758790595007353	NA
Jakmip1	791.661808226511	0.441802594628755	0.387601787353074	1.13983631924356	0.254354499441155	0.80802029548367
Nasp	2353.06444124417	-0.409366522004582	0.359077751857488	-1.14004980783954	0.254265550992755	0.80802029548367
Smad2	639.28618333645	-0.307591360313871	0.3860627082323	-0.796739373565156	0.425602411753729	0.877695204153705
Dcstamp	43.043065711989	-0.358093933158064	0.742729935510578	-0.482132086021143	0.629712117812141	0.936438198965876
Des	5.43051086870751	-0.797901368304531	1.84536262321871	-0.432381884332749	0.665463882370109	NA
Ddx4	37.1861154206659	-0.369168399246656	0.84060728975665	-0.439168686430887	0.66053931266504	0.94579213071617
S1pr4	11.8545631186912	-0.324457766242628	1.39671620564912	-0.232300423615289	0.816304683439711	NA
Asb1	101.534878944024	0.0418027069286676	0.554977215707751	0.0753232848944213	0.939957495439326	0.991172498066799
Rtn2	24.0364127659522	-0.670766782707693	0.959682753373962	-0.698946376132607	0.484585543426013	NA
Ccdc115	34.4544263958876	0.58038391453541	0.804913364800625	0.72105140741348	0.470877886448753	0.894129033739383
Gm17801	4.70025484612494	2.22932972653185	1.99490437055346	1.11751207698911	0.263775438737448	NA
Fam216a	32.8992274981955	0.0127649971103715	0.820805883740524	0.0155517855844304	0.987591970554885	0.997382417755618
Tacr3	11.6644361433515	1.87453652616113	1.42423387712927	1.31617184246418	0.188116372172326	NA
Ngly1	104.613383091267	-0.376833931286246	0.601024727404577	-0.626985736366521	0.530668585022224	0.911712719941731
Cand2	113.882193055859	-0.298493892158813	0.542335795262201	-0.550385747661191	0.582054822068044	0.927427057760745
Fastkd3	202.119398478588	0.311284241728762	0.454393150382635	0.685054872562748	0.493309295458695	0.902954546258592
Mfsd3	5.11404777996559	0.991968611587727	1.8517966280377	0.535679024666379	0.592180402545745	NA
Aldh3b1	25.4858298332691	0.293956861790942	0.90952211072205	0.323199247523049	0.746544350743027	NA
Pole3	6.48893840231923	0.338260704019293	1.71563900193364	0.197163099951709	0.843699905760887	NA
Slx4ip	462.650766420324	-0.539206016686962	0.433042372414816	-1.24515763591478	0.213073811506342	0.776509446762612
Cyfip1	795.491257076366	0.0449435150593781	0.343718449064306	0.130756772532072	0.895967719837871	0.982591721804012
Egfl7	25.9512514503564	-0.603036037833117	0.927788401587613	-0.649971520231568	0.51571061813803	NA
Exosc1	175.676780233703	-0.26776709557392	0.490767920213405	-0.545608391553964	0.585335154818805	0.927590075058177
Gabrb2	41.7377164681972	0.872244805890078	0.918555362615269	0.949583271068891	0.342324042049072	0.844253628769462
Vps39	44.4029061983182	0.0418202647159444	0.719067541452102	0.0581590216567021	0.953621961422619	0.993775787151341
Ppcdc	258.128169905595	-0.469243741488047	0.411788169372451	-1.13952701021779	0.254483409167117	0.808175185710878
Ptprf	453.795010727753	0.394079604857437	0.482885406998941	0.816093423295977	0.414446705131612	0.875801550606537
Acin1	615.622264758971	0.266409890713336	0.362617050650078	0.734686607360942	0.462530378547682	0.890118069664612
Trim44	360.383924888615	-0.336301564880011	0.43876292561736	-0.766476712695857	0.443392702969451	0.884795197745129
Pank2	407.458116140157	-1.01722000274612	0.406092986277827	-2.50489429051649	0.0122487995581456	0.363248958661123
Mvb12a	82.7009340185458	0.684688683254429	0.562871293979014	1.21642139256076	0.223824438809398	0.782868853127789
1700028M03Rik	2.28633591779863	-2.00861530299834	2.85871507547402	-0.702628716037843	0.482287161967794	NA
Pex11g	101.109499983315	0.1660725046478	0.543691747936625	0.305453421498606	0.760020840055748	0.961000081674653
Stox2	199.413575521336	-0.22300170010645	0.460083982664657	-0.484697812809949	0.627890718210475	0.936264731102665
Mier3	290.170561705647	-0.314005698415371	0.397438231575767	-0.790074213973825	0.429484428076123	0.879661428600925
Fcho2	653.883312873404	-0.739347220935308	0.395028994988993	-1.87162772939214	0.0612581243379981	0.585465087867331
Morn4	33.1119755393369	-0.706765956918974	0.906170271695805	-0.779948293377947	0.435421310823088	0.883638557875593
Myo1a	4.95493257216064	-1.63346772746161	2.12495187681895	-0.768708103595694	0.442066613155392	NA
Tspyl5	7.97143530885514	0.996858301810962	1.50338384088889	0.663076371248981	0.507281642939672	NA
Lrrc9	19.3033828683353	-0.0796741503247217	1.11632716526995	-0.0713716845773029	0.94310194455828	NA
Nanos3	24.0437095798903	-1.01662957665229	0.969840908979744	-1.04824365237569	0.29452636328437	NA
Ffar1	1.11720125240011	-0.27830538439192	3.78053967526562	-0.0736152529261227	0.941316533991021	NA
Rtl1	325.235793810895	-0.0291211891070498	0.426692391629519	-0.0682486720605382	0.945587682561578	0.99233561649338
Mfsd7a	3.62407037827321	-0.12096656357323	2.21129169812257	-0.0547040282726755	0.956374260072952	NA
Dbhos	167.684217183768	-0.0983161428867001	0.453766567425894	-0.216666784078923	0.82846803555283	0.975732318101753
Ppp4r3a	975.055457434688	-0.14320571727275	0.353141234411237	-0.405519671220227	0.685095561898846	0.951250504027119
Cdc45	354.628438167453	-0.748469863911226	0.428944752714519	-1.74490970964124	0.081000586948723	0.624538216049095
Usp19	90.8652310768179	0.506729058195825	0.566790355605105	0.894032605150526	0.371304446275154	0.856131427347902
Calb2	21.6212774964377	-1.57768745554845	1.11810533296408	-1.41103651779034	0.158233846632348	NA
Anxa2	28.8349423183189	1.28956292915831	0.874579211164162	1.47449529178925	0.140348284443325	0.715797547820964
Rabl3	82.989635387935	-0.395401917458414	0.588546832280295	-0.671827449867412	0.501693551443344	0.904771253658242
Rbck1	234.328061501098	-0.552265963044503	0.43470089946676	-1.27045047231777	0.203924214347986	0.768483133645265
Map2k4	740.853493364993	-0.581728915484233	0.366604044218562	-1.58680441380352	0.11255694887141	0.680634553981135
Mmadhc	174.665398104295	0.164495004791047	0.452055010172997	0.36388271579624	0.715945591956668	0.955421747174123
Slc6a16	10.5130584701683	1.10779442250433	1.52041683463456	0.728612310301463	0.466238846126675	NA
Gpr137b-ps	2.07951528210127	-0.441369192286444	2.9055069408111	-0.151907808612301	0.879259649392048	NA
Tle4	2195.05276756266	-0.0957307940368291	0.366055519034565	-0.261519876245302	0.79369162367894	0.968392139587942
Ralgapb	494.862296410854	-0.372321568974238	0.39116583867608	-0.951825369603794	0.341185553500528	0.843328136189901
Mfap5	1.93058742564363	-3.48980045363024	3.2971263728518	-1.05843697177181	0.289856271341166	NA
Mb	10.9116176447414	0.589021671346258	1.37146938411951	0.429482187620553	0.667572353921519	NA
Slc25a14	103.048940240536	-0.291889776579785	0.572909410838116	-0.509486789809886	0.610411055559946	0.933683759556723
Ctnnbip1	96.3310058050428	-0.650305218153525	0.574445843614227	-1.13205661662032	0.257610632473305	0.811239889355335
Zgpat	54.3889706949144	-0.138513391058418	0.68660407812052	-0.201736918658536	0.840122399020708	0.978568457348097
Slc35c2	85.1493021945851	0.781406156122391	0.566955732993915	1.3782489719189	0.168126432013953	0.74272596683221
Psma6	357.323694655651	0.393973660950218	0.399248299827379	0.9867885752314	0.323746296669822	0.83588262446392
Ppwd1	162.62000430513	-0.459300813474662	0.471680633767202	-0.973753808390086	0.330178793202232	0.838702717721289
Lrig3	167.477389635208	0.0520125523708812	0.505382831160524	0.102917133634009	0.918028739235768	0.985781019990868
Ikbkg	202.794678118928	-0.342815799266069	0.442982180670094	-0.773881691465547	0.439000757462	0.883638557875593
Sidt1	13.2781040300803	0.926700019070738	1.28464148989397	0.721368589105142	0.470682767086766	NA
Trappc12	100.816115875639	-0.215569269792742	0.583479366540814	-0.369454829346845	0.711788736171143	0.954891674669191
Jmy	283.572078139792	-0.27651881182298	0.419383334370631	-0.6593462094481	0.509673475291957	0.90667566185053
Taf4b	331.761973651819	-0.286998463516659	0.415919761971947	-0.69003324621064	0.490173280266224	0.901460745997383
Trim46	12.3996493701676	4.03074078900193	1.5267134432577	2.64014233109859	0.00828712152299612	NA
Mta3	958.733310837758	0.21310276395989	0.369872781893515	0.576151515850769	0.564512773345495	0.923294439035279
Gpm6b	33.5174709020916	0.594661217143478	0.83482626774574	0.712317328908716	0.476268295663241	0.896154161659979
Zfp82	55.899224278859	-0.853524852208775	0.698063193599635	-1.2227042766823	0.221441411101926	0.782868853127789
Mfsd6	50.358679775413	0.21473984872342	0.756752652090435	0.283764910674879	0.776590546808722	0.963851711709068
Mmp16	32.5491362783241	1.42380029421871	0.947574199287858	1.50257393593954	0.132948948737865	0.70347495584006
Med8	70.2548847653606	0.12365772544735	0.634687383397046	0.194832493416672	0.845524083644382	0.979212581557465
Txnrd3	105.122494519635	0.112216118898843	0.588870812548886	0.190561523015759	0.848869137884158	0.979212581557465
Anxa7	425.677753059281	-0.198571632547573	0.40765566029089	-0.487106280839761	0.626183015648311	0.935978692331078
Naga	77.8630605889422	-0.0292071390990129	0.585536201399087	-0.0498810133843561	0.960217207590811	0.993870324953488
Icosl	31.3494436017944	1.30886150994288	0.829131144266726	1.57859407283564	0.114429195059811	0.681669369201569
Fbxo17	26.926397112886	-0.316118893577992	0.879684898927099	-0.359354689347907	0.719329766582189	NA
Fbxo16	19.7544836265009	-0.43066604300959	1.02668081378007	-0.419474131813127	0.674869656144367	NA
Tdrd12	862.699200137582	-0.931110698568198	0.357245101702882	-2.60636379373676	0.00915092112679832	0.328128452387339
Slc27a4	26.5258908571869	0.0497650051900129	0.948848162529244	0.0524478068834107	0.958171882123991	NA
Uba52	152.447375826354	1.47271619578355	0.56300538418708	2.61581192142592	0.00890155748027106	0.328128452387339
Jag1	147.053711405805	0.302333021013959	0.488394758026742	0.619034123616463	0.535893879307008	0.91303973798936
Mthfr	221.752709460948	0.294544742807421	0.435044619396711	0.677044904533873	0.498377463951548	0.903534554625836
Zbtb10	120.16587446214	0.729936531971255	0.52329763258974	1.39487833789517	0.163052530455827	0.738176825355839
Thsd4	72.2996155118032	0.600795104253077	0.716824962222521	0.83813362524417	0.401955659855534	0.869291589359213
[truncated: 13,489 more rows]
