# Supplementary material for: Transcription elongation can be sufficient, but is not necessary, to advance replication timing
Source: EMBO Rep. 2026 Mar 24;27(8):1964–99. doi: 10.1038/s44319-026-00735-2 (PMC13121604; doi:10.1038/s44319-026-00735-2)
Supplement: Supplementary file 5 — Source data Fig. 4 [file 44319_2026_735_MOESM5_ESM.zip › Fig4/4C/TRE_Ptn_D0000_129_DESeq.txt]

baseMean	log2FoldChange	lfcSE	stat	pvalue	padj
Zc3h14	308.166819927134	-0.455121265186015	0.295352084103358	-1.54094482376073	0.123330215341448	0.379912467153119
Troap	57.4239195726284	-0.0836262865249132	0.96074878574273	-0.0870428230208627	0.930637473408563	0.981054760387194
Clca2	18.27211352124	3.28105299461251	2.67051509114505	1.22862177618539	0.219213647013833	NA
1810013L24Rik	471.343582711638	-0.848619455826674	0.623570069621693	-1.36090472774217	0.173543799282735	0.461463157232667
Srsf7	338.385814015103	-0.819317474456757	0.86871185326126	-0.943140664399743	0.345608958441591	0.667196031419214
Fignl2	3.55525602586716	1.08288309411118	1.4691093067665	0.737101786179952	0.461060453030371	NA
Sema6a	138.170155449446	2.58311877371754	0.991025142702299	2.60651184557636	0.00914696600230262	0.104182392433006
Anapc15	36.1621432478765	1.30972021528017	0.915913869668628	1.42996001988049	0.152728494059655	0.430871318253938
Misp3	4.30084317274462	0.905182802907325	1.13047096930583	0.800713001469785	0.423297813990225	NA
Nmb	9.05108324594482	0.0178972743096223	1.08353174833865	0.0165175356763323	0.986821512549627	NA
Tcerg1	716.578541240146	-0.717619491202249	0.528359107498611	-1.35820407184736	0.17439893891541	0.462599840473301
Zfp712	49.9342338826525	0.611147543244371	1.03901927860916	0.588196538626753	0.556400380453748	0.821579994869081
Fam129c	18.7531963570726	0.246216157784111	0.560338939276625	0.439405760559788	0.660367553226362	NA
Atp5g3	155.874484178495	0.0104589426763403	0.928065023330798	0.0112696227240667	0.991008332353017	0.996291722985106
Pifo	23.7712208204464	5.22590095985128	2.0807554976625	2.51154014285773	0.0120205613599363	0.11436450150889
Vsx1	8.92319375988725	1.79963632791271	1.12425799296807	1.60073251795313	0.109436175599981	NA
Fyco1	141.936302696826	-0.203435102861267	0.236147608669677	-0.861474329582696	0.388976853532852	0.702384644831592
Tlr3	29.7097631444541	3.00850671591231	2.08217223845099	1.44488849690478	0.148489207898353	0.423354890571459
Ifi44	36.9315712550429	6.75117614562035	3.8932741003267	1.73406135084448	0.0829071981607075	0.296191585135542
Trafd1	24.5383236919438	0.885012237293826	1.03357248559414	0.856265283402052	0.391851059477036	0.704924383212002
Erfl	31.2891846580825	4.24949025278065	1.49571515676962	2.84110930717484	0.00449569001767343	0.0973332918929681
Krt80	5.37669308131629	2.09295339607312	1.35558891826047	1.54394401420665	0.12260189611402	NA
Armc8	186.389862384244	-0.215788328515679	0.186815852680834	-1.15508574577096	0.248055314802479	0.561925291747832
Ppil4	214.218974482991	-0.409764662316072	0.337917812778205	-1.21261634285324	0.225276537595942	0.53099204933172
C530005A16Rik	18.2940809108303	-0.335793959564788	0.711586304841973	-0.471894916020567	0.637001797077337	NA
Katnbl1	250.924772852955	-0.578927127475866	0.407830947549022	-1.41952721085807	0.155745369542377	0.435532262737439
Spag9	332.781014845248	-0.053762452621527	0.488724348909226	-0.110005676495387	0.912404873047608	0.97431443617987
Gm5860	42.0567329185955	5.73803649337398	2.56878891202498	2.23375165881212	0.0254994178904072	0.157269767937833
Taz	28.7184298466628	-0.244723313678064	0.840106923328758	-0.291300198679944	0.770821735506882	0.923643642283394
Gfpt1	161.986797449356	0.25098388158716	0.604186100477902	0.415408234960445	0.677843079263275	0.883285920622301
Abcc5	1040.23508231858	-0.340649528453457	0.517755414509833	-0.657935231398701	0.510579750658142	0.791760914831595
Kcnmb4	85.4021729833271	3.13521481112055	1.56866239519313	1.99865491818241	0.0456457039283045	0.209449730555279
Gm4013	3.25698191283269	-0.459812218440243	0.975351073413826	-0.471432524117551	0.637331894593536	NA
Hpcal1	157.520257668646	-0.229598609975379	0.284008372611059	-0.808421976664072	0.418847704895451	0.725707509835615
Tbc1d31	286.488027719438	-0.420172852350573	0.226607761738269	-1.85418561627148	0.0637126091887408	0.253492441532468
Tmem176b	7.45554551915728	3.35899514639593	3.12972135533325	1.07325693409478	0.283155852043655	NA
Cyp3a13	49.9603938183234	3.98585739810278	1.72847376402339	2.30599820550637	0.0211107326060724	0.142081282542555
Akap7	371.19233358756	-0.0177099085070495	0.405816655433252	-0.0436401716635862	0.965191229827687	0.989952364164081
Ablim1	249.687140606684	1.48922998736761	0.968053056771581	1.53837641124149	0.123956606422263	0.380881753615734
Lcn5	4.41501173487155	6.00701618756665	3.79732983893045	1.5819052972387	0.113671191480206	NA
Ulk1	692.686244066979	-0.018454110794035	1.05025409347948	-0.017571091518336	0.985981018742433	0.994764304239106
Cyp4b1	22.0794403531045	6.45121347517188	2.48401448409284	2.5970917305371	0.00940168126047416	0.104352539899839
Golga3	110.807274324586	-0.431152554185464	0.361510589270524	-1.19264156288054	0.233009780868986	0.541246362751326
Mir1193	10.2571707746744	0.523290865210149	0.861987732980009	0.607074608128194	0.5438014003436	NA
Wdyhv1	133.956699036877	-0.328571397235521	0.56174564568048	-0.584911338008682	0.558607334515188	0.823192191913044
Traf1	27.3074135186886	1.30164951908404	0.896345627181302	1.45217367008001	0.146453321833309	0.419150904054446
Rxra	89.7075760590653	-0.150771216186967	0.472301217891531	-0.319226820671872	0.749554520143818	0.915496400533012
Dapk3	55.2460072835038	-0.195970444234811	0.76871655555352	-0.254931993878682	0.798775624929357	0.934663451075271
Ap3m2	54.9754917118871	2.44857506920652	1.01429837547219	2.41405796205345	0.0157759524952696	0.125907839392176
Sirt2	23.6202093556254	0.495583781112355	0.738960403119927	0.670649982082904	0.502443533569902	0.785853728753576
Inhbc	23.8102263715082	-0.260008965528288	0.91267835768992	-0.284885648199654	0.77573175165851	0.925096250425056
Slit3	484.297672572399	1.39595686468716	1.18337433001907	1.17964098871797	0.238143033363405	0.548029857950868
Dcakd	200.62365484786	-0.437969854695838	0.52691570206453	-0.831195299323612	0.405863309894281	0.716888275066256
Vps35l	339.029231398838	-0.0182086432042365	0.201215113357903	-0.090493417220846	0.927895124788996	0.980109279877719
Cyhr1	10.5572704881269	-0.260919413448938	0.785469992470833	-0.332182535233676	0.739751430589701	NA
Taf10	18.4116315672395	0.835943760878077	1.19452426706109	0.699813125550614	0.484044016642718	NA
Hagh	21.0505126165505	-0.139113676888702	0.505519736869134	-0.275189407539819	0.783170724484014	0.928038664879664
Ogfod3	73.7192280286582	0.507966609952931	0.415883127090272	1.22141673192399	0.221928275255635	0.528007792429763
Syn1	220.768783273247	-0.122732411565823	0.259999636416765	-0.472048396902717	0.636892244341695	0.863784744020564
Glyatl3	2.91559227839543	4.0814694938909	2.40039468761084	1.70033266402255	0.0890683697196672	NA
Sqor	35.2670731012467	4.59610466571661	3.36120641930344	1.3673973247585	0.171500800427458	0.458864649387689
Fundc2	58.1469087478387	-0.616587551759859	0.520487034911741	-1.18463575536404	0.236161493623963	0.545737701909571
Rab5if	92.9520443887976	-0.359677236392332	0.562597600443327	-0.63931526922423	0.522617857178476	0.800089304075489
H1f5	115.823961761521	1.14721388471756	0.830873209372419	1.38073279024616	0.167361135286853	0.452127368493529
Ankrd2	7.26642267667286	5.43647116655075	2.16292871667267	2.51347680792454	0.0119547637974578	NA
Pop4	51.2430639058096	0.29084611311382	0.371974131861602	0.781898761772049	0.434274072778412	0.738254937786727
Carnmt1	415.337372739664	-0.666965974675291	0.620903094844251	-1.07418690648111	0.282738919615701	0.604519739044707
Iqcm	1348.67732309749	5.81078571684695	2.03181822822588	2.85989447093442	0.00423782001915069	0.0973332918929681
Clcc1	114.473436524176	-0.300654806777374	0.230044360775956	-1.3069427381886	0.191232159703482	0.486671569422631
Ilf3	480.310817629854	-0.187944315672391	0.643082402030227	-0.292255417158122	0.770091343376189	0.923202894922486
Tpd52l2	246.445101205582	-0.650732544905443	0.540827564210621	-1.20321630768808	0.22889262583013	0.53519778899738
Arhgap25	62.1074090168896	4.53888505661346	1.90679900237348	2.38036890671943	0.0172953136932254	0.130452494988676
Banf1	38.3205768420269	0.0894790977150719	0.810502286682684	0.110399562327334	0.912092500220535	0.9741356645712
Tbc1d23	243.512087212439	-0.668297219917419	0.245839492058397	-2.71842906248224	0.00655927190563212	0.0987320773800158
4930473A02Rik	16.6331504474609	-0.0897964383135745	0.732439304121047	-0.122599153006041	0.902424525187873	NA
Pard3	3960.87802631188	-0.107020088455127	0.325560114186254	-0.328726044105946	0.742362767025608	0.912841316452349
Rorc	5.97299549321559	1.04159466006502	1.003075541949	1.03840101418601	0.299083397601719	NA
Krtap4-6	4.9919127793976	4.92326406190522	3.03161009671656	1.62397666746045	0.104380788343654	NA
1700017L05Rik	3.25306840668858	5.55799222721305	3.78671512406721	1.4677608547546	0.142169194052905	NA
1700123J17Rik	106.594731053979	0.204515186640798	0.350058308565901	0.584231774068281	0.559064386899569	0.823307882673839
Evi5l	73.7098605719782	1.78380695152849	1.13849287812417	1.56681432603036	0.117158097798099	0.367255337203233
Pex5l	128.897872194757	3.54025361594108	1.61435850281096	2.19297857927883	0.0283089224583851	0.164350720449544
Mtmr1	118.612266288849	0.895572655158988	0.90720192711841	0.98718116484126	0.323553833675706	0.646664982964198
Mtor	300.078681237075	0.0102349033601778	0.196678746960826	0.0520386850045184	0.958497868981472	0.987923372645689
Zfp758	17.3381310621906	-0.294515207939597	0.479501634961714	-0.61421106095522	0.539075865112896	NA
Plekhh2	250.162830184027	1.43547138768325	1.12978149794061	1.27057434583577	0.203880118360754	0.503448903377956
Adgrl3	765.453433225143	2.64717089375507	1.41757888301796	1.86738877495083	0.0618473162083472	0.248498633733987
Golga5	107.318985267539	0.0380059820465249	0.60169968929829	0.063164370403528	0.949635616400045	0.985362042909243
Plekhb1	49.5019478003855	0.371776021578359	0.43846600888833	0.847901579693592	0.39649278472602	0.708813916828638
Nufip1	388.380308972418	-0.537566662519744	0.533613281559525	-1.00740870045188	0.313738412002381	0.637164404335316
Smap1	192.971152402197	-0.192200316907788	0.317384897711417	-0.605574866018189	0.544797096542969	0.816141000700261
Tepp	5.77977429398824	2.8471254701095	1.942693312925	1.46555580912705	0.142769337694764	NA
Acox2	22.2418343050239	2.6806182384992	1.34497964948102	1.99305486855028	0.0462554392155506	0.210452331458751
Hars2	74.1209601163391	-0.161050105654069	0.343710158758499	-0.468563705640217	0.639381525089076	0.865473632510543
Gpa33	330.928937113399	-0.320437574166217	0.53703489747985	-0.596679239412443	0.550721555918534	0.819393827447589
Sdhb	122.501136706955	-4.03946461556229e-05	0.75415938143916	-5.35624791652633e-05	0.999957263324856	0.999971681363303
Gmpr	23.542024915311	0.369699792129358	0.931829648196571	0.396746114319137	0.69155469075953	0.890961886707239
Krt90	6.2252988302248	6.50936726886798	3.8155420424774	1.70601377114993	0.0880055156275061	NA
Me1	206.655171012526	-0.256330723454868	0.179215418304731	-1.43029392158108	0.152632678631635	0.430871318253938
Klk11	11.987084530406	2.22582230180892	1.04210972436439	2.13588094398265	0.0326891192139819	NA
Magt1	375.65410610295	-0.387269152867333	0.496492748766183	-0.78000968559908	0.43538517415195	0.739208784815842
Mcam	41.7013849498952	0.155229655336183	0.841930021776903	0.18437358369591	0.853720391712114	0.953306917963677
Pbld1	27.3610490269116	3.19807260376012	1.59286292693263	2.00775129465699	0.0446697268358264	0.207450286341917
Tab2	391.7040809825	-0.474630963894342	0.382938460491094	-1.23944448746584	0.215180934877574	0.5194955568088
Mettl27	98.6574584356603	-0.29162002603863	0.880596681794224	-0.331161849763562	0.740522235338333	0.911569979330066
Trmt1	212.745325224581	0.0946287928586712	0.78163582616564	0.121065065969248	0.903639498922651	0.971516952051633
Vps37c	143.576186543045	-0.297568072012773	0.282852183160397	-1.05202678193235	0.29278726228335	0.615386378744713
Sec23a	286.071724198107	-0.255451230319826	0.182718533394111	-1.39805867294718	0.162095448776702	0.445196553205588
Rara	123.428098627109	-0.0966212467799837	0.516721771178527	-0.186988921638839	0.851669319000947	0.952624979844579
Med1	429.476957823255	-0.918914775955237	0.589696236268538	-1.55828496001589	0.119165712612924	0.371174580112518
Ap5b1	6.45527153936098	-0.626486342504251	1.19739119602427	-0.523209411080013	0.600828533011623	NA
Bag5	10.8346041440682	0.110044569953179	1.33334151980118	0.0825329207250582	0.934222940670982	NA
Pdcd2l	121.077441498995	-0.0625116887854964	0.467870763839138	-0.13360888009448	0.893711861854269	0.968824602623115
Ctcf	486.220852102597	-0.216215048897554	0.460924293206342	-0.469090156636115	0.639005194665086	0.86522565145061
Mnd1	167.41352677007	-0.00277485620567112	0.478734643146219	-0.00579623021938606	0.995375303292545	0.99797878531209
Tktl1	30.2388004822747	4.19185584887415	1.65701477246547	2.52976371637115	0.0114139362833047	0.112528137335798
Lix1	41.9353425414854	3.12443755389073	1.55422277752447	2.01028938648503	0.0444005695466725	0.206893341912987
Ctnnbl1	14.881244244042	0.901546016239047	0.744565333064647	1.21083533734812	0.225958518957089	NA
Snph	27.2479589456407	5.1870692238239	1.98843007810207	2.60862540802787	0.00909066947656133	0.103805095807123
Ppm1m	18.6747025665425	-0.446937903203734	0.722635776089646	-0.618482945339657	0.536257036538737	NA
Prkar1a	216.375908481391	-0.367880108406542	0.520509605889347	-0.706769105207922	0.479709976765931	0.769385615601542
Slc27a3	12.6926643937012	0.273352485789138	0.449139858866347	0.60861328691489	0.54278079536233	NA
Impdh2	77.7602700875937	-0.150510211313802	0.747026975981721	-0.201478950764805	0.840324086809018	0.949299448257987
Tiprl	177.972113774522	-0.3523165204899	0.219073830491189	-1.60820906677884	0.107789398095092	0.34975603824192
Uaca	241.513831585795	-0.00406035189475095	0.306746890602884	-0.0132368151695708	0.989438857951615	0.995675839019823
Smim31	125.148852589674	3.7665009191299	1.56003899993124	2.41436330713266	0.0157627362772102	0.125877109664709
Calca	46.4036541057637	-0.378712431150374	0.995381049111353	-0.380469802482655	0.703596708263927	0.896998989640767
Phf3	17.009272002189	0.0278308962207426	0.560447442102425	0.0496583517561248	0.960394645970427	NA
F930015N05Rik	3.62057419070651	5.71792410510937	4.00851885016315	1.42644311249195	0.15374047662926	NA
9330020H09Rik	18.878941897844	1.06118179448473	0.806499173704219	1.31578782605661	0.188245266444079	NA
Gm13884	3.41986178553433	2.89338124970089	2.39828519173669	1.20643752447376	0.227648834715821	NA
Ube2q2	296.950957086472	-0.47719771617884	0.412797085623327	-1.15601038088306	0.247676910887884	0.561250663013516
Rfx3	511.913913169058	-0.0562877979835866	0.624859326360923	-0.0900807519532395	0.928223044742949	0.980258902915006
Bri3	107.34886127599	0.0737228653171706	0.641710803872295	0.114884874732204	0.908536373923519	0.972899600475303
Fbxo27	21.5824606287694	0.036811063985029	0.529306300336584	0.0695458640141274	0.944555126797354	0.983864121475559
Eps15l1	1074.03483561616	-0.130888595366709	0.552710853610998	-0.23681205916544	0.812802595768425	0.940756707468793
Tmprss15	114.76521563736	5.72181587565026	2.94458052787597	1.9431684144762	0.0519958130433863	0.224629934845102
Max	342.282736300022	-0.429102654286978	0.580097932038149	-0.739707264218895	0.459477639365399	0.756045479073331
Ttc8	47.3098972600877	0.384513032709352	0.930099041701465	0.413410847092099	0.679305628750412	0.884104445452277
Vti1b	103.563128799303	-0.105774756183745	0.405834883859222	-0.260634953747438	0.794374031854551	0.933548602217202
Cpsf3	175.492794826431	0.128856854127876	0.442156676110774	0.2914280414384	0.770723970845059	0.923643642283394
Nlgn1	376.019256363299	5.4015502632985	2.01775127254857	2.67701492091042	0.00742813268732965	0.100776641688059
Casq2	59.6958095311411	0.540402736936645	0.569166071156605	0.949464074410637	0.342384635436223	0.664402180228536
Pidd1	58.198429786037	0.111178848754651	1.05130826219561	0.105752853613515	0.915778444308385	0.975683545973133
Asb4	55.8377426094386	6.42386106242404	2.13749801401592	3.00531790921056	0.00265303395634904	0.0973332918929681
Orc4	569.699687942215	-0.956507088677156	0.372267789527847	-2.56940599102143	0.0101873028377258	0.107724114979571
Mapkbp1	53.43591034103	0.231182731319073	0.601241979575131	0.38450863241858	0.700601499010878	0.896254225579767
Mospd1	62.0334456682791	-0.497284372060505	0.4995590132706	-0.995446701691553	0.31951905429107	0.642560144423271
Banf2	18.5159299767438	5.83293735396662	3.12285344157166	1.86782295842581	0.0617867522464242	NA
Dclk1	241.438491015286	3.53622402523635	1.58409936563589	2.23232462681837	0.0255935153782434	0.157370070700343
Gpcpd1	236.397734602612	-0.508241775574266	0.235866393039123	-2.15478673763398	0.0311785265449477	0.17161333177977
Sinhcaf	337.388741276704	-0.524081944419059	0.665922703650461	-0.787001166270712	0.43128118343607	0.735772925283167
Acbd5	145.840700132389	-0.215593631935653	0.38641234199884	-0.557936712943555	0.576887600789734	0.832865310001195
Myo7a	36.6612913387294	4.08190245123707	1.769002020674	2.30746059277074	0.0210291566743639	0.142026063167563
4930548K13Rik	92.1316541652816	6.45299615007261	2.65695820055856	2.42871572037378	0.0151524080061056	0.123599415103776
Luc7l2	811.589829873917	-0.646102373799391	0.628145309310217	-1.02858743705162	0.303673583905018	0.626771548488082
Dnah8	260.973217933058	0.0511861137168427	0.440223297928232	0.116273068594356	0.907436128968651	0.972733414890489
Evc	56.8235643507771	0.278216791880903	0.61196286021499	0.454630190765437	0.649375310995243	0.869823265816799
Shroom2	233.198853144128	-0.382139455537081	0.393346014431834	-0.971509667103299	0.331294541540399	0.654209769992081
1500009C09Rik	7.05990006689114	1.87699216664017	1.29511112580523	1.44929043480586	0.147256491182782	NA
Kmt2e	215.716507046857	-0.432175168853972	0.279099586480426	-1.54846223279618	0.121511047891346	0.376289270654143
Setd5	633.668921504489	-0.564345184765941	0.63821191163077	-0.884259874316537	0.376555943572012	0.691853982448098
Pcyox1	42.8852481152075	-0.268465058072405	0.411746532097029	-0.652015347172714	0.514391271921093	0.794537960276354
Arpp21	150.03324701341	4.67466527258331	1.97365667668179	2.36853011357709	0.0178589264797383	0.132331660241766
Iyd	6.03429031784418	6.46516221533476	4.0029015781909	1.61511895534955	0.106284936793529	NA
Smim4	48.7155969865334	0.0239963543721576	0.374237238453706	0.064120701807514	0.948874118105243	0.985179737899171
Smc6	341.826601165123	-0.43008269737801	0.253417612607492	-1.69713025449477	0.0896720374617345	0.312347920842112
Nsmf	2.63502063195471	0.700211939217033	1.8558205763803	0.377305838791144	0.705946333576879	NA
Hmbs	88.9987050042411	0.316897861090926	0.551519575913536	0.57459041334302	0.565568337126061	0.825862500105851
Slc35b1	54.072163389022	-0.471920305626175	0.740391175252273	-0.637393206996798	0.523868752029376	0.800727399894781
Synj2	114.021073115826	1.09599659885008	0.812764367367674	1.34848012887145	0.177504007163719	0.467317111906051
Suds3	129.442515847869	-0.528053326937512	0.793398711374106	-0.665558589102021	0.505693282835756	0.787757530557048
Ptk2b	183.419707632672	1.20340115030275	0.950228741183846	1.26643312093832	0.205358059260106	0.505589360039537
Gfm2	307.855309616396	-0.304119523876566	0.169684869084343	-1.79226070961814	0.0730912138889604	0.274655624676488
Rlim	665.242161501675	-1.01752502953898	0.873276065467066	-1.16518140113546	0.24394557247879	0.556502184378352
Ddt	65.8539656657679	0.140740463081776	1.76814393543816	0.0795978541457933	0.936557101946613	0.982835442145916
Epha3	282.884804732435	5.42464670996185	1.92254548992083	2.82159602381384	0.0047785329446323	0.0973332918929681
Gatad2a	1316.41934959508	-0.0808166087713188	0.624548066866254	-0.12940014237307	0.897041035031092	0.969696091918111
Shc1	96.6715063884973	0.000787817794713237	0.583169782563352	0.00135092355308662	0.998922119282022	0.999665918328397
Anks1b	1222.49267282045	4.75366822811789	1.78299991583608	2.66610681576438	0.00767353077037888	0.101248137670734
Cdk6	1157.58156852137	-0.461883724394615	0.315424603903017	-1.46432370423656	0.143105523417451	0.414333958365046
Kdm1a	665.728050468486	-0.484630851877635	0.375363917377854	-1.29109599895237	0.196670391295234	0.495256944540088
Olfr192	4.82743225427535	6.13937474961312	4.00500413725499	1.53292594444634	0.12529410256262	NA
Scaf4	503.267335491552	-0.782893211768499	0.610544081692486	-1.28228777453422	0.199741714987867	0.498797593726669
6030466F02Rik	9.54746342267622	7.11745586435051	2.64315992521453	2.69278290596541	0.007085839111331	NA
Plcxd2	46.435259499771	0.0983941036228833	0.760270635602783	0.129419839482385	0.897025450059909	0.969696091918111
Morc2a	385.349265952043	-0.929353429763612	0.508230449717163	-1.82860635422535	0.0674586001119183	0.261960007369021
Atp6v1c2	35.8678709566685	1.99415588028462	1.20099052833751	1.66042598441228	0.0968287863782623	0.328324200013458
C5ar1	8.27150917334455	6.91694705759567	3.18731739917569	2.1701469264983	0.0299957171993231	NA
Map1a	17.0932251533933	1.35011040921924	0.557352362044404	2.4223642011078	0.0154198878257178	NA
Runx2	162.748641619499	5.86890455511182	1.9588472226942	2.99610122071681	0.00273455646140515	0.0973332918929681
Gja3	17.3214173167723	3.44303037202841	2.12616854690988	1.61935909410024	0.105370022769653	NA
Ackr3	32.513554235588	1.24321676919267	0.842237210139416	1.47608862945734	0.139920100942202	0.40882592275793
Socs1	4.40632386401848	0.725462306550541	1.29624219234519	0.559665709722054	0.575707475620729	NA
Sort1	116.120759233914	1.0216272827139	1.07934248868061	0.946527440018351	0.343879633324301	0.665477648938605
Rangrf	8.09530025167295	-0.202905602467697	0.788776925377813	-0.257240793866413	0.796992894348661	NA
Phyhd1	49.2820551387908	-0.197841620271749	0.378573026808402	-0.522598300094627	0.601253823740544	0.845934243920137
Slc4a9	38.8587171853396	2.34563087112565	1.37352966545836	1.70773950509681	0.0876846884240077	0.30745687775076
Specc1	377.543072876321	1.1504708264967	1.15582845797543	0.995364682845658	0.319558928967645	0.642560144423271
Gtf2a2	113.262008579518	-0.763339301182204	0.514304760523306	-1.48421589643756	0.137751653892027	0.405768487026094
Deaf1	321.976552984661	-0.446815582540543	0.65888537988216	-0.678138559730153	0.497683844063368	0.78259682467768
Mtarc1	29.3946714533453	4.78954862538891	1.7998661224308	2.66105826744513	0.00778954758813782	0.101248137670734
Set	588.993227446949	-0.0171938342390671	0.853810946157454	-0.0201377533474446	0.98393348342885	0.994262127170136
Glra3	487.690919131734	6.36469623845763	2.06965506982782	3.07524491942859	0.00210329756401882	0.0973332918929681
Dnhd1	74.639922272348	2.33378203091637	1.54219303650565	1.51328788009854	0.130206549932593	0.391668762554621
Pgpep1l	41.8925637066956	1.58926358575963	1.58891405556857	1.00021998055202	0.317204061865121	0.640375124281842
Notch3	81.0793018148341	1.32224443546575	0.805585720271917	1.64134542382335	0.100725731963174	0.33543981168693
Gtsf1l	55.7178352278318	0.217668016826077	0.519524709209764	0.418975292161112	0.675234189721194	0.882322904775845
Rnf212	71.2066702549631	5.24529010453889	2.00585440355582	2.61499044758206	0.00892299509831004	0.10313718948143
Tceal8	80.8878393237382	1.10642496096468	0.448938318900451	2.46453669554106	0.013719051493213	0.118442316372817
Gm5087	137.458825924965	5.71338405215899	1.98539479908597	2.87770676884481	0.00400577297738529	0.0973332918929681
Slco6b1	84.5391028833972	4.26371217123123	1.83375248923053	2.32512958879218	0.0200650319190563	0.139654108384006
Ranbp3	315.134378942855	-0.289864746270513	0.714059751706105	-0.405939062631577	0.684787375398145	0.887002922643704
Parp6	63.0785357247935	0.0944464536985411	0.578529785390214	0.163252534413311	0.870319604492663	0.960461664447441
Gng10	6.97753507878983	0.235015674721713	0.809402488800412	0.290356995405366	0.771543139856589	NA
Mrps18b	41.6458491303522	0.0605695417080412	1.18934616208122	0.0509267559261733	0.95938388502214	0.98820657684684
D16Ertd472e	105.437659942723	-0.0632287337174865	0.390130215102692	-0.16207084524546	0.871250064755561	0.960722939435318
2310039H08Rik	13.9212874876453	-0.427325008171642	1.33873526124386	-0.31920053242984	0.749574453245081	NA
Rps10	508.258344363381	0.262564999103802	1.14391581448346	0.22953175030836	0.818455646077149	0.942555735605283
Arih1	826.523883960949	-0.738069505434966	0.353751097515889	-2.08640908994442	0.0369415822987561	0.186473373551214
Dancr	26.9269950358757	0.707557089484541	1.95551139690438	0.361827136678733	0.717481212040664	0.90278529683461
9530026P05Rik	182.715212169078	2.83736130332176	1.31043847983919	2.16519992885888	0.0303723777962443	0.169907089955495
Itgal	43.5981135596305	1.89710471604231	1.36724084452365	1.38754245357793	0.16527641514796	0.449841032723488
Sirt6	64.6407668102847	0.664539693006111	0.633944565406101	1.04826151886074	0.294518133839834	0.617521193585232
Rgs12	101.383454606187	0.348376357774771	0.560946610835588	0.621050829161493	0.534566180174559	0.807617970047895
Hfe	10.0076712046612	2.6478494572489	1.69604993138621	1.56118602893063	0.118479864438749	NA
Tdrd7	56.0734675226454	2.93809923411579	1.63095709956242	1.80145709222154	0.0716308644372679	0.27141776657369
Ak2	192.862853288729	-0.323490404115497	0.647852508756687	-0.499327238442461	0.617548869134155	0.854776833947118
Znhit1	26.5142875515112	0.77517963581183	0.74838478049889	1.03580358127416	0.300293786481604	0.623327542883042
Prx	81.779057124573	0.0695864198587471	0.251729130385704	0.276433719657814	0.782214960772339	0.927547714023382
4930509K18Rik	2.67996236738907	3.95710329844099	2.55153489857271	1.55087171280884	0.120932430549663	NA
Zxdb	1.78062794195357	-3.0009549417749	2.13733952277817	-1.40406094108726	0.160300703288441	NA
Alas2	261.069899529294	0.0601014249686331	0.400847449379311	0.149935904698151	0.880815184046147	0.96449047365001
Fiz1	123.140067397657	0.487760348996102	0.539103040140978	0.904762749749196	0.365591089815836	0.684800385212582
Serpinh1	32.9983550031661	0.0901081234837433	1.06487009067702	0.0846188885129216	0.932564382064532	0.981423987097282
Vmn2r65	26.4967804430705	6.47774980673434	3.01945206204066	2.14533950983028	0.0319257117041064	0.17336628901139
Myh3	28.4695767534331	3.2672638407438	1.54907973626153	2.10916440533193	0.0349303931624274	0.181050707328586
Grm5	556.518456027289	4.86638520663719	1.81287383347611	2.68434852816321	0.00726713048384175	0.100776641688059
Apol7e	6.34769914641821	4.33737559076488	3.26180628934148	1.32974652876782	0.183601798935447	NA
Vill	21.9355835263934	1.38334343625828	0.982928312167881	1.40736961092032	0.159317817527735	0.440945524623716
1700123O12Rik	444.357818704191	5.42591713001629	1.80922352479912	2.99903083043248	0.00270839898761009	0.0973332918929681
Wnk1	498.503933242833	-0.585802905804793	0.416026326270378	-1.40809095197518	0.159104139903214	0.440535566604697
Tex14	330.057510401257	-0.499093004061896	0.468028465152924	-1.06637318287643	0.286254979299764	0.608744766105828
Zbtb37	79.9420313924196	-0.164959459714937	0.393403985559932	-0.419313138071417	0.674987296087326	0.882322904775845
Egfem1	709.630635668246	6.27906876498505	2.0433843734377	3.0728769616758	0.00212005879338178	0.0973332918929681
Eya1	534.08280857719	0.0217726918591902	0.389255455797445	0.0559341983135105	0.955394227150207	0.987240516556579
Adgrg2	150.949645294641	3.69311464170772	1.59584506829738	2.31420625665619	0.0206564109408584	0.141056035312273
Nkain3	682.702062161199	4.12117372629451	1.73749088503008	2.37191099061401	0.0176963532496232	0.132081475279297
Cd2bp2	164.647455289114	0.305493301144482	0.710587675912837	0.429916407925367	0.667256449432557	0.880023309664317
Sapcd2	17.276312885904	-0.39205437650304	1.4102765937391	-0.277998215558252	0.781013728563544	NA
Kcng2	45.8130621425734	5.27554464825187	1.70862756223412	3.08759191579106	0.00201785358215449	0.0973332918929681
Tecr	675.147928478498	-0.137059831185712	0.592484980229136	-0.23133047378299	0.817058073995717	0.942555735605283
Asmt	2.31216324661101	3.72075488971928	2.34029015014391	1.58986905512142	0.111864324189017	NA
Tfg	146.410363887825	-0.53814507301108	0.16651714384713	-3.23176977804231	0.00123026131655836	0.0973332918929681
Gm12530	7.77349586175913	0.716232508979436	0.885070862083898	0.809237474266261	0.418378563429025	NA
Trpm3	618.314998965593	4.34620735898346	1.53120934765719	2.83841485531246	0.00453382135771777	0.0973332918929681
Trpc4	165.171788280797	6.26037061768399	2.0494123278886	3.05471501878479	0.00225274468402971	0.0973332918929681
Mtarc2	164.056382419801	0.315650967336671	0.461147210505504	0.684490679214255	0.493665373089891	0.779713849641637
Itih5	91.9630655768514	4.64152429101929	1.8027652833934	2.57466922276338	0.0100335991074905	0.106975308428185
Adcy4	6.62527961333549	3.05751004524766	1.81716008338652	1.68257605546209	0.0924571902340743	NA
Mical1	63.7429467366357	0.0932241304142949	0.905485425259577	0.102954865770004	0.917998792423543	0.976108485352205
Zc3hav1l	55.1758970679509	-0.532449820549162	0.340946422816074	-1.56168179196999	0.118362970291249	0.369437603510077
Gbp5	18.5971119125018	3.99772264285268	2.24892605209872	1.77761409234508	0.0754672576749264	NA
Wnk2	137.066861044512	1.57437722861463	1.08747427667387	1.44773744297658	0.147690493990736	0.421440664046535
Sec22a	234.785332946091	-0.563678887441687	0.225188277404153	-2.50314489697008	0.0123095137041282	0.114971677697977
Ahsa2	46.8706230332057	-0.616842175251883	0.578409531447639	-1.06644538465342	0.286222354950329	0.608744766105828
Tfeb	343.727658060838	0.0071780935868591	0.608855368611959	0.0117894888620649	0.990593566760942	0.996291722985106
Tgm1	37.0610885820237	1.0037483453089	0.478006728828073	2.09986237593305	0.0357409492779184	0.183133190352735
D7Ertd443e	90.5524585803075	4.83839030388047	1.84234712592286	2.62620992309299	0.00863415501564214	0.102060724195453
Tlcd2	7.11884125958212	0.98733030206689	0.782240687611498	1.2621822384126	0.206883218399022	NA
Cbwd1	190.960043733222	-0.44197385854733	0.320751000841229	-1.37793446439191	0.168223522973683	0.4531745920648
Lrch2	256.592698417906	0.28931394903317	0.572370621247291	0.505466105864599	0.613231498654945	0.852309342494566
Zdhhc6	119.733374427758	-0.638047406841842	0.314158114952058	-2.03097541166241	0.042257488945009	0.201540330525522
Cbx3	276.002642615091	-0.619855049163655	0.706954530407657	-0.87679620470955	0.380597340915931	0.695100116461249
Fndc4	4.3447918576945	1.55934726917681	1.4985344887014	1.04058150208348	0.298069819968221	NA
Slc25a28	119.059518911767	-0.248320010860576	0.55059183734268	-0.451005616173031	0.651985501249289	0.871475398984629
Gbp4	11.0040076912316	3.31410554884877	1.27142847374405	2.6066000701475	0.00914460985643512	NA
Cdkl3	124.014723834449	1.30558940557678	0.933896728025667	1.39800190577485	0.162112494894951	0.445196553205588
Etfrf1	51.4015665596367	-0.116352718602731	0.697657084710648	-0.166776373597623	0.867546009440036	0.959418939099324
Gm10549	8.06260706990996	2.67486251047138	1.4275013957514	1.87380728203309	0.0609569923582289	NA
Atn1	16.3029912804244	0.64697654718706	0.633227807807087	1.02171215352589	0.306917157161633	NA
Zfp111	156.546553542224	-0.772373632851509	0.758134094532072	-1.01878234790143	0.308306307810982	0.632230207046017
Sema3b	27.9945875873453	1.07165306055854	0.340248160435226	3.14962190886718	0.00163481885302456	0.0973332918929681
Rbm43	18.0647559464448	1.32733467019127	1.09437514046568	1.21286990275241	0.225179564285414	NA
S100a3	18.1860890724294	4.04387846576052	1.79255698312941	2.25592742870623	0.0240751764238221	NA
Kif18b	216.836338856198	-0.45192006272896	0.617053744065584	-0.732383632828144	0.463934445823316	0.760274217391665
Hsh2d	13.8703430708549	2.11679321879765	1.32121714577836	1.60215391206613	0.109121578732849	NA
Sgsm2	72.063089698661	0.0746662158223103	0.339462696889005	0.219954111325298	0.825906893328791	0.94390163124948
Sem1	284.778844375742	-0.722459090903121	0.805114247029141	-0.897337357485579	0.369538927980676	0.686747284280171
Shd	1.9066655956509	1.5363010584915	1.69217965611704	0.907882950216277	0.363940066523689	NA
Gjb5	26.3841045646276	0.425686250662841	1.04187475199848	0.408577182474484	0.682849978437957	0.885955103859702
Rnps1	216.035894089279	-0.304543871536137	0.903333590790289	-0.337133341039277	0.736016384624857	0.91019646127183
Gpr83	9.28577573510651	3.54423773034996	1.59562292586747	2.22122512336248	0.026335717381593	NA
Rab23	115.157403248491	-0.638273171536271	0.528660636589973	-1.20734007293097	0.227301203999065	0.533146279537074
Ext2	307.363220406254	0.22243561747241	0.426458331047652	0.521588162965341	0.601957106702675	0.846443138112989
Scin	78.3293001611316	4.85236943109081	2.02443462331695	2.3969010286637	0.016534389087501	0.128553649003405
Clec11a	15.8508992695874	2.20608459836324	1.00351488580201	2.19835762236864	0.0279236311002922	NA
Map7d2	112.455353947606	0.640982549566697	1.22242298946116	0.524354135264783	0.600032250581132	0.845552539982596
Tectb	4.60623308185465	4.8084586427652	3.0049363800397	1.60018650468123	0.109557215062146	NA
Spata3	2.69790630579808	3.16344610422529	1.75079132325807	1.80686645073062	0.0707831046400832	NA
Ola1	328.030918989332	-0.437242571161673	0.269184364897356	-1.62432380249276	0.104306719831185	0.342758512110299
Lrrc46	16.8904805197542	2.88842453775657	1.73842394558402	1.66151907024394	0.0966092421121197	NA
Tmigd3	42.3296876780658	6.33197510602524	1.98724667523238	3.18630554774223	0.00144102320420852	0.0973332918929681
Dpep2	13.302472856889	3.87570381481176	2.28289636942918	1.69771342524008	0.0895618626568404	NA
Slc25a51	69.0117648862232	0.397085678268299	0.290266215211569	1.3680051534033	0.171310463019402	0.458556586931042
6720489N17Rik	72.423730833839	0.196994961258485	0.764220673149078	0.257772353169588	0.796582602559597	0.933833367488804
Zfp703	6.04380235879993	1.36791419908029	1.16455701975329	1.17462191707031	0.240146010835006	NA
Slc35g2	12.0461674914882	1.61284425968552	1.50316028483874	1.07296891486096	0.283285063496993	NA
Clasp2	925.257109023846	-0.290907524060021	0.263618463075364	-1.10351726000639	0.269802600307065	0.587040140541842
Pak6	9.62245459341148	1.20491746363592	0.640913157768149	1.88000113436865	0.0601079233227136	NA
Smim19	90.2082671133433	-0.247090186082284	0.614221750635394	-0.402281726146422	0.687476701713327	0.888602314967024
Heph	120.658590237652	5.26555948995116	1.87080985469989	2.8145882793609	0.00488397613528511	0.0973332918929681
Cd209b	10.2083301077242	7.21131980331127	2.52680743496358	2.85392535399723	0.0043182676508359	NA
Prame	20.1579586812726	4.80991856493307	3.81518785938185	1.26072915468765	0.207406446101147	0.508473059205754
Sh3d19	458.79417476395	-0.295126711628673	0.265074388681185	-1.1133731670457	0.265548194306434	0.582023439575745
Dab2	143.846328787195	4.94318566926814	1.81586281940711	2.72222417708962	0.00648441383583201	0.0987320773800158
Arhgap44	763.732740865404	-0.463058114483827	0.296172784031808	-1.56347287613738	0.117941410646567	0.369034461981638
Ppp1r32	3.3532419112236	0.738999886844354	1.18087808610102	0.625805403235448	0.531442587364077	NA
Tead3	22.2185003182352	0.0348081217781468	0.610391045538261	0.0570259377698636	0.954524533404226	0.98705930052726
Gps1	56.133254174756	0.357923423771753	1.03107971710786	0.347134579250298	0.728490216353415	0.906733516187247
Cdh16	28.7448689357767	1.40998236629656	0.924217291730759	1.52559617625863	0.127110464997368	0.386875089900875
Shmt2	145.903849751486	-0.219733292542691	1.10120950503198	-0.199538136511371	0.841841814478429	0.949777238438305
Ncor1	1512.302443971	-0.681190863343664	0.421076943381604	-1.61773489156904	0.105719743130334	0.345375145277513
Dhrs3	25.3523065202389	1.60983649747421	1.25441133879368	1.28334019925421	0.199372914854721	0.498525018725108
Rs1	21.8801283364026	2.04003063413979	1.25221883721549	1.6291326831308	0.103284933718216	0.341049591760411
Rps7	356.77157989002	-0.0634290449449311	0.96097523175172	-0.0660048696877536	0.947373948461401	0.984630317137517
Klk5	16.3336230851918	4.38416212004172	2.14192355190128	2.04683407871869	0.0406743783878398	NA
Gm4719	12.3439975973202	3.90729932318167	3.29982200361715	1.18409396594684	0.236375868445941	NA
D030068K23Rik	235.870939186271	1.28975103287822	1.27522129883493	1.01139389222605	0.311827943298945	0.635301456323544
4930547E08Rik	2.5397817955397	0.719032436253502	1.57019377047398	0.457925925942538	0.647005659922073	NA
Mpig6b	3.88170288547408	1.63975849543547	1.10434686734473	1.48482197389492	0.137590989410205	NA
Lgi1	56.5245189095309	1.73601027990879	1.62028508925724	1.07142273382556	0.283979395364111	0.606092189321324
Cep131	45.9580653821704	-0.00406177798739393	0.456967869206103	-0.00888854175776192	0.99290806314802	0.996935199610979
Masp1	67.4201386786603	4.47660361929794	1.70175086684257	2.63058694813761	0.00852375627188736	0.101379897605457
Mas1	5.10797690066757	6.20814353555725	3.10456512293447	1.99968217438751	0.0455345942296853	NA
Mapkapk2	98.4967795584202	0.262906280080826	0.238040867929763	1.1044585846427	0.269394259531518	0.586436483333917
Ppp2r5c	991.991367501277	-0.414285867304517	0.508626622237362	-0.814518645292581	0.415347895245931	0.723280087082833
Tbc1d21	5.43107412066224	5.050665630791	3.06633483511528	1.64713441368223	0.0995304209851799	NA
Commd4	29.885142203078	0.695307432639737	0.716210308805886	0.970814611421889	0.331640605168824	0.654419282553076
Them5	3.07837781741217	3.60907736905167	3.84704851492034	0.938141891128815	0.348171496143304	NA
Utp23	54.6436089596631	-0.359354926491328	0.390239831190445	-0.920856606039163	0.357125296776992	0.67841187119191
Ppcs	16.8804008506479	-0.00117291060986419	0.78606623355109	-0.0014921269478343	0.998809455387345	NA
Mrpl19	80.3353364683067	-0.0202074086299897	0.418203202151316	-0.0483195932648029	0.961461539623897	0.988697920532919
Hormad1	43.3576448283561	0.427549108448826	1.04999549044484	0.407191375905521	0.683867435174883	0.886409328647934
Tctn2	54.3144210859445	0.902787783374892	0.708924583533478	1.27346096375322	0.202854516162138	0.502143698843352
Tppp3	6.01931940661045	1.83872377343687	0.945492720345998	1.94472546839282	0.0518080285727701	NA
Ooep	47.6096675637889	-0.0500367224470665	0.900761642983817	-0.0555493485283381	0.955700816171634	0.987244004685173
U2surp	769.199985910824	-0.701842442115519	0.505974332768896	-1.3871107616759	0.165407990964943	0.450107997280589
Plekhj1	18.4948118933881	0.106378838156529	1.0087177948318	0.105459464184696	0.916011233467766	NA
Cux1	1096.71929235866	-0.285887240007314	0.238342123153427	-1.19948264379302	0.23034032953948	0.537202171671354
Gm45927	6.20736465663564	0.427335146022174	0.779663088061605	0.548102318252122	0.583621648874103	NA
Mpv17	136.808301065055	-0.33862320335073	0.718510221341843	-0.471285158224108	0.637437112934964	0.864234318354274
Ankrd23	11.5567513386928	-0.617568970916108	0.54939309244378	-1.12409307544999	0.260973542605847	NA
Hsf3	97.9470404874077	4.86340738344864	1.86072996555494	2.61370939012001	0.00895651828888532	0.10313718948143
Radil	71.4815802185822	0.745017559001301	0.818427257576153	0.910303942231516	0.362662240087487	0.682456684154893
Gm10653	4.34745872841702	0.362419163645084	1.14111455681979	0.317601034426485	0.750787589380759	NA
Nanog	371.387060354872	-0.151340860349268	0.798669728739243	-0.18949116875654	0.849707876026862	0.951752133827904
Nit1	17.3166149237388	0.176562802635774	0.626420308613013	0.281859959212865	0.778050893110458	NA
Rnf25	39.1249994744289	0.162658245205187	0.795639958491843	0.204436998756963	0.838012019838876	0.94886242657079
Tmem33	219.131748715743	-0.446496124221771	0.297720392158439	-1.49971629751233	0.133687907103868	0.398802174006882
Slc6a18	7.47707162917951	6.77635416336719	3.82785402465188	1.7702749686186	0.0766813458466634	NA
Cd300lg	13.4809584523811	7.62879779833187	3.15919233385224	2.41479371692115	0.0157441234358047	NA
Osgin1	14.6038482912865	1.61512559147015	1.21419305824792	1.33020492951984	0.183450760440167	NA
Nfix	89.8284385970201	1.5029154055521	0.928752891732769	1.61820804966552	0.105617768669571	0.345196965254583
Stk35	278.448137335283	-0.235851165355032	0.580317477454124	-0.406417477532678	0.684435880008201	0.886863155812991
Pex26	49.9206609413484	-0.045923983710239	0.424228111215985	-0.108253042398829	0.913794970378114	0.974756347835218
Stard7	162.728348308133	-0.373499054595576	0.184624536274069	-2.02301959497479	0.0430711273160102	0.203399842279402
Stat5b	83.8056300402469	0.229923339776624	0.723967663945406	0.317587858169812	0.750797585450644	0.915746185791983
Ubac1	187.682862747499	-0.301415216851018	0.433468660307156	-0.695356422393803	0.486831963005825	0.7752630246435
Stat5a	30.6961451437231	0.345977662446973	0.746933303542612	0.463197531568138	0.643222785419692	0.867527770801873
Eva1c	80.8679684950255	2.31922706155844	1.63220590389713	1.42091574109672	0.155341256238783	0.434864920610133
Dab1	1411.00819393831	0.920556178291629	1.05465860899441	0.872847545585727	0.382746180347723	0.696656102908098
Gpx6	2.61268684974653	3.36498894940791	1.84333027751557	1.82549431887118	0.0679264677215732	NA
Clba1	12.2707973585876	0.270313674883148	0.876047176166379	0.30856063718629	0.757655767565185	NA
Mical3	458.209152434201	-0.08834253004638	0.215185756302757	-0.410540788406488	0.681409288998299	0.885015543499917
Gm10516	1.46765961587644	1.51227497597686	1.52177759165419	0.993755581808111	0.320341875695744	NA
Cilk1	179.074180650594	-0.18685088098928	0.271711585652089	-0.687680948682593	0.491653719758463	0.778490338543089
Slc38a10	377.560466812026	-0.335508920176826	0.656916762224615	-0.510732773876316	0.609538188280442	0.850606712749365
Zfp451	330.347500448001	-0.580605689061894	0.346185024732379	-1.67715426024201	0.0935123206609591	0.321762823779644
Bloc1s4	18.2236992913856	0.384831489166112	0.635728718203828	0.605339161416847	0.544953665867468	NA
Abhd17c	274.366247273725	-0.316722611066439	0.526696639017827	-0.601337824477211	0.547615001448009	0.817136185129482
Acad10	52.6398797931417	0.608242350269563	0.782318820291321	0.777486536809972	0.436871774509195	0.74024099478543
Snx10	494.953767604377	-0.460709143017857	0.330938539747416	-1.39212901395373	0.163883333717174	0.44777231249417
Sh2d4a	291.927241592289	1.03698116477716	0.993305653840469	1.04396986040282	0.296499334285905	0.619550847761593
Metrn	5.46125658777048	-0.490858870452739	1.08119972895846	-0.453994629582075	0.64983269216508	NA
Rab43	34.8879114384933	-0.564093449123507	0.322761433171756	-1.74771020062774	0.08051422158409	0.291650439940604
Abcb8	77.1523631697126	-0.132769478342486	0.908293089703991	-0.146174709295383	0.883783470150522	0.965753306879979
D14Ertd670e	3.95131095324945	1.06288978312169	1.72845925046577	0.614934822926989	0.538597764473336	NA
Optn	149.694530082178	0.115208064316088	0.323908301440033	0.355681110375671	0.722079392895107	0.903946077941211
Sidt2	63.0661786092003	0.335143293744251	0.668137387187614	0.501608352071072	0.615943043183643	0.853843863778527
Pum1	2254.49872153832	-0.663057627171672	0.754440077408342	-0.878873812549053	0.379469699048093	0.693887449687941
Oxr1	966.462914132787	0.480315938767911	0.671415398845914	0.715378198941399	0.474375379959287	0.76565451022611
Gm11545	2.07078813178184	0.197685686970093	1.4189846515019	0.139314887416757	0.889201326144096	NA
Cyp3a59	51.5181282272264	6.92836192551333	2.44591678606003	2.83262372824783	0.00461676952041072	0.0973332918929681
Zfat	448.622168905001	0.253255694362023	0.298166940629819	0.849375500271997	0.39567238136264	0.70847854562999
4933402J10Rik	21.2423244278128	3.7727894280735	2.49205715357354	1.51392572303706	0.130044679216222	0.391520969955539
Mecp2	508.291958598437	-0.529098107088701	0.45944843669415	-1.15159409594621	0.249487908652389	0.563454460139155
Efcab12	101.653068234891	-0.155442975756673	0.31495736091158	-0.493536570495685	0.621633506383421	0.856260880529974
Klrb1	9.73060840778408	5.26676407049392	2.71389442969948	1.94066652440756	0.0522987392985779	NA
Gnb1l	267.602269770859	-0.313975732827981	0.257606492355406	-1.21881917632264	0.222912831476264	0.528271358287923
Ap1b1	290.492749005419	-0.234066062669632	0.211705041771554	-1.10562346891203	0.268889527405072	0.586192254391593
Tbc1d4	259.602029389074	1.24113515081962	1.03410862926119	1.20019804080576	0.230062436056811	0.537092086260821
B4galnt1	3.4221437927265	0.341039163544259	1.17013908726523	0.291451817357297	0.770705789186972	NA
Oxtr	17.6833527318208	4.67748626161751	3.13454751766334	1.49223651428464	0.135637153123029	NA
Prickle2	474.950558639884	1.16003505505394	0.727005988567702	1.59563342433996	0.1105706605138	0.355094307599874
Gm2381	634.0199309843	-0.56870875825559	0.508057693538364	-1.11937830189092	0.262978783696516	0.578797806536482
Gpr161	47.476354213399	0.980604451571234	0.667213290645703	1.46970161613874	0.141642584836258	0.4118327123821
Carmil1	681.926076218202	0.184220949790839	0.43129364143381	0.427135788921921	0.669280426946935	0.880752857942505
Myo1b	684.647778053323	-0.251753567910372	0.168579086957277	-1.49338552280909	0.135336300342693	0.401438948710172
Rngtt	1211.22826192212	-0.399761779765139	0.253187057194303	-1.57891870222398	0.114354705649156	0.362141197908731
Larp4b	874.792324979222	-0.421443975065346	0.590705951211898	-0.713458149864086	0.475562301073147	0.766847213116528
Sh2b3	84.2770006827667	-0.404498885307871	0.582763837782292	-0.69410429934567	0.487616802557789	0.775588862277357
Gm7827	16.1157932497819	7.88848139763883	3.22142514334592	2.44875514612936	0.0143350860650653	NA
Ap4s1	100.120740899444	0.656021500861852	0.645037840429431	1.01702793191964	0.309140141960982	0.633070776772147
Ntng2	34.5614336565248	3.28899176252777	1.54590225735918	2.12755479647611	0.0333740134933968	0.176592467149549
Stk26	42.9821253621474	1.22227700897025	1.19615662509497	1.02183692614101	0.306858089119024	0.630988514683203
LOC666331	43.4877951201066	-0.0131102472127758	0.808891164985561	-0.0162076775965403	0.98706871043258	0.994983125432045
Ubap2l	504.713736954954	-0.685387262297986	0.476558300935389	-1.43820233736923	0.150376652231716	0.426924842837824
Tsen34	78.455482049954	0.216731923017828	0.846794393183661	0.255943975022071	0.797994098051301	0.934390135350573
Nup98	871.121080294983	-0.689603682221463	0.464158971341515	-1.48570581373956	0.137356952194433	0.405109504161451
Nbr1	292.707143119586	-0.560135426180744	0.583318081333065	-0.960257266328277	0.336925751691566	0.658972994393218
Fen1	69.5827633899198	0.314865837888208	0.700329374869896	0.449596788577806	0.653001204124527	0.872402384710625
Xpo6	950.537503045543	-0.473576556310288	0.419468771760298	-1.12899121029422	0.25890154160974	0.574204143714983
Mybl2	1816.01317145884	-0.0760343148452917	0.96544959768288	-0.0787553436531304	0.937227224269642	0.983178697056053
Vamp2	41.0841983505332	-0.480799567847581	0.661521726255127	-0.726808430872537	0.467343317666246	0.761493692293366
Vamp1	26.8568059625669	-0.204263808839906	0.601178449085521	-0.339772340726154	0.734027978915565	0.909283024838775
Ahi1	100.02264252396	1.25485132241342	0.992904158114583	1.26381918351138	0.206294934086952	0.50725848789003
Arpc4	117.392358204424	-0.164000697716125	0.831459630584556	-0.197244329951202	0.843636341674887	0.949777238438305
Ackr2	8.20754067135292	5.63292191028316	2.36138894079668	2.3854274122173	0.0170592885877538	NA
Agxt	3.63508543144982	5.70430726615836	2.97565812878823	1.91699013101391	0.0552391854389052	NA
Vps8	688.850512935614	0.18768320934196	0.529785635328146	0.354262548522499	0.723142132017826	0.90417994737367
H2-Ob	3.93840987887364	5.82332545034326	3.06190376431824	1.90186429704458	0.0571888978267175	NA
Mapk10	264.168227792109	4.62045122060698	1.71996648104672	2.68636120036195	0.00722349533933098	0.100776641688059
Pccb	217.951915325855	0.575969882710725	0.40584569620675	1.41918440455091	0.155845261460569	0.435532262737439
Bpgm	61.2671217893449	0.0619432458865198	0.618943451745519	0.100079006752281	0.920281601830616	0.976746784334968
2310057M21Rik	145.949049883399	-0.3293998507253	0.37166031405032	-0.886292773999813	0.375459781871835	0.690736360385544
Ubr7	287.571798756746	-0.507240886084194	0.636801591601805	-0.796544626731044	0.425715547663466	0.731370057235422
Lbh	14.9133584223694	2.78154648646901	1.79705171352343	1.54783886603647	0.121661096403038	NA
Hspa13	59.13815481585	-0.459389941520925	0.308464237005489	-1.48928104593451	0.136413376731095	0.403564997417108
Tspyl4	10.4776187212515	-0.0365423091202912	0.582956294893582	-0.0626844747031371	0.950017760470679	NA
Atp12a	19.612390639107	2.8570139770614	1.96179272904252	1.45632815065831	0.145301927118295	0.416992389715593
Cutc	19.2158366906124	0.925064933831193	0.952202306952864	0.971500412335154	0.331299147893779	0.654209769992081
Sprtn	161.160314633588	-0.178458538531282	0.569442260843685	-0.31339180598728	0.753983008788758	0.917227700771263
Prkd2	34.0224346469439	0.574002315721587	0.664416035078335	0.863920022119743	0.387631827048188	0.700991893908457
Proz	42.3027445165672	1.27725424897742	0.703823226869362	1.81473728092024	0.0695642929298228	0.266062634313266
Ube2d2a	403.245514862174	-0.670630052738901	0.536614363840943	-1.24974301459005	0.211393438712488	0.514603842835689
Tdo2	17.6906632687312	6.78082465062024	3.22316148124408	2.10378061728479	0.0353975883269089	NA
Sult1b1	53.9416469291219	5.15547938548113	2.27055156870061	2.27058458241999	0.0231721376629907	0.149440273603932
Polr3k	19.5356395846531	-0.150419584402122	0.605539143849684	-0.248406045967296	0.803820256153748	0.937455501877165
Tsc22d4	67.2456561118805	0.609706860025218	0.661180818222721	0.922148439914112	0.356451153083517	0.677610112792428
Asb3	411.112678501301	0.267724599620909	0.860188611650471	0.311239414234068	0.755618621727502	0.918469229991646
Mmp10	8.86396231502079	3.6428117133441	2.70642251793182	1.34598780833668	0.178306448436802	NA
Wdr72	114.931962196217	5.17182915959195	2.32367774712024	2.22570843396914	0.0260337174715251	0.158482790563699
Eefsec	499.904561663369	-0.530481900932546	0.331677230335479	-1.59939197633791	0.109733534006898	0.353508853699319
Ccdc57	286.588789730088	-0.0807614543822624	0.409989605406462	-0.196984151103528	0.84383994037557	0.949777238438305
Arhgap4	54.9794868885123	-0.0343971844611932	0.321582229005928	-0.106962329876005	0.914818864659905	0.975322319081159
Mtf2	1353.31832232892	-0.965339992034943	0.662794948437461	-1.45646854175749	0.145263139826173	0.416992389715593
Cxxc5	219.965460036642	-0.00872380912005199	0.652221043349828	-0.0133755407143048	0.989328180779743	0.995675839019823
Nmnat3	43.3379111733422	1.33085402037161	1.03010087911703	1.29196474573672	0.196369353743841	0.495101747322434
St3gal6	79.238107324061	1.70056124937379	1.33606550670941	1.27281277814147	0.203084485734333	0.502477078105567
Rock1	676.265281333772	-0.250342090795831	0.399544655667844	-0.626568488013888	0.530942129841958	0.805402057006311
Atpif1	217.500552371524	-0.234472319620706	1.16991512170658	-0.200418231434325	0.841153502117425	0.949410203269535
Hyal1	17.5608121993086	0.760271069456548	0.822987446800117	0.923794247910562	0.355593450581036	NA
Kitl	158.000748468229	2.10175711995272	1.21015302936262	1.73676970511713	0.0824278284277514	0.295654107991266
Krba1	86.3791479333858	-0.69198234907041	0.599175057253569	-1.15489178111359	0.248134745514127	0.561974014935505
Pik3cd	54.3280038460663	0.704833112499705	0.523477124282814	1.34644491574557	0.178159073813711	0.468221543019548
Nfe2l1	189.888800188591	-0.604967228146023	0.752686282155369	-0.803744192618547	0.421544725979217	0.727955381569737
Lpp	1273.98780362544	-0.0422385792773033	0.562510447128428	-0.0750894129929995	0.94014357125155	0.983863703577479
Gucy2d	36.4602179175726	5.57312562507446	2.08188459628813	2.67696184265496	0.00742930953875959	0.100776641688059
Wac	873.874105206017	-1.06519405430914	0.56487966535046	-1.88570083089869	0.0593352808726841	0.242197508570236
Setdb1	247.462464491451	-0.438479359155018	0.482123259715301	-0.909475637856477	0.363099111812673	0.682765588777691
Chn2	486.846847024974	-0.387489643517204	0.430322009376917	-0.900464384980607	0.367873170351949	0.686002686524422
Rnpep	66.3568627073117	0.28236501043794	0.373897297318637	0.755194039814914	0.450132564324752	0.749762208809501
Pcdh15	825.30097256285	6.01657929100528	1.98265565183631	3.0346062794277	0.00240849879240217	0.0973332918929681
Kcnt1	13.9775880415259	1.90470597819304	1.3851252778474	1.37511458974534	0.169095921869279	NA
2810459M11Rik	8.01166412880333	4.27870269831301	3.15030969721359	1.3581847848475	0.174405057274153	NA
Gm10548	19.9661083382209	5.1330113635205	1.70290707569194	3.01426392361122	0.00257603604979779	0.0973332918929681
Yars2	131.51541822408	-0.728627361834552	0.728832058423684	-0.999719144366983	0.31744644463155	0.640695873470608
Nudt12os	8.86420895631227	4.03439142932319	1.68269372498973	2.39757917285144	0.0165038139059458	NA
Fam49b	938.445453304147	-0.557007506272135	0.474509912044552	-1.17385852673155	0.240451696731244	0.551291505299885
Cacna1g	31.001477310574	5.82883378910554	1.93914043028539	3.00588533871561	0.00264808832458224	0.0973332918929681
Bcar1	163.083274680884	0.687781456438501	0.345279101050926	1.99195796775739	0.0463756698562992	0.210616712282042
Crhr2	26.9919350618095	4.55398027474244	2.18946637565953	2.07994985690093	0.0375301323427081	0.187790386703648
Elavl4	127.655210852766	1.25609605100692	1.036586581842	1.21176182772389	0.225603564250601	0.531296986775552
Gm19466	41.4722999610692	2.7218448526581	1.41593691090189	1.92229246352819	0.0545689677708112	0.230776251365545
Gm4262	12.2104858466774	0.740445246003655	0.898177203105177	0.824386594809787	0.409719929239727	NA
4930556M19Rik	131.186453265927	1.29155783188228	1.00562950827403	1.28432769847714	0.199027319160004	0.497911707401781
1700026F02Rik	44.2212905562442	4.22813539197236	2.00577690765111	2.10797889627904	0.0350328149221875	0.181301899327763
Kdm6a	1233.02020530316	-0.664816362840707	0.506237069742121	-1.31325104891937	0.189098367385568	0.484368602565663
Mettl1	31.1084544983526	-0.191055844068662	0.70297023001302	-0.271783691416241	0.785788345736916	0.929601908905767
Aanat	1.90224229272912	-0.128866513132422	1.48657231836884	-0.0866870124918123	0.930920300083101	NA
Dnajc2	303.673685153364	-0.409975628403319	0.482679135621546	-0.849375077866984	0.395672616331749	0.70847854562999
Mid1	224.75632355371	3.83765973205166	1.67345373872721	2.29325713836015	0.021833205301142	0.144634412474973
Bcl11a	68.8534189616093	1.37400628275307	1.22377616226441	1.1227594760554	0.261539660440927	0.577380590723728
Tpx2	441.811540788205	-0.6109708191574	0.46944344426124	-1.30147907405306	0.193094522732644	0.489868255916346
1700001G11Rik	4.19874326055689	1.05686297422107	1.09075770605373	0.968925516964452	0.332582352994738	NA
Mad2l1bp	15.6935133352981	0.707393500914517	0.533659387986937	1.3255524344525	0.184987990428639	NA
Tars2	59.2833778641278	-0.515502068574725	0.83045480848438	-0.620746683995414	0.534766307965949	0.807829513213708
Mrps34	20.3622647168607	1.03962410385014	0.822614673551965	1.26380447282949	0.206300215387418	0.50725848789003
Pycard	33.6349651280853	-0.353578006735226	1.57471370345274	-0.224534787472774	0.822341201357759	0.9432965013037
Ints12	29.04086723321	-0.0380344206654399	0.424760751136776	-0.0895431618002592	0.928650253170141	0.980258902915006
Mybphl	13.8093625392818	2.40265887476537	1.40164543550911	1.7141702272891	0.0864974671184761	NA
Trnau1ap	80.3293090686065	-0.46116278471419	0.782341129833803	-0.589465090263319	0.555549323693592	0.821255559445912
Krt20	6.29011202019632	4.45537249665246	2.61082375873108	1.70650067119731	0.087914901451006	NA
Rreb1	547.961471576851	-0.295652861140653	0.429926208205427	-0.687682805788346	0.491652550026426	0.778490338543089
Gnpda1	147.759841003683	-0.402384593452528	0.907721849537496	-0.443290633201736	0.657555530019119	0.874984413309422
Ksr1	203.902325489252	0.0656366756467442	0.56644423231682	0.11587491213086	0.907751678955897	0.972733414890489
Thbs3	10.8957983481532	1.80465534898416	1.29868951864735	1.3895972232561	0.164651219426873	NA
Sart1	68.084813292361	0.486489156389106	0.415018072511711	1.17221197969729	0.241111959905758	0.552412082267714
Cuta	45.5945727195842	0.750037833564358	1.08061258773874	0.694085782522547	0.487628414155035	0.775588862277357
Syt17	58.7214357577276	3.46190327962352	1.56796251690198	2.20789925926522	0.0272512964990272	0.161703057371711
Amdhd2	107.500537359854	-0.0476100050831394	0.858509402359506	-0.0554565913341069	0.955774711796405	0.987244004685173
Dgkk	83.7152805184945	5.10606619188444	1.95312451608698	2.61430653797449	0.00894087793031824	0.10313718948143
Gprasp1	357.982440915412	-0.127918557045214	0.392409750435079	-0.325982106467502	0.744437893296025	0.913742390365349
Zfp7	193.464091005248	-0.528951158201564	0.568001869755994	-0.9312489735796	0.351724790155095	0.672327727596097
Fam178b	512.391651163444	-0.139253574876171	0.324860216938692	-0.428656904155337	0.668172927527272	0.880329785900062
Syce2	148.673916972573	-0.148055891131694	0.388440407998395	-0.381154710177077	0.703088453045513	0.896998989640767
Vezt	205.561479520952	-0.149681619086919	0.485399786127318	-0.308367707124737	0.757802551448145	0.919411157183859
Stil	281.268678465171	-0.651361167665797	0.246131157657128	-2.6463986675477	0.00813538752022601	0.101248137670734
Tbl2	105.741014160426	-0.669815406511608	0.760449628420471	-0.880814956676197	0.378417983068148	0.693212571086858
Rrm2	323.236143134712	0.229913344925101	0.886075695646792	0.259473706427841	0.795269766710596	0.933653616427264
St6galnac2	129.006198285529	-0.476785262997742	0.571155728072018	-0.834772794115485	0.403845646614342	0.714814743466484
St3gal1	56.2844201520344	1.47255378609976	0.768804800620157	1.91538058153633	0.0554439857407846	0.23322916067485
Zfp317	269.853347169807	-0.725960480526103	0.496915513153442	-1.46093342089309	0.14403371375418	0.41637359805092
Pdia6	177.987786546447	-0.21734204914344	0.735197050769357	-0.295624212469296	0.767517080802363	0.921735719729534
Mrpl1	297.678159868109	-0.784377775552571	0.387769905580897	-2.02279177487365	0.0430946200512916	0.203403924059794
Dcaf7	197.615433369052	-0.537706512739265	0.406802685893398	-1.32178702694252	0.186239079470456	0.479805487738596
Pdilt	53.9035408788425	6.39773359496187	2.62058542222062	2.44133755027172	0.014632970173477	0.121261543398376
Fendrr	41.8160206281954	6.97194934816046	2.49489122641108	2.79449030657327	0.00519815991477885	0.0975841100687042
Ccdc163	39.6392151047558	-0.184348113272735	0.314486553258768	-0.586187585327531	0.557749463474983	0.822397453549508
2410004B18Rik	49.8629920598187	-0.195947124364066	0.570873495975172	-0.343240885670032	0.731417248584319	0.908475366653283
Disp3	26.5274355893028	4.60819443576561	1.74565437402373	2.63980917662626	0.00829527202032846	0.101248137670734
Ccdc34	27.0398993524117	0.25588466057911	0.56227879898795	0.45508502372787	0.649048071876023	0.869711474178839
Rabggtb	753.57323344467	-0.202778466789564	0.873514519411511	-0.232140922999398	0.816428560944086	0.942194732877255
Pex11b	0.683093618259131	0.00687607390903599	2.48203678728523	0.0027703352118954	0.997789595133567	NA
Dand5	89.8226034788941	-0.0134194968753536	0.321661521072114	-0.0417193105057322	0.966722459804638	0.990202952041044
Mir22hg	15.8995460115217	-0.476824197116421	0.68176915100195	-0.69939245038539	0.484306804628653	NA
AU019990	54.9333476684311	1.78825616132324	1.17562545248989	1.52111045021681	0.128232122451035	0.388599712681377
Mrps12	49.7865668024197	0.856091644280104	0.672102969035002	1.27375072529328	0.202751773130237	0.502143698843352
Exoc1	309.306416412985	-0.461665007768972	0.337341023858858	-1.36854095742038	0.171142810829508	0.45821646027397
Gm10649	355.368020953094	5.83850629451123	2.16895920470732	2.69184698441531	0.00710575386111461	0.100776641688059
Nkx6-2	2.76557717282476	-0.0936418896397284	1.81704607771763	-0.051535231157897	0.958899028734737	NA
Lrrc75a	278.335167455114	-0.253577068958807	0.731968482506834	-0.34643167707216	0.729018322391485	0.907138806864323
Slc23a2	943.798989455789	-0.200692639627937	0.414994644341902	-0.4836029629881	0.628667671548012	0.858853245705323
Atg13	317.255108263415	-0.0609296085861964	0.510338530039	-0.119390571159775	0.904965930990266	0.971766400837877
Setd2	538.571028810631	-0.425144834228496	0.270171655655686	-1.57361005615746	0.115577626966393	0.364915260943119
Nhsl1	383.185350006754	0.221315345108737	0.548719563115344	0.403330517053599	0.686705094610869	0.888117443376644
Ctsj	7.24114838141302	6.7307747246283	4.00150249617855	1.68206185827854	0.0925568455058995	NA
Cops7a	93.2700025141725	-0.0956880938364599	1.23093925111206	-0.0777358376946814	0.938038185990085	0.983326719636278
Cops6	29.4055452268987	0.35485824455151	1.12377688520571	0.315772863121803	0.752174917097029	0.916456415745421
Rpl21	1185.12317480353	-0.207233361999147	1.14152929306758	-0.181540117505226	0.855943647036139	0.954439789896962
Derl3	13.2144925526304	0.656269660733981	0.721432592594687	0.909675647413791	0.36299359082439	NA
Kctd18	93.4742812975247	-0.235372199524945	0.345510846629078	-0.681229552766048	0.495726251106829	0.780799345467688
D330050G23Rik	14.3207678749763	3.01896905793215	1.41321886730826	2.13623602668308	0.0326601803212117	NA
Inppl1	45.4218517082921	-0.20372044982847	0.800311247860733	-0.254551526512996	0.799069502239037	0.934850123441924
Trp63	203.921165182775	6.30930833296648	2.01279207542525	3.13460511396016	0.00172085589029432	0.0973332918929681
Mocs2	40.7259211188597	-0.176620753584258	0.380066011950642	-0.464710729269827	0.642138623840882	0.866979303297392
Rnf34	81.5405465593662	0.0340024783074186	0.308652210884564	0.110164376305523	0.912279013860301	0.974257445076078
Ttc39a	46.4374913400912	0.365455189008809	0.718423564729169	0.50869042574707	0.610969234431373	0.851719376699269
Tmc7	65.9148636003201	-0.0325424416961734	0.516444150221134	-0.0630125090626725	0.949756543325836	0.985362042909243
Nkd2	43.4458788584968	1.24734718991363	1.02367416261905	1.21850021761057	0.223033942125723	0.528271358287923
Matn2	287.419216699262	0.373376137648999	0.499594177021483	0.747358866100123	0.45484696796165	0.752942880823325
Tmub1	3.62287566928355	0.969069018521529	1.43994645841799	0.672989619062787	0.500953895207756	NA
Folh1	63.1475812018405	4.48858995902135	1.90207358606622	2.35984032999713	0.0182828022929703	0.134200361997553
Stk32b	204.33599257047	6.63431124523998	1.91980395944456	3.45572328497511	0.000548818423879627	0.0973332918929681
Sdf2l1	3.83096644680109	-0.109908209428461	1.14885237772352	-0.0956678260493714	0.923784394753483	NA
Ulk2	93.1925710442289	1.20283202098547	1.33468171889611	0.901212629165485	0.367475277397627	0.686002686524422
Rhbg	13.2539805491902	2.15872781102344	1.22751191770765	1.75862065360214	0.078641962547281	NA
Gm14204	5.23377459321534	6.2436520136857	2.82678849132702	2.2087439625717	0.0271924547251302	NA
Gm19277	6.98587803028064	5.39654634920051	2.44141436312423	2.21041803911346	0.0270761629919748	NA
Ralgps2	550.594586459096	-0.238644101279398	0.224768211204259	-1.06173421944676	0.288356359924224	0.611074840835875
Vmn2r95	30.2397549499704	5.43750035623218	2.97285181193933	1.82905193403671	0.0673918285661338	0.2617842543298
Tiam1	569.240691912515	-0.00697302143502153	0.18948408786194	-0.0368000369513991	0.970644444586865	0.99052586411318
Ypel1	71.0206893660732	-0.578258239717954	0.354043643731222	-1.63329648747189	0.102406655188011	0.338834427800806
Klhl22	317.348489892247	-1.23543081400981	0.529595719709054	-2.33278096486226	0.0196596442214449	0.138265629689283
Ndrg2	47.3900003428033	0.624075786465878	0.594089102093434	1.05047506218643	0.293499750600977	0.616445795917664
Man2c1	119.179682287704	-0.22572717087733	0.76060053314844	-0.296774931175702	0.766638345697958	0.921443162856693
Setd6	71.4148903438307	0.384117839456635	0.532748533396719	0.721011538046968	0.470902415881359	0.763992783690696
Sis	35.2277117198262	5.48181184800397	2.53546230222169	2.16205614384428	0.0306138488957443	0.170220378727065
Porcn	34.8708080930465	1.01433877911041	0.528518986649248	1.91920972516278	0.0549577972496097	0.23211489839312
Gm12250	14.5908739967207	2.30001699807394	1.34949432558856	1.70435470121064	0.0883148412984895	NA
Satb2	332.328628323095	0.246563370680083	0.643391043068746	0.383224748520066	0.701553129510892	0.896688317672137
Mark3	545.863321947177	-0.559184242769021	0.330951696671904	-1.6896249464567	0.0910997302268325	0.315511855097061
Itgb3	68.9096428205226	1.78747444040744	1.11537254307932	1.60258063684497	0.109027271538631	0.352326648107526
Zkscan3	172.74649089241	-0.853143507324546	0.726032289045688	-1.17507653612202	0.239964097004302	0.550569376640239
Ripk4	20.4777181132288	0.0719103885304426	0.787937675841925	0.0912640564542178	0.927282777557058	0.980051983507218
Pde1a	274.295564326402	3.88573526650656	1.47427547942869	2.63569144350984	0.00839660456032667	0.101294895186341
Enpp4	24.0644315238181	-0.418932289838709	0.414032061844226	-1.01183538292338	0.311616769072758	0.635142459256577
Gimap8	13.0915658899228	4.57802029292401	2.83578275557667	1.61437623665676	0.106445842922963	NA
Igsf1	4.72031732406379	0.400536863028621	1.00290802606741	0.399375468754799	0.689616566628744	NA
Fbf1	83.0923981487915	-0.0739525577102987	0.326108260008584	-0.226773028405819	0.820600237561501	0.942799383896955
Atraid	29.9838237598496	-0.142610136640912	0.517288176059812	-0.275687988322436	0.782787722171413	0.927848191312347
Dock9	636.434783451088	0.1049255875328	0.301482460294784	0.348032145651876	0.727816042093349	0.906566043163541
Wdr76	330.743516929205	-0.568384314400697	0.456434383873776	-1.24527058977634	0.213032302559742	0.516721556831426
Crtac1	167.044405670352	1.49245390446524	0.936173446459742	1.59420661855892	0.110889764602402	0.355609266584653
Paqr7	21.8649341032641	0.655606382004698	0.846961249287255	0.774068922936453	0.438890034037317	0.741438028503128
Phf23	45.9334503307665	0.274385578698251	0.962534480506725	0.285065713753757	0.775593797140556	0.925013810770173
Ms4a8a	15.3685832947262	5.56803007676061	3.26857997800527	1.70350124954221	0.0884743043662982	NA
Tpm1	118.330832178803	-0.266886542251628	0.20411212178038	-1.30754871353888	0.191026421958844	0.486617723867866
Gramd4	50.5758340702207	0.422116812027593	0.775887494698161	0.544043840005189	0.586411305037066	0.838048786947531
Polk	219.844356487966	-0.688347246461578	0.237698782795238	-2.895880401098	0.00378096468386576	0.0973332918929681
Syne1	757.698742352717	2.14545597351806	1.30297363468737	1.64658433325309	0.0996435128298523	0.333445326463565
Dbi	149.338260702891	-0.0712651558359603	0.901841532870577	-0.0790218161821867	0.937015270518004	0.983097988740201
Daxx	32.7544415330677	0.817745865797731	0.737686790406842	1.10852719125787	0.267634202641537	0.585068914037453
Cyp1a1	20.7597054441616	3.98455924278127	1.3912666897513	2.86397947434042	0.00418355119775365	0.0973332918929681
Cyp46a1	23.7170786841562	3.96763881214145	1.94993744629733	2.03475184277089	0.0418758488759703	0.20069421364613
Oog3	3.20815367130271	5.53802595056487	3.78434071379758	1.46340574736662	0.143356386957624	NA
Eif4ebp3	16.9189796119469	0.0152834073928289	0.984076438395404	0.0155307116363333	0.987608783102214	NA
Mprip	288.741025887593	-0.224090648589231	0.193466015607481	-1.15829463839212	0.246743818643099	0.560080547637773
Grin3a	229.2082224376	3.49672935213948	1.51562795864006	2.30711589358448	0.0210483601495708	0.142081282542555
Epc1	418.991374382212	-0.104402768457523	0.463594388471795	-0.225202830434767	0.821821487635994	0.943111802923488
Dnm1l	677.40713338784	-0.91104806583822	0.457110970754949	-1.99305666266019	0.0462552427794267	0.210452331458751
Exoc3l4	4.69555638126377	6.06795540005377	2.64953590863	2.29019556983145	0.0220099821368102	NA
Defb21	3.62057419070651	5.71792410510937	4.00851885016315	1.42644311249195	0.15374047662926	NA
Klk1	9.16530728629014	1.17088371866539	0.847749033475529	1.38116786033374	0.167227354319173	NA
Rfc1	757.136491531115	-0.239955009918616	0.259390904066647	-0.925071026611494	0.354928962904829	0.67605516743777
Rbp4	2.59480791212426	2.87860034720946	2.88056195871529	0.999319017770162	0.317640175600711	NA
Rbp1	6.62197373883938	0.212933058394237	1.3850831619757	0.153733049566863	0.877820224751993	NA
Zfp850	174.450103486816	-0.520507109361244	0.325338768979855	-1.59989266263399	0.109622397344373	0.353400100817553
Tnip1	448.700063624666	-0.327826889770069	0.718545093224796	-0.456237044635289	0.648219529399787	0.869156821040103
Smarcd1	94.9558486429093	0.102327411692503	0.61753588767401	0.165702777336433	0.868390860275878	0.959879361962974
Kis2	35.0157589140095	0.0853584182200285	1.24544830486559	0.0685362996493382	0.945358725054715	0.983864121475559
Lpcat1	391.510006156916	-0.225166488652375	0.645606973838343	-0.348767125785038	0.727264145364348	0.906399499362032
Dnm1	3.7116756578057	2.24810673642361	1.50858337408018	1.49021046834374	0.136168904724807	NA
Secisbp2l	147.727127367777	-0.142445004416554	0.189062398900409	-0.753428525423444	0.451192446687775	0.750125045103626
Rragd	154.546933014768	0.0498741633140209	0.450529191410771	0.110701291425416	0.911853221866911	0.9741356645712
Lrp8	123.554349768417	0.0805900288231192	0.279606615936627	0.288226473301279	0.773173385474407	0.924444552137412
Hsf4	8.70714348325859	1.46287129334257	1.45209644808241	1.00742019944638	0.313732888421791	NA
Ampd3	60.5581951610728	0.0162224693962403	0.686538435296716	0.0236293680909927	0.981148246338456	0.993472229137935
Mgst2	14.0922890121766	3.68903279179596	1.71171816816422	2.15516365977021	0.0311490295542963	NA
Sh3bp1	65.3648657557517	0.382325811033363	0.795279949292485	0.480743681987074	0.630698681178697	0.859856167508951
Usf1	114.697664997134	0.149365934778094	0.663051371353302	0.22527053141182	0.821768823037322	0.943111802923488
Wdr44	2.98834231670014	-0.311507195562618	1.02057119786194	-0.305228284136585	0.760192291969506	NA
Adamts10	17.581443504267	0.459319638768572	0.959780695230259	0.478567282141862	0.632246498670974	NA
Col26a1	136.596403762595	2.84816166316484	1.42182099817009	2.00317878750593	0.0451581016674424	0.208207508202547
C2cd6	86.9057821403616	4.87791305021571	2.0146909237354	2.42117189924679	0.0154705596360002	0.125066132175771
Itpa	168.166609370931	0.0219259932233416	0.590661838113836	0.0371210594768709	0.97038848056488	0.99052586411318
Rint1	157.874545634409	-0.492957277216668	0.434827371355262	-1.13368502005802	0.256926695437229	0.571704434880191
Vasp	247.633590333031	-0.0616064326676878	0.869083226199052	-0.0708866893417382	0.943487937091118	0.983863703577479
Pla2g4a	133.554868217928	4.73166148116607	1.80981654925081	2.61444259813227	0.00893731768808582	0.10313718948143
Igfbp7	72.8777632457111	1.65628823457424	1.1187987882751	1.48041654311032	0.138762117814898	0.407539301729314
Rgl2	35.0492047465504	0.232381555746091	0.564928625287898	0.411346753101183	0.680818291861963	0.884675417444144
Ptpra	287.705106428169	0.121668623701134	0.639725979539246	0.190188655131317	0.849161300766853	0.951536425071411
Rabggta	86.3412254374259	0.340643575022183	0.688324284367638	0.494888212952027	0.620679031420723	0.855912843324096
Ccdc186	167.693230872894	-0.306863920614773	0.367763533620927	-0.834405514852035	0.404052510622465	0.71489129600828
Slc16a11	0.668620379243237	-1.19999276957897	2.49960379294503	-0.480073191185686	0.631175350252052	NA
Timm10b	13.2073897610749	-0.825458046857258	0.634614676820095	-1.30072322151992	0.193353210773592	NA
Arvcf	118.191340912083	0.372359219211134	0.307603969448418	1.21051500043654	0.226081338329331	0.531862976920393
Syt8	9.84587302093131	7.17679173108456	3.84496100849662	1.86654473614303	0.0619651912108663	NA
Kcnj15	25.6311466930324	4.59785622357288	2.47523034551102	1.85754680646647	0.0632333984215609	0.252482731665412
Palld	1022.02739973459	2.03753678841854	1.1045707218863	1.84464131453619	0.0650897328909555	0.256390975983131
Csde1	640.129137038081	-0.595005137709269	0.718713580171487	-0.827875184391673	0.407741190015918	0.718356284071761
Dctn6	205.76658957673	0.0551632622302648	0.196809828536592	0.280287131188718	0.779257223085188	0.926095771355994
Fgd4	643.378154408232	0.661130167978808	0.768278333000776	0.860534704130644	0.38949436184618	0.703027775305416
Tpk1	1099.13772745423	-0.0207767755116492	0.413841728946382	-0.0502046411910798	0.959959313084375	0.988359646190089
Mgme1	160.874920130211	-0.567347101081105	0.621659829195386	-0.912632720398585	0.361435739470405	0.681419533861018
St7	465.13700326204	0.35212884292716	0.742781883958891	0.474067624065329	0.635451685071475	0.862412465652896
Azin2	66.1068977166606	-0.417917623374615	0.519243475715787	-0.80485868945875	0.420901229508374	0.727577173581035
Rgs21	24.250086030752	5.14157685508382	2.61725690522082	1.96449070201231	0.0494732134997369	0.218795652989952
Ddit3	71.6624831278327	-0.386154101240787	0.498594539486244	-0.774485219269918	0.438643905600695	0.741421960895817
Ltbp1	432.29820552873	1.60019639616739	1.14817892503255	1.39368208323631	0.163413628996945	0.44703423035191
Cc2d2a	171.103144272866	0.261554823072498	0.510804398063218	0.512044970764186	0.608619536324486	0.84987242539659
Dmp1	25.3674079603092	5.16296684507045	3.32358907286689	1.55343116488734	0.120320162320059	0.373723822875339
Gpr135	4.31346717461857	0.266050704021366	1.18263838986171	0.224963696682023	0.822007516238282	NA
Ffar4	10.1062515834609	3.24241615070055	1.89072965950608	1.7149020402777	0.0863631885360927	NA
Aida	152.862220777703	-0.554873931934165	0.360589283866351	-1.53879762034144	0.12385371101182	0.380739678865247
A730020M07Rik	11.9390176164003	5.19331686383413	3.16563154168777	1.64053105847729	0.100894796181339	NA
Homer3	98.238934395347	-0.245369434678597	0.798147145483791	-0.307423807836672	0.758520808983516	0.919411157183859
Hint3	50.5235867423147	0.638476786177479	0.876284242693409	0.728618358142572	0.466235145619585	0.760806910521102
Etfdh	77.4735597838071	-0.21560374207443	0.330526104777698	-0.652304731632132	0.514204608258758	0.794537960276354
Alg6	233.690343183261	-0.589954991165599	0.248832074418609	-2.37089608541831	0.0177450193141189	0.132081475279297
Slc44a5	313.605617406426	5.81071921323134	1.80823104620497	3.21348271584354	0.00131135690461071	0.0973332918929681
Tspan2	31.6505225075765	0.166880407215664	0.535478599546692	0.311647201880591	0.755308657548644	0.918198649302013
Rufy3	381.52776058138	-0.268340320466679	0.212797670493467	-1.2610115507581	0.207304685580417	0.508449694264945
Als2	357.001391745729	-0.152871900034831	0.194510157378473	-0.785932735314056	0.431906895280345	0.735876740867581
Vgll1	5.97078280636886	2.89612987346651	1.88721618654686	1.53460419326189	0.124881082024883	NA
Nus1	230.961712130429	-0.495563121186097	0.317002096047143	-1.56328026648884	0.117986687733266	0.369034461981638
Cttnbp2nl	121.411140115283	0.68914492643372	0.530811150941168	1.29828645312333	0.194188919734404	0.491784262526924
Adamts18	185.204091335003	5.28910311600315	1.97395677812925	2.67944221201019	0.00737449311011965	0.100776641688059
Il19	2.84064788728478	5.33609934608463	3.01679885803975	1.76879520219386	0.0769280577236321	NA
Asb18	53.6309367326699	3.63052397035561	1.49483218467325	2.42871675334525	0.0151523648392825	0.123599415103776
Mettl18	2.64101183771275	1.67766769464495	1.49524843781333	1.12199929604902	0.26186273921182	NA
Zfp819	159.058749648999	-0.246359188735823	0.719846880246649	-0.342238322476872	0.732171547391169	0.908756194150642
Tm4sf1	14.7286897283489	6.5067035202449	2.79874021664175	2.32486869683546	0.0200789822679116	NA
Ubap1	5.88381896044761	-0.849881479103696	1.12311793648515	-0.756716148406851	0.449219938069421	NA
1700049E22Rik	8.20923717208077	3.3147251995577	2.69553860376345	1.22970793107164	0.218806495793586	NA
Iqch	163.65898581364	4.55736200067438	1.83181615295518	2.48789268143652	0.0128502503428723	0.116932258545952
Slc2a4rg-ps	11.9100516898647	-0.371439475894842	0.560839929301419	-0.662291424858972	0.507784471401139	NA
Retreg1	217.775937285409	0.490769332013966	0.671421280570291	0.730940984767591	0.464815200718121	0.760274217391665
Fhl1	196.22240672598	-0.509137380516706	0.35080101569139	-1.45135663165984	0.14668057934135	0.419533302053148
Hnrnpf	997.760969969316	-0.478155639954008	0.733523346182296	-0.65186151530503	0.514490513495708	0.794537960276354
Sfxn4	59.9438814452325	0.135360740875629	0.732127440228813	0.184886856355671	0.853317780371133	0.95317411637201
Sfxn3	22.270602828706	0.281501681494634	0.590933469236573	0.476367808136348	0.633812364798125	0.861476046656977
Camsap2	216.882164356777	-0.122695929328199	0.435102913343542	-0.281992893095898	0.777948959749446	0.925503735564426
Psmc5	122.810738928706	0.111357440342751	0.592414467506146	0.187972182400485	0.850898457681768	0.952428381269167
Fli1	105.617545647629	5.9661268952921	1.9737353627065	3.02275928577933	0.00250481399337378	0.0973332918929681
Mlip	255.770539026981	4.85214576945476	2.32454348603874	2.08735426917021	0.0368561225264022	0.186290442555414
Cldn10	73.3769941108914	3.45771882695039	1.62353261006259	2.12975015439764	0.0331922458748102	0.176116772426944
Rad18	558.354204996929	-0.463481841628445	0.291923336263829	-1.58768342250504	0.112357943490245	0.358011085943314
Mrpl53	23.1307277862983	0.277610464728311	0.741791403083992	0.374243302866746	0.70822330982069	0.898954846071733
Tspan11	22.9212533201947	5.42080833294941	2.23901728312465	2.42106587287456	0.0154750727535943	0.125066132175771
Nadsyn1	66.3425645290846	-0.0445125916725024	0.399792068574191	-0.111339356559151	0.91134724738194	0.9741356645712
Trim42	8.34899475415209	4.74967231742495	3.22910888039411	1.47089258781675	0.141320167519555	NA
Lrrc40	229.070441418759	-0.834536345717172	0.346984235508449	-2.40511314438909	0.0161674593452495	0.127193874568741
Spag16	983.850723107366	4.8575949277696	1.86829610983498	2.60001340376321	0.00932201192797578	0.104352539899839
Hmx1	4.29005873030367	3.25331692811952	2.28375382984878	1.42454799006728	0.154287903420387	NA
4933439C10Rik	9.87621620874988	-0.117457978830049	0.758410305280327	-0.154873922482677	0.876920712408854	NA
Pdcd4	57.477099654032	1.43371708779972	1.18860470305172	1.20621858900497	0.227733218223964	0.533565367131301
Pik3c2g	330.430850251982	5.68996815393997	1.95289409063565	2.913608157874	0.00357278048871708	0.0973332918929681
Zeb2	52.7688414890102	3.51506173642565	1.67791729540546	2.09489570555756	0.0361802647062617	0.184482238546994
BC031181	25.1775667042182	-0.62394514738828	0.580788009455015	-1.07430790104252	0.282684705001719	0.604499989693413
Cyp39a1	128.752402381618	0.794947031974822	0.941220369722656	0.844591827319955	0.398338773677946	0.7107903768231
Rpap3	104.256143680998	-0.0513848895017285	0.298487635405359	-0.17215081432752	0.86331896497042	0.958213468428644
Pmfbp1	117.910826806077	5.32693783197193	1.6993060828461	3.13477241430811	0.00171987484581393	0.0973332918929681
Armcx3	4.12900384627018	0.341371723974606	1.0099998449778	0.337991857792918	0.735369323631528	NA
Ccdc153	6.2252988302248	6.50936726886798	3.8155420424774	1.70601377114993	0.0880055156275061	NA
Lama1	612.796500672807	0.125155918401241	0.494899734641065	0.252891463948779	0.80035208590467	0.935449346426539
Fanca	389.666437909779	0.0753151326731326	0.32968690721439	0.228444415064855	0.819300763923635	0.942555735605283
Naa30	110.110275607542	-0.941840645748467	0.425397400074527	-2.21402539268802	0.0268270322070661	0.160603702834284
Ovch2	9.80294660841109	7.16275629302545	2.95092435101059	2.42729241451834	0.0152119894807024	NA
Rap1gap	67.7428797466549	1.21853215714666	0.484169353962154	2.51674780151803	0.0118443577248416	0.11370583415848
Chchd6	333.013786276764	0.621476052953877	0.692674863489946	0.897211788259006	0.369605916083264	0.686747284280171
Olfr78	11.6561601162846	7.42191750415446	3.85679732605136	1.92437322387203	0.0543078182352933	NA
Zfp57	40.4033611795656	0.595393193055315	0.404662704274922	1.47133201741966	0.141201348619917	0.411086456028954
Rapgef4	263.927487661296	4.76546867169549	1.59613070698509	2.98563811274387	0.00282987316134051	0.0973332918929681
Zbed4	20.726265368995	0.173062340492007	0.496172228379549	0.348794895387861	0.727243295935604	0.906399499362032
Gtf2h3	101.06678983827	-0.2801907444519	0.605580306401691	-0.462681400781955	0.643592751881928	0.867660838847576
Fcgrt	25.451233399098	1.17160870591915	1.18288205500992	0.990469591585205	0.32194464507037	0.645368948019769
Mapk1	863.11016689905	-0.770774031013872	0.508149861034137	-1.51682424835317	0.129311063163753	0.390269971593275
Ahcyl1	35.5052481216619	-0.772879447341755	0.491754382436524	-1.57167780287453	0.116025292562764	0.365536786695628
Cox7b2	199.824061803109	1.24604505899908	1.02075301317151	1.22071161477895	0.222195228559708	0.528118831097071
Rgs17	128.094414566568	4.65879894469589	1.68263455978427	2.76875267871188	0.00562713328751179	0.0977114617366389
Mzf1	22.5148144398106	0.293038245190396	0.519073611125599	0.564540826020706	0.572386123755452	0.830183183629297
Cdk2ap1	51.3879692905554	-0.26016310323834	0.900918945866593	-0.288775260451527	0.772753365225154	0.924234087591633
Adam34	26.2513816384859	5.26129283713577	2.58048560109456	2.03887703729256	0.0414623012015187	0.199420696443292
Srcin1	149.971117306552	0.509256237336903	0.492557995953894	1.03390106651435	0.301182416382817	0.624481900059405
Nphs1	128.922555552259	-0.379204235605424	0.765764607511436	-0.495196868444669	0.620461160924948	0.855896336121452
Tsnaxip1	29.2251150278871	0.45096521082579	0.711825008368069	0.63353381171543	0.526385108096232	0.802411712171685
Phyh	121.624899065848	0.0220453752470811	0.476556474995416	0.0462597329042547	0.963103233416451	0.989055829407354
Vdac1	676.247846478987	-0.513013062985539	0.678754409422838	-0.755815440553479	0.449759857872048	0.749762208809501
Grb2	19.4437924928455	-0.852976562332825	0.961282181316052	-0.887332126727918	0.374900113789306	0.690623077358786
Pax7	50.4225767546528	4.03143299941342	1.84657609985026	2.18319353301515	0.0290215608103498	0.166474510154119
Smarcd3	8.23106126756839	0.587303216254917	0.698044890922684	0.841354508703033	0.400149362375718	NA
Khdc3	30.9029344840372	1.06308670537192	1.74874497036395	0.607914088896948	0.543244454779088	0.815139608376794
Rab5a	239.704883698841	-0.531106666962497	0.527016143872479	-1.00776166562937	0.313568893157203	0.636996058650667
Slc25a23	24.9411117515266	0.246091207057704	0.679774166047435	0.362019063608444	0.717337784608801	0.90278529683461
Cd68	7.55827902050583	-0.241848281849268	0.594389111700849	-0.406885451109993	0.684092122060734	NA
Sh3kbp1	334.045567137354	2.48601483586996	1.28394886208322	1.93622574020306	0.0528400592285062	0.226819034184326
Pan3	725.626221664763	-0.660346624941006	0.260615041027397	-2.5338008978215	0.0112832821585187	0.112331342378142
4930550C14Rik	54.4864563513603	2.32876965277413	1.36117865073001	1.71084791223047	0.0871091922223504	0.3062379135413
Cobll1	176.551788923401	2.31791715776944	1.44494564683228	1.60415525860849	0.108679834038182	0.351795994574462
Prl3c1	9.17383579295968	4.80774620689832	3.900151574741	1.2327075280959	0.217684902162951	NA
Dguok	82.7946112515173	-0.836647372581026	0.566873792946681	-1.47589707442997	0.139971525010424	0.40882592275793
Rpl3	1626.63394574628	0.438393589662765	1.06081895544591	0.413259574041539	0.679416444857448	0.884104445452277
Cntn6	343.293156235479	6.29605975573233	2.07508564783816	3.03412042885633	0.00241238109859208	0.0973332918929681
Ap1ar	190.419717740221	-0.737685705375119	0.671136175715705	-1.09915950304488	0.271698499372999	0.589257355425706
Barhl1	11.0682190033382	-0.642450117902471	0.484070431851479	-1.3271831444966	0.184448106708213	NA
Fmn2	668.574852211858	0.60125168671279	0.744704586888623	0.807369388209116	0.419453697946575	0.726289319814735
Srfbp1	362.425220089875	-0.713113837421352	0.692382819538643	-1.02994155443736	0.303037442358477	0.62614604302423
Ccdc30	142.185747092638	1.04236431640265	0.94350093905219	1.10478354949999	0.26925339032557	0.586385217968327
Myl12a	121.696450793619	0.0137351943652866	0.638140944019866	0.0215237628834219	0.982827847812442	0.994166396477899
Stard3nl	217.291836883158	-0.266199022599536	0.266958942754851	-0.99715341937051	0.318690046908834	0.641965562118515
Xaf1	11.7346526742154	0.515171361917543	1.17921577220964	0.436876247806797	0.662201098422825	NA
Kansl2	501.872538076043	-0.51214858355764	0.67675656132098	-0.756769291690297	0.449188093380917	0.749762208809501
Otub1	83.8214242010605	-0.114039212669346	0.665527103150076	-0.171351718253959	0.863947216463876	0.958514990034216
C2cd5	20.5487674955616	0.121589834049565	0.475941791480061	0.255472068698677	0.798358513967029	0.934589731428188
Capza1	315.384710454056	-0.57423320370169	0.289985733645994	-1.98021191070971	0.0476797220590254	0.213875080719776
Asap1	950.557251826504	-0.247268828956607	0.211235637425379	-1.17058291853787	0.241766466623127	0.553312037689015
Alyref	36.6273592358922	-0.145702896976485	0.898060107614828	-0.162241809586064	0.871115436635765	0.960678712430022
Prkacb	348.585212752703	-0.447716588445765	0.308367306802208	-1.45189382457116	0.146531129918309	0.419284306174596
A630077J23Rik	4.82743225427535	6.13937474961312	4.00500413725499	1.53292594444634	0.12529410256262	NA
Scyl2	199.132965386145	-0.261110838343656	0.212216683700719	-1.23039731745074	0.218548357406661	0.523713389865196
Gm12505	8.60141920368098	2.76946841681406	1.80516158100342	1.53419419400374	0.124981885573991	NA
Rgs19	9.34961966934784	-0.403284149026509	0.787687060146405	-0.511985240625321	0.60866133922154	NA
LOC100125594	8.68392969274834	6.99415815968427	3.83734477416284	1.82265565679074	0.0683555603316052	NA
Ctbp1	25.7495569847559	-0.533049187559067	1.48364968128911	-0.359282379312018	0.719383854815921	0.903177861627836
Txndc16	171.553412920048	1.05812948411002	1.07928675062021	0.980396992274733	0.326890193853341	0.650008019735006
Mfap2	4.11724499068363	0.172246442960174	1.01230383278551	0.170152910007475	0.864889883968432	NA
Ncor2	507.788506533658	0.200427060326881	0.516477202735117	0.3880656479424	0.697967452716759	0.894420534373879
Avpr1b	19.8168315350858	4.71206601993305	1.77904391079541	2.64865076760601	0.00808137938047273	0.101248137670734
Gm20556	3.03822845823667	3.43109753523373	2.00377433519304	1.71231733782196	0.086838203249592	NA
4930452N14Rik	15.952600222358	5.91395389211784	2.34354492950621	2.52350779268564	0.0116190485337219	NA
Ncan	22.8466672656418	4.01192552552612	1.76506271226555	2.27296486274791	0.0230282974604063	0.148941442669808
A830082K12Rik	36.8565983482723	4.48218614779516	1.73623822219739	2.58155021038673	0.00983576825160889	0.105836681889636
Ablim2	337.056459190527	0.706830729218842	0.232559783837825	3.03935064590424	0.0023708872697641	0.0973332918929681
Fgf1	57.8114270695058	2.60340774989072	1.58065844615941	1.64704003968494	0.0995498161939442	0.333403819996664
Armt1	187.222626374554	-0.270034976236042	0.295063788649434	-0.915174910049269	0.36009981399977	0.680886536319205
Ncbp3	7.54987586373701	-0.658315814379018	0.582161875669254	-1.13081230821276	0.258134098353923	NA
Slc15a3	11.9638237410358	2.86888121580929	1.71395835990202	1.67383367234972	0.0941632926308972	NA
Ccnc	177.574639696938	-0.449271371674224	0.26923250123504	-1.66871150256117	0.095174568441903	0.325337313995182
Atp2a3	30.885128526849	0.540127892263091	1.04477076212353	0.516982204943468	0.605168581076545	0.847453094671777
2810004N23Rik	453.099682930723	-0.116948056680149	0.549873097570123	-0.21268190278255	0.831575083317493	0.946452049583073
Rwdd1	168.630836596384	-0.228633181853982	0.273024039695154	-0.837410442352487	0.402361898102605	0.714311619332853
Grtp1	397.881222431749	-0.00746621399769555	0.641267881852001	-0.0116428940369396	0.99071052448088	0.996291722985106
Podxl	71.6455964150825	0.731211409267743	0.410903202694488	1.77952229253226	0.0751541734215612	0.279566036752223
A330076C08Rik	29.5709054449761	2.26168179222415	1.37494961087986	1.64491976602463	0.0999863581507387	0.334199615405603
4930532M18Rik	9.28735872453276	7.09185679884313	3.84160150187082	1.84606779109948	0.064882362840735	NA
Zfp617	57.2679523690084	0.289929894254816	0.464199568005747	0.624580275893808	0.532246568363125	0.806288760009062
C1ql1	10.4632019599548	-0.618373800221285	0.659131927379809	-0.938163931277695	0.348160171185515	NA
Bpnt1	11.0900110977058	1.3860138190978	1.20823862474937	1.14713583120661	0.251325487059936	NA
Ube3a	312.882396549609	-0.92178755307454	0.40846086510602	-2.25673407618936	0.0240246962190362	0.152379385174066
Ubb	289.522939306527	0.562537018457575	1.26118185503101	0.446039574874589	0.655568659378192	0.873744821701994
Tyr	89.5887603564512	8.50914450059087	2.99852486896654	2.83777686443654	0.00454289286736468	0.0973332918929681
Med21	39.3513842637234	-0.660224857267566	0.624953035813819	-1.05643915531639	0.290767625088696	0.613458895556868
Ftsj3	278.455737114121	-0.139161885970834	0.334099128068855	-0.416528731383442	0.677023147750711	0.88306567658448
Gdpd3	11.1000695790981	0.189377907661416	1.04319695317949	0.181536101197595	0.855946799213959	NA
Tjap1	331.205309298366	-0.202247727188683	0.564833579759814	-0.358066047126102	0.720293887215176	0.903518372025362
Stau2	622.540513222727	1.22329115405072	1.12666603404204	1.08576198899157	0.277584307345283	0.597108369193438
Paqr5	54.4918512267065	3.04946976425605	1.3627282639834	2.23776804580403	0.0252361852262617	0.156496937313289
Clasp1	714.956456838147	-0.0355348675142683	0.165513319767024	-0.214694911347842	0.83000519022953	0.945682414096717
Rbm10	199.728040077739	-0.405639998836908	0.539397851521659	-0.752023757033114	0.452036772126612	0.750815303019329
Mrgprd	4.87569918516926	4.17683476915212	2.15115351542994	1.94167210252185	0.0521768080310054	NA
Slc41a3	32.6181281669986	0.746826951177248	0.566500791075018	1.31831581339902	0.187397949480846	0.481205281051314
Flot2	113.834248512366	-0.239001351040596	0.484789381998816	-0.493000383084256	0.622012316660416	0.856278350498411
Ccnyl1	193.126827811861	-0.393022580751685	0.303084348468009	-1.29674324239534	0.194719545361278	0.4925941070945
Ecm1	18.900987063696	0.790783613807232	0.654462489208356	1.20829478670928	0.226933893043427	NA
Cd82	12.1337836077409	1.81194183561347	1.11216546846238	1.62920166737289	0.103270334121469	NA
Anks1	405.788188046187	0.00681890954486201	0.345004348158239	0.0197647061008473	0.984231072831777	0.994262127170136
Syt6	63.3652034639651	5.91461611628217	1.79579903421761	3.29358464036542	0.000989185544111659	0.0973332918929681
Gm20609	4.22400322249093	5.94397586437372	4.00650886761673	1.48357985986675	0.137920415695562	NA
Dnmt3a	160.040564238593	0.621760457794736	0.642704011030088	0.967413377113075	0.333337425402564	0.656226013975459
Mpv17l	140.388833991314	-0.532178903604403	0.208571955437831	-2.55153624315053	0.0107249168738949	0.109955629756836
Pde4dip	370.369923353769	0.759222138001359	0.879421156587945	0.863320301443572	0.387961385178693	0.701493477304136
Pomgnt2	39.9501121189143	-0.341903472576131	0.490316208847048	-0.697312196511102	0.485607436904622	0.774284604000645
Ankrd10	1470.42847667942	-0.451953929218826	0.895401022805849	-0.504750293675758	0.613734231703771	0.85256085891631
4930504C09Rik	24.8825842385025	3.7575315221012	2.78681726734013	1.34832361136027	0.177554321132241	0.467358025071939
Nsg1	9.08382714088556	-0.306900404344003	0.651119540154108	-0.471342642045983	0.637396068970322	NA
Prkar1b	165.654078385558	2.36052209914182	1.16419217505884	2.02760519243528	0.0426005586444199	0.202458100488332
Tmem159	27.1272563569819	0.34520304600972	0.725924981797545	0.475535426752946	0.634405388509264	0.861647649792499
Thumpd1	99.8616543506836	-0.147699604010671	0.50834550192746	-0.290549642813104	0.77139577836481	0.923695586352731
Brdt	81.5694736732134	3.98877276678525	1.84690686507052	2.15970433713936	0.0307955652373202	0.170551937858857
Adgrv1	714.276572889156	2.36387799061459	1.42300338589619	1.66118929444841	0.0966754349859993	0.328315209100756
Ctu1	30.2500882810603	0.114670095757738	0.870145491099771	0.131782669600238	0.895156194644672	0.969411756939887
Cpa5	7.07916235051902	6.68720287542264	2.97350276743372	2.24893110867828	0.0245168794321876	NA
Ube2m	42.0557405110628	0.260855606371461	0.520506963221779	0.501156804429367	0.61626077169559	0.853843863778527
Ccdc136	24.9443780800379	-0.564897616427271	0.779229568338144	-0.724943764174688	0.468486530812593	0.762006411003419
Mrps35	216.83491446271	-0.276054444184315	0.526991411175193	-0.523831011911015	0.600396081561649	0.845569560355852
Eva1a	71.2431653111464	1.35528861320663	0.908313882507637	1.49209280988308	0.13567481654492	0.402088100190458
Tmem141	3.11022417124328	2.39612316617038	2.04747553753543	1.1702817065422	0.241887621181331	NA
Rsph6a	12.5100196635973	2.12041558576101	1.36442444060026	1.55407329469132	0.120166934452177	NA
Thy1	13.5950766994134	0.389209280966646	0.912287459913725	0.426630089822185	0.669648777820441	NA
Thrb	333.385913168846	3.48524519025827	1.50378473555641	2.31764900111765	0.0204684047951895	0.14056704955367
Thpo	20.3006331786404	0.756381183875117	0.955923960304667	0.791256643084924	0.428794243622595	0.734148156833952
Adam17	205.336700146098	-0.37191351675865	0.316891126655072	-1.17363184221775	0.240542521225785	0.551405677174577
Prap1	4.72336439531177	-0.0451575254377269	0.95752403929763	-0.0471607224303749	0.962385131629373	NA
Uox	13.3815055909755	5.32985010101882	2.71750171531473	1.96130514692299	0.0498434372517013	NA
Patl2	74.0872617376817	0.376971085747453	0.598334234379599	0.63003429201795	0.528672148373873	0.803958223350108
Tmem86a	4.86665913245209	-0.284275455605527	1.28812029171897	-0.220690146279869	0.825333704437341	NA
Plce1	486.390896345102	1.028006267165	0.766709177541818	1.34080339361652	0.179984294111599	0.470953236545616
Olfr1340	5.43086128605977	6.31144008953911	4.00383548362841	1.57634850766133	0.114945508302524	NA
Aknad1	48.5028219182116	6.87897335305519	2.14601993263582	3.20545641186388	0.00134848468905539	0.0973332918929681
Pde2a	67.2705983662646	2.6607560018752	1.25467865361402	2.12066730729105	0.0339498095856869	0.178027873910118
Rhbdf2	89.3097063398347	-0.0598066912683401	0.506036798374162	-0.118186447034074	0.905919928391947	0.971945704285764
Rps27l	111.578655573011	-0.442231128041695	0.741111400929957	-0.596713432672575	0.550698722756805	0.819393827447589
Ppa1	174.966383686561	-0.18788066663861	0.414578698246767	-0.453184564072269	0.65041584656323	0.87043795579552
Mfap3l	100.164685932974	2.59005533785099	1.48880996784152	1.73968162075517	0.0819149383379429	0.294920110169288
Ifi30	33.4321060214775	1.0319439180192	0.739820522885864	1.39485711209231	0.163058932377586	0.446492504159474
Cpvl	91.8443083355562	3.92602538704427	1.69663309568288	2.31400966834498	0.0206671918033908	0.141056035312273
Nipbl	651.602453595995	-0.510569853344007	0.290169901062191	-1.75955483830343	0.0784833145259244	0.287337441358873
Rbm12b1	18.7519427153112	-1.05743733253184	0.569967724107571	-1.85525826780372	0.0635593545332412	NA
1700029P11Rik	18.0500784652079	0.604069439879391	0.464508654544482	1.30044819180338	0.193447401922011	NA
Nox4	277.856740812705	1.32462431718701	1.11297258512227	1.19016796540544	0.233980381353281	0.542478223720967
Eral1	76.3704129664051	-0.124106898720116	0.353120896160682	-0.351457248974706	0.725245339664449	0.905293709026673
4930526I15Rik	5.66804871167857	0.853892699293487	0.883050930910014	0.966980124706422	0.333553969530927	NA
1110038B12Rik	572.161632810573	-0.0109496711476528	0.958787312756585	-0.0114203337924568	0.990888090056874	0.996291722985106
1110020A21Rik	29.140281456103	2.09538127386578	1.28611583655702	1.62923215336124	0.103263882690534	0.341049591760411
Angel2	92.0471789118497	-0.450863250788055	0.372901399126611	-1.20906827339356	0.226636616867121	0.532703065878647
Cpeb3	229.338878445472	0.823079992184608	0.975992338868689	0.843326283829925	0.399045986844979	0.711314717976648
Armh3	1155.99956164429	-0.354185776335756	0.35505165519623	-0.997561259473652	0.318492154595717	0.64175930401296
Dhx30	214.707341261691	-0.255229425621161	0.377162504787449	-0.676709435273786	0.498590328836457	0.783474104941187
Marchf1	1993.24539857612	4.43531897534943	1.80400058599433	2.45860173759575	0.0139479250711798	0.11894677218062
Efemp2	14.5972984021797	0.0594270012751523	0.484284087460845	0.122711034316107	0.902335925787599	NA
Mmaa	86.2302754807256	0.826081511469579	0.60994760627516	1.35434831282364	0.175625279368758	0.464372172873521
4933406K04Rik	20.3878037485753	4.9126202410051	2.38412101846086	2.06055825311107	0.0393452029739301	0.193022244986751
Npy4r	9.13358057170983	3.65503701225537	2.52568500653903	1.44714681474231	0.147855808715405	NA
Cstf2	21.039892558051	0.223805221082209	0.529440217119377	0.422720476921658	0.672499213760074	0.881733948497751
Hap1	167.523373474247	0.207193521290451	0.600456085045003	0.345060240791667	0.730049083031237	0.90758113735453
Gabra6	9.52328197229925	7.1279889512562	3.76734827455051	1.89204406701864	0.0584851096782725	NA
Ormdl2	20.1652398987188	0.306238889197731	0.465961775819333	0.657218907407696	0.511040169867945	0.792017975441095
Tec	200.7276779899	2.18516422388572	1.30055731510051	1.68017525910947	0.092923221539346	0.320309848035089
Tom1	416.38547510185	0.274151482622208	0.456486226408297	0.600569013394497	0.548127081722523	0.8174578789705
Sgpl1	317.884830748369	-0.354004109351453	0.31043901053406	-1.14033384123486	0.254147244131224	0.568531784474643
Hvcn1	171.423786670348	0.063828531636394	0.37924646583062	0.168303563479749	0.866344470601553	0.959119113573135
1700109H08Rik	138.816016043661	-0.640781641985619	0.625255235398738	-1.02483210968554	0.305442412757975	0.629237588514284
Pi4k2b	71.3599715869884	-0.373068745467501	0.661651525907535	-0.56384475945369	0.572859787266799	0.830374842630045
Rtn4ip1	281.325026025023	-0.498094463751643	0.321590391941711	-1.54884746631959	0.121418392009139	0.376178697234401
Sdr42e1	23.183598845399	1.97301043210045	1.31542256258374	1.4999061808892	0.133638706699104	0.398779799741553
Ahctf1	651.744538908098	-0.504195476428025	0.547496818340259	-0.920910331417992	0.357097244187081	0.67841187119191
Stk31	70.1519314192308	2.25298070636923	1.53331009970062	1.46935750753166	0.141735846339709	0.4118327123821
Ctrb1	22.0810663684093	7.08054231052485	2.20288745279547	3.21420974164596	0.00130804087876879	0.0973332918929681
C330018D20Rik	33.9573893157237	0.0505066855750915	0.70393519268534	0.0717490560209398	0.942801615671876	0.983863703577479
Ankrd55	93.9922061537048	3.78037885833817	1.54197021113847	2.45165492240412	0.014220095864554	0.119775065307851
Sema3d	201.269793540582	4.76423714097501	1.67760307708704	2.83990724984098	0.00451266524805988	0.0973332918929681
Wdr82	562.306406812158	-0.440522524648707	0.706371974805164	-0.623640999871511	0.532863378323277	0.806777677736862
Slc6a19	18.8703377007207	6.86787961386664	2.78893560060599	2.46254507001681	0.013795483311195	NA
4933430I17Rik	25.8129578295722	2.29473383999114	1.43486621621757	1.59926675675748	0.109761342744588	0.353508853699319
Dao	23.2484543835469	5.0984109927728	2.44112939058188	2.08854598713324	0.0367486116316713	0.185956829943397
E2f3	1322.66082325042	-0.320461015562235	0.811000524209781	-0.39514279707092	0.692737505905554	0.891629197411477
Zbtb39	50.6291193569563	-0.52892613047621	1.06045106449846	-0.498774670688238	0.617938133520094	0.854776833947118
1810058I24Rik	138.798832748886	-0.109966606309825	0.842092875867671	-0.130587265919473	0.896101816781235	0.969538622136278
Klkb1	65.3309741316348	5.53244209405973	2.3438807041113	2.36037699544841	0.0182563715680313	0.134152888941684
Hspb1	171.888651203481	0.467693010041008	1.1938523929308	0.39175111832114	0.695242115803943	0.893142232499044
Neb	232.640914053267	0.854360546045721	0.779583952911888	1.09591858946625	0.273114403118527	0.590993008841249
Ptger3	121.591653202459	3.25134606366249	1.66281652525722	1.9553246039334	0.0505447689405567	0.221495188609318
Ptcra	7.72034341459465	3.53414007539162	2.1449713188339	1.64763978164189	0.0994266119160853	NA
Pstpip1	41.1497562358542	0.549172916111413	0.668695173261363	0.821260475730645	0.411497915759103	0.721299514532524
Scn1b	10.4596635476686	-0.126374905583662	0.874844402735842	-0.14445415114786	0.885141858727488	NA
Slc20a1	784.816599023535	-0.711450464153967	0.889784613475869	-0.799576047257936	0.423956469874819	0.729775258213869
Csnk1g2	159.878710988565	0.015549991251114	0.792689231296493	0.0196167560213742	0.984349097033172	0.994262127170136
Gm12348	1.63390832562268	-1.02295162578027	1.26172430027623	-0.810756855167418	0.417505315825076	NA
Olfr741	11.6561601162846	7.42191750415446	3.85679732605136	1.92437322387203	0.0543078182352933	NA
Zc2hc1c	17.2272683103127	0.142546473253585	0.903509413642382	0.157769770963345	0.874638219562074	NA
Aplf	132.382593553413	0.646450146573291	0.704598043049668	0.917473661685606	0.358894488418482	0.679850870238815
Fam13c	224.020797447821	0.281439894570361	0.722352966317953	0.389615475665509	0.69682090682579	0.893632918677349
Phospho2	47.2311505196143	-0.329950550834129	0.635380913999273	-0.519295659602559	0.603554579674668	0.847022025643187
Col20a1	29.6677419063995	0.46830243644699	0.548326641268585	0.854057419795517	0.393073175105092	0.705964861209433
Fgd6	105.825066652275	0.595630474809561	0.743814123164966	0.800778657274109	0.423259796827225	0.729082402055184
Ccdc60	218.961977229795	2.98160497106063	1.37741913734251	2.16463158542513	0.0304159101511306	0.169974982299873
Trerf1	567.382312006368	0.055103804190616	0.308257216763552	0.17875916992037	0.858126806484854	0.955324083782975
Ctnnd1	155.705464058319	-0.503647186208634	0.392907007556684	-1.28184831657901	0.199895861181794	0.498824293697463
Stxbp1	40.3944634558223	0.485956432698441	0.655590156000715	0.741250350162231	0.458541659728997	0.755337652501252
Zfp275	111.153564264127	-0.304094295332412	0.267705619398795	-1.13592794957139	0.255986719818357	0.570936195545756
Acer2	77.1376876936262	1.34016120339267	1.07742139175555	1.24385984318449	0.213551150962098	0.517419770854624
Pdzd4	188.506864931	-0.196740691483308	0.308197765116683	-0.638358592278638	0.523240279027852	0.800312888373089
Matn4	19.0628818677027	6.25692329188205	2.8076437844632	2.2285317412794	0.0258450771196637	0.157906920218339
Scn1a	212.4654044996	5.42686751362046	1.96457768822453	2.7623583155548	0.00573854622926127	0.0977179435203369
C87198	3.01714515892209	5.44978807457857	4.01133983019019	1.35859545819636	0.174274815188108	NA
Adh5	184.792342798524	-0.49849014997191	0.686851664506687	-0.725760998672017	0.467985300013588	0.761493692293366
Tmcc2	48.7230169073406	0.735089241276284	0.766643969546994	0.958840440251092	0.337639133042725	0.659665760859807
Hnrnph3	73.5793334445181	-0.597677549266598	0.456331552443269	-1.30974407986154	0.19028242622865	0.485735196298777
Il1r1	136.400963469616	4.03259736341017	1.69847882738654	2.37424058421449	0.0175850882812471	0.131609067147418
Odf2	215.006598382066	-0.417383904370368	0.750472486823045	-0.55616150051985	0.578100455437702	0.833641004935032
Stx8	791.850041103944	-0.272389211091281	0.27587000630523	-0.987382480391514	0.323455169735967	0.646664982964198
S100pbp	305.743689672631	0.00233075628588285	0.479625627634311	0.00485953241777133	0.996122669371708	0.99797878531209
BC051537	8.01111113745179	3.10769174275547	2.28780106183984	1.35837498923804	0.174344726292934	NA
Nt5c3b	61.8909204313762	-0.562710439153518	0.365242583515386	-1.54064850198338	0.123402356693962	0.380047587985072
Gpr179	32.9770630207118	1.42288523080789	0.970889076745281	1.46554870673573	0.142771273877689	0.413715808796687
2310057J18Rik	27.7036385066393	6.54122885119966	3.02630616270523	2.1614564090741	0.0306601007294466	0.170220378727065
Gm16157	6.40797144966989	3.00255472233076	1.82317914970017	1.64687859820278	0.0995830017222837	NA
Gtf2ird1	703.829259608715	-0.0664813049345002	0.44563094769608	-0.149184667892142	0.881407917854087	0.964746511601835
Zfp37	47.3026535401052	0.494570011735995	0.448562794041685	1.10256583538677	0.270215753639265	0.58756331187749
Pbx1	399.004789111565	1.11669603177313	0.756330349272124	1.47646598189246	0.139818840999101	0.40882592275793
Lats1	195.519995099125	-0.476175642290695	0.340918914548398	-1.39674163553368	0.162491278936614	0.445963403902
Lat	12.1637505979435	0.870582110383047	0.877235148265782	0.992415901373893	0.320994685213752	NA
Lasp1	510.870652099478	-0.243083461839962	0.837219725735065	-0.29034607566913	0.771551492920909	0.923799738517329
Laptm5	160.457492188488	-0.052806781731949	0.699223436515114	-0.0755220419886591	0.939799360644075	0.983863703577479
Ing1	87.3074183156989	0.694718113685116	0.346405120899524	2.00550763187655	0.0449088056729567	0.207902957671466
Actn3	13.2477313823342	2.09313169509338	1.33120147173328	1.57236281625203	0.115866432593687	NA
Slc9b1	257.75389908183	-0.647269795345601	0.372307898176191	-1.73853361294873	0.0821168326764645	0.295172567844793
Nalcn	38.0016675845848	2.94783056603044	1.68478129249453	1.74968144480392	0.0801732972275829	0.290831070104916
Aadacl3	4.22400322249093	5.94397586437372	4.00650886761673	1.48357985986675	0.137920415695562	NA
Klk1b3	3.20815367130271	5.53802595056487	3.78434071379758	1.46340574736662	0.143356386957624	NA
Cnga1	43.2757220375261	7.2108074149216	2.91888985163806	2.47039380772623	0.0134964383465603	0.117842484916721
Ccr10	3.18423187452798	2.8669342001045	2.99334904295752	0.957768091512602	0.338179712544146	NA
Ccr8	4.79408008152875	4.16975852170854	2.30145258211323	1.81179423556918	0.0700179961462507	NA
Ccr7	8.52625388074028	3.36789502376167	2.53794525304045	1.32701641996688	0.184503251078476	NA
Clk4	198.428072175927	-0.88963492666244	0.420166992596361	-2.11733654080029	0.0342312957840647	0.178691664389608
Lta4h	136.86370646297	-0.439598643733506	0.240640292194343	-1.82678735852965	0.067731747322522	0.262565527549667
Tmem116	64.0789343839569	0.835590891987991	0.595955733621948	1.40210227848577	0.160884706786987	0.443637763483197
Mast2	616.882010651816	-0.0266121575511845	0.345218972381747	-0.0770877607553864	0.93855372952897	0.983464414891652
Pigv	66.3754508994011	-0.736507717730556	0.803469860322693	-0.916658799665188	0.359321462027628	0.680284711594372
Klrb1a	5.67979544127955	4.26258393695104	2.75885737746573	1.54505411253503	0.122333175047382	NA
Cabyr	43.3592379176314	0.0328660029875638	0.47076662258346	0.0698137918257728	0.94434186967394	0.983864121475559
Mtif2	202.366575823979	-0.869335984204982	0.394908248858318	-2.20136192829154	0.0277104119690783	0.162632286840355
Blcap	11.7833475403158	0.377967982691031	0.594671965313524	0.635590720157387	0.525043219520501	NA
Sgk1	179.614072162986	0.142099049818649	0.298620433295896	0.475851730071822	0.634180012969399	0.861556592975713
Sertad1	11.136197162736	1.02349475893726	0.660040969032321	1.55065337904373	0.120984772666371	NA
Bace1	62.6336765695556	0.381014547165326	0.314731540243743	1.21060173019282	0.226048080842682	0.531862976920393
Ash2l	1490.18750340882	-0.392017461253067	0.866448525006862	-0.452441720354896	0.650950797181737	0.870871860852334
Smarcal1	203.834127912601	-0.142778682342872	0.272503832745491	-0.523951097877665	0.600312553252739	0.845569560355852
Dusp14	42.2055211469809	0.48921340069538	0.682348938832573	0.716954878734584	0.473401938333772	0.765455415072482
Npy5r	15.8230190222721	7.86479051001677	3.76761831859284	2.08747007922877	0.0368456629780451	NA
Npy1r	15.9734706860809	3.54148350302239	1.88455667190728	1.87921305621349	0.0602154075982929	NA
Cbx5	686.721249052569	-0.679021692800939	0.619758105350385	-1.09562373922814	0.273243468484084	0.591177111465886
Bclaf3	1039.6829821555	-0.774034708081258	0.562202392039967	-1.37679013650698	0.168577141239634	0.453770634540493
Zbtb3	6.22340486788174	0.409265710610667	0.85662110801472	0.4777674829414	0.632815707456334	NA
Abcc8	53.8311727762642	2.57584766163176	1.26985245786053	2.02846216163695	0.0425131013661673	0.202257020304881
Nr6a1	486.662088751206	-0.104077727718214	0.637150411579127	-0.163348756944637	0.870243846902453	0.960461664447441
Fut10	246.943323322046	0.7969611804654	0.792972419715562	1.00503013806113	0.314882337948136	0.638453793396238
Tmem200a	157.094570973103	2.52854972396259	1.16944926462158	2.16217137455792	0.0306049691136326	0.170220378727065
Rgs7bp	120.234694377784	3.77307904092263	1.74584757102125	2.16117323387833	0.0306819601844949	0.170241681808754
Ak7	112.633321378142	2.60373171225893	1.25576933822519	2.07341558119172	0.0381336201096447	0.189610008980253
Pold3	389.628176992019	-0.508007510363542	0.685487619733543	-0.741089256376374	0.458639323339146	0.7554059443233
Cds2	626.145867500499	0.0880544194158281	0.670979409736375	0.131232669942024	0.895591252558803	0.969411756939887
Armc9	197.114545381237	0.0958551098763346	0.384532062865223	0.249277288250295	0.803146298261409	0.937004014638311
Asb10	4.56011967120176	0.81646694409979	2.06613097205245	0.395167080472508	0.692719585715929	NA
Ppp1r3c	10.7159716303116	3.222302834491	2.07533541957582	1.55266604332788	0.120502938696856	NA
Slc22a5	53.3543242355086	-0.804401752674141	0.360348847614444	-2.23228618045925	0.0255960546540885	0.157370070700343
1600023N17Rik	3.50620108453891	1.6130986139793	1.362428768909	1.18398748675208	0.236418016226968	NA
Slc7a7	239.381559740701	-1.01797711100338	0.361019541801613	-2.81972855520041	0.00480642887721296	0.0973332918929681
Tcf7l2	454.025744681214	0.491180106116614	0.343667389749556	1.42923105527864	0.152937834566092	0.430919181670497
Bcl2l2	3.94328273039985	-0.460195766052898	1.74407098784257	-0.263862978778269	0.791885503564536	NA
Anxa4	255.788197133079	0.0594898697297896	0.162504192306858	0.3660820615474	0.714303842638244	0.90193946308324
Rgl1	284.644720254859	2.7446400614181	1.43120651338369	1.91771071173311	0.0551477027440214	0.232638143402275
Psme3	113.458194777486	-0.526880305518794	0.814152440317129	-0.647151908447961	0.517533632760682	0.797243845179142
Tmem19	164.764891428043	-0.430502750757088	0.435798792250588	-0.987847507639591	0.323227336723122	0.64664712794861
Mrpl42	259.001164368219	-0.33094556837371	0.234373859043648	-1.41204129899178	0.157937801258993	0.438486760117072
Herc4	513.110965164933	-0.678600554203152	0.488567326924568	-1.38896016333062	0.164844864070394	0.449212281651681
Aup1	28.4601792888825	0.119121601283847	1.5371599744545	0.0774946025550272	0.938230084900436	0.983326719636278
Hadhb	159.245134771103	-0.353237379100758	0.348918237917169	-1.01237866271873	0.311357036431541	0.635061736930085
Agbl5	131.651656383346	-0.446086407528111	0.568896085247009	-0.784126344153738	0.432965978796698	0.737094291828659
Pvr	87.6906749793568	-0.497297564464758	0.616853772487316	-0.80618387476099	0.420136835072636	0.727003870654852
Zmym2	437.223811217018	-0.371267196049829	0.226323086421584	-1.64043006800575	0.100915777796382	0.335553699550562
Nol8	172.479004728475	-0.280475872890172	0.4088841884433	-0.685954313758125	0.492741918432281	0.779295725513939
Anxa6	186.365744167733	0.0149585325433614	0.267017261083429	0.0560208448048144	0.955325201482706	0.987240516556579
Sh3gl1	189.130488121639	0.0138790623981844	0.853677807172456	0.0162579632287204	0.987028593588869	0.994983125432045
Cpt1c	68.2150459905053	-0.0669195152628008	0.234243276348156	-0.285683825406106	0.775120294086982	0.925013810770173
Map2k7	212.849736705078	0.0792044402649207	0.687306717774556	0.115238856563745	0.908255800734534	0.972899600475303
Lrrc73	2.59825494311576	0.0760935132067882	1.32452537496687	0.0574496454691866	0.954187016908073	NA
Zfp936	190.57028410719	-1.04963169578733	0.805352607813276	-1.30331942257856	0.192465732886309	0.488709512562252
Cmip	1583.17759543347	0.299523719790577	0.386704726292156	0.774554070395009	0.438603206138707	0.741421960895817
Dpy30	202.257306751941	-0.270404776704922	0.643131824218001	-0.420450001885249	0.674156746988904	0.881972790926358
Gm4710	31.1334170195677	6.17762309050612	2.6490128894473	2.33204719958725	0.0196982082604464	0.13838555386001
Ect2	203.574106225659	-0.775766481595382	0.428054950172443	-1.81230582962039	0.0699389542966672	0.266963801689068
Rpl31	62.1325664266678	-0.319238489373946	0.80134699597088	-0.398377345867715	0.690352054331533	0.890286185751502
Insig2	70.7093482589374	-0.342507568525171	0.520941858210825	-0.65747753444408	0.510873911616024	0.791942949494736
4921509O07Rik	88.157935319975	6.35945591554809	1.86584440454445	3.40835275441993	0.00065356346827607	0.0973332918929681
Cers3	67.6569944604219	2.82753124508512	1.58813200556276	1.78041323717494	0.0750083570073995	0.27917815513139
Ldb2	245.878878058983	5.79110990670281	2.04293929539814	2.83469504930846	0.00458694475762412	0.0973332918929681
Ncoa7	351.262387081686	0.817155064988068	0.832852060744637	0.981152720277194	0.326517435444085	0.649651270520873
Cmah	243.848298103733	2.51934028946777	1.43230733253913	1.75893834530722	0.0785879812616582	0.28756397172793
Vps13d	403.679256744933	-0.254154193608282	0.276377986012471	-0.919589136874359	0.357787505619414	0.678806334772011
Adra2b	3.65119051995155	4.47934579051934	3.88789456430504	1.15212635436271	0.249269154878149	NA
Zfp59	354.742488584857	-0.472546907205286	0.560760304126652	-0.842689654969867	0.399402034389064	0.71162183573419
Commd6	68.0378705161055	-0.51391961205418	0.711872943372096	-0.721926035873447	0.470339953015041	0.763377872876267
Tmem42	3.30944871228418	0.907428154300636	1.95062328326555	0.465199078717806	0.641788898418294	NA
Traf7	72.9897129666298	-0.0210724724878022	0.68166899819157	-0.0309130568409393	0.975338877046999	0.992320553180293
Mynn	166.646810947813	-0.251635792746082	0.365666313222752	-0.688156889619728	0.491353988524115	0.778490338543089
Rab27b	131.944476531544	5.37353652646614	1.92171460637799	2.79621984899937	0.00517042154486589	0.0975841100687042
E230029C05Rik	10.0956986841199	5.31090998220174	2.56489529867772	2.07061472838274	0.0383948146636795	NA
1700045H11Rik	31.4133749924397	6.20016363569935	2.53795882205898	2.44297251074756	0.0145668467854002	0.121053183044341
Bmp3	21.7075528903398	8.32066139284119	3.1972853485612	2.60241438775102	0.0092569924364938	0.104285735587079
Il6ra	112.528595483493	0.297236557251333	0.372129274262794	0.798745430173891	0.424438038426944	0.730038535311172
Meis2	370.00052545334	1.05498566481449	0.607792873705065	1.735765110873	0.0826053754482094	0.295821008799343
Kcnd1	25.3480455621244	0.284211688197887	0.331809292888606	0.856551321162972	0.391692898257496	0.704924383212002
Kcnc3	34.7932240862549	0.423118689623312	0.609088703891094	0.694674990556	0.487259004613126	0.775460156542381
Tnfrsf18	9.77085433328062	-0.792510943929474	0.927604547772454	-0.854362934973321	0.392903926174721	NA
Foxa3	13.6946469474721	2.61008063676348	1.42290053946386	1.83433807520162	0.0666038255679326	NA
Jpt1	132.358668421854	-0.939150537500606	0.488216673462031	-1.92363470678075	0.0544003875141128	0.230328553624275
Hmgcs2	35.218887837315	4.87872310452024	2.3545171596383	2.07206946211838	0.0382589637497935	0.190092596228179
Serpina3c	5.33184959523	4.09161003347559	3.16886849223073	1.29118959764572	0.196637941302858	NA
Klk1b8	9.55585281772092	4.94629157812496	3.24682197102528	1.52342555959821	0.127652271426356	NA
Ankdd1a	33.6913470139521	2.48310426355895	1.30741337540309	1.89924954897557	0.0575316727782367	0.238070756104398
St3gal2	195.116419284375	0.385704116094057	0.286399822715917	1.34673308257121	0.178066213417253	0.468155302881041
Tbca	366.531860909882	-0.477575755829698	0.282387864740887	-1.69120495410775	0.0907976651570732	0.314859833543442
Gm11351	71.5688296864263	5.98877814967539	2.09151192100985	2.86337270637397	0.0041915719710459	0.0973332918929681
Pacsin3	17.5940707254217	1.48598375786209	0.636890539522897	2.33318547795554	0.0196384126896184	NA
Ush1c	30.4464272298555	2.30767322679915	1.69571194231242	1.36088752412288	0.173549236727835	0.461463157232667
Hp	6.49677143621371	1.82315186880665	1.17288167956555	1.55442096212293	0.120084036285007	NA
Slc25a4	44.878299121432	0.44914995395833	0.573319689851938	0.783419725344378	0.433380676532932	0.737482437655433
Amy1	16.1249639711623	4.49825321853206	3.32668884909755	1.35217130984532	0.176320519419267	NA
Bgn	4.23851446323424	5.93224643597594	3.00151653304953	1.97641637840615	0.0481076380585306	NA
Ctnnb1	518.083120662324	-0.521799447033979	0.688012270351066	-0.758415902622964	0.448202040680402	0.749046931950336
Ctsl	99.9614033337779	-0.698333177021766	1.22570884568497	-0.569738220850903	0.56885526268616	0.827777845125482
Ctsd	152.275710685519	0.072761510273779	1.4595570235576	0.0498517763262351	0.960240506401992	0.988482874237345
Sec61g	179.138021088292	-0.347433499775577	0.833382446055803	-0.416895629875449	0.676754750182903	0.882809263559955
Myh6	17.1577839360107	6.09556006040736	2.15278238898943	2.83147989856456	0.00463331458054183	NA
Pik3c2a	185.292082860696	0.0287248119432784	0.424956508178727	0.0675947100242959	0.946108266558692	0.9839584541166
4930584F24Rik	21.5703364979654	4.95241347352165	2.83509044619172	1.74682732967975	0.0806672943929881	0.29207123831944
Lpar5	45.3918143973648	-0.215177209661369	0.391226777730189	-0.550006343915874	0.582315022370352	0.836144647506147
Rnf20	128.7246236696	-0.349566425150278	0.305050678651305	-1.14592901971498	0.251824522639412	0.565824569922688
Gm38509	87.125315219835	-0.392016050375936	0.308422449914677	-1.27103604320757	0.203715826354803	0.503448903377956
Prxl2a	42.1442486694889	-0.65503542676783	0.494121264103824	-1.32565723103589	0.184953260016574	0.478401042075202
4921525O09Rik	33.8695873622115	3.56645090255642	2.38410445004144	1.49592896506461	0.134672167294766	0.400264026634598
Rorb	149.807031185395	5.9924143792315	2.03124833130634	2.95011411794128	0.00317656575708814	0.0973332918929681
Tbx2	5.34318382189588	2.93377622349608	1.84291600453828	1.59192074748469	0.111402513105649	NA
Trpc5	730.009963273587	0.568281066498513	0.573220631543877	0.991382785661326	0.321498702704677	0.645302055607954
Fam149b	187.531690069737	-0.797579946637426	0.377981629573605	-2.11010240772062	0.0348495359560714	0.18070129755
Pus1	16.6203415685509	0.718222760228241	1.51939755927295	0.472702325895481	0.636425566970806	NA
Aldh18a1	430.906530267635	-0.80433257131024	0.725815595740146	-1.10817758123539	0.267785130875831	0.585146244048269
Gdi2	300.808906131616	-0.473574041213631	0.523565428181096	-0.904517402646048	0.365721110788888	0.684800385212582
Drd4	6.13315253472644	3.45563718928931	2.21450640260649	1.56045481973861	0.118652438773897	NA
Drd3	74.742058796307	5.39145462109379	1.91403574633691	2.81679933690474	0.00485048199674027	0.0973332918929681
Dpep1	23.9631231716672	5.51099147458625	1.83526759978845	3.00282720363042	0.00267484259313688	0.0973332918929681
Pkib	90.0008241749832	3.42131259330911	1.51216635985205	2.26252394190534	0.0236650513279375	0.150905164924947
Crx	13.224774441479	4.93356846973132	2.52137693764249	1.95669611951962	0.05038320640643	NA
Dmbt1	43.7657251488709	6.69800359580727	2.38776063137334	2.80514030920882	0.00502946809359604	0.0973332918929681
Epha6	984.438199158359	5.28157068064188	1.93063277038425	2.73566820249856	0.00622537613226502	0.0987320773800158
Inka2	33.8707207597615	0.649802000069507	0.746176276917324	0.870842480752715	0.383840166602334	0.697513769488287
Rhot1	343.127496924946	-0.485274321865885	0.214187969962232	-2.26564695464201	0.0234730077525915	0.150227249616585
Ncmap	45.0664514036945	0.847780491823514	0.944341042039064	0.897748222393203	0.369319794381732	0.686747284280171
Cacfd1	55.6235619217516	-0.466821516595818	0.419008410705219	-1.11411013399499	0.265231941641397	0.581709741458938
Gm19276	6.76011966582201	4.35654030829034	3.90223660765164	1.11642136198197	0.264241813752321	NA
Jarid2	2464.88566473615	-0.515655470403377	0.600288632790823	-0.859012552021893	0.390333590960886	0.703888831680439
St7l	204.30323569768	-0.419986771560684	0.328534840753429	-1.27836296021916	0.201121477754724	0.500060833898212
Arhgap15	304.513352809261	4.80922866986629	1.79239967612334	2.68312292951752	0.00729381744228849	0.100776641688059
Mag	9.42239475183899	5.11292454793932	1.8064599503685	2.8303558830055	0.00464962532137049	NA
Zfp467	18.5457335673091	1.94886174810694	1.20225150395797	1.62101003133789	0.105015487351298	NA
Ranbp17	1790.62826448723	-0.63502577050898	0.286420526178341	-2.21710985236295	0.0266155857037803	0.160162069839614
Vmn2r89	3.20815367130271	5.53802595056487	3.78434071379758	1.46340574736662	0.143356386957624	NA
Pecam1	351.623441487385	-0.518004739623789	0.456377058955938	-1.13503676282247	0.256359915376404	0.571537680026969
Aldh1l1	166.926008212077	0.0679133444444061	0.238196237274979	0.285115101822559	0.7755559604512	0.925013810770173
Stk32c	82.8494482354895	4.8432105702557	1.68320087942837	2.87738120235566	0.00400990863227656	0.0973332918929681
Maf1	1.68150540240095	1.04546582929961	1.68860873924411	0.619128519829649	0.535831696486532	NA
Krt28	11.9465188361122	7.4472841854997	2.73902340980374	2.71895601871958	0.00654883151853408	NA
Aoc1	3.52598935946984	5.63719202876339	2.58834363896552	2.17791484248838	0.0294123772803352	NA
Itch	347.824986166253	-0.262794279110291	0.150526656307658	-1.74583217057032	0.080840119055178	0.29238191606609
Slc30a6	156.986620918814	-0.0305387382369141	0.20544677455177	-0.1486454985898	0.881833369121217	0.964897865422874
Prmt1	200.174151158477	0.141117817422401	0.86094126463766	0.163911085713603	0.86980113999795	0.960461664447441
Mpl	18.3080053690611	3.98105022582015	2.16210740154145	1.84128236320819	0.0655801909180546	NA
Rhbdl3	29.2099917726792	1.85505372533471	1.42851163446842	1.29859196143335	0.194083998130463	0.491611182599589
Lin54	302.510363374104	-0.183113368584421	0.244880371348854	-0.747766624069513	0.454600936996776	0.752724822820121
Rpain	80.7720522241219	-0.420464056400398	0.505982170806414	-0.830985913456751	0.405981587168721	0.717002960781552
Arih2	432.45104785315	0.0711626814531928	0.640268687526009	0.111145028391385	0.911501342421101	0.9741356645712
Osbpl3	208.532900527741	0.912407859875733	0.855963670173626	1.0659422726325	0.286449738186626	0.608783142504499
Cmtm7	297.190006511679	0.0725228911733047	0.624020929038506	0.116218684019217	0.907479229385285	0.972733414890489
Cbfa2t3	59.7016994310425	3.0155902859415	1.36124949237538	2.21531049438945	0.0267387600262204	0.160360970438377
Senp6	583.948581951497	-0.495229820621296	0.355878921102137	-1.39156828701064	0.164053167698811	0.448054170671006
Thap3	33.6120310045049	0.139552333761622	0.462789992334358	0.301545703392819	0.762998404531909	0.920694788733063
Mtpap	410.176319746246	-0.533333047784558	0.50537304494673	-1.0553254731676	0.291276494781786	0.614041476930322
Peli3	16.7667353620703	0.933212933773398	0.926153638853099	1.00762216399543	0.313635884504341	NA
Gm5741	4.35523025584372	0.384623873314365	0.882394934000675	0.435886311779382	0.662919216943418	NA
Gm39653	5.43086128605977	6.31144008953911	4.00383548362841	1.57634850766133	0.114945508302524	NA
Zfp169	110.009899582088	-0.246466024734863	0.415155715196903	-0.593671279746124	0.552731995923973	0.820015422176815
Gm2721	12.4359944188711	3.37433871479073	2.73064600246772	1.23572909551121	0.216559278629285	NA
Tmem241	186.349368294336	1.29134594736511	1.1609965481035	1.11227371819024	0.26602048040589	0.58267849684732
Tcf20	528.531482888052	-0.570228342194301	0.578897965270198	-0.985023918555577	0.324612322307117	0.647533132786612
Cacnb1	60.7779831106151	-0.457211832263551	0.826216782638212	-0.553379986791865	0.580003240092826	0.834662224934422
Podn	4.477935408464	1.81007150123272	1.26482570045359	1.43108374583438	0.152406215114057	NA
Acr	9.99634847667286	5.30608689243084	2.71286875918606	1.95589516612769	0.0504775048948356	NA
Crhr1	26.0446937068085	5.06830632867356	2.18996704049223	2.31432995792228	0.0206496297025378	0.141056035312273
Asgr2	17.1001313403195	2.72817087471415	1.93289484512791	1.41144298749145	0.158114035186233	NA
Tet3	102.850734679467	0.463351164759268	0.944389689746722	0.490635560499962	0.623684230553411	0.857070897506481
Arhgap33	15.0520725628328	3.05341960255689	1.11697679900896	2.73364639737017	0.00626372712815688	NA
Nrap	27.7894652724006	6.77336609909287	2.30897289803992	2.93349744591752	0.00335166411901259	0.0973332918929681
1700012B07Rik	82.2499371558132	4.84443822117612	2.19384028666475	2.20820004565647	0.02723033122655	0.161703057371711
Hoxc5	1.69148713058172	1.58230695559875	1.79518484355454	0.88141728762912	0.378092004093758	NA
Pianp	23.2644962537814	0.323965621035286	0.499021027348133	0.649202344752653	0.516207596345106	0.796000124950167
Rae1	235.837664696649	-0.35195080279117	1.04701969413638	-0.336145351192721	0.736761260808076	0.91019646127183
4931406C07Rik	35.0595469150656	0.604399060095726	0.610400283941479	0.990168379662274	0.322091825151767	0.645432254367043
Cnep1r1	244.537728879458	-0.49852039641862	0.477433872058589	-1.0441663769458	0.296408420091303	0.619550847761593
Snx16	185.5026154411	-0.220849403925407	0.281085780231438	-0.785701090050043	0.432042624477523	0.735876740867581
Spata17	159.525602552106	4.02214034552175	1.71567935795243	2.34434268086197	0.0190606497240073	0.137118099203714
Tbc1d30	83.6227488268202	3.44110206786507	1.56242996560613	2.20240403961411	0.0276367807921164	0.162556231174625
Asnsd1	32.0553182414034	-0.29302639471616	0.525722185319451	-0.557378788452888	0.577268654823814	0.832950273493633
Kptn	24.3879872883633	1.13497955114588	0.546190173885796	2.07799335361751	0.0377099713109041	0.188339656045541
F9	15.9522617047515	4.14431090425387	2.31922742301026	1.78693596976993	0.0739478380541539	NA
Ankra2	40.4623816993687	-0.655611479867796	0.536201666977574	-1.22269571365435	0.221444646541722	0.527323892544426
Capzb	77.2329020675062	-0.364868286471339	0.941748231131201	-0.387437187997762	0.698432577326033	0.894769740813691
Nf2	734.100044124655	-0.658030251501754	0.501679161977111	-1.31165553878791	0.189636384674626	0.484867476827364
Pex3	102.056884764991	0.0368987498017416	0.266563841098137	0.138423687360347	0.889905577412539	0.968291042780482
Trim24	836.349990543569	-0.493315144011865	0.594286054942593	-0.830097122268027	0.406483874010915	0.717479728791603
Kmt5a	171.130488421504	-0.273424157200101	0.406333176889094	-0.672906306330803	0.501006899905663	0.785207167775345
Cep57	226.984850328288	-0.694448620384939	0.792531606617054	-0.876240915298273	0.38089907788996	0.695177024285858
Csn1s1	10.2512786710562	3.83678218900449	3.13214126600546	1.22497099049995	0.22058615078964	NA
Tsc2	160.693406116739	0.141953077468485	0.61650452687018	0.230254720414043	0.817893843191778	0.942555735605283
Mapk7	31.0757846712695	0.389004234602772	0.996387404040885	0.390414644971576	0.69622996027665	0.893632918677349
Egflam	163.021202379322	4.83788530610946	1.75401659513681	2.75817533284634	0.00581250123223249	0.0977179435203369
Txk	66.445513523211	6.70889572567635	2.0868575981535	3.21483158774826	0.00130521072828699	0.0973332918929681
Adamts13	11.0814602292266	7.33743438700054	2.67653711830549	2.74139085791788	0.00611796823259958	NA
Zfp862-ps	66.0583603469904	-0.128581517410441	0.341151986587571	-0.376903909300364	0.706245016118526	0.898522334502091
D6Ertd474e	47.9681052502061	5.0589333956269	2.85227317489566	1.77364967709026	0.0761211151558552	0.281604125432065
Dnajb6	625.781861222094	-0.576662612068182	0.6323896920736	-0.911878576289425	0.361832640492652	0.681478515726071
Slc26a10	7.59209489305344	4.79922567621758	1.87579937918627	2.55849624936943	0.0105125954147861	NA
Hspa14	345.65165356645	-0.615132125001838	0.68337864605578	-0.900133664626723	0.368049122600898	0.686002686524422
Fkbp11	9.32663434403787	-1.08966083549199	1.21435396149781	-0.897317314424521	0.369549619955946	NA
Nubp2	48.6094799444651	-0.0158811397607365	1.23091622296382	-0.012901885168511	0.989706070605169	0.995856074637528
Ndrg3	195.402165275793	0.483005087586524	0.592479089699629	0.815227230772642	0.414942253492665	0.723164754020558
Gbp3	17.4690384271056	8.00832627311142	3.78271371356361	2.11708494999135	0.034252638744857	NA
Fgfr1	459.439093820456	0.359664789932065	0.320712000473039	1.12145722455528	0.262093289591513	0.577653954101333
Lct	41.3469215063858	1.60259411041792	1.31255916156757	1.22096904836195	0.222097739043334	0.528118831097071
Fmo5	32.4406589668824	3.47116979979625	2.08198081588185	1.6672438926033	0.0954659182063426	0.32581562739798
Fbxw7	664.37118407043	-0.471212727975109	0.241159643298962	-1.95394520214542	0.050707698061611	0.221505223815721
D16Ertd519e	15.5496552597723	7.83655454062086	3.21604251509321	2.43670738301596	0.0148216678317231	NA
Septin7	511.131641614777	-0.796973428512816	0.312140609213941	-2.55325133925965	0.0106722452592499	0.109827700064562
Gm14169	6.26305086251601	3.21285038798642	2.25354951384821	1.42568440065028	0.153959461315889	NA
Gm9926	3.96459934852558	3.10713676862905	2.69101000354161	1.15463590419202	0.248239557217162	NA
Brd2	472.710052722882	0.0130205350725454	0.952169317074383	0.0136746005558676	0.989089587373943	0.995675839019823
Frk	202.891533352268	4.49256617709922	1.81182383848759	2.47958222078001	0.0131536400007792	0.117076107026803
Slc15a2	2.88014160115015	1.66437102130023	2.56003012761817	0.650137278989271	0.515603550929973	NA
Tmpo	707.601017369554	-0.694775173122927	0.755051499191684	-0.920169251854628	0.357484319732726	0.678614301865514
Triml2	768.142689104317	-0.403657955937642	0.747034758404517	-0.540346953600602	0.58895778315486	0.839138408311388
Abr	630.186642616996	-0.150447855136851	0.48092819023909	-0.312828106545505	0.754411260407826	0.917665611356791
Gins4	251.051459141876	-0.0384448872798524	0.803704083954106	-0.0478346297442079	0.961848037590164	0.988797448678769
Med27	460.294758459804	0.133649055925571	0.13869848622228	0.963594193172255	0.335249419252999	0.657592355957484
2510003B16Rik	55.6713551922755	-0.47874914418726	0.40019788877571	-1.19628103399509	0.231586907453543	0.539246021513447
4930586N03Rik	2.6174070451106	1.48381989319002	1.31199014554183	1.13096877917267	0.258068232354273	NA
Lin7a	142.385659372409	5.15030188999136	2.0656243525328	2.4933390641315	0.0126547937532163	0.115967386727643
Gxylt1	144.9821751367	-0.169479259846253	0.228295111633126	-0.742369202011689	0.457863674124088	0.754689238374194
Zdbf2	802.646483504463	-0.361111862081629	0.276963121733943	-1.30382651603892	0.192292739608308	0.488362513290942
Magoh	45.1682514644752	0.383622549471713	0.530980893392496	0.722479008652656	0.470000026597179	0.763267322071784
Tmem175	51.9016808055944	-0.275165784590778	0.31543427290176	-0.872339527532815	0.383023179899746	0.69668852860368
Alkbh4	38.3569676395587	0.544505562184707	0.703772544026283	0.773695374743651	0.439110955856899	0.741693005745472
Stra8	19.8933396211306	4.92754638442906	1.8585022141178	2.65135351843963	0.00801698797543775	0.101248137670734
Adad1	49.9259643040432	5.3266369436336	2.21272023408593	2.40727989990747	0.0160718467168485	0.12701950541872
Golt1a	4.23921563497874	0.715615918086301	1.21059616128241	0.591126868705937	0.554435418224691	NA
Myl4	30.8777561927809	3.12757797780637	1.45480159919562	2.14983127564311	0.0315685633137743	0.172720991499171
E030030I06Rik	46.2425715687414	0.689682378154812	1.02767031944257	0.67111248141224	0.502148876284743	0.785575706817245
Srrm1	486.592335954185	-0.371941512483096	0.705175987898336	-0.527444948305186	0.597884636767775	0.844515976685118
Lrrc56	12.6844892223719	-0.091186978648142	0.486623118263189	-0.187387272050696	0.851357001282223	NA
Klhdc3	64.838474872701	0.285477425563067	0.79341454708695	0.359808660694724	0.718990226082283	0.903127632859125
Slc38a4	192.515711785722	-0.108154858581514	1.07991710667679	-0.100151074478612	0.920224387554091	0.976746784334968
Tdpoz1	5.07967342514604	4.3282702574316	3.12768010550226	1.38385963763277	0.166401437760538	NA
Dars2	71.748910734725	-0.74116934460149	0.264171533935769	-2.80563667689381	0.00502172792575793	0.0973332918929681
Tmem218	41.0207265678944	0.182582774753328	0.455251422580362	0.4010592075	0.688376533180506	0.888920996428335
Parp11	29.3422750013402	0.218694062510662	0.582243146755432	0.375606074076341	0.70720977443515	0.898717849445583
Zfp773	11.5619560511698	1.45530559900772	1.02042738077225	1.42617262769484	0.153818518655079	NA
G3bp1	911.677155065851	-0.910291181869354	0.85098599262449	-1.06968997111452	0.284758882020557	0.606963916461708
Stx3	296.982066726029	-0.216320325394552	0.145971929107725	-1.48193098986114	0.138358658210993	0.40681259382099
Extl3	178.300752372364	0.0334479608070096	0.247748431318199	0.135007760206765	0.892605738751303	0.968622807828022
Dhx16	2.89695765310653	0.840738881144574	1.16629660246228	0.720861982594832	0.470994435424697	NA
Tbc1d7	25.1983684064921	0.344925941175624	0.580513842242029	0.594173499538736	0.552396075400113	0.819900966689952
Map3k4	262.227859588334	-0.361726845103118	0.299818716760315	-1.20648520216399	0.227630461430676	0.533546111201304
Svop	95.7334231214976	0.755889795584001	0.761717431442572	0.992349346860115	0.321027139040993	0.644548065239162
Slc27a1	64.2788991978576	0.738716223733873	0.26466836641414	2.79110130818568	0.00525290279870814	0.0975841100687042
Aqr	482.539978060583	-0.254335828080153	0.260080468731247	-0.977912064373314	0.328117817722319	0.651392296685223
Colgalt1	168.909453477055	0.302351530373676	0.662760843545908	0.45620005061861	0.648246129025743	0.869156821040103
Acap1	22.5673710351421	0.323832008935684	0.416238055909023	0.77799712049026	0.436570710767274	0.740099691310818
Zfp687	37.1050826054839	0.107172724849151	0.732636844200871	0.146283558761027	0.883697544443968	0.965753306879979
Zmym5	138.767908564377	-0.271406899094701	0.275027633228531	-0.986835016935108	0.323723525215929	0.646664982964198
Postn	14.8403269900258	5.64981378070706	2.92774205415863	1.92975121311727	0.05363767105684	NA
Zbbx	199.914086934244	1.1818123029591	0.881489375789251	1.34069942919159	0.180018059972069	0.470953236545616
Tfdp1	1713.59024779994	-0.274664760432996	0.738599588737933	-0.371872344123998	0.709987897020744	0.899586211743037
Cct2	350.556590103571	-0.118361680991378	0.787844507045635	-0.150234824172636	0.880579351959055	0.9644579931019
Ccng2	25.1708167485979	0.0393655735493358	0.478858075359307	0.0822071832448439	0.934481961378879	0.982203609989218
Ccnf	497.691768144847	-0.261418074375121	0.7122913384453	-0.367010042471822	0.713611527129523	0.901865489613483
Kcnc1	31.5176494115918	3.92693065398493	1.69449443414486	2.31746447486367	0.0204784436775361	0.14056704955367
4933433G15Rik	19.6936083965668	-0.512312092940804	0.433440650478493	-1.181965956297	0.237219209260001	0.546766719005791
Mitf	572.760255872663	-0.402959967819894	0.306715459562769	-1.3137908613877	0.188916593813189	0.484272176396959
Pkd1	116.191344911298	-0.0940183046127607	0.259585101934831	-0.362186827795548	0.717212422211667	0.902769138827106
Mmp20	49.4883163093685	6.52427855274942	2.73969531647287	2.38138836589643	0.0172475175545139	0.130439463720576
Tcl1b2	17.9089915805598	2.47627080743985	1.2037509125567	2.05712891397141	0.0396738271035952	NA
Cldn1	16.0291254489163	7.87672874162575	2.80319750794563	2.80990858450012	0.00495555733860851	NA
Nfatc1	51.338583117224	4.10899433375424	1.54784132041607	2.6546612237033	0.00793880927021344	0.101248137670734
Tnk2	359.798261608865	-0.410134219133786	0.645163383476768	-0.635705977179894	0.524968079835477	0.801464617221118
Pdlim5	662.321199899088	-0.311892080625225	0.297931236360288	-1.04685928348934	0.295164483220403	0.618203312214776
Ces2a	12.2738070520522	7.49212706288202	3.11654961991076	2.4039813179989	0.0162176020527718	NA
Ints13	306.10498599958	-0.619426681910035	0.36751590197274	-1.68544185050251	0.0919033549671521	0.317854114966167
Aak1	401.502042333797	-0.333227964551632	0.225881420569931	-1.47523405736891	0.140149628097275	0.408985280797794
Cryz	20.4945631310147	0.115892197260523	0.452744544763783	0.255977015296758	0.797968585309083	0.934390135350573
Hus1	162.003661490101	-0.882790947844092	0.852173406827047	-1.03592876845459	0.30023537518291	0.623327542883042
Slc6a17	32.5896817275502	6.29883863552993	2.72891936313617	2.30818056429893	0.0209890957062523	0.141926821233888
Wbp1	18.2154026938023	0.0803868852271764	0.670368501595538	0.119914472466782	0.90455089983337	NA
Cdk2	118.393084532177	-0.448985827895649	1.11191095959924	-0.403796566640081	0.686362321442789	0.887952454230909
Mylpf	70.6706030524402	0.404221204381193	0.698819698138602	0.578434187613613	0.562971018054037	0.825027857665059
A330093E20Rik	460.9078268794	5.31107741571777	1.90757562727665	2.78420280683714	0.00536594707275352	0.0975841100687042
Nup88	270.615847519192	-0.68687691713803	0.631917037887647	-1.086973251163	0.277048631309651	0.59653702883873
Ggps1	74.0460427173929	-0.362048821603739	0.311218090563764	-1.16332833013626	0.244696315599429	0.557598928731151
Rbp7	2.06386094476862	3.46238610318425	1.79622621041104	1.92758912163515	0.0539062530335005	NA
Mkrn2os	7.59720859007608	2.5977995114563	1.6314664597034	1.59230948083884	0.111315183718191	NA
Usp17le	32.1417276978721	4.90803896770584	2.82387392390944	1.73805173317052	0.0822016985980896	0.295319654947427
Tmem250-ps	34.6016489992795	0.105047763601725	0.995876145031604	0.105482759202342	0.915992749826733	0.975747492920177
Ate1	748.702592171092	-0.403258387535915	0.304329713828309	-1.32507070198021	0.185147702429944	0.478535600126625
Papss1	138.151050305164	0.778257187453462	0.863684194547008	0.901089996050754	0.367540471492409	0.686002686524422
Pi4kb	130.509041340592	-0.475781614816953	0.476607723933877	-0.998266689616137	0.318150055569698	0.641358444106306
Gid8	87.6174300034142	-0.628240655343637	0.790460632803373	-0.794777917169105	0.426742698695729	0.732025765216412
Tll2	95.4272604911518	4.79356020874925	1.87658978258334	2.55439960999381	0.0106371098633153	0.109647146081965
Cacna1c	460.023453265797	3.41909499042229	1.4620794636449	2.33851515970182	0.0193605401908309	0.137682761286248
Zdhhc23	40.2248446026672	-0.992804670570208	0.525560099328952	-1.88904118070958	0.0588863109060477	0.241437467534253
Vdr	39.9206352591134	4.05800180267711	1.8364783786715	2.20966489440113	0.027128427864248	0.161272649645803
Vcp	466.41912966979	-0.331455021327309	0.778559291307107	-0.425728682488441	0.670305559346947	0.881411478096367
Hsd3b7	2.20569154492332	-0.245152075278119	1.85922380582799	-0.1318572161725	0.895097229620377	NA
Ppp1r11	1.26456935619402	1.78924199189956	1.72444734809271	1.03757415027981	0.299468357688174	NA
Brk1	222.470646939061	-0.598032903208911	0.648795324916725	-0.921758958860671	0.356654319322537	0.67790044572124
C9orf72	50.711164493576	-0.10803492973584	0.341669397394556	-0.316197267181884	0.751852781897018	0.91641819997202
Zfp202	517.226086582012	-0.490727258830893	0.830247393082147	-0.5910614871179	0.554479223452823	0.820763692073664
Ube2w	305.628621765186	-0.503543468396139	0.378631149268026	-1.32990502595889	0.183549565269929	0.475848799850021
Kif20a	72.0985797399192	0.122190281593705	0.442711675905733	0.276004199219998	0.782544840956063	0.92777872330299
Gm10471	7.15315776054857	6.70302893839871	2.92021817177938	2.2953863526965	0.0217109927622235	NA
Gm45871	80.5197766477856	-0.179245292396395	0.517844968694289	-0.346136977729744	0.729239774839512	0.907246373585396
Dph3	40.5484843788684	0.228668207240363	0.598806753302316	0.381873126813112	0.702555474128659	0.896998989640767
Ankrd31	250.135917447274	2.12604986589403	1.40851254827035	1.50942912685075	0.131189154333505	0.393336020444644
Gm4961	6.5291829481529	0.371842516621754	1.15490054591627	0.321969296781951	0.747475954605661	NA
Stard8	31.9498703813938	0.0618302403776438	1.04175217335879	0.0593521587560429	0.952671617622617	0.986148578036672
Tjp2	1217.04291291222	-0.226262678114207	0.633049014326266	-0.357417313657792	0.720779417191439	0.90359844701402
Fchsd2	331.166288375134	0.169308251450323	0.552172167478648	0.306622212096321	0.759130944734598	0.919411157183859
Mphosph6	152.351078095407	0.264468130869062	0.725689899503278	0.364436835968209	0.71553183280503	0.90243560669426
Hcrtr2	145.732395714302	2.19750082868916	1.23934922931427	1.77310864178698	0.0762107062916547	0.28178043811825
Gabra4	125.045587904613	4.78083932889237	2.06742967138867	2.31245560371644	0.0207525891977726	0.141056035312273
Fubp1	731.776443729256	-0.69825871228264	0.781242136191636	-0.893780148222011	0.371439532732158	0.687804698832484
Bdnf	24.8889169906225	1.3563480454381	1.05613795320742	1.28425272599944	0.199053541954596	0.497911707401781
Hnrnpab	164.216610951684	0.200699393578652	0.860353305869941	0.233275553437568	0.815547440520447	0.94182484968163
Rad1	143.812480746225	-0.403480514959202	0.70014545997046	-0.576280984491744	0.564425273698362	0.825833654999669
Sox17	8.92530515514391	4.38877496101174	2.63840046685935	1.66342259870655	0.0962278725804812	NA
Ovol3	6.14071187554091	1.12432880505708	1.44749465214865	0.776741249709033	0.437311444819449	NA
Obsl1	29.7982064361314	1.19444100984195	0.998060225379826	1.19676245928685	0.231399154397383	0.538995604003609
Bmf	21.5805034032101	0.648866740363053	0.881231701954197	0.736317972814803	0.461537210946989	0.758091385708939
Mcts1	4.92390625615708	-1.46210409001256	1.16983956324104	-1.24983299928907	0.211360558755522	NA
Ccpg1	118.033267780537	0.118514977357389	0.392607518369346	0.301866296013963	0.762753989773326	0.92048250180062
Dnajb2	27.1547107364563	-0.224463662382454	0.425952629839733	-0.526968603215127	0.598215391701281	0.844805596770539
Nthl1	8.05633316648856	-0.484202130663163	1.16978844250252	-0.413922819776979	0.678930631089818	NA
Kcnip4	1064.81768241238	3.27952533631065	1.59692716327762	2.05364741218352	0.0400098297557883	0.194471293983834
Pkm	1900.14598092505	-0.0650782702941222	0.945196983231184	-0.0688515425341818	0.945107790386178	0.983864121475559
Apbb1	28.3972467058102	1.82777865412464	1.16006175084484	1.57558737954554	0.115120926513352	0.36388176207419
Mphosph9	313.651625217273	-0.231839025643632	0.270618314115302	-0.856701167478458	0.391610057963017	0.704924383212002
Immt	442.781369367088	-0.687222984198274	0.502429412325813	-1.36780006770907	0.17137466652319	0.458637100372696
Prlr	239.417884809546	2.74409410336283	1.20313753602417	2.28078172378433	0.0225613663861407	0.147280947750591
Enpp1	51.6993860258373	4.44567798909944	1.80157262368936	2.4676651557878	0.0135997468724762	0.118141467955764
Pmepa1	152.038368080058	0.0448060009924027	0.402887256235668	0.111212256776356	0.91144803242511	0.9741356645712
Mtrr	333.325306407061	-0.521056302402519	0.712218411930517	-0.73159622620561	0.464415052298345	0.760274217391665
Csf3r	22.894134811944	3.76746529344247	1.74566951864917	2.15817785279187	0.0309140066268751	0.170910838776307
Sumo3	116.614842354194	0.171132779393839	0.793785641461413	0.215590671404401	0.829306827953497	0.945367579957167
Hipk1	215.204735343664	-0.0949624422159188	0.157633748210894	-0.602424565131011	0.546891562325609	0.816691399739577
Brd8	503.283238523668	-0.465095643531546	0.506590736405034	-0.918089515082819	0.358572003598099	0.679623146010217
Tmem63c	93.9704212595516	1.45639958503587	1.19155487084746	1.22226816462094	0.221606234008366	0.527518565152794
Apool	3.82991865923341	0.319839094557571	0.974055389784037	0.328358220602305	0.742640828408033	NA
Ppt2	5.00672252681383	-0.496695737737257	1.17565227123512	-0.422485244906164	0.672670868371271	NA
Pbx3	298.554809535822	0.41180622478859	0.881832968922117	0.466988918878764	0.640507806141451	0.866209542763973
Plpp2	15.3207873402362	0.464188819728065	0.713737707272779	0.650363312738163	0.515457569380246	NA
Kmt2b	79.8348981923451	0.419493124086595	0.467395916668721	0.897511315623927	0.369446138051392	0.686747284280171
Fmo4	15.6891548263949	7.8532033646939	3.99774626297793	1.96440765573852	0.049482835732445	NA
Kctd9	150.581710288797	-0.323851042694281	0.320922174387431	-1.00912641300789	0.312914012131977	0.636242711505865
Dusp28	4.6297322901457	0.217837048382918	1.25523029712205	0.173543491487075	0.862224245204868	NA
Lax1	17.2106378606609	0.424836322667178	0.807784054825731	0.525928087004429	0.598938173162729	NA
Ikzf5	27.6483202337319	-0.0566023063204528	0.407817628817853	-0.138793181855642	0.889613581928868	0.968286891895366
Actn1	880.005590017448	-0.0624346332267391	0.689744238703436	-0.090518528062086	0.92787517112757	0.980109279877719
Rps19bp1	41.3404624443737	0.34462935051282	0.632488182393654	0.544878718853795	0.585836933647434	0.837889580527988
Slc16a13	4.8009724510075	-0.0175580429071007	0.998026718063872	-0.0175927583794175	0.985963733760304	NA
Zranb1	297.41484582704	-0.670656853356995	0.29101857340522	-2.30451563798699	0.0211937155406316	0.142493014940515
Tom1l2	234.734247672977	-0.188533941389557	0.38895479092962	-0.484719421861219	0.627875387627927	0.858678508051253
Pex10	46.1089960304328	0.334670755076419	0.666697640237914	0.501982810314118	0.615679612694061	0.85378400822279
Rad52	71.256724798586	-0.156979043322841	0.312496225965207	-0.50233900533672	0.615429076285911	0.85378400822279
Traf3	167.584191408686	-0.168658052801777	0.367294570923194	-0.459190160033825	0.646097616125334	0.868768135149389
Hsp90b1	228.602292226826	-0.208714674934743	0.592611692853387	-0.352194662123178	0.724692279831602	0.904990202734213
Nrg1	375.771631154501	2.54802313796211	1.38670937938857	1.8374600877695	0.0661420033450681	0.258640827744462
Ralbp1	353.311012256325	-0.141066530550766	0.452684542529577	-0.311622150300282	0.755327698413918	0.918198649302013
Arhgef2	159.227765757777	-0.285963681458235	0.563130957793222	-0.507810265979443	0.611586409584022	0.851933656743325
Fip1l1	666.238491727323	-0.698077592423754	0.393831335239324	-1.77252932908334	0.0763067311891661	0.281980331917072
Tada2b	37.3380934375001	0.117528515094706	0.461014803405501	0.254934362685378	0.798773795325432	0.934663451075271
Wbp2	149.630910028149	0.0710365979320783	0.954411349719118	0.0744297497645897	0.940668437558446	0.983863703577479
Matn3	22.1752376712965	1.57406144860356	1.53873225669451	1.02295993455349	0.306326789657293	0.630383104117903
Gpr158	632.94502297019	6.06636034319103	1.978418404851	3.06626764506262	0.00216749199572078	0.0973332918929681
Apaf1	433.198262587664	-0.139051291818488	0.336949875220587	-0.412676490019343	0.679843651840769	0.884104445452277
Grb7	41.9588166468891	-0.174117206340778	0.846661316182888	-0.205651543318139	0.837063112217578	0.948799844878294
Aqp4	21.9144536566197	8.33683605556598	3.91097756312183	2.13165018745629	0.0330356146532733	0.175575892360616
Mon1b	77.0567457559665	0.490810511625979	0.425238477289244	1.15420061409949	0.248417930880044	0.562171576195957
Dipk2b	60.851270040559	4.69399327909971	2.09637371862511	2.23910137653234	0.0251493207322773	0.156195411572
Enox2	835.011461802605	0.198623790994765	0.639452595100591	0.310615348997871	0.756093057201987	0.918806028286934
Kcnma1	533.634281752786	2.81902598678822	1.56755627348083	1.79835712087608	0.0721204331840956	0.272599901131259
Haghl	5.10445302083054	-0.193607714245355	1.02061376449642	-0.189697337994341	0.849546306908363	NA
Orc6	240.67139136505	-0.337023996310594	0.624085501183304	-0.54002856286771	0.58917733460139	0.839175043920507
Camsap1	348.40500559743	-0.324710109673405	0.323418273611913	-1.00399431994694	0.31538135141376	0.638589220670962
Dst	3583.28180798204	-0.0640517358694131	0.550157658365631	-0.116424328363788	0.907316255252565	0.972733414890489
Usp29	192.161562253681	4.018741257359	1.62497659558578	2.47310716245134	0.0133943972092699	0.117430331697709
Slc30a4	45.7249819809316	3.26184921099489	1.64765935202545	1.97968664274271	0.0477387503984266	0.214012276636042
Slc2a12	16.9263228691487	5.37160261483362	1.94888379779587	2.75624571403833	0.00584690556434441	NA
Cdk10	48.8328676173176	0.452016595589371	0.622292148881582	0.726373611497044	0.467609763801408	0.761493692293366
Hnrnpr	305.73476858013	-0.901429736679111	0.575258045298305	-1.56700066004582	0.117114537334149	0.367246705966161
Wdr37	369.428235699432	-0.626935161663931	0.279983569456364	-2.23918554535623	0.0251438459554142	0.156195411572
Tfpt	51.6919705789213	0.254856816888685	0.381394028657158	0.668224454866284	0.503990327454273	0.786899396025258
Polg	127.827233297134	0.0742899552766937	0.672095021173081	0.110534898989472	0.911985174040417	0.9741356645712
Cyba	69.7423217595817	0.256349084624675	0.433505281742381	0.591340164517339	0.554292523224136	0.820631362869838
Slc26a2	68.3694551130154	-0.31882799421	0.245613765068804	-1.29808683206614	0.194257498656142	0.491865256582245
Epyc	40.5022470139252	6.5826822802274	2.44351184008811	2.69394327141466	0.0070612181809076	0.100639207159489
Dsg2	252.673660885288	0.211867451468044	0.273022788050466	0.776006475433404	0.437745162490652	0.74109398839479
Htr7	106.304490106074	5.76570852054827	1.96464323837709	2.9347356344	0.00333831975816719	0.0973332918929681
Vldlr	56.6389277033756	-1.05833678178053	0.518133207055902	-2.04259593357108	0.0410924539918842	0.198234953930698
Smarca2	123.023623286258	2.48708652876624	1.30719191952448	1.90261773471715	0.0570904433215047	0.236965891983021
Ptprk	1921.88189205153	-0.164519555418771	0.400834982002494	-0.410442109111493	0.681481661917088	0.885024015476438
Cpne9	60.8769370179478	2.00735714866143	0.914438296616367	2.19518053442109	0.0281506500245926	0.16385653370746
Gnas	64.9086556322322	-0.0487557580906203	0.567241772274576	-0.085952340736676	0.931504303532642	0.981356466797379
Rpusd4	80.8530425103073	-0.272670032967545	0.527226732004069	-0.517177935821055	0.605031952873709	0.847453094671777
Ppp6r2	81.8425835193476	0.0810958858798288	0.250383934166804	0.323886139698577	0.746024237781014	0.914046755991445
Irak2	132.622070468495	1.11314347782747	0.721733502475644	1.54231925497325	0.122996032141913	0.379190606226883
Msrb2	195.731346648317	0.0229699370959397	0.533620704707262	0.0430454382547633	0.965665312910256	0.990048196316564
Knl1	249.431389750872	-0.666877982351136	0.491440538443043	-1.35698610550913	0.174785625419588	0.462789362813093
Clec4a3	7.17275301982829	4.00881019206956	2.73908160020577	1.46355997271801	0.143314215971111	NA
6030458C11Rik	320.894721453657	-0.68948881203292	0.646083445762309	-1.06718229132058	0.285889527558302	0.608439259803434
Smim10l1	16.3330256195121	0.0825308428832112	0.635665768334982	0.129833706633892	0.896697994574822	NA
Rerg	179.366577232619	-0.188828393704905	0.578828936917983	-0.326224868283773	0.74425422751736	0.913742390365349
Rit1	33.7630262677305	0.152346386153576	0.35537174648425	0.428695830945378	0.668144595024971	0.880329785900062
Pcgf2	115.011490453821	-0.371525581087515	0.860792626017287	-0.431608693962085	0.666025838595195	0.879326938770758
Pum2	58.2650125066098	-0.792771457385795	0.690547951453009	-1.14803245121167	0.250955167569393	0.564964397342152
Pcdh11x	163.452226729723	5.97791492756704	2.04621057802624	2.92145637001511	0.00348399069544215	0.0973332918929681
Gm8439	23.3884676492065	5.20426647541857	2.09376982759422	2.48559627081759	0.0129334599926563	0.116932258545952
Gm7616	9.02880706622174	3.57531042296899	2.00817302160379	1.78037967072859	0.0750138464670603	NA
Scoc	102.98948066882	0.570275310870874	0.665776477741953	0.856556712254267	0.3916899176889	0.704924383212002
Ptger4	5.2272102155615	0.418344189769855	0.828693948335411	0.504823512480305	0.61368279993664	NA
Ptpn21	151.493764795386	0.0285579583376533	0.274311379576864	0.104107814928076	0.917083789145985	0.975899139043708
Serpinb9c	20.9805165458321	8.27144873936653	3.26353346875689	2.53450709746121	0.0112605645917549	0.112331342378142
Snrpa	25.3020870366878	0.162666674333583	0.884755341598453	0.183854978529657	0.854127224571929	0.953537208123571
Mro	14.1021185879721	7.68947448360755	2.7489001274192	2.79729132641382	0.00515330437918051	NA
Hspbp1	173.468037330999	0.0769674542094755	0.298140391927844	0.258158425672504	0.796284642111347	0.933822203633011
Lrrn4cl	3.6640817891432	0.619916006981238	1.00653872215575	0.61588888071145	0.537967860748214	NA
Ptprc	129.751860894861	6.3461298609994	2.12572905235127	2.98538981436978	0.00283217151484443	0.0973332918929681
Opn1sw	16.9102918207104	-0.289842124063058	0.508317258037193	-0.570199259380351	0.568542558367106	NA
Bckdha	118.062852060632	0.272178087455477	0.339638357298416	0.801376174412282	0.422913903959774	0.728720710210346
Bcat1	1710.53064846937	-0.392469587711751	0.786945435465612	-0.498725286435568	0.617972928199283	0.854776833947118
Mmp23	5.82515971017746	0.318158922695125	1.42918906198905	0.222614999762405	0.82383516126029	NA
Fhod3	1138.89809433764	0.0828423709948038	0.399840898070089	0.207188337647947	0.835862774918235	0.948700393631704
Olfr476	2.63534096876333	3.9670031559686	3.07047786782053	1.29198233198288	0.196363263257344	NA
Abi1	510.947124964406	-0.509915179208278	0.231552114442043	-2.20216161893831	0.0276538941337791	0.162556231174625
Slc25a32	67.6502030805983	0.0558149940012254	0.347432868257388	0.160649722869271	0.872369290291034	0.961351530133774
Mbnl3	4.24633551978865	-0.278627522321643	0.913638302929672	-0.304964799996012	0.760392961589343	NA
Mcoln3	13.9680185274579	3.57933193146257	2.10583770916652	1.69971879403719	0.0891838324841828	NA
Cyp4f15	29.6434731199098	6.90283464016381	2.8850264541675	2.39264171397544	0.0167275668513278	0.128835815748908
Zfp809	328.20339443743	-0.509060966333806	0.474149933701685	-1.0736286776623	0.282989139138632	0.604862282128374
4933406I18Rik	138.537219298765	5.17508694960635	2.09217405914686	2.473545127367	0.0133779907291732	0.117390476789993
Tmem108	296.605473964449	1.09112277466031	0.852276223113495	1.28024547097451	0.200458818590875	0.499256563864594
Zfp87	17.6732187766694	0.385630844643489	0.804823470060906	0.479149601109801	0.631832205326108	NA
Gm6637	3.62057419070651	5.71792410510937	4.00851885016315	1.42644311249195	0.15374047662926	NA
Dlg1	555.571420526069	-0.751052914219903	0.252701175107372	-2.97209901735037	0.00295771278700113	0.0973332918929681
Tmem38a	37.404291167587	0.288833450253935	0.418180360546932	0.690691092896313	0.489759688018741	0.77723546233265
Ubxn4	106.540462815006	-0.585819531103216	0.351996985090973	-1.66427428618973	0.0960576286086176	0.327004693135719
Dsg1c	59.4638731833551	5.28399915401684	2.58377093751616	2.04507260194531	0.0408477009424141	0.197266654928511
Rnf181	40.1821405069286	0.218008079056437	0.378998140145858	0.575222028721662	0.565141146354387	0.825833654999669
Ccdc59	113.050429021746	-0.283894741952671	0.773104021853168	-0.367214157380997	0.713459279838355	0.901865489613483
Speer5-ps1	48.4894601998967	6.02834333119676	1.84943919540156	3.25955205566402	0.00111588300773507	0.0973332918929681
Aldh9a1	109.721966730897	-0.0344017615711866	0.395726576981347	-0.0869331593384697	0.930724641944645	0.981054760387194
Atxn7l2	24.5430190670572	-0.102256123334867	0.718289687612889	-0.142360561620614	0.886795212316644	0.96663823418537
Atp9a	134.333373598067	0.313118825759032	0.498725046758814	0.627838581186114	0.530109689123389	0.804775129540081
E130008D07Rik	13.3083771759481	2.34443564093173	1.34768785135501	1.73959840817334	0.0819295589675522	NA
AI197445	5.10291421669394	2.50864385610908	3.09638869060909	0.810183767857519	0.41783456527112	NA
Acsm2	52.9184554907151	6.06980877454356	2.6096649811245	2.32589578296295	0.0200241110674097	0.139603812659731
Mep1b	58.789483295062	0.050076959890413	0.644699689733198	0.0776748627118726	0.938086690328638	0.983326719636278
Smurf2	273.626583370762	-0.494731322160756	0.336315471554006	-1.47103349089104	0.141282059880799	0.411180356171055
Dzip3	270.960957367474	-0.984046595435075	0.454213651164402	-2.16648397271288	0.0302742232871131	0.16967704794779
Bin3	5.42067265212001	-1.26330535240087	1.11240492128034	-1.13565243036398	0.256102056591973	NA
Aggf1	202.625798248528	0.030944354305104	0.414883041592461	0.0745857294777082	0.940544328721319	0.983863703577479
0610030E20Rik	43.3876874719927	0.0657459028778096	0.423416666368252	0.155274716608886	0.87660474707233	0.963227606141185
Slc11a1	9.14574004270427	-0.00306462399119872	0.680673101291861	-0.00450234332072521	0.996407661913735	NA
D230017M19Rik	134.315571811287	-0.0593389165343762	0.386393829732195	-0.15357107688677	0.877947943663796	0.963287339521168
4930563J15Rik	1.73120918042048	0.0713921922168472	1.97364818626709	0.0361727042912733	0.971144650560923	NA
Adcy10	104.742225340346	2.33408172485252	1.23641981583553	1.88777443952176	0.0590562380326465	0.241706343432258
Elovl4	24.764472730191	0.543316056260392	1.05568532210922	0.514657204075611	0.606792583786744	0.848537334938492
Pcsk2os1	11.3334885654949	6.11293579671795	2.43656754498133	2.50883083840994	0.0121131477253968	NA
Cdr1os	9.92111074880209	5.929133742091	2.8248946898132	2.09888664645516	0.0358268942719295	NA
Vash2	25.2247514244282	0.597424004568468	1.05366308656212	0.566997185521358	0.57071609379186	0.829145422177342
Cahm	4.09114367340574	0.150564289018653	1.26260487375387	0.119248936978208	0.905078137116437	NA
AY702103	5.81287831082101	6.40904637754915	3.72882900596146	1.71878259027236	0.0856539667625066	NA
Gm11532	1.66732549816685	-1.51500910434929	1.50826042143803	-1.00447448120718	0.315149965419202	NA
Apobec3	11.4809708967539	-0.160130686151415	1.39803234645593	-0.11454004376748	0.908809704921602	NA
Smox	44.3868773039712	0.0373430398988796	0.469377891414079	0.0795585829285173	0.936588336787491	0.982835442145916
Uimc1	209.549091180453	-0.0192762257729265	0.575688725330159	-0.0334837646192766	0.973288812529551	0.991409853692503
4930546K05Rik	45.8969023869251	1.6491981379588	0.927845185963667	1.77744968978411	0.0754942814462507	0.280210754663797
Ica1l	73.5757673977105	1.52241472989375	1.21630731056372	1.25166947256788	0.210690328234343	0.51344827375104
Irf8	16.1880199781888	3.90518366283014	1.80753948025288	2.16049702122345	0.0307342139574462	NA
Icam5	4.73644777446055	2.49054922389662	1.52937407409072	1.62847616295402	0.103423959608929	NA
Dnase1l1	66.7935881801593	0.871043110043237	0.477287453139906	1.82498639826576	0.0680030819367274	0.262911767421765
Smpx	22.9450272831537	7.15330299072915	2.84855791558293	2.51120152818283	0.0120320985962478	0.11436450150889
Tspan4	40.9148259697056	-0.1944321306215	0.416159806217715	-0.467205452608709	0.640352892921758	0.866177826174359
Zfp410	136.441426813926	-0.446536394038588	0.42280224979481	-1.05613533100947	0.290906390785225	0.613458895556868
Ldhb	48.1667443850781	-0.181077079671361	1.15630943663408	-0.15659915411437	0.875560769238493	0.962737195333825
Nkiras1	41.5271235520515	-1.01939887013483	0.846197967694822	-1.20468130278288	0.228326356678592	0.534616432397686
Mus81	26.2382623870537	0.94364903925373	0.444394050633766	2.12345110810543	0.0337160683646608	0.177286368865822
Ldah	265.684729978982	0.186631797512241	0.305125405044584	0.611656041832933	0.540765351240542	0.812962675690479
Bspry	16.238368430704	1.04876503059217	1.00289711555527	1.04573541425684	0.295683207383232	NA
Tatdn1	153.225523354878	-0.611159210130404	0.30763284619532	-1.98665135303	0.0469610462126134	0.212296152404145
Drd2	57.3530863349606	2.91857575778153	1.44043475780636	2.02617698716617	0.042746651007426	0.20300883022608
Chaf1a	353.916856912782	-0.0478527228831299	0.803457338317566	-0.059558511200275	0.952507262942149	0.9861113552567
Vsig2	4.8047557008418	0.717374097332025	1.30064015454093	0.551554628563061	0.581253529118843	NA
Slc16a8	8.48096230734039	-0.507563706953061	1.01454853172509	-0.500285290532156	0.616874209972584	NA
Sgk2	30.5418665388039	2.0883125617219	1.29353599269269	1.61442168870366	0.106435990430177	0.346656223930141
Ldoc1	3.22433774635059	3.4820484240909	1.79186813145296	1.9432503781779	0.0519859138452634	NA
Prkg1	941.664422951137	3.7498647963978	1.56555388155858	2.39523202654937	0.0166098506171834	0.128553649003405
Glrx3	29.5649030388523	-0.285989223909513	0.800775036666567	-0.357140533626044	0.720986601258589	0.903670607191591
Bloc1s2	40.1264743739628	0.0685097376816025	0.357964832293557	0.19138678300504	0.848222574308455	0.951198281076815
Ebf1	971.299779967187	0.482044836588874	0.335728193405667	1.43581875474607	0.151053921670725	0.428418320759999
Gm6938	32.473020311211	-0.0601638400499957	0.493368820819786	-0.121944957830993	0.902942610094767	0.971516952051633
Zfp229	233.661158948097	-1.2673297978472	0.803005296332072	-1.57823342341084	0.114511994395587	0.362553876248927
Cox7a2l	198.440351240529	-0.348471462450942	0.831008889256419	-0.419335421023898	0.674971013209021	0.882322904775845
Shcbp1	230.113211110836	-0.18841860455542	0.485411231094408	-0.388162845203666	0.697895526930026	0.894420005738167
Srpx	70.3527624027509	4.68407676196166	1.9164926136104	2.44408808502398	0.0145218804843269	0.120925696226365
Pigp	370.890254570711	-0.0666062143355648	0.950156337876032	-0.0701002684299886	0.944113853053478	0.983863703577479
Pcdh9	701.839800542389	5.12944008479243	1.91456319644397	2.67916989855422	0.00738049348538775	0.100776641688059
Pik3r3	123.63041771222	1.839825097343	1.24543319682702	1.47725715199362	0.139606718989827	0.408516068631237
Cblif	16.3687238706734	4.07366049749726	1.87002080672278	2.17840383532222	0.0293759846072152	NA
Sytl4	8.141733319454	5.02965838164221	3.19779383795124	1.57285260918027	0.115752950636201	NA
Rp9	104.151050468853	-0.659386776617891	0.589057742540409	-1.11939242793784	0.262972759902823	0.578797806536482
Nemf	368.917086831098	-0.610637139635854	0.305922799104167	-1.99604979237893	0.0459285032465325	0.210030310865395
Gm2762	19.726175557132	4.35995448048545	2.07078387771798	2.10546089690932	0.0352512076964882	0.181949888402506
Kmt5b	98.0678307780749	-0.358969735358441	0.441657697678085	-0.812778170165817	0.416345253617494	0.724083502159258
Suv39h1	210.396771009927	-0.620913175517159	1.08013118130332	-0.574849783308676	0.565392894419538	0.825862500105851
Stag2	99.1063406201888	-0.461724688023467	0.481591624179312	-0.958747338702785	0.337686044249663	0.659665760859807
Mgat4e	21.254966665272	1.27426434861828	1.26227343004463	1.00949946207235	0.312735159479625	0.635975267575451
Nol4l	108.088163225898	0.322067445178886	0.671037601301066	0.479954393843853	0.631259822331408	0.860023518716079
Tor1aip2	496.327478233671	-0.61463102337514	0.802407149524984	-0.765983981746666	0.443685833337951	0.746231710682275
Ktn1	631.917095205989	-0.340402598680538	0.295766349275338	-1.15091726802107	0.249766273011244	0.563680135357138
Unc5d	1018.33110723698	4.29176230550947	1.66017282302587	2.58512984069165	0.00973423324415394	0.105588261054337
Vmn2r8	10.3218415406197	3.87330202319767	2.68747267835887	1.44124331175078	0.149515956185266	NA
Vmn2r6	17.3229446501108	7.99375037626929	3.29817211373145	2.42369109331453	0.0153636678397797	NA
Miga1	380.379766816406	-0.503417531665966	0.362006154106348	-1.39063252366167	0.164336888631823	0.448299920265762
Setd3	375.062502120224	-0.297244008866528	0.243952195165804	-1.21845187195181	0.223052303388134	0.528271358287923
Capn12	22.2807222210613	0.594818172632943	0.487172384653987	1.2209603650983	0.222101026876363	0.528118831097071
Mrpl52	33.2441322667633	0.609182858021731	0.871376100909141	0.699104390614048	0.48448679483978	0.773254425620761
Gpr180	72.3717724118413	0.23749320433314	0.373624814071491	0.635646229556096	0.525007030507048	0.801464617221118
Dr1	67.9667536468864	-0.285435888307267	0.490601678278432	-0.581807810582483	0.560696142435419	0.824210451091768
Zfand2b	23.4730458321196	0.382903933979733	0.865534957939382	0.442389912120164	0.65820707765486	0.875092736312546
Lman2	231.27759775948	-0.0719156727426199	0.719219780179328	-0.0999912331731042	0.920351285477532	0.976746784334968
Cmc2	246.024028463265	0.0928772467493598	0.310422129527631	0.299196603317847	0.764790040822801	0.921068122262963
Carhsp1	94.7895279028469	-0.0768642089473072	0.317929906592212	-0.241764638536808	0.808962540524587	0.939061715723825
Pdgfrl	146.613538504899	2.34897750643206	1.32977202140801	1.76645129286513	0.0773201662399187	0.284396013756023
Zfp385a	54.8014485323924	0.647126110096766	0.407251103672745	1.58901008311761	0.112058116292357	0.357546754633935
Nde1	250.296506803834	-0.512853147661661	0.45390344211334	-1.1298727880843	0.2585298317581	0.573657080869881
1700111N16Rik	186.150975476764	5.1827677461522	1.7502816074774	2.96110507246996	0.00306537342299506	0.0973332918929681
Zmynd10	6.23018668033421	4.14011927507282	2.27110752665411	1.82295167731323	0.0683107100065452	NA
Gm35978	0.792189690239109	0.235131271230541	1.86787755474989	0.125881522925642	0.899825708886815	NA
Cd46	39.4294104394995	2.14583630602799	1.55335734888138	1.38141832436257	0.167150374857175	0.451648781278736
Eif3k	291.102916686296	0.365771351212485	0.747691858644369	0.489200660651382	0.624699641860904	0.857596709900983
Fez2	123.323005460638	-0.209961837978714	0.222876924964679	-0.942052830332205	0.34616559260843	0.66759442741531
1700009C05Rik	5.66678453382625	6.37199524158271	3.81185937010189	1.67162390395645	0.0945985080841988	NA
Tdrd3	332.087710793597	-0.301039771282931	0.495923963988549	-0.607028079187321	0.543832277834966	0.815358659291824
Septin4	11.714388164652	0.57792377613557	0.747161657235968	0.773492283147301	0.439231093970953	NA
Sh3bp5l	147.399539508287	-0.375912421719697	0.215921529297428	-1.74096776242208	0.0816892295023136	0.294580961768472
Apba2	199.979297288503	3.013292899493	1.54254726970118	1.95345255129637	0.0507659944260345	0.221596286159761
Cpsf4	159.255202394934	0.0539730168856521	0.874569739129575	0.0617137941902372	0.950790754734041	0.985709909727332
Nlrp5	32.5283922640268	3.14915040276987	2.17040480922363	1.45095071176899	0.14679358535014	0.419693460122684
Abhd12	257.237611084955	-0.196760418355727	0.172214716814782	-1.14252963971334	0.253233933065343	0.567410540980316
Tbx6	13.7773437900773	-0.075919564963784	1.41271983236019	-0.0537400008301346	0.957142312777792	NA
Gm10451	45.1542572983521	-0.742445160378639	0.535814851205015	-1.38563751771517	0.165857616066352	0.45073120641949
Slc24a3	305.142247203767	4.93533549458656	1.90256684658328	2.59404052133552	0.00948553066329917	0.104582060799623
Cdc123	355.30845979662	-0.432611886440897	0.29651405181131	-1.45899286660517	0.144567071056825	0.416769934578235
Scml4	94.0150529442105	3.86493589626474	1.6142433302824	2.39427094029783	0.016653441832771	0.128553649003405
Chrdl1	92.5157696945415	7.45579003818803	2.17070002721825	3.4347399201642	0.000593122775416079	0.0973332918929681
Ppfia2	390.483144916529	6.28764062637941	2.14079736568782	2.93705547622404	0.00331344824042183	0.0973332918929681
Cpsf7	349.911553488386	-0.632661200431634	0.515894731734906	-1.22633778077953	0.220071589456012	0.525530266964953
Rps21	177.159108634675	0.456474585917336	1.29342778676705	0.352918493469437	0.724149546023059	0.904766189323223
Cdk11b	276.798802604904	-0.016512814725199	0.367189698390718	-0.0449708006449246	0.964130583108611	0.989399100961547
Hnrnpc	883.283050321004	-0.779087846343858	0.696667539078433	-1.11830651299536	0.263436106223145	0.579366532599688
Stard13	122.917281633123	2.60291698220452	1.57990568091923	1.64751416090237	0.099452407958216	0.333326773805093
Lysmd4	20.4763202466889	0.130984745791521	0.426608710006837	0.307037204630495	0.758815053823476	0.919411157183859
Zkscan8	113.864186429681	-0.86140800441901	0.425375936197735	-2.02505109273174	0.0428621181192637	0.203219107215763
Prom1	242.453092318072	0.529514239150277	0.630285896955981	0.840117543019146	0.400842484858692	0.712891755524788
Skor1	2.98674166427953	5.4350133150078	3.65826844426411	1.48567919435477	0.137363996413154	NA
Fyb2	161.397615590092	3.10527499491298	1.38525614937357	2.24166122367854	0.0249832758068232	0.155755908256577
Nsfl1c	180.914992222567	-0.363509352251296	0.553539961571476	-0.656699384845331	0.511374230069744	0.7922616313703
Atp6v0e	129.759875499948	-0.190436180162506	0.572939903789957	-0.332384214998438	0.739599156268096	0.911360838016248
6330403K07Rik	5.58214661125756	0.233567378498192	0.710575232582238	0.328701828868149	0.742381071843855	NA
Abcc2	74.90592091397	3.96707696841789	1.61891891201896	2.45044822131983	0.0142678481813891	0.119775065307851
Adat1	388.334881036343	-0.345483528666067	0.24896481645286	-1.38768012921811	0.165234469420255	0.449817960098892
Slc25a13	1967.25193593895	-0.379087747989812	0.421512581326604	-0.899350967880316	0.368465747314241	0.686277666838055
Sema4a	49.9345838847126	1.72619585623452	1.08387233788461	1.59261916362174	0.111245651804477	0.356412915721269
Chek2	383.889829685561	-0.629948625745374	0.412989558495318	-1.52533789968086	0.127174839319355	0.386875089900875
Keap1	65.0170435615764	-0.181503525558958	0.779526697782169	-0.232838113274829	0.815887116044729	0.941948208725022
Klf13	828.199330642994	-0.237845469607972	0.75728619901589	-0.314076065187848	0.753463267621368	0.917149413614733
Reck	83.4858414765497	-0.00510418530973384	0.667173993083503	-0.00765045604692058	0.99389587878229	0.997437969284819
Pld5	313.505808573002	5.94674715514061	1.91566787273014	3.10426835454808	0.00190750232006388	0.0973332918929681
1700027A15Rik	5.4300882799977	1.03758930361223	1.84024336416316	0.563832655950954	0.57286802517536	NA
Myo18a	265.9847189988	-0.164441510873298	0.407997847746695	-0.403045044922372	0.686915087330472	0.888135139385224
Prrg1	317.848870004906	0.254366545038818	0.809319931936395	0.314296652042432	0.753295740772993	0.917149413614733
Arhgap24	337.644990284251	4.63924967457445	1.73179322183527	2.67887044254509	0.00738709699758806	0.100776641688059
Cd72	11.3662922206808	1.73505307256279	1.28264748478071	1.35271233378625	0.17614754862729	NA
Catsperg1	33.422121536481	1.28137552457163	1.11958984125002	1.14450442238827	0.252414504905891	0.56654157413747
Fh1	237.910564846053	-0.370272926035685	0.490238318506346	-0.755291685814829	0.450073986192964	0.749762208809501
Fkbp7	23.7675543846919	1.00262825320932	0.916270558231695	1.09424912129043	0.273845733080618	0.592194151665891
Cd300a	12.4584698575408	2.45551329797665	1.74565772251599	1.40664075569038	0.159533941459477	NA
Hivep2	320.085008906888	1.02551004558465	0.869660704127876	1.17920706399292	0.238315733919978	0.548264885978176
Cgrrf1	40.0765372545344	1.3311186544886	1.19997426163552	1.10928933815158	0.267305383067171	0.584540245431627
2210408F21Rik	110.433801273874	4.36172941349051	1.60086471933064	2.72460836997785	0.0064377799238155	0.0987320773800158
Akt1	70.3244283442501	0.0407851582182245	0.721696854458101	0.0565128668169807	0.954933245668947	0.987240516556579
Efna3	7.02590141565148	1.39626061505142	1.71332917364918	0.814940080707058	0.415106609182375	NA
Plpp1	695.202653555409	-0.341121493482457	0.348493936614311	-0.978844845326497	0.327656647674733	0.650665683325711
Dgcr2	464.792412766081	-0.52919817581122	0.460537341545137	-1.1490885278395	0.25051947839384	0.564740320297418
Ptn	103.363507015242	5.0851550100797	1.90164662186346	2.67407990086857	0.00749345955782615	0.10087062512288
Twf1	192.543672478809	-0.209742896448687	0.822728677441076	-0.254935681956593	0.798772776355559	0.934663451075271
Ptgs1	18.9131021458732	0.810652910979265	0.822165915405596	0.985996738358277	0.324134713400848	NA
Ptgis	17.475765654403	0.347207176043735	0.493177115368502	0.70402126380966	0.481419531527887	NA
Cst7	11.9677793731534	0.195324106108847	0.82913617456786	0.235575424278948	0.813762145374205	NA
Plxna2	48.948262482794	0.490069429598268	0.802277443991109	0.610847822369663	0.54130033040578	0.813584929619065
Gm14023	2.16617965026014	1.66435684610972	1.47489053252557	1.12846127180687	0.259125163833077	NA
Etaa1os	5.27113920410206	1.12001789584983	1.13426947659202	0.987435454240543	0.323429210725066	NA
Trip10	145.202875834523	-0.143480444789304	0.631510922337094	-0.227201841986062	0.820266795449921	0.942738646386775
Gusb	42.8283317114386	-0.181968170094051	0.394415778964137	-0.461361283699039	0.644539423658941	0.867838653413173
BC055324	289.336678971045	-0.625861476338109	0.305119431512011	-2.05120163352648	0.0402473148968039	0.195121785189863
Ces2g	4.82743225427535	6.13937474961312	4.00500413725499	1.53292594444634	0.12529410256262	NA
Sowahb	3.64382027328342	0.805462436854475	1.3654310131818	0.589896105389862	0.555260305331005	NA
Dmrt2	5.3168841706109	2.93016457105815	1.63249866431166	1.79489553965035	0.0726703447300103	NA
Nlrp3	22.2386638890041	3.22811417019324	2.25219405661517	1.43331972691767	0.151766486955627	0.42933588832272
Shisa4	1.42132020209983	0.557658055101088	2.29667707480304	0.242810824917087	0.808151949416547	NA
Sgms1	15.4035527460478	-0.0921515605554025	0.683057424609355	-0.134910414901214	0.892682704936922	NA
Odf4	6.69895200811868	4.76511896150712	3.87326032328058	1.23026044308614	0.218599592131892	NA
Gdf10	7.62316540617426	6.80432227283436	3.74803918131118	1.81543520322912	0.069457055274202	NA
Ctnna2	965.001795830507	6.08332050820293	1.93791932380906	3.13909894672287	0.001694682140455	0.0973332918929681
Map3k13	57.501575512318	0.838171949721099	0.834502183492784	1.00439755137962	0.315187029801698	0.638589220670962
Dip2b	320.991898099254	0.00485463269605876	0.243087260079113	0.0199707409367271	0.984066713259267	0.994262127170136
1700128A07Rik	66.381432508715	5.8622471046605	2.0399633348013	2.87370219094233	0.00405691307294072	0.0973332918929681
Fbxo44	17.1003077421151	-0.0918520023466995	0.464015770971494	-0.197950173448614	0.843084048053128	NA
Ifi202b	35.9287211126304	4.29607139066297	2.98387017942157	1.43976484643704	0.149933939963158	0.425937889051964
Clec9a	12.2215972811268	4.77250293055866	3.34331747255508	1.42747524569102	0.153442955438904	NA
Ap5z1	75.1949822014087	0.390185737564163	0.693232086910556	0.56285008286771	0.573536973354271	0.830639754513083
Fbxw8	252.648508441519	-0.195789311395662	0.262775554641142	-0.745081907116668	0.456222206079074	0.753548783298851
Klhl33	4.65292330550368	6.04236267699045	2.32973669164963	2.59358179774042	0.00949819422068316	NA
Pax2	69.0493156510295	5.12549923656827	1.91040214111553	2.68294257332404	0.00729775204546157	0.100776641688059
Dna2	158.049956725574	-0.0323573865633107	0.287599959926213	-0.112508313880198	0.910420378075105	0.9741356645712
Kdm5b	765.216679230443	-0.732848522700907	0.635582982865526	-1.15303358091316	0.248896601409826	0.562591712571151
Supt3	321.815056104778	0.171080613242311	0.592067278277397	0.288954683900223	0.772616055957835	0.924234087591633
Esrrb	2916.77199720458	-0.174429332742386	0.83335448564409	-0.209309886425548	0.834206334457922	0.947897627250125
Chchd7	69.7358911374153	-0.114389785724404	0.363750492616375	-0.314473211848111	0.7531616590664	0.917149413614733
Rxrb	25.6595376638154	0.405548006069593	0.778412007434349	0.520994026551931	0.602370932613076	0.846520571035815
Cadps2	752.088280440346	1.71331846793084	1.199435710901	1.42843709951225	0.153166087189779	0.431156339200702
Gabpb1	234.145051690335	-0.414671502010198	0.248700465661069	-1.66735313867613	0.0954442061138111	0.32581562739798
Dll3	8.98489878404009	2.06504711548066	1.35454937483121	1.52452701529465	0.127377113614003	NA
Fam57a	15.4250336473443	-0.841663998033991	0.881099849767374	-0.955242471390961	0.339455092416477	NA
Mettl7a1	10.1676693136176	1.43545293900191	1.17482762512816	1.22184132233468	0.221767638622732	NA
Ckmt1	6.09976352406782	2.03934737424404	1.21536289602117	1.67797402810338	0.093352169332111	NA
Gm4788	145.992322132724	5.28415727351226	1.96148831918666	2.69395296511547	0.00706101282143511	0.100639207159489
Spag7	72.9263590070864	0.362118618405668	0.541663482119946	0.668530610534089	0.503794949077331	0.786686109892353
Gal3st1	13.4982824133686	1.65272823703291	1.33481711320505	1.23816830087271	0.2156536626688	NA
Gpr68	21.9819005634149	0.706421860574322	0.674025426793869	1.04806411226139	0.294609069439621	0.617521193585232
Golph3l	92.1026379166031	-0.184866825910388	0.428867078945799	-0.431058560999391	0.666425790494186	0.879493580542209
Sptan1	348.702127037282	0.191568194491815	0.350663000784998	0.546302843650365	0.584857781869765	0.8372349473872
Slx1b	56.3343913315198	-0.212351811808317	0.58358269479467	-0.363876128785882	0.715950510951034	0.902492484260167
Sh2d1b2	20.705007583365	6.22773848225478	2.55959449133607	2.43309575143053	0.0149703414492636	0.122979815204903
Rprd2	443.406454196022	-0.264197479683578	0.347522873374538	-0.760230476682446	0.447116830700323	0.748268805705789
Edem3	213.581715558256	-0.436351671750419	0.463591815439828	-0.941241103095047	0.346581317410632	0.667706982517671
Kir3dl1	39.6495139906966	5.21240049773323	2.94834528467443	1.76790707819312	0.0770764393057731	0.283732496376223
Pcsk1n	2.81140620733663	1.18123303547503	1.55683840232024	0.758738372405623	0.448009077683736	NA
Gpr162	5.97770450577827	0.251022088585205	0.7304632057638	0.343647820457606	0.731111156931857	NA
Syk	161.846772678671	-0.291800698786442	0.243276871736931	-1.19945926919836	0.2303494133439	0.537202171671354
Frmd4b	345.613753208367	2.0344114786842	1.19840929682422	1.69759320465503	0.0895845662573282	0.312244961228862
Pomt1	68.5952017127155	-0.362829499122637	0.287271755818422	-1.26301835030373	0.206582585066382	0.507581342466577
Mpp4	53.3749165290411	3.26286759370353	1.3911917969051	2.34537581443639	0.0190079095136332	0.137000070856602
Chst10	47.5056261185632	1.27468079910015	1.13479179245087	1.12327283963445	0.261321635311212	0.577088856158837
Abcc10	55.5889429375996	0.116199940556411	0.274563724288106	0.423216653466135	0.672137197461245	0.881733948497751
Chd6	828.308088161554	-0.433278012280816	0.218473710155891	-1.98320434972085	0.0473446082376262	0.213241130936225
Tyms	384.529631743401	-0.201572317850166	0.554573223552625	-0.363472863977968	0.716251680234311	0.902558433792841
4930447J18Rik	26.3340130848516	4.89474218815559	2.15589431103961	2.27039988142798	0.0231833316798192	0.149440756727467
Fam131b	17.3647417590928	2.03620228853856	1.34390673905908	1.51513660089552	0.12973781440861	NA
Gm8267	5.43086128605977	6.31144008953911	4.00383548362841	1.57634850766133	0.114945508302524	NA
Vmn2r56	50.3747506750844	5.82029901349756	2.58802186922387	2.24893733809252	0.0245164830441352	0.154372353585898
Aicda	10.3728106328464	5.96911001845964	2.19075755308927	2.72467850677606	0.00643641265482775	NA
Ahrr	121.09504714727	4.49127665098475	1.62828699526243	2.75828319212295	0.00581058354153293	0.0977179435203369
Zbtb17	162.456377858436	0.0760188968653379	0.584756380691723	0.130000970276568	0.896565659036397	0.96965015349233
Gm21992	1136.58355480698	-0.710729668848136	0.836221388074244	-0.849930029277168	0.395363989009053	0.70847854562999
Sergef	379.109357806663	0.110864515704311	0.393789001482385	0.281532788592293	0.778301782968434	0.925668399116424
Armc3	134.456060682935	6.50818482216891	2.02496549215091	3.2139731997388	0.001309118916063	0.0973332918929681
Gm10790	56.1007483504373	6.15559665483823	2.59430873507766	2.37273095973829	0.0176571200993911	0.131986481721811
A730082K24Rik	157.718051721362	-0.176973531196908	0.679711161628378	-0.260365786509867	0.794581631472415	0.933548602217202
Mettl26	1.20470889259838	-0.448922817815524	1.70396761986841	-0.26345736420167	0.792198081455109	NA
Tmem174	3.09905759932273	5.48659249825795	3.77369884057382	1.45390311470209	0.145973169166482	NA
Acbd6	374.819382455	0.0474400923001008	0.437020217652376	0.10855354142411	0.913556611479043	0.974756347835218
Ccdc88c	712.196595429908	-0.101347009526794	0.516582033663701	-0.196187638985469	0.844463302717683	0.949777238438305
Nudcd2	124.668228147329	-1.0741299566327	0.811337920649315	-1.3238996098852	0.185536387813323	0.47898752443547
Zmynd19	191.278874268809	-0.173223446271592	0.616413109336344	-0.28101843333295	0.77869626154964	0.925756546238582
Tmprss13	15.5565963080247	2.89752694296193	1.65009521309806	1.75597560671775	0.0790925737848134	NA
Odr4	69.0760939601068	-0.0081867202488242	0.361952678223964	-0.0226182060290172	0.981954821231355	0.993915965651956
Elovl1	13.7872167965302	-0.132638477335538	0.598269865160756	-0.221703423587777	0.824544764799098	NA
Nfatc4	35.7820879845965	-0.0726002365595112	1.16747180806091	-0.0621858584149413	0.950414824043311	0.985539328380688
Camta2	33.5294198372093	0.0186804892414167	0.36066943156912	0.0517939354054649	0.95869288791258	0.987923372645689
Ephx2	211.613164715711	-0.408686778942055	0.483061498138411	-0.846034677814366	0.397533399230769	0.710013140951699
Hdac9	353.358674845855	3.28209693464147	1.71954241918157	1.90870367490184	0.0563003288388783	0.235609931805241
Styxl1	31.8020103977733	3.12255648907726	1.66514855780471	1.87524198633301	0.0607594404048032	0.245596053846784
Pex5	127.18893273768	-0.335624944166811	0.293107241645044	-1.14505851947956	0.25218491693542	0.566120809021554
Cav2	7.43215689379364	6.7676674132382	3.82633635873947	1.76870687224886	0.0769428048421692	NA
Coq3	111.450790554945	-0.100467411402198	0.503081214296125	-0.199704160177726	0.841711959965633	0.949777238438305
Chrd	11.2341878881647	1.77253034268209	1.44288347240291	1.22846395886024	0.219272850951445	NA
Sbk3	15.4085971667027	5.90423741039359	2.23196987155407	2.64530336436961	0.00816177083058521	NA
Dync1i2	212.027483306285	-0.623217289974622	0.29603390107835	-2.10522270491472	0.0352719267483044	0.181949888402506
Dennd2d	4.8080089970332	-0.375071961465056	0.766074932223436	-0.489602186011304	0.624415429286384	NA
Gm15290	47.0872442044483	0.815990195049081	1.21781325019278	0.670045423565484	0.502828834276688	0.786028751145375
Sh2d3c	9.11014796001633	0.802457078412229	0.796189154000021	1.00787240617474	0.313515720138814	NA
Pard6a	6.04412133324003	0.0659701054502302	1.24169433255868	0.0531291024855448	0.957629043761719	NA
Srgap2	818.722143994098	-0.707963731366482	0.193327430348848	-3.66199317959694	0.000250260524065492	0.0973332918929681
Nrip1	325.058266462221	-0.0183119897388018	0.266280739517077	-0.0687694865652401	0.945173106760889	0.983864121475559
Tes	33.8936235109494	0.885814471650047	0.444589656082355	1.99243158164247	0.0463237250848724	0.210548145127049
Dnph1	34.6376233777275	0.0584147058378347	0.724301289934492	0.0806497332665498	0.935720513563682	0.982658548744283
Fbh1	137.390677641453	-0.468928424114496	0.394279938573611	-1.18932864251461	0.234310368475657	0.542953681433247
Rpl15	230.518123984383	0.0927821279155272	0.892846401134261	0.10391723346553	0.917235030823596	0.975965061196749
Sh3tc1	238.557710203488	-0.0374100032860696	0.722471041838656	-0.0517806266544094	0.958703492529651	0.987923372645689
Slc7a4	1.41877901240294	1.1529217009068	2.12995062142069	0.541290342279293	0.588307476137108	NA
Ghitm	340.439390353739	-0.784139323646428	0.610056993120528	-1.28535420868703	0.19866853509379	0.497504213091214
Atp2b1	704.415842537705	-0.402992900099914	0.304656870916859	-1.32277633813777	0.185909768273043	0.479529132775599
Lrriq1	235.274748586622	4.65432249052803	1.89063682511555	2.46177501077901	0.0138251362187815	0.118517517812402
Sgtb	121.253113515761	0.443740457257617	0.594192436368846	0.746795869650156	0.455186789185555	0.753056839818689
Zfp532	642.403497084185	-0.285052665836054	0.542988584376049	-0.524969905515803	0.599604111780767	0.845434249090801
Tnks2	595.551963328279	-0.526217258879052	0.549298712746741	-0.957980142075572	0.338072772110324	0.659941620502941
Mbtps1	1107.36801433497	-0.0377068314311036	0.60178984172802	-0.0626578064575328	0.950038996906256	0.985367612870947
Cyp4f16	144.459687584922	0.256013859915137	0.665710176686531	0.384572549558137	0.700554135104764	0.896254225579767
Toporsl	17.9721612454751	2.21326516183951	1.56615369329117	1.41318516268252	0.157601287968341	NA
Prpf38b	341.23289930253	-0.675691894614608	0.520841980779432	-1.29730689834841	0.194525611788341	0.492358610628118
B4gat1	2.95188776616253	1.64276387103747	2.39651480516829	0.685480376542932	0.493040839442674	NA
Rcor3	6.49266787259773	0.949393456699738	0.714360130223143	1.3290123797967	0.183843885596071	NA
Man2a2	23.7235069083119	0.172947629172085	0.461666162180845	0.374616212622352	0.707945913770547	0.898954846071733
Gm1715	120.95320075012	3.55306716214031	1.72470582670655	2.06010039922296	0.039388943730899	0.193136593850158
St6gal1	204.793208368294	1.69517381833432	0.995647483259571	1.70258434519879	0.0886458817670622	0.309697948689536
Fam227a	33.9321376996739	2.09167541105246	1.3378194541291	1.56349603423439	0.117935967750369	0.369034461981638
Arap2	124.404986011742	0.0657411427083455	0.715125647744124	0.0919294992645377	0.926754053669748	0.980051983507218
Panx3	11.4926737521006	5.37751103222579	2.51001909265772	2.14241837759562	0.0321598303533766	NA
Dcaf8l	5.66678453382625	6.37199524158271	3.81185937010189	1.67162390395645	0.0945985080841988	NA
Diaph1	423.495464865314	-0.286790092611829	0.528277443823866	-0.542877792653681	0.587213947011301	0.838431472201411
Pkp1	26.6074220281976	6.66987931257132	2.32525952201324	2.86844511308418	0.00412494762137899	0.0973332918929681
Gcsam	8.1886025710165	4.20175476753984	2.82391897608055	1.48791619133905	0.136772997118802	NA
Gfra2	98.9504675284614	3.05370409185002	1.31951959537607	2.31425444726321	0.0206537689263071	0.141056035312273
Crim1	162.021904462287	0.741612193107633	1.03663449891545	0.715403735727029	0.474359604799844	0.76565451022611
Pde4b	328.074272876213	3.72715340678026	1.48725119967961	2.50606851591929	0.0122081960529746	0.114971677697977
4933405L10Rik	5.7073374094166	1.9816445587562	1.75781785228213	1.12733213864194	0.259602079024644	NA
Nxf2	20.4242699223108	4.58537805406966	2.52084851594971	1.8189819916022	0.0689141775547552	0.265128800903852
Fbrsl1	971.392699668936	-0.183715936167258	0.908681256417166	-0.202178635104272	0.839777074947601	0.94925179876331
Phka2	282.812050541225	-0.147264753117798	0.233764977760402	-0.629969273107869	0.528714687985329	0.803958223350108
Eif2ak4	83.2367715068828	-0.0543999999368993	0.327601064705059	-0.166055626180201	0.868113174423274	0.959651345965521
Cpq	684.047848634899	2.52325985030082	1.25869614184784	2.00466162277778	0.044999233918623	0.207902957671466
Cdadc1	38.3190701858013	-0.126891211938025	0.301964570323201	-0.420218874691854	0.674325567537013	0.882037530676152
2310016D03Rik	37.6799842356253	6.14572978967187	2.26762617302041	2.71020411688314	0.00672418131394481	0.0994378697311561
Axin1	205.666661601095	-0.26890097576215	0.529935922158058	-0.50742167971385	0.611858977236089	0.851933656743325
Arrdc1	29.7021584760075	-0.314107082900253	0.347042076046962	-0.905097982579345	0.365413480822311	0.684728488968565
Septin2	337.727760482472	-0.66734254152293	0.633865133709178	-1.05281471725358	0.292425918454378	0.615248018789423
Mettl14	166.136277655758	-0.493759331385557	0.331377576521589	-1.49002034648349	0.136218886174069	0.403351178042708
Pcnp	297.206410500037	-0.90168234433349	0.476507037758541	-1.89227497787849	0.0584543530177894	0.240303506822275
Kcnc4	9.88556655412091	1.52346975293366	1.23222702795688	1.23635476123233	0.216326724021817	NA
Paip2	175.639478627928	-0.74589253564378	0.50624685975951	-1.47337711091801	0.140649378641733	0.410049381549867
Trim30a	68.3355003701398	6.53032300103889	2.29561547516255	2.84469375280566	0.00444541405973674	0.0973332918929681
Plcb4	775.445757820232	-0.129102510125435	0.256404302542487	-0.503511481068234	0.614604710367997	0.853159193074352
Pak1	439.955915554115	0.223467339905933	0.506867108642685	0.440879544353047	0.659300203270307	0.876204391981904
Zfp948	151.644720508019	-0.472071270435302	0.35433916841326	-1.33225822183093	0.18277535050475	0.474869652190962
Kcnj9	15.1694972514361	2.19052329059058	1.42836615412966	1.53358666771639	0.12513137029498	NA
Kcnj4	16.8243039728195	0.0457292968753418	1.01562636222796	0.0450257088394458	0.964086817040092	NA
Kcnj3	172.159915802168	5.67446480116693	1.92361750630859	2.94989247215586	0.00317884542433772	0.0973332918929681
Ppfibp2	247.166840329397	0.478638210883683	0.753460131159589	0.635253533782936	0.525263073549636	0.801757771618799
Uspl1	382.585665278168	-0.517430567112565	0.603728678213796	-0.857058121942204	0.391412763863921	0.704794687343395
Ptpre	99.4090085047312	2.36067890107335	1.42691135596394	1.65439772499296	0.0980467284160297	0.330428292354924
Amer1	89.3995565186721	-0.781254409167617	0.648752905580572	-1.20424032393114	0.228496704549317	0.534644099781133
Nr2f6	23.2626873028986	-0.371148040251432	1.03566407037624	-0.35836720696181	0.720068529224477	0.903518372025362
Epn2	501.324772297399	-0.775341679878775	0.691557619962265	-1.12115268127778	0.262222877496404	0.577844806288189
Nmur2	13.4471001082719	6.3577475518583	2.30387610387175	2.7595874366568	0.00578743975527441	NA
Ehbp1	760.891292112049	-0.13753854416093	0.520962306858803	-0.264008628551715	0.791773269952556	0.93279659208098
Ppp3cc	6.08534659434882	2.51264375150207	2.25402428783777	1.11473676883597	0.264963239679515	NA
Apoe	159.694226247821	0.733931422778958	1.92616187245207	0.381033096582189	0.703178690188635	0.896998989640767
Tnfrsf8	28.9759907140408	0.817956348915044	0.989848188624212	0.826345250024572	0.408608271604637	0.718775624912208
Kif2a	282.238790845105	-0.410311073560125	0.377620832542963	-1.08656895541758	0.277227351175801	0.596566894677685
Tctex1d2	26.2096040757825	0.00834230937360246	1.03920430043604	0.00802759319808634	0.993594976119276	0.997318600564404
Gnrhr	10.6371712032016	3.73106882315659	2.27820171139091	1.63772540618392	0.101478988275529	NA
Srsf5	206.240281419781	-0.278641189911859	0.576637357623791	-0.483217374365207	0.628941400120588	0.858853245705323
Col6a1	3.40346336027248	3.22488201346085	2.2377850150829	1.44110448131738	0.149555167715142	NA
Sytl3	47.3257825365456	1.59068912078718	1.07651166177093	1.47763296699488	0.139506045379126	0.408399313852202
Zfr2	22.4486662913698	0.905061686099585	0.566554998238148	1.59748248433799	0.110158199001868	0.354372718857571
Gm6936	14.3639577885708	3.73854407028063	2.03710895188274	1.83522048088071	0.0664730277013398	NA
Gm12866	49.7675238648449	1.14380972477083	1.10858404402298	1.03177538134143	0.302177354682856	0.625352237100994
Gm10778	158.545527978503	-0.489247296405705	0.317496984989204	-1.5409509996523	0.12332871213318	0.379912467153119
Ercc6	203.767309080501	-0.0440216429332077	0.285906198359302	-0.153972327937728	0.877631554474894	0.963227606141185
Eif5	173.118585128933	-0.529568290401547	0.784411248248616	-0.675115625360975	0.499602307044539	0.78417972507925
Rin1	6.44894145495611	-0.0856023728370721	1.22663102644872	-0.0697865706893979	0.944363536153789	NA
Plekhg4	9.88830992727525	3.66312770845919	1.61393193595169	2.26969156930348	0.0232263032950537	NA
Palb2	215.908364456472	-0.444627512862517	0.256111955589466	-1.73606699397989	0.0825519895696975	0.29570861935414
Rars2	131.43957549107	-0.506410425545064	0.372050835583698	-1.36113234297828	0.173471870279605	0.461463157232667
Tmcc3	191.999804321309	3.51301523752023	1.59448608028095	2.20322728493261	0.0275787331221006	0.162556231174625
Ano2	284.507883332911	5.60476514854273	1.97139485476785	2.8430454381006	0.0044684699427631	0.0973332918929681
Dpysl3	132.09003262238	2.58035641175691	1.14917254645815	2.2454038079049	0.0247422211865225	0.155081965878444
Dlx5	2.68663707991894	5.2523843387419	2.99076828059621	1.75619902511967	0.0790544311158251	NA
Eif2ak1	116.672108470148	0.0692417632749205	0.218037883696926	0.317567580921703	0.750812968716995	0.915746185791983
Mmp28	7.84417424335982	2.66922985332964	2.62259619020205	1.01778148816879	0.308781811318699	NA
Rdh1	11.4704806245892	5.31515142181118	2.73420051431017	1.94395085290669	0.0519013780280469	NA
Rab3d	8.55937387242647	0.56367633775386	0.8734893358448	0.645315649112873	0.518722653487128	NA
Tnrc6a	502.390577788315	-0.743487364884621	0.503615007621418	-1.47630105066988	0.139863092224302	0.40882592275793
Cckar	5.20944927903659	6.24894610576804	3.72172185728854	1.67904705009866	0.0931428744533189	NA
Capn5	174.138381723339	0.126375990396971	0.553639914659644	0.228263871608068	0.81944110943847	0.942555735605283
Ctla4	4.60602024725217	6.06889239943872	3.71427693721448	1.63393643016562	0.102272199331625	NA
Nptn	369.239028987699	-0.516932466771481	0.294186317970447	-1.75716012334541	0.0788905200859065	0.288023426960414
Slc25a44	87.0469670585325	0.130560588165122	0.615131743570009	0.21224817208651	0.831913426857301	0.946732976880789
Slc25a45	3.96931802827814	1.65193449035036	0.914691865682761	1.80600107241283	0.0709181720549844	NA
Slc10a1	111.538382620616	-0.198477188099274	0.31462981630976	-0.630827651451409	0.52815322127782	0.803794229277967
Lpxn	74.9941650558212	3.61699960761326	1.258306021872	2.87449916375047	0.00404668841704441	0.0973332918929681
Poc1b	264.868364649672	0.335173911455591	0.479452762262861	0.69907598378134	0.484504546424767	0.773254425620761
Acd	43.9532153587708	0.935347056870528	0.675377141035309	1.3849255475788	0.166075234270805	0.45073120641949
Tesc	23.6582477312598	1.65350176079397	1.0843481537301	1.52488087438154	0.127288813061136	0.386875089900875
Alkbh2	58.2513039599891	0.444307794134598	0.686717177713634	0.647002592266416	0.517630265755511	0.797243845179142
Dhx32	251.805062050563	0.224685201535229	0.147904907087614	1.51911931767168	0.128732465072998	0.389249478608296
Wsb1	209.702442286528	-1.13155043504296	0.817015349828488	-1.38498063136818	0.166058389898945	0.45073120641949
Mtmr14	149.927431167215	-0.266426134419708	0.363231959897626	-0.73348758874301	0.463261094908211	0.759574126578791
Ap5s1	8.86709383056091	-0.286327655110453	0.550900489600402	-0.519744782434559	0.603241469717578	NA
Glis2	107.434355149619	-0.168075405954034	0.570209746596903	-0.294760668257835	0.768176714334944	0.922141393413867
Gm13483	114.754245416549	3.76712630716693	1.62881370511519	2.31280366522979	0.0207334361858684	0.141056035312273
Cyp4f37	36.3577517248426	3.6590922058593	1.69271631624644	2.16166889321021	0.0306437069913447	0.170220378727065
Tmem9	93.2953754735695	-0.172924993931101	0.37781008768662	-0.457703485340858	0.647165483664886	0.868926946115153
Bmp1	18.5138161270847	3.20062292335146	1.66416404970659	1.92326166636983	0.0544471962080623	NA
Nsmce4a	206.078748821918	-0.211616506449984	0.557874172647435	-0.37932658801131	0.704445358022011	0.897416645669747
Satb1	118.333217788222	1.20869333312306	1.26812442694917	0.953134651014418	0.340521851483049	0.662227556078398
Dbn1	14.5343330179347	1.4966111076357	0.855312965812464	1.7497818546619	0.0801559629030182	NA
Psma2	145.123916493599	-0.280195420083528	0.694460483274434	-0.403472086363193	0.686600965481328	0.888068229820907
Syt14	387.227301632964	-0.508013999988413	0.623445733172306	-0.814848787886418	0.415158870387886	0.723280087082833
Thbs1	8.09681858406813	5.02156096678404	3.19602694154872	1.57118855961543	0.116138856655199	NA
Vmn1r16	5.29927874980832	6.27356238962584	3.7267052931922	1.68340716425474	0.0922962973182311	NA
Cd79a	4.75223252615366	0.913929044949861	1.41413487202809	0.646281385904264	0.518097140503745	NA
Utrn	2502.29201798673	-0.250147089345466	0.230460929964516	-1.08542081030386	0.277735319549419	0.597245631473928
Usp24	852.571945340977	-0.213463849253031	0.393899490084885	-0.541924665114519	0.587870404408577	0.838656006289277
Foxred2	46.8023292670618	-0.409394322549531	0.689574923152224	-0.593690850412721	0.55271890378611	0.820015422176815
Homez	13.3933876996566	0.816701076926641	0.857434834230017	0.952493465768795	0.340846778222792	NA
Hdac7	64.5435973500728	0.438344074267142	0.508942151638906	0.861284672247283	0.389081275521317	0.702435154694287
Xylb	47.7113617302051	0.479518022435738	0.298065758483312	1.60876588064236	0.107667544083904	0.349445011467681
Pmm1	319.745532033593	-0.0948157108802311	0.981146112595201	-0.0966377073333521	0.923014110499601	0.978536654448222
Sh3glb1	116.218697861262	-0.230054357860774	0.206763672507627	-1.11264399142595	0.265861358994436	0.582451627229565
Foxp1	646.669624167742	1.34166226579635	0.956340563084544	1.40291264177795	0.160642890633298	0.44315280174703
Eps8	277.776076809024	-0.167629775836878	0.17092639050823	-0.980713249361031	0.32673416828058	0.649890072767647
Cast	318.648372379327	0.275425858087624	0.462156593046678	0.59595786846171	0.551203372846427	0.81939755901515
Kcnq2	48.787787055316	0.387856616010378	0.82992459255248	0.467339586621361	0.640256938218641	0.866135203790492
Ube2h	287.891455490049	-0.0673857259153253	0.211328825842864	-0.318866702857805	0.749827594592449	0.915496400533012
Spx	9.68340195864102	1.71249090652373	0.927830959225565	1.84569278433337	0.0649368255215783	NA
Stk40	192.142385884738	-0.220506576291928	0.386681304378342	-0.570254040718184	0.568505407800736	0.827676135251875
Ppp1r36	20.4962461629433	3.23338313794011	1.92974856490086	1.67554633632088	0.0938270877032594	0.322268351324254
R3hdm2	433.69469940833	-0.445254649036825	0.182326196219468	-2.44207721254091	0.0146030229989248	0.12115100562071
Trim43c	4.90082643723428	-0.538979084883256	0.956943627590643	-0.563229713165317	0.573278472355416	NA
Tro	9.39299729507969	1.00381068623162	0.770379638116924	1.30300781142825	0.192572094744953	NA
Pola2	305.945854558672	-0.364583947329414	0.73978928174698	-0.492821342948447	0.622138828777399	0.856299906712127
Prl8a6	6.76011966582201	4.35654030829034	3.90223660765164	1.11642136198197	0.264241813752321	NA
LOC102638913	4.22400322249093	5.94397586437372	4.00650886761673	1.48357985986675	0.137920415695562	NA
4930432K21Rik	74.1906999827759	0.0998622321108172	0.358693043781764	0.278405823146031	0.780700849925927	0.926977259092473
Mmp19	8.21734920283375	1.40703784097361	1.83778686153228	0.765615355308651	0.443905205102804	NA
Grwd1	48.142860412183	0.0172346745826328	0.683287412890172	0.0252231700123576	0.97987695583656	0.993275546259009
Igf2bp2	617.46517731966	-0.940621760380478	0.318914981083694	-2.94944363285846	0.00318346638589826	0.0973332918929681
Gm18905	5.44621897646752	1.71175001909436	1.39487258957954	1.22717302776044	0.21975756473325	NA
Gm13582	9.669375749294	7.14457737642199	3.14098761367316	2.2746276824909	0.0229282740298862	NA
Smtn	34.7617680330881	-0.327041091036549	0.570635373802284	-0.573117451267337	0.566565171955559	0.826531301484766
Mapkap1	506.841195782367	-0.113128518757885	0.270410097251964	-0.418359077222154	0.675684602008843	0.882355329479096
Rce1	13.8620952562606	0.469402805895863	0.747318509230863	0.628116124648071	0.529927870719504	NA
Zfp831	45.8824661940078	6.16452465089278	2.53076353533854	2.43583589095302	0.0148574233929744	0.122280324801945
Large2	20.2057341346935	1.05462925789767	0.455010208092334	2.31781449985329	0.0204594047286203	0.14056704955367
Plekha7	1365.67122214738	-0.0643497335506948	0.611296892398885	-0.105267562048565	0.916163501668625	0.975747492920177
Elf2	271.049662465635	0.205201614354306	0.525416304284122	0.390550526660744	0.696129500753029	0.893606088018361
Coasy	21.3909106978812	0.0403471409932207	0.834700224178552	0.0483372830442538	0.961447441695434	0.988697920532919
Csrp1	129.698962788036	-0.0252404953230285	0.35950837200043	-0.070208365893071	0.944027815739219	0.983863703577479
Pcx	200.823900215588	1.23204590111936	0.943294876945949	1.30610897104444	0.191515502631312	0.487124972627713
Rfx8	47.1565803018559	4.37026726726067	2.02701779090747	2.15600834233633	0.0310830137516646	0.171422119336222
Lrrc57	2.17076452712057	-2.0304703642459	1.4503175017996	-1.40001783176885	0.161507978723079	NA
Mindy3	409.181388010928	-0.522288284079544	0.326947549133551	-1.5974681121289	0.110161400252004	0.354372718857571
Tcea2	2.58393502354107	-0.501575960256547	1.24638462600142	-0.402424700845096	0.687371494456971	NA
Klrh1	12.0685806356884	7.47289925698604	3.99871069378792	1.86882718687185	0.0616468611448931	NA
Stam	401.38465211591	-0.485510715778384	0.275056426816157	-1.76513132740902	0.0775416967163796	0.284898962238421
Fgf13	564.614868150732	2.34437901800416	1.27157804318987	1.84367686321719	0.065230246834499	0.256869181791874
1600002D24Rik	109.814322935256	3.63784325831098	1.70595348947412	2.1324398823044	0.0329707016912525	0.17542606125512
Pde1c	325.026149896265	4.78999448320835	1.90235539716002	2.51792829581645	0.0118047350299141	0.113649841433546
Eda2r	387.149966877283	-0.82764861790693	0.506475233993684	-1.63413443018865	0.10223062678953	0.338480071118489
Nxt2	39.0303789624906	-0.638394788714418	0.52320326457599	-1.22016591244281	0.222401986124179	0.528271358287923
Klf14	3.81158270308713	5.79145953825015	3.79057517201266	1.52785771959117	0.126547867699042	NA
Phyhipl	61.1144623687832	1.7852718515057	1.27170332432483	1.40384303269281	0.160365596487298	0.442933336783658
Rab26	26.6001688222356	0.334401670259914	0.924391207035999	0.361753408853976	0.717536311660421	0.90278529683461
Tmeff1	630.328415902011	-0.325044481912208	0.363146291778708	-0.895078620574987	0.370745061727872	0.68747428664771
A230028O05Rik	10.6971596148963	2.54124710862735	1.53034127606152	1.66057542090709	0.09679874880993	NA
Olfr70	8.40692039699125	3.5882490351852	2.41912405219485	1.48328442765455	0.137998857938824	NA
Arntl2	22.3746631311089	3.74619105664508	1.53683683974305	2.43759842279121	0.0147851886861805	0.121835031233762
Erg	190.120979695197	5.68253970565884	1.88168500635133	3.01992080846599	0.0025284078547274	0.0973332918929681
Adra1b	101.775508286429	4.33834037198403	1.75959654426502	2.46553130950604	0.0136810218010706	0.118442316372817
Chfr	163.146734944648	-0.0340127758535893	0.204368675615503	-0.166428518221552	0.86781973260871	0.959564896899453
Mlst8	49.8659034677145	0.480763986916443	0.650969458469777	0.738535396186737	0.460189165973673	0.7567530148888
Psma4	104.657130567343	-0.510470821689081	0.553509794254453	-0.922243521231014	0.356401566593057	0.677610112792428
Dnajc14	42.9731885329302	-0.157076807329708	0.417584051042814	-0.376156146139795	0.706800815549802	0.898691472787981
Becn1	102.691794136647	-0.46980637210403	0.795759298092418	-0.590387537073388	0.554930864129542	0.820943402740896
Gprin1	6.53637930370441	4.66121596420895	2.46875572186638	1.888083103129	0.0590147948594242	NA
Mier2	87.6853846017122	-0.0220559331573781	0.599043066380938	-0.0368186102054847	0.970629635310325	0.99052586411318
Zfp653	77.8074579588919	-0.367740711935705	0.69080678587349	-0.532335118090532	0.594493913571429	0.84202742105596
Ndufa11b	5.22861004887151	0.396129082158667	1.50104384539071	0.263902405899116	0.791855121710135	NA
Itgav	152.928172572699	0.501574042453786	0.549430918072903	0.912897374274144	0.361296518627063	0.681419533861018
Sec23b	146.260987100331	-0.142124309239295	0.295007599698873	-0.481764908376487	0.629972960433561	0.859333589747759
Cd180	27.3269894942913	1.57529935735705	0.778087084913593	2.02457975193354	0.0429105351353626	0.203219107215763
Gna13	534.480796184369	-0.560911312523592	0.701547161994725	-0.799534718277158	0.423980423704396	0.729775258213869
Actr6	82.2381250806868	-0.414550243870316	0.376294106404244	-1.10166552389469	0.270607110556224	0.587648984630095
Rnf146	179.348594734927	-0.538297147463622	0.400599571423983	-1.34372871531084	0.179036128116442	0.469771138324026
Cdc42ep3	69.2356025011481	-0.154324803375855	0.266291711858701	-0.579532882562046	0.562229665724391	0.824801788519021
Sox13	186.459788500179	0.253707115394839	0.433570495314299	0.585157703618472	0.558441681952076	0.823071766522815
Stpg1	46.261264191667	2.14513852224879	1.18035538718423	1.81736665544949	0.0691609899021572	0.265199345017116
Ttc30a1	9.45982195653665	0.0128109444410154	0.895661741042877	0.0143033288729055	0.988587983847183	NA
9430065F17Rik	17.7070859175549	2.23318054489604	1.29559162689785	1.72367627154488	0.0847663009414388	NA
5033417F24Rik	2.70245919398321	-0.269944324456587	1.36043245994239	-0.198425377521512	0.842712263778159	NA
Slc35a1	69.4368903235287	-0.496829504160922	0.340182988781009	-1.46047721533999	0.144158965055074	0.416576325594538
Lpin2	147.610995737177	-0.299221023474147	0.459014518335718	-0.651877035521783	0.514480500484662	0.794537960276354
Cdc40	216.502847579194	0.0400985032719226	0.251443345935229	0.159473312458433	0.873295982797992	0.962214953992869
Lrmda	780.113176304459	4.77891249254125	1.74113698986978	2.74470792381401	0.00605647743303613	0.0987320773800158
Nt5c1b	15.6105830828247	3.61163827269677	2.16318950804423	1.66958939994217	0.0950006290703867	NA
Aldh1b1	21.8220307346716	0.447182476527699	0.419425171877481	1.0661793962579	0.286342554139055	0.608783142504499
Shisa5	80.5808744377396	0.627242811028554	0.462072032719136	1.35745677429868	0.174636119157862	0.462641467856025
Slc22a22	244.137864881868	6.07119897977675	1.90632705811973	3.18476252745684	0.00144872838553021	0.0973332918929681
Gria2	87.154125429001	6.63670132089432	2.21400460799185	2.99760050044067	0.00272114121378357	0.0973332918929681
Mtdh	534.353102536703	-0.316183226125333	0.349373484544895	-0.905000637175439	0.365465049632668	0.684728488968565
Tfap2b	19.5690408902315	4.80838095506519	2.84952685964149	1.68743134980316	0.0915204399693639	0.316855928178323
Olfr652	7.86796603856108	3.4378151687724	3.17232823656441	1.08368835517964	0.278503000468084	NA
Usp15	529.208031882738	-0.502004540941608	0.313439278771065	-1.60160061275623	0.10924395523651	0.352772407106845
Itga7	26.5209294077735	3.93838647387012	1.538442760637	2.55998245410146	0.0104677448079807	0.108974818140404
Plekha1	256.085684082458	-0.717721368972176	0.336273127031606	-2.13434054427048	0.0328149146758508	0.175080727610852
Lag3	16.8749582573007	2.33774381799299	1.24478972110308	1.87802307358496	0.0603780086829539	NA
L1cam	28.5683155523362	3.85489569558297	1.35300281719277	2.84914092313656	0.00438374584562562	0.0973332918929681
Plek2	37.2309157344199	0.179405593313782	0.66434100732466	0.270050458026457	0.787121435230881	0.930096016309393
Abl2	435.858162997639	-0.430312823814309	0.42910712640529	-1.00280978183495	0.315952648296089	0.639089931367228
Clmn	135.664490389049	0.46994064700841	0.511477910764353	0.918789721155564	0.358205569877983	0.679198855316173
Hemgn	13.2420865265106	5.70597472836732	2.52361829498783	2.26102922922218	0.0237574471397722	NA
Slc37a3	165.041443769542	-0.177918869168936	0.292910987898225	-0.607416165728669	0.543574762917623	0.815250679968711
Klc1	286.381091702114	-0.0408389601176253	0.363714910120605	-0.112282886901951	0.910599110265909	0.9741356645712
Higd1a	68.1672915839878	-0.0685118980117537	0.392024198177732	-0.174764461811851	0.861264713888515	0.957027739758906
Ythdc1	247.054486722249	-0.586242425535359	0.481078577570773	-1.218600147393	0.222995993088361	0.528271358287923
Adck1	174.553810577636	0.0637564190639286	0.380765656025183	0.167442672560027	0.867021751248274	0.95923381106164
Slc4a2	15.0404312865581	0.43558248372452	0.644810956808262	0.675519668401112	0.499345659662398	NA
0610031O16Rik	12.4108641119333	5.215558077727	2.67574125734079	1.94920120300059	0.0512714013671132	NA
A530072M11Rik	155.005353105283	2.52542693844321	1.33789367321341	1.88761408249845	0.0590777781380183	0.241706343432258
Slc10a7	2961.92693644474	-0.154771175269103	0.320581961319859	-0.482781921452782	0.629250588575916	0.858853245705323
Cyb5r2	46.0127785012244	-0.541097138407294	0.379505374726867	-1.42579571843146	0.153927317171701	0.432437947907121
B130034C11Rik	19.5509181243121	-0.778612692946769	0.502117710485928	-1.55065769776028	0.120983737149587	0.375177994298673
9630028I04Rik	5.19378734781974	1.55929263420643	1.58260089770382	0.985272178518787	0.324490394790216	NA
Ypel5	56.0185882907949	-0.2709412276928	0.636566702656489	-0.425628966394442	0.67037822977278	0.881420799075148
Zfp574	70.4396394643497	0.440779415342228	0.601952808248927	0.732249122027439	0.464016527064844	0.760274217391665
Shoc2	429.953266411829	-0.155612168222415	0.458767714593466	-0.339195988018272	0.734462091407944	0.909366237542401
E030044B06Rik	16.9229884381283	1.87573222227914	1.21514492290661	1.54362840754205	0.122678379032392	NA
Clip3	39.1556900330396	2.21917920589002	1.17454535891982	1.88939421456734	0.0588390255394768	0.241317211855529
Cdh1	1497.23594006672	0.0611515170943123	0.636874254351464	0.0960181961768631	0.92350612087483	0.978536654448222
Gm12886	8.84332771395653	4.90531866744392	2.84281244451704	1.72551610884666	0.0844345032765795	NA
Igf2	2.19642614426989	1.49763408122643	2.09642068773868	0.714376694518247	0.474994279097703	NA
Islr2	3.45699915832331	2.55366772530305	1.4986254270915	1.7040066711394	0.0883798409324856	NA
Slc24a2	196.624537190652	5.08674948474878	1.78228107763678	2.85406693061768	0.00431634365782245	0.0973332918929681
Aqp8	7.39829854968444	5.49563538858975	2.7683797831154	1.98514503758051	0.0471283372363485	NA
Kif21a	162.039993740573	1.4898527324455	1.14995810800137	1.29557131001481	0.195123218753785	0.493035544284804
Abhd14a	42.3251721603275	-0.317970103125649	0.302621591188619	-1.05071849591678	0.293387898597224	0.616307183048872
Zfp78	88.026660085461	0.509676984767388	0.442932606531011	1.15068743472988	0.249860847696953	0.563680135357138
Ipo7	996.2046963913	-0.758874363676586	0.599203994953928	-1.26647080137531	0.205344576667599	0.505589360039537
Wdr70	969.713956952814	-0.0502063290018477	0.329972057366118	-0.152153274439665	0.879066046377914	0.96378514701815
Cacna1d	489.607206612059	5.00353933708791	1.82459304492592	2.74227688799014	0.00610148846769733	0.0987320773800158
Cyp26c1	4.23103078496387	0.88164270465985	0.842723549248525	1.04618258911363	0.295476739839225	NA
Pls3	202.616333033375	0.325959976221539	0.356834474955114	0.913476693255442	0.360991885981716	0.681221613840425
Ddah2	27.3595991985429	0.214491078932021	1.15027853886573	0.18646881749487	0.852077130016327	0.952738488138057
Men1	31.7801894838484	0.530815238352619	0.756295731838113	0.701862004513125	0.482765226144306	0.771781210821872
Taf1a	126.617647587397	-0.253744586418142	0.521279682989508	-0.486772446152001	0.626419598766092	0.857951636341208
Tk1	276.5529494459	-0.247460561943082	0.803806541911792	-0.307860845912645	0.758188220127285	0.919411157183859
Trim2	327.491258962056	0.769478256503636	0.520428016729839	1.47854887086735	0.139260926399719	0.407948310987844
Ank1	160.504757505263	4.17245885369308	1.66911579693453	2.49980190790606	0.012426276806834	0.115219741772761
Ildr1	184.637449339924	-0.635977129930162	0.667778858801756	-0.952376855822212	0.340905892759077	0.662551367464446
Pars2	43.6102464067962	0.0349517704545967	0.779206835911496	0.0448555747251768	0.964222427410294	0.989399100961547
Mc2r	21.3289103700872	7.04518732853223	2.73250086828072	2.57829280506873	0.00992898243548719	0.106161912436713
Clip1	175.299525027497	0.992772154956997	0.880119399509412	1.12799712801511	0.259321132049759	0.574683362663783
Arhgdib	11.9633497372196	3.15150639540123	1.44176672701028	2.1858642846727	0.0288255359042431	NA
Bub3	121.757590191223	-0.864972934002435	0.508112620758441	-1.70232523000771	0.0886944177392079	0.309785076511163
Mtch2	232.948355806482	-0.645705899951356	0.634861770495722	-1.01708108750534	0.309114856440928	0.633070776772147
Atf3	32.4134823783055	-0.67972447099233	0.761374381209998	-0.892759840319414	0.371985796922205	0.68839026832933
Mns1	40.4108552820249	0.117691275633005	0.766886592990954	0.153466336103223	0.878030535696539	0.963287339521168
Casp4	62.6693648311937	9.85443377108911	3.07480991215488	3.20489202670189	0.00135113155112104	0.0973332918929681
Cdx4	7.94803811443209	6.85594054851461	2.93758758263325	2.33386762289108	0.0196026545543397	NA
Cdr2	83.9850295623342	0.0809578026556037	0.362255509226598	0.223482598866324	0.82315992477355	0.943543792431027
Lmna	70.156591767646	0.75475794102078	0.559847219263106	1.34814984347734	0.177610192827968	0.467364542329168
Cyp2d34	3.70248663110715	5.74847836509858	3.78212721265494	1.51990613797025	0.128534567596485	NA
Ap2b1	450.163271488015	-0.371315390358849	0.16869533458475	-2.20110052997527	0.0277289077852977	0.162669803856133
Blzf1	49.6135459217452	-0.0357995230198158	0.300846257610031	-0.118996072293579	0.905278467528049	0.971825775864606
Stoml2	53.5496814041937	0.568799479570819	0.94941924323549	0.599102539392849	0.549104508392154	0.818037515909
Cic	144.822507247789	0.639780723301007	0.639678860234068	1.00015924094616	0.317233450704502	0.640375124281842
Aven	187.880273519713	-0.0255284849341291	0.35468376452213	-0.0719753411000471	0.942621531894265	0.983863703577479
Tspan17	22.621654556716	0.836683462573202	0.683556108473253	1.22401577895627	0.220946275168779	0.526510272742621
Lrrc2	171.161259207537	-0.539518182477314	0.503249210792747	-1.07206960469433	0.283688769888088	0.605842919121683
Ctbs	16.641258722826	-0.215554704798457	0.504212956333495	-0.427507270669747	0.669009890580801	NA
Zbtb14	48.9062530695219	0.284209530435968	0.320345196883621	0.887197726704859	0.37497245614005	0.690644074348673
Rsrc1	1326.55594691404	-0.301725469795614	0.579869119696635	-0.520333743506577	0.602830981055341	0.846520571035815
Hs3st6	3.31400772841852	3.63580344247136	2.54564322062617	1.42824548743206	0.153221212123761	NA
Zfp638	414.531697465544	-0.944174563655429	0.699254603100714	-1.35025863178971	0.176933036903004	0.466805999786441
Il21r	38.1547794092624	7.12262892559193	2.54427335505956	2.7994747150214	0.00511858251448638	0.0975841100687042
Psg21	5.43086128605977	6.31144008953911	4.00383548362841	1.57634850766133	0.114945508302524	NA
Glp1r	26.5578629306655	2.34940244549297	1.31385866505901	1.78816984503235	0.073748609793936	0.27617200212608
Yeats4	142.316819352498	-0.0722327848322006	0.573319725762137	-0.1259904056784	0.899739519215011	0.970271935990512
Slc25a39	167.065954912254	0.723339761777871	0.964141498345336	0.750242327520669	0.453108770242417	0.751740079944869
Oas1e	4.71923834338754	2.69413630104324	2.53152731290429	1.06423355075415	0.287222911679483	NA
Tcirg1	3.53568619568445	0.813767248423759	1.18434568791756	0.687102808517513	0.492017944530275	NA
Slc7a10	6.5836223941847	4.47641315432728	2.79529791517025	1.60140825420915	0.109286525734918	NA
Crb2	7.20261845107373	0.388433992005992	0.810490969768809	0.479257643199642	0.63175535102291	NA
Tnnt3	5.06335550204184	6.20739641935073	3.80606847751617	1.6309208454919	0.102907022611885	NA
Dmkn	6.02937395306395	4.46235550982119	1.892035504712	2.35849459415956	0.0183492270390103	NA
Mgat1	79.2274216845129	-0.0220526764985271	0.57004372290212	-0.0386859386614343	0.969140784340338	0.990356307503156
Ubr5	1446.21708889254	-0.507607842143093	0.737708791204344	-0.688087017797903	0.491397985248369	0.778490338543089
Tax1bp1	246.57877260378	-0.551733255872205	0.454936146161167	-1.21277076030962	0.225217477499253	0.53099204933172
AA465934	68.9067045244057	-0.33585298161495	0.559376030208661	-0.600406459121369	0.548235384177325	0.8174578789705
Cbln1	5.67995171988926	1.11900345734465	1.27328913988176	0.8788290281409	0.379493984531577	NA
Adar	336.135592394173	-0.457922811255133	0.598759246469654	-0.764786204062974	0.44439886415486	0.746466738374976
Trpv4	30.2429483649048	1.70830385232353	0.844409654254082	2.02307475254126	0.0430654411133845	0.203399842279402
Rsrc2	421.621006291925	-0.877613402809426	0.595381984672097	-1.47403419217121	0.140472385288655	0.409622230045458
Il12rb2	319.004656116948	0.232092721898745	0.643493264016984	0.360676225963756	0.718341499032275	0.90282399930773
Pdcd6ip	333.051064085986	-0.343056973009716	0.165216485665683	-2.07640885004596	0.037856153427536	0.188929336080982
Endov	75.8200528149095	-0.151398630182142	0.733330892047189	-0.206453364809838	0.836436789464047	0.948700393631704
Ppp1r8	179.458619207895	-0.127259247707528	0.755275136981996	-0.168493892458904	0.866194748095041	0.959119113573135
Rbm20	251.540283545515	1.47908427721	1.06071278651961	1.39442485846064	0.163189345782432	0.446602485708794
Dcaf12l1	1.70991153089191	0.403870259361059	1.92602725610684	0.209690832816882	0.833908980828699	NA
Hdac5	90.9021151184027	-0.00752089876584024	0.356056232531011	-0.0211227836467803	0.983147710226314	0.994166396477899
A930001C03Rik	15.4335375037864	-1.00528886448302	0.696576279766801	-1.44318561180345	0.148968191557016	NA
S100a9	4.85804858352038	4.9012026826154	3.89533153107415	1.25822478613621	0.2083104734269	NA
Btf3l4	135.659575544707	-0.797774718583875	0.564600800008251	-1.41298899784098	0.157658959082947	0.438126774786805
Plec	169.657864176878	1.12264684877126	0.524388115919535	2.14087012022127	0.0322845133219276	0.173909362343369
Ctf1	9.41246188272863	1.69127411291159	0.854556002394339	1.97912612885861	0.0478018073227185	NA
Rprd1b	231.908578418311	-0.0193760725724013	0.167325591975984	-0.115798619587028	0.907812144566325	0.972733414890489
Srpr	108.082877976396	0.12479768061199	0.789048205484618	0.158162302055223	0.874328908403529	0.962557882368646
Gm7271	42.1954511578932	4.94904455380396	2.78258384266172	1.77857877197687	0.0753088469272501	0.27990898857916
Vmn1r29	3.62057419070651	5.71792410510937	4.00851885016315	1.42644311249195	0.15374047662926	NA
Lce1k	3.93398301928054	3.62599346439719	3.20293058856636	1.13208618299162	0.25759820321255	NA
Fbln5	44.8327777975557	3.06201107631635	1.32984288172576	2.30253597503393	0.0213049650669672	0.142752188981679
Slc22a27	172.610627731933	6.75623248577878	2.19530554834296	3.07758183860941	0.00208687527192942	0.0973332918929681
Thra	57.2744402857544	-0.537511492332969	0.580651330448201	-0.92570440150041	0.354599619851533	0.675619349419421
Tpsg1	3.63508543144982	5.70430726615836	2.97565812878823	1.91699013101391	0.0552391854389052	NA
Cux2	246.378327635609	0.945515191433006	0.747166660254091	1.26546758806323	0.205703760063823	0.505977037931513
Mx1	4.17897865402757	1.70068863958404	3.01553554706403	0.563975656410304	0.572770699528429	NA
Aamp	45.9312971124169	0.26981690755071	1.22674673141088	0.219945079650137	0.825913927343295	0.94390163124948
Mroh1	127.00969941931	0.22968174091403	0.267592012224525	0.858328090605759	0.390711322434934	0.704380975657345
Triobp	56.1367897063628	1.23656118063529	0.583030947393393	2.12091859988512	0.0339286531265761	0.177986377057448
Nod2	175.30300399539	0.637879848360969	0.384069688005367	1.66084402982631	0.096744775657454	0.328324200013458
Tmem255a	8.84910707104557	2.55504547955463	1.47650451912549	1.73046912248392	0.0835464933483388	NA
Col6a6	147.640200207405	5.09287153909923	1.88519809710738	2.70150471025493	0.00690265026212634	0.10046620711707
Cep55	715.28735829444	-0.816172716341212	0.752435181700706	-1.08470833925713	0.278050853208296	0.597360509039508
Zfp119a	122.322226900097	-0.0618217477277885	0.741581490483554	-0.083364739440135	0.933561524737322	0.981877521971037
Sh3d21	21.3581171350899	0.022160614777115	0.544002552071235	0.0407362331164454	0.967506175708594	0.990218853755776
Fam174b	33.0883405341277	0.955936283730944	0.965940989781655	0.989642528729449	0.322348874997384	0.645658551410557
Rangap1	501.241095580603	-0.254742398275544	0.663819433272204	-0.383752547013919	0.701161862023758	0.896462654642248
Brinp3	366.35510929618	5.06888800760836	1.74929299800228	2.89767809817858	0.00375936224201071	0.0973332918929681
Syvn1	70.8854316883112	0.36317899245025	0.787027653684137	0.461456456771476	0.6444711546016	0.867838653413173
Aurkaip1	18.005636233858	0.98309386633861	0.476458422810262	2.06333610504794	0.0390807059944262	NA
Ndfip1	231.550110346107	-0.640673783384178	0.391966985933681	-1.63450955405866	0.10215190178995	0.338480071118489
Grk6	77.2216601104846	-0.0422931208744664	0.65156831067115	-0.0649097265502403	0.948245876260739	0.984822703198924
Cenpa	217.930366621712	-0.707479075739512	0.935658452244265	-0.756129626192717	0.449571480842858	0.749762208809501
Rassf5	63.7214023773675	0.992248135300043	0.688014087002789	1.44219159759155	0.149248330299986	0.424579913399742
Ppp1r14a	10.3812764066459	-0.142988430997571	0.847432692408037	-0.168731313151561	0.866007987569849	NA
Fpr2	3.01714515892209	5.44978807457857	4.01133983019019	1.35859545819636	0.174274815188108	NA
Klrg1	23.5624613843188	8.43719395455734	2.83879000746079	2.97210921990815	0.00295761449910061	0.0973332918929681
Myadm	93.8622751454248	-0.448431651090101	0.458007675593442	-0.979091999951893	0.327534524127384	0.650615430723034
Phgdh	361.839783406356	-0.852507806081834	0.661609021796074	-1.28853715411487	0.197559044113091	0.495907512258549
Nckap1	187.01943129555	-0.517289900877496	0.4640337601157	-1.11476781505836	0.264949931891216	0.58147078455551
Zfp518a	226.939168636668	-1.05649100073214	0.564275761120132	-1.87229555746807	0.0611657250506713	0.246423064952345
Utp3	86.9259709804214	0.169428280330391	0.645244159007332	0.262580107026534	0.792874234456207	0.933365131916565
Katnal2	583.913398028013	-0.420961465056641	0.389532036020818	-1.08068509423996	0.279837215778159	0.600512882014762
Rfx4	106.695773406755	4.44215166438472	1.72248406865797	2.5789217707225	0.00991092283152763	0.106137691518511
2810006K23Rik	54.6178895575522	-0.526266706500841	0.441090280873278	-1.19310429025761	0.232828531501521	0.541012355356231
Pde6h	4.08450365586839	5.87736012756497	2.98479005916431	1.96910335771171	0.0489412233596118	NA
Hspa12b	38.6266223770102	1.99827923100087	1.16445589252548	1.71606262102979	0.0861505816723477	0.304300609113365
Ankle2	267.367673484719	-0.561301084702072	0.587028175323147	-0.956174010545724	0.338984328021185	0.660897595141245
[truncated: 16,954 more rows]
