# Supplementary material for: Transcription elongation can be sufficient, but is not necessary, to advance replication timing
Source: EMBO Rep. 2026 Mar 24;27(8):1964–99. doi: 10.1038/s44319-026-00735-2 (PMC13121604; doi:10.1038/s44319-026-00735-2)
Supplement: Supplementary file 5 — Source data Fig. 4 [file 44319_2026_735_MOESM5_ESM.zip › Fig4/4C/TRE_Ptn_D0010_129_DESeq.txt]

baseMean	log2FoldChange	lfcSE	stat	pvalue	padj
Zc3h14	607.719543855175	-0.124425955514601	0.267825442028575	-0.464578550014399	0.642233296033756	0.906102377635166
Troap	134.091964955174	0.479179309890318	0.323871699607557	1.47953436645113	0.138997553397724	0.567523891628836
Clca2	3.0281501541785	-0.876598653459259	1.64316061256432	-0.533483243668575	0.593699107245388	NA
1810013L24Rik	1031.80005462038	-0.262880322765905	0.27167259194187	-0.967636524858399	0.333225929207091	0.754732907783596
Srsf7	846.552212073879	0.012538979774551	0.222959609723996	0.056238794955163	0.955151576146831	0.988603900988905
Fignl2	3.32050879627181	0.00932922553107405	1.23136694090809	0.00757631638558857	0.993955031959005	NA
Sema6a	88.3380137889502	1.06485856580884	0.368526356617243	2.88950449998566	0.00385849484458459	0.156522974605196
Anapc15	36.3114136376623	0.486979902266714	0.515365929149559	0.944920637400911	0.344699394614823	0.762239944158616
Misp3	6.11784725523341	0.69976881742655	1.14281434746053	0.612320644189952	0.540325633653903	NA
Nmb	21.9159217340819	0.501630972764752	0.674302040733702	0.743926226619353	0.456921107773141	NA
Tcerg1	1472.48926446293	-0.268630255067011	0.256540638707346	-1.04712554089123	0.295041680937101	0.725448296520076
Zfp712	40.1651928740451	-0.750559398668064	0.387464621476374	-1.93710433692804	0.052732590597111	0.412217319239535
Fam129c	29.6021522830334	0.0908263265214407	0.424197560943557	0.214113269108414	0.830458728487148	0.961669614050992
Atp5g3	339.785759799331	0.523486486171279	0.295411500220263	1.77205858871763	0.076384832155533	0.462655750368538
Pifo	2.39106548395709	0.787248257977923	1.71034653005731	0.460285821699269	0.64531107672406	NA
Vsx1	4.93777688010341	-0.0811566656457783	0.946552554775495	-0.0857392072276718	0.931673734008239	NA
Fyco1	216.374786662777	-0.374295486907136	0.231772747593436	-1.61492449303706	0.106327047391541	0.517383822683871
Tlr3	4.35393232763256	-1.46622803231474	1.05693174499394	-1.3872494976704	0.165365696885981	NA
Ifi44	2.87044959479933	2.47489710046384	2.42522327044331	1.02048216781767	0.307499842185909	NA
Trafd1	22.6029678134502	-0.202906626331488	0.494150148428169	-0.410617353808168	0.681353136770298	NA
Erfl	5.80620001039677	0.754263268057695	1.04110649905914	0.72448233561056	0.468769667957756	NA
Krt80	5.79725107248259	1.32500330210983	1.65326954050783	0.801444210786601	0.422874529318858	NA
Armc8	347.09096026713	-0.00151745723219267	0.240661991450832	-0.00630534644479866	0.994969094757151	0.998292115598584
Ppil4	433.721178869353	-0.0269430108267537	0.279523921065204	-0.0963889270159057	0.923211686136447	0.981945535282376
C530005A16Rik	36.7259648886797	-0.0244298668943839	0.421227056954263	-0.0579969080595802	0.953751091394042	0.988540693740093
Katnbl1	500.084821132728	-0.201485982464675	0.270981490781688	-0.743541493861657	0.457153909602657	0.826085419173269
Spag9	429.991911823616	-0.576190635336409	0.211256878695352	-2.72744082415095	0.00638277049744433	0.197006314608797
Taz	59.5419298398869	0.160182620794726	0.417572187835605	0.383604620856093	0.701271514629015	0.927146896033577
Gfpt1	216.329964119317	-0.18271128456916	0.296066906410461	-0.617128360560005	0.537150063648368	0.867233286214062
Abcc5	2220.72468477712	0.114586723741772	0.211272210763921	0.542365336773101	0.587566853874687	0.886874186121468
Kcnmb4	17.9919270602993	-0.362719946064866	0.603844475139568	-0.600684383145229	0.548050222564837	NA
Gm4013	6.8039352141473	0.0289986857154751	0.83773583176241	0.0346155489785704	0.972386302638488	NA
Hpcal1	271.732341541063	-0.190680356823619	0.302088889450569	-0.631206123371246	0.527905758700017	0.863071358369367
Tbc1d31	505.351620044243	-0.312943386079022	0.249655590147736	-1.25350041588828	0.210023647818631	0.648343284592815
Cyp3a13	4.39070885019276	-1.0276781513292	1.12059526956022	-0.917082357247961	0.359099485356584	NA
Akap7	533.927663162899	-0.301755507835017	0.298653961999805	-1.01038508183332	0.312310832368428	0.736646023795249
Ablim1	164.690622349601	-0.177471674659831	0.367008105408314	-0.483563365616641	0.628695779289823	0.902012644447252
Ulk1	1434.31738255087	0.363828420856387	0.205362915324218	1.77163642365512	0.076454929383663	0.462655750368538
Golga3	216.293502747484	-0.14044875723296	0.273560645505397	-0.513409949642006	0.607664587168476	0.892898462142637
Mir1193	22.6334414330557	0.854168289106308	0.660296066809063	1.29361408017187	0.195798756503016	NA
Wdyhv1	304.510409967049	0.24561208088532	0.32735199165784	0.750299638140105	0.453074260512514	0.824829463282204
Traf1	19.0759694866964	-0.298285965959807	0.675007787339297	-0.441900036643387	0.658561544132775	NA
Rxra	156.752330725234	-0.111834061354107	0.329339436234029	-0.33957081676255	0.734179758376985	0.937185981320313
Dapk3	113.496353367253	0.190742281120276	0.277017465802339	0.688556876974597	0.491102166149022	0.844263091885934
Ap3m2	33.8690671432026	0.894218807289359	0.470362745943787	1.90112591824232	0.0572855215080645	0.420812397629267
Sirt2	27.0467025524276	-0.165247503348376	0.502463891942062	-0.328874384803416	0.742250636287601	0.938318171752904
Inhbc	26.3619233932948	-1.21803462002596	0.594108759713411	-2.05018794978468	0.0403460934456382	0.379619155146462
Slit3	250.558264356634	-0.803188936745146	0.560176847168228	-1.43381316240644	0.151625587802149	0.584787265236215
Dcakd	427.288373849282	-0.00397172212958889	0.255896037356975	-0.015520842646142	0.987616656468124	0.997003891799187
Vps35l	565.897964456946	-0.0473242050252653	0.201613939032104	-0.234726850992825	0.814420745817202	0.958394366857414
Cyhr1	23.4240847270367	0.165506052125038	0.529045356088883	0.312839060432528	0.754402937842045	NA
Taf10	30.9476198861588	0.814460650284484	0.751211213563439	1.08419660886186	0.27827763493072	0.714812204858336
Hagh	39.4841922093259	0.0233435290940753	0.415557665142736	0.0561739827035973	0.955203207221886	0.988603900988905
Ogfod3	103.618026841212	0.174821409567011	0.324813231879424	0.538221329702196	0.590424256127846	0.887570812471152
Syn1	361.016241569458	-0.159616396347942	0.236496448546318	-0.674920901895409	0.499726020029484	0.849816379356788
Fundc2	114.424350141794	-0.268477239039382	0.327218637817948	-0.820482723202191	0.41194097431182	0.799399062139672
Rab5if	200.807889584088	0.113135770041565	0.309276370961554	0.365807997842904	0.714508351506437	0.931576369211733
H1f5	176.576729107886	1.04544356446634	0.448606409616095	2.33042493833514	0.0197837029803579	0.295878470153171
Pop4	88.2341870475129	0.314394657320297	0.344708942856096	0.912058314226986	0.361738020829314	0.76919264364061
Carnmt1	849.049060331344	-0.238712249483941	0.237409921193487	-1.00548556810056	0.314663095302801	0.7389938834432
Iqcm	58.7475516963717	0.227126597888482	1.28487635324281	0.176769225548632	0.859689662797964	0.967655320596785
Clcc1	203.745602227142	-0.181580369019294	0.204543139178964	-0.887736297331495	0.374682616316309	0.779056309934214
Ilf3	1011.02904518747	0.246344408567545	0.185083269771951	1.33099230887306	0.183191541643135	0.625564489187028
Tpd52l2	536.205316994075	-0.109288074529081	0.220022098766467	-0.496714080730045	0.619390691478938	0.898536457536189
Arhgap25	6.25705261952647	-0.0483282080199746	1.62548927601254	-0.0297314837650162	0.976281202601415	NA
Banf1	75.2745585598388	0.413858390006455	0.401862628016705	1.02985040447516	0.303080235244294	0.732841332459605
Tbc1d23	430.006039932823	-0.559758595456702	0.250974649112045	-2.23033918938483	0.0257249333406879	0.327551988115709
4930473A02Rik	25.7566621532715	-0.320438247879	0.60000149944137	-0.53406241180621	0.59329835445671	NA
Pard3	6531.72270347109	-0.119010336496208	0.264272031483392	-0.450332696306105	0.652470566559559	0.908816028875705
Rorc	4.15923197915466	-0.459790654872574	1.24551005026507	-0.369158526480554	0.712009567029384	NA
1700123J17Rik	166.148401743265	0.0406938802535175	0.413287019970186	0.098463968833217	0.921563881597124	0.981527025769864
Evi5l	41.8294816292779	-0.134584534475999	0.421322215475009	-0.319433748168882	0.749397622882223	0.939915657278841
Pex5l	21.1810548586985	-0.270800309467608	0.79483566684499	-0.340699745574477	0.733329630226229	NA
Mtmr1	102.005963783734	-0.289952694490377	0.360283011375935	-0.804791470413872	0.420940024593087	0.805926201418942
Mtor	525.909753903743	0.0794738059720162	0.21435582397272	0.370756457646471	0.710818935273168	0.929804683759874
Zfp758	31.5358034859903	-0.112510168040041	0.512007744088514	-0.219743098300855	0.826071237330084	0.960767838141557
Plekhh2	153.633003892005	-0.372290269516046	0.239006776119077	-1.55765570985554	0.119314884877684	0.536729220414541
Adgrl3	218.398447491869	-0.352871508300593	0.270068180532466	-1.30660156855529	0.191348063642065	0.630400400015469
Golga5	135.169889951471	-0.515334305906919	0.300688022342487	-1.71385046165872	0.0865561930414625	0.485110984101267
Plekhb1	90.6539947573358	0.500141051622914	0.497197740868661	1.00591979913085	0.314454151271382	0.7389938834432
Nufip1	838.313174794682	-0.0256235111048752	0.243471313921329	-0.105242423397587	0.916183448611295	0.980278605980183
Smap1	304.1476527609	-0.292440768572975	0.270524058247546	-1.08101575315484	0.279690106278611	0.715582327010941
Acox2	10.1378137346335	0.56380527804798	0.960524658813378	0.586976370543677	0.557219576630468	NA
Hars2	142.989342030967	0.0914138409512668	0.290778228499699	0.314376497246462	0.75323510441278	0.941063389553986
Gpa33	609.932172556703	-0.16058604242815	0.271878601472061	-0.590653481217987	0.554752622925195	0.874693183679385
Sdhb	256.80192764629	0.39689635358814	0.316864193269061	1.2525755892245	0.21036020325488	0.648399791279469
Gmpr	22.3760184456774	-0.76209587553969	0.475067921647954	-1.60418298271134	0.108673724620045	NA
Me1	413.605454584292	0.0855361403775547	0.275629348498104	0.310330307144861	0.756309786256779	0.942480970791445
Klk11	9.00765672573374	0.896800248465859	0.822862437708591	1.08985440016336	0.275777286104799	NA
Magt1	716.336242712454	-0.114039430265685	0.264531836901633	-0.431099075262124	0.666396333002866	0.912551083488339
Mcam	77.2650708381722	0.325393838732635	0.368457225058703	0.883125140729138	0.377168662057172	0.780718836986906
Pbld1	5.3569392318214	-0.401036474265155	0.945903017152123	-0.423972084868251	0.671586171727019	NA
Tab2	804.694326618071	-0.0581546026246923	0.237886800961104	-0.244463343025917	0.806871988840991	0.957649301872538
Mettl27	201.100582749023	0.077706782949389	0.479219942904867	0.162152648486115	0.871185647251558	0.970675229046775
Trmt1	491.745611605555	0.671822528300438	0.263278238627904	2.5517586709851	0.0107180729653295	0.240531420796936
Vps37c	255.151746521691	-0.200907621395368	0.232291903686755	-0.86489291364322	0.387097567398672	0.786313058624221
Sec23a	519.074113465478	-0.109990213286986	0.203657829994884	-0.540073579737881	0.589146290203195	0.887277239910988
Rara	263.714895065305	0.311349072187938	0.370813293745718	0.839638377154413	0.40111117476796	0.794069477294794
Med1	927.723854278147	-0.362705142745023	0.220720908180824	-1.64327496535978	0.100326055558735	0.505951437490026
Ap5b1	11.6000027287099	-0.587209478984417	0.846621382067382	-0.693591600002469	0.487938363072064	NA
Bag5	32.8284350951795	1.14486455094118	0.522816224992121	2.18980302487444	0.0285385252752295	0.337368504059312
Pdcd2l	247.020934908682	0.28837124934053	0.248957924274017	1.15831319762746	0.246736247514147	0.685732927224087
Ctcf	1016.72051473382	0.217233349906068	0.190498967227031	1.14033872764872	0.254145209155481	0.692103853537347
Mnd1	235.116850298337	-0.326756674304434	0.431419241929476	-0.757399398420547	0.448810616431506	0.822873205041923
Tktl1	3.69615401983263	0.0184607470812835	1.13569133068698	0.0162550744048706	0.987030898232269	NA
Lix1	10.2611116032195	0.122617479117292	0.738134724530638	0.166118020250655	0.86806407307585	NA
Ctnnbl1	19.5934590192701	0.511297178529025	0.60230073845743	0.848906776768236	0.395933167678448	NA
Snph	2.92933075632169	0.794575415940626	1.41745959396838	0.5605630095713	0.57509547416406	NA
Ppm1m	36.0523569498725	-0.22307900699018	0.370480629982624	-0.602134062989051	0.547084902153852	0.871517090505958
Prkar1a	450.566906573858	0.0517418699389708	0.246810997757728	0.209641670788759	0.833947353680227	0.962756295049173
Slc27a3	24.1760487665794	0.509305284720457	0.505965699075234	1.00660041906265	0.31412683300433	NA
Impdh2	183.784463133707	0.473002923624785	0.266557793029313	1.77448544366051	0.0759828877486271	0.462655750368538
Tiprl	326.719265254868	-0.150424020253954	0.272468434709476	-0.552078703774792	0.580894431945131	0.882787001106387
Uaca	391.958346499637	-0.0690971956977683	0.233026528653871	-0.296520727047359	0.766832440415912	0.944576220487159
Smim31	29.4574216762583	0.675732066769841	0.612801027232144	1.10269408297492	0.270160037218426	0.708285753376313
Calca	84.0959845730732	-0.210915788591822	0.478289855081289	-0.440979013773929	0.659228190058351	0.910469286090425
Phf3	26.8102331014003	-0.082335223587297	0.470908659577024	-0.174843299040735	0.861202764621145	0.968205931067763
9330020H09Rik	37.0769549180245	1.24103764890052	0.660639362400219	1.87854027406361	0.060307292939714	0.424891615958241
Gm13884	2.10697402735319	1.08816648923638	1.64449778450218	0.66170140178437	0.508162606168395	NA
Ube2q2	504.741150370395	-0.420007689384383	0.35956228362615	-1.1681083042099	0.242763081085491	0.680736248076567
Rfx3	632.807923407904	-0.655173818154085	0.243376273753576	-2.69202008909654	0.00710206671747352	0.204309298532496
Bri3	198.660994967116	0.234878567321071	0.310301921862927	0.756935586834124	0.449088453746242	0.822873205041923
Fbxo27	45.3160258131269	0.336300269465353	0.48899322261753	0.68774014426043	0.491616435075801	0.84474274025148
Eps15l1	2146.58339172471	0.210786025653575	0.20474428549797	1.02950871200586	0.303240688036745	0.732895701022393
Tmprss15	4.07736528367715	-0.423476442336076	1.76081967601788	-0.24049960828117	0.809942966898491	NA
Max	775.931190655253	0.162648173771653	0.287376237655792	0.565976418573853	0.57140981107359	0.879820824025831
Ttc8	45.9617972917568	-0.633438062434972	0.418992592863871	-1.51181207788266	0.130581675959346	0.55548289878093
Vti1b	194.162053966962	0.0884273279027815	0.234880936015985	0.376477245887523	0.706562128487489	0.928521074547667
Cpsf3	329.807394456841	0.312886912943884	0.272808763213308	1.14690931940203	0.251419100626493	0.689048700320863
Nlgn1	20.439633366855	0.0707052728918263	1.14891414311911	0.0615409544005382	0.950928399302785	NA
Casq2	85.4586788018621	0.262167791491988	0.533999959460343	0.490950957668486	0.623461134518249	0.899818246743744
Pidd1	142.664638564843	0.759574007161236	0.3528371754249	2.15276070682327	0.031337489714725	0.347649267978391
Asb4	3.70382098493589	1.86533756586751	1.50502094651771	1.23940970402007	0.215193809530152	NA
Orc4	1124.00245835075	-0.564796085592687	0.389142526088954	-1.45138618302432	0.146672354992845	0.576415398753348
Mapkbp1	67.1277700848442	-0.331457192667963	0.29246472137643	-1.13332367441797	0.257078353370871	0.694917947932503
Mospd1	103.076942312892	-0.44319311525839	0.389182427140678	-1.13877987378446	0.254794978279181	0.692781623682588
Banf2	1.89496685663715	1.38655419605387	2.08564426955068	0.664808575602676	0.506172936946088	NA
Dclk1	32.6341492881272	-0.63944418705722	0.59453907134277	-1.07552929299168	0.282137824623678	0.71679577041887
Gpcpd1	458.935409572245	-0.194741358199326	0.273001481236471	-0.71333443803055	0.475638832116114	0.837036109159074
Sinhcaf	751.454530312897	0.0355063100614316	0.200638904106435	0.176966228058125	0.859534916959904	0.967655320596785
Acbd5	214.201794467903	-0.456129538761662	0.299677919030652	-1.52206589073053	0.127992571550606	0.550613410839905
Myo7a	8.14715275526275	0.798563665299433	1.15688907809848	0.690268134099762	0.490025583249468	NA
4930548K13Rik	3.89032931068006	0.867695978579198	2.20743507671816	0.393078821538534	0.694261265693685	NA
Luc7l2	1649.13895619631	-0.221585346954912	0.276106298834671	-0.802536370557758	0.422242758390926	0.806710374377365
Dnah8	415.21135235895	-0.0578793259323415	0.28344687442635	-0.204198144888631	0.838198660980677	0.963101437448945
Evc	64.7791479966018	-0.487726240008081	0.602580474534619	-0.809396023634451	0.418287388691035	0.804318413241669
Shroom2	418.714037104788	-0.216414969834383	0.263095822145293	-0.822570909981495	0.410752046915769	0.798812249390984
1500009C09Rik	5.48665985323659	0.590870125400021	0.927005116024774	0.637396833292374	0.523866390559943	NA
Kmt2e	386.875195208249	-0.278414921326275	0.253351303307203	-1.09892831689396	0.271799334131638	0.708989033453792
Setd5	1307.99757288181	-0.104741467292666	0.321315292561255	-0.325977224606258	0.744441586904275	0.938787728182258
Pcyox1	96.2508061722808	0.257120253984639	0.334911644369621	0.767725632438361	0.442650204531587	0.819770573230456
Arpp21	13.6409551135237	0.0809898943578914	1.13994585524142	0.0710471413931668	0.943360236850447	NA
Smim4	87.837254084563	0.155752618579517	0.384215964774227	0.405377789730942	0.685199834270805	0.92146973967105
Smc6	663.713322877067	-0.134838159102577	0.288941755809035	-0.466662074247563	0.640741667988972	0.905567803208648
Nsmf	2.03904624764273	-0.892869934075812	1.88076978821068	-0.474736429558062	0.634974848761679	NA
Hmbs	167.074762529526	0.499439507549447	0.284154027458697	1.75763656076296	0.0788093683587305	0.470063408615861
Slc35b1	135.329978694063	0.275422752159787	0.293064032084967	0.939804008701875	0.34731810222165	0.764000530351564
Synj2	98.5599702188508	-0.115717926049146	0.480776320416957	-0.240689736858896	0.809795593968063	0.958394366857414
Suds3	310.412267266268	0.157159936890505	0.338767973587593	0.463916158384638	0.642707815573491	0.906102377635166
Ptk2b	149.060971230498	-0.0689951936485031	0.291830521480729	-0.236422130551754	0.8131051251788	0.958394366857414
Gfm2	522.373483384241	-0.281918055994097	0.179413311387664	-1.57133299538154	0.116105320862183	0.532968934360036
Rlim	1384.94902130179	-0.487762607528092	0.328399956259577	-1.48527001368584	0.137472311889681	0.566026868396581
Ddt	129.149227203561	0.462984329788444	0.51573709612838	0.897713841536805	0.369338128212956	0.775717510366913
Epha3	17.8600541824556	0.372724571233262	1.01541344304567	0.367066807895803	0.713569185216288	NA
Gatad2a	2824.00075537801	0.384743797144019	0.183369033175694	2.09819395609388	0.0358880153087006	0.36535164442154
Shc1	193.640729059073	0.304474485867611	0.222158668495227	1.37052714589056	0.170522407516469	0.608716456221578
Anks1b	121.692253069395	0.381619292146199	0.91336457738826	0.417817048738005	0.676080884919445	0.917829307972272
Cdk6	2467.97705648095	0.0160893740494411	0.222322266221922	0.0723696025722441	0.942307774978565	0.986563925524839
Kdm1a	1362.92387636553	-0.0769166268815756	0.22851513879402	-0.336593134649636	0.736423632278356	0.937185981320313
Scaf4	1113.33543389323	-0.205419230158819	0.285607645849521	-0.719235752767799	0.471995673945577	0.835598271346072
6030466F02Rik	3.21724521637767	4.60246447737117	2.14841268548802	2.14226275447899	0.0321723441812869	NA
Plcxd2	44.1305625386326	-1.0756797475898	0.410169778616268	-2.622523168866	0.00872813330904915	0.2208702282892
Morc2a	820.007027323767	-0.401708499948078	0.260453598971959	-1.54234190479098	0.122990530928749	0.542820028767094
Atp6v1c2	17.7405084339923	-0.176591001278645	0.620687548323401	-0.284508690009413	0.776020575420776	NA
Map1a	32.1614544277718	1.50341611924941	0.476070406166359	3.15797012327638	0.00158871839328589	0.110410803435326
Runx2	16.3272788952096	1.69099066991548	1.23201990986981	1.37253518094052	0.169896894671578	NA
Gja3	3.51705404590715	-0.107128349241432	1.81084438191727	-0.0591593348998922	0.952825198932642	NA
Ackr3	50.0158415188009	1.05033982723923	0.50947702369261	2.06160391616197	0.0392454608955115	0.375930408800213
Socs1	10.6348412518005	1.18405286237249	1.05565204228457	1.12163176401388	0.262019040283258	NA
Sort1	75.0125964550382	-0.813307265839525	0.46686456926146	-1.74206251531597	0.081497505814692	0.475563993843912
Rangrf	21.0431841397733	0.509539575073237	0.556700262374624	0.915285315116933	0.360041866257833	NA
Phyhd1	89.5128040691562	-0.0612614475606886	0.317313100927489	-0.193063089363864	0.846909559204602	0.964706176765004
Slc4a9	15.4851738519622	-0.188826217760222	0.600816124919494	-0.314282872793274	0.753306205218785	NA
Specc1	227.535694329886	-0.771245874493127	0.405433452372052	-1.90227488625034	0.057135227111339	0.420683982531335
Gtf2a2	248.241886175578	-0.195082569328921	0.315543506807424	-0.618243016003431	0.536415158510049	0.866626062601148
Deaf1	698.262235050971	0.0694330157325844	0.169924163136108	0.408611785699772	0.68282458017421	0.919989112642575
Mtarc1	4.92655646366044	1.05323513950797	1.45424767278824	0.724247429936465	0.468913844776074	NA
Set	1267.49492828388	0.438584400074687	0.189800073741258	2.31077044086179	0.0208455380407829	0.298083754388071
Glra3	21.2905404820229	0.884719478345306	1.15212859362109	0.767899940374427	0.442546632855882	NA
Dnhd1	18.0753354173968	-1.12617417526991	0.612705210930526	-1.83803590238701	0.0660571151025253	NA
Pgpep1l	20.1273887911786	-0.816266611778904	0.617980605026459	-1.32086121334497	0.186547644580468	NA
Notch3	58.762988818348	-0.211586207198936	0.518362117767822	-0.40818223389871	0.683139890376718	0.919989112642575
Gtsf1l	95.235160122503	0.230113395021297	0.439609047438224	0.523450089033104	0.600661075211898	0.890247812628311
Rnf212	5.75817791401431	0.329255552197636	1.22029377506761	0.269816628524056	0.78730132941534	NA
Tceal8	151.963993379626	1.27511650746807	0.370094040752123	3.44538513745509	0.000570246263811674	0.0722669735738748
Gm5087	10.1373701490576	0.970953445909185	1.25125659223299	0.775982681678761	0.437759211445299	NA
Slco6b1	10.8340387109692	0.183142092652213	1.15457323496143	0.158623192627821	0.873965755069559	NA
Ranbp3	709.028437231781	0.258474356148649	0.248184238965489	1.04146160620857	0.297661363257902	0.727640633508676
Parp6	87.6713802576424	-0.228084910610895	0.409984182695316	-0.556326122416286	0.577987932581727	0.88188187107229
Gng10	9.34129244990951	-0.137834368255074	0.692292555804156	-0.199098440535689	0.842185741082131	NA
Mrps18b	100.057890141419	0.701175440564254	0.325845482559195	2.15186485034935	0.0314080003698682	0.348016222672161
D16Ertd472e	219.842642593596	0.321097262432706	0.343578338720908	0.934567829939759	0.35001106441021	0.765406703557193
2310039H08Rik	28.2092840282244	-0.125504107881452	0.635771044977146	-0.19740456705757	0.843510955946825	0.963650106134162
Rps10	1081.09348501736	0.688025046661708	0.402428242306099	1.7096838003193	0.0873243599545572	0.486077727588651
Arih1	1700.24071341403	-0.290450279558576	0.322805253915244	-0.899769368793597	0.36824299855564	0.774478384103874
Dancr	61.5528157221404	1.10999976973608	0.798699187017466	1.38975948364375	0.164601925146312	0.601352427301816
9530026P05Rik	52.4047932874997	-0.111500558224718	0.538443739817788	-0.207079310203235	0.835947919951252	0.962790968671148
Itgal	21.338515898465	-0.373270230896675	0.704955840595975	-0.529494486606578	0.596462468083475	NA
Sirt6	127.627838657294	0.874256235110491	0.317716351551821	2.75168788398949	0.00592889986202052	0.187841497981427
Rgs12	122.260131418705	-0.26854847310143	0.367497803236882	-0.730748512606289	0.464932777684241	0.830946557665208
Hfe	5.1864434196047	0.789253736244644	0.96936583912969	0.814195945829128	0.415532707631761	NA
Tdrd7	11.933741558867	-0.556814086143486	0.709639387127713	-0.784643716574425	0.432662490918456	NA
Ak2	413.646662714469	0.120684798205744	0.295590035533961	0.408284392901595	0.683064896094071	0.919989112642575
Znhit1	46.226954746776	0.828519246346987	0.460423314370398	1.79947283399395	0.0719439174067615	0.454458636523273
Prx	155.90163617291	0.309833015451634	0.259128827294025	1.19567173859849	0.231824684177266	0.673250422102598
Zxdb	3.83066678715583	-2.04208701098736	1.52379717331923	-1.34013046273026	0.180202933883638	NA
Alas2	403.036060341373	-0.0757818929925909	0.319749811377926	-0.237003714454177	0.812653908629484	0.958394366857414
Fiz1	275.873761915588	0.942555975148086	0.291067078953475	3.23827750818479	0.00120253776285316	0.099313614862484
Serpinh1	62.7100208428944	0.280785496716595	0.709810785122337	0.395577952042813	0.692416404829358	0.92470983298064
Myh3	6.87548256482414	-0.0463961192765219	1.15949297717581	-0.0400141442766901	0.968081849822324	NA
Grm5	49.6038031286628	0.311513351126134	0.697085810011629	0.44687948980189	0.654962073583843	0.908816028875705
Vill	21.4475472114753	0.476866723350343	0.701704169675498	0.679583710569753	0.496768086773294	NA
1700123O12Rik	28.823611368214	0.37559647994741	0.653526125636216	0.574722976195882	0.565478665860122	0.878473635512725
Wnk1	1018.41880505088	-0.161797899836764	0.328777027138785	-0.492120453928384	0.6226341935457	0.899787433978304
Tex14	544.92663781404	-0.51383201296525	0.302467259393683	-1.69880209182065	0.0893564793672006	0.492468506828731
Zbtb37	130.13493411622	-0.176530882437383	0.336739370788416	-0.524235945514975	0.600114442532695	0.889990064133427
Egfem1	35.6834187280313	1.04604861964046	1.44532459420208	0.723746502229799	0.469221378462787	0.833117156658265
Eya1	902.231112741802	0.0674902182477369	0.30394433842583	0.222047953244592	0.824276553686124	0.959522556349043
Adgrg2	26.7030992703419	0.164986232861889	0.436757747589711	0.377752275196905	0.705614630073541	0.928302313539798
Nkain3	74.0465201470235	-0.267929644945153	0.642281402580137	-0.417153048288243	0.676566465173604	0.917890851637089
Cd2bp2	367.470335383264	0.78227351016709	0.240336913820671	3.25490370052263	0.00113430820744058	0.0972304871028512
Sapcd2	41.6836194192315	0.188950776606983	0.397895726071791	0.474875109799221	0.634875993255835	0.903589321195379
Kcng2	9.83837760064237	2.12049934051415	1.37108437870004	1.54658558835354	0.121963207084578	NA
Tecr	1550.31186036898	0.450633808928666	0.280901614022388	1.60424072498476	0.108661001124101	0.520451891555719
Tfg	266.857989813991	-0.352923275393974	0.307026063476588	-1.1494896276807	0.25035414130803	0.689004363850357
Gm12530	10.0316280861998	0.311182491875485	0.733974033962164	0.423969346974918	0.671588168478962	NA
Trpm3	123.520542563665	1.1003953905885	0.453417793205173	2.4268906229063	0.0152288463059898	0.272149249032567
Trpc4	10.195432151621	1.27564471153899	1.44014157387526	0.88577729764885	0.37573754564874	NA
Mtarc2	300.309976811343	0.451422862783557	0.391745848119973	1.15233604886939	0.249183009008471	0.687799692982039
Itih5	8.82686840244657	-0.0451712163895543	1.32899282927327	-0.0339890595303325	0.972885874891738	NA
Adcy4	2.88966790300192	0.832211098507631	1.93887511002212	0.429223674184014	0.667760455917386	NA
Mical1	139.627219893299	0.518705440629654	0.358402538713985	1.44727055363744	0.14782116293913	0.577793940447255
Zc3hav1l	107.273824819157	-0.215480169656797	0.251785016325166	-0.855810138354365	0.392102806452656	0.788745365286277
Gbp5	2.69331695280471	-0.0352394569753467	1.66197439300113	-0.0212033693923001	0.983083426501335	NA
Wnk2	71.4374625216179	-0.570385184985079	0.469039842490348	-1.21606979474631	0.223958335686198	0.667167918144837
Sec22a	349.514255990235	-0.818609646133024	0.235043301668487	-3.48280355288584	0.000496192328576281	0.0668122970427962
Ahsa2	105.854588112807	-0.0497784127202837	0.320756865787085	-0.155190482355337	0.876671151365952	0.972021457404865
Tfeb	629.371194186007	0.139317047200352	0.28726301991719	0.484980793004659	0.627689970091697	0.901530181043701
Tgm1	67.2747386808442	1.09820946243342	0.46777605618923	2.3477248309374	0.0188884697129721	0.291917640958587
D7Ertd443e	6.68188831441247	-0.137512934178381	1.3057819876957	-0.105310791138304	0.916129200501378	NA
Tlcd2	8.84284054943512	0.418393703939147	0.996850798051662	0.419715472723596	0.674693320500466	NA
Cbwd1	319.179264528284	-0.413852962291189	0.306440257029795	-1.35051760595199	0.176850010147525	0.616913312600111
Lrch2	340.684170731635	-0.116366096329804	0.294136005963438	-0.395620032809817	0.692385356339808	0.92470983298064
Zdhhc6	216.46729081082	-0.490932145574723	0.270041408145387	-1.81798839276683	0.0690659068657004	0.447908782273863
Cbx3	610.483070000071	-0.0411903403536933	0.26870666841884	-0.153291098416244	0.878168720147567	0.972324750188908
Fndc4	3.51791075970399	0.35072991949945	1.52923393772803	0.229350075777501	0.818596835706234	NA
Slc25a28	259.336957302882	0.229421940128144	0.242253075327076	0.94703417002402	0.343621367332858	0.762239944158616
Gbp4	4.96976918569491	1.3804943607398	1.18099672207599	1.16892310955202	0.242434611772002	NA
Cdkl3	95.9804410833719	-0.0814397442912203	0.305580624742671	-0.2665082066633	0.789847839886827	0.950193215906778
Etfrf1	102.735235027024	0.198097468982679	0.429087028382318	0.461672005629061	0.644316549292375	0.907027949422042
Gm10549	2.32919958679811	-0.260606120588379	1.46852727021941	-0.17746086563952	0.85914640200909	NA
Atn1	21.387202649048	0.246209373150188	0.529697397845166	0.464811369947783	0.642066544767357	NA
Zfp111	336.649945819114	-0.250963066624069	0.255219175543785	-0.983323710255516	0.325448144286492	0.747315481861083
Sema3b	34.8813670767573	0.608799319321621	0.450409829565243	1.35165637905652	0.176485265541537	0.616753366880117
Rbm43	20.7650042473502	0.745286684605682	0.661657803362117	1.12639294937446	0.259999229834577	NA
S100a3	2.3514048585	-0.173689701172028	1.47160018139325	-0.11802777912652	0.906045647156825	NA
Kif18b	472.477437471204	0.0311002138830691	0.260291328823599	0.119482327834847	0.904893240079608	0.977684050364848
Hsh2d	6.92842659464067	0.145233629256913	0.853115584087809	0.170239100030277	0.864822103116633	NA
Sgsm2	118.477585064927	0.0261292253672543	0.401598619601863	0.0650630358071408	0.94812381119848	0.988500744698996
Sem1	595.414749494286	-0.234538245110778	0.254878573194397	-0.92019600616602	0.357470341011711	0.767371565041481
Gjb5	54.8720375939117	0.878624631147288	0.534567431794742	1.64361795891197	0.100255141963497	0.505830627274374
Rnps1	503.412131674729	0.318083039038093	0.278028984751363	1.14406431157726	0.252596966887614	0.690477592997282
Gpr83	3.12279880521638	1.1047207299835	1.45863098868371	0.757368202481706	0.448829300691497	NA
Rab23	275.275806274002	0.0563045213381567	0.194975231616292	0.28877781486093	0.772751410335504	0.945435354399457
Ext2	431.592076808617	-0.132321009516167	0.203238845980724	-0.651061606247839	0.515006719331297	0.856918893808234
Scin	6.50450061340804	0.0892151289584353	1.2572178790352	0.070962345068541	0.943427724189484	NA
Clec11a	14.4775329570324	1.25110048456818	0.712980851780367	1.75474626204068	0.0793027191059824	NA
Map7d2	71.7425783023891	-1.4360320423538	0.343804932848101	-4.17688027468841	2.95534477201323e-05	0.0164097328270981
Ola1	596.787375946029	-0.247855664646762	0.261738826677558	-0.946957957262109	0.343660202911543	0.762239944158616
Lrrc46	5.84725611759689	0.198107379518797	0.890439881012964	0.222482599603951	0.823938217360565	NA
Tmigd3	2.57444023913982	1.29535486565669	1.43550752740092	0.902367170447386	0.366861854542442	NA
Dpep2	2.96102425442095	0.715183348900175	1.37803464448224	0.518987930937605	0.603769157604029	NA
Slc25a51	135.111962013557	0.666225630230905	0.328135794784429	2.03033512594561	0.0423224860545035	0.387863296649091
6720489N17Rik	95.4882959543894	-0.216311121522895	0.464496808633222	-0.465689144688396	0.641438023590161	0.905579343396228
Zfp703	7.43352130221269	0.824842200821581	0.867159897798783	0.95119966100298	0.341503030502584	NA
Slc35g2	6.58950631027244	-0.263770714929353	1.10523352069251	-0.23865609393034	0.81137226496864	NA
Clasp2	1495.68354040438	-0.349893646835855	0.216648883140627	-1.61502631245386	0.106304996860324	0.517383822683871
Pak6	16.1247202940478	1.17016847855848	0.759051439644837	1.54161947061982	0.123166091261459	NA
Smim19	120.186122407631	-0.718391985483152	0.546694088971734	-1.31406576360531	0.188824074232377	0.630400400015469
Heph	10.389902984458	0.652718507680924	0.829711130093605	0.786681634133661	0.431468257912156	NA
Sh3d19	760.717472993231	-0.318959376749423	0.296108004005584	-1.07717242504329	0.281403241935787	0.716444273725431
Dab2	13.5062997502	0.432756503967433	1.03080337403729	0.419824493077161	0.674613670676806	NA
Arhgap44	1257.39828597944	-0.509073204351022	0.285053220357391	-1.78588827627613	0.074117349587066	0.456905197539516
Ppp1r32	4.27305317792706	0.246267094042578	1.18434996710786	0.207934395138249	0.835280192639369	NA
Tead3	48.3418116542398	0.43664690637965	0.509659960344888	0.856741632370279	0.391587689376245	0.788553719260621
Gps1	110.211824902105	0.61224077273296	0.29869859221056	2.04969420244665	0.0403942811261322	0.379687366171405
Cdh16	29.5185431670597	0.540271714820247	0.729469552644766	0.740636415682379	0.458913921876634	0.826797251455945
Shmt2	284.981344993465	0.0607890598514032	0.345679128375587	0.175854006971907	0.860408639273545	0.967667765948488
Ncor1	3045.47042524199	-0.291760847597661	0.223711111517268	-1.30418576716579	0.19217025145665	0.630966202164897
Dhrs3	17.6265763436109	-0.0254736696348389	0.718997776696934	-0.0354294136372223	0.971737330738831	NA
Rs1	12.9100395534066	0.308305040238188	0.65600710553361	0.469972104932319	0.638374947345005	NA
Rps7	878.115072220859	0.604279275725529	0.349718747747823	1.72790071912663	0.084006025390602	0.480107477344262
Klk5	2.22522212817437	0.346041599300371	1.91001691386491	0.18117200784372	0.856232565500527	NA
D030068K23Rik	174.322076956308	-0.128822024517306	0.869425224956629	-0.148169182144137	0.882209252414098	0.973285340741977
4930547E08Rik	3.54780558174441	0.409871084785777	1.66028112057479	0.246868484924938	0.80501000694911	NA
Mpig6b	4.04112355186048	0.893678238121787	1.10527229995758	0.808559337057561	0.418768662199844	NA
Lgi1	12.533204366358	-2.78932700242762	0.815393099983831	-3.42083714282464	0.000624287038328427	NA
Cep131	70.5439056386277	-0.223027557003319	0.462409603385318	-0.482316014569173	0.629581472516341	0.902305675954308
Masp1	6.50460717034409	-0.280354973661627	1.03612662133804	-0.270579838301598	0.786714204257323	NA
Mapkapk2	183.462392356396	0.418541188025159	0.223993521381673	1.86854148925133	0.0616866327038901	0.429519903123846
Ppp2r5c	2038.26471778894	-0.0190324303329652	0.200273055377249	-0.0950324061173099	0.924289087034497	0.982301354199901
Commd4	55.1011570587935	0.800025485789278	0.464663587124914	1.72173053356602	0.0851183434949097	0.481201597025887
Utp23	112.573213929465	0.0355917212043415	0.330307344758929	0.107753344783531	0.914191352792525	0.97967097789579
Ppcs	34.7123226246872	0.34606836664229	0.581292940377127	0.595342455763818	0.55161458208268	0.873180349477536
Mrpl19	174.961480872403	0.430012617794763	0.260401982914186	1.65134156423252	0.098668849687601	0.502204869194668
Hormad1	35.3178090020799	-0.932436302898858	0.432901045244294	-2.15392481293887	0.0312460687230159	0.347649267978391
Tctn2	64.723041317515	0.353990849580394	0.303434938066073	1.16661203168144	0.243367082242624	0.681453134888886
Tppp3	4.00029911354282	0.28330741385346	1.12186546672537	0.252532431255248	0.800629549692612	NA
Ooep	93.7964454532516	0.239826248129526	0.412750882642541	0.58104357425984	0.561211086240061	0.87764274074813
U2surp	1596.59089361224	-0.236156191964702	0.275849334779348	-0.856105714931678	0.391939307823089	0.788745365286277
Plekhj1	44.3506196798364	0.695610194717072	0.464131718752721	1.4987344467351	0.133942536637125	0.561193700760448
Cux1	1960.05013082513	-0.150469476364284	0.195958078113974	-0.76786564663472	0.442567008687557	0.819770573230456
Gm45927	6.07471251015928	-0.554785931099961	0.868530141528374	-0.638764165540289	0.522976363296404	NA
Mpv17	256.206551344873	-0.132308254826137	0.251048390596288	-0.527022915828616	0.598177675004774	0.889965410839586
Ankrd23	17.1770647137577	-0.909339760357927	0.515730140542118	-1.76320848613203	0.0778653330459217	NA
Hsf3	5.89255780048037	-0.732321297260136	0.987794341302417	-0.741370208999743	0.458469002500831	NA
Radil	81.7208271442823	-0.00411482273955396	0.385058890812794	-0.0106862166742034	0.991473794977887	0.997819763057789
Gm10653	5.31957032425147	-0.347254397498825	1.18913968094345	-0.292021537136257	0.770270157071795	NA
Nanog	872.78085086462	0.448817822635434	0.334932076336981	1.34002639443787	0.180236763982043	0.622877902346671
Nit1	35.9688347353821	0.516706067920098	0.421315544089913	1.22641111909659	0.220044003833404	0.661161831521532
Rnf25	84.6752314539882	0.594346717875305	0.303779567297075	1.95650656547969	0.0504055097900742	0.410318543345298
Tmem33	469.349687741037	0.0388786422990822	0.277328181613938	0.140190016293419	0.888509859851003	0.974959995467746
Osgin1	15.1251974132108	0.691481613428213	0.858810564281984	0.805161978889177	0.420726213859432	NA
Nfix	84.7519945648453	0.510353639470932	0.446142882700411	1.14392419841345	0.252655074555291	0.690477592997282
Stk35	583.198490675063	0.188956410169943	0.207016846091926	0.912758617170879	0.361369507435358	0.76919264364061
Pex26	75.8949771843144	-0.22597998729337	0.420601986668756	-0.537277508085904	0.59107593934768	0.887915061802745
Stard7	290.00020008503	-0.250714699204662	0.215707902761128	-1.16228796439739	0.245118513799362	0.683239678416688
Stat5b	96.8717212966003	-0.530670777361376	0.391770726321421	-1.35454423137781	0.175562811936963	0.615436119534425
Ubac1	380.789499950286	0.0579427587518865	0.300022510297767	0.193128037940817	0.846858694892924	0.964706176765004
Stat5a	29.5976413258801	-0.76473297932696	0.470540100503754	-1.62522381941145	0.104114876837549	0.514322811619962
Eva1c	24.1514475115749	-0.837132011710203	0.777077686185218	-1.07728226738796	0.281354181870125	NA
Dab1	1014.2438414566	-0.654343624202407	0.348794913184892	-1.87601252044506	0.0606535606735417	0.426753857332065
Gpx6	2.00651652082117	2.26557978442337	1.94646035692647	1.16394858819565	0.244444847274379	NA
Clba1	24.4990812378008	0.434277853614846	0.551936999473261	0.78682504349101	0.431384291117542	NA
Mical3	773.365688223386	-0.0863869292978989	0.224648690127919	-0.384542323610739	0.700576533004152	0.926874283163931
Gm10516	1.813115550061	1.11914237943206	1.79702789461131	0.622774072004112	0.533432998958592	NA
Cilk1	305.463930004938	-0.148725250732536	0.205173368846057	-0.724875999107496	0.468528106198534	0.832883269927687
Slc38a10	784.970980314253	0.0585079762883332	0.220595152290114	0.265227842411455	0.790833947577934	0.950468975331086
Zfp451	708.275465197694	-0.0792472051478171	0.34195473158101	-0.231747649115489	0.816734020028612	0.958394366857414
Bloc1s4	40.1418995797004	0.831181918753648	0.494817881025206	1.67977340881767	0.0930014107282771	0.497525436987519
Abhd17c	631.189022199484	0.290713783723094	0.228901431639697	1.27003916769159	0.20407067866416	0.644270032406309
Acad10	45.0502136052056	-0.733817320119203	0.531823905042505	-1.37981259052384	0.167644355027578	0.604777291479259
Snx10	897.756015606672	-0.291201398240016	0.185694115920071	-1.56817784342375	0.11683963370503	0.532968934360036
Sh2d4a	229.426951116763	-0.354944301628503	0.396339608623593	-0.89555596742186	0.370489961763383	0.776878856667857
Metrn	13.1360737965147	0.120252936556058	0.653675350535743	0.183964312647708	0.854041451443841	NA
Rab43	65.5265696374092	-0.412567288419177	0.367767702780851	-1.12181489918657	0.261941149972848	0.69911547757867
Abcb8	191.296909231835	0.55167462265469	0.330582149512244	1.66879737296359	0.0951575435386018	0.498200826696776
D14Ertd670e	1.57127105925921	-2.11043781766358	1.75490490458976	-1.20259383408409	0.22913353490365	NA
Optn	216.495997935337	-0.142197480292268	0.220110883678062	-0.646026574952322	0.518262145056809	0.857676699529853
Sidt2	123.625305124767	0.541791420736073	0.304365566920405	1.78006804849169	0.0750648248580075	0.46040813079124
Pum1	5001.37450733524	-0.0803253045141447	0.247739887853472	-0.324232424621318	0.745762075594162	0.93920569147255
Oxr1	1163.88868129298	-0.124003497667043	0.2649225213569	-0.468074579057728	0.639731257578355	0.905231859617268
Gm11545	4.53971432793244	0.738336926852842	1.41698468073756	0.521062038912465	0.602323554375377	NA
Cyp3a59	2.91668237672054	1.77913434285183	2.41037902983618	0.738113931804637	0.460445218411919	NA
Zfat	626.432925024171	-0.0885819552282345	0.207824433593146	-0.426234556239184	0.669936939605283	0.914667532969867
Mecp2	1028.23535963293	-0.12315837526201	0.275927033062039	-0.446343998611832	0.655348778553779	0.908816028875705
Efcab12	171.340528909888	-0.169485738032617	0.327096706939745	-0.518151771133051	0.604352381427508	0.891126128743252
Gnb1l	435.820473504467	-0.379815361762796	0.218831999582353	-1.735648179826	0.0826260613891578	0.478603326664321
Ap1b1	486.555111078992	-0.247615733739016	0.180556980381159	-1.3713993954501	0.170250485830512	0.608675152129531
Tbc1d4	187.658356368449	-0.249577301106971	0.35277382619644	-0.707471140356075	0.479273741074297	0.838769019682495
B4galnt1	5.93048440914715	0.319236797724776	1.03872240799271	0.307336007453317	0.758587631046494	NA
Oxtr	3.22494907681824	0.891668703342817	1.43029207251246	0.623417216999955	0.533010386855862	NA
Prickle2	510.744268249729	0.381016736625334	0.331477588443602	1.14944946478685	0.250370693392757	0.689004363850357
Gm2381	1389.53643630601	-0.0025039181597407	0.409664546116032	-0.00611211827696581	0.995123265557193	0.998292115598584
Gpr161	59.7676058088058	0.4769423558418	0.382120560227481	1.24814628021552	0.211977492539015	0.649622062483718
Carmil1	940.151596083459	-0.174661016107152	0.199207571120539	-0.876779005560315	0.380606684503763	0.781825935445181
Myo1b	1352.21518007223	0.06288994238365	0.266874625819751	0.235653510297102	0.813701547332683	0.958394366857414
Rngtt	2123.65500216893	-0.291371725218075	0.260148101985359	-1.1200224910135	0.262704177924063	0.700149018682291
Larp4b	1751.48066763808	-0.0554886582236977	0.177540913186091	-0.312540119502128	0.754630077997268	0.941604911408151
Sh2b3	179.727527780342	0.0267102168633909	0.222117988029482	0.120252380729496	0.90428322496279	0.977599357984819
Ap4s1	109.860620734563	-0.111648520918073	0.303049020768827	-0.368417362428112	0.71256205316971	0.930277352653511
Ntng2	8.00944853575172	-0.041745201746382	0.933187848100823	-0.0447339748704826	0.964319352764249	NA
Stk26	30.8785728231207	-0.327682874463816	0.463697614533912	-0.706673625641117	0.479769323279006	0.839241815476076
LOC666331	60.7881970657465	-0.400741017298426	0.582290295844534	-0.688215174043394	0.49131728974374	0.844498140277576
Ubap2l	1001.54672772701	-0.311496612071746	0.296899733541927	-1.04916433691497	0.294102489355061	0.724536464242842
Tsen34	147.638089314945	0.415090133979046	0.298405926057987	1.39102510282716	0.1642178147124	0.601071797513413
Nup98	1790.99480369976	-0.24623010560649	0.267717039408914	-0.919740133650571	0.357708574496247	0.767534411529741
Nbr1	606.265215350861	-0.136755745848537	0.198488308067102	-0.688986405195741	0.490831822776046	0.844202521945324
Fen1	162.593609785248	0.898122004497	0.321456122934084	2.79391786443329	0.00520737030454604	0.177064800470285
Xpo6	1859.07281142918	-0.157195094142226	0.20627777255879	-0.762055417761622	0.446026929557948	0.821297076719315
Mybl2	3657.73286594733	0.25626168610202	0.248573298229048	1.03093006339678	0.302573617334342	0.732134446157356
Vamp2	69.5823683938442	-0.501493713292498	0.378413555707609	-1.32525303527971	0.185087240253454	0.627127819013852
Vamp1	55.2891387734933	0.109563685235813	0.38397713939288	0.285339084011741	0.775384372162976	0.945699966410633
Ahi1	72.3329680425232	-0.261831623098369	0.492911574470785	-0.53119390304333	0.59528441753114	0.888796849453848
Arpc4	292.903104386173	0.543508409142274	0.356284415638353	1.52549026925153	0.127136858793918	0.54956590807708
Vps8	860.810598544734	-0.398554996510477	0.21109795233477	-1.88800977035736	0.0590246388046913	0.422748277396366
Mapk10	24.1239832109097	-0.0106797008199052	1.00549892947291	-0.0106212950674186	0.991525591985965	NA
Pccb	284.213595550626	0.124717528126517	0.210327799512795	0.592967398581711	0.553202970567056	0.873958676048993
Bpgm	81.0910726490475	-0.405255203960881	0.302820964005855	-1.33826667282205	0.180809521778259	0.623856556244525
2310057M21Rik	295.877071477562	0.0234017925745212	0.212651152316599	0.110047805147466	0.9123714620944	0.97905636420432
Ubr7	575.150116513701	-0.14074236179399	0.173334939214128	-0.811967641562014	0.416810199213573	0.802991587481716
Lbh	5.72693960673901	0.136752180990964	1.21657948410257	0.11240710761438	0.910500619985246	NA
Hspa13	104.592122369979	-0.345894323247615	0.385603805649543	-0.897019993526676	0.369708248436758	0.775861533637396
Tspyl4	19.4956109249964	0.0854818944976721	0.508826616905198	0.167998079616182	0.866584789852495	NA
Atp12a	4.98718066201442	-0.545665412181034	1.33654495868621	-0.40826566187299	0.683078646190413	NA
Cutc	15.8367414766582	-0.250125873401575	0.766490771652861	-0.32632600763373	0.74417771303118	NA
Sprtn	366.212322455175	0.391035715150386	0.300560026218894	1.30102369257048	0.193250345080571	0.631781672802565
Prkd2	32.0234814521997	-0.580129198672785	0.434323743104233	-1.33570684974862	0.181645109625304	0.624107359264453
Proz	46.1012570176859	0.505962421844016	0.479866968463102	1.05438059940756	0.291708700864915	0.722710980667372
Ube2d2a	838.923616445797	-0.204016113284644	0.262084230057516	-0.77843719646875	0.436311317566109	0.816387964707683
Sult1b1	1.95645773219364	-1.50223395395244	1.85884345253621	-0.808155174069548	0.419001258922738	NA
Polr3k	40.0642465900894	0.171915020997943	0.379993442460711	0.452415757189594	0.650969497519388	0.908816028875705
Tsc22d4	108.081371468582	0.516976042267984	0.562757181436583	0.918648502980039	0.358279453581465	0.767873720881941
Asb3	404.831228294065	-0.786915998835932	0.233941344542763	-3.36373205161301	0.000768961607918172	0.0858478843563277
Wdr72	6.69029902397069	-0.153094042961698	1.39825928548829	-0.10948902292341	0.912814627864134	NA
Eefsec	853.41984782243	-0.498155228797747	0.199679722566271	-2.494771238639	0.0126038357031106	0.259118796366384
Ccdc57	385.616111343503	-0.543110903604432	0.336163023107788	-1.61561762083002	0.1061770117654	0.517383822683871
Arhgap4	102.225494183595	0.150614533323874	0.291536387683766	0.516623446289141	0.605419045265862	0.891814176826353
Mtf2	3011.25300852108	-0.33888739303097	0.288631085293417	-1.17411952592169	0.24034715348391	0.680201862475457
Cxxc5	455.262272761334	0.349338441954314	0.321876669230654	1.08531768639616	0.277780975168841	0.714812204858336
Nmnat3	30.5600939600542	-0.198697045922694	0.626545262895304	-0.317131191774561	0.751144057878199	0.940150573382364
St3gal6	36.4755116828355	-0.712891053948175	0.470140385651702	-1.51633655755818	0.129434272174689	0.553499793515582
Rock1	1050.61796258457	-0.381044618092642	0.280374019547727	-1.35905822767497	0.174128138244757	0.613176954943615
Atpif1	353.380764348848	-0.265671846704022	0.504221701545913	-0.526894907318523	0.598266570595791	0.889965410839586
Hyal1	44.6336714264674	1.31925365351478	0.469523377350299	2.8097720308621	0.00495766025442418	0.17569219167264
Kitl	79.3166918959047	0.08609446018465	0.439004399224594	0.196112978222353	0.844521738351392	0.963650106134162
Krba1	190.408405148929	-0.13232476935706	0.208837928856533	-0.633624217983715	0.526326091950228	0.862294245245301
Pik3cd	70.8381654334325	0.243040426431881	0.38963124187523	0.623770376477431	0.532778396972393	0.865035979899604
Nfe2l1	421.51916726734	-0.07190144686742	0.295134554467903	-0.243622597825087	0.807523125001557	0.95789440617958
Lpp	1686.87666242186	-0.501071501641849	0.271780192083695	-1.84366453566838	0.0652320444918074	0.438352827988615
Gucy2d	4.21864837808141	1.44046008764685	2.17547208421309	0.662136783137759	0.507883564108736	NA
Wac	1901.68437666652	-0.453559144477742	0.345788814568916	-1.31166517067124	0.18963313335491	0.630400400015469
Setdb1	511.64844931844	-0.0112728674438145	0.232298861408115	-0.0485274330467325	0.961295901781796	0.990158677949274
Chn2	736.210221290753	-0.590997166045673	0.299586534951165	-1.97270937474547	0.0485286832710526	0.406177914682035
Rnpep	110.811571101395	0.264095791314461	0.363340669667047	0.726854473947188	0.467315108582887	0.832050620009112
Pcdh15	38.4617876186874	0.594544440618951	1.50574113974201	0.394851694575349	0.692952341413478	0.925049782843318
Kcnt1	8.22176442870186	0.0122817352017633	1.12911830479185	0.0108772793334773	0.991321357892504	NA
2810459M11Rik	1.31815269825438	0.456925093473892	1.93584414234187	0.236034029537694	0.813406264325638	NA
Gm10548	4.81897497837346	2.11867116812087	1.338729799075	1.58259804897506	0.113513108483753	NA
Yars2	299.471747284239	-0.0968636256723084	0.230078011204758	-0.421003402998406	0.673752596932146	0.91671882962651
Nudt12os	1.05797608430372	-0.10799988301379	1.86154574371387	-0.0580162391273419	0.953735693360699	NA
Fam49b	1886.45098899221	-0.173642289460058	0.202700580304061	-0.856644264163357	0.391641514857438	0.788553719260621
Cacna1g	7.74043711633735	2.75836006070149	1.42312521566623	1.9382412948183	0.052593790842204	NA
Bcar1	311.187330451872	0.880977247737987	0.3315622685605	2.65704916172401	0.0078827946796256	0.213350412786249
Crhr2	2.68691409941048	0.110073958063492	1.42143862557966	0.0774384177288021	0.938274779596646	NA
Elavl4	92.080431890135	-0.276799059762515	0.468550517759401	-0.590756064225822	0.554683877177275	0.874693183679385
Gm19466	14.3431878737883	0.105444466272953	0.681756861148719	0.154665794041714	0.877084797835246	NA
Gm4262	22.1039134716559	0.777405757972982	0.80088687003404	0.970681112477148	0.33170710015273	NA
4930556M19Rik	95.005352202155	-0.169080005053636	0.515737794252382	-0.327841021034217	0.743031869546773	0.938318171752904
1700026F02Rik	4.06154832295221	-0.577526893806502	1.41157133406304	-0.409137590053037	0.682438691633108	NA
Kdm6a	2467.74282979876	-0.263902892793472	0.317784434238893	-0.830446253371506	0.406286523653277	0.797410731196838
Mettl1	62.4699726771533	0.131923270224412	0.390982444272219	0.337414817869832	0.735804215889582	0.937185981320313
Aanat	3.33126174984176	-0.161387833367617	1.33135232718339	-0.121220979655363	0.903516007291433	NA
Dnajc2	607.803959335708	-0.0454128784108476	0.183117391319911	-0.247998718655347	0.804135398206434	0.956170045897109
Mid1	33.9002236077793	0.00265916742775239	0.636753783361719	0.00417613133559004	0.996667938968682	0.998690785797618
Bcl11a	41.0520804196609	-0.566637137892777	0.602098641733529	-0.941103498027078	0.346651823124449	0.763654542117119
Tpx2	899.27511291889	-0.20408159308404	0.237411422554903	-0.859611516951523	0.390003224308558	0.787757331944897
1700001G11Rik	3.69592227403668	-0.0233307515587024	1.22150503515639	-0.0191000044103095	0.984761327912469	NA
Mad2l1bp	31.3559590246667	0.955583514785182	0.487179972195502	1.96145894602111	0.0498255095682957	0.409337517668683
Tars2	116.21055800782	-0.195700695158824	0.285174618747516	-0.686248643088711	0.492556328358234	0.845548489095601
Mrps34	24.8208448817396	0.50250705357488	0.716425702018935	0.701408467282485	0.483048139306531	NA
Pycard	67.6946040141712	-0.0086362670621455	0.512823774655866	-0.0168406136551312	0.986563769472993	0.996835655638597
Ints12	58.3824427613232	0.26836090360719	0.411866236234182	0.651572962282354	0.514676694589426	0.856918893808234
Mybphl	7.26141941329141	0.579724272345679	0.934363509014251	0.620448323112795	0.534962666409703	NA
Trnau1ap	177.943690810165	0.0827678876103638	0.256619981468724	0.322530954669448	0.747050491180399	0.939568488816922
Rreb1	1080.97532681933	0.0178359970421573	0.194682824940406	0.0916156679338153	0.92700340259406	0.982766677421388
Gnpda1	302.07569189663	-0.00313714106347296	0.32312967216483	-0.00970861339491189	0.992253768955228	0.997819763057789
Ksr1	309.941387193796	-0.167945050065782	0.440636050148297	-0.381142328253124	0.703097640227165	0.927544464421945
Thbs3	11.1951687567342	0.894888034622166	0.710396056197068	1.25970298795398	0.207776527108674	NA
Sart1	115.290534537736	0.450707052122928	0.340240586672947	1.32467162877357	0.185280087083263	0.627127819013852
Cuta	72.2058369270475	0.670537393755715	0.510044341525382	1.31466490099733	0.188622547611609	0.630400400015469
Syt17	12.9622940383086	0.0894727522765356	0.707321471864403	0.126495173461506	0.899339969378741	NA
Amdhd2	210.85099514409	0.245082545274035	0.32316131916085	0.758390719255753	0.448217112166211	0.822800738284667
Dgkk	8.93280265767772	0.972542473436245	1.08569859642948	0.895775749028898	0.370372544453497	NA
Gprasp1	609.950760936598	-0.0718896814855003	0.308126371494666	-0.233312329408146	0.815518885285664	0.958394366857414
Zfp7	422.924179948087	-0.0190285654180471	0.273635569618645	-0.0695398096255046	0.944559945833535	0.987595853225671
Fam178b	906.222914034976	-0.0593389064590136	0.214671109007302	-0.276417757067605	0.78222721965667	0.947397302691888
Syce2	261.664043995919	-0.0423018646735298	0.263433126810678	-0.160579138947589	0.87242488636184	0.970843065691089
Vezt	304.678652215159	-0.378896733436431	0.267692793477978	-1.41541626322339	0.156946484029845	0.591415536416738
Stil	530.858231054591	-0.394364934957867	0.278895286510937	-1.41402509842131	0.157354533365597	0.592395878817898
Tbl2	263.906206403852	0.107111449873895	0.363662070543427	0.294535665250533	0.768348614460407	0.945189128479044
Rrm2	794.792031173955	0.89051893390814	0.287648983232987	3.09585288256293	0.00196247703379756	0.118388773767491
St6galnac2	273.592985665888	-0.0664715919056241	0.37173909226177	-0.178812487815557	0.858084939461691	0.967470626894783
St3gal1	45.4618192985271	0.235522750753256	0.51959903371436	0.453277884428727	0.650348655675261	0.908816028875705
Zfp317	634.453458871247	-0.0160068746833748	0.273958332218844	-0.0584281359640785	0.953407603790665	0.988540693740093
Pdia6	370.615955613802	0.172019941973956	0.304074613237116	0.565716223865803	0.571586704571311	0.8798266994269
Mrpl1	588.371159385124	-0.411503164713928	0.222669205874168	-1.84804703056457	0.0645955395131464	0.436619452104393
Dcaf7	398.00762831958	-0.186537173893326	0.247533635978019	-0.753583136919181	0.451099573162952	0.824125415280655
Pdilt	2.37089543673167	0.693719061975586	2.37634845581718	0.2919264892644	0.770342829707522	NA
Fendrr	4.67412181551748	2.76129474372143	1.96888353048726	1.40246728715236	0.160775752496163	NA
Ccdc163	69.6761337840031	-0.0452344614737126	0.394439798922693	-0.114680267045208	0.908698555337814	0.978780370856776
2410004B18Rik	104.295910035017	0.196899610119108	0.398510611142455	0.494088750998709	0.621243501930483	0.899514240088468
Disp3	6.55622901441136	1.58019080707607	1.36663240898971	1.15626615956242	0.247572305680398	NA
Ccdc34	34.9093091880999	-0.123877641636042	0.432091220153752	-0.286693262575347	0.774347196826051	0.945435354399457
Rabggtb	1837.934455052	0.471268781054916	0.307450218302622	1.53282955418509	0.12531785670005	0.546603706872649
Pex11b	2.72162226446501	1.29428166991934	1.41670398811152	0.913586522506109	0.360934150868227	NA
Dand5	162.497648586002	0.127117181091068	0.265834645260769	0.478181393423617	0.632521104486764	0.903406997424858
Mir22hg	40.6920552818259	0.227910849362511	0.451853705788245	0.504390793840957	0.61398678609698	0.896160414102507
AU019990	26.122450853843	-0.466170346863918	0.514400539326838	-0.906240004090905	0.364808833287228	0.771360806124401
Mrps12	93.4192198424194	1.03054485829049	0.315351634367908	3.2679229976281	0.00108339837286943	0.0941158651012054
Exoc1	571.696315318242	-0.248417624919726	0.211693388673527	-1.17347842781635	0.240604002680878	0.680201862475457
Gm10649	13.8914011403191	-0.00182526901576693	1.24175402955921	-0.00146991189262728	0.998827180417473	NA
Nkx6-2	9.05400622341565	1.07546590983792	0.872399622935545	1.23276750879267	0.217662516727536	NA
Lrrc75a	663.324043107532	0.357889381008216	0.390295574965302	0.916970122041567	0.359158296821151	0.768544531854874
Slc23a2	1731.28226723079	-0.0340372724645444	0.203594321028466	-0.167181836372467	0.867226975753175	0.969719439525787
Atg13	574.924623366416	0.0923532881606052	0.207599162210399	0.444863491631081	0.656418407499901	0.909391779799204
Setd2	1108.94833204685	-0.0185581019292325	0.298057452266992	-0.0622635058713735	0.950352990160251	0.988540693740093
Nhsl1	509.360364737069	-0.245234410391854	0.292454052720542	-0.838539962467849	0.401727513400271	0.794165677068768
Cops7a	201.819515060236	0.355352086055439	0.276563948459132	1.28488216933289	0.19883346270094	0.639012674317914
Cops6	65.4247538975019	0.791091646981963	0.378638303783053	2.08930696941647	0.0366800994277127	0.370307433022794
Rpl21	2212.33178255008	0.0312344968010309	0.388444321173669	0.0804091992042955	0.935911810690676	0.984805135548527
Derl3	23.5964235945543	0.652119941459218	0.631991228424921	1.03184967152861	0.302142545926474	NA
Kctd18	140.565039507221	-0.446389608625435	0.345828588265994	-1.29078284378877	0.196778988444068	0.636165445233943
D330050G23Rik	3.74723558638192	-0.113246553807659	1.13298052783376	-0.0999545455773939	0.920380412025639	NA
Inppl1	106.869994026222	0.36431679314816	0.485991656918195	0.749635900044852	0.453474022943764	0.824883726220421
Trp63	10.7212143566982	0.985321254096536	0.992187043346468	0.993080146232534	0.320670898446871	NA
Mocs2	77.7658290996046	0.0675977607759283	0.363632304292428	0.185895917326331	0.852526383901065	0.966707221256506
Rnf34	159.311198814353	0.309868540160047	0.294258225843479	1.0530497126183	0.2923182085748	0.722710980667372
Ttc39a	52.0868484457076	-0.443657277668562	0.49677979502395	-0.893066268218845	0.371821685717644	0.777419099097528
Tmc7	98.6633457343572	-0.268115859075286	0.386465180690372	-0.693764593737345	0.487829850137883	0.843022833974274
Nkd2	32.1692637388935	-0.265556075142173	0.788928603662961	-0.336603431424857	0.736415869112624	0.937185981320313
Matn2	380.147743433143	-0.043480524882363	0.305850414320345	-0.142162713687947	0.886951482769413	0.97432606285867
Tmub1	2.48072243789492	-0.540566457914713	1.30119042506252	-0.415439929085506	0.677819881603594	NA
Folh1	5.69136960063916	-0.0260907871194437	1.0156638073062	-0.0256884088334733	0.979505869218478	NA
Stk32b	18.2649892398318	2.19234681520747	1.20246642314352	1.82320834329509	0.0682718419070475	NA
Sdf2l1	7.23206820612562	0.0758835814820007	0.792230453841132	0.0957847317205226	0.923691543919788	NA
Ulk2	37.1000744182319	-1.77167916355237	0.498406560530354	-3.55468668323131	0.000378429753919311	0.059179159104739
Rhbg	11.0931456130842	0.922022346316914	0.931600738796761	0.989718350275013	0.322311803164651	NA
Ralgps2	887.271538862021	-0.313305887656144	0.180058367734394	-1.74002403552999	0.0818547975956907	0.476101446922667
Tiam1	796.680939306361	-0.375049518527325	0.317180525891533	-1.18244812626227	0.237027936861168	0.676540788518415
Ypel1	128.713715294594	-0.47812265507381	0.346684386206267	-1.37912947365717	0.167854837935753	0.605195219882244
Klhl22	806.688973589522	-0.341136150904796	0.905030977141263	-0.376933121098627	0.706223306670873	0.928302313539798
Ndrg2	59.683413844313	0.130642714619758	0.368494181743684	0.354531281882302	0.722940764896068	0.933414380565736
Man2c1	239.646482552169	0.120708679520919	0.299601282424836	0.402897739769196	0.687023454153567	0.92208031997785
Setd6	159.829373168685	0.8473295771187	0.223722052129104	3.78742090489018	0.000152219118278966	0.039040579573834
Sis	2.76347429203132	0.761906601461159	1.65357352819351	0.460763666368997	0.644968171929801	NA
Porcn	60.4079263824809	1.11222786890689	0.389915405711622	2.8524850585911	0.00433788516613007	0.164145116656256
Gm12250	5.33939279945881	-0.288956907532304	0.931433478781673	-0.310228174222665	0.756387446788189	NA
Satb2	361.879912052792	-0.597356150990701	0.241575195924671	-2.47275449246441	0.0134076214025148	0.259668109496802
Mark3	1080.20274268785	-0.211070977552087	0.280164691565271	-0.753381792590779	0.451220520745943	0.824125415280655
Itgb3	36.8394220052706	-0.284548572938805	0.547992242596934	-0.519256571206793	0.603581833951172	0.891126128743252
Zkscan3	388.387863780985	-0.22025842044431	0.272708110918788	-0.807670955228399	0.41928002802246	0.804762925066025
Ripk4	26.7761830951703	-0.429329983441483	0.623263538280447	-0.68884180939893	0.490922821871362	0.844224239654903
Pde1a	36.1594411131005	-0.236631618896181	0.486640645930583	-0.486255352640509	0.626786130272452	0.901271977777155
Enpp4	45.0608817229263	-0.167392973599608	0.488423677772928	-0.34272084097739	0.73180848243171	0.936561835898109
Igsf1	7.64548693810454	0.422306153440934	0.806212304547567	0.523815068386887	0.600407171808884	NA
Fbf1	131.591456620894	-0.21270270780877	0.288076376144399	-0.738355260697085	0.460298594015746	0.827327214625458
Atraid	52.2473541156747	-0.0622126828405092	0.529747577600866	-0.117438352662714	0.906512693301913	0.978391740506452
Dock9	948.683936129282	-0.112459465550969	0.18183436944453	-0.618471996765579	0.536264251527846	0.86658243586228
Wdr76	691.086305192674	-0.112605069687343	0.250029228947932	-0.450367623662083	0.652445386022048	0.908816028875705
Crtac1	124.626444571696	0.119980317475499	0.423773370044429	0.283123777841255	0.777081954910779	0.94582578225729
Paqr7	23.5523060165805	-0.107688614696357	0.623539614846341	-0.172705329593043	0.862883054337669	NA
Phf23	108.302892848514	0.871901605511141	0.355335313496161	2.45374318958749	0.0141377907598534	0.263481456860106
Tpm1	223.807805723078	-0.0381455401352359	0.229788985196811	-0.166002474411751	0.868155002892996	0.969798370959592
Gramd4	59.2434974529929	-0.286781296077019	0.448367476695989	-0.639612173011085	0.522424766511396	0.859665110858719
Polk	463.407123271665	-0.206057738001996	0.386033064724808	-0.533782613022771	0.593491944498144	0.888031169645331
Syne1	301.242069830118	-0.324888681320924	0.283214968192789	-1.14714516465728	0.251321630221538	0.689048700320863
Dbi	320.482766973705	0.384620582453409	0.246759886994885	1.55868357348284	0.119071291543169	0.53644330928608
Daxx	65.3749009140673	1.06961233239631	0.369148608605281	2.89751148307865	0.00376135968375127	0.154646437073926
Cyp1a1	6.55916047324597	1.37248083441907	0.944583800848464	1.45300060533141	0.146223585934922	NA
Cyp46a1	3.60273178539243	-0.144353568249957	1.41384528192773	-0.102099975220157	0.918677320684226	NA
Eif4ebp3	32.1144677014173	0.209421587668482	0.472447016190567	0.443269997463608	0.657570454223673	0.909404151097369
Mprip	500.221495350414	-0.161171135382196	0.213911487652575	-0.753447779503838	0.451180880371214	0.824125415280655
Grin3a	39.570639235636	-0.248622779308817	0.594104929799684	-0.418482942723007	0.675594055205375	0.917829307972272
Epc1	826.193443348157	0.206286590794599	0.217619592518617	0.947922879586086	0.343168716361071	0.762239944158616
Dnm1l	1363.93109974517	-0.49812288562313	0.232421529662671	-2.14318736455305	0.0320980564702112	0.350065474695514
Klk1	8.81019372300163	0.289783361817186	0.844584507970371	0.343107597975681	0.73151751534831	NA
Rfc1	1363.82149969798	-0.0947405065988499	0.163681952114347	-0.578808508666031	0.562718389266254	0.87764274074813
Rbp4	1.29674947834543	0.786564637091538	2.00667492915071	0.391974118809786	0.695077336924197	NA
Rbp1	8.20257314801646	-0.278563615759544	0.741503528070829	-0.375674026102456	0.707159249959688	NA
Zfp850	356.047607209874	-0.126028672183446	0.182284791121274	-0.69138336450461	0.489324655498553	0.843360830244866
Tnip1	862.373078899949	-0.0926494494326273	0.288146040808086	-0.321536430529458	0.747803909139461	0.939617836142572
Smarcd1	195.478121389163	0.43959050359347	0.268741609593731	1.63573666265533	0.101894712870687	0.508859456209107
Kis2	82.9517104576692	0.766764584685695	0.434268695609513	1.76564553797623	0.0774553350970026	0.465856431973708
Lpcat1	825.80261186586	0.193746943301664	0.235093934884848	0.82412565597051	0.409868163759682	0.798793694030067
Dnm1	2.6117313320118	0.80389150953605	1.77409007120151	0.453128915259422	0.650455915198961	NA
Secisbp2l	260.741980723755	-0.0574574589950568	0.189327869400425	-0.303481252797153	0.761523132325626	0.943430383141075
Rragd	272.683835041825	0.143966562869879	0.24974802690113	0.576447248277451	0.564312916120293	0.878182423063825
Lrp8	178.604953667715	-0.200260628040051	0.331471839891124	-0.604155780188836	0.545740077158011	0.871169903942075
Hsf4	3.51984402443686	-1.23579598510985	1.15052498987855	-1.07411485711431	0.282771206468812	NA
Ampd3	78.8696963920037	-0.506031770158707	0.405170584199942	-1.24893511496627	0.211688806830482	0.649348111753112
Mgst2	4.5434654419231	0.992908995457538	1.11093634276949	0.893758676561326	0.371451023348409	NA
Sh3bp1	148.205773354581	0.848506282242431	0.398830869458963	2.12748397182364	0.0333798916688808	0.355008086032937
Usf1	231.677603044562	0.461348766456306	0.239148281026585	1.92913268904082	0.0537143917670498	0.413870843163483
Wdr44	4.80638710348998	-0.528540724633187	1.02791143170182	-0.514188974198029	0.607119875692241	NA
Adamts10	21.3194077986907	-0.200826062637975	0.5332035074247	-0.376640550636918	0.706440748207406	NA
Col26a1	48.9545911558248	0.302370401160326	0.763019691408788	0.396281255339622	0.691897553837669	0.924562789763733
C2cd6	5.68958368226723	-0.406206272255074	1.07050540708534	-0.379452798245132	0.704351649473668	NA
Itpa	367.30247013638	0.489636193688949	0.276538200879032	1.77059152092746	0.0766286529730967	0.462952243312506
Rint1	321.881680798246	-0.101690255736635	0.299949828741743	-0.339024216693887	0.734591487075223	0.937185981320313
Vasp	517.370272923818	0.321318002935002	0.278148100674424	1.15520473501672	0.248006596172554	0.686767880198137
Pla2g4a	12.3906616585532	0.0599171829778291	0.864948264387123	0.0692725628165572	0.944772664960879	NA
Igfbp7	40.6094722768298	-0.254734801535609	0.483997854135565	-0.526313906888231	0.598670122063944	0.889965410839586
Rgl2	68.4112975151008	0.424918776526103	0.371553719941614	1.14362675898623	0.252778459373393	0.690573057157034
Ptpra	348.844019948367	-0.508899831114273	0.254725875415975	-1.99783327972953	0.0457347380291565	0.39771494565497
Rabggta	171.313956266992	0.625861067256979	0.269970076308764	2.31826088214749	0.0204351470051096	0.298083754388071
Ccdc186	323.725039252818	-0.0421976405935521	0.185742259805185	-0.227183844095635	0.820280789817123	0.958610843346508
Slc16a11	0.975575018363925	-1.63389855728797	2.48634228183876	-0.65714948791348	0.511084800963996	NA
Timm10b	25.582014449057	-0.530289079336299	0.464079928501025	-1.14266755954977	0.253176643672602	NA
Arvcf	189.742862388309	0.287098776068523	0.327889544036439	0.875596008748047	0.381249695952533	0.782359718081797
Kcnj15	3.13748451865119	0.422862900361462	2.14661627016916	0.196990447821463	0.843835012858698	NA
Palld	690.946361583218	0.531868542850809	0.315450618463789	1.68605959766683	0.0917843208466061	0.495927004862288
Csde1	1395.46963298302	-0.0471972969746507	0.197676096226705	-0.238760770146545	0.811291091397155	0.958394366857414
Dctn6	379.964763146451	0.228980112009172	0.211598143324749	1.08214613044948	0.27918760070351	0.71553862354942
Fgd4	603.684053027095	-0.438730704892981	0.21065500582403	-2.08269774163104	0.0372787834404928	0.370449312934491
Tpk1	1834.7244435385	-0.0019273166450689	0.307613915416396	-0.00626537535683333	0.995000986441156	0.998292115598584
Mgme1	323.558339560957	-0.184320113736296	0.272316053362705	-0.676860990970646	0.498494156406288	0.849245461459518
St7	529.185353134496	-0.378108993088219	0.256451307986294	-1.47438902167123	0.140376878616074	0.568901330493737
Azin2	101.969610400182	-0.613312354774304	0.319950156102987	-1.91689968914061	0.0552506765882236	0.418243350814016
Ddit3	131.922560141536	-0.198566201210264	0.261195583627668	-0.760220362275799	0.447122875498588	0.821807866707468
Ltbp1	200.36277795736	-0.746612017983038	0.379563413570552	-1.9670284102455	0.0491799355533083	0.408612312769926
Cc2d2a	233.786628132898	-0.118230938839383	0.2514695724785	-0.470160018463035	0.638240696569619	0.904503194770153
Gpr135	4.82839857887003	-0.23146662519754	0.992564889419865	-0.233200496677681	0.815605720188453	NA
Ffar4	2.84488668006522	0.16162454134156	1.49072832751864	0.108419849786171	0.913662656094251	NA
Aida	288.364733436281	-0.293592935222696	0.261469081408672	-1.12285909156431	0.261497343979559	0.698768564274106
Homer3	182.040495429756	-0.0928825837591165	0.263101591541112	-0.353029349670819	0.724066437502479	0.933421729230123
Hint3	43.4620238237399	-0.552743008041031	0.413475836136258	-1.3368205823251	0.181281209058132	0.624107359264453
Etfdh	124.831325430335	-0.26944326789028	0.269588974022636	-0.999459524882705	0.317572136857223	0.742127972371763
Alg6	426.230391493035	-0.40031905465204	0.236328709996653	-1.69390783987992	0.0902827969691025	0.494421092501867
Slc44a5	22.6066683984315	1.04541041503035	0.810316906940339	1.29012538930934	0.197007125888712	NA
Tspan2	43.4576170628592	-0.218367735751796	0.444372127534851	-0.491407363830826	0.6231383570036	0.899818246743744
Rufy3	646.655527505885	-0.239173625305857	0.186174243975158	-1.28467622695313	0.198905449033417	0.639012674317914
Als2	609.665288776535	-0.114476335649967	0.214886027499515	-0.532730475694728	0.594220166732103	0.888325128951364
Nus1	497.123374178227	0.00928273981840688	0.264786510411455	0.0350574498828597	0.972033930613419	0.993305476168606
Cttnbp2nl	153.947775717722	0.185032060912348	0.229496967928715	0.806250568721334	0.420098386178201	0.804956677678354
Adamts18	13.8204132388277	0.484939835123491	1.27789910003384	0.379482100825214	0.704329893541923	NA
Asb18	13.354315852012	0.528103489235628	0.880164848021532	0.600005204050945	0.548502767269943	NA
Mettl18	3.82195299385198	1.38584735044712	1.28545184763685	1.07810133300196	0.280988536825576	NA
Zfp819	360.953271778994	0.307020574692381	0.365751856248306	0.839423148365231	0.401231898447511	0.794069477294794
Ubap1	15.762889571414	0.060330658241255	0.636530114351655	0.0947805247245928	0.924489156240966	NA
1700049E22Rik	1.80613507844537	0.36096003374216	1.58856328661237	0.227224207423244	0.820249405150394	NA
Iqch	16.2368096589165	0.0221479865041232	0.908158792811754	0.0243877906368673	0.98054328709101	NA
Slc2a4rg-ps	27.0695427068717	0.0882039939906572	0.476179262242154	0.185232749480389	0.853046483166379	0.96675609854479
Retreg1	244.549212246857	-0.283194610784299	0.285637131219719	-0.991448869322451	0.32146644756153	0.744439981731068
Fhl1	327.205817118963	-0.496813812926398	0.223156628509285	-2.22630094496937	0.0259940302323346	0.328647527773131
Hnrnpf	2277.63581240916	0.132193193478361	0.19919787230231	0.663627537535842	0.506928727921147	0.854425951676826
Sfxn4	73.3946325353533	-0.465897766944558	0.322332557906921	-1.44539468792691	0.148347054654174	0.57819304376466
Sfxn3	38.4074685763301	0.314247204386343	0.517172989931791	0.607624934990879	0.54343625913035	0.869943782186793
Camsap2	342.286704046921	-0.237898155354479	0.295959735653692	-0.803819326399345	0.421501326547049	0.806324327750809
Psmc5	243.399995597187	0.388195785169906	0.225877875138016	1.71860915962978	0.0856855627033938	0.48324862902668
Fli1	5.0802428749382	0.411259906018327	1.63005864673742	0.252297613243222	0.800811032835129	NA
Peg12	1.38441173203992	0.557752083410123	1.88328211624131	0.296159602748894	0.767108197986387	NA
Mlip	16.3155562626365	-0.368913601649797	1.33007065643176	-0.277363912861214	0.781500688340326	NA
Cldn10	14.4822182047027	-0.0769120332989843	1.02707319396951	-0.0748846662054618	0.940306476893671	NA
Rad18	926.205227216852	-0.468742128120225	0.221840121005309	-2.11297273908811	0.0346031012353314	0.361186634212199
Mrpl53	43.2125190256379	0.45555043754081	0.419513671222502	1.08590129187755	0.27752266530745	0.714812204858336
Nadsyn1	103.686571664761	-0.163534574431878	0.337718655125264	-0.484233168497074	0.628220399839746	0.901599383018694
Lrrc40	432.282197542624	-0.551165932554435	0.249005184258129	-2.21347171624778	0.0268651411066301	0.333400115208087
Spag16	76.0695520366892	0.0387682231220513	0.767801979733501	0.0504924761140984	0.959729944949864	0.989270300368436
4933439C10Rik	16.6031407109405	-0.174443115043921	0.646035155781325	-0.270021087061348	0.78714403083983	NA
Pdcd4	35.0774593455627	-0.435402318156511	0.441574404194671	-0.986022545737413	0.324122049422608	0.746499371649125
Pik3c2g	16.1310782489572	0.203319745863142	1.11720203688329	0.181990131731547	0.855590470316015	NA
Zeb2	9.63459319099454	-0.196910335658324	0.887176538178448	-0.22195169414942	0.824351487867764	NA
BC031181	49.1838660365909	-0.289718764549891	0.364759199378733	-0.794274044474678	0.427035910879053	0.809960344761714
Cyp39a1	100.678643706029	-0.719203548309451	0.338327018070772	-2.12576445242398	0.0335228772685379	0.355177167001248
Rpap3	209.867338601405	0.270041145629845	0.280239207671204	0.963609438785867	0.335241772843072	0.75548627135263
Pmfbp1	14.0639599939657	1.27357027299368	0.918734909141598	1.38622170587119	0.165679215511209	NA
Armcx3	3.46970025526096	-0.94225162404409	1.2558063051378	-0.750316048095251	0.45306437949109	NA
Lama1	934.679067077946	-0.0455213150135982	0.489279663360281	-0.0930374148415782	0.92587383737027	0.982766677421388
Fanca	754.675354657627	0.338730686690235	0.24675020340231	1.37276760877865	0.169824603462904	0.60795480484446
Naa30	227.810777288349	-0.449252610632419	0.366916231965522	-1.22440102533985	0.220800982715337	0.662499510953424
Rap1gap	79.3966921557969	0.569315302607707	0.352888068584775	1.61330278150489	0.106678742551704	0.517383822683871
Chchd6	349.557333732036	-0.22516576009176	0.266850501476335	-0.843789908004832	0.398786815924071	0.793155757225644
Zfp57	66.256523084818	0.493813509641332	0.387399530356818	1.27468794086173	0.202419716829878	0.643015390649202
Rapgef4	48.2305569717184	1.43676895752354	0.681138003715446	2.10936542915872	0.0349130511356353	0.361966686076096
Zbed4	33.3298804106811	0.133945707125576	0.467975936111535	0.286223493110663	0.774706951202697	0.945435354399457
Gtf2h3	202.333648863289	0.0741439121260417	0.240953110749634	0.307710956274318	0.758302282091317	0.942990298161522
Fcgrt	15.6637789506652	-0.66727904562193	0.775548438912522	-0.860396349398359	0.389570597488216	NA
Mapk1	1820.97174637516	-0.286923064867377	0.22840030067397	-1.25622892798616	0.209032981393169	0.647361778857059
Ahcyl1	68.1894731997103	-0.459531535000629	0.346817951176587	-1.32499351155746	0.185173303368096	0.627127819013852
Cox7b2	198.129652784746	0.378126420801911	0.535503924427438	0.706113258098351	0.480117707407403	0.839309955240595
Rgs17	13.3793455809487	0.156720252605507	0.713983132658512	0.219501337548353	0.826259538057148	NA
Mzf1	31.1344280062548	-0.0154299399088597	0.499290647629615	-0.0309037230761549	0.975346320757371	0.994268057840295
Cdk2ap1	117.930195010072	0.274495456040717	0.31379907604842	0.874749089440791	0.381710443634826	0.782749837965801
Srcin1	219.939141510417	0.238008822568865	0.36454347488689	0.652895577523953	0.513823600254602	0.856918893808234
Nphs1	268.306770114954	0.0128456980171779	0.442561815045159	0.0290257712719004	0.976844036747814	0.994947424720825
Tsnaxip1	41.6343046876631	0.125891063228031	0.402221677387538	0.312989255193066	0.754288825448966	0.941604911408151
Phyh	222.122248508968	0.19675838099939	0.233128421481475	0.843991392165048	0.398674215700508	0.793078236662211
Vdac1	1483.21072009682	0.00107303756939101	0.304507770024494	0.00352384298536846	0.997188385906138	0.998857475635198
Grb2	43.874049397858	-0.285224939044964	0.423709961421464	-0.67316080577405	0.500844993210998	0.850216685197492
Pax7	9.87574668005233	0.554643208976569	1.25793654077604	0.440915094679101	0.659274465418223	NA
Smarcd3	14.6018685991587	0.595116132765322	0.597320895139893	0.996308914701444	0.319100073659262	NA
Khdc3	52.3656623091325	1.16188644326194	0.717003779372128	1.62047464279671	0.105130357061775	0.515249567958496
Rab5a	512.171981887288	-0.0318154307204928	0.235554874837994	-0.135065898094337	0.892559772441361	0.975333835354224
Slc25a23	36.4545346536731	-0.0268673261341122	0.45566654662461	-0.0589626917603109	0.95298182404897	0.988540693740093
Cd68	14.0175805322044	-0.144689734072482	0.667453777415637	-0.216778657891063	0.828380845013007	NA
Sh3kbp1	138.194117669976	0.149244227791512	0.318946963567777	0.46792804083177	0.639836050094245	0.905231859617268
Pan3	1416.65496340207	-0.332563546417764	0.331276687530326	-1.003884544056	0.315434267235837	0.739951639081976
4930550C14Rik	25.3349734889343	0.150701551283677	0.762092458913946	0.197747070609308	0.843242959809282	NA
Cobll1	51.1945221986281	-0.80790590330653	0.427155200533719	-1.89136384690406	0.0585757911640528	0.421777020333674
Dguok	156.52256026018	-0.592695344089342	0.472982313469125	-1.2531025520641	0.210168387400806	0.648399791279469
Rpl3	3409.05866698482	0.810479930546666	0.343379407411779	2.36030441270679	0.0182599443040839	0.287907575107567
Cntn6	16.2748867692242	0.896010352565866	1.21907557365316	0.734991637869362	0.462344586843403	NA
Ap1ar	412.12146726273	-0.177243019794761	0.251640972388588	-0.70434881137345	0.481215575659502	0.83933995760971
Barhl1	26.3491527946191	-0.061939533285236	0.533681838635194	-0.116060785286673	0.907604367534611	0.978391740506452
Fmn2	711.581965489093	-0.232723502004238	0.282051268942734	-0.825110636362671	0.409308781635194	0.798329964017795
Srfbp1	842.627865049442	-0.0283911676695318	0.220057678311753	-0.129016937229113	0.897344246866397	0.976189673217466
Ccdc30	118.27175626035	-0.274906188803737	0.309777418967779	-0.887431336085639	0.374846718751303	0.779056309934214
Myl12a	243.905825366767	0.332928934536222	0.214167275679923	1.55452756953303	0.120058625681473	0.537742834029449
Stard3nl	406.278539070878	-0.0591751973505289	0.230306256548879	-0.256941336450275	0.797224059630448	0.953391389657233
Xaf1	24.615812167485	0.845026817299531	0.756448653041085	1.11709739174277	0.263952685607047	NA
Kansl2	1134.99176630448	0.0750592347862534	0.305253080580944	0.245891817515499	0.805765978084255	0.957180317150815
Otub1	190.097110982102	0.414714495729703	0.296164240152091	1.40028551562043	0.161427836493856	0.597149950107081
C2cd5	36.7137369013513	0.13816193253027	0.402707253498782	0.343082801041942	0.731536169551546	0.936561835898109
Capza1	668.994193271524	-0.0936575730172928	0.324965493916701	-0.288207747501033	0.773187718643399	0.945435354399457
Asap1	1537.53418258229	-0.310722587180285	0.157004057715736	-1.9790736093131	0.0478077192737304	0.403376320764676
Alyref	79.7441044949528	0.348638508865246	0.292022510274763	1.19387546027604	0.232526688058394	0.673250422102598
Prkacb	565.243113790782	-0.492669478889927	0.227364766882192	-2.16686818123056	0.0302449067583426	0.344868017438137
Scyl2	355.670924392237	-0.116674144470354	0.249705834884817	-0.467246368208308	0.640323622719223	0.90531120408603
Gm12505	3.79050821976144	0.734714931557302	1.2140806452577	0.60516155531114	0.545071657399248	NA
Rgs19	17.6754904395112	-0.263327665559608	0.548949236231368	-0.479694019373082	0.631444981139242	NA
Ctbp1	72.5404548515802	0.426484614460503	0.33576712942723	1.27017976770991	0.204020602820588	0.644270032406309
Txndc16	116.089902298809	-0.592834436677438	0.321118501413368	-1.8461547187974	0.064869743608981	0.436619452104393
Mfap2	11.0409619912646	0.941446719823442	0.911196239286593	1.03319864506962	0.301510946846409	NA
Ncor2	971.593554994696	0.402662354379679	0.304064656321069	1.32426556657903	0.185414862047478	0.627127819013852
Avpr1b	3.27331283642048	0.970963919687732	1.53201740610214	0.633781258502881	0.526223585787349	NA
Gm20556	0.951449163742788	1.13767563838951	3.05561413828866	0.372323070551926	0.709652323572682	NA
Ncan	3.72887057895737	0.1920593708336	1.14639780891896	0.167532918625089	0.866950748217575	NA
A830082K12Rik	4.42811925921914	0.270605385823336	1.10834689716385	0.244152247383729	0.807112909072766	NA
Ablim2	476.946343650776	0.392319488629913	0.413688846892539	0.948344369389833	0.34295417006482	0.762239944158616
Fgf1	18.2730541204584	-0.276258490577005	0.723369254588576	-0.381905214832679	0.702531672078546	NA
Armt1	357.85397125751	-0.0230427026960723	0.268981532405381	-0.0856664860595143	0.931731544407164	0.98311413422999
Ncbp3	18.413043527943	0.116042401884247	0.62846482908819	0.184644225918907	0.85350809505666	NA
Slc15a3	4.63699374275408	0.469142731185356	1.02309432149308	0.458552766181616	0.646555362324853	NA
Ccnc	322.326653500405	-0.261030829886836	0.338884924110553	-0.770263919446829	0.441143354346017	0.819450976550318
Atp2a3	56.7712178943471	0.582230374092938	0.508927380243945	1.14403428994891	0.25260941665966	0.690477592997282
2810004N23Rik	896.75096897914	0.201375693800898	0.204238819858018	0.985981479627084	0.324142201187616	0.746499371649125
Rwdd1	305.360030966729	-0.060196628406227	0.324679833540307	-0.185403040742763	0.85291292360057	0.966707221256506
Grtp1	850.819748578438	0.434118239963272	0.233502731275014	1.85915701110998	0.0630048862304642	0.430717310427509
Podxl	90.2580107905318	0.226927320211819	0.47307923547953	0.479681421615974	0.631453940306508	0.903378225807381
A330076C08Rik	12.8471249919278	-0.0446320494420932	0.646562043251747	-0.0690298014056404	0.944965897980242	NA
Zfp617	120.789701669743	0.669296153167804	0.322237834662908	2.07702535572197	0.0377992190538034	0.370685047174982
C1ql1	14.9042013552592	-0.941465649477073	0.59256629334667	-1.58879379412539	0.112106954815273	NA
Bpnt1	10.7533255246425	0.503953223224037	0.721391233968554	0.698585177493305	0.484811309613146	NA
Ube3a	592.305148594092	-0.608671049545903	0.335342548599049	-1.81507253430479	0.0695127633832003	0.447908782273863
Ubb	512.726127938792	0.652223475810121	0.468762982223085	1.39137154712384	0.16411278804343	0.601071797513413
Tyr	3.67406116182529	2.75133148003157	1.71986335459122	1.59973841682644	0.109656625591795	NA
Med21	90.798677498118	-0.0493533391455947	0.488280693423055	-0.101075753783355	0.919490325136666	0.981394615687883
Ftsj3	464.614496093274	-0.168911899020318	0.237612640156515	-0.71087084807044	0.477164272363359	0.838033205231805
Gdpd3	11.8887947913013	-0.745137588790575	0.681469275370957	-1.09342800287652	0.274205924129956	NA
Tjap1	693.184642220267	0.205660488326831	0.232218075027314	0.885635144045701	0.375814167253054	0.779562913470036
Stau2	347.396581254217	-0.830945742602783	0.331365227019219	-2.50764315277592	0.012153933950011	0.256310452390276
Paqr5	18.4229334773438	0.351241422692633	0.733249877996118	0.479020090194263	0.631924336435958	NA
Clasp1	1168.92910277789	-0.0836762007968953	0.157836048506806	-0.5301463232798	0.596010483607874	0.88922135675216
Rbm10	455.807835352354	0.205252456912852	0.216276377239688	0.949028551025623	0.342606091199952	0.762239944158616
Mrgprd	0.95332849494157	1.04215164329456	2.11022317125586	0.49385849681214	0.621406117270191	NA
Slc41a3	43.0545956599274	0.320017182697241	0.445743178299733	0.717940729722286	0.472793832967405	0.835598271346072
Flot2	231.857201448946	0.103622456368956	0.251095223531451	0.412681909721698	0.679839680524935	0.918825279352946
Ccnyl1	319.396706487137	-0.390266665661934	0.249474681036085	-1.56435380152058	0.117734503700727	0.534216776018494
Ecm1	29.7928840663695	0.599864150705688	0.763511809028133	0.785664535391076	0.432064045409047	0.813919809362296
Cd82	7.78121975142279	0.107354539376964	1.00758127638987	0.106546778798443	0.915148542491564	NA
Anks1	735.658691602924	0.130650217385507	0.219298884159948	0.595763256552713	0.551333393213315	0.873180349477536
Syt6	6.63660815538565	1.55265124882926	1.19605677176	1.29814176508071	0.194238624892183	NA
Dnmt3a	228.90350862246	0.313962639705746	0.323715218927692	0.969872966571507	0.332109816514641	0.753472397534902
Mpv17l	250.974086757766	-0.422404693363234	0.277517187725659	-1.52208480067478	0.127987833906904	0.550613410839905
Pde4dip	298.707070605315	-0.642911278695617	0.271023960369902	-2.37215660865612	0.0176845931296923	0.285848705388023
Pomgnt2	71.062460313179	-0.256044327505303	0.335573119274977	-0.76300607169758	0.445459774824671	0.821297076719315
Ankrd10	3495.42863021559	0.240705828949224	0.286291171712298	0.840772796134685	0.400475229943958	0.794069477294794
Nsg1	13.3081503060201	-0.563470935552726	1.00626502353785	-0.559962755707897	0.575504841980918	NA
Prkar1b	70.7542835383787	0.0619251260481184	0.455731687424372	0.135880667851069	0.891915618535857	0.975333835354224
Tmem159	31.2818485006872	-0.40840715531505	0.508960755049696	-0.802433490722035	0.422302246668581	0.806710374377365
Thumpd1	226.829082396717	0.412094254908397	0.272252584457581	1.51364680606955	0.13011544307168	0.554393401750243
Brdt	8.41608962891641	-0.72235734174636	1.04964226430237	-0.68819384119071	0.491330721801088	NA
Adgrv1	225.413860831457	-0.52238897964203	0.445382850339827	-1.17289873025746	0.240836418815577	0.680201862475457
Ctu1	80.3156524280492	0.848497288310552	0.41753560241559	2.03215554171117	0.0421379120535058	0.387863296649091
Ube2m	85.2793254300799	0.516411133889047	0.311808363847975	1.65618114766424	0.0976851398653956	0.500369200666237
Ccdc136	25.2844037893988	-1.95794932442894	0.658130410705306	-2.97501724974332	0.00292972072947112	NA
Mrps35	441.825743048364	0.101481784718722	0.287174486710614	0.353380224967495	0.723803408918084	0.933414380565736
Eva1a	74.0985103703867	0.483142361079648	0.337032909353053	1.43351686933794	0.151710181521383	0.584904107139705
Tmem141	2.02700205197581	0.953451920321715	1.64201315009358	0.580660343839132	0.561469393698055	NA
Rsph6a	6.81540547078585	0.254286061980895	0.946464486429601	0.268669417211999	0.788184088233509	NA
Thy1	11.058267804265	-1.09681646745943	0.658244460940885	-1.66627527087985	0.095658599813461	NA
Thrb	73.7489235048913	0.258718582276282	0.391089648247701	0.661532677828434	0.508270765353235	0.855483231935164
Thpo	18.5027795935895	-0.308897377896424	0.569968135529844	-0.541955521091143	0.587849147337887	NA
Adam17	398.351507721899	-0.0947823396042514	0.29636846156834	-0.319812503336815	0.749110468734352	0.939915657278841
Prap1	8.17053957938428	-0.0746194598467845	0.849380805477044	-0.0878515965578896	0.929994628136135	NA
Patl2	74.5647080470027	-0.620974061334977	0.531679398355677	-1.16794832234512	0.242827610685999	0.680736248076567
Tmem86a	5.34116647354014	-1.12519757069399	0.94433865282104	-1.19151913069816	0.233449850996122	NA
Plce1	456.869211642045	-0.000342014743303275	0.244417522800753	-0.00139930533369362	0.998883516242753	0.999717197181519
Aknad1	3.28487373365216	2.03655184526563	1.63306626767821	1.24707238498109	0.212370957442768	NA
Pde2a	25.1843221366469	0.107880566206038	0.875854407571782	0.123171802611722	0.901971053773221	NA
Rhbdf2	188.70016761803	0.325250737247038	0.437153666303387	0.744019236982247	0.456864837192609	0.826085419173269
Mtmr11	1.57219126072248	-0.73378734626476	1.78939745138448	-0.410075104162587	0.68175085473371	NA
Rps27l	211.636749944358	-0.161206778938928	0.379274988275565	-0.425039309003424	0.670808019355404	0.914667532969867
Ppa1	414.741625457766	0.432145796206856	0.415037692085956	1.04122060344668	0.297773175537804	0.727679820075595
Mfap3l	25.3506674850651	-0.715438563314782	0.482725937076531	-1.48208022060633	0.138318951029118	NA
Ifi30	77.1428100117661	1.49814335427052	0.641393242150075	2.33576417058661	0.0195035359468291	0.294802855830991
Cpvl	13.0518155648214	-0.197237237744064	0.91610699426944	-0.215299347104487	0.829533938627042	NA
Nipbl	1198.66250459693	-0.299152401739851	0.254219318078595	-1.17674928876713	0.239295588617536	0.678976582631526
Rbm12b1	40.2637007389492	-0.454495521530816	0.438088737708006	-1.03745082311097	0.299525802994495	0.728456649389542
1700029P11Rik	30.5610812454738	0.593236622576459	0.433263768181221	1.36922739943564	0.170928203823843	0.608953060563117
1810012K16Rik	1.4709382102211	1.73372253653435	2.46470899451695	0.703418756693479	0.481794820825815	NA
Nox4	168.601185304866	-0.489566088167892	0.258586452574866	-1.89323950768903	0.0583260256580514	0.421386953982917
Eral1	150.416880490652	0.155300601933579	0.32184703152722	0.482529235073725	0.629430035513702	0.902224929148849
Insm2	1.89917684015357	1.18849279478233	1.76138745621436	0.674748074643771	0.499835835388777	NA
4930526I15Rik	8.72140024118029	0.689640273515514	0.903268263944566	0.763494413612917	0.445168592684256	NA
1110038B12Rik	1486.64503544225	0.770930418982378	0.294861222359667	2.61455342555017	0.00893441863859619	0.221096272967587
1110020A21Rik	10.8969330789712	-0.546041283987995	0.655161826827638	-0.833444901135318	0.404593860274959	NA
Angel2	169.585311720512	-0.266392051734904	0.235667850509755	-1.13037077886819	0.258320021707994	0.696003820369813
Cpeb3	193.124714259809	-0.463466827393922	0.229349246333951	-2.0207907146077	0.0433014344354067	0.39000255162057
Armh3	2001.8315956265	-0.276740893640331	0.272085563731195	-1.01710980121582	0.309101198217328	0.735592901366495
Dhx30	428.985665347907	0.0777467795049141	0.174016536557608	0.446778111108861	0.655035277110612	0.908816028875705
Marchf1	174.623926700608	-0.25273744175767	0.94864618066016	-0.266419079009827	0.78991647311968	0.950193215906778
Efemp2	24.0958905405034	-0.0336265218274694	0.49711919447901	-0.0676427750143717	0.946070003819517	NA
Mmaa	101.262777633132	0.188692786342275	0.325897280680833	0.578994663435289	0.562592774031344	0.87764274074813
4933406K04Rik	2.70761796656888	0.912714542577989	2.21233811174777	0.41255653361996	0.679931552806579	NA
Npy4r	1.48517189660599	-0.55287384463022	2.1097915135463	-0.262051411753433	0.79328180583511	NA
Cstf2	45.9752109699509	0.647987712874886	0.377928555163882	1.7145772766334	0.0864227578323098	0.484832496719069
Hap1	346.407518577135	0.534045624003045	0.355257444156964	1.50326371139203	0.132771053951	0.559209771798526
Ormdl2	32.9173732742457	0.262576248911774	0.435408337988076	0.603057465837883	0.546470460858349	0.871169903942075
Tec	82.3303358592575	-0.238360873948329	0.307897848589447	-0.774155698197687	0.438838723030614	0.818079184416962
Tom1	777.124116325332	0.468838945543524	0.206300118781446	2.27260628017482	0.0230499168484277	0.308909248448556
Sgpl1	617.311492291511	-0.0562967457552536	0.377054216837927	-0.149306766086248	0.881311576554042	0.97316618787452
Hvcn1	271.05944359798	-0.0708100003433913	0.252454072691891	-0.280486662735728	0.779104156565818	0.945904076166307
1700109H08Rik	288.447662241348	-0.194958542443686	0.197336820975083	-0.987948125850788	0.323178054133535	0.745774207182185
Pi4k2b	86.009357552691	-1.08624955650215	0.35039685915497	-3.10005506077249	0.00193484670997586	0.118388773767491
Rtn4ip1	572.820001624155	-0.0973509121145116	0.197806926940658	-0.492151178020761	0.622612475208598	0.899787433978304
Sdr42e1	11.8459173186841	-0.0508817701808509	0.893056249354685	-0.0569748772461059	0.954565207677792	NA
Ahctf1	1406.48033098056	0.00493125397097775	0.205309433138208	0.0240186429605414	0.980837738064246	0.99581377138813
Stk31	23.5225224937237	-0.6085568817195	0.703233724273405	-0.865369308544286	0.386836120850044	NA
Ctrb1	2.19693362288682	2.75123779196403	2.27534075677159	1.20915418219277	0.226603616459085	NA
C330018D20Rik	34.2672080421737	-1.06959980508049	0.508414819472093	-2.1037935247267	0.0353964618976692	0.365076076122669
Ankrd55	14.2817236567465	-0.162210397562426	0.779589035179039	-0.20807167654067	0.835173002006314	NA
Sema3d	21.8104752963799	0.487925772166598	0.731379573792467	0.66713070702334	0.504688647425474	NA
Wdr82	1233.9708909012	0.0920000084680398	0.192491599433907	0.477942979011033	0.632690790085814	0.903406997424858
4933430I17Rik	8.17739787235599	-0.596467984689353	0.719921097762913	-0.828518550911788	0.407376893480503	NA
E2f3	2784.28046157308	0.126239710903408	0.22430582968503	0.562801738504405	0.573569896363384	0.880378302027126
Zbtb39	134.650607056569	0.36133604610324	0.299451159987197	1.2066610332005	0.227562711541913	0.670027528996743
1810058I24Rik	292.85164647982	0.326515258126718	0.302529942312132	1.07928245261039	0.280461832865364	0.716053772349909
Klkb1	3.98314737811551	0.359080672733011	1.81067793904531	0.198312833546941	0.842800311373655	NA
Hspb1	314.783915800067	0.644559834727189	0.418431165073673	1.54042023761232	0.123457951515408	0.543212860311797
Neb	231.683116706664	-0.0821831684117866	0.294728753280276	-0.278843402610378	0.780365004462246	0.946205743816672
Ptger3	22.2105411732754	-0.400245507381595	0.669945287692532	-0.597430140541992	0.550220235491185	NA
Pstpip1	45.3533420251535	-0.271004013563479	0.522627772034421	-0.518541164600855	0.604080746922761	0.891126128743252
Scn1b	14.5446433300087	-0.53614458146622	0.580482983588931	-0.923618084636037	0.355685194698268	NA
Slc20a1	1724.36546410977	-0.135377671880098	0.267762847268722	-0.505587960618882	0.613145935081129	0.895528596837093
Csnk1g2	329.888808330533	0.357542501755347	0.281594363164539	1.26970759548347	0.204188806223955	0.644454093361983
Gm12348	3.22552669454839	-0.68365888473771	1.28942110219432	-0.530206061909698	0.59596906856672	NA
Zc2hc1c	19.499044817841	-0.621591797326758	0.575769805965007	-1.07958387342829	0.280327525892029	NA
Aplf	145.34426766108	-0.11588292081017	0.420883352577106	-0.275332631002412	0.783060696974807	0.947767396383441
Fam13c	246.870597165942	-0.529460786913087	0.33336152557268	-1.58824803193329	0.112230263723501	0.526543728584299
Phospho2	102.654389472533	0.15066980951689	0.391155415314538	0.385191674761123	0.700095410962388	0.926755457829854
Col20a1	32.3341926274461	-0.367459304692782	0.73305800092604	-0.50126907315463	0.616181767830841	0.897463739392054
Fgd6	135.233098577872	0.0822111207528383	0.302753316784696	0.271544905357066	0.785971967113351	0.948945307077451
Ccdc60	57.6107585547671	-0.102781358358436	0.562830654704877	-0.182615068136845	0.855100060497586	0.967415144752154
Trerf1	928.163902610694	-0.00857697093461981	0.237271885204089	-0.0361482816526802	0.971164124271298	0.993305476168606
Ctnnd1	323.140155862499	-0.0593371516243892	0.292436428499136	-0.202906156147932	0.839208382462637	0.963437400033997
Stxbp1	50.2565731747392	-0.0747258695440391	0.367784838773017	-0.203178221792218	0.838995734305473	0.963437400033997
Zfp275	223.917332855617	0.0522849806151384	0.284379935868838	0.183856081320917	0.854126359418407	0.967415144752154
Acer2	61.1991305516104	0.0148514706291623	0.338118926325639	0.0439238074915065	0.964965137977839	0.991556436799657
Pdzd4	328.17100566559	-0.131181836363393	0.243523471824692	-0.538682515407914	0.590105940255559	0.887548336837878
Scn1a	11.8900191178062	0.0989824182646199	1.07040911079359	0.0924715767705261	0.926323372893723	NA
Adh5	407.528807621334	0.0452743482633947	0.253401920117212	0.178666161023771	0.858199841186231	0.967470626894783
Tmcc2	52.7831809490298	-0.116993052911635	0.489553561272747	-0.238979066166888	0.811121815271747	0.958394366857414
Hnrnph3	160.314629897546	-0.0712873127769445	0.422653283983451	-0.168666175038488	0.866059225949113	0.969583421514711
Il1r1	22.2727370464846	0.308490753726938	0.662164777476112	0.465882155349266	0.64129985481652	NA
Odf2	438.417816640391	-0.0401194963705557	0.2035172619403	-0.197130680651179	0.843725274790917	0.963650106134162
Stx8	1182.63016415699	-0.510144935928427	0.202515446186807	-2.51904210535059	0.011767458403152	0.253360465360486
S100pbp	473.226526693553	-0.135763488946359	0.392708691593053	-0.345710425699068	0.729560348279172	0.936365883348934
Nt5c3b	125.333989458883	-0.183485361042371	0.386994539327011	-0.474129070041801	0.635407869801626	0.903589321195379
Gpr179	26.8731695178443	0.0795631801250593	0.517984409168926	0.153601495946014	0.877923957344598	0.972324750188908
Gm16157	2.52073141462745	0.703110505369111	1.57795651462781	0.445582941514046	0.655898534972291	NA
Gtf2ird1	1414.13088929525	0.247929808671854	0.249292773577711	0.994532673826458	0.319963606483165	0.743523375029995
Zfp37	63.9905765265663	0.140848881013423	0.364617977042907	0.386291652857393	0.699280681724209	0.926700535399673
Pbx1	423.575599086812	0.307574232910617	0.344474210942322	0.892880288684707	0.371921283972727	0.777476435271535
Lats1	381.982254176785	-0.166611745269848	0.210772009942163	-0.790483258738042	0.429245595448879	0.811768531280781
Lat	12.1197156084831	-0.0178178341583314	0.671577934024283	-0.0265312977922934	0.978833570352004	NA
Lasp1	1102.71856742697	0.202010664616772	0.362772191840248	0.556852672725618	0.577628092526412	0.881731177302145
Laptm5	318.916586762785	0.241897374711734	0.222991476228003	1.08478305450743	0.278017752447757	0.714812204858336
Ing1	161.06770848243	0.82632534884598	0.252275163670617	3.27549227130766	0.00105478000384968	0.0931318868972848
Actn3	6.73457430276164	0.0435781014631964	0.824846253105464	0.0528317868925623	0.957865934581082	NA
Slc9b1	458.990252018079	-0.504677379293552	0.359476473835308	-1.40392324957757	0.160341705560942	0.59599753357573
Nalcn	9.74849482516264	-0.212646476250248	1.03172012360934	-0.206108683337813	0.836706016071868	NA
Ccr7	2.23057130022291	0.302405036452967	1.54590250914484	0.195617145754069	0.844909839182699	NA
Clk4	405.845939478766	-0.458832479114275	0.340048095059306	-1.34931642253209	0.177235352920338	0.6174577042878
Lta4h	257.104933451192	-0.210366004179034	0.263150318660844	-0.799413830276073	0.424050493624042	0.807900940452454
Tmem116	82.4305472523764	0.381771146566021	0.4745111818459	0.804556691542842	0.421075542333195	0.805926201418942
Mast2	934.194021661733	-0.214322943052769	0.208787985427215	-1.02650994315706	0.304651279227227	0.734354221293474
Pigv	133.522985127248	-0.368698358306472	0.325987286855091	-1.13102066606164	0.258046393291135	0.695962881455208
Cabyr	64.6556762266265	-0.201916366919716	0.587985940900122	-0.343403392622979	0.731295007598624	0.936561835898109
Mtif2	431.456673982636	-0.352534426721936	0.196079963567951	-1.79791152704782	0.0721910291484277	0.454470322745899
Blcap	20.5453805861075	0.368638608387837	0.558659348642346	0.659862954560238	0.50934177916205	NA
Sgk1	336.424010463386	0.32607489498005	0.332128497979846	0.981773310521028	0.326211539542608	0.747904813184745
Sertad1	16.8529151026543	0.916110069671178	0.60387924907653	1.51704181104438	0.129256128047405	NA
Bace1	85.9659390106542	0.0058770232330111	0.315563536632306	0.0186238983620563	0.985141138004951	0.996835655638597
Ash2l	3250.38920690244	0.134030424526349	0.210354249543126	0.637165281031654	0.524017189988991	0.860676773121409
Smarcal1	373.889477806752	0.000180891097987374	0.197526858610192	0.000915779754004757	0.999269313575316	0.999717197181519
Dusp14	79.93135950201	0.707725100420329	0.534504107832706	1.32407794448951	0.185477159654033	0.627127819013852
Npy1r	2.80204601764755	-0.102460680264121	1.4990443238012	-0.0683506675801994	0.945506491504069	NA
Cbx5	1520.51787323182	-0.0877326105262482	0.291914803339312	-0.300541834544344	0.763763891044964	0.944106726678123
Bclaf3	2201.84560377474	-0.256494944239943	0.333984308809289	-0.767985014488828	0.442496087875846	0.819770573230456
Zbtb3	12.3154609097612	0.656424075417152	0.664435390177244	0.987942673014519	0.3231807247958	NA
Abcc8	21.4435528249289	0.114325679309996	0.726638779979166	0.157334954395462	0.874980873676392	NA
Nr6a1	746.002784745497	-0.267363692166247	0.42698089721197	-0.626172491350396	0.531201808369613	0.864889038657417
Fut10	274.268520907784	0.050141933850832	0.308583439906848	0.162490682798689	0.870919464824966	0.970585072928781
Tmem200a	69.4982635434561	0.369437515493017	0.381030664165695	0.969574237028765	0.332258759761514	0.753492917926532
Rgs7bp	20.1017991501099	0.0506930454209057	0.825355701120577	0.0614196344098432	0.951025015880607	NA
Ak7	52.3297724609975	0.44584389401245	0.363620387341098	1.22612457808704	0.220151798038021	0.661161831521532
Pold3	851.525642262964	0.028214398691399	0.204125470777325	0.138220862805394	0.890065867218456	0.975333835354224
Cds2	1302.6579686736	0.489136111961949	0.211626815149797	2.3113144315654	0.0208154934605128	0.298083754388071
Armc9	313.228292890116	-0.0099244875660238	0.234923497245074	-0.0422456147742024	0.96630289966542	0.991958035175732
Asb10	4.60595240302765	-0.213332122219792	1.17185731801633	-0.182046157787291	0.855546502399036	NA
Ppp1r3c	3.65699056027175	0.41740145606528	1.38005731738886	0.302452261080739	0.762307320386424	NA
Slc22a5	87.0231433836733	-0.826457497597294	0.376378377474975	-2.19581555970824	0.0281051475052497	0.335641517656929
1600023N17Rik	4.6403567440553	1.33987536570447	1.36549692601042	0.981236456986535	0.326476149805699	NA
Slc7a7	417.494836326633	-0.930902633163695	0.261717753662329	-3.55689524358655	0.000375263711102408	0.059179159104739
Tcf7l2	713.549917253497	0.371541776743804	0.253751540290817	1.464195158453	0.143140632713504	0.571457792168366
Bcl2l2	8.25971243870003	-0.0763472782415677	0.923210642311841	-0.0826975716510199	0.934092015802006	NA
Anxa4	476.013215594002	0.244764755880714	0.268358124816944	0.912082524230172	0.361725277112833	0.76919264364061
Rgl1	82.3553975445456	-0.238210764896652	0.370815935093005	-0.642396246636236	0.520615936115079	0.858568249721848
Psme3	260.865630382011	0.0890995132113269	0.218143701981294	0.408444123768319	0.682947644936648	0.919989112642575
Tmem19	346.200610230718	0.0204600750179197	0.204731336330969	0.0999362158455503	0.9203949641726	0.981434732909452
Mrpl42	461.311975095052	-0.20808777758908	0.184469269501744	-1.12803491958921	0.259305172063312	0.697437032076404
Herc4	1126.05133708384	-0.114973652653917	0.333202200503774	-0.34505670274712	0.730051742829183	0.936365883348934
Aup1	63.2152045946996	0.58288696205893	0.334367047622261	1.74325480397645	0.081289116267931	0.475522213128153
Hadhb	318.258384729624	0.0084721978488869	0.216748319369609	0.0390877210652772	0.968820450659229	0.992688470893296
Agbl5	266.975174396732	-0.0952245267433014	0.268596001821344	-0.354526970236287	0.722943995544707	0.933414380565736
Pvr	189.785985946737	-0.0157231808440634	0.25024877201175	-0.0628302017934581	0.949901715820447	0.988540693740093
Zmym2	843.31599420725	-0.0788165695064608	0.370140574447254	-0.212936854124033	0.831376216083099	0.961669614050992
Nol8	328.299541085935	-0.0223290508736419	0.289603037232446	-0.0771022675971446	0.938542189091028	0.985168499342376
Anxa6	290.52868903404	-0.139443434582332	0.29654900342611	-0.470220546929191	0.638197455835707	0.904503194770153
Sh3gl1	426.964650922789	0.525113077448226	0.254682192252565	2.06183664748526	0.0392232907172614	0.375930408800213
Cpt1c	126.709297605539	0.133290304750493	0.270766162218292	0.492270908811102	0.622527842687744	0.899787433978304
Map2k7	484.962876939649	0.629665072005654	0.227166005081391	2.77182790523631	0.00557424980921791	0.182510087978405
Lrrc73	7.68575793661419	0.715491511055644	0.99408172688563	0.719751195203251	0.471678199019484	NA
Zfp936	463.351377317033	-0.22469526676366	0.301416964829112	-0.745463238577333	0.455991726557922	0.825667197599849
Cmip	3003.23639844761	0.512791034457177	0.26602535969895	1.92760207161258	0.0539046410098744	0.413870843163483
Dpy30	434.231211085809	0.206884163387602	0.23686892985758	0.873411989964208	0.382438558059064	0.783626130699384
Ect2	443.858540880288	-0.21753859740123	0.361930473820172	-0.601050790515406	0.547806157838243	0.871712903125951
Rpl31	156.968765850182	0.408018204929943	0.46032476230881	0.88637031578202	0.375418009558491	0.779548639300833
Insig2	118.904679254419	-0.315630589005108	0.296294954193936	-1.06525806308033	0.28675916482294	0.71925991019411
4921509O07Rik	3.99032486981103	0.754666582707194	1.2923641009995	0.583942700144291	0.55925886355698	NA
Cers3	16.9030699531567	-0.439512972933733	0.716147871560063	-0.613718186407919	0.539401568475086	NA
Ldb2	15.2784430719589	0.834911040376478	1.11605671422318	0.748090155039847	0.454405779862272	NA
Ncoa7	307.034893307987	-0.38749648117917	0.264055923365556	-1.46747884402777	0.142245840231485	0.571159231926479
Cmah	78.9651709975688	-0.178264165309101	0.489246061460255	-0.364365049310842	0.715585430885318	0.931627539460557
Vps13d	737.218154019576	-0.0912219441397059	0.20215278816799	-0.451252465852215	0.651807599842111	0.908816028875705
Zfp59	723.756794774623	-0.0871867504247031	0.340543006913484	-0.256022730329779	0.797933285841762	0.953871640782095
Commd6	132.098228347987	-0.217017390145981	0.475984162981803	-0.455934056264552	0.64843739885498	0.908082119145325
Tmem42	5.47451969817489	0.950829253372435	1.11433160745522	0.853273161248497	0.393507839910438	NA
Traf7	167.582415092718	0.503894024007259	0.305557659389804	1.64909636044971	0.0991278951562421	0.503207203875137
Mynn	346.659374972165	0.155854202451817	0.334573274094358	0.465829803273116	0.641337330389971	0.905579343396228
Rab27b	8.29839125409112	0.216344980084031	1.08542284191633	0.199318617343699	0.842013516812142	NA
E230029C05Rik	3.29845775744371	2.73447144705154	1.74077617334989	1.57083460177963	0.116221072476747	NA
Il6ra	199.259864669947	0.362233556503536	0.287991484580755	1.25779259421805	0.208466774712749	0.647286615092122
Meis2	519.31797547694	0.746822432251281	0.366386620583407	2.0383452623409	0.0415154163065202	0.384112890069213
Kcnd1	42.1135499179589	0.262187173200001	0.433605423568729	0.604667651622313	0.545399845964895	0.871169903942075
Kcnc3	69.7426080410811	0.670387916582378	0.52750814966399	1.27085793273412	0.203779194387629	0.644270032406309
Tnfrsf18	21.6182963395634	-0.363764531116253	0.567608874925298	-0.640871817171864	0.521605967824426	NA
Foxa3	5.15915101630346	0.109772148069871	0.945662251496243	0.116079655179413	0.907589412617125	NA
Jpt1	285.18827318486	-0.417036623718014	0.427905679609402	-0.974599411951463	0.329759005438908	0.750986047904422
Hmgcs2	1.58738951202537	-1.79777479650826	2.03098918550811	-0.885172018313081	0.376063861578764	NA
Tnnc1	1.19140138667816	0.627376778697928	1.85628037811818	0.33797522512948	0.73538185782828	NA
Ankdd1a	12.8996850121583	-0.0615553650624264	0.859602627738188	-0.0716090936394561	0.942913002979347	NA
St3gal2	342.461400947548	0.462321978287844	0.326494121097861	1.41601930452301	0.15676985247969	0.591083251981525
Tbca	665.244237789976	-0.294311209890397	0.247746966528375	-1.18795081132381	0.234852789458373	0.673887789863947
Gm11351	3.11141131307496	0.279484730424001	1.50298426063988	0.185953198408753	0.852481463363538	NA
Pacsin3	17.5947629848857	0.688548778793106	0.596730921277854	1.15386810745224	0.24855424621587	NA
Ush1c	8.38296199317769	-1.10585532116437	0.872046923481409	-1.26811446882875	0.20475707523745	NA
Hp	2.93152247664492	-0.359598414984215	1.15535917920215	-0.311243829154965	0.755615265683531	NA
Slc25a4	103.868340501832	0.943952181872388	0.439154643336548	2.14947558040274	0.0315967198081483	0.348016222672161
Ctnnb1	1127.27916106404	0.0127673260526625	0.221112504272439	0.0577413118026628	0.953954686512001	0.988540693740093
Ctsl	197.366586818197	-0.363193559437759	0.23850431806144	-1.52279657823301	0.127809606323317	0.550613410839905
Ctsd	329.159193490684	0.536355777861277	0.207707731716366	2.58226197662056	0.00981550439648266	0.23126041057827
Sec61g	372.428666740061	0.0670450526921397	0.274825990486241	0.243954556748868	0.807266015146398	0.95784045662483
Pik3c2a	267.297445661059	-0.238955027679035	0.308382818259307	-0.774864919608156	0.438419483137638	0.818079184416962
Lpar5	102.302753290017	0.324895456915849	0.436729490066867	0.743928368258587	0.456919812053473	0.826085419173269
Rnf20	243.80927248591	-0.106725585319746	0.213855088233623	-0.499055627814456	0.617740195774757	0.89825828683662
Gm38509	113.507845747853	-0.949890690951589	0.335054224749642	-2.83503570701537	0.00458205640184072	0.169033943700782
Prxl2a	74.3546333753743	-0.569974655520246	0.470873516761965	-1.21046233272953	0.226101536049577	0.668822388738372
4921525O09Rik	3.93686157891706	-1.08962768892837	1.40099242089549	-0.777754163888978	0.436713954301871	NA
Rorb	10.7628744316168	1.20148090542807	1.32249461236013	0.908495879075002	0.363616290007451	NA
Tbx2	1.22711920247473	-0.537349744392943	2.21320094743384	-0.242793021128962	0.808165742172331	NA
Trpc5	984.830980592154	0.198842699873388	0.2830152289778	0.702586573138033	0.482313432454115	0.839834474180384
Fam149b	326.2543462953	-0.721752055183708	0.298874540617031	-2.41489975590975	0.0157395408056042	0.276134819297465
Pus1	38.6516302366182	1.11957426519597	0.495625702920395	2.25891082443678	0.0238889325345356	0.314390593870922
Aldh18a1	806.809627542466	-0.571057106215668	0.238036487616111	-2.39903181203307	0.0164384864926345	0.278618782507105
Gdi2	657.49258883967	0.0684993474908657	0.276133312570159	0.248066221540951	0.804083170196449	0.956170045897109
Drd4	1.48489987582166	0.118322403105218	1.95611610111752	0.0604884357516515	0.95176662591893	NA
Drd3	3.67402305645816	-0.219939900449253	1.07643005961318	-0.20432344719943	0.838100748236729	NA
Dpep1	5.11151905526537	2.29716073996506	1.58209746693999	1.45197169451772	0.146509475828076	NA
Pkib	25.5131833464422	0.662229601993577	0.696941618681267	0.950193795639051	0.342013790607164	NA
Dmbt1	3.22380426433413	1.93580390229053	1.90311766211981	1.01717510210815	0.309070138088513	NA
Epha6	65.1935016120692	0.310263551364009	1.34183324183589	0.231223628756959	0.817141074239042	0.958394366857414
Inka2	46.4437252601391	0.269284441278527	0.462211714749193	0.582599775569617	0.560162756531572	0.87764274074813
Rhot1	633.035049013679	-0.293549056374258	0.269775184982333	-1.08812475244334	0.276540037809542	0.713848379411547
Ncmap	38.4757494595195	-0.411804467876529	0.456281972343003	-0.902521889615575	0.366779698759432	0.77333155510601
Cacfd1	103.51531737422	-0.291760879538354	0.316287653799315	-0.922454215438574	0.356291701546992	0.767371565041481
Jarid2	4964.45694766915	-0.130734018551025	0.236880633016038	-0.551898299521067	0.581018033506848	0.882787001106387
St7l	330.268550877997	-0.462346228308058	0.245521771401953	-1.88311702733333	0.0596845101610879	0.424650953405046
Arhgap15	27.8548739445953	0.214797100689354	0.670126568839428	0.320532136281889	0.748564973126133	0.939915657278841
Mag	3.36175269606895	2.76940861976523	1.55904943110857	1.77634433168423	0.0756761805025607	NA
Zfp467	10.8219032513014	0.219236387548096	0.717617495509483	0.305505912160692	0.759980867823367	NA
Ranbp17	3186.59237233515	-0.497043201886174	0.185701177560536	-2.67657539071956	0.00743788299609054	0.208557695865992
Pecam1	685.462005886855	-0.243499421599342	0.269171987918567	-0.904623930158024	0.365664653303595	0.772192920763072
Aldh1l1	262.287421642131	-0.0602894080285672	0.267472217965227	-0.225404374656979	0.821664708723619	0.958610843346508
Stk32c	13.2982965420425	1.15235362293447	0.98618778273947	1.16849310354811	0.242607919450307	NA
Maf1	1.81849873851908	0.638899721123114	1.65260525514876	0.386601530603025	0.699051224641036	NA
Itch	641.521470979678	-0.0857064370093792	0.24931015263282	-0.34377435537335	0.731015987549644	0.936549026865457
Slc30a6	254.682167166843	-0.100044850103648	0.235475911196959	-0.424862354688875	0.670937018868629	0.914667532969867
Prmt1	461.406604940251	0.685512918950979	0.230432356473087	2.97489870538664	0.00293085309448277	0.136556061176062
Mpl	3.58825759885327	0.551983967835821	1.47243145550103	0.374879228349543	0.707750287795125	NA
Rhbdl3	11.4002787465791	-0.929974727087167	0.715952507494308	-1.29893354287129	0.193966737105861	NA
Lin54	555.458989453191	-0.00609963605202347	0.229305316628209	-0.026600499899936	0.978778374539328	0.995317724019413
Rpain	167.486893806123	-0.0446232619130209	0.305149138650551	-0.146234271249647	0.883736451808109	0.97351174705759
Arih2	943.484256944551	0.524325436357735	0.263982671524049	1.98621156961043	0.0470098367346449	0.401578081923549
Osbpl3	170.079502406867	-0.404953051328315	0.372661990190889	-1.08664973082145	0.277191637945146	0.714812204858336
Cmtm7	588.615810294264	0.343674303216579	0.274910851278979	1.25013000257243	0.211252061490345	0.649052466347697
Cbfa2t3	27.1705559867136	0.903175644286165	0.955080997571747	0.945653454086565	0.344325370442063	0.762239944158616
Senp6	1127.14966540946	-0.192419278654945	0.252486596435918	-0.762097003845436	0.446002110938408	0.821297076719315
Thap3	55.5414978442775	0.053183262944924	0.412957679611674	0.128786230576787	0.897526801198007	0.976189673217466
Mtpap	824.529763358401	-0.148566067663644	0.243925902062995	-0.609062286567974	0.542483154073737	0.868682701900148
Peli3	16.4779158025098	-0.0125530935740648	0.620872676308831	-0.0202184667695389	0.983869096544621	NA
Gm5741	4.25051052024125	-0.600390238596197	1.11271950743883	-0.539570156344367	0.589493502489128	NA
Zfp169	179.020476640041	-0.288836132440812	0.253562853540764	-1.13911059292593	0.254657029834454	0.692781623682588
Tmem241	110.361203934376	-0.648198307994364	0.309132629729137	-2.09682914599574	0.0360087025158319	0.36535164442154
Tcf20	1134.99819622537	-0.0568634335399725	0.34598556265656	-0.164352041464856	0.869454015469387	0.970115665025733
Cacnb1	140.899847244398	0.139820280777961	0.345218975837617	0.40501910544955	0.685463467357797	0.921676224922841
Podn	4.32414519668472	0.809676402453845	1.24268688771545	0.651553026315704	0.514689559029857	NA
Crhr1	2.63526213351247	0.595911411297336	1.75289177497059	0.339959043568068	0.733887371379962	NA
Asgr2	5.95296575624076	-0.0951849203626111	1.47249907833161	-0.0646417520820852	0.94845924085319	NA
Tet3	89.6045856354671	-0.896752256255918	0.398404574902438	-2.25085833031791	0.0243945116850787	0.316981519748695
Arhgap33	9.03866296899906	1.33977244617146	1.07236082503253	1.24936720448625	0.211530797808787	NA
Nrap	3.37283087646998	2.76973761175713	2.14318498139797	1.29234650102413	0.196237174968046	NA
1700012B07Rik	6.78588390080356	-0.0631860277265314	1.18640525098259	-0.0532583850873891	0.957526037005577	NA
Pianp	29.562777134415	-0.23605535456191	0.507861657744358	-0.464802473197795	0.642072916503296	0.906102377635166
Rae1	540.291404636359	0.24266856841858	0.324754130002831	0.747237820859935	0.454920018068549	0.824933933279259
4931406C07Rik	42.0553815408576	0.0308996358188256	0.463880881331087	0.0666111432102146	0.946891274451675	0.987885017762077
Cnep1r1	529.229880159382	0.0180240327753963	0.290929021060358	0.0619533682466723	0.950599967369962	0.988540693740093
Snx16	311.240276910149	-0.197546970971128	0.304519458476343	-0.648717070362433	0.516521268633901	0.856918893808234
Spata17	19.6745370566209	-0.162495256542335	0.548217687803735	-0.296406446120559	0.766919703106818	NA
Tbc1d30	20.2217179738419	0.282017128412513	0.670309514785674	0.420726727268202	0.673954642067455	NA
Asnsd1	66.8857283832045	0.130873413206268	0.325509329713503	0.402057333722067	0.687641832019022	0.922680345603999
Kptn	35.1946252113093	0.849170157921516	0.496810042039484	1.7092451562282	0.0874055475621256	0.486077727588651
F9	2.05160690912427	-0.229312899440153	1.94867949959713	-0.117676046516403	0.906324346997321	NA
Ankra2	80.1508388179424	-0.319748849248472	0.360257287924358	-0.887556921029197	0.374779134965194	0.779056309934214
Capzb	182.264926161859	0.253751653517185	0.26253348440177	0.966549673065149	0.333769203668599	0.754852374956571
Nf2	1502.59419727964	-0.251945111803263	0.2132110571491	-1.1816700089202	0.237336662868485	0.676882944537134
Pex3	176.456988749789	0.0938904207850818	0.220642329188751	0.425532222807357	0.67044873686278	0.914667532969867
Trim24	1696.56739438995	-0.0939096129910737	0.227674083835428	-0.412473881124543	0.679992120961909	0.918825279352946
Kmt5a	375.100357876595	0.220530029455394	0.237844816987614	0.927201325000403	0.353822015024198	0.766258694378903
Cep57	504.806901893537	-0.105720772202469	0.268107420271786	-0.394322440219288	0.693342997774402	0.925049782843318
Tsc2	328.659558788075	0.48847519072389	0.265597643540226	1.83915483666521	0.0658924153262034	0.440849194907962
Mapk7	71.4984102543281	0.852244285303781	0.365891562755673	2.32922639397639	0.0198470753629124	0.295878470153171
Egflam	17.4005808770279	0.578167414806954	0.975586197970028	0.592635910604299	0.553424840935474	NA
Txk	2.89402434999016	1.02745508429127	1.8798223581805	0.546570307465515	0.584673973000005	NA
Adamts13	3.19515237480858	4.6517901521965	2.50550617824446	1.85662689343512	0.0633642550237678	NA
Zfp862-ps	92.5678686010765	-0.432796779741539	0.388248457419698	-1.11474178833294	0.264961088069209	0.701714878504386
D6Ertd474e	7.31589157567005	1.53893071659782	1.43102768809085	1.07540247432314	0.282194574499795	NA
Dnajb6	1387.69358986471	-0.0200845806459336	0.26692228548433	-0.0752450497323226	0.940019741421127	0.985872130716423
Slc26a10	2.03313628067503	2.07978824184939	1.64371002282113	1.26530118632471	0.205763381477569	NA
Hspa14	754.291150136471	-0.0655177674904234	0.21919386256071	-0.298903293755667	0.765013833882837	0.944529348289675
Fkbp11	21.5377095675237	-0.451077765233511	0.536643956999301	-0.84055314394251	0.400598317616069	NA
Nubp2	119.522854517916	0.678409744067023	0.349926188098688	1.93872241387002	0.0525351478858044	0.412217319239535
Ndrg3	253.465979537701	0.0351284352055646	0.28901340026586	0.12154604310129	0.903258547889285	0.977599357984819
Fgfr1	998.501071447976	0.800541344835405	0.298380436270699	2.68295520591414	0.0072974763941937	0.20759503370413
Lct	25.3895628548939	-0.163259988397201	0.740108160394501	-0.220589364006172	0.825412183367267	NA
Fmo5	3.23580357938476	-1.6202548114878	1.13909440789383	-1.42240608000493	0.154908399118279	NA
Fbxw7	1224.96704919529	-0.259393707511573	0.27574974848325	-0.940685200760316	0.346866205217058	0.763706903696719
Septin7	1027.69452791667	-0.387968783158764	0.315674462550902	-1.22901542311553	0.219066023461753	0.659958470695658
Brd2	1075.6130081347	0.549383053233828	0.276926538765461	1.98385844738095	0.0472716222871911	0.402219522336195
Frk	19.2063562216879	-0.112895581887449	0.644559320075974	-0.17515157778518	0.860960531401428	NA
Tmpo	1618.27952794392	-0.0502673760741983	0.250001471121801	-0.201068321112831	0.840645152202546	0.963650106134162
Triml2	1575.11356503783	0.0161858861656927	0.199868126185295	0.0809828284009979	0.935455608597006	0.984678153180591
Abr	1233.16788285172	0.124633243762776	0.208385786610627	0.598088985769723	0.549780559076278	0.872572667084507
Gins4	531.192729959424	0.403167296870464	0.315311207557987	1.27863294169878	0.201026344032271	0.641473485629403
Med27	754.648161082414	0.0901251312864032	0.170492116463199	0.528617587463974	0.597070757304995	0.889822840362374
2510003B16Rik	104.625633516543	-0.255595779930623	0.290590356253667	-0.879574199315493	0.379090020897255	0.781092655430482
4930586N03Rik	2.03758791340907	0.123484032517632	1.52057660755548	0.0812086887987495	0.935275989679156	NA
Lin7a	8.82871897447777	-0.0813844061443645	1.30841319103176	-0.0622008450405396	0.95040288954985	NA
Gxylt1	273.93735956026	0.0436329632922289	0.290623941416419	0.150135474316308	0.880657732710529	0.97316618787452
Zdbf2	1260.54501038427	-0.484422150584943	0.226029809435841	-2.14317815775731	0.0320987954640849	0.350065474695514
Magoh	77.3358288965451	0.399970274057443	0.376830010153105	1.06140769917697	0.28850465947588	0.720559283995868
Tmem175	86.9442977128767	-0.278254435238885	0.290712021524492	-0.957148018096125	0.338492549944342	0.75884323579614
Alkbh4	77.5586413048686	0.831164849387754	0.43164994842459	1.92555299130995	0.0541602132137339	0.415048670249711
Stra8	8.75329544402549	2.72602111002089	1.19109531614297	2.28866747528514	0.0220986801558194	NA
Adad1	3.09659411659988	0.127709648953333	1.37470068521049	0.0928999674818511	0.925983031582818	NA
Golt1a	5.81940359482405	0.282583801556305	0.981018327390625	0.288051500839887	0.7733073165366	NA
Myl4	6.42414570288691	-0.467672027377815	1.28818083412911	-0.363048428440554	0.716568708086303	NA
E030030I06Rik	47.8911359141078	-0.212409837767433	0.505289174987424	-0.420372824675533	0.67421311715065	0.916766434984448
Srrm1	1067.97786543007	0.159483636438025	0.205200868919031	0.777207412805621	0.437036409464288	0.816742214244903
Lrrc56	18.0456213136535	-0.529311214427322	0.631166371955776	-0.838623915889501	0.401680385699552	NA
Klhdc3	146.944841510049	0.763473503791033	0.328168014194372	2.32647141332559	0.0199934157730304	0.296651618053834
Slc38a4	491.685844048948	0.619630080311889	1.35608470183888	0.456925794879668	0.647724382715502	0.908005112536682
Dars2	121.147400883848	-0.771918897586266	0.316861457760458	-2.43614008166883	0.01484493443626	0.269208137621873
Tmem218	57.8197897754065	-0.0844530872408276	0.359790591006773	-0.234728448580352	0.81441950576335	0.958394366857414
Parp11	32.8773065493425	-0.572079479037652	0.495684969575301	-1.15411907592801	0.248451353651435	0.687116298211362
Zfp773	10.2221600226272	0.525161313011013	0.739418624531216	0.710235441180508	0.477558146464739	NA
G3bp1	2149.14396859773	-0.18925652789141	0.260347396063745	-0.726938432082767	0.467263672614122	0.832050620009112
Stx3	481.632685353666	-0.282156417067327	0.193394773860521	-1.45896609011173	0.144574441092012	0.572768544289649
Extl3	332.831185074584	0.212593553503222	0.220024724644027	0.966225745071024	0.333931232986845	0.755060294234739
Dhx16	8.35124324549765	1.56560637113991	0.801920001682583	1.95232238609209	0.0508999412873439	NA
Tbc1d7	32.2066217775859	-0.17786470824142	0.692385081045409	-0.256886973897341	0.797266026553319	0.953391389657233
Map3k4	487.601397020409	-0.169970811221336	0.193025354600702	-0.880562098035995	0.378554880654835	0.781092655430482
Svop	97.3317792201144	-0.178153692275036	0.265764364193434	-0.670344546815797	0.502638175812256	0.851049487068034
Slc27a1	112.374643424754	0.788773037189471	0.263705562528169	2.99111262435055	0.00277962955884764	0.135484930352519
Aqr	928.793305732751	0.0127847582445846	0.203941359753605	0.0626884034706387	0.950014631920748	0.988540693740093
Colgalt1	348.724899924341	0.644365762336571	0.237210625260787	2.71642875030645	0.00659903973652177	0.199338644330647
Acap1	40.4280003530962	0.432350543291643	0.371480553839145	1.16385780850013	0.244481640324167	0.683239678416688
Zfp687	81.5687000496145	0.507249029889497	0.332403368825689	1.52600447968232	0.127008748864778	0.549453109546741
Zmym5	287.311997505735	0.127288378976065	0.326274393961462	0.390126780807383	0.696442800497322	0.925840040350136
Zbbx	172.92198001	0.0470259122953574	0.385461998737953	0.121998828546849	0.902899946025321	0.977599357984819
Tfdp1	3818.81055907708	0.279580619837625	0.258901763679722	1.07987143796936	0.280199433723887	0.715950213419724
Cct2	769.375446268264	0.364228870247904	0.278290213543631	1.30880948205101	0.190598894224135	0.630400400015469
Ccng2	40.1368672125864	-0.0487471085090354	0.436294166276982	-0.11172991132338	0.911037562009479	0.978780370856776
Ccnf	1114.2770702604	0.276264237921642	0.220852596033871	1.25089875728367	0.210971417338976	0.649052466347697
Kcnc1	6.83338998680635	0.631158325191055	1.73849939453085	0.363047768194006	0.716569201288886	NA
4933433G15Rik	31.4075438787289	-0.666266954816379	0.673110584955094	-0.989832829416623	0.322255835538156	0.744905507189262
Mitf	943.148662736113	-0.429829596625092	0.256309447179071	-1.67699474738748	0.0935435089825019	0.497851125869323
Pkd1	194.351291889837	-0.135098395544015	0.264105713968386	-0.51153151332495	0.608978927772599	0.893560737994541
Mmp20	3.72295691635839	1.84458330310287	1.81953366510785	1.01376706486688	0.310693914311071	NA
Tcl1b2	7.19258036751247	-0.034276551086341	0.98591250154694	-0.0347663215879295	0.972266075867287	NA
Nfatc1	15.2632112847663	1.3955867856561	1.13525186912647	1.22931908205528	0.218952195551943	NA
Tnk2	736.666737797884	-0.0490243408463126	0.334243949411334	-0.146672335976923	0.883390655107081	0.97351174705759
Pdlim5	1162.21063719384	-0.197660528068727	0.267756360400809	-0.738210393108295	0.46038660820343	0.827327214625458
Ints13	599.852445454903	-0.277658078667823	0.233404833935115	-1.18959866420337	0.234204171137738	0.673250422102598
Aak1	680.07154673703	-0.302517761477484	0.258473020051244	-1.17040363213734	0.241838574690118	0.680683042150253
Cryz	31.8989436660191	-0.0293340356998795	0.504442601171093	-0.058151384581276	0.953628044631698	0.988540693740093
Hus1	368.890259434942	-0.23056722891931	0.24855709697982	-0.927622794604932	0.353603269351256	0.766258694378903
Slc6a17	2.55213019419206	1.41456727889994	2.19908158446693	0.64325366047883	0.520059519474154	NA
Wbp1	37.6663545225596	0.373751336796616	0.430683417277518	0.867809908166913	0.385498405003999	0.785056437544735
Cdk2	289.125214558826	0.306198700760551	0.262648715953531	1.16581076609842	0.243690963383706	0.682024609659213
Mylpf	144.695299722442	0.707556114725554	0.460648979323065	1.53599844238302	0.124538762366575	0.545338027728759
A330093E20Rik	34.1604017997646	0.514697718401984	0.946874536715149	0.543575414106655	0.586733682178662	0.886188337693291
Nup88	576.656576409782	-0.193281855426062	0.241582033571674	-0.800067176223675	0.423671877443534	0.807557203020431
Ggps1	139.724674083284	-0.122727227135868	0.280064964336286	-0.438209854012673	0.661234165998111	0.911186840085005
Rbp7	1.31768296501312	2.14972175336831	2.15625261679696	0.996971197447935	0.318778490708918	NA
Mkrn2os	3.38434873675957	0.230029970551091	1.27560107905026	0.180330649079067	0.856892995580678	NA
Usp17le	1.4694100358992	-1.47839488568864	1.90335100102847	-0.776732659866621	0.437316513745085	NA
Tmem250-ps	68.5486362331282	0.414882178922559	0.446659659194962	0.928855271305053	0.352964095945152	0.766258694378903
Ate1	1372.50875336654	-0.209107586943713	0.25352407179741	-0.82480367825115	0.409483058076934	0.798329964017795
Papss1	137.729626657441	-0.181643176588491	0.236899536309557	-0.766751929607569	0.443229021964164	0.819791041311465
Pi4kb	263.912474812544	-0.0894389958307884	0.205870587725794	-0.434442806127874	0.663966918860888	0.911350846831975
Gid8	191.784749939427	-0.0952706354791899	0.269252170135577	-0.353834234395282	0.723463115728859	0.933414380565736
Tll2	13.668969069371	1.04254813556532	1.32004677323349	0.789781208291251	0.42965555538141	NA
Cacna1c	97.0464995037688	0.107950678775128	0.977464027765831	0.110439541209377	0.912060795557329	0.978912428874965
Zdhhc23	80.5467892249573	-0.650216865247002	0.440522471379107	-1.47601293348651	0.139940420231091	0.568415613397178
Vdr	7.18288450830702	0.335298057685084	1.0705235495504	0.313209417789925	0.754121563791357	NA
Vcp	1030.97496030526	0.199127510331401	0.189903998470252	1.04856933995834	0.294376373206614	0.724659200948898
Hsd3b7	5.25331382010437	0.380692943443819	1.04745654742328	0.363445094099909	0.716272421170535	NA
Ppp1r11	2.43102615061628	1.7367904843831	1.59899339887575	1.08617739485618	0.277400516281022	NA
Brk1	487.582953389443	-0.062447711457728	0.276874292584097	-0.22554535805725	0.821555043605251	0.958610843346508
C9orf72	85.3671321333023	-0.0980318280947511	0.317945912579838	-0.308328631430777	0.757832281845025	0.942761212615153
Zfp202	1052.80155540002	-0.0811975624153937	0.20077547948684	-0.404419716107393	0.685904104225932	0.921795928224409
Ube2w	523.983167531138	-0.424401006981688	0.31347145437804	-1.35387449496397	0.175776421822389	0.615560343260982
Kif20a	139.196964680408	0.363660485463462	0.242758582080402	1.4980334880314	0.134124550051685	0.561420683193142
Gm45871	164.551664908883	0.190430347143261	0.327698706622688	0.581114124940756	0.561163539479376	0.87764274074813
Dph3	92.0123305157291	0.698982189156847	0.350125546158792	1.99637586238806	0.0458930261278433	0.39771494565497
Ankrd31	88.7324544794055	-0.627680808545534	0.551102898906855	-1.13895392274397	0.254722373091287	0.692781623682588
Mir323	1.33282979499966	3.51202781855644	2.29690497569766	1.52902617030977	0.126257956312689	NA
Gm4961	6.64850475272183	-0.553797678122955	1.01921469632241	-0.543357233879379	0.586883864836945	NA
Stard8	27.0873519984327	-1.4762924461893	0.793584447053609	-1.8602839958248	0.0628453566195774	0.430717310427509
Tjp2	2461.37750027345	0.134057654458163	0.177427828742876	0.755561601626971	0.449912085354022	0.822873205041923
Fchsd2	431.148450609189	-0.301903115115039	0.204125239358992	-1.47900923993082	0.139137845311721	0.567523891628836
Mphosph6	358.208938248139	0.822808286756343	0.335815013020077	2.45018315100508	0.0142783566378532	0.265183547763715
Hcrtr2	80.1567514125336	0.306465969532722	0.355862447209379	0.861192216082316	0.38913218644231	0.787623433362751
Gabra4	7.98421861675942	-0.634493192402411	0.968889428600688	-0.654866462232716	0.512553734876561	NA
Fubp1	1602.64777163241	-0.135999109135552	0.233608310986511	-0.58216725492872	0.560454027329824	0.87764274074813
Bdnf	18.3696838137429	-0.0350387589308739	0.790865471512291	-0.0443043225339866	0.964661826175828	NA
Hnrnpab	312.813594404293	0.40273858521459	0.419023299002549	0.961136495687175	0.33648354155484	0.757017692069493
Rad1	327.791666377023	0.190644014904038	0.260049450649274	0.73310677806875	0.463493306409216	0.829773956563084
Ovol3	11.0656974836746	1.11621624593207	0.811696692812472	1.37516421566837	0.169080539564663	NA
Obsl1	25.347095511813	-0.100036284265595	0.709399232510757	-0.141015495479943	0.887857701043596	NA
Bmf	22.9807490568717	-0.235949085163363	0.562079642993952	-0.419778741508171	0.674647096141796	NA
Mcts1	14.4635290046176	-0.132070949431086	0.74504806770513	-0.177265004978653	0.859300237429585	NA
Ccpg1	191.613058989118	0.0614809009400729	0.291991917566695	0.21055685873918	0.833233079269004	0.962756295049173
Dnajb2	52.7565830341986	0.0258863340749353	0.394380955086392	0.0656378908288426	0.947666121626007	0.98811920067325
Nthl1	17.0355587471237	-0.0915853753368164	0.631366422475732	-0.145058989639787	0.884664297265905	NA
Kcnip4	188.87601356191	-0.427148449454081	0.394124659826216	-1.0837902140973	0.278457825102704	0.714812204858336
Pkm	4114.37683848132	0.398120461313757	0.25354830537371	1.57019570975621	0.11636958736454	0.532968934360036
Apbb1	20.719090619668	0.352316591564987	0.579149292754646	0.608334665987833	0.542965533717733	NA
Mphosph9	576.698071650181	-0.0509448690292908	0.219477425004362	-0.232118948125432	0.816445628275661	0.958394366857414
Immt	905.861949868983	-0.25395646480462	0.27067373416184	-0.9382383022535	0.34812195864547	0.764146318528537
Prlr	82.9329976808484	0.22809511882109	0.679492552399394	0.335684501641189	0.73710879423672	0.93744347043242
Enpp1	5.55842420110187	0.0097563860745351	1.08426175829109	0.00899818332605606	0.992820585331971	NA
Pmepa1	289.94223717475	0.240381293807382	0.364966751847443	0.658638883105336	0.510127687812303	0.855873847978334
Mtrr	715.663401169582	-0.0180105351158977	0.205611369484306	-0.0875950350463107	0.930198548470886	0.983020166225751
Csf3r	9.93068135599604	1.49889641882677	0.879245700743085	1.70475262780358	0.0882405699980794	NA
Sumo3	251.789499775202	0.605637257603661	0.307293262135058	1.97087711391953	0.0487379334698614	0.406926576507117
Hipk1	388.470459454669	0.0386559722391691	0.208348261805553	0.185535371901714	0.852809139083941	0.966707221256506
Brd8	1068.39506499392	0.00564328007932703	0.237800107380172	0.0237311923089467	0.981067025142886	0.995911905464334
Tmem63c	58.5096163096405	-0.346618094117196	0.401179515913339	-0.863997488326574	0.387589270315085	0.786313058624221
Apool	4.09713382485917	-0.488412695444486	1.09221799813792	-0.447175102660058	0.654748636387019	NA
Ppt2	11.0583837248214	-0.125307601254783	0.802491504555382	-0.156148196639427	0.875916208833914	NA
Pbx3	315.455334477775	-0.459248749835629	0.343519287297177	-1.33689363834274	0.181257357687308	0.624107359264453
Plpp2	20.7980381114305	0.100806224907578	0.550935021652457	0.182972984010389	0.854819216377423	NA
Kmt2b	134.423270776441	0.369172249167115	0.291866546745573	1.2648666086728	0.205919149001184	0.645940906534874
Kctd9	280.721402187232	-0.110885233923784	0.295308873641308	-0.375489000911193	0.707296825052048	0.92891994628879
Dusp28	12.5398353554015	0.925512218431553	0.841327136884126	1.10006224434791	0.271305002687803	NA
Lax1	27.8440127860461	0.265462417158658	0.475555150583521	0.558215838547699	0.576697006705161	0.881731177302145
Ikzf5	57.2094389810512	0.266913251318717	0.307746575953846	0.867315096817672	0.385769387133052	0.785391766811044
Actn1	1841.34759956103	0.340722635458259	0.179011413007829	1.90335705267773	0.0569939709865273	0.420683982531335
Rps19bp1	73.9961912702675	0.439441362756077	0.358126805712416	1.22705520990506	0.21980184078555	0.661161831521532
Slc16a13	8.93794458006647	0.163933514582965	0.821394499704629	0.199579513427367	0.841809451344746	NA
Zranb1	565.601595828698	-0.387205441653861	0.230872700390983	-1.67713827142892	0.0935154464543765	0.497851125869323
Tom1l2	305.945235005587	-0.714081373060171	0.180671466129491	-3.95237492869171	7.73793751248484e-05	0.0261807516570513
Pex10	93.398735658294	0.605510246934624	0.35524744629629	1.70447459439189	0.0882924584450839	0.489493753149997
Rad52	133.077492455929	0.0443254043212723	0.261795702805745	0.16931295604253	0.865550485658428	0.969402145093843
Traf3	274.333212647285	-0.214972813454263	0.227444359253448	-0.945166607604072	0.344573824369446	0.762239944158616
Hsp90b1	490.004266438809	0.245132219058544	0.272898259077947	0.898254975633714	0.369049630325709	0.775536991390663
Nrg1	142.52103247488	0.117462263003987	0.402985081961785	0.291480425111931	0.770683912747828	0.945435354399457
Ralbp1	635.992673966471	0.0104995481757527	0.19471691111449	0.0539221175790898	0.956997215019016	0.989094132535355
Arhgef2	319.069339275427	0.0318442728357858	0.304904247814026	0.104440240055983	0.916819990327377	0.980635978135886
Fip1l1	1330.87656132013	-0.309710844258531	0.266130092393184	-1.16375732437263	0.244522371117585	0.683239678416688
Tada2b	63.3299974605064	0.110694467589429	0.421879836397899	0.262383878154883	0.793025500768072	0.95103741072268
Wbp2	296.230562337911	0.349168258851683	0.264525148500847	1.31998133572757	0.186841249580557	0.627247837499786
Matn3	8.8389650061874	-1.18094686416353	0.705139330946828	-1.67477094573325	0.0939791814891066	NA
Gpr158	29.282472468176	0.607465007176682	0.944234191558665	0.643341464021683	0.520002556890704	0.858330913703136
Apaf1	721.748189059605	-0.142721983051123	0.333239991845679	-0.428285879676822	0.668442997967872	0.91438908900396
Grb7	88.9273902636861	0.188084263391941	0.336749188241015	0.558529225784879	0.576483053289488	0.881708852766486
Mon1b	143.150177256739	0.624185209754268	0.343996983337004	1.81450780090933	0.0695995828401508	0.447908782273863
Dipk2b	4.2894773999703	-0.539470628585845	1.40271582804505	-0.384590105707797	0.700541125843027	NA
Enox2	1074.30183848752	-0.283880027515786	0.307512726979146	-0.923148873558779	0.355929628090304	0.767371565041481
Kcnma1	113.642470114919	-0.759548893185444	0.687804375781761	-1.10430948090747	0.26945891152081	0.707429509601009
Haghl	9.36703692228412	-0.169302324680796	0.866211957673349	-0.195451382517904	0.845039594733789	NA
Orc6	502.589658225514	0.121268632827469	0.250509934072125	0.484087121241882	0.62832404087647	0.901599383018694
Camsap1	639.363792116107	-0.149750939055219	0.264516852604198	-0.566130050244072	0.571305376738623	0.879785778159893
Dst	6783.11536346723	0.164824569264147	0.219059803916176	0.752418135675944	0.451799643685798	0.824314721460428
Usp29	26.1540013568464	-0.00875364926935069	0.653804963202768	-0.0133887776355651	0.989317620190286	0.99754176127077
Slc30a4	7.42025887635641	-0.675396540131121	0.878303115084001	-0.768978873616457	0.441905852230978	NA
Slc2a12	2.41321972717769	1.39444571617991	2.1153439953752	0.659205178556587	0.509764021959536	NA
Cdk10	98.4613373085088	0.714465163883489	0.313045578279688	2.28230396292375	0.0224714007453657	0.307489293208685
Hnrnpr	675.734948368545	-0.2853002589345	0.290663908683307	-0.981546901460506	0.326323117523979	0.747904813184745
Wdr37	696.831951599215	-0.360413840795906	0.278743965394248	-1.29299244303333	0.196013672779139	0.635500524086106
Tfpt	93.5938503693532	0.360977986714155	0.344893838739686	1.04663506902079	0.295267921165101	0.725667083893307
Polg	255.904422621134	0.368253455880354	0.237838531597905	1.5483338776365	0.121541931991281	0.540272494272192
Cyba	96.8458541474465	-0.107806859194529	0.48213832753767	-0.223601512340058	0.823067386785796	0.959032457146079
Slc26a2	116.619189104854	-0.287305366818967	0.25539073622239	-1.12496393200725	0.26060431851435	0.698008046026901
Dsg2	385.382234917291	0.0166531149279766	0.243223547544042	0.0684683497799945	0.945412814148975	0.987595853225671
Htr7	9.35830467564705	1.32355498920628	1.39666701147611	0.947652502945165	0.343306388333817	NA
Vldlr	94.2651093427178	-1.07398895539805	0.530723589616916	-2.02363146543622	0.0430080849995469	0.389640951736854
Smarca2	44.1032783702452	-0.137403593419652	0.468235271557545	-0.293449899582726	0.769178288936294	0.945407719962352
Ptprk	2901.79007718338	-0.354306821926829	0.22865302384815	-1.54953919245838	0.121252157613644	0.539945531961211
Cpne9	41.0751706983	0.485160840412996	0.58140050180862	0.834469249516912	0.404016608573106	0.795508679498671
Gnas	85.9911522971614	-0.528987798890043	0.281497625799706	-1.87919097856418	0.0602184210142042	0.424891615958241
Rpusd4	178.006030059973	0.253583487526288	0.3608954286363	0.702650871706781	0.482273351170414	0.839834474180384
Ppp6r2	111.090662555057	-0.355667129819777	0.400733949143661	-0.887539302771357	0.374788615811295	0.779056309934214
Irak2	169.914423631967	0.632702661046246	0.358446223321171	1.7651257563379	0.0775426328066154	0.465861260787987
Msrb2	412.29716134299	0.447611946858634	0.308666039535652	1.45014964241615	0.14701679429269	0.576755534155411
Knl1	477.55190045938	-0.369814240449124	0.206088567338972	-1.79444325914915	0.0727424474742356	0.455433248577014
6030458C11Rik	641.51907500586	-0.31037912110353	0.222923570819099	-1.39231181325101	0.163827995784135	0.601071797513413
Smim10l1	33.606409932514	0.40887900161933	0.550584421676145	0.742627262091031	0.457707378497323	0.826351582477041
Rerg	233.029881804172	-0.683454025982965	0.294174014581431	-2.32329842918119	0.0201631261537295	0.298083754388071
Rit1	62.049461218093	0.288177462440896	0.313158981914705	0.920227357615393	0.357453960793902	0.767371565041481
Pcgf2	235.043024666732	-0.0457118204203387	0.359210687405678	-0.127256292819355	0.898737552264145	0.976337253714984
Pum2	122.578644784429	-0.299990829608777	0.328418716216739	-0.913440114085332	0.36101111623009	0.76919264364061
Pcdh11x	6.63562786289423	0.246312415091432	1.27663559363063	0.192938702571297	0.847006974182831	NA
Gm7616	1.19892956163477	-0.821091027864473	1.93386872224996	-0.42458467755204	0.67113946476504	NA
Scoc	144.948996823201	0.271958678548175	0.419977484882227	0.647555376985124	0.517272566621016	0.85705078860752
Ptger4	5.53992293491168	-0.512985792579222	0.885593972919465	-0.579256192189411	0.562416320113999	NA
Ptpn21	227.46566148308	-0.185555485985214	0.201067215949611	-0.922853012654811	0.356083809932788	0.767371565041481
Snrpa	69.5109738277357	0.91652114935758	0.367192008506919	2.49602695081614	0.0125593058940149	0.259118796366384
Mro	2.96159552071177	4.565781098258	2.69111186332887	1.69661512792344	0.0897694478482876	NA
Hspbp1	331.501727440701	0.322133577652414	0.205450509731408	1.56793759272513	0.116895697436354	0.532968934360036
Lrrn4cl	2.80799343097307	-0.845538509608534	1.28664182872647	-0.65716696809512	0.51107356243526	NA
Ptprc	4.99123880735177	0.527161347411078	2.17730798626874	0.242116113446346	0.808690192868557	NA
Opn1sw	34.2998073218018	-0.0369448970246196	0.410059069889152	-0.0900965244705027	0.92821051105973	0.982766677421388
Bckdha	203.952741519685	0.292864213219734	0.302403111696212	0.968456348140819	0.332816509625616	0.754440118200156
Bcat1	3430.45344162272	-0.0480388385972431	0.168190120587908	-0.285622237675575	0.775167469483242	0.945699966410633
Mmp23	19.6932527974441	1.27922347683494	0.800762369724314	1.59750698234652	0.110152742511652	NA
Fhod3	1474.65440236577	-0.417137123333236	0.271503826871965	-1.5363950045903	0.12444153119168	0.545338027728759
Abi1	1008.15814775021	-0.167741976164721	0.302274349848185	-0.554932882161415	0.578940569603403	0.881964238285949
Slc25a32	120.184734943339	0.142799079480985	0.30116050854144	0.474162698730253	0.635383890740101	0.903589321195379
Mbnl3	8.03114535338166	-0.00269192221649567	0.907260646967836	-0.00296708804189002	0.997632609734431	NA
Mcoln3	2.02884054072745	-0.612385470982297	2.0928172360955	-0.292612971844978	0.76981799746035	NA
Cyp4f15	6.10614440680607	3.53663025408594	1.54388688829903	2.29073145247215	0.02197895034152	NA
Zfp809	717.027370469535	0.00839381115063733	0.273794890003318	0.0306572966008811	0.975542847516178	0.994280211320302
4933406I18Rik	9.60209081555598	0.157860015270354	1.21202070467702	0.130245312362399	0.896372345799287	NA
Tmem108	264.74013741738	-0.0591899970341545	0.246182202988621	-0.240431665309658	0.809995632656173	0.958394366857414
Zfp87	33.4170122523428	0.596680695723708	0.457846764062541	1.30323230949428	0.192495462741018	0.631221042510272
Dlg1	1025.05457305184	-0.529600916682159	0.248049366439681	-2.13506256550325	0.0327558998966704	0.351278351022276
Tmem38a	77.5103522067928	0.590996186653885	0.337084687270369	1.75325729400416	0.0795578524398894	0.471655028333786
Ubxn4	217.340332295707	-0.181524884930692	0.241595583346833	-0.751358457865913	0.452436956627829	0.824314721460428
Dsg1c	3.37618602323149	-0.135631737792421	2.32436839295351	-0.058352083173906	0.953468181782215	NA
Rnf181	78.3247124786709	0.484609904748435	0.306192909927083	1.58269472948881	0.113491060178912	0.530149913376948
Ccdc59	263.292620261509	0.327816017338311	0.259694472263017	1.26231418975411	0.206835752734356	0.647014684280225
Speer5-ps1	3.01435290748586	0.81626547192738	1.46583970528742	0.556858617612167	0.577624030443034	NA
Aldh9a1	206.630383842965	0.183458573405749	0.279840689054165	0.655582195805126	0.51209298415314	0.856429999269931
Atxn7l2	58.3852150094317	0.450955985012774	0.364518174765507	1.23712894508723	0.21603921540282	0.656413234725275
Atp9a	175.237943250459	-0.1901105934274	0.267404461266924	-0.710947725130253	0.47711663010441	0.838033205231805
E130008D07Rik	6.93618095964951	0.424809445609679	1.02733595125179	0.413505869323522	0.67923602310897	NA
Acsm2	2.65945191942356	0.607638019446691	1.66783069721472	0.364328358065028	0.715612826215841	NA
Mep1b	83.0698333401309	-0.309566308016782	0.47614580865432	-0.650150232114142	0.515595184709236	0.856918893808234
Smurf2	468.40374552103	-0.435853283554002	0.291397491784725	-1.49573450644522	0.134722854410212	0.562882635657673
Dzip3	513.450408262738	-0.680773170585682	0.266165612033593	-2.55770520235259	0.0105365372303614	0.237870385072436
Bin3	14.5300496554751	-0.375879002025212	0.600961764039674	-0.625462424595115	0.531667602555958	NA
Aggf1	427.33569130041	0.424729662911593	0.221879240635778	1.9142379507635	0.0555897586665159	0.41841620530193
0610030E20Rik	82.7261919264071	0.265980988070723	0.318985710352709	0.833833552533192	0.404374785248528	0.795893511181646
Slc11a1	18.8624084297821	0.373663967647271	0.56762923913848	0.658288794661812	0.510352576857755	NA
D230017M19Rik	215.299789805938	-0.13212682987204	0.317638857344554	-0.415965574793382	0.677435193965456	0.917890851637089
4930563J15Rik	3.02758594624054	0.328652110314638	1.54264396565493	0.213044693157769	0.831292102690617	NA
Adcy10	45.1390065723879	0.0631378999235917	0.459169474178635	0.137504567429124	0.890631982752347	0.975333835354224
Elovl4	22.5567327409572	-0.628766218567625	0.465993532588588	-1.34930245721402	0.177239836705716	NA
Vash2	22.8007191811444	-0.642246253046231	0.621672232804365	-1.03309464241157	0.30155961033902	NA
Cahm	7.46580502343347	0.0999111983530828	0.865211081214245	0.115476096553071	0.908067765904216	NA
Gm11532	5.2213618850868	-0.261264191457847	0.892641398774895	-0.292686617287098	0.76976170002666	NA
Apobec3	29.2278280163602	0.497755234151793	0.526988702207477	0.94452733439402	0.344900240378095	0.762239944158616
Smox	70.0037613717993	-0.0818451043673965	0.409570005438459	-0.199831782798104	0.841612143549872	0.963650106134162
Uimc1	294.635999444993	-0.349578149511224	0.305764264272255	-1.14329302131905	0.252916951523393	0.690653323468767
4930546K05Rik	32.956367604151	0.151986998971536	0.597762116749175	0.254260005297912	0.799294695794598	0.954016893418217
Ica1l	42.6578338258083	-0.376523706938669	0.524058233729007	-0.718476846092968	0.47246331931822	0.835598271346072
Irf8	5.17746203766291	1.15230668943497	1.55925845184783	0.739009423402135	0.459901275230878	NA
Icam5	1.39739721277871	-0.437909455575626	1.66386634243537	-0.263187880184334	0.792405771817158	NA
Dnase1l1	111.296321957967	0.833103399693661	0.499883990944666	1.66659347925763	0.0955952663818104	0.49857512873706
Tspan4	83.763559536292	0.135556803108415	0.278675756115846	0.486431991780671	0.626660912743314	0.901271977777155
Zfp410	279.236536505701	-0.0509868538940807	0.238613806629012	-0.213679395230273	0.830797080464891	0.961669614050992
Ldhb	84.968746960876	-0.0820355542236234	0.735206218524781	-0.111581692532785	0.91115508860283	0.978780370856776
Nkiras1	94.3572155698012	-0.324397488187526	0.329149168128155	-0.985563749203282	0.324347234225964	0.746659630755918
Mus81	33.1177063449307	0.46545133097197	0.530415589032909	0.877521966917703	0.380203192694305	0.781511735557388
Ldah	418.877759847827	0.0805827084842647	0.245903272777825	0.327700837707319	0.743137869939533	0.938318171752904
Bspry	16.2809460751735	0.105994139021799	0.712781825028771	0.148704884580244	0.881786506759167	NA
Tatdn1	295.97689690643	-0.31973318837506	0.204551292834339	-1.56309541702092	0.118030153442858	0.534434978094355
Drd2	16.7469543759345	-0.00925353174420658	0.823023385624967	-0.0112433399898836	0.991029301612305	NA
Chaf1a	809.776204543414	0.506568908067393	0.23734165909608	2.13434468266831	0.0328145761625292	0.351278351022276
Vsig2	7.92665970407743	0.562568920427366	1.00412221158965	0.560259412583601	0.575302507413464	NA
Slc16a8	16.352852892479	-0.422014848275067	0.705334078463148	-0.598319096100666	0.549627037134146	NA
Sgk2	11.9701861895696	-0.391751157655377	0.694894400272645	-0.563756388742911	0.572919935597644	NA
Ldoc1	3.20407543297415	2.66671183189032	1.54190069242164	1.72949648767724	0.0837202745693464	NA
Prkg1	148.982657014173	-0.0542110072857011	0.466814976056088	-0.11612953753906	0.907549879610459	0.978391740506452
Glrx3	55.2061026221666	-0.0440987717593882	0.381228390955293	-0.115675465955944	0.907909751030681	0.978391740506452
Bloc1s2	80.3693638610573	0.375754160894293	0.382276663589006	0.98293774295957	0.325638080495685	0.747315481861083
Ebf1	1387.48545973318	0.202672598994788	0.256382739148329	0.790507971277789	0.429231168790296	0.811768531280781
Gm6938	66.348947786247	0.263269757972186	0.33268147389678	0.791356834176675	0.42873579169009	0.81151677175991
Zfp229	513.281424496734	-0.600622615904386	0.300528449329263	-1.99855493629601	0.0456565303202793	0.39771494565497
Cox7a2l	474.566063191292	0.310542199503703	0.27947293747233	1.11117091448058	0.26649478819164	0.703426086351469
Shcbp1	343.893952568935	-0.377403270287713	0.333209646383385	-1.13263008554524	0.257369628922023	0.69500768181199
Srpx	7.70648932928805	0.435090450329132	1.07024149918034	0.406534834112069	0.684349667592464	NA
Pigp	683.817053060554	0.0949776941542732	0.432514125405451	0.219594433049414	0.826187027376563	0.960767838141557
Pcdh9	43.2383857363949	-0.0447680583137787	0.844408025217757	-0.0530170924207332	0.957718289083445	0.989094132535355
Pik3r3	69.422017406837	-0.00662266509324679	0.365234101711845	-0.0181326581012192	0.985533024833124	0.996835655638597
Cblif	3.09691105136823	0.442769161000521	1.68465754927868	0.262824430514143	0.792685904498214	NA
Rp9	220.763218873076	-0.178019081591594	0.219348145624647	-0.811582341326119	0.417031327317806	0.802991587481716
Nemf	742.451952450584	-0.230278917381656	0.265037665223691	-0.868853554030899	0.384927236574662	0.784863939500711
Gm2762	3.27394144926419	0.461199046315717	1.47498029182517	0.312681497421921	0.754522654120368	NA
Kmt5b	197.145239805889	-0.0220372691334264	0.22953437628617	-0.0960085782791488	0.923513759556791	0.981945535282376
Suv39h1	477.262730588109	0.00793817072489524	0.226715071737975	0.0350138641601638	0.972068685651223	0.993305476168606
Stag2	189.332597624444	-0.160397152723054	0.388854086130994	-0.412486735883291	0.679982700795836	0.918825279352946
Mgat4e	12.4967549501413	-0.717462536009511	0.653783289508318	-1.09740115344502	0.272466069430137	NA
Nol4l	171.662392897457	0.192976237246888	0.499987436645129	0.385962172453254	0.699524684238042	0.926700535399673
Tor1aip2	1124.73489262858	-0.0121877091213822	0.249687774392247	-0.0488117976582864	0.961069280211189	0.99001991837381
Ktn1	1228.24873089946	-0.0456137437241102	0.286804390717825	-0.15904130201754	0.8736363336324	0.97145880374966
Unc5d	134.137716843261	0.293803685368513	0.539751157723631	0.544331737253909	0.586213210948723	0.885767154117584
Miga1	683.728750169323	-0.365008226009673	0.175141635750673	-2.08407455169191	0.037153386460433	0.370449312934491
Setd3	693.81255123394	-0.097843697543582	0.311071178451433	-0.314537971761528	0.753112481450658	0.941019330725726
Capn12	29.5782907696026	0.133472960981295	0.585554349429193	0.227942907624896	0.819690625173632	0.958610843346508
Mrpl52	67.799389616243	0.907305384365345	0.42985961523959	2.11070161559522	0.0347979670473048	0.361966686076096
Gpr180	99.3726487702756	-0.13220945734102	0.354148031306284	-0.373316934315185	0.708912574251994	0.929537466567286
Dr1	144.724549535358	0.177185055085188	0.333625460249814	0.531089728441331	0.595356601731445	0.888796849453848
Zfand2b	50.0657311891508	0.784776986012507	0.380087700989287	2.06472607235093	0.0389489262079647	0.374939975971578
Lman2	513.742245227757	0.423310075146717	0.260438911240643	1.62537185065861	0.104083350115556	0.514322811619962
Cmc2	377.882132704348	-0.0484938522400158	0.214118526859292	-0.226481346342737	0.820827065803288	0.958610843346508
Carhsp1	191.526698101253	0.217962626257018	0.230142929420857	0.947075049429108	0.343600537654298	0.762239944158616
Pdgfrl	54.3627941444111	-0.197661694813945	0.458590368868679	-0.43102016141675	0.666453710898883	0.912551083488339
Zfp385a	108.478363046109	0.935023454209924	0.394950319820104	2.36744574516566	0.0179113459684134	0.285848705388023
Nde1	508.552148191356	-0.148848085602624	0.243882581348269	-0.61032684162903	0.541645319660283	0.868567784254133
1700111N16Rik	19.6263161240831	0.996569703449129	0.772606159202837	1.28988060938755	0.197092114248915	NA
Zmynd10	1.23921084176411	0.784417666156877	1.94375805032314	0.403557256535336	0.686538322735713	NA
Gm35978	2.80123425169369	1.19280781890848	1.51306281635094	0.7883399195449	0.430497903425617	NA
Cd46	13.1894922596357	-0.691084256842703	0.73103811058661	-0.945346414687127	0.344482049525717	NA
Eif3k	582.21688250969	0.6752651195053	0.228146135911953	2.9597920508542	0.00307846760093061	0.139332995786658
Fez2	211.126570013673	-0.16703638228438	0.208677541643268	-0.800452128048966	0.423448889191845	0.807557203020431
Tdrd3	503.998102295655	-0.468352769046881	0.272874859035711	-1.71636467610814	0.0860953175790401	0.484421698623794
Septin4	18.0229372709794	0.402891791197637	0.753370772443871	0.534785534472873	0.592798166965047	NA
Sh3bp5l	232.944423372531	-0.473086208963312	0.234552485743101	-2.01697375947433	0.0436982517735199	0.391611953497801
Apba2	39.0333971082155	-0.690028176088999	0.843849997129051	-0.817714260160709	0.4135203658655	0.800202693882293
Cpsf4	371.606524056224	0.620176672083218	0.252312665306264	2.45796885118878	0.0139725292522671	0.26188504672394
Nlrp5	5.14320817956076	-1.01444005921691	1.85054803686406	-0.54818358616401	0.583565851347067	NA
Abhd12	461.95703828452	-0.0642034615893168	0.18613762643139	-0.344924681915303	0.730150994532841	0.936365883348934
Tbx6	30.8933008612638	0.395358384532247	0.529346587583818	0.746880009818984	0.455135993608864	0.824933933279259
Gm10451	101.619712583203	-0.171960518958723	0.314149439627528	-0.54738445232501	0.584114634513611	0.884837975387514
Slc24a3	22.4108790135276	-0.00849302775929452	1.14497718881891	-0.00741763927022464	0.994081634421499	NA
Cdc123	657.613166707001	-0.224863053167871	0.20226557043945	-1.11172184509368	0.266257764288081	0.70314504459701
Scml4	14.1042185340503	-0.184189742327505	0.749013264691838	-0.24590985368368	0.805752015878054	NA
Chrdl1	4.49330876607131	2.10839342103041	1.46000979640336	1.44409539321195	0.148712143770094	NA
Ppfia2	16.0102843315329	0.672569381470193	1.19710372345253	0.561830498305074	0.574231510640279	NA
Cpsf7	774.521797611991	-0.0613357930194327	0.257020506378725	-0.238641631687758	0.811383480205648	0.958394366857414
Rps21	307.242595235877	0.548119617786986	0.504987333907304	1.08541260539338	0.277738951888247	0.714812204858336
Cdk11b	505.06850158709	0.135663684382167	0.208527220434109	0.650580217296064	0.515317503999471	0.856918893808234
Hnrnpc	1983.7904134725	-0.156930758893451	0.216681561242681	-0.724246022566222	0.468914708644224	0.833110546184329
Stard13	29.41066081466	-0.807284036984813	0.750773029995043	-1.07527042758867	0.282253672099829	0.71679577041887
Lysmd4	37.1298155293177	0.247233312956931	0.49321875743261	0.501265025369014	0.616184616193404	0.897463739392054
Zkscan8	213.990399535633	-0.608659002256756	0.367425087160159	-1.65655265121144	0.0976099518824409	0.500369200666237
Prom1	252.611460335653	-0.363851410585957	0.32634211105961	-1.11493858210501	0.264876741792537	0.701714878504386
Fyb2	46.6521555120845	0.210443924371249	0.4951412141708	0.425017991531312	0.67082355925671	0.914667532969867
Nsfl1c	410.71900459625	0.207919719074958	0.26494293750375	0.784771698517214	0.432587436401971	0.814045331559498
Atp6v0e	270.252011522932	0.198268888703342	0.212515284363188	0.932962959805288	0.350839093135752	0.765442935802004
6330403K07Rik	6.91089869931876	-0.503190078819955	1.16992361714058	-0.430105069636772	0.667119212405832	NA
Abcc2	15.1877858535391	0.600511854992825	0.805363403998793	0.74564085232972	0.455884397869249	NA
Adat1	753.119679874385	-0.0632780146044104	0.217873982935292	-0.290434010302202	0.771484227978148	0.945435354399457
Slc25a13	3950.47654734444	-0.0111415740230695	0.184056953394106	-0.0605332959044093	0.951730898165308	0.988540693740093
Sema4a	30.1572415816582	-0.0533926609862769	0.473891673277499	-0.112668493660178	0.910293380577637	0.978780370856776
Chek2	835.227850308887	-0.0986998305027044	0.412143888128627	-0.239479059002571	0.81073413260529	0.958394366857414
Keap1	145.497843736565	0.341535023413138	0.345333756531982	0.9889998210514	0.322663229221482	0.745065017186239
Klf13	1691.61119522659	0.139302302707987	0.196100488747378	0.710361833352899	0.477479784699315	0.838124544151348
Reck	103.677547346995	-0.619634629866929	0.307793712153002	-2.01314908460155	0.0440989477544633	0.39293916679644
Pld5	25.6595630481752	1.46406289187551	1.11796323013492	1.30958054112283	0.190337774800724	NA
1700027A15Rik	4.93458654459367	-0.209049529824845	1.27365801720632	-0.164133171542688	0.869626308797308	NA
Myo18a	403.679136483814	-0.399933511040971	0.305104944596682	-1.31080639014108	0.189923183095723	0.630400400015469
Prrg1	332.502589934535	-0.662713987664542	0.364905873943486	-1.81612310183634	0.0693514906643524	0.447908782273863
Arhgap24	32.3539240477781	0.107671252498295	0.783237412898157	0.137469496126196	0.89065970237388	0.975333835354224
Cd72	8.53121543314745	0.304990288974729	1.27668617771948	0.23889213676577	0.811189223011473	NA
Catsperg1	21.5950499950032	-0.45781335872747	0.524416116653954	-0.872996355734748	0.382665064073708	NA
Fh1	472.230501593139	-0.0287049583966504	0.220272992692075	-0.130315378412177	0.896316913606159	0.976145149216995
Fkbp7	24.8065503227782	0.194641854750076	0.447863601263024	0.434600744961556	0.663852254198512	NA
Cd300a	2.23219941114225	-1.5881028290462	1.49623633961745	-1.06139838138956	0.28850889219938	NA
Hivep2	267.513568131978	-0.241691471635916	0.278928285380367	-0.866500402805431	0.386215805571411	0.785855054328531
Cgrrf1	21.2435844788169	-0.881645798060147	0.598322584401491	-1.47352919820345	0.14060839671527	NA
2210408F21Rik	18.5175054993888	0.799182325578689	0.675641578295539	1.18284953332033	0.236868785526084	NA
Akt1	135.989342693463	0.228750943313992	0.36670010719826	0.623809316724076	0.532752820315514	0.865035979899604
Efna3	10.2232149060585	1.05823005029922	0.952537568723796	1.11095885878499	0.266586058453158	NA
Plpp1	1295.1898175083	-0.118979769235477	0.187135427900178	-0.635794999218122	0.524910047331606	0.861284239125066
Dgcr2	891.812894876668	-0.252894181806467	0.15294244491256	-1.65352516726833	0.0982240284281949	0.502204869194668
Ptn	202.921913711757	5.38927043371038	0.621389758266967	8.67293089725336	4.21137548216154e-18	4.53649366938441e-14
Twf1	415.77149934746	0.271610421288846	0.266951101948128	1.01745383070801	0.308937585052953	0.735592901366495
Ptgs1	21.9512318474306	0.244153676021498	0.664809814621441	0.367253416919733	0.713429997845174	NA
Ptgis	24.3163135060118	-0.0564466197048459	0.536279405582784	-0.105255989913512	0.916172683885676	NA
Cst7	16.168132425239	-0.22884523192878	0.615297801100743	-0.371925970675314	0.709947968197051	NA
Plxna2	48.503373900613	-0.525537066329203	0.466497739826248	-1.12655865497857	0.259929128100852	0.697764688725131
Etaa1os	4.38764099461146	-0.0387615784420455	1.25663509258649	-0.0308455323830435	0.975392728088985	NA
Trip10	329.685490259234	0.385864592620179	0.308469020326505	1.25090225336649	0.210970141663584	0.649052466347697
Gusb	81.6644669583537	0.017730491526399	0.288815538377803	0.0613903657191931	0.951048324931291	0.988540693740093
BC055324	555.457136814703	-0.324302397550222	0.29210954629793	-1.11020814506164	0.266909343742012	0.703830465309414
Sowahb	7.2106083489703	0.965996989781063	0.998343097610315	0.967600208879415	0.33324407291506	NA
Dmrt2	2.77097802114897	1.17990460655368	1.37773744600947	0.856407445388959	0.391772447833666	NA
Nlrp3	4.16479785787835	-0.727671839152441	1.761004628222	-0.41321404128684	0.679449801544653	NA
Shisa4	1.71998848909918	-0.131906949894567	1.71714071217323	-0.0768177872433205	0.938768500375654	NA
Sgms1	23.4813561436005	-0.208305121887742	0.467983217069407	-0.445112376448424	0.656238545170237	NA
Ctnna2	48.2199558655579	0.790405152577035	1.22210984917915	0.646754588474941	0.51779078706847	0.857439255695858
Map3k13	61.3664981493871	-0.0463294776598263	0.512168027501135	-0.090457574803854	0.927923606089915	0.982766677421388
Dip2b	506.05125159269	-0.0970344231314898	0.206960846898159	-0.468854010726186	0.639173990703757	0.905126005505112
1700128A07Rik	2.95981552757637	0.0977100817649921	1.82994660863967	0.0533950451361131	0.957417152991658	NA
Fbxo44	35.5601170682017	0.249279093037558	0.442630611690887	0.563176351688126	0.573314804355724	0.880337459407454
Ifi202b	2.03296961474114	-1.87291645116395	2.55724827677381	-0.732395234430191	0.463927366667241	NA
Ap5z1	141.487683057808	0.529246262836737	0.354316877768789	1.49370886921762	0.135251729356066	0.562882635657673
Fbxw8	413.688084162792	-0.251707833240791	0.312898655827245	-0.804438844824446	0.421143574803864	0.805926201418942
Pax2	8.45944133726228	0.964245717819158	1.24475328857733	0.774648058107344	0.438547651373388	NA
Dna2	322.80532921788	0.31035100333122	0.213443881725711	1.45401686298997	0.145941631051006	0.575934530790891
Kdm5b	1632.85667257627	-0.239547119332124	0.218157570182815	-1.09804633014287	0.272184259123335	0.708989033453792
Supt3	415.898972664201	-0.311684041801527	0.295418267563359	-1.05506015038383	0.291397815772561	0.722710980667372
Esrrb	5879.02710421487	0.163016149844568	0.22461553821244	0.725756335211272	0.467988159390242	0.832605037201206
Chchd7	123.147280765837	-0.00250474439020664	0.280629643317228	-0.00892544479834314	0.99287861994965	0.997824844040283
Rxrb	43.3422989917004	0.372532632768261	0.394152171851481	0.9451492580095	0.344582680553932	0.762239944158616
Cadps2	406.085639136748	-0.242621673631543	0.320554931199011	-0.756880178770096	0.449121651393875	0.822873205041923
Gabpb1	466.104444944576	-0.0822176419584503	0.226265084599174	-0.363368666023297	0.716329505320282	0.93163920526901
Dll3	2.46708448007806	-1.443272442373	1.41749072490221	-1.01818827948421	0.308588488321403	NA
Fam57a	33.1629566304911	-0.384893437154398	0.401575413437222	-0.958458671211872	0.337831522160825	0.758243444948861
Mettl7a1	8.78569788296717	0.344967824778897	0.909940662028104	0.379110242210764	0.704606000843199	NA
Ckmt1	6.88660150918403	1.384805907645	0.95779347102986	1.44582934581502	0.148225072975114	NA
Gm4788	6.9591991463686	-0.502894192927864	1.32981532126523	-0.378168445562347	0.705305464696998	NA
Spag7	133.977987929953	0.464566218929361	0.377410079178122	1.23093219964087	0.218348223375715	0.659300975145429
Gal3st1	8.15208925577662	-0.253083856596555	0.933255020527284	-0.271184029048741	0.786249495873696	NA
Gpr68	23.2890904373351	-0.174599964014586	0.80180884510491	-0.217757592823438	0.827617987653324	NA
Golph3l	136.990161645739	-0.383130220156845	0.257436760836528	-1.48824984789229	0.13668501573041	0.564343039267141
Sptan1	681.718779978581	0.453944369205628	0.206623898079003	2.19695966161698	0.0280233272496174	0.335641517656929
Slx1b	112.783672421683	0.092845654342411	0.296974862928812	0.312638091408656	0.754555635018842	0.941604911408151
Rprd2	849.816587517575	-0.000716090385163183	0.159332111261985	-0.00449432559131621	0.996414059071519	0.998639025336659
Edem3	381.057149005812	-0.289623682383424	0.367132672939564	-0.788880161671421	0.430182051609837	0.812540953873604
Kir3dl1	2.06032391023916	-0.406439950307362	2.31160874940233	-0.175825580523714	0.860430972349739	NA
Pcsk1n	2.43598156686009	0.203762923432206	1.35004044147468	0.15093097745252	0.880030163923508	NA
Gpr162	13.3626919348151	0.716119575045801	0.679538049572995	1.05383293179211	0.291959413317172	NA
Syk	273.356815428992	-0.266624891904572	0.23619525284184	-1.12883255991223	0.2589684745048	0.696879442259731
Frmd4b	178.375058741064	0.00569054169676817	0.266116761809704	0.0213836274651402	0.982939633970652	0.996538892906529
Pomt1	141.942933238586	0.0167218359961233	0.258860674504502	0.0645978228563737	0.948494218200112	0.988540693740093
Mpp4	15.0458835553017	0.334245708665732	0.638694373367806	0.523326527683765	0.600747043524887	NA
Chst10	29.7919069989895	-0.542250723106393	0.561308972203912	-0.966046776300958	0.334020775214544	0.755104258260454
Abcc10	90.8907307129215	0.00212830666646984	0.349494484904207	0.00608967167837624	0.995141175018343	0.998292115598584
Chd6	1509.02428352776	-0.252856167886484	0.206445458827368	-1.22480857328	0.220647353998183	0.662249455912072
Tyms	842.50628952855	0.300349414929988	0.199347449547975	1.50666294257106	0.131897074809521	0.558354850889269
4930447J18Rik	4.11448661679294	1.16082063845984	1.53011121616896	0.758651153062108	0.448061264291794	NA
Fam131b	11.5920016385571	0.468776359426671	1.11887692404629	0.418970442013762	0.675237734403723	NA
Vmn2r56	4.18074565057848	1.1971776684377	1.50331092762867	0.796360650638081	0.425822442558642	NA
Aicda	2.40387411321908	2.84333392616598	2.13393500893397	1.33243698344234	0.182716636004482	NA
Ahrr	16.8718915514141	0.611565366557378	0.757661135670279	0.807175315936385	0.419565484910384	NA
Zbtb17	312.02114961728	0.306748456199859	0.231875131876484	1.32290364092713	0.18586742437842	0.627127819013852
Gm21992	2505.28381178594	-0.119927842647301	0.308601935966068	-0.38861662442872	0.697559767091417	0.926296081251077
Sergef	506.871395162823	-0.332044951854367	0.307649457257012	-1.07929640056857	0.280455616975189	0.716053772349909
Armc3	10.6983494151128	1.8911153638143	1.59652549897146	1.1845193609702	0.236207536867104	NA
Gm10790	3.38797840057613	1.09649624808182	2.2712033506944	0.482782066936708	0.629250485265829	NA
A730082K24Rik	251.497798737793	-0.227475438500633	0.502096035654563	-0.453051652168658	0.650511548368939	0.908816028875705
Mettl26	2.35455919849104	-0.019492023981352	1.45636784740975	-0.0133839977420676	0.989321433651818	NA
Acbd6	589.805769311763	-0.0612871727478427	0.261621499794594	-0.234258930538817	0.814783967553738	0.958394366857414
Ccdc88c	1485.88071236948	0.281257089134778	0.24408624229275	1.15228571054589	0.249203686901319	0.687799692982039
Nudcd2	285.676968534937	-0.395287420255525	0.281962379280482	-1.40191546568811	0.160940491576532	0.597099641882668
Zmynd19	434.686981018037	0.380161483297711	0.318015348332806	1.19541866545343	0.231923496571174	0.673250422102598
Tmprss13	3.30464197305842	-0.795198820428613	1.58028220556287	-0.503200515470828	0.614823302438403	NA
Odr4	116.070797291186	0.00274715684240312	0.298279753650333	0.009210001043596	0.992651586249604	0.997824844040283
Elovl1	29.0563820625369	0.197227861277329	0.50047712599029	0.394079671247864	0.693522219130007	0.925049782843318
Nfatc4	78.9416434114376	0.366090201212156	0.401964994070825	0.91075145003212	0.362426348512297	0.769418292649022
Camta2	56.1906224250878	0.0322493057260205	0.368424421921846	0.0875330293192712	0.93024783257857	0.983020166225751
Ephx2	355.541077891154	-0.407134690852183	0.274870405787658	-1.48118779715668	0.138556537051681	0.567071055137048
Hdac9	44.1672272422662	-1.27884330943136	0.674792487204493	-1.89516530441723	0.0580705051390554	0.42105094720954
Styxl1	7.5966579599302	-0.100335842745638	0.985976629285579	-0.101762901640316	0.91894487293518	NA
Pex5	264.199142866269	0.0693496173555904	0.372123829155583	0.186361667601232	0.852161150620358	0.966707221256506
Coq3	134.932864754723	-0.742389560965649	0.334891329277077	-2.21680735230808	0.0266362588877269	0.332227439696425
Chrd	6.90093036438524	-0.00378026150334009	1.07590486173796	-0.00351356484925039	0.997196586621492	NA
Dync1i2	423.155009925491	-0.261754604580123	0.27079280533852	-0.966623187247912	0.333732438814608	0.754852374956571
Dennd2d	7.91492048710913	-0.534663437552088	0.788540077481376	-0.678042185578976	0.497744945989794	NA
Gm15290	29.421473778157	-1.20324975335901	0.671957519717915	-1.79066342447381	0.073347322443469	0.455840628291965
Sh2d3c	11.519245733367	0.273498233784108	0.845817013687232	0.323353904400465	0.746427234878115	NA
Gm1673	1.93533992642297	0.168070847405094	1.71468301272041	0.0980186111125246	0.921917514999348	NA
Pard6a	12.2373183861646	0.356908673285856	0.649324586388366	0.549661418599643	0.582551624017749	NA
Srgap2	1456.70890040665	-0.571635737004164	0.171640604251158	-3.33042253899142	0.000867142866471113	0.0872981200598651
Nrip1	570.6414591945	0.0556551226000857	0.184590694826923	0.30150556967278	0.763029003511823	0.94410158808056
Tes	59.577654865158	0.966963029677658	0.470407128132788	2.05558753651518	0.0398222901585972	0.377132814485112
Dnph1	64.3981208796737	0.264337532858512	0.375675334609567	0.703632920519613	0.481661404353241	0.83933995760971
Fbh1	253.913714478394	-0.263810329181723	0.22223012870629	-1.18710424512415	0.235186504095173	0.674142901041299
Rpl15	456.338980000989	0.401270040754505	0.272596392688067	1.47202990031376	0.141012803458018	0.569687861933177
Sh3tc1	494.134907468045	0.334517434443653	0.255793047599259	1.30776593649929	0.190952711175517	0.630400400015469
Slc7a4	1.15413475657461	0.112748256392179	2.11381993535025	0.0533386285684248	0.957462102845363	NA
Ghitm	693.201526577665	-0.347507275637716	0.224528370203407	-1.54772100881015	0.12168948169795	0.540329388643988
Atp2b1	1414.55300978928	-0.0344752573633409	0.246268040813736	-0.139990789098843	0.888667267957953	0.974959995467746
Lrriq1	16.6647467108656	-0.461014878149237	0.87683553622272	-0.525771206918942	0.599047182271759	NA
Sgtb	149.851959341785	-0.111360062486737	0.274251909395278	-0.406050272292671	0.684705662646359	0.921150168356011
Zfp532	1283.75616352171	0.071323624105522	0.178356283124738	0.399894093193454	0.689234523060485	0.92320944317374
Tnks2	1272.64915446153	-0.0323793663474	0.221848553014	-0.145952569478137	0.883958831437537	0.97351174705759
Mbtps1	2285.23077394509	0.354676967279045	0.150476074517966	2.35703229510216	0.0184216446848056	0.289268158228463
Cyp4f16	175.135601173459	-0.34598503560933	0.236033992268613	-1.4658271560123	0.142695380911581	0.571457792168366
Toporsl	5.71577156451099	-0.814488941972923	0.948653484225266	-0.858573710545204	0.390575747426899	NA
Prpf38b	780.855161955193	-0.0369726438062373	0.305121112300746	-0.121173666179464	0.903553481743005	0.977599357984819
B4gat1	7.23581060010816	1.82777910084917	0.966244545407554	1.89163199889344	0.0585400293598108	NA
Rcor3	4.99228509004056	-0.265828472102416	1.02323936340056	-0.259791092495679	0.795024922271971	NA
Man2a2	51.5668904999111	0.590979480575209	0.450437474269316	1.31201224217385	0.189516003982237	0.630400400015469
Gm1715	17.7036624591195	-0.532561467540499	0.973998153725923	-0.546778723864356	0.584530761847934	NA
St6gal1	126.30984289673	-0.0654547265829988	0.36501411772027	-0.179321082131843	0.857685594001264	0.967433639394953
Fam227a	19.0511510663853	0.139170290060937	0.739128372798348	0.188289741244862	0.850649526830615	NA
Arap2	142.093749743161	-0.689784594489215	0.239076675899584	-2.88520238075811	0.00391162115982439	0.157812670912466
Diaph1	885.90005784475	0.150155796976033	0.219727676672997	0.683372250822538	0.494371649906645	0.845892650596341
Pkp1	3.72429717783521	2.70917557496131	3.91036719621135	0.692818714719723	0.488423326058627	NA
Gfra2	44.1022900750753	0.935627660888128	0.514574658302132	1.81825444722693	0.0690252516583348	0.447908782273863
Crim1	133.285585222769	-0.672861213587923	0.388202066926428	-1.73327571106272	0.0830466757315413	0.479666912053706
Pde4b	75.4797616294851	0.588400621641918	0.52605774630233	1.11850956625541	0.26334942314517	0.700549167738245
4933405L10Rik	2.08144512902863	-0.716580081124356	1.50511832681872	-0.476095512463096	0.634006333896132	NA
Fbrsl1	2000.02354107549	0.190299016860474	0.256273057869248	0.742563492404128	0.457745998202795	0.826351582477041
Phka2	473.376169413652	-0.131304931717252	0.235783162566692	-0.556888499958566	0.57760361232896	0.881731177302145
Eif2ak4	157.139676412628	0.154194521247264	0.219650095371115	0.70200070246608	0.482678725366762	0.839834474180384
Cpq	286.169464406738	0.230862302107851	0.216290332686015	1.06737226412699	0.285803767858959	0.718310356364141
Cdadc1	68.8941138904039	0.0178490867224524	0.372763079249539	0.047883193685348	0.961809333522071	0.990403416566269
2310016D03Rik	1.9835093696576	0.676706390306732	1.79161427073178	0.377707635712419	0.705647794819977	NA
Axin1	397.994969974656	-0.000586687349409707	0.250350825337248	-0.00234346081591454	0.998130190507575	0.999429114347239
Arrdc1	54.4904316597146	-0.145930515032972	0.31424332153192	-0.464387005335765	0.642370498489066	0.906102377635166
Septin2	719.91771255288	-0.151668262769445	0.282454894314153	-0.536964541321616	0.591292107404798	0.887915061802745
Mettl14	339.183979188833	-0.0897987356010563	0.199275402145639	-0.450626292227616	0.652258913766717	0.908816028875705
Pcnp	664.724043207925	-0.284259820637684	0.284679086940411	-0.998527231813078	0.318023766278865	0.742469009613336
Kcnc4	4.27950658569556	-0.90444475292338	1.11997708021093	-0.80755648388183	0.419345946133544	NA
Paip2	372.367834679491	-0.239473760214197	0.255818532665126	-0.936107942295466	0.349217614188542	0.765241601548783
Trim30a	2.83069905672769	0.693651705412087	1.79055275908309	0.387395290026133	0.698463590137496	NA
Plcb4	1266.84107793609	-0.167549501619161	0.195175175794138	-0.858457029370805	0.390640148451122	0.787757331944897
Pak1	596.415535032538	-0.16973736611087	0.292819575173218	-0.579665365645248	0.562140303679533	0.87764274074813
Zfp948	282.695286579105	-0.223313618070795	0.310035304530748	-0.720284479887829	0.471349858513652	0.835485851013509
Kcnj9	5.80398787396826	-0.353736513677826	0.958646169677717	-0.368995907840269	0.712130774956863	NA
Kcnj4	18.8479485969919	-0.817091660443996	0.656501130200412	-1.24461577117858	0.213273020323665	NA
Kcnj3	10.4979289839896	0.534921534103209	1.11893134515417	0.478064660910456	0.632604183567778	NA
Ppfibp2	248.001893997266	-0.532371106079996	0.293024011013585	-1.81681734625943	0.0692450858579043	0.447908782273863
Uspl1	829.684720218877	-0.00175244244831777	0.308068879941769	-0.00568847605979875	0.99546127725531	0.998520241977297
Ptpre	34.8806562395726	-0.338902697501522	0.803600003773427	-0.421730582267486	0.673221679458349	0.916343686015331
Amer1	192.274658189654	-0.250136981554901	0.237051533993444	-1.05520085586883	0.291333472820358	0.722710980667372
Nr2f6	53.1562145184921	0.163107217068469	0.414744328550388	0.393271723904122	0.694118800255445	0.925049782843318
Epn2	1062.31575187332	-0.291646988770654	0.275097028302116	-1.06016044800878	0.289071611435843	0.721234825988559
Ehbp1	1008.29718675873	-0.612414256413874	0.21297090542979	-2.8755770896404	0.00403289652501355	0.161154138909292
Apoe	308.914702271385	0.998823105384228	0.837506130907272	1.1926158729157	0.233019846507142	0.673250422102598
Tnfrsf8	28.1132710063104	-0.223229437273616	0.624093523954435	-0.357685873519678	0.720578405934314	0.93238085149843
Kif2a	596.519124112505	0.0475493583654911	0.277128228460042	0.171578906377439	0.863768591777467	0.968979150889913
Tctex1d2	23.8486889868094	-1.24222921653688	0.576756929163351	-2.15381758540615	0.0312544800658173	NA
Gnrhr	2.83650180824125	0.952222515539064	1.49831922284789	0.635527130012492	0.525084678296225	NA
Srsf5	434.621515156298	0.142904053590334	0.316645638069139	0.451305928171766	0.651769072842322	0.908816028875705
Col6a1	3.08707621324663	2.13591610225736	2.23624294850226	0.955135980948717	0.339508935322301	NA
Sytl3	40.9359697213307	0.418851422856083	0.686654480808909	0.609988625374813	0.541869342477839	0.868567784254133
Zfr2	27.7237660909951	0.366040371116289	0.511220032627876	0.716013355804338	0.473983102100191	0.836048137518136
Gm6936	2.60305809532634	0.0989082425400816	1.3002192033466	0.0760704366506078	0.939363060105857	NA
Gm12866	31.110280656619	-0.690465165962659	0.482171926022824	-1.43198956367687	0.152146808098915	0.585330506014824
Gm10778	299.98778884084	-0.236815970396896	0.353935813161909	-0.669092986892976	0.50343616335645	0.851470301723298
Ercc6	363.025532224364	0.0678914959349747	0.304795599774263	0.222744344030085	0.823734486701938	0.959375920721513
Eif5	423.63145199367	0.20527997373412	0.196148155855652	1.04655571620662	0.295304535198789	0.725667083893307
Rin1	13.8737157985008	0.24619440755526	0.692124543189981	0.355708246409754	0.722059068704932	NA
Plekhg4	2.55109667921565	0.61292708918887	1.84696941462384	0.3318555707181	0.739998320361148	NA
Palb2	373.536369434016	-0.386296328354318	0.224226882912164	-1.72279221535467	0.0849261070416756	0.481201597025887
Rars2	200.342775659916	-0.667308615461532	0.290325437295463	-2.29848483714644	0.0215342099060721	0.302266859390092
Tmcc3	36.0165113861777	-0.0798516669648619	0.605735056825669	-0.13182606168334	0.895121872201526	0.976145149216995
Ano2	21.4524610477592	0.898423406934419	1.20382012645884	0.74631033921756	0.455479967159114	NA
Dpysl3	53.4739750579395	0.237153945080009	0.654696865073185	0.362234734472876	0.71717662517131	0.931662646735047
Eif2ak1	206.799728114753	0.160685303537856	0.255515685488433	0.628866690632697	0.529436334574776	0.863608238714226
Mmp28	2.27700689850726	-0.508888155626529	1.99859455010766	-0.254623007752681	0.799014287145911	NA
Rab3d	9.90474314836717	-0.176708932299003	0.867813228047421	-0.203625534375176	0.838646137635559	NA
Tnrc6a	1034.34392746815	-0.295803794855274	0.315284119106333	-0.938213430139535	0.348134737885916	0.764146318528537
Capn5	348.915717740883	0.410678262327751	0.30749092929906	1.33557846166036	0.181687093919997	0.624107359264453
Nptn	728.927182006925	-0.172169343092575	0.337844945755605	-0.509610533635513	0.610324342697044	0.893768704319922
Slc25a44	172.056317910681	0.408861574815345	0.310998070460157	1.31467559978873	0.188618950394592	0.630400400015469
Slc25a45	3.45745251525234	0.515690885705828	1.21010394952338	0.426154204280503	0.669995485108872	NA
Slc10a1	197.938051906092	-0.108279116763913	0.285870739699008	-0.378769498682935	0.704859039180227	0.928302313539798
Lpxn	20.7074582442709	0.809162814214093	0.573051256019689	1.4120251996905	0.157942541393779	NA
Poc1b	376.600799153016	0.0275955790531867	0.253826995383888	0.108718062125154	0.913426115269326	0.979408223356747
Acd	73.325422734296	0.911214506345735	0.437117131336092	2.08460030738333	0.037105596572594	0.370449312934491
Tesc	17.1429061151617	0.135587975570272	0.695811847600107	0.194862987800398	0.845500210161197	NA
Alkbh2	120.822798022987	0.780641467721461	0.384330892154755	2.03117023288132	0.0422377288883526	0.387863296649091
Dhx32	420.921077634354	0.197151597241195	0.172531456808165	1.14269942935916	0.253163406817254	0.690768749939668
Wsb1	448.045204051958	-0.55908865642728	0.225896218973344	-2.47498014339609	0.0133243583706001	0.259668109496802
Mtmr14	280.63723498303	-0.0699911393760022	0.242423728378654	-0.288714062126293	0.772800200737744	0.945435354399457
Ap5s1	20.5682942352714	0.211419844928996	0.56802562797731	0.372201243246442	0.709743020511252	NA
Glis2	242.452165865648	0.34037894330631	0.461556732287665	0.737458517004513	0.460843561116102	0.827866878732173
Gm13483	19.4858266078814	0.145075670915272	0.586271847541003	0.24745460919497	0.804556415885702	NA
Cyp4f37	6.2053954494665	-0.148859350046808	0.848014439994206	-0.175538697251223	0.860656366794247	NA
Tmem9	184.455840764714	0.100273819859067	0.256990508417675	0.390184915686056	0.696399814962508	0.925840040350136
Bmp1	5.59134526486216	0.30841730676858	1.18495672425969	0.260277274650064	0.794649900866049	NA
Nsmce4a	439.356793182421	0.242732888933032	0.212842591289795	1.14043381760251	0.254105610643248	0.692103853537347
Satb1	65.1351649432143	-0.904426682010382	0.388417427213606	-2.32849151104902	0.0198860194884591	0.295878470153171
Dbn1	15.0043465685324	0.664175871198828	0.629241418452825	1.05551836182669	0.291188316203045	NA
Psma2	351.670243923146	0.42230341795593	0.218179022638461	1.93558213273197	0.0529189004276883	0.412579439085626
Syt14	519.70981935724	-0.970213948872967	0.293371926809214	-3.30711244059803	0.000942630472198361	0.0891060985269278
Thbs1	1.48650012837448	1.49946554963055	1.99624626774469	0.751142568859811	0.452566859157123	NA
Cd79a	2.80807888562847	-1.35137893798299	1.44171054025952	-0.937344147972813	0.348581560594259	NA
Utrn	4032.03655362722	-0.317678803307047	0.222395247357716	-1.42844241089411	0.153164559371711	0.587776499306045
Usp24	1719.0314878249	0.15180486724432	0.206045555046983	0.736753904784333	0.461272019436214	0.828166380912126
Foxred2	106.095640814002	0.163944901936119	0.260641222230872	0.629006035702593	0.52934510477949	0.863608238714226
Homez	14.2107677126047	0.0189696284991983	0.630174404402389	0.0301021881667627	0.975985555618489	NA
Hdac7	86.7953716848008	0.00238735311538292	0.510648793211384	0.00467513709445832	0.996269793881161	0.998639025336659
Xylb	66.2729507658207	0.173173743545814	0.329877657237366	0.524963542532999	0.599608535190708	0.889965410839586
Pmm1	680.249583819691	0.331688636343073	0.318502395657779	1.04140075825195	0.297689590779125	0.727640633508676
Sh3glb1	219.191124217104	0.00136773234054065	0.258046494884772	0.00530033295414998	0.995770965970194	0.998560798852944
B230311B06Rik	2.03191959565899	2.35486878973822	1.81317852953447	1.29875175079578	0.194029137783158	NA
Foxp1	465.617642437086	-0.156921521553899	0.329626562179957	-0.476058484231706	0.634032712800806	0.903589321195379
Eps8	459.303325260604	-0.196706128686609	0.208186405697308	-0.944855779741012	0.344732509960977	0.762239944158616
Cast	431.619304634505	-0.117389682941259	0.202216586626081	-0.580514610101318	0.561567637187236	0.87764274074813
Kcnq2	44.4984006042198	-0.864384238312427	0.49346529146064	-1.75166167361818	0.0798320008608835	0.472279631248586
Ube2h	493.994250430867	-0.0190663477959312	0.279141489003139	-0.0683035254415973	0.945544017788842	0.987595853225671
Spx	6.22655293169147	0.223655839332359	1.05427972666244	0.212140889819055	0.831997120143534	NA
Stk40	370.458710523615	0.0196647521322664	0.243642850727391	0.0807113858402071	0.935671481769632	0.984763380715435
Ppp1r36	4.31454427398032	-0.382335519539346	1.11877575116146	-0.341744553492891	0.732543139707921	NA
R3hdm2	742.953641825593	-0.407003190063919	0.178444849597794	-2.28083461630461	0.0225582351507225	0.307489293208685
Trim43c	6.93414281220829	-0.743536049210899	0.909713819479414	-0.817329618710629	0.413740084806007	NA
Tro	9.68567430085752	0.142030817135961	0.967039976357506	0.146871712243935	0.883233280112073	NA
Pola2	662.729235467927	0.121000647870995	0.181451531124955	0.666848315474771	0.504869027422358	0.852555128294973
4930432K21Rik	115.082377230731	-0.0649597770970444	0.399813350887613	-0.162475257399057	0.87093161111489	0.970585072928781
Mmp19	6.05277952541596	-0.046553175006606	0.87607377763485	-0.0531384184700589	0.957621621166628	NA
Grwd1	112.133041558674	0.596661967745727	0.350571550905453	1.70196915923347	0.0887611498085058	0.491333558960547
Igf2bp2	1081.51384097246	-0.866065679963994	0.240318844989146	-3.60381925105835	0.000313575162833312	0.0551158707394871
Gm18905	5.33861729694047	0.8482982879676	0.979207829349812	0.866310769319384	0.386319762068624	NA
Smtn	83.2151338025372	0.250209296676053	0.375832424094481	0.665746967624999	0.505572847232825	0.853074985963658
Mapkap1	761.644818956733	-0.326048773264897	0.191193681935604	-1.70533236226244	0.0881324551696732	0.488858294071946
Rce1	31.9377094157557	0.872907270097161	0.480429007088729	1.81693290208838	0.0692273879785682	0.447908782273863
Zfp831	3.6781936319283	1.43406845822572	1.64115669269223	0.873815684152135	0.382218637649026	NA
Large2	31.9761609236564	0.937223428027761	0.481460024231243	1.94662771748131	0.0515793831203484	0.41187035950511
Plekha7	2811.78634306138	0.308053722630999	0.249030467677764	1.2370121837044	0.21608255944447	0.656413234725275
Elf2	379.57381373189	-0.126293598614272	0.205770180592006	-0.613760449890856	0.53937363588536	0.86767473429712
Coasy	35.2473618835769	-0.0323113987062479	0.515457419115613	-0.0626849037534188	0.950017418809998	0.988540693740093
Csrp1	226.271012149251	0.00635087348174597	0.249717086031863	0.0254322745097851	0.979710168091981	0.995430791079786
Pcx	164.055332429371	-0.0325912042809341	0.321812003288266	-0.101274048040216	0.919332916919747	0.981394615687883
Rfx8	6.08266573717963	0.120156333148442	1.23774521507693	0.0970767906713121	0.92266541215476	NA
Lrrc57	6.84932535494041	-0.556123279338762	0.811462330047453	-0.685334683750804	0.493132750114508	NA
Mindy3	750.421775611996	-0.314895726798386	0.27936501960939	-1.12718380861954	0.259664774736284	0.697571843571557
Tcea2	3.80851635028034	-0.581942599029921	1.05379259360978	-0.552236372279356	0.580786417558279	NA
Stam	690.554624200137	-0.411258277039578	0.254877303150663	-1.61355394127218	0.10662421411322	0.517383822683871
Fgf13	251.122965815112	0.159763140494815	0.296076594594727	0.539600709449867	0.589472427251881	0.887277239910988
1600002D24Rik	15.4781798914071	-0.559195114822963	0.927705683055178	-0.602772113006129	0.546660300921403	NA
Pde1c	22.1112330312842	-0.359105687573697	0.863072528334767	-0.416078227245356	0.677352761532047	NA
Eda2r	864.133164156581	-0.205734124262607	0.311794348985791	-0.659839169413498	0.509357044247664	0.855840599069698
Nxt2	72.4279332187412	-0.333140156643102	0.447283147546953	-0.744808201404751	0.456387676187394	0.825837064990863
Phyhipl	29.9452285203247	-0.387537910079365	0.409288053778497	-0.946858591404421	0.343710840774586	0.762239944158616
Rab26	57.5816210942218	0.690529754117705	0.61802514137384	1.11731660718962	0.263858977197979	0.7010227505856
Tmeff1	1216.74124746883	-0.0486594008087371	0.205708604912844	-0.236545286131095	0.813009570866272	0.958394366857414
A230028O05Rik	6.08516984537597	0.677348221697675	1.2971587314725	0.522178362033431	0.601546150169383	NA
Arntl2	4.55489752934329	0.24527157874971	1.29709189871064	0.189093447421512	0.850019577043656	NA
Erg	15.9330474477613	1.05807208648832	1.22371687969628	0.864637976351957	0.387237521791992	NA
Adra1b	12.8009143285301	0.147604045183842	1.11587225551868	0.132276830482923	0.894765332921786	NA
Chfr	291.174795375617	0.0739053898961594	0.253794937197785	0.291201198543075	0.770897445971955	0.945435354399457
Mlst8	99.4702579426753	0.712185458526223	0.490106562669187	1.45312369344243	0.146189413671919	0.576148935457156
Psma4	247.466716464556	0.161737875564721	0.263971804806809	0.612708905343472	0.540068833118153	0.868294408607918
Dnajc14	89.3655606642371	0.197013617209392	0.298061205890393	0.660983762113074	0.508622727041438	0.855808187393059
Becn1	219.616776393042	-0.0173983821415048	0.336952192993009	-0.051634571619677	0.958819871902393	0.989159508121985
Gprin1	2.68765951569962	2.36578128367807	2.06247976222393	1.14705672608738	0.251358177127982	NA
Mier2	185.58868342375	0.360498221703983	0.302656595540708	1.19111305359111	0.233609206040277	0.673250422102598
Zfp653	167.464250066432	0.102547321317355	0.277396151210528	0.369678241280021	0.711622246006753	0.930277352653511
Ndufa11b	3.09388594690027	-2.13537064168378	1.95322798856382	-1.09325212119957	0.274283118295696	NA
Itgav	196.7104319952	0.0485760554192173	0.274752655576206	0.176799220802232	0.859666101122468	0.967655320596785
Sec23b	282.152968573199	0.113142397126498	0.220270620483758	0.513651783783128	0.607495467968103	0.892898462142637
Cd180	37.9164542946197	1.34053988276759	0.54307272642558	2.46843528967255	0.0135705185788996	0.259668109496802
Gna13	1188.93132348067	0.00156716052213847	0.220622300458892	0.00710336407008174	0.994332383141322	0.998292115598584
Actr6	154.84152452674	-0.191505756130168	0.332077575347128	-0.576689816919984	0.564149012636415	0.878054206634802
Rnf146	371.521385600902	-0.0981033956692005	0.269649005100576	-0.36381886754082	0.715993272537612	0.93163920526901
Cdc42ep3	135.613330737552	0.128333519013909	0.26621052682554	0.482075297863831	0.629752457043098	0.902305675954308
Sox13	337.10208479471	0.348910975963305	0.279773765659393	1.24711827479951	0.21235413307096	0.650221353450933
Stpg1	27.2346012535059	0.335053661067708	0.529564728828987	0.632696331208847	0.526931966150798	0.862590459365066
Ttc30a1	21.9921698332096	0.542850996775206	0.674911925986611	0.804328647744143	0.421207197002422	NA
9430065F17Rik	7.26443040105365	-0.0628792709237028	0.959743963549555	-0.065516714156917	0.947762598953713	NA
5033417F24Rik	5.41260532938258	-0.201932979458302	1.02457033208466	-0.197090402810548	0.843756793579215	NA
Slc35a1	105.260700927502	-0.68393026761179	0.290622574970144	-2.35332808431021	0.0186062093493294	0.290164327890532
Lpin2	220.638846953494	-0.518768409238844	0.270554695674569	-1.91742526569501	0.0551839269715452	0.418031829351255
Cdc40	366.682186421865	0.063101635051863	0.265274800735887	0.237872707384251	0.811979824344371	0.958394366857414
Lrmda	77.3387338406696	0.384770421455572	1.1919366753787	0.322811126969746	0.746838285686454	0.939568488816922
Aldh1b1	33.2735701467761	0.285071814292459	0.439692806769301	0.648343138444906	0.516763038604154	0.856944772533059
Shisa5	120.036214127624	0.413721129071702	0.295358826241989	1.40074070017037	0.16129162713384	0.597099641882668
Slc22a22	10.7230875898379	0.459793844668166	1.04341220453219	0.440663663575137	0.659456506069057	NA
Gria2	2.97073734108392	0.59714126266426	1.97100219931791	0.302963265525989	0.761917856582354	NA
Mtdh	1055.60877678184	0.015372041709631	0.219036441692399	0.0701802932464474	0.944050159356452	0.987419844143762
Tfap2b	1.91272341758729	0.403429181091454	1.90561848906838	0.211705114851548	0.832337097474201	NA
Usp15	1073.51391133778	-0.10672617715804	0.293140961157865	-0.364078007851537	0.715799758691217	0.93163920526901
Itga7	7.77835976096482	1.09377865855569	1.19421475188967	0.915897795455079	0.359720503189589	NA
Plekha1	518.663795091606	-0.309146069849621	0.382334602761996	-0.808574655854689	0.418759847691862	0.804520688623041
Lag3	11.1495008920574	0.712773221858733	0.740846580001621	0.962106380861168	0.335996169192023	NA
L1cam	9.24954174027742	1.31516945812558	0.776810482185658	1.69303773350893	0.0904482850438521	NA
Plek2	53.7586595441285	-0.113488792499762	0.483347133915095	-0.234797694113765	0.814365757549225	0.958394366857414
Abl2	865.882942839909	-0.0768282397777222	0.255048001997145	-0.301230510241685	0.763238725855755	0.944106726678123
Clmn	182.535314440754	0.036257337983138	0.295871648463445	0.122544144298495	0.902468087319593	0.977599357984819
Slc37a3	303.933075362333	-0.00902624334873322	0.293386742779184	-0.0307656824000626	0.975456408934301	0.994280211320302
Klc1	523.835339611624	0.0953974725731567	0.218929207274581	0.435745754350215	0.663021205130446	0.911186840085005
Higd1a	133.424349866732	0.211449492134904	0.339489798394161	0.622844907667602	0.533386444377443	0.865035979899604
Ythdc1	519.646118349389	-0.105684195690822	0.214255568854429	-0.493262304713426	0.621827259506448	0.89970762114217
Adck1	257.346160743388	-0.182986259961575	0.192117397672124	-0.952471052485662	0.340858139958588	0.761079437112584
Slc4a2	26.4666407130233	0.483506815843709	0.521118198396383	0.9278256206204	0.353498031705119	0.766258694378903
0610031O16Rik	1.94122999319561	1.34235608998348	2.27140537020478	0.590980415733747	0.554533543090717	NA
A530072M11Rik	48.8578194462722	-0.286418712642231	0.392343514349158	-0.730020255635828	0.465377803338301	0.831213678918949
Slc10a7	5516.58509763649	0.0597330858859425	0.192393658460314	0.310473257611367	0.756201092734955	0.942480970791445
Cyb5r2	75.3456166095742	-0.665471181369612	0.382631468373339	-1.73919616229866	0.0820002642815896	0.476690149401664
B130034C11Rik	39.1345490794953	-0.391665348692047	0.502752467827745	-0.779042120637071	0.435954903193486	0.816276049230978
9630028I04Rik	2.8971043047403	-0.46548426409379	1.39583816968845	-0.333480108369358	0.738771902200179	NA
Ypel5	119.814448633891	0.146341661569264	0.310332994438384	0.471563334198806	0.637238503124038	0.90439172011227
Zfp574	156.164896299447	0.884497061333869	0.373904651609946	2.36556848791646	0.0180024132359484	0.286443124634617
Shoc2	685.834129851195	-0.239639762738958	0.400931368843766	-0.597707691044599	0.550034992718655	0.872603378728328
E030044B06Rik	7.8914102786718	-0.420102887760632	1.15921845666724	-0.362401828011288	0.717051773657241	NA
Clip3	14.6641773884754	-0.396213804088951	0.792161268896275	-0.500168109255076	0.616956711547561	NA
Cdh1	3376.5944569068	0.589340070814273	0.301410502864715	1.9552738382139	0.0505507573895112	0.410318543345298
Islr2	4.21460613880696	2.07036005084094	1.45130253241069	1.42655304776597	0.153708765996714	NA
Slc24a2	27.6161362306853	1.34102569091736	0.927051342705897	1.44654953737853	0.148023128263007	0.577928647208812
Kif21a	86.1713262197838	-0.575943108352364	0.398648621346451	-1.44473874362614	0.148531282933716	0.57819304376466
Abhd14a	74.493662258186	-0.203228417127074	0.325191183596666	-0.62495057485672	0.532003497404201	0.865035979899604
Zfp78	147.286208691566	0.514392119933463	0.386892132469865	1.32954918635759	0.183666849655817	0.625564489187028
Ipo7	2339.1793585138	-0.0533319393387784	0.255389838793825	-0.208825611820183	0.834584376755772	0.962756295049173
Wdr70	1504.58213376212	-0.187359430869108	0.215740882960272	-0.868446574883118	0.385149907303636	0.784872266642974
Cacna1d	44.8124710227015	0.523128453396049	1.25142981274541	0.418024605190123	0.675929127533866	0.917829307972272
Cyp26c1	4.20164513727487	-0.0354327974468922	1.06265520064081	-0.0333436446982287	0.973400549657819	NA
Pls3	291.914433092684	0.0633913827615167	0.208532695031957	0.303987740396307	0.761137231211579	0.943430383141075
Ddah2	51.7115290731807	0.460448196520162	0.44017763326854	1.04605087064761	0.295537546257846	0.725772482710272
Men1	70.9285350511288	0.985879339310173	0.430328738753811	2.29099116681164	0.0219639245490568	0.306047675132814
Taf1a	266.96415189067	0.173784314673831	0.323173761052722	0.537742649984136	0.590754730150672	0.887780406415044
Tk1	673.019754628934	0.432050048417223	0.240823749092981	1.79405083611754	0.0728050551475695	0.455433248577014
Trim2	479.153001794555	0.544713427891614	0.315065808173003	1.72888778712704	0.0838291802718819	0.47993923655709
Ank1	23.3213865748977	0.320010338221947	1.06560262637812	0.300309261914671	0.763941269116548	NA
Ildr1	360.020192341723	-0.31782480887625	0.428533743364238	-0.741656436156324	0.458295520579978	0.826373644347248
Pars2	89.1201027511026	0.368937276309538	0.47355973428491	0.779072310416437	0.435937120121188	0.816276049230978
Clip1	140.661564321738	-0.375480305496239	0.298957397728627	-1.25596592808543	0.209128323536399	0.647361778857059
Arhgdib	3.60706466992207	0.176073347225677	1.37042279590755	0.128481040852122	0.8977683010762	NA
Bub3	313.575375666601	0.0261926356016599	0.260920202640332	0.100385617275353	0.92003818783656	0.981434732909452
Mtch2	518.811110591899	-0.0482679093337186	0.280588032264023	-0.172024120003452	0.863418566635952	0.968979150889913
Atf3	57.046058446826	-0.595116969609912	0.453662260456222	-1.31180620801791	0.189585529767987	0.630400400015469
Mns1	46.9986330088886	-0.611496448372806	0.357522992131388	-1.71036957575048	0.0871975533328248	0.486077727588651
Cdx4	1.90517916472775	3.99865233501659	2.15183003230877	1.85825658856815	0.0631325854166897	NA
Cdr2	162.582689295607	0.342459021494246	0.339262778936036	1.00942114124112	0.312772703615911	0.736646023795249
Lmna	83.1107527167163	0.185615333934209	0.284619076560397	0.652153524554146	0.51430213801306	0.856918893808234
Ap2b1	863.176511466393	-0.113669719115305	0.165858193667881	-0.685342801591827	0.493127628712218	0.845754642029258
Blzf1	100.22278888984	0.282642204657653	0.293123184633762	0.964243770109129	0.334923724686646	0.755457974177093
Stoml2	109.740651096741	0.908289869442597	0.337295322487209	2.69286233424432	0.00708415132757772	0.204309298532496
Cic	296.215998387085	0.933504581312463	0.284700708242109	3.27889799458669	0.00104213297900127	0.0927756731388566
Aven	330.449260902925	0.0840916009574322	0.344619979186213	0.24401255306209	0.807221097797803	0.95784045662483
Tspan17	46.7980074701993	1.08197042865426	0.434052261035981	2.49271925475483	0.0126769036098296	0.259118796366384
Lrrc2	362.100325213949	-0.0753739251228819	0.265179174488638	-0.284237724430021	0.77622820723423	0.94582578225729
Ctbs	28.829245176732	-0.162885185415855	0.564732642954058	-0.288428847611535	0.773018488342785	0.945435354399457
Zbtb14	99.7789629978835	0.588840718248238	0.316524556444215	1.86033186449474	0.0628385880006419	0.430717310427509
Rsrc1	1782.92900895632	-0.739866511997811	0.320391505513567	-2.30925757788694	0.0209292922009915	0.298214729615186
Zfp638	814.726906362187	-0.561872955953422	0.291919526953555	-1.92475289959899	0.0542602790315487	0.415121964295342
Glp1r	11.9164817071268	0.0432095200891181	0.745161141717071	0.0579868134153516	0.953759132222567	NA
Yeats4	307.527339313258	0.393193792071023	0.25580668620014	1.53707394404614	0.124275202781562	0.545162416278954
Slc25a39	310.190121750529	0.876321352803864	0.412602024575727	2.12389009410454	0.033679334914649	0.355680191863332
Tcirg1	7.92899400172913	1.27269834572545	0.922994047749468	1.37888033929218	0.167931650924721	NA
Crb2	11.8060466879257	0.172401986726262	0.842229904430042	0.2046970617161	0.837808816212486	NA
Dmkn	1.26618719367734	1.23751338794409	1.9606285812255	0.631181958579106	0.527921557000853	NA
Mgat1	119.146038122195	-0.239973479660818	0.334548080973639	-0.717306400211354	0.473185058968719	0.835598271346072
Ubr5	3076.76020223806	-0.0192280222986295	0.227880351679946	-0.0843777103066565	0.932756128676093	0.983694412658594
Tax1bp1	508.953927263117	-0.118463995568237	0.278749767201227	-0.42498329866844	0.670848849782681	0.914667532969867
AA465934	161.753695322743	0.272841622888239	0.389979691556691	0.699630336644278	0.484158191986023	0.841185813560233
Cbln1	4.75280778116615	0.088443259752216	0.968749787991746	0.0912962881112595	0.927257167331184	NA
Adar	655.882573426886	-0.152082142753062	0.156483695984048	-0.971872128893002	0.331114166884851	0.752278850880207
Trpv4	25.8858048540972	0.529927177603192	0.579438886013569	0.914552320174766	0.360426699161623	NA
Rsrc2	1023.77638416014	-0.0882172368265343	0.329069699966121	-0.268080703983432	0.788637198375043	0.94964621565699
Il12rb2	385.561756096562	-0.37924676156052	0.310620408398068	-1.2209331753711	0.222111322226654	0.664791098367746
Pdcd6ip	570.856524529732	-0.301404850075666	0.260403460345827	-1.15745332137824	0.247087199814978	0.685880092632391
Endov	149.512844854877	0.121830340117977	0.415322188070199	0.293339348624891	0.769262779935946	0.945407719962352
Ppp1r8	427.732453078202	0.5102315587571	0.252871483688847	2.01775048460952	0.0436172541111017	0.391537551070656
Rbm20	176.144504594527	-0.0748265453407963	0.441166999181724	-0.169610477391973	0.865316482177197	0.969341633320795
Dcaf12l1	1.69568287696598	-0.421214060399508	1.80704900866809	-0.233094984352401	0.815687649554457	NA
Hdac5	161.501981902792	0.0873435954901654	0.34823039008378	0.250821289517987	0.801952280962044	0.955823442154371
A930001C03Rik	28.5943926651872	-0.807942301761073	0.615983560811515	-1.31162964916899	0.189645124127386	0.630400400015469
Btf3l4	244.414894090167	-0.635936815607853	0.378262684957556	-1.68120420252188	0.092723257512673	0.49750822910529
Plec	220.726625068759	0.692950070079223	0.478805615402705	1.44724716625641	0.147827710719702	0.577793940447255
Ctf1	10.6557240733801	1.16805981379294	0.83824345086927	1.39346130599845	0.163480338127601	NA
Rprd1b	418.992002313281	0.119307933192287	0.210112149029634	0.567829769688664	0.570150563466932	0.879593127284763
Srpr	232.581204850628	0.582179796275217	0.269249290060912	2.16223335684009	0.0306001936183839	0.345519167355588
Gm7271	2.64909682656294	-0.335066241249567	1.62706262703064	-0.205933217125795	0.836843077996788	NA
Fbln5	16.2673719440758	0.52440108257617	0.920969418261227	0.569401189853002	0.569083909548521	NA
Slc22a27	4.86635637302338	0.461800938428969	1.83982446408515	0.251002716532851	0.801812008922002	NA
Thra	120.557163281705	-0.133690425485006	0.414875711656098	-0.322242111863675	0.747269283883704	0.939568488816922
Cux2	229.131552092616	-0.148830453332217	0.508375332558025	-0.292757031666618	0.769707873677385	0.945435354399457
Mx1	1.21097377423116	-2.29019599398655	2.37199787265642	-0.965513510946676	0.334287672037906	NA
Aamp	93.2975529122228	0.600009906281638	0.3356943901698	1.78736947608253	0.0738777916740861	0.456313974720903
Mroh1	208.395760832397	0.170659044515667	0.296714883658692	0.575161725665148	0.565181925409331	0.878473635512725
Triobp	71.0762130155451	0.700831679710116	0.417445252604467	1.6788589050602	0.0931795452330796	0.497525436987519
Nod2	265.819343901082	0.453686916200738	0.375739852162941	1.20744955210126	0.227259062126823	0.669909426703143
Tmem255a	4.92311586175231	0.723043594762694	1.0899362153527	0.663381567267877	0.507086208189027	NA
Col6a6	12.2178074600794	0.360496730615926	1.06371161139353	0.338904574091895	0.734681618528638	NA
Cep55	1579.90836422776	-0.230575189330662	0.249465538074518	-0.924276720184841	0.35534226015661	0.767237287313491
Zfp119a	163.960990590979	-0.460001952613984	0.320006302336128	-1.43747779108052	0.150582278912565	0.582850272528262
Sh3d21	35.0731043007064	-0.00734436673622365	0.425024694185957	-0.0172798588804121	0.986213353490439	0.996835655638597
Fam174b	33.1693426169376	0.037881794942535	0.623262315119971	0.0607798578921673	0.951534531732649	0.988540693740093
Rangap1	1142.7314704197	0.314325905106205	0.246585081142033	1.27471582486027	0.202409843578714	0.643015390649202
Brinp3	35.2201451140342	0.72597393805829	0.580719540451336	1.25012831063694	0.211252679451503	0.649052466347697
Syvn1	148.721791727201	0.688454328295979	0.363146513215052	1.89580321782763	0.0579860702280999	0.42105094720954
Aurkaip1	30.2815483971879	0.945091550361389	0.487644015871572	1.93807679290848	0.0526138543090372	0.412217319239535
Ndfip1	422.264456053151	-0.447735345681743	0.285742609602648	-1.5669183756121	0.117133771910895	0.533290359688995
Grk6	162.796008724699	0.345471995459054	0.293033006031339	1.17895250141927	0.238417090090684	0.677632953682547
Cenpa	473.757805742958	-0.174524779249764	0.170830371652804	-1.02162617549336	0.306957864017801	0.73511563165846
Rassf5	71.8172033466386	0.268080198312586	0.440051956174539	0.609201242151181	0.542391057086536	0.868664357260804
Ppp1r14a	17.5772686183122	-0.019516390902596	0.577600957217589	-0.0337887094173287	0.973045639385761	NA
Myadm	253.923254274364	0.447044740286043	0.387440684801265	1.15384046596797	0.248565580549428	0.687255758131016
Phgdh	757.715395534424	-0.382511265930828	0.194698179887926	-1.96463709188762	0.0494562557246006	0.409337517668683
Nckap1	391.020480658522	-0.0621747910335409	0.232743063062465	-0.26713918007023	0.789362002045888	0.949738354298929
Zfp518a	467.313311936227	-0.554930685848402	0.322130592626134	-1.72268855722268	0.0849448607164465	0.481201597025887
Utp3	145.340495670935	0.188231954245073	0.427559823690918	0.440247057406277	0.659758180838766	0.91067541491998
Katnal2	1221.30071997984	0.00615079515852502	0.237353630877378	0.0259140554782692	0.979325889161436	0.995427446691348
Rfx4	16.1708752421077	0.693827319077212	0.949957691712025	0.730377073769242	0.465159728167907	NA
2810006K23Rik	110.012632015167	-0.189729127781065	0.33883690008361	-0.559942343157575	0.575518765579525	0.881328843752998
Hspa12b	22.8166206248101	0.154270122804647	0.52813814606238	0.292101837284113	0.770208761967658	NA
Ankle2	569.677683545476	-0.0720383053524681	0.171742945348655	-0.419454232639503	0.674884196264752	0.917447319808671
Dgke	719.733217088339	0.0513683182568418	0.219016864182178	0.234540469970905	0.814565418705621	0.958394366857414
Fis1	475.958399822273	0.185407864262666	0.232609485459451	0.797077831527155	0.425405830297531	0.808623893411858
4930524B15Rik	24.3942725687555	-2.59146505232502	0.531564925427132	-4.87516186332776	1.08719273098046e-06	NA
Nkain1	243.014651484451	-0.0682382774076122	0.30702227174575	-0.222258395195907	0.824112737910254	0.959505232681501
Slc12a5	19.4721314250553	0.643628719040974	0.694182020907997	0.927175725754322	0.353835303966289	NA
Sfswap	807.615913060472	0.275063518544232	0.169472008653492	1.62306165324703	0.104576225928891	0.515033083169737
AW551984	4.8896324501665	0.017643249668655	1.14826761118768	0.0153651026091437	0.987740904222497	NA
Pheta1	20.719803396256	0.56496472096997	0.565646539184303	0.998794621433881	0.317894192081093	NA
Dpy19l1	833.92991163482	-0.350564596643267	0.230302153420356	-1.52219417594157	0.127960434013556	0.550613410839905
Ctps	682.195719184369	0.165921228532219	0.22983333632579	0.721919766665287	0.470343807634799	0.834410984163712
Maco1	404.483093950625	0.094193099009671	0.243548911974352	0.386752288261466	0.698939602127144	0.926700535399673
Exosc10	422.642653870561	0.592994766427409	0.256375450781162	2.312993559331	0.0207229932556716	0.298083754388071
Zfp637	17.3749263376833	0.983212989351647	0.625649421746573	1.57150786874684	0.116064728105365	NA
Syt11	27.9090389100474	-0.199590724820372	0.460887869978523	-0.43305701412726	0.664973350362666	0.911915077034582
Gsn	10.5294223077114	0.739907049912673	0.998010166652152	0.741382277091132	0.458461687302299	NA
Gm5134	131.040507168028	-0.263440698713983	0.374433744175059	-0.703570932941386	0.481700018350168	0.83933995760971
1810024B03Rik	85.9182478698273	-0.297901683146105	0.356109152195733	-0.83654598964748	0.402847815656205	0.794513007151254
Rere	3810.90866819438	-0.0696732507453327	0.211488385046119	-0.329442445409658	0.741821289859225	0.938229298387175
Selplg	4.40107191815432	-0.519208360571725	1.10518021629661	-0.469795199837688	0.638501344215567	NA
Selenbp1	3.50153976014574	-0.160106332330037	1.12878468515706	-0.141839568196976	0.887206729114841	NA
Apob	1.40431285279455	-1.74752699918508	2.00643926785823	-0.870959329384778	0.383776360182597	NA
Ankzf1	98.9669062615261	-0.178844166172479	0.262822903968	-0.680474051052466	0.496204346890358	0.847220355793777
Slc47a1	10.7664835086303	-0.668812515785748	0.759979732833188	-0.880039936449922	0.3788376752427	NA
Wdr77	884.234168624014	0.0327891731364792	0.265518562937126	0.123491076381894	0.90171824022092	0.977599357984819
Galnt13	47.2161235457487	-0.362259433271639	0.689630811410538	-0.52529473346861	0.599378317949054	0.889965410839586
Tut4	686.420057265197	-0.468930259594676	0.316234062958484	-1.48285815641637	0.138112100749538	0.566893773844028
Lurap1	10.7994908379285	-0.703024110513862	0.73728283358145	-0.953533811575169	0.340319673318312	NA
Psmd8	74.9750669230394	0.672656147855544	0.398147337027593	1.68946539458815	0.0911302781368612	0.495785533378923
Scamp1	168.341523530116	-0.583314426692199	0.267034385310525	-2.1844169095073	0.0289316267992285	0.338323239102716
Uhrf1bp1l	633.677739468518	-0.213222476840185	0.249521632912276	-0.854525013929946	0.392814155801849	0.7891726383004
Fam161b	42.9528009584053	0.029059596638159	0.512898919145652	0.0566575509392071	0.954817989108686	0.988540693740093
Gask1b	13.7636230773061	-1.50952764631304	0.61182868506331	-2.46723908696245	0.0136159410148547	NA
Cars	1401.84678880262	-0.23974641911939	0.231911864873521	-1.03378246408454	0.301237871346343	0.73001897641008
Nelfcd	159.840027113504	0.544248992125803	0.293717117223733	1.85296995037314	0.0638866658295337	0.434461593633672
Rmnd5a	427.460049715253	-0.309043989636227	0.269912522413115	-1.14497833176935	0.252218133388029	0.690092388330163
Pcsk7	88.9496586361567	-0.115711791224741	0.394268297961045	-0.293484898032999	0.769151541172515	0.945407719962352
Tgfb2	54.1643873727497	-0.179497380090395	0.396245260189127	-0.452995652250126	0.650551872241647	0.908816028875705
Tsc22d1	2087.39356888301	0.0932750335006085	0.187983717575711	0.496186769277194	0.619762644847275	0.898536457536189
H2ac6	39.5626058913906	0.182392735526342	0.595981740620566	0.306037455671755	0.759576127560779	0.943232660734039
Zfp286	78.6560537231422	-0.448132530167132	0.3735178826361	-1.19976191502383	0.230231819217145	0.672649079633059
Eci2	87.088333902733	0.0673164680493204	0.320814225756912	0.209830059407427	0.83380031127307	0.962756295049173
Uqcc2	43.2725764318627	0.0705716649041723	0.438466385434172	0.160951140722662	0.872131882862347	0.970745113573251
Snhg18	2.42056020338025	-0.609959312287626	1.58592986386488	-0.384606738409709	0.700528800945244	NA
C430049B03Rik	18.9189424150235	1.3822592442883	0.678440523433132	2.0374066650583	0.0416093065098203	NA
3110009E18Rik	179.620236292942	0.0437058482204726	0.270496374928738	0.161576465606931	0.871639391484332	0.970745113573251
Fn1	4235.44616778042	0.165937216204272	0.312346079367306	0.531260762230145	0.595238091866186	0.888796849453848
Kctd17	5.18039423579631	0.323090460202705	0.970595843307875	0.332878470921104	0.73922602127041	NA
Whrn	346.698782039278	-0.0611887845729198	0.219941431610359	-0.278204902663904	0.78085507158725	0.946496509977456
Hrh1	14.2191712293576	0.604378486668566	0.858052301424059	0.704360894627885	0.481208052611833	NA
Igsf9b	501.786368544525	-0.0516637754062799	0.326310762156253	-0.158326912250417	0.874199202683293	0.971512824853443
Marchf2	88.0796488729895	-0.261815150812734	0.280381182470461	-0.933782889799738	0.350415897275129	0.765442935802004
Lmf1	302.792499692459	-0.296799212128082	0.285141745175958	-1.04088305956369	0.297929824863886	0.727698653655422
2310039L15Rik	82.5746588372264	0.0801572512569163	0.40932149558501	0.195829567031055	0.844743566968822	0.963650106134162
AA543186	10.5084858934082	0.893922298884737	0.99770269762217	0.895980637333373	0.370263104639648	NA
A230072C01Rik	400.757304613354	-0.31774774146067	0.310575104491273	-1.02309469389424	0.306263075503592	0.73511563165846
Emp3	2.36913534428257	-1.16787060361904	1.73472323169362	-0.673231661559547	0.500799921324905	NA
Emp1	27.5267471458218	-0.0861561602521646	0.485198655633561	-0.177568835469389	0.859061601230789	0.967655320596785
Eif4ebp2	510.788583373247	0.354315205766998	0.214707973890923	1.65021912948142	0.0988981256492784	0.502514438440579
Eif3a	1215.49208074731	-0.106237706081033	0.204659033748089	-0.519096099182205	0.603693728426077	0.891126128743252
Rfxank	134.546427533377	0.890404890583458	0.411717821255329	2.16265812315	0.0305674842332317	0.345512004365553
Capn3	11.310644189107	-0.607907025549928	0.815417410086215	-0.74551636748307	0.455959620258056	NA
Efna4	44.3431023307614	0.578679913312337	0.473148521066881	1.22304073149695	0.221314312404624	0.663511765439079
Ikzf1	17.6779520064713	-0.62473940904211	0.821050817271835	-0.760902243685692	0.446715458328542	NA
Hira	1774.90488273835	-0.273459894165172	0.1723333579911	-1.58680766946637	0.112556211285096	0.527613362908203
Uhmk1	367.184358703972	-0.0677365255026478	0.296502436599028	-0.228451834256764	0.819294996736181	0.95856487094006
Chrne	2.78197191288743	0.265138095646833	1.60346627814858	0.165353084913623	0.868666078099645	NA
Nr1h4	4.40382451129268	3.81682709599712	1.84580660489974	2.06783694774157	0.038655358070273	NA
Gpn2	95.3324066545827	0.410140662388117	0.293263053901794	1.39854187880572	0.161950405871457	0.597646376172433
B4galt7	68.3272650829743	0.0836951959911699	0.387702245090459	0.215874932505593	0.82908523735921	0.961669614050992
Spin1	1172.99695939948	0.12619050773149	0.226177602641183	0.557926630479338	0.576894485909113	0.881731177302145
Rnf144b	101.58150910274	0.234079159648646	0.378353175447462	0.618678987884298	0.536127854942088	0.86658243586228
Bag6	126.158250571352	0.468311795531208	0.296121617603583	1.58148465931365	0.113767263833179	0.530187031896735
Cdca7l	140.224632757439	-0.432050890783171	0.344699603472812	-1.25341278733803	0.210055520166072	0.648343284592815
Dhrs7b	650.757518102956	-0.324155151163765	0.246261966452591	-1.31630213074811	0.188072655991273	0.629949829085197
Ankmy2	303.86642440933	-0.145873961390874	0.213297051121731	-0.683900506939601	0.494037993904615	0.845892650596341
Plekhh3	20.103999036047	0.047187301680843	0.686197872961933	0.0687663187837667	0.945175628315517	NA
Fdft1	664.013398824806	0.00486624575276139	0.287607756375182	0.0169197305875625	0.986500652287077	0.996835655638597
Cldn3	3.26220964272173	0.638686337603178	1.31042578260132	0.48738840923545	0.625983105915568	NA
Stk32a	13.653685762508	-0.556508400107883	0.785267208123965	-0.708686666590095	0.47851894083818	NA
Cdnf	8.80683884366569	0.462400490770552	0.738062209047275	0.626506119812638	0.530983024101545	NA
Dgkd	552.421788535456	-0.124294621254922	0.232041987911108	-0.535655733575846	0.592196502392985	0.887915061802745
Tfap2a	50.3139956719013	0.496653232454011	0.362399969694615	1.37045605404583	0.170544584559666	0.608716456221578
Zkscan17	396.194876189189	-0.21024524653975	0.182168291670448	-1.15412646521435	0.248448324628447	0.687116298211362
Ccdc85a	286.306095575265	-0.534051222000693	0.374173657761314	-1.42728172046084	0.153498707360315	0.587802373155107
Fyb	47.7794983570952	0.519781260732686	0.598999607667735	0.867748916825683	0.385531800465248	0.785056437544735
Klk7	1.61495054002163	-0.753901175529014	1.89731105069937	-0.397352440049889	0.691107581979245	NA
Cib1	51.9081399633863	0.217200371435267	0.393592096337948	0.551841293197039	0.581057093186373	0.882787001106387
Med24	277.4605452904	0.320447644403037	0.273883539455224	1.17001425146043	0.241995233716167	0.680683042150253
Mthfsl	12.8450566541344	0.172471556111955	0.791223649288751	0.217980789966267	0.827444078930069	NA
Uhrf1	2272.01052168908	0.615069342299513	0.169266130338628	3.63374138150985	0.00027934086631991	0.0517526473644142
Firre	3412.95026402986	-0.0684020162290253	0.205963039304833	-0.332108209608364	0.73980755125752	0.93744347043242
Igf1	6.26059231739394	1.57238739143693	1.17156869119329	1.34212138243075	0.179556641904897	NA
Pwwp2a	751.117640447109	-0.483168687885399	0.294793325211868	-1.63900823581452	0.101211544486791	0.508038563472372
Nrf1	1555.04676032329	0.114784850507528	0.220467449196801	0.520643074184911	0.602615436980192	0.891126128743252
Etl4	4719.15324933184	0.0170663773172197	0.15519397888209	0.109968037678743	0.912434723379797	0.97905636420432
Klf10	326.960691851849	-0.251598178653907	0.296535993237571	-0.848457470228032	0.396183248297986	0.790332011874543
Gmeb1	556.67597871138	0.0692695690504989	0.211213689461364	0.327959656531496	0.742942166469474	0.938318171752904
Atp13a2	57.8950642294752	0.332705628780717	0.326778139766617	1.0181391846417	0.308611815845226	0.735592901366495
Magix	32.1948073916715	0.44862556507712	0.734523819550186	0.610770615106606	0.541351449507095	0.868567784254133
Alkbh7	2.10823376574957	1.51188429572313	1.70525895974392	0.886600998097185	0.375293756318395	NA
Mpp2	10.2320808975	0.102138397138515	0.813195142457174	0.125601337004905	0.900047504561994	NA
Pex7	326.536278057316	-0.672280730510102	0.270121675965357	-2.48880704633389	0.0128172507234509	0.259668109496802
Slc66a2	132.16250516749	0.0916517327115792	0.398792410283162	0.229823161996744	0.818229185748267	0.958394366857414
Ano7	11.4122552355852	-0.482045057398655	0.886243140363486	-0.54391964850746	0.586496767332425	NA
Ank	288.695538381371	-0.684385201266591	0.28571717543019	-2.39532397811279	0.0166056853007438	0.279379909337145
Meaf6	459.2275967112	0.254382951780123	0.19682256055893	1.29244813733616	0.196201995447679	0.63555920645977
Golm1	617.63035286008	0.0743529438618753	0.311573355612926	0.238637041718822	0.811387039660982	0.958394366857414
Zfp933	60.8844263856785	0.00511564099907099	0.417384786108733	0.0122564146306433	0.990221040828076	0.997816749466794
Tspyl3	5.11313264020566	-0.930878528342115	0.994943541917854	-0.935609398044589	0.349474334003067	NA
Lad1	21.485031100864	0.561895403251628	0.53553997225751	1.0492128176409	0.294080180657504	NA
Ginm1	55.5270220186787	0.0836037896742177	0.406621895524642	0.205605725108207	0.837098905086754	0.962790968671148
Plekhs1	5.67789986758408	0.100207436875962	1.25833734018334	0.0796347955957195	0.936527720203686	NA
Gm5141	57.2838410811599	-0.395731444944543	0.321585434008865	-1.23056395935406	0.218485991761473	0.659300975145429
Ccdc149	11.7337862547495	1.0885281900786	1.14974310451209	0.946757745975376	0.343762237513861	NA
Sspn	1.80197902895428	1.26602632682136	1.66430300156598	0.760694612477491	0.446839493478275	NA
Bcl2l1	342.928994266494	0.221530184705813	0.206327363005352	1.07368301266016	0.28296477752315	0.71679577041887
Map3k10	89.3568583891128	-0.316234617650076	0.337002304258007	-0.938375238550205	0.348051606401541	0.764146318528537
Clgn	28.9944379945872	-0.297522547358956	0.457299020096364	-0.65060832034204	0.515299357999226	0.856918893808234
Rbm46os	3.53704654704493	-0.206168772183975	1.37952284666759	-0.149449335095828	0.881199085026759	NA
AI987944	206.377468359944	-0.517571308595248	0.307069286111767	-1.68551962701624	0.0918883613364212	0.495927004862288
Cgnl1	92.1731609982641	0.723560400042631	0.439861666820572	1.64497262349025	0.0999754568336181	0.505294766717195
Col17a1	26.9704566477943	0.316924506400807	0.6628873955624	0.478097047134115	0.632581133674659	0.903406997424858
Pde7a	1080.73398161364	-0.178424730543435	0.200736572589793	-0.888850139471336	0.37408362510828	0.778867195134227
Klhl12	329.16437954694	-0.117800442256386	0.229004331190621	-0.514402682446778	0.606970484202571	0.892619788593981
Stard6	20.7653607847459	-0.958096869941082	0.53271835432923	-1.79850546194802	0.0720969438780193	NA
Ogdh	1338.12230142103	-0.376849520974733	0.23590502595294	-1.59746287495337	0.110162566793025	0.522864398973405
Bpifb5	10.7303674867018	1.48714195968349	0.85378912111963	1.74181413524373	0.0815409724748204	NA
Ptp4a2	810.19792032763	-0.161617317524651	0.328556297237789	-0.491901445455123	0.622789016414001	0.899818246743744
Sez6l	18.2348979368105	0.904096067079545	1.11720418608323	0.809248728515051	0.418372091221939	NA
Slc19a2	686.916321733613	-0.0217646005506275	0.363561153783017	-0.0598650332252416	0.952263129368626	0.988540693740093
Uros	87.5019204483544	0.140712521071605	0.397495547235667	0.353997729157403	0.723340585062145	0.933414380565736
Urod	32.2918294118002	0.638810324504299	0.44360518270584	1.44004251845701	0.149855370118008	0.581499296437744
Akap1	728.096166046706	0.368513748224325	0.250482054570701	1.47121816313714	0.141232126703341	0.569687861933177
Ak4	368.825602517963	0.488213792670594	0.29656955861423	1.6462033222555	0.0997219055117165	0.504558180447257
Sypl	227.123693849329	-0.34649274060639	0.237073126897225	-1.4615437234124	0.143866285596458	0.571760978734397
Eny2	104.525303844299	-0.131922558527919	0.387158766024047	-0.340745374004332	0.733295277076836	0.937124667198824
Man1c1	185.187255304196	-0.460968422767366	0.367665111441083	-1.25377254578379	0.209924690765884	0.648311000266659
Gpatch3	81.0530459981142	0.917794839967561	0.398360942719065	2.3039277739003	0.0212266983220613	0.299865770832917
Azi2	241.531499836101	-0.171974710187751	0.227500142663214	-0.75593231799568	0.449689776160461	0.822873205041923
Dmrt1	178.473224478016	0.621525780207187	0.484335553662859	1.28325450301306	0.199402926682579	0.639479463524172
Gtf2ird2	96.8014265898124	-0.139537961030233	0.454540499423465	-0.306986860812672	0.758853373222915	0.943232660734039
Noc3l	486.957809840037	-0.163234288226175	0.228390489274878	-0.714715786740644	0.474784680849864	0.836662281545678
Rcn3	19.8663784249621	0.539066859921855	0.783635531119082	0.687905076422496	0.491512559590464	NA
Yif1a	15.9661199240043	0.84664586436158	0.724675496514378	1.16831032432291	0.242681612343829	NA
Trabd2b	17.3156353509899	0.0175430705824135	0.912913743286709	0.0192165697048816	0.984668339330486	NA
Arhgef33	13.156549020896	0.00539793122231428	0.706262879403914	0.00764294907707756	0.993901868302514	NA
C8b	3.24959180652733	-0.894647269125234	1.42805835145142	-0.626478090489754	0.531001403192852	NA
Bloc1s5	2.88632731509596	0.551581806544176	1.33580665861175	0.412920390079066	0.67966494156573	NA
Myl6b	20.1409107603079	0.518367750055444	0.664536217442964	0.780044392538974	0.435364745728849	NA
R74862	38.0979649314939	0.434049016900741	0.541881522120146	0.801003538933192	0.423129597094718	0.807557203020431
Nkx6-3	48.1181551980176	1.12551613153554	0.862053377667073	1.30562232072155	0.191681025928617	0.630400400015469
Ddx28	17.3514120396966	1.54865491144072	0.657746446882423	2.35448616831152	0.01854833399024	NA
Hsf2bp	983.71847978058	-0.271047709346559	0.231368808364912	-1.17149632771184	0.241399333063235	0.680683042150253
Zfp661	43.8956854734376	-0.453312900576192	0.356382226573155	-1.27198515182726	0.203378394924646	0.643899808668728
Scaf11	745.695100704977	0.0292662767830726	0.214575937449609	0.13639123347624	0.891512003590352	0.975333835354224
Mon2	680.555852842852	-0.254750055414261	0.189132602250469	-1.34693887982831	0.177999918279066	0.618122217827887
Polr3e	654.049982180701	0.322605615764655	0.285498282028831	1.12997393004304	0.258487209768372	0.696106055906227
Erlin1	222.970906267625	0.113003966147813	0.264188458138387	0.427739981315231	0.668840437940471	0.914656493270884
Zfand1	248.039566437852	-0.357024131616685	0.267922624888086	-1.33256432436722	0.18267481922888	0.625292663992106
B9d1	104.959365729664	-0.286952400430391	0.336045474074814	-0.853909433597984	0.393155172199293	0.7891726383004
Smim8	17.0369512114667	0.202904996912068	0.628430342867651	0.322875875130683	0.746789247467057	NA
Pax6	11.4661773392949	0.647029742088226	0.775154074798747	0.834711140822184	0.40388036738961	NA
Fstl4	94.8148427602988	-0.00525174505050478	0.577376950890939	-0.00909586889882064	0.992742646711332	0.997824844040283
Kank3	279.04201867479	0.277277363270434	0.306558975933669	0.904482938155525	0.365739377455495	0.772192920763072
Fgfr3	5.00064518088206	-0.467147427000478	1.10361497046739	-0.423288410814723	0.672084848737228	NA
Gabra1	8.43612027102286	-0.00453749726780442	0.899193831258582	-0.00504618371486533	0.995973745010347	NA
Gk5	597.751702866631	0.0650215721750615	0.209794158204992	0.309930327571506	0.75661393951512	0.942591070338243
Rpp40	172.311981254415	-0.222909744203106	0.326268006167296	-0.683210550803463	0.494473806612078	0.845892650596341
Slc6a15	176.825996156382	-0.443419729612817	0.349527456756663	-1.26862631544715	0.204574374055103	0.644726494242706
Slfn9	10.7959587916854	0.82863733416975	0.66092341085736	1.25375697177201	0.209930353173783	NA
Ranbp3l	7.36960913712002	0.087337768144986	1.39094060236041	0.0627904369149731	0.949933381079524	NA
Nol11	436.671352933493	-0.0947029892299703	0.276146174816914	-0.34294514234267	0.731639730134329	0.936561835898109
Cep152	921.96289924472	0.18923976355914	0.25166719684992	0.75194449625468	0.452084437823332	0.824314721460428
5830411N06Rik	4.35210065544202	-0.419214349251042	1.71051724481656	-0.245080457692784	0.806394134077962	NA
F8	197.200512165319	0.0957705351831497	0.386553453374383	0.247754959494294	0.804324005657061	0.956205516933877
Fmnl1	9.99304738854706	-0.115096275149086	1.14985827227142	-0.100096053509034	0.920268068442087	NA
Car12	11.9766020581197	-0.34748072604796	0.842531598830464	-0.412424562509353	0.680028262869489	NA
Jakmip1	1031.99671784442	0.211043750779476	0.244527013530405	0.863069268840658	0.388099383131585	0.786313058624221
Nasp	3149.25459659075	-0.307861689562067	0.237241130432434	-1.29767418069923	0.194399319533793	0.633262365163133
[truncated: 14,565 more rows]
