# Supplementary material for: Transcription elongation can be sufficient, but is not necessary, to advance replication timing
Source: EMBO Rep. 2026 Mar 24;27(8):1964–99. doi: 10.1038/s44319-026-00735-2 (PMC13121604; doi:10.1038/s44319-026-00735-2)
Supplement: Supplementary file 5 — Source data Fig. 4 [file 44319_2026_735_MOESM5_ESM.zip › Fig4/4C/TRE_Ptn_D0400_cas_DESeq.txt]

baseMean	log2FoldChange	lfcSE	stat	pvalue	padj
Zc3h14	576.490770257014	-0.384582426356982	0.304276311157406	-1.26392496640342	0.206256959728965	0.966032254520842
Troap	167.088885946168	0.251181204423594	0.372382398513475	0.67452491155944	0.499977653349914	0.999263079739608
Clca2	2.18341377755449	1.20841039186143	2.03255227983311	0.594528565809215	0.552158642153187	0.999263079739608
1810013L24Rik	1243.40754920058	-0.0412657903535636	0.290105179404044	-0.142244238583865	0.886887089689166	0.999263079739608
Srsf7	943.244605304801	0.117107737431682	0.272992386793234	0.42897803417639	0.667939210166807	0.999263079739608
Fignl2	7.35895138245428	1.41210888550537	1.1648783299236	1.21223723476595	0.225421582103821	0.979908358102632
Sema6a	99.6639564891889	2.13363654010526	0.477110597533718	4.47199569897308	7.74929864545687e-06	0.000623526481965103
Anapc15	60.3351329480485	0.72975875510991	0.530267423700015	1.37620891364194	0.168756963237469	0.945441949564892
Misp3	4.43816973272117	-0.342127815760017	1.44914753528087	-0.236089016080552	0.813363596949389	0.999263079739608
Nmb	18.2015824718364	-0.224906475534193	0.677540093006197	-0.331945633706042	0.73993031143702	0.999263079739608
Tcerg1	1393.64296365263	-0.404049856201076	0.29711374667202	-1.35991639810292	0.173856381183469	0.950479614386202
Zfp712	64.4364222790304	-0.206078046882997	0.481262310223538	-0.428203170090917	0.66850320851074	0.999263079739608
Fam129c	27.8762157107597	0.48859909195078	0.858001398835694	0.569461882712322	0.569042731366139	0.999263079739608
Atp5g3	337.496090495589	0.15194481772017	0.364968074049054	0.416323586976947	0.677173235095911	0.999263079739608
Fyco1	341.72339932459	-0.170279743752241	0.305999626361219	-0.556470430297955	0.577889303298258	0.999263079739608
Tlr3	4.58650099850823	-0.651212367180567	1.47464057792227	-0.441607519100085	0.65877324199635	0.999263079739608
Trafd1	20.0619497780514	-0.0640658543316164	0.765515391038181	-0.0836898318200124	0.933303041815071	0.999263079739608
Erfl	6.38984080518424	1.68419171186542	1.3403182262463	1.25656107548591	0.208912617018643	0.96987806438824
Krt80	9.83236166090332	2.39742168444673	1.46142951901391	1.64046343204042	0.100908845754656	0.868514653459178
Armc8	391.112395114903	-0.269018466188332	0.320522696880092	-0.839311751732116	0.401294390344037	0.999263079739608
Ppil4	501.064030366666	-0.185022154532196	0.305621288634015	-0.605396814335674	0.544915367229917	0.999263079739608
C530005A16Rik	23.4923397891301	0.701838163781323	0.650293631941879	1.07926347315677	0.280470291185502	0.999263079739608
Katnbl1	527.745148029749	-0.278863417881864	0.357512774046935	-0.780009661543601	0.43538518831114	0.999263079739608
Spag9	760.580950037853	-0.00708030475667301	0.281193256829069	-0.0251794969641714	0.979911790823696	0.999263079739608
Taz	7.53103951931422	-6.95095705449832	1.57147216872205	-4.42321359095465	9.72435178098365e-06	0.00076326627802505
Gfpt1	226.26945659422	-0.708926698620659	0.306077241801565	-2.31616925991599	0.0205490288921096	0.53241270326935
Abcc5	1370.18186849146	-0.01986674076088	0.315094744129168	-0.0630500544075594	0.949726645924179	0.999263079739608
Kcnmb4	14.3922095496532	-0.0487863102745891	0.816515166638232	-0.0597494232415214	0.952355207964139	0.999263079739608
Gm4013	8.50640919667352	1.49106594019145	1.12387636665285	1.32671705218979	0.184602298012988	0.956082361419508
Hpcal1	426.139249039159	0.260725028153505	0.426756020288396	0.610946338794025	0.54123510596191	0.999263079739608
Tbc1d31	825.562634196817	0.198015048469775	0.251432989155838	0.787546014286318	0.430962303175055	0.999263079739608
Akap7	430.559629538993	-0.373610264797616	0.308935783979385	-1.20934603296893	0.226529932612363	0.979908358102632
Ablim1	438.929581706318	0.108964637244149	0.363240134612459	0.299979619158559	0.764192701678809	0.999263079739608
Ulk1	1224.92811329133	0.470352232691312	0.360713326433506	1.30395025141389	0.192250545044138	0.956872391577526
Golga3	232.996688835354	0.188086726116742	0.332543450634231	0.565600452386058	0.571665420238869	0.999263079739608
Mir1193	39.9011431006877	0.234587401342991	0.536611663822225	0.43716418624234	0.661992280643726	0.999263079739608
Wdyhv1	194.565941687988	0.07579250621826	0.401433111295489	0.188804819746098	0.850245794174415	0.999263079739608
Traf1	42.4201700448229	0.112183535724519	0.56729598570874	0.19775133008277	0.843239627045826	0.999263079739608
Rxra	130.029399077806	-0.058570981560074	0.513802490775749	-0.113995129668683	0.909241654238692	0.999263079739608
Dapk3	132.856952140861	0.178214505854551	0.359012660354638	0.496401730452928	0.619611004423005	0.999263079739608
Ap3m2	16.1583530093603	0.346051361247523	0.796811483221585	0.4342951482682	0.664074126583036	0.999263079739608
Sirt2	32.4954168867005	0.0847004770706478	0.563609183662419	0.150282286956808	0.880541907237883	0.999263079739608
Inhbc	11.7933676529128	0.71679077412822	0.968623217318242	0.740009904070592	0.459293984773837	0.999263079739608
Slit3	56.99439723023	-0.789097576023851	0.504281161900805	-1.56479685469407	0.117630549494873	0.89690493262472
Dcakd	411.328959325371	0.0547086474078638	0.293004363059067	0.186716152744917	0.851883190765274	0.999263079739608
Vps35l	691.950259301004	0.122027902465706	0.273789146602989	0.445700291555582	0.65581375395221	0.999263079739608
Cyhr1	26.8194299079973	0.21149225428674	0.579226447625498	0.3651287940213	0.715015268017766	0.999263079739608
Taf10	42.6043545082463	1.16852942768042	0.645656745313479	1.8098307439088	0.0703220387099102	0.820697145643646
Hagh	51.1740902504943	0.419172328258133	0.554711138193439	0.755658755335753	0.449853818719248	0.999263079739608
Ogfod3	111.972964172682	0.113120706573153	0.38214759474615	0.296013132434592	0.767220052367105	0.999263079739608
Syn1	22.861239293515	-8.53200312744132	2.94366759402826	-2.89842614864191	0.0037504062195655	0.167102876054516
Glyatl3	4.86146395235759	-1.36226991588601	1.37566531197053	-0.99026260532416	0.322045779292051	0.999263079739608
Sqor	1.7140253563212	2.52559090084552	2.28277884076497	1.10636687871138	0.268567755337622	0.999263079739608
Fundc2	7.48225713999876	-3.26500038720172	1.17872456223583	-2.76994345566924	0.00560660249236688	0.228429819612668
Rab5if	199.059074980904	0.182455991559398	0.362299303465666	0.50360569234903	0.614538491664709	0.999263079739608
H1f5	156.061462890453	0.613028303570545	0.543285625365797	1.12837202927611	0.259162835350655	0.999263079739608
Pop4	134.634633830906	0.410301287154441	0.347524055152288	1.18064140041944	0.237745209664367	0.986978557725134
Carnmt1	1070.23818365077	-0.474256799976555	0.321493063314422	-1.4751696197959	0.140166946943922	0.915663893647289
Iqcm	25.0297979281557	-0.132174959651019	1.93120773021389	-0.0684416065569397	0.94543410221644	0.999263079739608
Clcc1	177.336025093395	0.137825499039646	0.309509500531938	0.445302967446143	0.656100823678595	0.999263079739608
Ilf3	948.839393661383	0.180066853418314	0.25686595004754	0.701014881049775	0.483293728433692	0.999263079739608
Tpd52l2	527.843203111123	-0.140139031541138	0.256058878830328	-0.547292217248197	0.584177989874188	0.999263079739608
Arhgap25	10.8411135498829	-0.257337952318901	0.943913423030105	-0.272628766622269	0.78513859674056	0.999263079739608
Banf1	67.8407696007282	0.585884374177418	0.477940082704503	1.22585318825342	0.220253927430774	0.975268982767103
Tbc1d23	562.502640263185	-0.294916712976466	0.342248137081998	-0.86170436307096	0.388850224039758	0.999263079739608
4930473A02Rik	26.4928557468435	0.599838539044743	0.600038174963148	0.999667294637683	0.317471544562487	0.999263079739608
Pard3	3151.64822326659	-0.279391785080637	0.269468963706629	-1.0368236150001	0.299818067795431	0.999263079739608
Rorc	5.52341209792465	0.332514074066874	1.22231840044773	0.272035562865679	0.785594674888915	0.999263079739608
1700123J17Rik	35.3266959013203	0.816422447784047	0.966857907825264	0.844407891972886	0.39844151382555	0.999263079739608
Evi5l	41.6094671755936	-0.126556915144821	0.535757546974064	-0.236220499103764	0.813261573584546	0.999263079739608
Pex5l	11.3186120344598	0.588584325765776	1.08150959062451	0.544224786232274	0.586286797348414	0.999263079739608
Mtmr1	10.1033226410153	-7.37875801367071	1.51140171926918	-4.88206273659569	1.0498184264018e-06	9.30836334144582e-05
Mtor	581.061653167894	-0.0918412825148236	0.269215973201801	-0.341143511740965	0.732995546167783	0.999263079739608
Zfp758	43.9486983543587	-0.568924706986105	0.537968027375559	-1.05754371642041	0.290263514054537	0.999263079739608
Plekhh2	57.4746758233003	-0.504612803068193	0.482587609647752	-1.04563978224911	0.29572737469416	0.999263079739608
Adgrl3	154.175600935038	0.13057451698774	0.397686217943308	0.328335534640917	0.742657979281502	0.999263079739608
Golga5	141.098466523703	-0.081070011912207	0.328678809351367	-0.246654209537254	0.805175847221462	0.999263079739608
Plekhb1	109.761473716853	0.491582083211431	0.426469087224991	1.15267928658118	0.24904204636275	0.993923558865693
Nufip1	637.179104079084	0.0718039161279825	0.24813052377364	0.289379617775226	0.772290890748856	0.999263079739608
Smap1	314.245792197604	-0.291449698922028	0.330540538677956	-0.881736624765369	0.37791925035937	0.999263079739608
Acox2	39.074443121557	1.1407347788466	0.562592595775757	2.02763916093429	0.0425970891239292	0.723789136890166
Hars2	138.445829493534	-0.18437300646041	0.356579633912373	-0.517059834397941	0.605114390869901	0.999263079739608
Gpa33	39.9161282554315	-1.7703110940391	0.589916382991188	-3.00095258426742	0.00269136469950539	0.130624836707516
Sdhb	253.38644127898	0.402643048110508	0.342077513714906	1.17705207728468	0.239174721028623	0.988534417518726
Gmpr	55.9408065829414	-0.0261368737590997	0.516940519695506	-0.0505606985006614	0.959675580799342	0.999263079739608
Me1	267.287815542494	-0.038136932116353	0.414124980288357	-0.0920903928321301	0.926626221426242	0.999263079739608
Klk11	3.05679879158052	-0.913832619122912	1.50824562440826	-0.605891112385255	0.5445870615878	0.999263079739608
Magt1	76.4502893208504	-9.56427581265252	1.1319792723532	-8.44916161121035	2.9340209524692e-17	1.3817512791452e-14
Mcam	260.042856070305	0.804478222115229	0.545857039698718	1.47378922246611	0.140538351017024	0.915663893647289
Pbld1	4.31001963833315	-1.04142570378698	1.43521134148005	-0.725625330352404	0.468068488291138	0.999263079739608
Tab2	804.771078723527	-0.394798977703212	0.279426945905825	-1.41288799626458	0.157688659086762	0.93830218537007
Mettl27	276.226076071515	0.584588318104562	0.349635761233102	1.67199235010408	0.0945258305720869	0.866238142495008
Trmt1	307.650601926592	0.057493807843881	0.298693769612694	0.192484121508229	0.847363004557458	0.999263079739608
Vps37c	184.144025833802	-0.042272034077583	0.330589027525172	-0.127868835799047	0.898252773980663	0.999263079739608
Sec23a	553.171046490636	0.0463111878665112	0.27540671969608	0.16815562059494	0.866460853352256	0.999263079739608
Rara	248.304058036114	0.611969831436082	0.469392641249758	1.30374824327606	0.192319434642643	0.956872391577526
Med1	866.174274610431	-0.0457259495704324	0.281280805194465	-0.162563348532864	0.870862246679683	0.999263079739608
Ap5b1	20.6932126873536	0.113716056869982	0.666821355782996	0.170534515554701	0.864589792408626	0.999263079739608
Bag5	24.9548666650951	0.95109911977593	0.724448080729786	1.3128602933392	0.189230028763006	0.956872391577526
Pdcd2l	388.855147842418	0.147900001978843	0.272034236511076	0.543681574333093	0.586660614055487	0.999263079739608
Ctcf	600.103136243317	-0.335626049921807	0.335362892862972	-1.00078469343042	0.3169309111791	0.999263079739608
Mnd1	394.622277042605	-0.0297123327277999	0.332544072904731	-0.0893485560222631	0.928804906220918	0.999263079739608
Lix1	13.0871506050891	0.377421509715512	0.820318934156607	0.460091184050933	0.645450771732255	0.999263079739608
Ctnnbl1	20.7733587617192	0.355032888503127	0.730540649098869	0.485986493620944	0.626976742095597	0.999263079739608
Snph	28.4908591390333	0.557724489510115	0.674666025128401	0.826667519538975	0.408425535978818	0.999263079739608
Ppm1m	22.7361497148683	0.262917386668755	0.619630952513264	0.424312868171521	0.671337655778111	0.999263079739608
Prkar1a	455.523338750642	0.0278742652738255	0.260861957145343	0.106854466549505	0.914904436723877	0.999263079739608
Slc27a3	41.3592784589742	0.643498785541205	0.605063422089521	1.06352286727059	0.287544900681004	0.999263079739608
Impdh2	149.671501513413	-0.223233887341931	0.353510331945738	-0.631477688680954	0.527728233067647	0.999263079739608
Tiprl	310.351864125743	-0.225773299432939	0.389576632912156	-0.579535014061912	0.562228227937942	0.999263079739608
Uaca	376.99849337704	-0.0803644010297115	0.26201767065896	-0.306713668691121	0.759061324829434	0.999263079739608
Smim31	8.65603248788431	0.361300823332146	1.10290139180527	0.327591229838558	0.743220753923992	0.999263079739608
Calca	45.5231883302856	0.160552129395143	0.594034799523391	0.270273946112177	0.786949507719485	0.999263079739608
Phf3	27.8820373869639	-0.177181806952069	0.582685454734584	-0.304077964384363	0.761068494323874	0.999263079739608
9330020H09Rik	44.2376814037354	1.63306741193304	0.666518893515857	2.45014421619571	0.0142799007457064	0.4320838923997
Ube2q2	516.984548398384	-0.435291371792378	0.316526535325347	-1.37521289121924	0.169065452862006	0.945441949564892
Rfx3	793.75129140558	-0.429485949133304	0.346985383286081	-1.23776380741434	0.215803652011004	0.972875512124197
Bri3	219.351399654831	0.224776436263034	0.390529037984135	0.575569072720695	0.564906490452364	0.999263079739608
Fbxo27	57.1568295467219	0.785022656727843	0.487431266291374	1.61052995779425	0.107282210806957	0.880106807966254
Eps15l1	1189.83179521782	-0.308479353900706	0.270395915434336	-1.14084324611634	0.253935160500184	0.996695439438388
Tmprss15	4.23477097009619	-1.03224144604653	2.31117138062463	-0.446631286065663	0.655141302416286	0.999263079739608
Max	632.710941132261	-0.439175196020753	0.347065651040711	-1.26539516285707	0.205729708328999	0.965755696017949
Ttc8	79.9977266697876	-0.503838749079831	0.439859473256799	-1.14545389996791	0.252021181599423	0.996695439438388
Vti1b	247.620242903424	0.216551412253188	0.310520623313894	0.69738173890719	0.485563926554971	0.999263079739608
Cpsf3	352.423876324032	0.0391608519727253	0.303592702950608	0.128991413799219	0.897364442864243	0.999263079739608
Nlgn1	13.7689851540447	-0.368355437820098	1.04247635878601	-0.353346562457356	0.72382864211745	0.999263079739608
Casq2	37.5128608797677	1.13513205544475	0.638992450881255	1.77644047888086	0.0756603442152052	0.834335266179683
Pidd1	151.033914561489	0.37713621796655	0.442668683234726	0.851960466709981	0.394236034361264	0.999263079739608
Asb4	12.1949127957081	-0.21664418966541	1.04786917690863	-0.206747363544505	0.83620716567908	0.999263079739608
Orc4	1217.01366000501	-0.860160080651022	0.389313200118403	-2.20942952971905	0.0271447789673827	0.604509319646358
Mapkbp1	97.0349233172568	-0.165940693081061	0.377871552453809	-0.439145767929555	0.660555917993162	0.999263079739608
Mospd1	9.77097635105673	-5.50023905371179	1.35672491166401	-4.05405621023483	5.03371126406741e-05	0.00347412865345894
Dclk1	26.5711681011634	-0.0400181726216042	0.69218934017708	-0.0578139105860348	0.953896857667866	0.999263079739608
Gpcpd1	216.31366930252	-0.512923050581331	0.405471785485	-1.2650030629574	0.205870229885907	0.965755696017949
Sinhcaf	876.172339914247	0.0139779514437212	0.343276644117545	0.0407192032526829	0.967519752309219	0.999263079739608
Acbd5	260.436283235204	-0.34821728427994	0.291782539311781	-1.19341371523214	0.232707386186047	0.981595711917664
Myo7a	5.29365652308772	0.278056639425135	1.44618567696427	0.192268976144759	0.847531518448542	0.999263079739608
4930548K13Rik	2.58495806556453	1.92079234452287	2.22647622595875	0.862705077255319	0.388299640137615	0.999263079739608
Luc7l2	1869.37198108518	-0.701378180045293	0.3247277345538	-2.1598961388655	0.0307807107457669	0.648500974291079
Dnah8	256.650785568884	-0.380547367329079	0.300423573571118	-1.2667027517366	0.205261595722338	0.964958505785696
Evc	32.4544476088664	-0.989214817742751	0.571725222866078	-1.73022770061426	0.0835896010528111	0.847337109855967
Shroom2	37.7259472824638	-7.89944867158983	1.13989375432556	-6.92998680062397	4.20879888371427e-12	7.92838679129799e-10
Kmt2e	552.254233701746	-0.20047368337918	0.269574648202942	-0.74366667902784	0.457078152735255	0.999263079739608
Setd5	1596.48263204858	-0.909435394081839	0.311343513581968	-2.92100318268686	0.00348906263133098	0.159337729180503
Pcyox1	86.2718011055794	-0.592400132808095	0.382268251698381	-1.54969744459844	0.121214151776139	0.897557435588421
Arpp21	6.84079154779587	0.0598562517125345	1.34048992401951	0.0446525189335652	0.964384280320338	0.999263079739608
Smim4	110.188679145236	0.308737402966099	0.374054950528469	0.825379807244661	0.409155995331793	0.999263079739608
Smc6	693.438757856978	-0.399941861130231	0.283059766917375	-1.41292372803718	0.157678151501087	0.93830218537007
Nsmf	6.52558679861846	0.277250427711975	1.25869601166775	0.220267979831463	0.825662456150773	0.999263079739608
Hmbs	216.590066488457	0.754238864276439	0.318748394379238	2.36625149358107	0.0179692332504462	0.495383744554071
Slc35b1	163.470985021599	0.259122351534633	0.386098835078679	0.671129586500382	0.502137980424775	0.999263079739608
Synj2	131.191516335185	0.595464944294792	0.472611621159701	1.25994562476824	0.207688978362167	0.968408829800527
Suds3	270.447954123622	-0.315993643278961	0.289663645693314	-1.09089852308745	0.275317537077949	0.999263079739608
Ptk2b	117.344558705825	0.200115419548936	0.353451806628766	0.5661745556138	0.571275124981117	0.999263079739608
Gfm2	327.569306561143	0.0326083191842057	0.292026508600868	0.111662188958242	0.911091260619943	0.999263079739608
Rlim	129.5160987341	-10.3214552953399	1.10169288579112	-9.36872283415726	7.34154732471564e-21	5.87764278816734e-18
Ddt	81.7059576517029	0.641671869485467	0.430818097945541	1.48942644829786	0.136375108266608	0.910393876320534
Epha3	18.4321353514849	-1.13794383655313	0.84995701914711	-1.33882515341188	0.18062760015722	0.953482543935831
Gatad2a	1621.456748955	-0.0530477568813988	0.268526201272799	-0.197551511286256	0.843395975397631	0.999263079739608
Shc1	206.256660836091	0.237741100030902	0.301201074094147	0.789310266392315	0.429930687699264	0.999263079739608
Anks1b	124.792993575145	-0.074911458415094	0.511395902139904	-0.146484275884167	0.883539102048878	0.999263079739608
Cdk6	1893.97431537426	-0.110299785199267	0.474154697340268	-0.232624048265227	0.816053351721264	0.999263079739608
Kdm1a	1356.45179832859	-0.0855547546833851	0.28299690398103	-0.30231692813544	0.762410474944651	0.999263079739608
Scaf4	807.888273645959	-0.119034813333776	0.241004145422281	-0.493911891536994	0.621368405988064	0.999263079739608
Plcxd2	31.1411108602816	-0.0435236626449645	0.583994474586055	-0.0745275247266933	0.940590640498053	0.999263079739608
Morc2a	782.477368811125	-0.432545862554328	0.283618235297814	-1.52509891368632	0.127234428141372	0.901051598142257
Atp6v1c2	35.4382108417557	0.12675794264142	0.533218390916694	0.237722375673318	0.812096427818628	0.999263079739608
Map1a	31.3824859611702	0.768140768241292	0.586175574143654	1.31042780034544	0.190051154054293	0.956872391577526
Runx2	11.085618085027	1.23786631662696	1.19999506220007	1.03155950855118	0.302278517279397	0.999263079739608
Gja3	1.32840033302126	1.40860430217235	2.57829728479384	0.546331220406563	0.584838279268324	0.999263079739608
Ackr3	49.8097800555028	1.33634460217584	0.624699108896495	2.13918122043816	0.0324209945003315	0.660636825535556
Socs1	7.71312788850329	1.86538686577677	1.2391836278013	1.50533530618586	0.132237892446525	0.91028211078432
Sort1	137.823697044734	-0.0349861454359665	0.412956192190888	-0.0847212031144318	0.932483038922051	0.999263079739608
Rangrf	24.3998035035012	0.380507647900565	0.650574682872064	0.584879273538211	0.558628895942942	0.999263079739608
Phyhd1	117.910346517618	0.246494651587715	0.431860416852193	0.570773893528841	0.568152921675129	0.999263079739608
Slc4a9	16.920267385591	0.8440317153662	0.725080590394168	1.1640522812883	0.244402825175423	0.989731797202444
Specc1	315.844099137639	-0.377310603117469	0.328819987181807	-1.14746857802428	0.251188012433104	0.996104109988214
Gtf2a2	351.703593953714	-0.283642713755507	0.339439684360477	-0.835620367400193	0.403368506932918	0.999263079739608
Deaf1	681.005601853821	-0.479890834909014	0.261936528817739	-1.83208824319013	0.0669382746786299	0.813213698144327
Mtarc1	5.84737176986237	0.568399411990863	1.21158943402834	0.469135332503705	0.63897290528762	0.999263079739608
Set	1108.65060371374	0.16362760669139	0.238290936413408	0.68667155014035	0.49228972891213	0.999263079739608
Glra3	9.27460854117492	-0.893290209472798	1.38938942124174	-0.642937246977481	0.520264819545258	0.999263079739608
Dnhd1	30.5256795418755	-0.643841219889374	0.579876251773285	-1.11030796298431	0.266866342890105	0.999263079739608
Pgpep1l	148.062670858106	-0.804646620545891	0.501608462598594	-1.60413286565661	0.108684768856327	0.880106807966254
Notch3	102.862185554138	0.303910396611041	0.6119584267813	0.496619350777649	0.619457504632527	0.999263079739608
Gtsf1l	106.880825017086	0.41719237643477	0.427803925154149	0.975195298370497	0.329463393878413	0.999263079739608
Rnf212	1.98625192102039	0.709392201148884	2.12326094456845	0.334105048634551	0.738300290508609	0.999263079739608
Tceal8	6.64626527011971	-6.77190234237198	1.6300438738633	-4.15442949171802	3.2610015092511e-05	0.0023931753864189
Gm5087	6.80571041549989	0.47312502773911	1.45306149755392	0.325605646103463	0.744722739837437	0.999263079739608
Slco6b1	4.07422608767222	-2.25750683109259	1.76350959266919	-1.28012166221092	0.200502351266142	0.964074547321916
Ranbp3	684.374358545393	0.0182493169926607	0.302394764359316	0.0603493153438867	0.951877425525928	0.999263079739608
Parp6	93.2720043391426	-0.360129109008705	0.43628763443382	-0.825439642533194	0.409122036341237	0.999263079739608
Gng10	16.8873318795725	0.535510553450237	0.70936305033732	0.754917461792784	0.450298507765418	0.999263079739608
Mrps18b	106.902865840623	0.641161900634898	0.372712957018413	1.72025653673001	0.0853858201728198	0.849191150687696
D16Ertd472e	809.909959131418	0.0608628376610755	0.381430322730454	0.1595647593652	0.873223941175975	0.999263079739608
2310039H08Rik	65.4668827827638	0.109239760159416	0.484508180837316	0.22546525421022	0.821617352625732	0.999263079739608
Rps10	1087.10013740542	0.704866350470595	0.413809565661606	1.70335924773426	0.0885008591825014	0.856756806064216
Arih1	1786.47777048641	-0.425301299713859	0.29212771615378	-1.45587452403857	0.145427309427185	0.919973961421767
Dancr	63.5420666549089	1.25463369374955	0.785958359416454	1.59631064256517	0.11041945515973	0.883810729607895
9530026P05Rik	75.246105481037	-0.722702252542059	0.462070605286266	-1.5640515632764	0.117805459648558	0.897557435588421
Itgal	2.96154023067688	-0.0761570581771885	1.94495200154941	-0.0391562661271431	0.968765801449802	0.999263079739608
Sirt6	116.301464024834	0.523384156713493	0.381022288096494	1.37363134143204	0.169556161814045	0.945441949564892
Rgs12	193.220267091271	0.515423378829189	0.441682062808425	1.16695565029714	0.243228280201928	0.989731797202444
Hfe	2.6580298293514	0.611305000364094	1.79028791300068	0.341456251770976	0.732760133946754	0.999263079739608
Tdrd7	16.7797976348941	-0.362947194632983	0.703207686751862	-0.51613086925919	0.60576300920018	0.999263079739608
Ak2	575.341791528391	0.108988534491737	0.330521209216994	0.329747475963588	0.741590777570754	0.999263079739608
Znhit1	56.8323748514403	0.187943531317055	0.460997401840856	0.407688916611153	0.683502075501112	0.999263079739608
Prx	130.696163101992	0.356017888464838	0.360908727266781	0.986448543821641	0.32391305381795	0.999263079739608
Alas2	19.9475255473248	-7.63419480317857	1.28148903044033	-5.9572845508911	2.56463479349844e-09	3.23345923728323e-07
Fiz1	261.985771160215	0.449742781369143	0.32311605404449	1.39189240441522	0.163954982273705	0.944673327156016
Serpinh1	132.049001807261	0.392091766623339	0.637688551974803	0.614864051438753	0.538644505121636	0.999263079739608
Myh3	5.19125770836776	-0.0917635579382731	1.39654505642826	-0.0657075527322861	0.947610659199961	0.999263079739608
Grm5	17.8933192438659	-1.23817776192457	1.31339756967724	-0.942728835891514	0.34581961996597	0.999263079739608
Vill	25.3017308819382	0.638096984191285	0.666735065698703	0.957047284625105	0.338543389200654	0.999263079739608
1700123O12Rik	47.0172547401261	-0.264568926806061	0.695053068194215	-0.380645649825595	0.703466203099024	0.999263079739608
Wnk1	1195.14003488368	-0.550536352566517	0.302925937949373	-1.81739588327536	0.0691565176482797	0.819034142443975
Tex14	515.820055997838	-0.18427067489301	0.406975877074448	-0.452780337295769	0.650706923651454	0.999263079739608
Zbtb37	206.829490389625	-0.246703250055307	0.350599373113192	-0.703661412354145	0.48164365646532	0.999263079739608
Egfem1	21.9618371927733	-0.0689523061041987	2.15274335961105	-0.0320299704079249	0.974448150224609	0.999263079739608
Eya1	1692.13445377268	0.29463725388014	0.37754576009941	0.780401437437836	0.435154622053472	0.999263079739608
Adgrg2	2.98356630671643	-5.61086876281201	2.08630789111523	-2.68937714644445	0.00715854912135636	0.265945913065332
Nkain3	38.8951182998095	0.0654728080262861	0.830512459052753	0.0788342273648267	0.937164479256554	0.999263079739608
Cd2bp2	311.696624841918	0.137975225546993	0.325553842912743	0.423816915544671	0.671699340730083	0.999263079739608
Sapcd2	48.3431898096786	0.276006552028944	0.576792964264131	0.478519276636933	0.632280657548275	0.999263079739608
Kcng2	4.21147053185465	1.98928774337885	2.10164065987352	0.946540377410935	0.343873037958867	0.999263079739608
Tecr	796.205129971238	-0.338669918425319	0.266440078427059	-1.27109224867622	0.203695832585803	0.964074547321916
Tfg	300.670230550131	-0.179505181792317	0.324550112404394	-0.553089260892478	0.580202289937115	0.999263079739608
Gm12530	3.248025424529	-0.340204752128184	2.03005120354438	-0.16758432079654	0.866910306934584	0.999263079739608
Trpm3	131.384270881778	-0.00195781710316785	0.539630873792908	-0.00362806725532014	0.997105227502014	0.999263079739608
Trpc4	5.66014071073527	-1.14177511648166	1.5102642504736	-0.75601015923115	0.449643104660456	0.999263079739608
Mtarc2	469.267055593974	0.139862134948195	0.348862735114791	0.400908784087169	0.68848728243018	0.999263079739608
Itih5	7.91369572094823	0.357123358560522	1.09586233313422	0.325883414150326	0.744512564883756	0.999263079739608
Adcy4	7.55310375824249	-0.382520217567244	1.09273399096556	-0.350057947066553	0.726295209935073	0.999263079739608
Mical1	88.6021942911628	0.110231759523593	0.462610852873163	0.238281827672158	0.81166251489986	0.999263079739608
Zc3hav1l	127.296434131382	-0.370141393856318	0.418209048748928	-0.885063092163106	0.376122604005224	0.999263079739608
Wnk2	224.586662793812	-0.0127019596641964	0.31948591769093	-0.039757494652657	0.968286463771589	0.999263079739608
Sec22a	319.481613588778	-0.339671981182709	0.320729946813062	-1.05905913856147	0.289572847589192	0.999263079739608
Ahsa2	92.9349166520497	0.4100758959017	0.444714263186497	0.922110959435834	0.356470700971988	0.999263079739608
Tfeb	1046.75890616922	0.258048982153688	0.360773283322093	0.715266329528359	0.474444489853838	0.999263079739608
Tgm1	265.273063797473	0.655780228445241	0.358482426058311	1.82932322695945	0.067351201106442	0.814522229695127
D7Ertd443e	2.12633907977251	0.135251712065692	2.25568202940277	0.0599604511197452	0.952187133421398	0.999263079739608
Tlcd2	8.76707614370157	-0.478808942772265	1.01195026679209	-0.47315461884318	0.636102871825479	0.999263079739608
Cbwd1	295.803895096816	-0.411682177636991	0.401968118787897	-1.02416624203528	0.305756760645624	0.999263079739608
Lrch2	11.1600536019401	-5.36262149701967	1.29578682567811	-4.1385059569604	3.4957479787169e-05	0.00254426893796432
Zdhhc6	199.141465073672	-0.265319672270514	0.308540885589848	-0.859917387490782	0.389834583151271	0.999263079739608
Cbx3	734.281052724248	-0.321752122321144	0.30568425800572	-1.05256359755079	0.292541048364679	0.999263079739608
Fndc4	2.4546877206001	1.07930187545617	1.90228316637024	0.567371826937623	0.57046158666053	0.999263079739608
Slc25a28	213.428011790829	0.109230750445604	0.306871588211118	0.355949376357568	0.721878477206753	0.999263079739608
Gbp4	9.15244469603576	0.384625480936713	1.03232506302366	0.372581752311771	0.709459756056568	0.999263079739608
Cdkl3	103.129958466136	0.630999644750884	0.425408967737656	1.48327772239163	0.138000638698402	0.912747345770461
Etfrf1	150.465510626034	-0.0464067108998581	0.35638722870025	-0.130214292664482	0.896396886945986	0.999263079739608
Gm10549	3.54466032967941	0.346331246782816	1.63503512508789	0.211818841973929	0.832248368277743	0.999263079739608
Atn1	26.2602393867311	0.225388357151859	0.601671718062592	0.374603542738586	0.707955337870071	0.999263079739608
Zfp111	223.672138400829	-0.196670927770297	0.386835541799646	-0.508409663846655	0.61116607695794	0.999263079739608
Sema3b	43.032636840621	0.848495597803614	0.60376029337139	1.40535177142178	0.15991670054316	0.940758083921032
Rbm43	28.3572529777748	0.403995128647965	0.588652400135918	0.686305073341558	0.492520750407061	0.999263079739608
S100a3	3.62124015311915	2.40466957726818	1.75410962392192	1.37087759195558	0.170413117726897	0.945441949564892
Kif18b	458.249507263388	0.127553826244355	0.280024633894969	0.455509304557105	0.648742875185213	0.999263079739608
Hsh2d	12.9642848873621	-0.310506778773286	0.896149169429385	-0.346490059206325	0.72897445369499	0.999263079739608
Sgsm2	151.504751246858	0.411479223280633	0.390122221224058	1.05474438751416	0.291542245167059	0.999263079739608
Sem1	709.972761169308	-0.612381670687918	0.364833350507471	-1.67852437239117	0.0932447765964754	0.860222609565394
Shd	2.80217129110822	-0.663720844518255	1.72150027179262	-0.385547917356479	0.699831512174772	0.999263079739608
Gjb5	91.6695110132527	1.00174918020864	0.445286200254598	2.24967488243712	0.024469591096654	0.580454952058703
Rnps1	688.831453801909	0.341089579621852	0.312453834499519	1.09164792350269	0.274987883127802	0.999263079739608
Gpr83	11.4634005755291	0.736860075737156	1.08303973214624	0.680362921013925	0.496274692827022	0.999263079739608
Rab23	339.810541506247	0.132233812756466	0.283374812897651	0.466639259164598	0.640757993828109	0.999263079739608
Ext2	546.661772172408	0.214610940426612	0.257428145969294	0.833673177494003	0.40446517685167	0.999263079739608
Scin	2.00119148704446	-0.289847904420171	2.22054624253491	-0.130530001523089	0.896147119404741	0.999263079739608
Clec11a	16.4698563114874	2.14490277878737	0.846450282473394	2.53399735719834	0.0112769582216392	0.372302381535851
Map7d2	26.114012767769	-7.29424955461532	1.21754310456569	-5.99095796055387	2.08608564417123e-09	2.69374220439272e-07
Ola1	749.850940627364	-0.202021380435977	0.309216843577089	-0.653332393212959	0.513542013370827	0.999263079739608
Lrrc46	10.6789649041043	0.213168023762368	0.933365687582252	0.228386394098705	0.819345865909556	0.999263079739608
Tmigd3	2.0892960502957	2.12364587753847	2.2042438493493	0.963435092794013	0.335329222462774	0.999263079739608
Slc25a51	82.5644653423734	0.40359031655265	0.38445616589932	1.04976939466837	0.293824149682571	0.999263079739608
6720489N17Rik	147.262207927515	-0.429320294220001	0.394912171353108	-1.08712854493443	0.276980004213614	0.999263079739608
Zfp703	1.80970892311696	1.41370951286202	2.25700690640122	0.626364726156803	0.531075740547089	0.999263079739608
Slc35g2	5.69715612281729	1.30587619288334	1.26303126228833	1.03392230412206	0.301172487027837	0.999263079739608
Clasp2	1597.8251545276	-0.276196325325051	0.271805943461563	-1.01615263377825	0.309556708125826	0.999263079739608
Pak6	11.652936746623	0.528129613451955	0.869062007806344	0.607700726424621	0.543385981167628	0.999263079739608
Smim19	139.922458834776	-0.298149901009597	0.342982493212053	-0.869286062438358	0.384690684293605	0.999263079739608
Heph	1.81056831133022	-4.85225417790484	2.5204155730484	-1.92518020829245	0.0542068172391199	0.76828068823289
Sh3d19	335.177634580082	-0.617275421934127	0.331289956562648	-1.86324822019588	0.0624273514866943	0.794584063596939
Dab2	163.287674083309	0.501816104683369	0.372032524575852	1.34885009114588	0.17738512165695	0.950479614386202
Arhgap44	885.783142800716	-0.580341084468019	0.264780769295613	-2.19177958434021	0.0283954259509737	0.620469211906512
Ppp1r32	1.70019954690953	-0.269919390472336	1.93165253522644	-0.139734960377175	0.888869402999671	0.999263079739608
Tead3	42.3663966267798	0.119948836862631	0.560394038699672	0.21404374168747	0.83051294660144	0.999263079739608
Gps1	110.607863267795	0.799976475946209	0.441431906281443	1.81223075306244	0.069950549121152	0.819347617065023
Cdh16	9.84908024979683	0.925793896593973	0.963577902033437	0.960787804120738	0.336658871971314	0.999263079739608
Shmt2	243.609091066633	0.164980317751103	0.350578294412781	0.470594786900441	0.637930131093506	0.999263079739608
Ncor1	2490.27965507072	-0.142923650680669	0.268821283762478	-0.531667912154426	0.594956019698075	0.999263079739608
Dhrs3	49.5389267694983	0.470572495204912	0.54340634373537	0.865967982578563	0.386507720051737	0.999263079739608
Rs1	0.823108897832289	-3.77404940164565	3.96035391053532	-0.95295761108772	0.340611548316329	0.999263079739608
Rps7	1291.29419275821	0.267003072232546	0.298983120675122	0.893037277922701	0.37183720990172	0.999263079739608
D030068K23Rik	37.239740394324	-1.50860372613435	0.651194938343883	-2.31666992064008	0.0205217193134281	0.53241270326935
4930547E08Rik	4.64559758891668	0.252072076694506	1.31437359264545	0.19178114814918	0.847913638450759	0.999263079739608
Mpig6b	3.98494952771552	0.784303475958667	1.51471001130242	0.517791174618491	0.604603976531485	0.999263079739608
Lgi1	36.579613037772	-0.623989004707117	0.784182954375298	-0.795718653696323	0.426195582160454	0.999263079739608
Cep131	72.1197898519393	-0.0834020198156512	0.520441916739054	-0.160252310840421	0.872682323716378	0.999263079739608
Masp1	18.58778860223	-0.516296968128796	1.0689457664781	-0.482996410407108	0.629098284973254	0.999263079739608
Mapkapk2	224.417824962502	0.463331639835618	0.312957703448306	1.48049284210111	0.138741769556811	0.914516430392362
Ppp2r5c	1797.69554510756	0.176730303433124	0.305721360042505	0.578076400708648	0.563212539101618	0.999263079739608
Tbc1d21	2.20456461935365	1.655384572449	2.05433046902809	0.805802473071512	0.420356751867547	0.999263079739608
Commd4	69.1533373513931	0.513781515191479	0.505510251036294	1.01636220855706	0.309456934917919	0.999263079739608
Utp23	174.662989749365	0.201826732671586	0.324899251917312	0.621197898981165	0.534469421658748	0.999263079739608
Ppcs	38.1205708347442	0.410898948224457	0.605623018429788	0.678473135466026	0.497471751562895	0.999263079739608
Mrpl19	203.816882218947	-0.00825147126660693	0.301402430448598	-0.0273769234518969	0.978159103766691	0.999263079739608
Hormad1	78.1056817757333	-0.587656597801113	0.520516894128442	-1.12898659857158	0.258903487076905	0.999263079739608
Tctn2	81.8907483151884	0.238576580080154	0.41212375093613	0.578895488401803	0.562659694591771	0.999263079739608
Tppp3	1.65451553101271	3.79755989650207	2.45161488821755	1.54900344044781	0.121380893027832	0.897557435588421
Ooep	132.872537492573	-0.498250070625031	0.373177183812431	-1.33515684301714	0.181825018427185	0.953913054452528
U2surp	1670.22827024488	-0.29822455271589	0.297273096929365	-1.00320061181571	0.315764077866557	0.999263079739608
Plekhj1	59.7017657919224	0.340144514506094	0.521211063248491	0.652604172263948	0.514011495084365	0.999263079739608
Cux1	2233.36093134624	0.025900497385618	0.276919853790572	0.0935306625042707	0.925481991298869	0.999263079739608
Gm45927	8.01957385324307	-0.263023215305854	1.16115040144641	-0.226519505981495	0.820797389887346	0.999263079739608
Mpv17	181.518618802109	-0.294434165208221	0.348902601484338	-0.843886414018148	0.398732880766096	0.999263079739608
Ankrd23	26.2022692237743	-0.676763186693587	0.628967321967718	-1.0759910142491	0.281931275129531	0.999263079739608
Hsf3	1.04939602876096	-4.10585275807646	3.16823907977709	-1.2959415797514	0.194995612672743	0.957423492748792
Radil	72.6105328947359	-0.113391474124995	0.550671602666578	-0.205914874810881	0.836857406015518	0.999263079739608
Gm10653	9.272510066237	0.145683553427216	1.18246547613719	0.123203219347365	0.901946176322514	0.999263079739608
Nanog	1051.80421424006	-0.188095572502535	0.366675889476572	-0.51297502208569	0.607968793093731	0.999263079739608
Nit1	48.993216370306	0.618910241021519	0.480470283993945	1.28813427518718	0.197699225931679	0.960825311047676
Rnf25	64.3169748731578	-0.143489678159555	0.448692389919532	-0.319795212451204	0.749123577103768	0.999263079739608
Tmem33	427.034348641211	-0.212021132511879	0.321956990163535	-0.658538683704878	0.510192048387515	0.999263079739608
Osgin1	5.39785243525874	1.78132360611254	1.48552305269482	1.19912215625407	0.230480450060467	0.980199991067252
Nfix	53.8169412910306	0.226728049075109	0.452807779656683	0.500715887096756	0.616571089650706	0.999263079739608
Stk35	569.249071219611	-0.172911571637872	0.285157076250246	-0.606373069578429	0.544267047223048	0.999263079739608
Pex26	79.0001889795059	-0.918184782984642	0.437740714014604	-2.09755399392438	0.0359445627617327	0.68435712121387
Stard7	345.794553005648	-0.18223228933743	0.281312150218143	-0.64779388020076	0.517118274109424	0.999263079739608
Stat5b	94.4705922342367	-0.140356271399116	0.474133683200738	-0.296026788165759	0.767209623746182	0.999263079739608
Ubac1	283.425250771462	-0.129646575564111	0.316681513213036	-0.409391044803098	0.682252710485669	0.999263079739608
Stat5a	45.0556232450146	0.557268157336709	0.64369891907307	0.865727968192302	0.386639358765455	0.999263079739608
Eva1c	3.38325566180006	0.0095304011359687	1.68174859448002	0.00566695947732627	0.995478444727554	0.999263079739608
Dab1	1360.42259954191	-0.41017658885985	0.475588624714573	-0.862460890661589	0.388433945577214	0.999263079739608
Gpx6	6.71315955361315	1.3704806616769	1.23874621050126	1.10634498822994	0.268577226473325	0.999263079739608
Clba1	33.1033377190271	0.286155186186232	0.542829250912224	0.527155059727067	0.598085913881434	0.999263079739608
Mical3	1025.4562656444	-0.392320662940388	0.303095719069179	-1.29437876636867	0.195534621369523	0.958176581106906
Gm10516	5.60225536192336	1.97765313671242	1.29616220134021	1.52577596744263	0.127065667792651	0.901051598142257
Cilk1	499.406662485062	0.125812817134165	0.28367701067712	0.443507271998732	0.657398860475891	0.999263079739608
Slc38a10	503.200606059928	-0.186556472730534	0.300274875720329	-0.62128565462896	0.534411690664163	0.999263079739608
Zfp451	671.806455823345	-0.288984803903751	0.274788143653187	-1.05166402036793	0.292953723948754	0.999263079739608
Bloc1s4	31.6236818240958	0.942074622167104	0.55831782360183	1.68734470286041	0.091537089985823	0.858891889156701
Abhd17c	723.639715271693	0.158879606023273	0.273343789345461	0.58124461654578	0.561075601409812	0.999263079739608
Acad10	61.8652527747912	-0.475350826076053	0.495212517460348	-0.959892590182991	0.337109275865985	0.999263079739608
Snx10	793.217423300916	-0.536568962353081	0.309369217509082	-1.73439674015832	0.0828477130849453	0.844403298482587
Sh2d4a	64.5927072957947	-0.465667474778024	0.488163314482746	-0.953917389862532	0.340125460195905	0.999263079739608
Metrn	11.7327090772691	1.31456627479822	1.03586605954172	1.26905043628884	0.204423076016282	0.964130277812286
Rab43	75.1485189557256	-0.655304042359944	0.392825495993658	-1.66818103469161	0.0952797945644338	0.868514653459178
Abcb8	191.86936226234	0.058969947191951	0.348468473868154	0.169226060932739	0.865618831746003	0.999263079739608
D14Ertd670e	3.71490080145335	0.0797540066279084	1.46344546481385	0.0544974230645849	0.956538861637096	0.999263079739608
Optn	778.578858388918	-0.12696086609734	0.323890210359044	-0.391987352617416	0.695067558689776	0.999263079739608
Sidt2	130.10754174432	0.0695029406214095	0.426352162187313	0.163017680653568	0.870504513737254	0.999263079739608
Pum1	5479.3163165051	-0.112877098550025	0.24820635209361	-0.454771191784222	0.64927385761316	0.999263079739608
Oxr1	1545.95173374211	-0.283617226100878	0.306679623763342	-0.924799706679369	0.355070103231006	0.999263079739608
Gm11545	7.03827102508606	-1.22656532701241	1.10371644495075	-1.11130474917146	0.26643719586871	0.999263079739608
Zfat	533.689887905361	-0.130760908914081	0.303992316829831	-0.430145440114127	0.667089847404359	0.999263079739608
Mecp2	77.3147726291887	-8.92995485348324	1.06638393406273	-8.37405231665644	5.56700256707528e-17	2.54682414582884e-14
Efcab12	253.333991024286	-0.608429948292372	0.342088208153636	-1.778576208681	0.0753092674879663	0.834335266179683
Gnb1l	763.645636040404	-0.428400866138615	0.279888403958387	-1.53061313037573	0.125865034648709	0.89810647718143
Ap1b1	402.3558489707	0.010369182759068	0.283600856464301	0.0365625932458114	0.970833769839964	0.999263079739608
Tbc1d4	637.892980000606	0.130370148796852	0.33427836955319	0.390004740573282	0.696533041488914	0.999263079739608
B4galnt1	1.52805502043012	1.62591589338634	2.50678174981701	0.648606881514524	0.516592506404271	0.999263079739608
Oxtr	3.58410493967659	-0.0310182514168033	1.40036387086557	-0.0221501368766611	0.982328192827152	0.999263079739608
Prickle2	498.970215928956	0.223451698762376	0.390504010012228	0.572213583044585	0.567177286424443	0.999263079739608
Gm2381	1402.84931039478	-0.643286053812332	0.362565346914276	-1.77426237583711	0.0760197608797511	0.834335266179683
Gpr161	30.3786266893104	-0.105635550771977	0.573463083012346	-0.184206366375117	0.853851565299072	0.999263079739608
Carmil1	751.116193290035	-0.0537119266936871	0.313968369594983	-0.171074324343484	0.864165324441509	0.999263079739608
Myo1b	829.989956120612	-0.0946662021948333	0.249199569004053	-0.379881083154256	0.70403369004319	0.999263079739608
Rngtt	1995.92472901624	-0.300390011852724	0.324742713254235	-0.925009244526311	0.354961098762234	0.999263079739608
Larp4b	1822.81550494913	-0.298911389006151	0.273370681658002	-1.09342884611197	0.274205554071123	0.999263079739608
Sh2b3	136.54033832828	0.0371322634426303	0.386805748308288	0.0959971861975419	0.923522807331951	0.999263079739608
Ap4s1	116.123875962616	0.111140018477131	0.379476121073196	0.292877502180681	0.769615785856432	0.999263079739608
Ntng2	28.667670824464	2.31980696949651	0.846194525538509	2.74145825750907	0.00611671322290399	0.240051010110634
Stk26	3.84796628139075	-5.99362276504992	2.02449688987604	-2.96054925795263	0.00307091010072346	0.145048414550985
LOC666331	1.49705078527663	-0.455881095547752	2.67409191774176	-0.170480712545116	0.864632101484802	0.999263079739608
Ubap2l	1012.82150755664	-0.32866480892987	0.351460352994335	-0.935140496302772	0.349715899040043	0.999263079739608
Tsen34	245.423810067238	0.0951839923158398	0.303223600945101	0.313906938705187	0.753591720247451	0.999263079739608
Nup98	2139.95106186882	-0.208844055495152	0.28460573663003	-0.733801285835067	0.463069856777218	0.999263079739608
Nbr1	517.752140314389	-0.142506372804499	0.265227852058265	-0.537297918369424	0.591061843102369	0.999263079739608
Fen1	132.009535668973	0.694733857807869	0.342534093073877	2.02821813026953	0.0425379903067938	0.723789136890166
Xpo6	1477.46337510269	-0.186740725067997	0.25122580595264	-0.743318244556454	0.457289028318519	0.999263079739608
Mybl2	2877.57658608404	0.265491281463704	0.311449240784419	0.852438364579201	0.393970834490849	0.999263079739608
Vamp2	120.51971462016	-0.0783116322322539	0.456395395857494	-0.171587252945703	0.863762029493298	0.999263079739608
Vamp1	18.4230146443479	0.280375315814216	0.777814103294183	0.360465713628457	0.71849889224046	0.999263079739608
Ahi1	104.015569376465	-0.0381662548418101	0.454455008927255	-0.083982471514401	0.933070368233478	0.999263079739608
Arpc4	245.455855166943	0.0667977363998717	0.352929185064375	0.189266683591746	0.849883806007816	0.999263079739608
Vps8	1036.71585183728	-0.250844878638867	0.236222468767914	-1.06190101198764	0.288280625629465	0.999263079739608
Mapk10	37.7569424967717	0.15030485111872	0.901039146551227	0.166812786873933	0.867517357192926	0.999263079739608
Pccb	194.712100780356	-0.149163150658842	0.354586947807383	-0.420667347123758	0.673998008059935	0.999263079739608
Bpgm	107.977063768006	-0.454044144983417	0.372900063947453	-1.21760275441358	0.223374967220292	0.979819004685442
2310057M21Rik	219.766573717507	-0.0609129172371436	0.3135168612706	-0.19428912687592	0.845949498916323	0.999263079739608
Ubr7	510.476954656949	-0.163054694060409	0.286332250043257	-0.569459758849295	0.569044172315893	0.999263079739608
Lbh	12.3061975419147	0.70428474025246	0.975131409645743	0.722245979655523	0.470143258892751	0.999263079739608
Hspa13	79.467951677322	-0.435362690576978	0.430361489037423	-1.01162093186066	0.311719333717654	0.999263079739608
Tspyl4	41.5646526135776	0.294991694914105	0.529579399219642	0.557030155154803	0.577506826294696	0.999263079739608
Atp12a	2.32674512502619	1.75693502109902	2.15963198128623	0.81353445231563	0.415911701693918	0.999263079739608
Cutc	22.9637833236796	-0.581620897375503	0.632823325356944	-0.919088905339322	0.358049071867241	0.999263079739608
Sprtn	168.079900081108	-0.562439969608987	0.381438644331119	-1.47452277834949	0.140340889345186	0.915663893647289
Prkd2	31.4519063867154	0.351322890298386	0.622696451364395	0.564196069414881	0.572620702528177	0.999263079739608
Proz	22.5995306027823	0.0614947297341876	0.628657948111602	0.0978190602996574	0.92207597203712	0.999263079739608
Ube2d2a	810.880113560302	-0.177777160392995	0.310015569431326	-0.573445910213794	0.56634281265179	0.999263079739608
Polr3k	41.1258487092575	-0.510092497184733	0.56267653468263	-0.906546596033979	0.364646613532405	0.999263079739608
Tsc22d4	168.163672219309	0.408601610885529	0.428813680025195	0.95286514847549	0.340658400282218	0.999263079739608
Asb3	450.888647781698	-0.608249490707808	0.37923246684651	-1.60389614255783	0.108736947249475	0.880106807966254
Wdr72	4.98248775471863	0.816731730597176	1.38939796863956	0.587831383830857	0.55664547641108	0.999263079739608
Eefsec	1141.04446207641	-0.854066322898068	0.270913756431807	-3.15253951717675	0.00161856912011951	0.0849722254142739
Ccdc57	558.26062811286	-0.0640039820424959	0.267800471417719	-0.23899876540046	0.811106540072844	0.999263079739608
Arhgap4	6.17304546984135	-6.66768293919095	1.67776882025544	-3.97413687672167	7.06349356504808e-05	0.00479240080354025
Mtf2	2462.34252156052	-0.497863746429626	0.255068135515339	-1.95188530869896	0.0509518228891724	0.751418657350898
Cxxc5	472.934302683902	0.0333840173279899	0.359798699796308	0.092785263945894	0.926074158171357	0.999263079739608
Nmnat3	24.7604979138024	-0.580220981290344	0.688365281407838	-0.84289692836292	0.399286091580276	0.999263079739608
St3gal6	61.6981445526699	-0.16884223958667	0.477306678341892	-0.353739529003047	0.723534095647922	0.999263079739608
Rock1	1262.12661086783	-0.220828392163185	0.301358501073349	-0.732776382204782	0.463694828395522	0.999263079739608
Atpif1	539.956882689592	0.263727635653489	0.506071683234022	0.521127034747633	0.602278279054884	0.999263079739608
Hyal1	49.8818038944202	0.587213709398566	0.612040293145974	0.959436357335567	0.337338966654139	0.999263079739608
Kitl	67.4803920049158	0.0213904865993726	0.508185574128729	0.0420918807780917	0.966425452636765	0.999263079739608
Krba1	212.539066349457	-0.792301616277513	0.288491049463714	-2.74636463678978	0.00602597472569256	0.240051010110634
Pik3cd	97.6862762026779	0.0993753348057983	0.417759033762091	0.237877165481935	0.811976366523614	0.999263079739608
Nfe2l1	357.069832830421	0.406188801205322	0.398780273168019	1.01857797021515	0.308403367263145	0.999263079739608
Lpp	2193.86849663078	-0.0293235179660276	0.325868718148694	-0.0899856793024461	0.928298594917683	0.999263079739608
Gucy2d	2.64662341692675	2.42725114187905	2.31332445594846	1.04924803593272	0.294063975460316	0.999263079739608
Wac	1947.11468346752	-0.618145984435503	0.386810001876285	-1.59806101558151	0.110029398599259	0.882660686558783
Setdb1	568.693651079751	-0.184585304598763	0.343458872499936	-0.5374305903214	0.59097021774773	0.999263079739608
Chn2	131.928116659999	-0.372742877183469	0.40423603121519	-0.9220921649734	0.356480503450636	0.999263079739608
Rnpep	75.0120829014123	0.0106699866220532	0.483459470881486	0.0220700746695451	0.982392057613822	0.999263079739608
Pcdh15	37.5627029399247	-0.0341934741801267	0.8163740108172	-0.0418845697279101	0.966590717176858	0.999263079739608
Kcnt1	5.41225553521963	0.191911867606858	1.37705208002433	0.139364277060216	0.889162299615187	0.999263079739608
Gm10548	3.83431823818537	2.37795726999334	1.67259709404407	1.42171553356214	0.155108848835589	0.934036437591371
Yars2	267.451474824188	0.213038395837593	0.341429753874551	0.623959667896629	0.532654072782124	0.999263079739608
Nudt12os	11.2416706470157	-0.455688539750045	0.887899343183981	-0.513220944748038	0.607796776494208	0.999263079739608
Fam49b	1784.16198423924	-0.369234090439757	0.297828836506845	-1.23975265380749	0.215066895244241	0.972875512124197
Cacna1g	4.22074942924499	0.459095778095659	1.41727495784882	0.323928518988642	0.74599215208033	0.999263079739608
Bcar1	183.204458567205	0.303418854375279	0.372201933827219	0.815199564535659	0.414958087104214	0.999263079739608
Crhr2	2.8362782570874	-0.470994573156913	1.77934182203178	-0.26470156960572	0.791239368243832	0.999263079739608
Elavl4	358.440284107652	-0.531172472902264	0.412430145055873	-1.28790894475064	0.197777661440744	0.960825311047676
Gm19466	17.1156843392925	0.11041090637342	0.697307494492848	0.158338906788492	0.87418975163772	0.999263079739608
Gm4262	40.1530893422264	1.80632053978836	0.657075649582123	2.74902979731042	0.00597719522507767	0.239763652214646
4930556M19Rik	172.946684540057	0.325936321570777	0.370007323107035	0.880891542453313	0.378376525568159	0.999263079739608
Kdm6a	170.778637442972	-7.66295553185901	0.646993007873321	-11.8439541673677	2.31285588560876e-32	3.70334484403674e-29
Mettl1	67.33902147981	0.0423368042656803	0.415381458483917	0.101922710802267	0.918818023220945	0.999263079739608
Aanat	3.76957828612199	0.87230685194736	1.60578241838887	0.543228548250373	0.586972452934525	0.999263079739608
Dnajc2	604.494267400442	-0.103048530836424	0.283873733810816	-0.363008332800173	0.716598659647633	0.999263079739608
Mid1	31.4908818636954	-8.29011712992643	1.20926590848628	-6.85549561246107	7.10657032751893e-12	1.26433782315814e-09
Bcl11a	36.5632137670205	-0.00816693563829967	0.534902951508778	-0.0152680698718591	0.987818316064582	0.999263079739608
Tpx2	933.407892009607	-0.389789856731455	0.281027612259411	-1.3870162209244	0.165436816656505	0.945441949564892
1700001G11Rik	1.47338584969396	2.32334459015805	2.52003269211207	0.921950178436307	0.356554563731702	0.999263079739608
Mad2l1bp	41.4165915861843	-0.0438780637805213	0.535415021808971	-0.0819514992916587	0.934685281616124	0.999263079739608
Tars2	125.541875651503	0.0101301372027465	0.334436348808736	0.0302901799963732	0.975835628208511	0.999263079739608
Mrps34	26.787609270628	1.00357226686054	0.727874288516377	1.37877142068875	0.16796524094777	0.945441949564892
Pycard	78.4971462752686	0.158438702881577	0.410483418046561	0.385980762963745	0.699510915881951	0.999263079739608
Ints12	75.247968587407	0.316736166040111	0.400431671432613	0.790986799088427	0.42895169486821	0.999263079739608
Mybphl	42.0835630246186	-0.130273020893399	0.475584367783329	-0.273921999372253	0.784144564903189	0.999263079739608
Trnau1ap	216.839138257226	0.119113164244755	0.318517765575666	0.373960818259159	0.708433467169737	0.999263079739608
Rreb1	1387.25263292523	0.11488294021927	0.246162140414461	0.466696219109253	0.640717235199865	0.999263079739608
Gnpda1	320.836641136132	0.0425461046742467	0.313111159890446	0.135881789359195	0.891914731924801	0.999263079739608
Ksr1	232.193773027846	-0.230953805177792	0.371510283527131	-0.621661944280812	0.534164180165606	0.999263079739608
Thbs3	11.5139275290192	0.0563759722867852	0.977397630305406	0.0576796695007021	0.954003788118434	0.999263079739608
Sart1	114.788357344769	0.623618334167054	0.42613684343729	1.46342270979633	0.143351748328261	0.917038831095532
Cuta	93.4044335275042	0.979756799385566	0.554565003409565	1.7667122760395	0.0772764264158941	0.836204652254505
Syt17	8.52543579096718	0.127818704097607	1.07574967720192	0.118818259309239	0.905419342325873	0.999263079739608
Amdhd2	190.763450108356	-0.0879760110171449	0.337763774337307	-0.260466094061609	0.794504265937223	0.999263079739608
Gprasp1	49.3949937193641	-7.73607789048905	1.0416552936469	-7.42671586048829	1.11327150863653e-13	2.82947672956955e-11
Zfp7	287.154676531058	0.225095443190346	0.340766019793582	0.660557186208581	0.508896333325923	0.999263079739608
Fam178b	433.374598947664	-0.0695693179742596	0.418444086718357	-0.166257142070894	0.867954592248152	0.999263079739608
Syce2	157.355694143218	-0.223332174651247	0.366899861895581	-0.608700623372834	0.542722893763661	0.999263079739608
Vezt	396.362821690089	-0.0791882714005965	0.296314219013139	-0.267244250594283	0.78928110763598	0.999263079739608
Stil	490.62452728352	-0.543393199468095	0.351259260342884	-1.54698611771163	0.121866593197787	0.897557435588421
Tbl2	178.629333657688	-0.514675351681975	0.330959209790301	-1.55510206834274	0.119921762447962	0.897557435588421
Rrm2	789.741442542952	0.510495718498342	0.295466976405322	1.72775896890096	0.0840314464311396	0.847337109855967
St6galnac2	342.536699368713	0.215442626641183	0.331040646239101	0.650804150755478	0.515172920464311	0.999263079739608
St3gal1	285.014168115291	-0.321375963693219	0.378164951632326	-0.849830113303784	0.395419544932664	0.999263079739608
Zfp317	404.786932550253	-0.176698954634495	0.359856861887069	-0.491025664226313	0.623408295929908	0.999263079739608
Pdia6	614.544583054243	0.161721206599459	0.333301033465587	0.485210636516543	0.627526937779796	0.999263079739608
Mrpl1	689.357515622125	-0.120783752808685	0.308621201119636	-0.391365701288498	0.695526940986545	0.999263079739608
Dcaf7	359.490690825013	-0.304575383187927	0.276265376958956	-1.10247395652904	0.270255674720356	0.999263079739608
Ccdc163	57.7483361660936	-0.776246573726755	0.456399586096671	-1.70080472764131	0.0889796612401627	0.858447242237731
2410004B18Rik	116.110576480061	0.407532228755052	0.364587343079829	1.11779039094569	0.263656526428194	0.999263079739608
Disp3	3.33412579613278	0.170664507691297	1.58067864150543	0.107969136300062	0.914020174722105	0.999263079739608
Ccdc34	50.6507630596061	-0.232687940022237	0.523333002347505	-0.444626918192571	0.656589391191093	0.999263079739608
Rabggtb	1490.98989480944	0.133194578416884	0.353514768244954	0.376772317258872	0.706342814859845	0.999263079739608
Pex11b	2.97687071921768	-0.450794901982844	1.74720237248743	-0.258009552345709	0.796399535054126	0.999263079739608
Dand5	85.5936710228604	0.00782310280510758	0.396833982887925	0.0197137925239558	0.984271688075318	0.999263079739608
Mir22hg	42.7757607847484	0.720379382302188	0.576256073385948	1.25010288927526	0.21126196448658	0.970188251894503
AU019990	2.29440670910943	2.20374739122004	2.36034159159883	0.933656128021405	0.350481302500275	0.999263079739608
Mrps12	64.207556804173	0.593533678690964	0.46207625513936	1.2844929210049	0.198969538914464	0.962798506224961
Exoc1	475.624992502356	-0.551126485161589	0.315956197535992	-1.74431294419793	0.0811045357498002	0.841826732977167
Gm10649	4.68647648033324	0.712530060177487	1.47656624733801	0.482558816078894	0.629409027232203	0.999263079739608
Nkx6-2	10.8854445060533	0.94675833016139	0.947485263950627	0.999232775625232	0.317681941970575	0.999263079739608
Lrrc75a	703.996033134023	0.626470849238861	0.417619663976452	1.50009902137699	0.133588754421256	0.91028211078432
Slc23a2	1401.70632105629	-0.170906158565451	0.273553309356158	-0.62476363004966	0.532126204339325	0.999263079739608
Atg13	394.316070126148	-0.023377987036163	0.297825769123982	-0.0784955146927899	0.937433897972566	0.999263079739608
Setd2	1074.80540993842	-0.228610779597962	0.278185174002019	-0.821793542441996	0.411194409598591	0.999263079739608
Nhsl1	524.821625618349	-0.395051312603644	0.287291095213123	-1.37509069785327	0.169103327896547	0.945441949564892
Cops7a	310.49826500976	0.226535476843012	0.31875707122169	0.710683769225188	0.477280219760548	0.999263079739608
Cops6	55.1620237263226	0.762627714939649	0.457930023023462	1.66538046556641	0.0958368741590354	0.868514653459178
Rpl21	3222.74240844628	0.223553111377186	0.449543039835757	0.497289673217636	0.618984792979245	0.999263079739608
Derl3	32.0434236139275	0.907299286853747	0.629163290440261	1.44207283012151	0.14928182889624	0.925551695396106
Kctd18	218.864316054715	-0.175762189337306	0.340812824574386	-0.515714716888371	0.60605367435882	0.999263079739608
D330050G23Rik	4.86818594839246	-0.681048083028124	1.50007089028692	-0.454010598724343	0.649821198365623	0.999263079739608
Inppl1	83.2589267006049	0.25091075667269	0.583657335528039	0.429893948725392	0.667272787531597	0.999263079739608
Trp63	7.09366289779078	0.273801362335368	1.66389456805282	0.16455451420566	0.869294635440444	0.999263079739608
Mocs2	71.7749202931785	-0.486772552091582	0.45902843491443	-1.06044095543302	0.288944038269811	0.999263079739608
Rnf34	157.605405985304	-0.155193561224964	0.363871267199192	-0.426506776474899	0.669738611233357	0.999263079739608
Ttc39a	55.3147679350459	0.343205725836491	0.538329551611681	0.637538334666901	0.523774248122066	0.999263079739608
Tmc7	341.463763311497	-0.406561856045668	0.319890665800318	-1.27094004143107	0.20374998002463	0.964074547321916
Nkd2	64.5992833316214	0.43101561722377	0.594389760685085	0.725139707532963	0.468366326666318	0.999263079739608
Matn2	371.620470346961	0.875398634180473	0.333116117867418	2.62790836956405	0.00859116539314812	0.305014945177578
Tmub1	2.24252859469369	0.661285396140829	1.76337495399711	0.375011221885549	0.707652120841505	0.999263079739608
Folh1	3.6750045294132	-0.629103077695139	1.5726808343457	-0.400019548757883	0.689142118388031	0.999263079739608
Stk32b	7.75428002728218	0.664332848921109	1.29208679632945	0.514154970709664	0.607143647144053	0.999263079739608
Sdf2l1	6.79129083391891	-0.102448329329299	1.13214205703109	-0.0904907018452771	0.927897282492612	0.999263079739608
Ulk2	72.4964527739277	-0.538890450269617	0.568873217822155	-0.947294464542869	0.343488750730024	0.999263079739608
Rhbg	2.93219597884812	1.87829253918121	2.16057901648671	0.86934683936507	0.384657450630091	0.999263079739608
Ralgps2	594.536547261883	-0.349824033481456	0.246724239335131	-1.41787460536572	0.156227377699298	0.935844658331895
Vmn2r95	2.91593506554942	-0.676704808531748	1.85357463377162	-0.365080960972583	0.715050972443735	0.999263079739608
Tiam1	1620.82639677478	0.237734662223566	0.286244273852998	0.830530717780071	0.406238787772621	0.999263079739608
Ypel1	129.345311421784	0.125792119333798	0.415019802074134	0.303099077935871	0.761814356822173	0.999263079739608
Klhl22	114.144085568483	-1.46202284635198	0.577420855950802	-2.53198829118245	0.0113417778496494	0.373671907260465
Ndrg2	22.5224563097276	-0.154094286922657	0.704279439588702	-0.218797082891768	0.82680811933916	0.999263079739608
Man2c1	199.299458510287	-0.0575600167274007	0.320781811773782	-0.179436659482404	0.857594848376066	0.999263079739608
Setd6	98.5150197738092	0.31226130985546	0.373681118293757	0.835635772236118	0.403359837936826	0.999263079739608
Sis	2.09475202170057	2.05575542914359	2.35509027312446	0.872898781249797	0.382718250645424	0.999263079739608
Porcn	7.58078906922107	-6.22821182772247	1.49948209282463	-4.15357532945935	3.27320390723045e-05	0.0023931753864189
Gm12250	4.61844994224243	-1.15451799378038	1.34239997704807	-0.860040236531554	0.389766863042771	0.999263079739608
Satb2	542.432220651716	-0.139998251421127	0.290512481572529	-0.481900986364938	0.629876285387104	0.999263079739608
Mark3	1062.4591529792	-0.327627974736325	0.271235973839599	-1.207907528262	0.22708283351991	0.979908358102632
Itgb3	21.5967773994153	0.369166295378819	0.849153100761409	0.434746449194849	0.663746478918242	0.999263079739608
Zkscan3	497.421755553675	-0.275893741370049	0.273051596148175	-1.0104088211238	0.312299463382115	0.999263079739608
Ripk4	70.5115509518209	0.498148812921675	0.662496679302509	0.75192650542209	0.452095257511751	0.999263079739608
Pde1a	14.0667911451775	0.0554062784405142	1.13213345176044	0.0489397061400832	0.960967345833592	0.999263079739608
Enpp4	29.6105070145705	-0.916511319016279	0.574988646600816	-1.59396420161416	0.110944053169803	0.883810729607895
Fbf1	143.849298264238	0.162787002266436	0.36448349816364	0.44662379253546	0.655146713831098	0.999263079739608
Atraid	65.5778313171682	0.423813498436043	0.41979821834305	1.00956478593178	0.312703847885637	0.999263079739608
Dock9	955.051860550774	-0.0938933104445774	0.264324104288585	-0.355220386340801	0.722424493251657	0.999263079739608
Wdr76	897.90219826155	-0.273321862873806	0.254773862595223	-1.07280181761836	0.283360045121501	0.999263079739608
Crtac1	203.915682164357	0.0747976016233488	0.449549365076177	0.16638351076455	0.867855149588267	0.999263079739608
Paqr7	18.5288357774717	0.483418942579542	0.801476118119491	0.603160757570408	0.546401750793967	0.999263079739608
Phf23	70.6838529495393	0.209209515042627	0.419906865636601	0.498228374345474	0.618323085398321	0.999263079739608
Tpm1	304.628372033779	0.24094195929626	0.282761720823516	0.852102464911234	0.394157224019568	0.999263079739608
Gramd4	91.4738774909453	0.0242386805544367	0.495115393564182	0.0489556189718722	0.960954664431411	0.999263079739608
Polk	530.319805879625	0.0230226287606876	0.28740571833533	0.0801049780569292	0.936153763556718	0.999263079739608
Syne1	997.32315505609	-0.131486633236473	0.273431238938919	-0.480876412463778	0.63060433789567	0.999263079739608
Dbi	292.363401331144	0.267137416078372	0.340215829211519	0.785199844162123	0.432336406831368	0.999263079739608
Daxx	43.5896269553564	0.239880007334474	0.53582423732927	0.447684129650644	0.65438117690857	0.999263079739608
Cyp1a1	4.10163853189112	-0.440002503458194	1.50651065210219	-0.292067303237593	0.770235165495782	0.999263079739608
Eif4ebp3	36.6333085995378	0.0206392040495137	0.514118030515458	0.0401448749595898	0.967977625573717	0.999263079739608
Mprip	532.555547178796	0.221590455172121	0.290263104758175	0.763412405985022	0.44521748353897	0.999263079739608
Grin3a	68.4562504903661	-0.341894703946697	0.422279774585734	-0.80964025398115	0.418146965499225	0.999263079739608
Epc1	992.892760219955	0.190499506635521	0.334226219056148	0.569971760963247	0.568696851334682	0.999263079739608
Dnm1l	985.494506452889	-0.487374361393277	0.319021869937468	-1.52771457796548	0.126583419041563	0.900040554159177
Klk1	7.16107910443154	0.102625721744316	1.14796815471451	0.0893977078744299	0.928765845030613	0.999263079739608
Rfc1	1397.96060324906	-0.129982913678545	0.251986309811497	-0.515833236241213	0.605970887154534	0.999263079739608
Rbp1	12.0464483587026	0.92853396910541	0.911961480300056	1.01817235613932	0.308596054206445	0.999263079739608
Zfp850	375.382090281595	-0.208507812050432	0.291639695425768	-0.7149500404807	0.47463991458344	0.999263079739608
Tnip1	853.059954158235	0.458319503375354	0.408959724780608	1.1206959404651	0.262417310777171	0.999263079739608
Smarcd1	221.955905825118	0.604411343823897	0.369048947774793	1.63775387375642	0.101473047268125	0.870265898691601
Kis2	3.58038807362005	-5.88503419768949	2.00223370587249	-2.93923440626779	0.00329024129654172	0.152349229898926
Lpcat1	888.968669533559	0.0602166347564178	0.334313827699162	0.180120084086396	0.857058295648222	0.999263079739608
Dnm1	4.87994351193986	0.318384145532883	1.32562049402897	0.24017744668779	0.810192696965319	0.999263079739608
Secisbp2l	263.373278557937	-0.138723033434847	0.311037810175499	-0.446000546867838	0.655596850897817	0.999263079739608
Rragd	298.433776211442	0.420673346935991	0.336959297288146	1.24843964930357	0.211870096587186	0.971356400735356
Lrp8	320.601992084075	0.309616516344146	0.342955343370951	0.902789597330328	0.366637573223921	0.999263079739608
Hsf4	1.68221350669133	0.416359175499291	2.19589477692919	0.189607981162714	0.849616332605683	0.999263079739608
Ampd3	105.71125257006	0.975120535131131	0.56839892017987	1.7155566284724	0.0862432224394594	0.851878055590753
Mgst2	51.349442983775	1.0501063061799	0.556798975200737	1.88597025668252	0.0592989628622395	0.780193092317321
Sh3bp1	119.184312199137	0.367766289496031	0.484244463453817	0.759464108010613	0.447574976755913	0.999263079739608
Usf1	200.339168716106	0.0102866738385852	0.327571645217152	0.0314028213026985	0.974948291188185	0.999263079739608
Adamts10	10.0089964821919	-0.131695853134669	0.985759054018979	-0.133598421031731	0.893720132830368	0.999263079739608
Col26a1	34.7801335083303	0.550237079234882	0.557261166835792	0.987395339889204	0.323448868014306	0.999263079739608
C2cd6	2.99055112421004	-0.831396676513365	1.7407614411592	-0.477605177168748	0.632931245351546	0.999263079739608
Itpa	371.760155081663	0.280130639279109	0.308569615249689	0.907836110345579	0.363964816857152	0.999263079739608
Rint1	284.052924705261	-0.486020629184165	0.373117870396948	-1.30259274010945	0.192713837627646	0.956872391577526
Vasp	465.623844979535	0.104204968017613	0.377396109076408	0.276115639540194	0.782459248828598	0.999263079739608
Pla2g4a	10.0168869525303	-0.132119654072378	0.928154010044916	-0.142346693159236	0.886806166195931	0.999263079739608
Igfbp7	23.4611487690556	-0.171900236608833	0.667207589783018	-0.257641308703842	0.796683745921998	0.999263079739608
Rgl2	26.4696879198116	0.525828339124324	0.680872452875226	0.772286111596712	0.439944989320259	0.999263079739608
Ptpra	415.402145804494	-0.43676303583576	0.276260468054122	-1.58098275483336	0.113881980860975	0.886905777016506
Rabggta	218.761338804175	0.193595920353686	0.343515638917861	0.563572363003761	0.573045199848977	0.999263079739608
Ccdc186	317.526475245803	-0.025160852908615	0.273362497295535	-0.0920420802324369	0.926664606279722	0.999263079739608
Slc16a11	6.79047896752312	0.208872060343543	1.20394559607958	0.173489616992408	0.86226658857327	0.999263079739608
Timm10b	29.730612645021	0.387560304889533	0.586293183130605	0.661034983930895	0.50858987849412	0.999263079739608
Arvcf	269.438522969108	0.459187165837061	0.436598515361143	1.05173780872166	0.292919859283388	0.999263079739608
Palld	298.505404586215	0.242873108567456	0.349875557262033	0.694169979943929	0.487575616531267	0.999263079739608
Csde1	1361.41593750625	0.0619211126727931	0.271686556983331	0.227913789185352	0.819713262601032	0.999263079739608
Dctn6	181.822383444485	0.00045705555764169	0.308144958954049	0.00148324853079893	0.998816539331383	0.999634406468529
Fgd4	276.882184872318	-0.0882241249450203	0.352347455699423	-0.250389561547683	0.802286101251267	0.999263079739608
Tpk1	625.707303694431	-1.1186250314926	0.408889212112229	-2.735765577463	0.00622353440412401	0.24305178750935
Mgme1	461.222360529345	0.190916617429508	0.266975216426622	0.715109889168237	0.474541143746707	0.999263079739608
St7	730.894847592126	-0.638254465433381	0.332007045555041	-1.922412412563	0.0545538849538909	0.769417565798201
Azin2	68.5433157615108	0.00278730203642498	0.520278559852637	0.00535732634689857	0.995725492467705	0.999263079739608
Ddit3	170.046899844743	0.394296345670645	0.494419908159549	0.79749285812214	0.425164849009685	0.999263079739608
Ltbp1	347.962410893468	-0.4998070859355	0.34001351240713	-1.46996242119059	0.141571931963541	0.916633199089537
Cc2d2a	232.278187747679	-0.118941564708608	0.459968261232483	-0.258586460704712	0.795954330817762	0.999263079739608
Dmp1	2.99462802135253	-2.63335575446072	1.67371869478267	-1.57335624120674	0.115636353374177	0.889433682455965
Gpr135	18.5322420587765	-0.18408826349021	0.692480976147635	-0.265838730349415	0.790363413585177	0.999263079739608
Ffar4	3.43543200166146	0.0811765222215245	1.47826879604631	0.0549132352916021	0.956207587551911	0.999263079739608
Aida	227.756685046851	-0.303442758022571	0.352087939568079	-0.861837978303991	0.388776682666734	0.999263079739608
A730020M07Rik	1.95980729224974	-1.6780787134517	2.16730153256697	-0.774270994707494	0.438770552480812	0.999263079739608
Homer3	79.6316068760115	-0.338609269066283	0.478195772919323	-0.708097578945789	0.478884662996489	0.999263079739608
Hint3	37.4744467694244	0.517537028788279	0.558971381830095	0.9258739277382	0.354511502138512	0.999263079739608
Etfdh	90.6946498243567	0.132932946403855	0.376892759397288	0.352707615334494	0.724307649625084	0.999263079739608
Alg6	526.662307674729	-0.389094882995458	0.299255265232786	-1.30021065023797	0.193528781386957	0.957230093377127
Slc44a5	14.6101732100479	-0.449746781669324	1.04220075063027	-0.431535653181345	0.666078934473407	0.999263079739608
Tspan2	16.9947048018376	0.11291079745486	0.72343999531181	0.156074862029427	0.875974012714348	0.999263079739608
Rufy3	250.479798376591	-0.0966944507469082	0.285261074764124	-0.338968262062613	0.734633639433337	0.999263079739608
Als2	708.558338855569	-0.192720072279444	0.27822136176599	-0.692686108126879	0.488506558941078	0.999263079739608
Nus1	529.124042280644	-0.0547887256585356	0.282652428023307	-0.193837802992507	0.846302885837898	0.999263079739608
Cttnbp2nl	230.916619131453	0.0196349128352013	0.312359149385966	0.0628600534794627	0.949877944609769	0.999263079739608
Adamts18	4.34648421229855	-0.0900628007240695	1.38852363234665	-0.0648622743077556	0.948283658054294	0.999263079739608
Asb18	9.58810730013545	1.29209131077419	1.01940831919763	1.26749143247249	0.204979625142803	0.964474143761321
Mettl18	4.06518623840563	-0.0830187243798613	1.39586820723328	-0.0594746151174335	0.952574083879202	0.999263079739608
Zfp819	338.061790557902	0.12371804372115	0.346442323899096	0.357110073413502	0.721009403543158	0.999263079739608
Ubap1	14.7232930174267	-0.636360076072249	0.76985500279699	-0.826597312169518	0.408465341330012	0.999263079739608
Iqch	16.0294248847127	0.119927778431825	0.916602475963378	0.130839465937267	0.895902302035547	0.999263079739608
Slc2a4rg-ps	19.1838957172189	-0.31968628816885	0.686481457722304	-0.465688161818013	0.641438727220365	0.999263079739608
Retreg1	275.600180336476	0.0451523325510076	0.370693072033293	0.121805169714508	0.903053319600293	0.999263079739608
Fhl1	27.9038522070141	-8.10030136605327	1.24672558866812	-6.4972608565024	8.17955662965367e-11	1.27156369664092e-08
Hnrnpf	2037.55710161588	-0.272249123497772	0.272656695672715	-0.998505181859051	0.318034452998945	0.999263079739608
Sfxn4	122.701358850523	-0.470333084453587	0.340020524231782	-1.38324910096596	0.166588498928955	0.945441949564892
Sfxn3	39.1785898159251	0.467212343425393	0.730615657574098	0.639477594795467	0.522512284589281	0.999263079739608
Camsap2	421.379482153951	-0.146916828695531	0.277454933983087	-0.529516006748997	0.59644754349483	0.999263079739608
Psmc5	222.042905686884	0.623691868537163	0.322571281746283	1.93350091539682	0.053174520422633	0.764986901174484
Fli1	4.3437187862939	0.157751952224485	1.81914392669894	0.086717686219993	0.930895917805825	0.999263079739608
Peg12	2.94723619491952	-0.310599393518007	1.90418644687032	-0.163113960835348	0.870428707853101	0.999263079739608
Mlip	8.61580986389146	-0.0778662504215605	1.24567807329464	-0.062509128233762	0.95015739287806	0.999263079739608
Cldn10	16.7667124357657	1.02800447103481	0.910826895405798	1.12864966572689	0.25904565047651	0.999263079739608
Rad18	1264.78936602056	-1.08528298828901	0.330978797047704	-3.27901061327679	0.00104171718042287	0.0579165815726769
Mrpl53	55.0318142807847	0.118682118206626	0.520849765469135	0.227862477963733	0.819753153636347	0.999263079739608
Tspan11	5.95301874346682	0.473264909095804	1.26536203509528	0.37401541690807	0.708392846208157	0.999263079739608
Nadsyn1	101.051100575275	-0.410875162027841	0.379361067486048	-1.08307150428121	0.278776686054595	0.999263079739608
Lrrc40	432.842270914012	-0.407963914083845	0.368737766356345	-1.10637952308252	0.268562284728517	0.999263079739608
Spag16	42.3805090485164	-0.639277421466192	0.850248201682887	-0.751871536100726	0.452128316973619	0.999263079739608
4933439C10Rik	50.858497093848	0.0485812120353386	0.470892500348662	0.103168370698976	0.917829342454422	0.999263079739608
Pdcd4	68.0519493429821	-0.0867448780179378	0.440929142700334	-0.196732013417611	0.844037256552958	0.999263079739608
Pik3c2g	62.0499679661083	0.446828512244571	0.544306169025272	0.820913922479949	0.411695300147935	0.999263079739608
Zeb2	9.68635255657534	0.495975267924777	0.953666620154172	0.520071959574926	0.603013421286167	0.999263079739608
BC031181	72.3498187645862	0.0248708862281113	0.391571886068661	0.0635155053592133	0.949356012682259	0.999263079739608
Cyp39a1	47.693596633052	-0.515503798244364	0.475533721010977	-1.08405308702065	0.27834126158861	0.999263079739608
Rpap3	206.28295894031	-0.105924400617458	0.316953656115449	-0.334195231932821	0.738232241733059	0.999263079739608
Pmfbp1	4.84838605434862	-0.325304298179357	1.66524600809107	-0.195349093526587	0.845119666241021	0.999263079739608
Lama1	1471.37333209313	0.431072055843102	0.367958273815304	1.17152429098381	0.24138809976551	0.989731797202444
Fanca	336.103596249858	-0.57301366681748	0.307465994827634	-1.86366517422101	0.0623687389155449	0.794469568429359
Naa30	277.664350947841	-0.637663137253424	0.425791626658705	-1.49759435679214	0.134238673837884	0.91028211078432
Rap1gap	64.2932128899213	0.567875120935744	0.489972116679438	1.15899477052747	0.246458316664095	0.990286214912294
Chchd6	344.143278275412	-0.804162581925463	0.356957898204411	-2.25282193213991	0.0242703787506618	0.576973108300775
Zfp57	62.1359914595289	0.200876935073569	0.460723753761401	0.436002991887409	0.662834558838688	0.999263079739608
Rapgef4	85.2662237937087	1.99164223464306	0.48869971844781	4.07539059152487	4.59371765001532e-05	0.00319802639182806
Zbed4	31.304340759354	-0.264320967494076	0.532469714451045	-0.496405636453109	0.619608249156377	0.999263079739608
Gtf2h3	183.667099093199	-0.139009408299332	0.330520955786554	-0.420576686184771	0.674064220860703	0.999263079739608
Fcgrt	8.70912195275978	-0.838298591792408	1.10393686668583	-0.759371860013243	0.447630141904292	0.999263079739608
Mapk1	1628.61862575085	-0.281668748587879	0.292385478861724	-0.96334725542607	0.335373286077687	0.999263079739608
Ahcyl1	76.1183769638917	-0.356547564185888	0.44084390735533	-0.808784148395869	0.418639315653661	0.999263079739608
Cox7b2	13.5779315788207	-0.068554532442627	0.899810850457079	-0.076187714793396	0.939269756455596	0.999263079739608
Rgs17	28.0133431505011	0.251251043855967	0.59924094851275	0.419282167681539	0.675009927411437	0.999263079739608
Mzf1	46.692654678339	0.394530767664661	0.50662097637257	0.778749372932641	0.436127365813051	0.999263079739608
Cdk2ap1	143.727067569249	0.135271422876011	0.34444130442147	0.392727065945868	0.694521077845484	0.999263079739608
Srcin1	110.569466926826	0.610361625253998	0.477192778753403	1.27906718716171	0.200873397275523	0.964074547321916
Nphs1	4.04472718350472	-1.44872340484763	1.50796614473813	-0.960713481468253	0.336696250765097	0.999263079739608
Tsnaxip1	30.2545030132711	-0.00411296448314801	0.64370834732565	-0.00638948446176864	0.994901963684812	0.999263079739608
Phyh	134.700960799242	0.300623947180525	0.368370347893008	0.816091601563544	0.414447746976516	0.999263079739608
Vdac1	955.827514990714	0.253781738647392	0.317348150012017	0.799695030955063	0.423887512632621	0.999263079739608
Grb2	47.8634007589481	0.125604272453937	0.556933741902291	0.225528214586024	0.821568378611697	0.999263079739608
Pax7	4.00067212737474	0.0399322373568345	1.42440751164342	0.0280342788355296	0.977634811326711	0.999263079739608
Smarcd3	16.6747286792799	0.445508980054748	0.817982646279563	0.544643559470437	0.585998689773717	0.999263079739608
Khdc3	46.6440086502361	2.16237950347619	0.562890097768331	3.8415660748862	0.00012225181667788	0.00805553945944944
Rab5a	757.382876016611	0.190683742489176	0.282607175295374	0.674730718672935	0.499846864173062	0.999263079739608
Slc25a23	30.1859011913565	0.237198119478949	0.587833666760893	0.403512307802935	0.686571382304448	0.999263079739608
Cd68	22.0179092399	0.837204523806133	0.711375673911222	1.17688101309831	0.239243001402156	0.988534417518726
Sh3kbp1	17.9430435147055	-7.46422153794431	1.31849211230532	-5.66118027425547	1.50335392729023e-08	1.70721298466463e-06
Pan3	1463.4589073429	-0.60897440073486	0.298952060902378	-2.03703028136581	0.0416470075691872	0.719765754372697
4930550C14Rik	36.3774334240294	-0.127084913328584	0.59014081517104	-0.215346761419561	0.829496974391902	0.999263079739608
Cobll1	46.7301054612431	-0.233778948564915	0.486287059279201	-0.480742689125707	0.630699386915724	0.999263079739608
Dguok	209.766042420053	-0.572368474053734	0.323694337764548	-1.76823752311068	0.0770212036430616	0.836204652254505
Rpl3	3455.21442898747	0.531335830705282	0.303417068207498	1.75117317507635	0.0799160846387386	0.841826732977167
Cntn6	13.822076510158	-1.02778270796448	1.04113572063051	-0.987174570614149	0.323557065811523	0.999263079739608
Ap1ar	498.007032719172	-0.490783182532114	0.354847333444185	-1.38308262815031	0.166639531637474	0.945441949564892
Barhl1	21.58849447112	0.7148201113013	0.750445078162638	0.952528215724246	0.340829163263752	0.999263079739608
Fmn2	2144.18314876809	0.2384917427032	0.368132399094961	0.647842306978475	0.517086948767208	0.999263079739608
Srfbp1	925.747932348437	0.189499220420312	0.327992106544698	0.577755429594423	0.563429250471235	0.999263079739608
Ccdc30	133.846898312086	-0.315013947725722	0.402674907795488	-0.782303395685416	0.434036291717836	0.999263079739608
Myl12a	230.03931695671	0.508264031530775	0.320061200675811	1.58802138608983	0.11228150325644	0.883810729607895
Stard3nl	483.024508831813	-0.190723890898326	0.310859058515308	-0.613538147510455	0.539520567084498	0.999263079739608
Xaf1	4.5135129656275	1.7033611572573	1.50774828559511	1.12973841425061	0.258586465447017	0.999263079739608
Kansl2	1025.2148012728	-0.121307985944374	0.29416091493475	-0.412386485714062	0.680056166994793	0.999263079739608
Otub1	192.686898740966	0.549396530231672	0.418018255451812	1.31428836675532	0.188749180623415	0.956872391577526
C2cd5	50.6027326147837	-0.4218498758902	0.491296680838282	-0.858645890239708	0.390535911785687	0.999263079739608
Capza1	1439.70547010946	-0.0142585636018474	0.35312048030503	-0.0403787500218924	0.967791171456358	0.999263079739608
Asap1	1441.87144430322	-0.159930051128982	0.250150998068392	-0.639334051688481	0.522605640961632	0.999263079739608
Alyref	78.59786000282	0.695790169116907	0.427413238948748	1.62790972696178	0.103544028614317	0.876106105178263
Prkacb	538.234353880837	-0.450462075740859	0.309251712481497	-1.45661950301346	0.145221441056475	0.919973961421767
Scyl2	360.081909659376	-0.305661732286216	0.297664332703639	-1.02686717454502	0.304483012956992	0.999263079739608
Gm12505	20.0506163028137	0.658521183724068	0.819178773856461	0.803879696032573	0.421466457210072	0.999263079739608
Rgs19	18.3673530935862	-0.0610725833796873	0.755152669084244	-0.080874485226608	0.935541771321457	0.999263079739608
Ctbp1	85.4112110055584	0.363559997447999	0.397752138787081	0.914036561957031	0.360697634331969	0.999263079739608
Txndc16	98.2552102519614	-0.553156573797099	0.408449310261533	-1.35428450948518	0.175645626250986	0.950479614386202
Mfap2	13.281269910315	0.863615836000039	1.13218442318617	0.762787244122005	0.445590289683987	0.999263079739608
Ncor2	1268.21751028662	0.674153598962881	0.457745708566521	1.47276880229869	0.140813387271733	0.915801769697395
Avpr1b	8.33045321958679	0.023165741726417	1.13133295728973	0.020476502144792	0.983663256718462	0.999263079739608
Gm20556	8.9579098201509	0.342882512468286	1.08098917439072	0.317193289804726	0.751096941203225	0.999263079739608
Ncan	3.69392045802005	-0.575072404120354	1.55243601495683	-0.370432274554225	0.711060429847714	0.999263079739608
A830082K12Rik	2.18145292984823	0.835424650239562	1.9421551748711	0.430153399197369	0.667084058122757	0.999263079739608
Ablim2	361.257327122133	0.624164586292375	0.441358087582263	1.41419088910666	0.157305862334915	0.938113395444347
Fgf1	6.30942672928806	-0.310237133976286	1.36607026486068	-0.227101886305918	0.820344517309546	0.999263079739608
Armt1	416.191482018325	0.018078272255054	0.287590245728346	0.0628612149527857	0.949877019717281	0.999263079739608
Ncbp3	21.2629881167455	0.494730549933522	0.70444160303582	0.702301720684099	0.48249102042497	0.999263079739608
Slc15a3	2.82307661480998	1.03759346714069	1.89827342715887	0.546598531220893	0.584654578386053	0.999263079739608
Ccnc	315.98667970097	-0.3116302459209	0.374928345191118	-0.831172809199176	0.405876013063158	0.999263079739608
Atp2a3	57.0048605903876	0.503377500585397	0.613699653611841	0.820234291518402	0.412082556799584	0.999263079739608
2810004N23Rik	477.895067638475	-0.142976410750477	0.288934358132159	-0.494840460216503	0.620712741593182	0.999263079739608
Rwdd1	249.796824407664	-0.0620220377405904	0.362638527022237	-0.171029918552441	0.864200240579292	0.999263079739608
Grtp1	334.660649308034	-0.271393583382856	0.299421990217194	-0.906391622024801	0.364728605635959	0.999263079739608
Podxl	54.8522415540686	0.188690047885325	0.454228691168026	0.41540759435543	0.67784354813998	0.999263079739608
A330076C08Rik	44.570454775044	-0.744415827560578	0.634400006705342	-1.17341711805236	0.240628575917828	0.989237308682692
Zfp617	81.2466248590715	0.707452753948907	0.435908339423186	1.62293925113945	0.104602391775692	0.878651478989869
C1ql1	8.62292342729991	-0.361962877529506	1.12708272407542	-0.321150231298625	0.748096545647509	0.999263079739608
Bpnt1	11.4661997326117	0.164315030150239	0.913185954786986	0.179936002397855	0.857202810634921	0.999263079739608
Ube3a	731.981122319035	-0.576859006254754	0.404018641100101	-1.42780294662649	0.153348584481811	0.931919476082274
Ubb	94.0260651509412	1.02699595756193	0.497176100955506	2.06565833632828	0.0388607519238441	0.706183045500484
Tyr	6.59575910211384	0.565540091303269	1.22714699936743	0.460857657309836	0.644900732233017	0.999263079739608
Med21	95.1122396785514	0.0810430058248394	0.39318401645256	0.206119787258996	0.836697342632462	0.999263079739608
Ftsj3	433.034727063087	0.129098691009688	0.271788929231976	0.474996135326397	0.634789727888172	0.999263079739608
Gdpd3	17.2320426004689	-0.0784592096538445	0.827735241440943	-0.094787808620134	0.924483370580927	0.999263079739608
Tjap1	778.334340031299	0.0797895569906651	0.296520058182507	0.2690865416651	0.787863086801993	0.999263079739608
Stau2	389.416519131758	-0.692460308915326	0.36698289375405	-1.88690078121028	0.0591736720301438	0.779184898475873
Paqr5	14.4388525413141	-0.0851046562306576	0.783900977587752	-0.108565569713339	0.913547070678751	0.999263079739608
Clasp1	1536.01714030696	0.248188372881057	0.243521715173512	1.01916320975409	0.308125489521133	0.999263079739608
Rbm10	36.3461008200048	-7.18948422245854	1.06729020211357	-6.73620371312421	1.62578310453779e-11	2.76936585849565e-09
Mrgprd	1.92726866199879	-0.385341632167947	2.04538182246366	-0.188395940521171	0.850566281717284	0.999263079739608
Slc41a3	33.5787076099967	0.345680979710944	0.759081814760179	0.455393572852429	0.648826118286826	0.999263079739608
Flot2	235.495316442716	0.288216078482443	0.373865301870258	0.770908872903273	0.440760947494956	0.999263079739608
Ccnyl1	328.54724159621	-0.605470902806566	0.316568063430417	-1.91260892285065	0.0557981365253767	0.771937156467894
Ecm1	29.9314988147175	0.553085005999824	0.582087384177686	0.950175216013599	0.342023229596611	0.999263079739608
Cd82	27.4205815929496	0.206293457034942	0.586924872300892	0.351481879147871	0.725226864719947	0.999263079739608
Anks1	802.911755531189	-0.0637796040611996	0.307541354596196	-0.207385455998081	0.835708840134964	0.999263079739608
Syt6	4.64750322946595	0.866980497227373	1.41275502556555	0.613680702979843	0.539426342458842	0.999263079739608
Dnmt3a	433.518722400796	0.305800503564548	0.292517019286586	1.04541097919827	0.295833064514401	0.999263079739608
Mpv17l	135.349990793177	-0.558127588264653	0.335616047367464	-1.66299434321614	0.0963135678314612	0.868514653459178
Pde4dip	234.97089923017	-0.456552055854442	0.355084966974662	-1.28575439209461	0.198528791861577	0.962119556685102
Pomgnt2	99.1650245767464	-0.360807142053249	0.40137635664468	-0.898924752492721	0.368692742548606	0.999263079739608
Ankrd10	2722.83767604928	-0.54093253274802	0.30515130002339	-1.77266992703802	0.0762834170883994	0.834335266179683
Nsg1	11.9235741099273	0.962478262866921	0.952785442643246	1.01017314055175	0.312412345277024	0.999263079739608
Prkar1b	48.820178399495	0.59894514827554	0.51969705549039	1.15248901633736	0.249120180646444	0.993923558865693
Tmem159	47.3522489769075	-0.258725848129022	0.581449957517838	-0.444966664428872	0.656343844890681	0.999263079739608
Thumpd1	240.450115873675	0.258542784807918	0.341455257333939	0.757179101082244	0.448942569103684	0.999263079739608
Brdt	4.28613572531629	0.201307890404118	1.45401914393389	0.138449270935646	0.88988535934022	0.999263079739608
Adgrv1	523.790413013448	-0.808134348979066	0.402117020770115	-2.00969943383985	0.0444630099277218	0.731697548779734
Ctu1	95.4626178012536	0.294723705232056	0.396142280941152	0.743984470760995	0.45688587004321	0.999263079739608
Ube2m	72.6065315661532	0.402366009706182	0.456377492781964	0.88165173802384	0.377965167305603	0.999263079739608
Ccdc136	27.8340325636158	-1.67973276194472	0.791511047904112	-2.12218485944395	0.0338222174725616	0.669374973311202
Mrps35	596.310377881395	-0.310693929605859	0.279026909019083	-1.11349091991916	0.265497645904801	0.999263079739608
Eva1a	101.784212224647	0.676327122764149	0.476421107177424	1.41959941021731	0.155724337232471	0.935844658331895
Tmem141	7.41789411538382	0.734943559155112	1.05597258804918	0.695987346142058	0.486436754311258	0.999263079739608
Rsph6a	6.2204292344349	0.18109757301509	1.27876554580499	0.141619058793993	0.887380911925579	0.999263079739608
Thy1	13.3043631410187	-1.34295414012693	0.81094179779506	-1.65604257146247	0.0977131979207924	0.868514653459178
Thrb	65.3622574323503	0.287256855272502	0.543858353104718	0.52818321835574	0.597372175846201	0.999263079739608
Thpo	27.3677908229636	0.377803765561352	0.650083283553032	0.581162098949021	0.561131209101994	0.999263079739608
Adam17	361.462654158176	-0.387488541598332	0.32857989683232	-1.179282559079	0.238285680782811	0.987927213926024
Prap1	35.6438198906658	1.10630312923145	0.745854320217254	1.48326972069988	0.138002763782056	0.912747345770461
Patl2	44.8460322670127	-0.590829693179555	0.481152117191822	-1.22794781955414	0.219466556749275	0.975268982767103
Tmem86a	2.9054495753485	4.64602038687527	2.30410222610372	2.01641243788553	0.0437568659826517	0.728634172821191
Plce1	1037.92954257426	0.263718272372042	0.289245549440452	0.911745307342523	0.36190280744123	0.999263079739608
Pde2a	11.6753155762685	-1.38309370201105	1.05620225424103	-1.3094970176947	0.190366047309439	0.956872391577526
Rhbdf2	186.797656561665	0.583510055449892	0.493453963738463	1.18250150637995	0.237006768161702	0.985787966269769
Mtmr11	3.3879256788794	0.875121068488948	1.53184916211775	0.571284099068288	0.567807078560677	0.999263079739608
Rps27l	305.854030475054	0.262019627716196	0.429607160146328	0.60990516924101	0.541924628061903	0.999263079739608
Ppa1	542.890961501168	-0.00149394433448081	0.355330501320756	-0.00420437966605133	0.99664540025981	0.999263079739608
Mfap3l	51.6380778994549	-0.169466773778997	0.517194302759696	-0.327665585012711	0.743164527224568	0.999263079739608
Ifi30	63.0940555918913	1.404593180607	0.791745601376132	1.77404608016221	0.0760555285126731	0.834335266179683
Cpvl	7.76050703359678	-0.163135081286973	1.03105424716649	-0.158221627751688	0.874282161929062	0.999263079739608
Nipbl	1484.52316474633	-0.337265236721299	0.303291299386922	-1.11201751386556	0.266130620152345	0.999263079739608
Rbm12b1	40.3805972949299	-0.0286739754939486	0.552867219901999	-0.0518641266144	0.958636958601161	0.999263079739608
1700029P11Rik	9.62872087390202	0.184645144769466	0.929743848771478	0.198597866512855	0.842577322645325	0.999263079739608
1810012K16Rik	3.72514406784985	1.49807837629721	1.67725390888195	0.893173280660777	0.371764384476213	0.999263079739608
Nox4	152.343409477645	-0.667353224685007	0.531448339586267	-1.25572548632769	0.209215515513177	0.96987806438824
Eral1	138.481071598859	0.0596281139340784	0.336494536193833	0.177203810226893	0.859348302900546	0.999263079739608
4930526I15Rik	16.0684773832159	1.50186507636404	0.873893731135353	1.718590056039	0.0856890436095782	0.85114948280184
1110038B12Rik	988.231924424916	0.402622999743953	0.342762563516351	1.17464111486827	0.240138326954981	0.989237308682692
1110020A21Rik	14.8123329092121	0.668267015354099	0.772058847561281	0.865564869135259	0.386728827972806	0.999263079739608
Angel2	223.065209396898	-0.200437089492816	0.289320531925012	-0.692785569552204	0.488444129494787	0.999263079739608
Cpeb3	267.324938900653	-0.0327821788856454	0.326665391168582	-0.100354000674432	0.920063287487174	0.999263079739608
Armh3	2353.01444809833	-0.514302697669035	0.365822916353033	-1.40587884104208	0.15976010534645	0.940758083921032
Dhx30	398.893237446947	-0.194746055872856	0.277290805189499	-0.702317034060209	0.482481472573822	0.999263079739608
Marchf1	62.169137071638	-0.41707831998297	0.783684978009058	-0.53220149892697	0.594586444926549	0.999263079739608
Efemp2	33.9893995895769	0.509852149000011	0.58482954233754	0.871796159547879	0.383319590086648	0.999263079739608
Mmaa	86.3379726817108	0.0511038050050162	0.417175626173916	0.122499498529455	0.902503443117506	0.999263079739608
Cstf2	1.89315046501427	-4.97194319945284	2.84752764001439	-1.74605616801939	0.0808011922616091	0.841826732977167
Hap1	202.150417319312	0.098654620992724	0.47300513909176	0.20856987131716	0.834784032487383	0.999263079739608
Ormdl2	36.1728722070193	0.31920939311455	0.518169897148462	0.616032299196054	0.537873202620531	0.999263079739608
Tec	191.298347684034	0.257592030421402	0.306665831598265	0.839976299540437	0.400921675207481	0.999263079739608
Tom1	419.567115279726	-0.114815978120112	0.357788399154915	-0.320904697836219	0.7482826137166	0.999263079739608
Sgpl1	540.024804118823	-0.295911193844419	0.343319288288132	-0.861912522654636	0.388735657387945	0.999263079739608
Hvcn1	212.377828213661	-0.0798523986787692	0.365835402045009	-0.218274115168725	0.827215541329505	0.999263079739608
1700109H08Rik	188.605152329987	-0.107918891410687	0.344007595292073	-0.313710781063018	0.753740711750586	0.999263079739608
Pi4k2b	139.113740991393	-0.47605409590454	0.360508126555666	-1.32050863999326	0.186665253279489	0.956725290365954
Rtn4ip1	555.775018986889	-0.0739828266923752	0.281856088896287	-0.262484401107255	0.792948009993509	0.999263079739608
Sdr42e1	3.73356672906811	-0.436459861808574	1.47311643231748	-0.296283343416341	0.76701370524222	0.999263079739608
Ahctf1	1329.56176474548	-0.215425980856072	0.261680183600623	-0.823241477026996	0.410370686450597	0.999263079739608
Stk31	104.459521277215	-1.22100104917619	0.611325191699839	-1.9973020345867	0.045792382480071	0.73914075430534
C330018D20Rik	91.7555013963579	-0.825279713094689	0.393864488286515	-2.0953392286901	0.0361408475943673	0.68483698423788
Ankrd55	23.5026524489643	0.892887312148833	0.862533275043511	1.03519172881045	0.300579380741759	0.999263079739608
Sema3d	59.9666172888891	0.468780400417911	0.587257236906716	0.798253935340392	0.424723143902039	0.999263079739608
Wdr82	1290.7078534442	0.189088896776903	0.286089251941405	0.660943728202802	0.508648401558933	0.999263079739608
4933430I17Rik	9.58906470307767	-0.581030801931288	0.912704918136902	-0.636603123731755	0.524383389977074	0.999263079739608
Dao	2.21488250823958	-0.43516380849701	2.08744668102187	-0.208467029339396	0.834864323869053	0.999263079739608
E2f3	2115.1812308266	-0.417615397696426	0.381415688409768	-1.09490881048335	0.273556588772668	0.999263079739608
Zbtb39	137.070583981648	0.362748700294733	0.384333154709899	0.943839207857414	0.345251821460827	0.999263079739608
1810058I24Rik	361.742647168226	-0.277975280586842	0.336219832830551	-0.826766458857104	0.408369444445992	0.999263079739608
Hspb1	296.814356044559	1.01539942894207	0.419928202290103	2.41803104293669	0.0156047454827657	0.457900292818469
Neb	270.28482735357	-0.274603099756564	0.355077085744641	-0.773361928384331	0.439308214814062	0.999263079739608
Ptger3	6.5625524476821	0.785459041966244	1.24440249258164	0.631193722809674	0.527913865828511	0.999263079739608
Ptcra	2.54276126029345	0.834027703036743	1.80685433729451	0.461591001455919	0.644374648817954	0.999263079739608
Pstpip1	42.0634589045992	0.017578580470907	0.555228265440007	0.0316600965135958	0.974743117290773	0.999263079739608
Scn1b	24.8484875464255	0.708104661857787	0.734107943050627	0.9645783955357	0.334756024789534	0.999263079739608
Slc20a1	2487.3590019251	-0.214393053190674	0.357970329508553	-0.598912914053542	0.549230959248472	0.999263079739608
Csnk1g2	338.312677010557	0.349067651427654	0.385453304389081	0.905602954892044	0.365146044227031	0.999263079739608
Gm12348	3.37731698115484	-0.772268439801499	1.43592535896322	-0.537819347628973	0.590701773405708	0.999263079739608
Zc2hc1c	29.0289841592654	0.110648674337624	0.576454587170226	0.191946905793205	0.847783795001329	0.999263079739608
Aplf	163.830814532124	-0.982573380210632	0.416484855083947	-2.35920554665207	0.0183141085576675	0.502132716139335
Fam13c	225.559372513395	0.590160985593922	0.327162528762635	1.80387707548898	0.0712505795049896	0.822842632913943
Phospho2	87.0439260396909	0.43095365416939	0.403349459112641	1.06843741681835	0.285323246480332	0.999263079739608
Col20a1	16.8154789856936	-0.70074150849183	0.960661747619484	-0.729436256026915	0.46573484671944	0.999263079739608
Fgd6	153.592348192505	-0.0198713293062188	0.325100970855263	-0.0611235618704616	0.951260804572152	0.999263079739608
Ccdc60	42.2040129335646	0.644798357920912	0.572115365705347	1.12704254521456	0.259724493296225	0.999263079739608
Trerf1	1710.61955981533	0.271011832894273	0.267621590524729	1.01266804506653	0.311218746049393	0.999263079739608
Ctnnd1	397.36691144275	-0.43174352862879	0.318955110126861	-1.3536184714428	0.175858130744288	0.950479614386202
Stxbp1	49.2986509271808	-0.673363685963136	0.465850801972827	-1.44544923634673	0.148331742068742	0.924270046865543
Zfp275	15.8857304642624	-8.00743316107338	3.25483481253787	-2.46016576024938	0.0138872858829152	0.425491031145461
Acer2	171.43903296474	0.147205956675374	0.492015833917725	0.299189470190891	0.764795483113802	0.999263079739608
Pdzd4	26.7969511731851	-8.03652676062395	1.28940175139171	-6.23275620026868	4.58299139762005e-10	6.32610847057691e-08
Scn1a	9.64791047075281	-0.530734697930026	1.09320823859133	-0.485483624431804	0.627333325954469	0.999263079739608
Adh5	382.133002483223	0.146608210687163	0.310118433505689	0.472749101141303	0.636392191274663	0.999263079739608
Tmcc2	66.0454843772133	0.352445572755529	0.523199032829934	0.673635749762732	0.500542918945169	0.999263079739608
Hnrnph3	146.880157802326	-0.267482816226762	0.322109266015069	-0.830410188244161	0.406306907230312	0.999263079739608
Il1r1	8.77791610295773	-0.283254318054833	1.35714499291451	-0.208713379582631	0.83467199476571	0.999263079739608
Odf2	487.30137499735	-0.124555267888967	0.289718674663257	-0.429917981758473	0.667255304542785	0.999263079739608
Stx8	1091.81424724244	-0.262280897314001	0.263945064699484	-0.993695023669501	0.320371366176677	0.999263079739608
S100pbp	412.476165103381	-0.637270184340955	0.373175933468707	-1.70769368329159	0.0876931948403174	0.853582635734445
Nt5c3b	121.044886327131	-0.339532577427876	0.396571893708043	-0.856169039750056	0.39190428498482	0.999263079739608
Gpr179	21.9343411888104	0.270600822226354	0.70958644848234	0.381350042415711	0.702943525511015	0.999263079739608
Gm16157	3.11963613927262	-0.223492426922831	1.83430641516597	-0.121840290736054	0.903025504247858	0.999263079739608
Gtf2ird1	887.146145708117	0.310746102493166	0.272113325243501	1.14197311805695	0.253465193761805	0.996695439438388
Zfp37	59.8571185684392	0.845061697774039	0.431598445850135	1.95798132708632	0.0502322038271305	0.751418657350898
Pbx1	244.978908381903	0.034323682045395	0.366097315479651	0.093755623420579	0.925303283724365	0.999263079739608
Lats1	440.798257759501	-0.36273142926051	0.281679560295674	-1.28774494279868	0.197834763367494	0.960825311047676
Lat	13.3486955675452	-0.557732190998933	0.845924119780298	-0.659317045060479	0.509692199138224	0.999263079739608
Lasp1	970.9751033818	0.289989426238296	0.344827000359093	0.840970764865597	0.400364312623304	0.999263079739608
Laptm5	288.270515958345	0.402599718188478	0.376346395899999	1.06975839964057	0.284728071891047	0.999263079739608
Ing1	97.4880102912359	-0.143272662312136	0.391025128667696	-0.366402698466709	0.714064606451345	0.999263079739608
Actn3	3.91609819427466	1.73311245002897	1.63356256530005	1.06094035627624	0.288717007540154	0.999263079739608
Slc9b1	165.079483266784	-0.970365958190698	0.542261194226434	-1.78948073091415	0.0735374280131869	0.827464017812473
Nalcn	16.3091710609231	-0.692790546818937	0.812810512964567	-0.852339549955031	0.394025660833937	0.999263079739608
Bglap	1.30439227849382	-0.520199228860011	2.52769176714236	-0.205800104119544	0.836947059865453	0.999263079739608
Cnga1	1.98107251491034	-1.26343388721137	2.01612032460775	-0.626665914623515	0.530878251302362	0.999263079739608
Clk4	275.207684312711	-0.228949497363048	0.341152084917386	-0.671106839105178	0.502152470434999	0.999263079739608
Lta4h	234.504204640856	-0.504857943876083	0.330723312945299	-1.52652662849802	0.126878763999017	0.90092362268393
Tmem116	108.189088386883	0.875688883492077	0.454022737773416	1.92873354270001	0.0537639498463651	0.76828068823289
Mast2	994.110222942038	-0.232348167223647	0.275278716774275	-0.844046971543282	0.398643158313249	0.999263079739608
Pigv	163.058433015558	-0.269435062142338	0.347542943388129	-0.775256892042369	0.438187876487921	0.999263079739608
Cabyr	82.686911758003	0.530145380452889	0.392446214522038	1.35087398179788	0.176735804013504	0.950479614386202
Mtif2	514.130857812916	0.0395133426720388	0.276261033859974	0.143029011800726	0.886267268644265	0.999263079739608
Blcap	24.4932844847518	0.588666687763884	0.649160972029635	0.906811581607236	0.364506444292955	0.999263079739608
Sgk1	263.433187816968	0.190065253245861	0.317755343046424	0.598149668935993	0.549740071238984	0.999263079739608
Sertad1	14.5627102075675	0.206704358472362	0.753031711249514	0.274496220257943	0.783703307909754	0.999263079739608
Bace1	109.880721777994	-0.161296705379502	0.409033393571032	-0.394336276486656	0.693332783828407	0.999263079739608
Ash2l	1756.85942535425	-0.109091565061379	0.270241756351731	-0.403681379717616	0.686447033868136	0.999263079739608
Smarcal1	356.492577953779	0.0108447006211915	0.292000858908141	0.0371392764450842	0.970373955543106	0.999263079739608
Dusp14	42.4055954205439	0.524946552343504	0.531776304779374	0.987156719142076	0.323565815749535	0.999263079739608
Npy1r	5.35509395449033	0.866094910060668	1.25505275260013	0.690086459127993	0.490139817996694	0.999263079739608
Cbx5	1408.94144230654	-0.400792874875664	0.332220507209075	-1.20640618558635	0.227660912183445	0.979908358102632
Bclaf3	172.616852960586	-7.39130545073603	1.3538603835527	-5.45942959889285	4.77666694026218e-08	4.99895366323386e-06
Zbtb3	12.8359777022233	-0.0966344785663337	0.844243916077028	-0.114462747940628	0.908870975105614	0.999263079739608
Abcc8	6.54421787163752	-0.182371616164987	1.23001473065671	-0.148267830961357	0.882131401898063	0.999263079739608
Nr6a1	783.658859318076	-0.338919849586285	0.356821946989721	-0.949829046238705	0.342199124373189	0.999263079739608
Fut10	128.893378991177	-0.704113500895357	0.380164627379512	-1.85212786825759	0.0640074635629732	0.807759687581952
Tmem200a	13.2553092160479	-0.874588965324123	0.921883792702656	-0.948697625717141	0.342774421944648	0.999263079739608
Rgs7bp	19.4486376389491	0.141470869631174	0.728782427299753	0.194119485228732	0.846082324815827	0.999263079739608
Ak7	74.7601580440543	0.719614643681077	0.636887109015604	1.12989356118911	0.258521077416457	0.999263079739608
Pold3	903.456610637684	-0.0934711063578365	0.317513716073366	-0.294384467901974	0.768464134175482	0.999263079739608
Cds2	1401.14176743582	0.0688391591366096	0.387636759330874	0.177586767713768	0.859047517191882	0.999263079739608
Armc9	333.412067728063	-0.201346121439604	0.333766338557268	-0.603254726974383	0.546339245697518	0.999263079739608
Asb10	2.11830694382886	0.557160186707041	1.92006458172478	0.290177836730131	0.771680190830191	0.999263079739608
Ppp1r3c	7.24560918048509	0.236876540390001	1.23470676071195	0.191848419339192	0.847860942202973	0.999263079739608
Slc22a5	57.8355335175376	-0.50252899466841	0.474326983905454	-1.05945689728792	0.289391749198167	0.999263079739608
1600023N17Rik	5.73201977491669	3.60936329977365	1.75879986496503	2.05217396912037	0.0401527583189487	0.713635028419215
Slc7a7	630.247694436911	-0.632893664375616	0.349232781551441	-1.81224013840864	0.0699490995618954	0.819347617065023
Tcf7l2	983.961453808534	0.29524358254353	0.280786397793057	1.05148819481323	0.293034428488599	0.999263079739608
Bcl2l2	8.55449397496697	0.0728577683423926	1.03788498764872	0.0701983063725093	0.944035822320782	0.999263079739608
Anxa4	268.925744865537	0.18093015334087	0.294630507042783	0.614091714930922	0.539154722794117	0.999263079739608
Rgl1	141.873891036322	-0.0768070127162565	0.373130522591624	-0.205844893585183	0.836912072039659	0.999263079739608
Psme3	194.029363146245	0.0557982887940068	0.296540763495831	0.188163974949742	0.850748111853831	0.999263079739608
Tmem19	366.159267957563	0.297211859186117	0.278401800364539	1.06756442952937	0.285717036042899	0.999263079739608
Mrpl42	437.237577227611	-0.0120507345290865	0.324817761063237	-0.0370999864343636	0.970405282846187	0.999263079739608
Herc4	1110.41357555287	-0.503863671158149	0.281029201902742	-1.79292282704673	0.072985264767928	0.826011159431476
Aup1	78.8536391401781	0.332795562042164	0.44579210030936	0.746526378128321	0.455349503202082	0.999263079739608
Hadhb	282.686052153667	0.0115220985350466	0.311771045216418	0.0369569230749075	0.970519352664072	0.999263079739608
Agbl5	307.648057003237	0.18012473488534	0.287301530553668	0.626953620950837	0.530689637101066	0.999263079739608
Pvr	205.277019377912	-0.15920928777762	0.341697797997593	-0.465935948989469	0.641261348269737	0.999263079739608
Zmym2	917.506645847333	-0.316542803798434	0.287123672490971	-1.10246153182785	0.270261073525215	0.999263079739608
Nol8	341.704269954449	-0.376488880889773	0.347906426775954	-1.08215557952951	0.279183402734682	0.999263079739608
Anxa6	671.187105573217	0.433452758923692	0.419219498741668	1.03395180859847	0.301158692972539	0.999263079739608
Sh3gl1	425.392847104016	0.316961293527746	0.303705264430792	1.04364767638058	0.296648426224795	0.999263079739608
Cpt1c	186.253734155822	0.632540320223783	0.563071841961961	1.12337409382747	0.261278647571171	0.999263079739608
Map2k7	276.943685132743	-0.0607433288146206	0.332040801587207	-0.182939351200991	0.85484560608919	0.999263079739608
Lrrc73	11.9188479753435	0.94425203873094	0.928954655430757	1.0164673089378	0.30940690730722	0.999263079739608
Zfp936	331.745028783248	-0.486146381824169	0.397552838352605	-1.22284721658304	0.221387407937146	0.976639067576417
Cmip	1611.77004833417	-0.078178657097258	0.280579221395812	-0.27863309588051	0.780526411316645	0.999263079739608
Dpy30	431.244705656328	0.34542962267448	0.279122726208141	1.23755463185357	0.215881245411578	0.972875512124197
Ect2	512.448437533147	-0.349755972690328	0.30337682115743	-1.15287638441182	0.248961126405293	0.993923558865693
Rpl31	285.498313907627	0.508614951026694	0.464680472884362	1.09454771763836	0.273714831289982	0.999263079739608
Insig2	148.009804746773	-0.547415517286819	0.356556382838925	-1.53528458228194	0.124713939605503	0.897557435588421
4921509O07Rik	5.67594059858396	-0.978424615195858	1.28197544097867	-0.763216348707055	0.445334380290357	0.999263079739608
Cers3	9.99848288912341	0.00409274709843989	1.03861976564156	0.00394056346107739	0.996855893390514	0.999263079739608
Ldb2	16.9039384552862	0.981780236342299	1.03607323663458	0.947597333496771	0.343334484172715	0.999263079739608
Ncoa7	87.5802313673093	0.132001048220523	0.456390288437463	0.289228433568235	0.772406574391169	0.999263079739608
Cmah	24.5806752672547	0.0221224818871376	0.874865911976185	0.0252867114654935	0.979826273257697	0.999263079739608
Vps13d	955.095475110389	-0.0125127734481654	0.251925299710351	-0.0496685861346672	0.960386490181967	0.999263079739608
Zfp59	353.978665978438	-0.0891914006038374	0.350588860332892	-0.25440454816262	0.79918303760813	0.999263079739608
Commd6	200.97350359462	0.136380175887955	0.331022953575764	0.411996130222253	0.68034225962674	0.999263079739608
Tmem42	4.83987713877597	1.81028873618116	1.41087014108541	1.28310089175781	0.19945673140501	0.963990698236347
Traf7	151.523620335424	0.301464855638851	0.349188067775689	0.863330919521871	0.387955548854727	0.999263079739608
Mynn	301.619647656212	0.143470299134839	0.327853833782344	0.437604457692835	0.661673039233673	0.999263079739608
Rab27b	6.46806597116276	0.0852853334020868	1.21028425495025	0.0704671923585359	0.943821812320862	0.999263079739608
E230029C05Rik	3.87362431097903	-0.605839346495632	1.62439283472925	-0.372963567397544	0.709175559716686	0.999263079739608
1700045H11Rik	3.92528993058066	-0.841949435177464	1.39208688347442	-0.60481098211061	0.545304595785552	0.999263079739608
Il6ra	144.612598869648	0.31253347669048	0.371913560321203	0.840339019691997	0.400718329442915	0.999263079739608
Meis2	236.397363258508	0.588526991836311	0.551751176118294	1.06665289954929	0.286128603396793	0.999263079739608
Kcnd1	7.06298316363116	-6.04094004054976	1.51746661512563	-3.98093768939333	6.86439432976582e-05	0.00469712316274403
Kcnc3	59.9059370652999	0.123729783187097	0.541574790186724	0.228462966572792	0.819286343230777	0.999263079739608
Tnfrsf18	18.1870230937895	0.300749648080775	0.686751779311839	0.437930642687437	0.661436561721303	0.999263079739608
Foxa3	9.04651242593989	-0.390532254002951	1.00021537198377	-0.390448162407653	0.696205179800524	0.999263079739608
Jpt1	283.011315002063	-0.180873513766453	0.373706838196272	-0.483998405379613	0.628387000816564	0.999263079739608
Hmgcs2	5.11433966975954	-0.634883609273879	1.44529795179025	-0.439275243203291	0.660462110415392	0.999263079739608
Ankdd1a	20.6274491759401	0.573274411951048	0.71247179779501	0.804627514696363	0.421034659493999	0.999263079739608
St3gal2	192.802838758052	-0.358329762022827	0.365992936114014	-0.979061961762018	0.327549364960085	0.999263079739608
Tbca	685.278188885286	-0.122102884178642	0.327575636582671	-0.372747147658604	0.709336642408154	0.999263079739608
Gm11351	3.16718182318454	-0.267718293410167	2.19614725551626	-0.121903616771469	0.902975351224084	0.999263079739608
Pacsin3	19.6602120270598	0.652745665272279	0.814084190079579	0.801815921776433	0.422659447199226	0.999263079739608
Ush1c	40.496138816433	-0.250693354241907	0.65185488516581	-0.384584606093945	0.700545201095948	0.999263079739608
Hp	2.32945679420802	0.416190632705254	1.80297851142817	0.230835048819069	0.817442951427124	0.999263079739608
Slc25a4	71.9140227790117	0.30423663780981	0.479984569309559	0.63384670521272	0.526180869307671	0.999263079739608
Ctnnb1	951.17345868223	0.0504401905373916	0.258971632761076	0.19477110291816	0.845572145548673	0.999263079739608
Ctsl	273.448060572131	0.0440480262903267	0.472487348523153	0.093225832242931	0.925724152590011	0.999263079739608
Ctsd	445.894961276278	0.648253079958667	0.398689999622802	1.62595771293982	0.103958651415705	0.876274442570904
Sec61g	421.48066748395	0.450198118954267	0.331518610982128	1.35798746749255	0.174467660891221	0.950479614386202
Pik3c2a	352.261267684437	-0.13153936669689	0.348854245838143	-0.377061102928127	0.706128196726431	0.999263079739608
Lpar5	58.190476198006	-0.401320698752313	0.424861255032613	-0.944592367504791	0.344867025147353	0.999263079739608
Rnf20	245.353091049976	-0.461649705466657	0.299009556220631	-1.54392960312619	0.122605387628533	0.897557435588421
Gm38509	11.6112041282476	-0.820603946167723	1.01569682345184	-0.807922135050992	0.41913540794844	0.999263079739608
Prxl2a	66.8092300325637	-0.22356579627605	0.509310483015577	-0.438957774739563	0.660692132534952	0.999263079739608
4921525O09Rik	4.45780162820789	-1.19267765531333	1.42406326545396	-0.837517324016596	0.40230184326836	0.999263079739608
Rorb	6.79127470613729	0.101303557122054	1.59288945248062	0.0635973557137271	0.94929083731647	0.999263079739608
Trpc5	35.8752386277127	-5.91458266083202	0.857086247082934	-6.90080220160119	5.17096914891974e-12	9.51696069109228e-10
Fam149b	453.592149183811	-0.503366945781307	0.26287238245414	-1.91487192789879	0.0555088386453631	0.771937156467894
Pus1	27.7996924134297	0.438030129334781	0.619460817691968	0.707115150505928	0.479494921564854	0.999263079739608
Aldh18a1	941.116761538135	-0.563216215765958	0.262953799653964	-2.14188278133698	0.0322029157780868	0.65945544958507
Gdi2	869.718735515685	0.143971255800199	0.327965288266677	0.438983212403663	0.660673700466201	0.999263079739608
Drd3	4.04566435637329	0.55889373600173	1.46412579011129	0.381725217721386	0.702665192978413	0.999263079739608
Dpep1	10.7699672061759	1.55330668731069	1.15034801439143	1.35029283997368	0.176922068142496	0.950479614386202
Pkib	12.548069083979	1.06225236029863	1.12424042323905	0.944862271753376	0.344729195145655	0.999263079739608
Epha6	36.3414189845353	-0.778458524751448	1.00160790249992	-0.777208848700658	0.437035562442803	0.999263079739608
Inka2	59.1561832123361	1.25244249179718	0.65198449807327	1.92096974007568	0.0547355224917319	0.769463088019891
Rhot1	568.209752650583	-0.113308067087967	0.301849962113403	-0.37537876862611	0.707378792579971	0.999263079739608
Ncmap	59.1664861475046	0.208964448558484	0.615333939424179	0.339595194040541	0.734161397873512	0.999263079739608
Cacfd1	87.5107440429808	-0.271318427586935	0.40332989423481	-0.672696052202318	0.501140679665927	0.999263079739608
Gm19276	1.68041932631313	0.758127387604459	2.34102259295202	0.323844541221819	0.746055732749993	0.999263079739608
Jarid2	5652.54829376103	-0.421655168288741	0.336981863183755	-1.25126962117488	0.210836124994523	0.970188251894503
St7l	723.928348195052	-0.262553968627937	0.338722420258477	-0.775130174222255	0.438262743162979	0.999263079739608
Arhgap15	23.0757228183916	0.0943679054702084	0.684609565441021	0.13784193244425	0.890365343359764	0.999263079739608
Mag	3.61032372741476	0.404740712500562	1.563908621581	0.25880074252126	0.795788984940743	0.999263079739608
Zfp467	13.5538667312924	-0.44018704409666	0.782210950882892	-0.562747227713719	0.573607019847491	0.999263079739608
Ranbp17	3179.67062103833	-0.425042062463852	0.288124117345663	-1.47520473599899	0.140157508579609	0.915663893647289
Pecam1	1346.08074937514	-0.113093568911215	0.280287303490596	-0.40349158703512	0.686586622527864	0.999263079739608
Aldh1l1	230.202447739432	-0.132005567009239	0.386820582984042	-0.341257866866627	0.732909463470074	0.999263079739608
Stk32c	8.43792726472565	1.63619942832061	1.13927600242825	1.43617475030915	0.15095262195714	0.927851586478974
Maf1	2.14919679812093	2.18593062718898	2.22998844733582	0.980243027626676	0.326966169891588	0.999263079739608
Itch	623.856992631104	0.100139146454965	0.253404431693255	0.395175197946749	0.692713595379447	0.999263079739608
Slc30a6	263.253339116178	-0.233583091482136	0.32988451031696	-0.708075354182907	0.478898463740957	0.999263079739608
Prmt1	398.503676909254	0.628329973746088	0.326890255822456	1.92214347951489	0.0545877063918784	0.769417565798201
Rhbdl3	17.6210559223402	-0.728695587177508	0.703999000458058	-1.03508042867018	0.300631351738874	0.999263079739608
Lin54	497.397241502222	-0.0645293137988486	0.294949173746147	-0.218781130929314	0.82682054614835	0.999263079739608
Rpain	161.894775581102	0.190844478499478	0.321357868795191	0.593869007206752	0.552599729695248	0.999263079739608
Arih2	767.663342519996	0.223525653839815	0.305849290127229	0.730835941279547	0.46487936740055	0.999263079739608
Osbpl3	243.557339310272	-0.256670290461252	0.358836537821837	-0.715284714369553	0.474433131816962	0.999263079739608
Cmtm7	546.344171544194	0.153266618700431	0.328719065961261	0.466254119614994	0.641033615210393	0.999263079739608
Cbfa2t3	11.0974407685297	0.621577597101563	1.10771834635831	0.561133251196062	0.574706701990685	0.999263079739608
Senp6	1391.80922411779	-0.329889868408374	0.289153689963778	-1.14088071450756	0.253919565922098	0.996695439438388
Thap3	69.5040244611301	0.676552050966674	0.469727665309693	1.44030701389628	0.149780557917488	0.925551695396106
Mtpap	747.147928313292	-0.412440655620344	0.313911779501115	-1.31387441489394	0.18888846996892	0.956872391577526
Peli3	25.1709094064851	-0.26940575837989	0.669335893099718	-0.402497103707172	0.68731821946175	0.999263079739608
Gm5741	5.14732837259216	0.205425766308193	1.29537739566192	0.158583720077363	0.873996855965412	0.999263079739608
Zfp169	185.09785537729	-0.124510380885306	0.31680039794808	-0.393024698490788	0.694301239480935	0.999263079739608
Tmem241	154.025927529093	-0.230416037087623	0.345893376984134	-0.666147583098106	0.505316772889952	0.999263079739608
Tcf20	992.916879522849	-0.55492663030302	0.310353675867088	-1.78804594065989	0.0737685962292425	0.828900184436934
Cacnb1	46.704597625411	0.377596636878699	0.570080760710671	0.662356393869497	0.507742843003837	0.999263079739608
Podn	3.97067716774849	-0.353929769335471	1.47813642187432	-0.239443236833768	0.810761906728535	0.999263079739608
Acr	2.60570703559612	-0.597791873520912	1.75715757372234	-0.34020390798223	0.733702975386062	0.999263079739608
Crhr1	1.31967059605561	0.86299371448398	2.55891852598536	0.337249390990934	0.735928907235348	0.999263079739608
Tet3	106.598937217768	-0.56796292461266	0.420026728222436	-1.35220662507906	0.176309224922821	0.950479614386202
Arhgap33	7.82312830090555	0.727944499702264	1.13518935690479	0.6412538095733	0.52135779420109	0.999263079739608
Nrap	2.92508688771682	1.41296377093479	1.78315264715361	0.792396418326974	0.428129567182731	0.999263079739608
Pianp	30.3952307850967	-0.164431320232911	0.60383294813272	-0.272312600267003	0.785381668576939	0.999263079739608
Rae1	558.328738721138	0.217747960205833	0.294230262701203	0.740059700884543	0.459263769912579	0.999263079739608
4931406C07Rik	68.3553191674276	0.1977313854694	0.411195512270266	0.480869512358484	0.630609242262097	0.999263079739608
Cnep1r1	278.073259575503	-0.476986535578193	0.321248951287339	-1.48478783717976	0.137600034837328	0.912158912285776
Snx16	343.792079452232	-0.251485392231833	0.342655223144816	-0.73393129666536	0.462990611601456	0.999263079739608
Spata17	12.6557839784073	-0.662646511787571	0.960472724454625	-0.689917053255036	0.490246351006221	0.999263079739608
Tbc1d30	24.5643373202641	0.246178912874338	0.821220658354034	0.299771943594007	0.764351117440452	0.999263079739608
Asnsd1	48.4794952592727	0.240630648496547	0.5047626466708	0.476720395385127	0.63356123759182	0.999263079739608
Kptn	30.7714583360048	0.443980816484134	0.572969711842265	0.774876589997411	0.438412586381991	0.999263079739608
Ankra2	126.907856695806	0.00494997503477585	0.340938390342469	0.0145186789607461	0.988416177178335	0.999263079739608
Capzb	223.950780806811	0.753664898948835	0.399217147386488	1.88785703190049	0.0590451462788478	0.779184898475873
Nf2	1743.54080494283	0.0103735138324635	0.29780641703736	0.0348330769217848	0.972212845058585	0.999263079739608
Pex3	178.451287636015	-0.0944984339633235	0.322233332138848	-0.293260890597763	0.769322744870217	0.999263079739608
Trim24	1571.54095997256	-0.531060701975011	0.351142204686842	-1.51238072463726	0.130437035608145	0.908068614851136
Kmt5a	382.098836366372	0.0784309406170645	0.305461630983506	0.256762004329439	0.797362503056518	0.999263079739608
Cep57	535.87663538147	-0.124155678967813	0.28032088570142	-0.442905560380025	0.657834045360724	0.999263079739608
Tsc2	244.417251237214	-0.152983605312846	0.314098904179992	-0.48705552065594	0.626218986071028	0.999263079739608
Mapk7	69.4923833957337	0.257536074165678	0.471354778940819	0.546374165855255	0.584808764561076	0.999263079739608
Egflam	22.8063718972452	0.159928219343683	0.652457881754075	0.24511654133709	0.806366195409198	0.999263079739608
Txk	3.49768507971841	0.933800199696808	1.88221841294994	0.496116812624998	0.619811997975048	0.999263079739608
Zfp862-ps	70.9495489162186	-1.00687752433722	0.439323169769364	-2.29188350085385	0.0219123665788239	0.551667946006492
D6Ertd474e	2.95625186058702	-1.28553572359952	2.07896494464152	-0.618353727855276	0.536342192544622	0.999263079739608
Dnajb6	1290.12420670124	-0.205560625633175	0.305869599681314	-0.672053142408884	0.501549865437692	0.999263079739608
Slc26a10	2.51576443492013	0.296895525674701	1.83105079885093	0.16214488743896	0.87119175879777	0.999263079739608
Hspa14	779.206157630477	-0.0572706146700448	0.273562306979979	-0.209351263711328	0.834174035625552	0.999263079739608
Fkbp11	50.5696316079404	-0.357425476566785	0.622788256639089	-0.573911715188162	0.566027544993209	0.999263079739608
Nubp2	129.091729876649	0.741359455527207	0.395000622680863	1.87685642239147	0.0605377748807673	0.784883280478418
Ndrg3	255.655133986951	-0.153320102315707	0.300839536356512	-0.5096408011147	0.610303133745634	0.999263079739608
Fgfr1	453.09824473008	0.141553312249695	0.34129556391616	0.414752862959766	0.678322829541999	0.999263079739608
Lct	77.0805474733014	0.0411310060051077	0.454375449745685	0.0905220694210675	0.927872357084592	0.999263079739608
Fmo5	12.8592942012033	-0.22058011402999	0.858298303229415	-0.256997029121507	0.797181066487815	0.999263079739608
Fbxw7	1356.24752870523	-0.402193019338508	0.303459255207412	-1.32536085961066	0.185051492310318	0.956082361419508
Septin7	1021.50712577874	-0.478635200200292	0.372582118700472	-1.28464350857664	0.19891688736405	0.962798506224961
Gm9926	2.81504552834089	0.705809895632861	1.7574552776845	0.401609022201002	0.687971788918788	0.999263079739608
Brd2	999.909198828012	0.521331970890616	0.397979637830064	1.30994634231318	0.190213988276299	0.956872391577526
Frk	87.9078684972469	-0.067935990081362	0.40851384375359	-0.166300337479726	0.867920600474287	0.999263079739608
Tmpo	1328.69496616242	-0.119692178963325	0.273950900313766	-0.436911062625591	0.662175848736373	0.999263079739608
Triml2	435.652016093825	-0.797086080924277	0.341228268913606	-2.33593214144309	0.0194947784874327	0.515831808248941
Abr	954.270317789935	0.245964765519815	0.28740154027309	0.85582271161838	0.392095850690337	0.999263079739608
Gins4	234.033755312157	0.190134091246569	0.32860582591647	0.578608400250638	0.562853435366744	0.999263079739608
Med27	1025.4350305888	0.23330799149736	0.282154379899897	0.826880630313566	0.408304723079734	0.999263079739608
2510003B16Rik	139.349195207941	-0.560377546275627	0.403801348852636	-1.38775550866258	0.165211506910091	0.945441949564892
4930586N03Rik	5.14317992579971	-0.552573621507485	1.19414392528557	-0.462736199386806	0.643553467632323	0.999263079739608
Lin7a	4.84838605434862	-0.325304298179357	1.66524600809107	-0.195349093526587	0.845119666241021	0.999263079739608
Gxylt1	295.070677886087	-0.0996653670094482	0.292612389758486	-0.340605423754302	0.73340064579342	0.999263079739608
Zdbf2	1313.42458084872	-0.371264797674557	0.337964171532258	-1.0985330071863	0.271971812813005	0.999263079739608
Magoh	96.2732039674174	1.1458145590254	0.426854900789267	2.6843186218707	0.00726778063797677	0.268756821190032
Tmem175	77.0082891806804	-0.226647723393976	0.421314399928249	-0.537953897214468	0.590608877419997	0.999263079739608
Alkbh4	50.6951293236639	0.316247259411221	0.470258131493596	0.672497163221361	0.501267245466114	0.999263079739608
Stra8	7.43087649847256	0.0604455943528421	1.20223651802804	0.0502776229522518	0.959901155510108	0.999263079739608
Golt1a	73.8070510595883	-0.486689481743602	0.470819077716501	-1.03370807339429	0.301272657687353	0.999263079739608
Myl4	2.61315198121427	0.158412917907852	1.95502085215969	0.0810287612701701	0.935419079517484	0.999263079739608
E030030I06Rik	93.7420767723898	0.167775083607674	0.414154054058669	0.405103081724046	0.685401741328241	0.999263079739608
Srrm1	889.120374386217	-0.0588020251103791	0.248920285436821	-0.23622833714492	0.813255491809449	0.999263079739608
Lrrc56	27.4076205649933	-0.0945889309542776	0.601140483847892	-0.157349128025474	0.874969703877762	0.999263079739608
Klhdc3	110.189215884212	0.0423400888993446	0.385721222495573	0.109768626743971	0.912592872884021	0.999263079739608
Slc38a4	1007.36271957758	-0.233571712925827	0.407488824734867	-0.57319783696596	0.566510748779849	0.999263079739608
Dars2	164.607329736392	-0.325366396950098	0.336677489106282	-0.966403776545293	0.333842175071244	0.999263079739608
Tmem218	48.3659279374632	-0.571058598127187	0.48568273697191	-1.17578524962112	0.239680702165122	0.988977662426763
Parp11	40.0452081634847	-0.669332121723943	0.515854033529315	-1.29752231875474	0.194451530882912	0.957423492748792
Zfp773	5.54886329719516	0.143978468197882	1.19031252404254	0.120958542642988	0.90372387219774	0.999263079739608
G3bp1	2047.49511271948	-0.0948688392258012	0.267695872136469	-0.354390370193822	0.723046350367361	0.999263079739608
Stx3	800.78877337132	-0.0888913343336465	0.301677712453689	-0.294656617522888	0.768256206675441	0.999263079739608
Extl3	308.081119993788	0.00886519423332935	0.272514052145944	0.0325311453245047	0.97404847879054	0.999263079739608
Dhx16	11.0466815726176	1.51746485812179	1.14630065187828	1.32379306915279	0.185571778597714	0.956082361419508
Tbc1d7	150.50651039075	0.317867021719453	0.329264317842407	0.965385571696204	0.334351725481078	0.999263079739608
Map3k4	633.453037364301	-0.0263704086397176	0.297779038906076	-0.088556967396336	0.929434008701549	0.999263079739608
Svop	246.813028928135	0.54297710481547	0.401168672596737	1.3534883003222	0.175899685216953	0.950479614386202
Slc27a1	72.7016956702699	0.401359836189414	0.530097950985393	0.757142779826502	0.448964326753904	0.999263079739608
Aqr	809.437242474594	0.0642876097308244	0.278057042223675	0.231202954676868	0.817157134686991	0.999263079739608
Colgalt1	183.710874280493	0.168721772679499	0.359570005343574	0.469232055433218	0.638903775033069	0.999263079739608
Acap1	22.72401514369	0.190244457222371	0.734419006922423	0.259040759333815	0.795603792104423	0.999263079739608
Zfp687	86.3225871002388	0.301293010384021	0.534904997710663	0.563264526735633	0.573254769577555	0.999263079739608
Zmym5	206.843084914353	-0.184860531489283	0.379136915280722	-0.487582517129485	0.625845581459028	0.999263079739608
Zbbx	100.009529430624	0.633356808344467	0.593230041196412	1.06764115833906	0.285682410278604	0.999263079739608
Tfdp1	1668.99125781233	-0.484307694009202	0.270438547995287	-1.79082345175748	0.0733216306417236	0.826197009032568
Cct2	720.521096963165	0.195122657776343	0.293765949919323	0.664211280544698	0.506555094566571	0.999263079739608
Ccng2	59.0994152699999	0.249425928875396	0.53181301285454	0.469010578617824	0.639062074587761	0.999263079739608
Ccnf	1240.66213299124	0.0417124589842165	0.320446593009907	0.13016976898527	0.896432111902723	0.999263079739608
Kcnc1	7.1381015753181	2.33694689604762	1.73395201800282	1.34775753410948	0.177736380443457	0.950479614386202
4933433G15Rik	31.4615650712233	0.513255974256808	0.585168925655982	0.877107364649348	0.380428324898867	0.999263079739608
Mitf	851.239966720694	-0.858580785665498	0.402303919885448	-2.13415963212581	0.0328297158787969	0.664412862111398
Pkd1	224.341294248766	-0.220203462341552	0.342641804145392	-0.642663737108139	0.520442315907767	0.999263079739608
Mmp20	2.23136770036645	-0.41430947082812	2.21099442658068	-0.187386031302147	0.851357974027167	0.999263079739608
Nfatc1	9.36474976634822	0.869325700368196	0.984974336006058	0.882587158456532	0.377459369311904	0.999263079739608
Tnk2	534.945264171557	-0.46930021276724	0.262822762574303	-1.78561479291416	0.0741616500518537	0.829462839092072
Pdlim5	1486.35657376986	-0.277751480904982	0.352892778626862	-0.787070458017698	0.431240621837521	0.999263079739608
Ints13	826.112921175695	-0.712216018342526	0.355555399657299	-2.00310842987898	0.045165651366341	0.735699297739423
Aak1	634.742190904829	-0.658897564329134	0.294090397869546	-2.24045929109664	0.0250611207839338	0.582118744636488
Cryz	51.1397263912674	0.690771960970337	0.524377392174208	1.31731834987434	0.187731936901289	0.956872391577526
Hus1	428.283336161149	-0.254859178681222	0.307413669435091	-0.829043090860455	0.407080024348294	0.999263079739608
Wbp1	59.4924901430699	0.135995639747108	0.502194252828824	0.270802859612698	0.78654266038064	0.999263079739608
Cdk2	263.794841031218	-0.24427978039169	0.312759489855127	-0.781046741394938	0.434775004219802	0.999263079739608
Mylpf	58.6917880203253	0.597062998776383	0.462431128921928	1.29113928849973	0.196655382633735	0.95855281179037
A330093E20Rik	47.1484025195072	0.690315113639448	0.641747217249201	1.07568072768345	0.282070069503402	0.999263079739608
Nup88	682.783048800087	0.121162430479361	0.251149187718879	0.482432101731434	0.629499021235084	0.999263079739608
Ggps1	187.60535505086	-0.00374898292694667	0.341209862114393	-0.0109873228860243	0.991233561087638	0.999263079739608
Mkrn2os	1.7318699386455	-1.09143470954162	2.25646936469242	-0.483691348360228	0.62860493414282	0.999263079739608
Tmem250-ps	81.4496267704058	1.11922047778112	0.510722644296837	2.1914447896119	0.0284196209090802	0.620469211906512
Ate1	1082.41550242548	-0.669940743141598	0.329950608080889	-2.03042736316873	0.0423131175973935	0.723789136890166
Papss1	146.520455794568	0.0828693282646975	0.362612898992837	0.228533867644721	0.819231230075736	0.999263079739608
Pi4kb	274.17080595815	-0.192223741101785	0.308362678060269	-0.623369022188266	0.53304204991044	0.999263079739608
Gid8	188.262907409881	0.184179762245092	0.364838829049952	0.504825001014009	0.613681754351756	0.999263079739608
Tll2	6.02327279478242	0.104212753479944	1.40037929946919	0.074417519253138	0.940678169106424	0.999263079739608
Cacna1c	164.047768273901	-0.0977272015492213	0.44056207243335	-0.221823910100672	0.824450965544872	0.999263079739608
Zdhhc23	44.4223911953811	-1.13553106136679	0.644875847372019	-1.76085221053677	0.0782634202845823	0.837878612273613
Vdr	10.191809420087	0.182213330363287	0.953257188402519	0.1911481314593	0.848409539329368	0.999263079739608
Vcp	969.444530462215	-0.0372649935770363	0.257522973858759	-0.144705511196351	0.884943387657096	0.999263079739608
Hsd3b7	4.79564813083801	1.25911252131387	1.39454183089688	0.902886161904582	0.366586315696863	0.999263079739608
Ppp1r11	3.12742261799174	1.24610420233131	1.63279473806281	0.763172598050945	0.445360468470789	0.999263079739608
Brk1	406.592088119435	-0.411284819048225	0.30383465607933	-1.35364683000757	0.175849078822714	0.950479614386202
C9orf72	86.6274270557806	0.00645743627146981	0.376091634621046	0.0171698481886639	0.98630111630248	0.999263079739608
Zfp202	1453.5000459474	-0.0522159641055187	0.35825906234383	-0.145749178719744	0.884119396856432	0.999263079739608
Ube2w	592.85110669469	-0.495136169494573	0.317054284407412	-1.56167632435564	0.118364258986528	0.897557435588421
Kif20a	150.335082105535	0.137941795822782	0.37596063845505	0.366904887675561	0.713689965503452	0.999263079739608
Gm45871	263.798855794982	0.64125376874729	0.338462467936846	1.89460820473289	0.0581443270043141	0.778413744625967
Dph3	86.5089682807101	1.19045866086108	0.404111786649744	2.94586473394028	0.00322053203444761	0.150341571240744
Ankrd31	210.599574512197	-1.22999395599806	0.384067342534983	-3.20254762583992	0.00136217774097057	0.0729471237070927
Mir323	4.25377102685131	5.20290700642494	2.44350293461684	2.12928207808385	0.033230929662179	0.66640703674663
Stard8	25.8244313257112	-8.70752402984381	3.02631849685004	-2.87726623582649	0.00401136997223483	0.174687479619213
Tjp2	2032.46460717579	0.0596978210506497	0.253003060521557	0.235956912645976	0.81346610490772	0.999263079739608
Fchsd2	532.670667696465	-0.130037457703349	0.30229549570117	-0.430166706261132	0.667074378868912	0.999263079739608
Mphosph6	198.993745913278	0.173828053796035	0.349507895704244	0.497350863693018	0.618941649276467	0.999263079739608
Hcrtr2	21.4567806571178	-0.483716188002995	0.772249269800876	-0.626373124480546	0.531070233262076	0.999263079739608
Gabra4	5.87987645586506	-0.29746209720163	1.29699408753411	-0.229347303939662	0.818598989904923	0.999263079739608
Fubp1	1718.0008774274	-0.193820676057092	0.279430066447305	-0.693628565176766	0.487915175013985	0.999263079739608
Bdnf	24.9059379914105	0.483768179584171	0.731959465776049	0.66092208954667	0.508662279128594	0.999263079739608
Hnrnpab	378.638285328731	0.762770271576578	0.361765565041816	2.10846566197756	0.0349907299388096	0.677708975241858
Rad1	224.106718635744	-0.0135485833767858	0.300617227046407	-0.0450692181213363	0.964052136861471	0.999263079739608
Ovol3	16.2350102202132	1.78176395075476	0.825346038184624	2.1588083886291	0.030865035424189	0.64942305809739
Obsl1	10.9836570624088	1.08702288661685	1.02274472700616	1.06284868346264	0.287850577818643	0.999263079739608
Bmf	64.2395060408423	0.0166563137810652	0.544985142774076	0.0305628768084969	0.975618148324884	0.999263079739608
Mcts1	1.52261582903933	-4.63141241081024	2.69818202813513	-1.71649368445733	0.0860717229003358	0.851878055590753
Ccpg1	160.292510784696	-0.486320366183205	0.333460881143161	-1.45840305020491	0.144729480422949	0.919817620646643
Dnajb2	62.7033804660264	0.201620663864624	0.429829711958325	0.469071025699993	0.639018868676632	0.999263079739608
Nthl1	19.0257177458872	1.17010941175971	0.830732423588886	1.40852743739635	0.158974948346773	0.940758083921032
Kcnip4	187.534567989829	-0.64589217141443	0.480837545061198	-1.34326484703316	0.17918623047949	0.950479614386202
Pkm	4420.21116212335	0.0179383127583256	0.241149949343481	0.0743865499750747	0.940702810716951	0.999263079739608
Tssk4	7.55693263747882	-0.0335354796778709	1.02659500167945	-0.0326667085101806	0.973940372474774	0.999263079739608
Apbb1	26.5071142924315	1.18659364450557	0.790100625398973	1.50182597805992	0.133142057388459	0.91028211078432
Mphosph9	610.326230452937	-0.298004526609973	0.288972314202606	-1.03125632444163	0.302420633864948	0.999263079739608
Immt	904.190476673785	-0.616135685885749	0.349539922593217	-1.76270476148954	0.0779502972819576	0.837331201530976
Prlr	70.5407768354662	0.822992444196777	0.718882062743411	1.14482261673919	0.252282644514137	0.996695439438388
Enpp1	5.73092289054206	-0.293104295352309	1.27447528798905	-0.229980367696881	0.818107025172345	0.999263079739608
Pmepa1	294.348892099282	0.47196863564768	0.44880603609482	1.05160937618933	0.292978804218277	0.999263079739608
Mtrr	1115.16183318687	-0.0572737323574843	0.253518158840444	-0.225915700159098	0.821266986516855	0.999263079739608
Csf3r	32.6347388957725	-0.707105886447808	0.628854050056583	-1.12443560852345	0.260828272949946	0.999263079739608
Sumo3	284.664981021916	0.834808226435393	0.337845357659996	2.4709773495705	0.013474435292444	0.418937199810899
Hipk1	374.662961835008	0.0821667099735982	0.282514032297191	0.290841163907791	0.771172801258364	0.999263079739608
Brd8	916.010031522386	-0.181252193134534	0.277955170845652	-0.652091459867762	0.514342173007985	0.999263079739608
Tmem63c	20.4379364755673	-1.12840762816564	0.777863842643606	-1.45064928629501	0.146877543724644	0.921552989858545
Ppt2	21.2436047555122	0.41020074791862	0.723749233481497	0.566771927267412	0.570869145700358	0.999263079739608
Pbx3	407.182291973151	-0.6320419192401	0.304101473076283	-2.07839150809228	0.0376733142217909	0.699069274030049
Plpp2	24.8718167866704	0.57851934242844	0.702382014688036	0.8236534112927	0.410136518268106	0.999263079739608
Kmt2b	137.075386598803	0.249374671873619	0.500828299638813	0.497924482409366	0.618537270530589	0.999263079739608
Kctd9	236.763065786991	-0.650463572410595	0.399270126309438	-1.6291315817264	0.103285166829106	0.875954497493457
Dusp28	11.5451119345815	1.04523631901757	0.983602500838727	1.06266130690628	0.287935573871647	0.999263079739608
Lax1	25.8733359261941	0.460618764778998	0.619880862587971	0.743076278973895	0.457435500138742	0.999263079739608
Ikzf5	61.3737471858202	0.292061298536816	0.438664376983191	0.665796708967794	0.505541048736247	0.999263079739608
Actn1	1460.67511129214	0.280672315709715	0.270962604053993	1.03583413914116	0.300279527735839	0.999263079739608
Rps19bp1	72.3835872347382	0.447966852856447	0.432529031404842	1.03569198904745	0.300345860873239	0.999263079739608
Slc16a13	33.8117548016059	0.229136577095389	0.646223294055977	0.354578021564696	0.722905743903103	0.999263079739608
Zranb1	651.033759297775	-0.339708081579338	0.29528550791442	-1.15043939670007	0.249962941562626	0.993923558865693
Tom1l2	428.977421289809	-0.459796740299698	0.268739479813595	-1.71093856629709	0.0870924542219624	0.851878055590753
Pex10	82.6459757597678	0.049084497331263	0.408346528075975	0.12020304803995	0.904322303298162	0.999263079739608
Rad52	187.358103220766	-0.110557194087674	0.32131068325226	-0.344081911527592	0.730784685819478	0.999263079739608
Traf3	292.748380690398	-0.31880306582891	0.295859576333524	-1.07754857821307	0.281235260705286	0.999263079739608
Hsp90b1	450.248490210495	0.0447121346514303	0.299773026897532	0.149153294791642	0.881432673010534	0.999263079739608
Nrg1	86.6303695838108	0.369670200957584	0.533436478975542	0.692997602390318	0.48831105615132	0.999263079739608
Ralbp1	535.22380004283	-0.0131331265967614	0.281589643791604	-0.0466392386450149	0.962800758126539	0.999263079739608
Arhgef2	472.572579255169	0.649957178793327	0.449219023268842	1.44686031785513	0.14793604907794	0.924270046865543
Fip1l1	1196.57095097714	-0.481579494869008	0.348305196338439	-1.38263654958816	0.166776336208489	0.945441949564892
Tada2b	80.319403509818	0.294780152162558	0.412704452972057	0.714264530076483	0.475063620884118	0.999263079739608
Wbp2	290.182354418393	0.722259493634631	0.353264399648348	2.04452952053361	0.0409012641407782	0.715515989789836
Matn3	6.41789431241466	-0.0160951403464021	1.25820558226876	-0.0127921387197947	0.989793628376343	0.999263079739608
Gpr158	31.6548324831371	0.152526021333366	0.961614700039693	0.158614485954791	0.873972615144911	0.999263079739608
Apaf1	799.806292973831	-0.27991691002941	0.330748267562877	-0.846314062631322	0.397377564937857	0.999263079739608
Grb7	57.614112654482	0.173788706159396	0.49102674879344	0.353929203625735	0.723391940456435	0.999263079739608
Mon1b	86.1907439967175	0.252490541145789	0.388865707025141	0.649300096625557	0.516144423317469	0.999263079739608
Enox2	75.1170555595819	-6.35379035244367	0.709625443354883	-8.9537239848743	3.4368749757359e-19	2.50142009597651e-16
Kcnma1	96.1451209264256	-0.604939853732524	0.424064096757951	-1.4265292873351	0.153715619229116	0.932661801855475
Haghl	11.2177071805934	0.173672784585529	0.919161098767051	0.188947057070291	0.850134311572046	0.999263079739608
Orc6	232.911890057241	-0.220798622639526	0.308384402886207	-0.715985051685639	0.474000579149438	0.999263079739608
Camsap1	706.368822811525	-0.432982561082204	0.256934240597469	-1.6851882414557	0.0919522589648512	0.858891889156701
Dst	6264.25890707864	0.217223709215204	0.250666101626618	0.866585899751104	0.38616894199352	0.999263079739608
Usp29	72.4803441764054	0.987287411930103	0.537615948400876	1.83641764137906	0.0662959124325526	0.811631147719513
Slc30a4	18.0524747037371	0.0267051677880675	0.717695358966708	0.037209614712454	0.970317872490631	0.999263079739608
Slc2a12	6.01409148762193	0.866516536430504	1.3180090803648	0.657443525495795	0.510895772636148	0.999263079739608
Cdk10	51.9992041065287	-0.172565955124944	0.471157226849303	-0.366259807323592	0.714171218065503	0.999263079739608
Hnrnpr	817.775755762184	-0.369984837972787	0.333474681965618	-1.10948404176282	0.26722142498154	0.999263079739608
Wdr37	676.316483315188	-0.479480110804108	0.292259933126652	-1.6405947461718	0.10088156631739	0.868514653459178
Tfpt	86.5175225315256	0.40495215228159	0.430432993804943	0.940801839333672	0.346806418142143	0.999263079739608
Polg	220.727252182806	-0.124361063626401	0.341728809890471	-0.363917410610655	0.715919683038128	0.999263079739608
Cyba	155.015643203184	0.720063076376697	0.645441357872635	1.11561347532797	0.264587621501919	0.999263079739608
Slc26a2	170.497052120303	-0.356173390071018	0.357279515039099	-0.996904034736052	0.31881109306483	0.999263079739608
Dsg2	170.568396741914	0.151767881258712	0.395614199018559	0.383625971047598	0.701255688077439	0.999263079739608
Htr7	5.88477511917963	-0.475936600558791	1.65312478859295	-0.287901194055581	0.773422372873249	0.999263079739608
Vldlr	111.695022051311	-0.118728296412496	0.519798457072904	-0.228412175521028	0.819325824919114	0.999263079739608
Smarca2	278.766717904155	0.7932781002939	0.307504067797485	2.57973205354908	0.00988770017219251	0.338294562301595
Ptprk	2984.76875138409	-0.0651253049159578	0.289390797023338	-0.225042764268366	0.82194600632027	0.999263079739608
Cpne9	49.1787985786412	-0.130424882321661	0.490876896239358	-0.26569774075915	0.790472003477302	0.999263079739608
Gnas	104.759447478239	-0.0387219887431356	0.398075553438425	-0.0972729634077495	0.922509626236351	0.999263079739608
Rpusd4	171.774647790196	0.274288908777357	0.355750412618434	0.771015012346731	0.440698033337159	0.999263079739608
Ppp6r2	123.645011125335	-0.192882337751604	0.381917093344721	-0.505037195539995	0.61353271142428	0.999263079739608
Irak2	91.6220137872913	0.571510012629068	0.401976961023294	1.421748179732	0.155099367971592	0.934036437591371
Msrb2	82.246837697102	-0.340569018605764	0.42052960749732	-0.809857409642517	0.418022132543269	0.999263079739608
Knl1	528.394241914553	-0.362078667606172	0.311840154781884	-1.16110341164827	0.245599847496892	0.989731797202444
6030458C11Rik	508.259353499332	-0.520605671368596	0.370494990411034	-1.40516251188991	0.15997295887149	0.940758083921032
Smim10l1	13.9165801635579	0.322864782898413	0.776484068785928	0.415803486352565	0.677553807522891	0.999263079739608
Rerg	317.764354372158	-1.01024338232163	0.509450808563108	-1.98300476776354	0.0473668969810615	0.747005489953267
Rit1	97.7747416184042	0.377182609544996	0.390150379672639	0.966762123521387	0.333662963141359	0.999263079739608
Pcgf2	225.274086512689	-0.189327648880963	0.378135879566571	-0.500686814216031	0.616591553574724	0.999263079739608
Pum2	131.176328064189	-0.0616389852241939	0.385141568244691	-0.160042411171346	0.872847665493356	0.999263079739608
Pcdh11x	1.9795056258988	-0.556460704640836	1.83498496913559	-0.303250824393928	0.761698719101086	0.999263079739608
Gm8439	1.36680712010255	-2.89896432220968	2.43612657812136	-1.1899892018112	0.234050636204387	0.982898358038147
Gm7616	2.09628786351471	0.782154189697608	1.95764934343784	0.399537431113205	0.689497248906325	0.999263079739608
Scoc	96.2522884127928	-0.537078063659999	0.397171886677475	-1.35225599211692	0.176293437290907	0.950479614386202
Ptger4	11.9185584977339	0.0944636576653703	0.896507950245821	0.105368455058841	0.916083445911446	0.999263079739608
Ptpn21	300.280735019774	0.158567559764118	0.329683489803819	0.480969064779297	0.630538485273263	0.999263079739608
Snrpa	73.5956135281311	1.0433312819254	0.582247853920198	1.79190232286952	0.0731486138305344	0.826197009032568
Hspbp1	303.486119970896	0.11356001413132	0.287217887084081	0.39537932433183	0.692562965465711	0.999263079739608
Lrrn4cl	4.67016428276348	1.01996042913747	1.36720582161155	0.746018202244945	0.455656419508169	0.999263079739608
Ptprc	5.59579720994037	0.801733037486377	1.5802050513266	0.507360128239884	0.611902156469963	0.999263079739608
Opn1sw	36.3390543442744	0.182450514067372	0.548826921077616	0.332437253094532	0.739559112596488	0.999263079739608
Bckdha	176.672824660983	0.131738763185272	0.376091872794035	0.350283461874801	0.726125975539565	0.999263079739608
Bcat1	4713.30144015236	-0.314395516965008	0.275882548324372	-1.13959914780602	0.254453340553672	0.996695439438388
Mmp23	24.5596976414662	1.31031620775114	0.702494469138128	1.86523348626322	0.0621486837128496	0.79397568010011
Fhod3	1832.7723401715	-0.266398811200314	0.246419362284257	-1.0810790545469	0.279661949609976	0.999263079739608
Abi1	1138.07370997602	-0.179976769827675	0.303620087039116	-0.59276964045033	0.553335328098278	0.999263079739608
Slc25a32	140.606115384349	0.207828541137822	0.407785611805574	0.509651481369362	0.610295649982706	0.999263079739608
Mcoln3	8.88333576155602	0.188301570059138	1.13432128649573	0.166003734833241	0.868154010983775	0.999263079739608
Zfp809	771.671358419815	0.0405199571065046	0.295579325338855	0.137086574171086	0.89096236453624	0.999263079739608
4933406I18Rik	11.915871501617	-0.418994457995822	0.877502883021164	-0.477484993044423	0.633016804585337	0.999263079739608
Tmem108	189.637640470146	-0.503127600807383	0.338767531531393	-1.48517066713272	0.137498620155833	0.912158912285776
Zfp87	41.9522479492434	0.419288931380172	0.524897575598165	0.798801425025363	0.424405564130379	0.999263079739608
Dlg1	1143.11746847888	-0.108675599353267	0.328399061454217	-0.330925426132551	0.740700815742387	0.999263079739608
Tmem38a	49.3625970740325	0.285128209747471	0.560589460621901	0.508622137546358	0.611017108789285	0.999263079739608
Ubxn4	244.617763134033	0.0376900139294637	0.298972130061554	0.126065308902552	0.899680227826738	0.999263079739608
Dsg1c	2.65249449444744	-0.924635242872296	2.13373229804081	-0.433341728820103	0.66476652694013	0.999263079739608
Rnf181	47.7598678695464	-0.321250579260943	0.507360359488752	-0.63318028941925	0.526615915733263	0.999263079739608
Ccdc59	239.024766778149	0.71375363127227	0.35127743011907	2.03188013255031	0.0421657922953852	0.723642729082216
Speer5-ps1	5.92674369909711	0.814082336594862	1.41175856078819	0.576644165090353	0.564179857798696	0.999263079739608
Aldh9a1	307.52280186776	0.301003078981777	0.303298907909741	0.992430474135939	0.32098757941676	0.999263079739608
Atxn7l2	55.73560223032	-0.0163608645131299	0.459275862324652	-0.0356231752095972	0.971582828902511	0.999263079739608
Atp9a	432.362437448913	0.0838762604497253	0.368513026403354	0.227607314911899	0.819951532729694	0.999263079739608
Mep1b	20.6111599959115	-1.04119205663857	0.896788637596234	-1.16102280179351	0.245632626750001	0.989731797202444
Smurf2	462.90147279577	-0.353736622395799	0.277313051001494	-1.27558591677639	0.202101935081395	0.964074547321916
Dzip3	544.768364713278	-0.365844228926068	0.445166224412233	-0.821814883663072	0.41118226155629	0.999263079739608
Bin3	17.0495317896001	-0.330424344611862	0.688903824328977	-0.479637843401015	0.631484932313564	0.999263079739608
Aggf1	377.885377875472	0.0414643837837354	0.283950324551047	0.146026893433894	0.883900158096629	0.999263079739608
0610030E20Rik	77.8476819388571	-0.767426435514361	0.405385702436029	-1.89307721239987	0.0583476020944275	0.778413744625967
Slc11a1	42.0478672596452	0.128718332126119	0.586191069186457	0.219584259966226	0.826194950965374	0.999263079739608
D230017M19Rik	62.6169777453797	0.490734949400246	0.485096259832185	1.01162385702584	0.311717934561	0.999263079739608
Adcy10	26.5212170223327	-0.760631802086301	0.663770638392906	-1.1459256527645	0.25182591589248	0.996695439438388
Elovl4	17.9401077408232	0.13844454083752	0.72117223306535	0.191971535355792	0.847764502202111	0.999263079739608
Vash2	53.4155188927127	-0.162010676317952	0.449796226587995	-0.360186828482113	0.7187074239615	0.999263079739608
Cahm	5.47646787152155	1.91187040748347	1.28774592212575	1.48466430732504	0.13763277117677	0.912158912285776
Gm11532	12.9514218444733	1.98201569722201	1.25642901795553	1.577499141533	0.114680719478627	0.887197924666929
Apobec3	33.9092859807028	0.120666480373449	0.551256904711934	0.218893367760183	0.826733112956844	0.999263079739608
Smox	83.2469122688496	0.18491144843822	0.511804893301541	0.361292849791641	0.71788053829352	0.999263079739608
Uimc1	396.262732645204	-0.127475198076791	0.277734541704149	-0.458982153586718	0.646246981826804	0.999263079739608
4930546K05Rik	4.56102669199459	2.33968348403175	1.61040675962589	1.45285249831867	0.146264712157518	0.921280370392601
Ica1l	53.5031091138491	0.0489214212463243	0.513409737959389	0.0952872873833064	0.924086639905793	0.999263079739608
Irf8	23.1789395331253	2.53404480638803	1.16293100191297	2.17901560988541	0.0293305086155062	0.627538404691156
Icam5	4.67845368415713	4.04184362745525	2.0149346495406	2.005942787463	0.0448623524661831	0.734494874937141
Dnase1l1	6.96084052712938	-5.99191501689359	4.0835609196485	-1.46732597720358	0.142287400342745	0.916633199089537
Tspan4	81.7541429421998	0.502347760107593	0.481872479299167	1.04249107738671	0.297184060103514	0.999263079739608
Zfp410	278.660302487949	-0.42169738054033	0.338810411369797	-1.24464115147886	0.213263686619641	0.972875512124197
Ldhb	124.897233856434	0.614706835167495	0.604841803260687	1.01631010266424	0.309481739219896	0.999263079739608
Nkiras1	106.053701884941	-0.0413862736101741	0.358099891038686	-0.115571868760226	0.907991858951687	0.999263079739608
Mus81	41.2696074744965	0.846211838825318	0.545355520955099	1.55167006899154	0.120741187938343	0.897557435588421
Ldah	238.96499369598	-0.0741609463226178	0.346384405889771	-0.21410012997588	0.830468974440182	0.999263079739608
Bspry	9.15655273584126	-0.112016844431007	0.998600481156442	-0.1121738338252	0.910685575788422	0.999263079739608
Tatdn1	328.333454325081	-0.33397119752795	0.289170948508889	-1.1549265209734	0.248120517842147	0.993474801622518
Drd2	19.6640200008433	1.46807392107412	0.912907153240913	1.60813059231961	0.107806580343113	0.880106807966254
Chaf1a	681.313027484593	0.300696925338081	0.308074486118731	0.976052671957368	0.329038363215955	0.999263079739608
Vsig2	3.3086302397324	-0.186567788038312	1.63493949142763	-0.114112961988215	0.909148247165074	0.999263079739608
Slc16a8	16.8280672020007	0.238303360806043	0.829128122579938	0.287414398711422	0.773795037514937	0.999263079739608
Sgk2	3.72704377878776	-0.987903342168484	1.50947709484988	-0.654467262563352	0.512810811968717	0.999263079739608
Prkg1	359.910695942698	0.843357094278018	0.398662981515563	2.11546377110787	0.0343904395654019	0.673800040319601
Glrx3	76.1718979025565	-0.398331880121761	0.402156203744875	-0.9904904522484	0.321934453626294	0.999263079739608
Bloc1s2	112.289954352112	0.843973673069715	0.501551069154778	1.68272729333823	0.0924278956030904	0.858891889156701
Ebf1	1170.11402343637	0.394879350205092	0.362835327078821	1.08831560968513	0.276455801775302	0.999263079739608
Gm6938	1.62583204252431	-1.2650415582798	2.08952163536317	-0.605421612712772	0.544898894163631	0.999263079739608
Zfp229	627.73410430164	-0.33102771499685	0.342431247690873	-0.966698329165576	0.333694862621132	0.999263079739608
Cox7a2l	514.170933706079	0.356426408307013	0.319163874510335	1.11675047451359	0.264101029819217	0.999263079739608
Shcbp1	269.678229114563	-0.871732725842902	0.408724200668525	-2.13281406977386	0.0329399816059319	0.664412862111398
Srpx	1.23466334674843	-4.35731528050605	3.35615670425995	-1.29830507466333	0.194182523293816	0.957423492748792
Pigp	113.167015552028	-0.316273465311681	0.508953612458154	-0.621419040104927	0.5343239476254	0.999263079739608
Pcdh9	17.7846402942259	-0.273512315694897	1.2151641295954	-0.225082611503653	0.82191500793654	0.999263079739608
Pik3r3	56.6000220698892	-0.105534547930507	0.456324794113036	-0.231270685467872	0.817104519000074	0.999263079739608
Cblif	3.159650623212	-0.339217766892291	1.5310148521189	-0.221563994903654	0.824653313740235	0.999263079739608
Rp9	220.202730006148	-0.247299339030145	0.298464120119147	-0.828573092576162	0.407346019015978	0.999263079739608
Nemf	782.542298555183	-0.373776092548912	0.293365713018757	-1.27409603768186	0.20262938250928	0.964074547321916
Gm2762	2.31297557224607	-1.34678704835116	2.29165322694192	-0.587692340410667	0.55673881773305	0.999263079739608
Kmt5b	219.674955993733	-0.0859089090848816	0.315094017820388	-0.27264531925786	0.785125871486749	0.999263079739608
Suv39h1	70.8121819051337	-8.19716874813223	0.932017618576688	-8.79507917527393	1.42947148712303e-18	9.1554789807256e-16
Stag2	10.0883830749913	-6.60430459602587	1.4997904228024	-4.40348497737807	1.06525663633261e-05	0.000816119103395109
Mgat4e	33.8449677332386	-0.654329301527942	0.541148142111147	-1.2091500471114	0.226605204801926	0.979908358102632
Nol4l	826.991528981157	0.0356484507018566	0.374408783517402	0.0952126452989577	0.924145926122789	0.999263079739608
Tor1aip2	1018.72065309669	-0.0767623976374929	0.296242669665305	-0.259119990122352	0.795542661520616	0.999263079739608
Ktn1	1182.26646427692	-0.242844681974015	0.25934767532018	-0.936367297968678	0.349084109235095	0.999263079739608
Unc5d	49.6457121108513	-0.675367317186468	0.636413506660493	-1.06120833407572	0.288595232744206	0.999263079739608
Miga1	962.284589072315	-0.535254708569731	0.279372966070371	-1.91591447124811	0.0553759831882491	0.771937156467894
Setd3	597.839692860299	-0.618708724571371	0.268019520093702	-2.30844650551969	0.0209743149174723	0.537945323622894
Capn12	27.2499441295449	0.490762191702139	0.635172230262657	0.772644281849663	0.439732930042983	0.999263079739608
Mrpl52	93.3910579743704	1.33485138356338	0.483965925120409	2.75815158522013	0.00581292353126448	0.234449701719413
Gpr180	197.192102486548	-0.116699537464989	0.309400135936604	-0.377179981229551	0.706039856198	0.999263079739608
Dr1	150.114779947909	0.176198131861084	0.359745321172906	0.489785749781573	0.624285515547364	0.999263079739608
Zfand2b	55.142426376913	0.474652000045931	0.522925514935894	0.907685677001473	0.36404431342245	0.999263079739608
Lman2	454.603451816798	0.137289538065686	0.295284386546977	0.464940052100737	0.641974387239994	0.999263079739608
Cmc2	136.472174012336	-0.739382598257866	0.359788339503278	-2.05504880808159	0.0398742906881279	0.710723249850245
Carhsp1	174.433908855177	0.698433305741168	0.461611923703601	1.51303133623045	0.130271699282602	0.907598314377813
Pdgfrl	50.1926636708814	0.397797307978855	0.521593449355117	0.762657791179471	0.445667509280417	0.999263079739608
Zfp385a	114.513338155669	0.476734096215739	0.540940876787782	0.881305363807378	0.378152563707491	0.999263079739608
Nde1	380.199418611091	-0.112586527558674	0.298053906072834	-0.377738809204407	0.705624634525933	0.999263079739608
Gm35978	5.60449380075949	1.65796702446568	1.39429967430445	1.18910378810262	0.23439882791901	0.983506789720799
Cd46	20.5213496299453	0.431091391082905	0.687205757256425	0.627310505668605	0.530455718278764	0.999263079739608
Eif3k	452.124550797522	0.353168486975973	0.26747928316576	1.32035828269029	0.186715424966634	0.956725290365954
Fez2	214.183532098274	0.177734083579379	0.306620929588987	0.57965411499347	0.562147892164808	0.999263079739608
Tdrd3	667.511290610372	-0.467374002070501	0.399140068181164	-1.17095235314327	0.241617929641121	0.989731797202444
Septin4	17.4249193003263	1.58577269780065	0.873625526772514	1.8151629607929	0.0694988699032204	0.819347617065023
Sh3bp5l	186.595030404281	-0.256171297470029	0.332136406174298	-0.77128340256562	0.440538967997637	0.999263079739608
Apba2	54.357605541533	0.282042256346042	0.532953265881039	0.529206357108612	0.596662307221911	0.999263079739608
Cpsf4	278.813190218215	0.273206251421215	0.327223704042857	0.834921944974478	0.403761657949107	0.999263079739608
Nlrp5	2.69068284046378	-0.280970033587139	1.80122188985375	-0.15598857373977	0.876042027804464	0.999263079739608
Abhd12	586.199561838853	0.0196026801016694	0.250719651009427	0.0781856548648927	0.937680372844018	0.999263079739608
Tbx6	34.5239630274332	0.814306662455617	0.677016601071727	1.20278684624064	0.229058816248511	0.979908358102632
Gm10451	3.0223939973978	1.73756041792024	1.79238761731182	0.969411081140021	0.332340125701334	0.999263079739608
Slc24a3	15.9821164155832	0.311564973805674	1.10555449189236	0.281817835385366	0.778083194350462	0.999263079739608
Cdc123	654.00454900109	-0.233798682621224	0.275388200669048	-0.848978576617358	0.395893213263105	0.999263079739608
Scml4	10.3209594265952	0.540713505570136	0.964623644240462	0.560543491545752	0.575108783118831	0.999263079739608
Ppfia2	23.1343684875957	-0.359643251250234	0.898655816496263	-0.400201328081795	0.689008236509171	0.999263079739608
Cpsf7	674.70044386811	-0.358321916187475	0.306996366517365	-1.16718617960322	0.243135190889258	0.989731797202444
Rps21	323.12415570793	0.588198128619249	0.433260611703403	1.35760812945053	0.174588062026329	0.950479614386202
Cdk11b	535.162284652023	0.071198641714868	0.255005163560607	0.279204705978223	0.780087732346726	0.999263079739608
Hnrnpc	5032.86434890222	-0.213577005507608	0.288748248478795	-0.739665111850168	0.459503222458291	0.999263079739608
Stard13	10.6776790869217	0.0636613273490777	0.970272103031342	0.0656118290427869	0.947686871194311	0.999263079739608
Lysmd4	44.2632843718086	0.319901803381078	0.521658066792887	0.613240403522962	0.539717392960217	0.999263079739608
Zkscan8	226.572694864165	-0.31296785575777	0.394257515572697	-0.793815826955521	0.427302657432132	0.999263079739608
Prom1	200.317171557582	0.345266222772354	0.397990561621004	0.86752364519926	0.385655161980314	0.999263079739608
Fyb2	38.9011353825693	0.395151280732617	0.612149858347202	0.645513962544271	0.518594172969821	0.999263079739608
Nsfl1c	457.015581342391	0.293951242517292	0.302146467475529	0.972876648114709	0.330614612241091	0.999263079739608
Atp6v0e	264.4413104374	0.198399486616126	0.340696991385318	0.582334131597136	0.560341639490696	0.999263079739608
6330403K07Rik	7.16216422143158	0.057868380426261	1.06936483631403	0.054114721618981	0.956843763278175	0.999263079739608
Abcc2	16.3208720860844	-0.378710334864637	0.741757534542511	-0.510558123414563	0.609660505260742	0.999263079739608
Adat1	321.013720811814	-0.31551707792806	0.304267597007955	-1.03697232643478	0.299748754433895	0.999263079739608
Slc25a13	5634.33636313986	-0.576067749423418	0.317850377708619	-1.81238654984866	0.0699264896235039	0.819347617065023
Sema4a	20.1759754529864	-0.170342813249721	0.688216104399068	-0.247513553026284	0.80451080394951	0.999263079739608
Chek2	682.146597518101	-0.706687198276821	0.307552366118328	-2.29777844728052	0.0215744020485993	0.547556104806363
Keap1	122.240886512347	0.2546325160943	0.371973786937368	0.684544247568645	0.493631558746979	0.999263079739608
Klf13	1601.95017896067	0.0891284940954023	0.257473568607717	0.346165606735336	0.729218260521357	0.999263079739608
Reck	255.027144935292	-0.203090922511069	0.292198174404259	-0.69504514504629	0.487027010070713	0.999263079739608
Pld5	17.7311593630889	0.0835144526098338	0.873470498411475	0.0956122190293962	0.923828560282225	0.999263079739608
Myo18a	404.811590469107	0.0145932898359113	0.383912541453284	0.0380120164365275	0.969678101222369	0.999263079739608
Prrg1	39.1368769463332	-8.59195275336389	1.19640269947404	-7.18148893941905	6.89562638661072e-13	1.49910148910395e-10
Arhgap24	25.9828480772226	-0.071252566251956	0.801976204299627	-0.0888462349256129	0.929204112795606	0.999263079739608
Cd72	4.3272073352583	1.30719070784494	1.47444803263352	0.886562753595432	0.375314354333994	0.999263079739608
Catsperg1	20.2902715878162	-0.0571891578725709	0.810876238753992	-0.070527603522393	0.943773730814234	0.999263079739608
Fh1	386.770531458438	-0.0846739700962779	0.311923523917616	-0.271457468269182	0.786039207344015	0.999263079739608
Fkbp7	20.2041800869118	-0.462033379286892	0.668592946208198	-0.691053326104066	0.489532029981984	0.999263079739608
Cd300a	11.2471569393423	-0.480847009396439	0.87863939698461	-0.547263201543945	0.584197921135336	0.999263079739608
Hivep2	334.686919341565	-0.143345827079112	0.294218303568815	-0.487209073468077	0.626110175959162	0.999263079739608
Cgrrf1	45.1168345634103	-0.105237020673567	0.505966032000355	-0.207992264337408	0.835235007441573	0.999263079739608
2210408F21Rik	28.4884627609411	0.16184271371757	0.792267765236289	0.204277797001247	0.838136419564541	0.999263079739608
Akt1	125.60086037705	0.508480061972412	0.469014630459034	1.08414541668935	0.27830032850685	0.999263079739608
Efna3	11.6402193924297	0.064524777335359	1.1240190911137	0.0574054105001247	0.95422225315582	0.999263079739608
Plpp1	1068.02119352866	-0.554332935078325	0.331789983758397	-1.67073438685232	0.0947741535517125	0.867156426668583
Dgcr2	957.291186905896	0.0329975600267977	0.25361217483117	0.130110315282633	0.89647914908187	0.999263079739608
Ptn	9.49800689545511	0.53134390070792	1.06563848562369	0.498615532261804	0.618050260802313	0.999263079739608
Twf1	543.947236072604	0.404200837517458	0.303602825750832	1.33134741588073	0.183074723169301	0.95547342483274
Ptgs1	54.0226502313512	-0.0699787098542811	1.4260228052198	-0.0490726442789917	0.96086140383693	0.999263079739608
Ptgis	46.8402862082446	0.0440194172321361	0.494719845610673	0.0889784746310296	0.929099017010956	0.999263079739608
Cst7	18.0666880291268	0.134343112327339	0.701257917480375	0.191574467793583	0.848075543796439	0.999263079739608
Plxna2	50.9151266681449	-0.228454691719904	0.491434958221728	-0.464872691488157	0.642022627799173	0.999263079739608
Gm14023	2.65584711077759	-2.56455844173191	2.01914518271327	-1.27012087277733	0.204041577642925	0.964074547321916
Etaa1os	35.6383868754762	0.385992852809424	0.551794335953881	0.699523042660745	0.484225217774727	0.999263079739608
Trip10	201.680656123769	-0.365826399555716	0.347364871462344	-1.05314736638639	0.292273456910962	0.999263079739608
Gusb	45.3372424582768	-0.154561704764397	0.482241053662207	-0.320507148013702	0.748583912606829	0.999263079739608
BC055324	491.874288919729	-0.721652038563732	0.369498929080648	-1.95305583255485	0.0508129797485778	0.751418657350898
Sowahb	7.31664019632178	0.890601306040812	1.07185773657075	0.830895067185094	0.406032910546398	0.999263079739608
Dmrt2	3.11354463760105	0.88120817017068	1.68863887553001	0.521845246452767	0.601778083508955	0.999263079739608
Nlrp3	2.00034887884526	-0.213036947901561	1.9828460732902	-0.107439982745641	0.914439936419248	0.999263079739608
Shisa4	3.15047765362349	0.488168290576695	1.64742238732489	0.296322481916366	0.766983818422321	0.999263079739608
Sgms1	36.4684036728327	0.0747880348347649	0.557434795096555	0.134164633231785	0.893272391614537	0.999263079739608
Ctnna2	36.4673830420414	-0.539356640842181	0.985461312441948	-0.547313866138153	0.58416311917888	0.999263079739608
Map3k13	25.2659519575483	-0.0648596246906926	0.6251148021204	-0.103756341188351	0.917362714083128	0.999263079739608
Dip2b	418.971595226964	0.0125242866230412	0.287963234551672	0.0434926585073964	0.965308816652643	0.999263079739608
1700128A07Rik	2.45894515501186	0.726075618221668	2.41446558871755	0.300718975501044	0.763628797818415	0.999263079739608
Fbxo44	45.5021117819424	0.136229327452358	0.604320886101455	0.225425482695443	0.821648289437281	0.999263079739608
Ap5z1	123.119339722373	0.0564610183401224	0.381151313065439	0.14813281865942	0.882237949609359	0.999263079739608
Fbxw8	522.856886730387	-0.0247909463751775	0.337716187805249	-0.0734076341921571	0.941481742780922	0.999263079739608
Klhl33	3.43954982213813	2.8279062337097	1.81791249121646	1.55557885617332	0.11980826977535	0.897557435588421
Pax2	7.77682725272701	-1.32175516943463	1.13583323431262	-1.16368770476638	0.24455059390818	0.989731797202444
Dna2	359.71021715106	-0.106968969049766	0.293321509811362	-0.364681639333436	0.715349065785631	0.999263079739608
Kdm5b	2286.38574583017	-0.322029227285516	0.314750669599678	-1.02312483622384	0.306248825426242	0.999263079739608
Supt3	450.316418088839	-0.541864938185571	0.369122885082019	-1.46797979774451	0.1421097105877	0.916633199089537
Esrrb	5780.59056722865	0.300502143879943	0.260883924869371	1.15186148027484	0.249377999157231	0.993923558865693
Chchd7	195.584059006249	-0.0460448778334182	0.344314805378197	-0.133729009366421	0.893616865037582	0.999263079739608
Rxrb	38.1371991195466	-0.0242835858116931	0.515333325860541	-0.0471220947551619	0.962415917827755	0.999263079739608
Cadps2	155.990522255311	-0.761187410966331	0.491142411428594	-1.54983034096415	0.121182242581356	0.897557435588421
Gabpb1	520.869730639194	-0.0244305103758377	0.254492008642792	-0.0959971611923134	0.923522827191518	0.999263079739608
Dll3	7.99656317474119	0.158443088061117	1.03429978935584	0.153188746330302	0.878249432053884	0.999263079739608
Fam57a	30.4789174653496	0.387798226045522	0.54323554045243	0.713867553147475	0.475309082762569	0.999263079739608
Mettl7a1	74.5482218585367	0.129156528763746	0.400518453150941	0.322473353593703	0.747094121227696	0.999263079739608
Ckmt1	10.2990034428715	1.54517637740058	1.05107978982569	1.47008475698769	0.141538800159412	0.916633199089537
Gm4788	6.21458327450025	-0.739231608281773	1.59328415696531	-0.463967212031887	0.642671236925193	0.999263079739608
Spag7	150.614550038165	0.906970846658973	0.436326319056558	2.07865262086427	0.0376492906847192	0.699069274030049
Gal3st1	4.32409970065633	-0.1804679726072	1.33692439757888	-0.13498741808738	0.892621822189448	0.999263079739608
Gpr68	25.0812831527398	0.554171293126726	0.644523672721963	0.859815266034125	0.389890882696289	0.999263079739608
Golph3l	193.425511442112	-0.24572318524594	0.366713185672931	-0.670069129897878	0.502813722679536	0.999263079739608
Sptan1	677.359499838486	0.0523483274011263	0.274232987850549	0.190889972105234	0.848611796811814	0.999263079739608
Slx1b	138.980586781271	0.317819065337698	0.339863217749332	0.935138163648257	0.349717101023124	0.999263079739608
Rprd2	970.911369344543	0.109148330345195	0.286080809519356	0.38152971717528	0.70281022463746	0.999263079739608
Edem3	366.8810960072	-0.629694331772881	0.302934594443989	-2.07864781151401	0.0376497330484921	0.699069274030049
Pcsk1n	1.95454455247566	-4.95176385957767	2.47034120448835	-2.00448579758166	0.0450180467859702	0.735539760343832
Gpr162	31.180634919839	0.384788398978076	0.739371060422992	0.520426643095741	0.602766244237281	0.999263079739608
Syk	338.025976581112	0.0151893923721243	0.282690695575815	0.0537314903173056	0.957149093387904	0.999263079739608
Frmd4b	346.673752998575	-0.478772796513116	0.316418728428064	-1.51309879440958	0.130254565818109	0.907598314377813
Pomt1	151.532663547157	-0.419085319775539	0.385939244469378	-1.08588417939133	0.27753023714301	0.999263079739608
Mpp4	25.4294432004883	0.525754939191997	0.660684009985246	0.795773669781622	0.426163598400491	0.999263079739608
Chst10	16.2291810332926	-0.585716794776438	0.735176232540806	-0.796702571235431	0.425623790294353	0.999263079739608
Abcc10	73.5848184766401	-0.0996402751359406	0.463145985947625	-0.215137943886247	0.829659771523581	0.999263079739608
Chd6	1845.12917101029	0.0273928981288116	0.245939634321356	0.111380575987272	0.911314562330601	0.999263079739608
Tyms	724.924997912527	0.132354222668159	0.29656159063393	0.446295902261781	0.655383515859071	0.999263079739608
Fam131b	22.738425647236	0.0591421927944797	0.778114082007055	0.0760070973679454	0.939413451651509	0.999263079739608
Ahrr	29.8366266970534	0.171493408230502	0.707826971721399	0.242281539248835	0.808562017257951	0.999263079739608
Zbtb17	395.048644470895	0.0111455123478194	0.269439627313055	0.0413655276284572	0.967004494230156	0.999263079739608
Gm21992	2170.25725839077	-0.695786910111155	0.343923509221706	-2.02308621380874	0.0430642596490485	0.72507352839176
Sergef	448.062527368083	-0.146879957579714	0.335912159598816	-0.437257042898162	0.661924945044829	0.999263079739608
Armc3	6.52427640059468	-0.0612597698822087	1.49423327135981	-0.0409974607421636	0.96729792019608	0.999263079739608
Gm10790	1.93415891482302	1.0943677399498	2.44965005867066	0.44674452013104	0.655059533215276	0.999263079739608
A730082K24Rik	4.33355621462557	0.476772543991164	1.49532382537657	0.318842337626165	0.74984607168507	0.999263079739608
Acbd6	661.807335109592	-0.286667818017876	0.31728516429875	-0.903502118201641	0.36625946455885	0.999263079739608
Ccdc88c	1664.70455116809	0.162750534894751	0.321543867136756	0.506153441345318	0.612748936674553	0.999263079739608
Nudcd2	283.288298226522	-0.0541894275358281	0.271876169183209	-0.199316577464763	0.842015112389029	0.999263079739608
Zmynd19	361.476661986285	0.0868502029301291	0.29740421419446	0.292027479050251	0.770265614011797	0.999263079739608
Tmprss13	2.3871808921979	1.84899451448156	2.42384101076473	0.762836550033536	0.445560880363856	0.999263079739608
Odr4	179.174846461781	0.100252126952566	0.318230668213551	0.315029747181031	0.752739067964725	0.999263079739608
Elovl1	33.8422786211575	0.426591034011731	0.607142826173922	0.702620562446586	0.482292244585527	0.999263079739608
Nfatc4	80.7068546567826	-0.0402039110440899	0.518672411666963	-0.0775131087363572	0.938215363385487	0.999263079739608
Camta2	48.8224302767732	0.386810106635166	0.530842966548591	0.728671435829901	0.466202669546893	0.999263079739608
Ephx2	29.7122546022484	0.680919214004044	0.610197204625534	1.11590025133254	0.26446483422548	0.999263079739608
Hdac9	64.4497838950391	-0.623786507167322	0.472696903702326	-1.31963315664141	0.186957527133433	0.956746980370762
Styxl1	10.9171343131217	0.00652837539452272	0.88716937195742	0.00735865732167776	0.994128693923221	0.999263079739608
Pex5	273.365125030309	-0.624549575079497	0.308195985784437	-2.02646888307081	0.0427167583288288	0.723789136890166
Coq3	213.068223026622	-0.64301995555991	0.353156166093247	-1.82078076867028	0.0686401887775292	0.817757963322766
Chrd	5.73573686532404	0.206783958333257	1.2064335630022	0.171401032493391	0.863908442980771	0.999263079739608
Dync1i2	373.394741004531	-0.645385117873732	0.347819791036935	-1.85551580014951	0.063522605075945	0.804050555317021
Dennd2d	15.768376530724	0.14541333852053	0.808971452872252	0.179750889854321	0.857348139730727	0.999263079739608
Gm15290	4.53314633508789	-1.04744449312931	1.347055918476	-0.777580558284728	0.436816326120789	0.999263079739608
Sh2d3c	6.56850683522732	0.599477156816374	1.28439645982508	0.466738406378055	0.640687048101982	0.999263079739608
Pard6a	7.80586301585589	0.919157292780859	1.02614378338872	0.895739279095417	0.370392026747753	0.999263079739608
Srgap2	1605.58952135979	-0.25951807528672	0.261466500338899	-0.992548089144675	0.320930233146149	0.999263079739608
Nrip1	863.430462415598	0.400105564155995	0.238893102324345	1.67483096105794	0.0939674023573352	0.863722488321367
Tes	37.2057043686727	-0.201701121174041	0.670301600482386	-0.300910994437258	0.763482366308263	0.999263079739608
Dnph1	80.6201776841549	0.566468667192604	0.471802065394298	1.20064897706455	0.229887393986444	0.979908358102632
Fbh1	252.503782707382	-0.299709097945564	0.281341668284902	-1.06528513807653	0.28674691615112	0.999263079739608
Rpl15	878.419418055026	0.619336145258002	0.361158997957759	1.71485730318268	0.0863713924022605	0.851878055590753
Sh3tc1	489.073187693142	0.438885043117784	0.36265501248609	1.21019985387523	0.226202214169342	0.979908358102632
Ghitm	788.337163427402	0.115004929160416	0.311330382370378	0.369398348740661	0.711830828603509	0.999263079739608
Atp2b1	946.655866718055	-0.282550682851348	0.292841835389402	-0.96485764226833	0.334616119742575	0.999263079739608
Lrriq1	21.5476989776615	-1.6043430844354	0.741481023084945	-2.16370080216012	0.0304873194127342	0.643165953144533
Sgtb	186.253205341756	-0.0413457167122045	0.346232434462087	-0.11941607023744	0.904945730187342	0.999263079739608
Zfp532	1497.37402894751	-0.182988551104376	0.369386951281533	-0.495384448393545	0.620328770227956	0.999263079739608
Tnks2	1210.54487055265	-0.121361633157733	0.237570900363518	-0.510843849023733	0.609460402139881	0.999263079739608
Mbtps1	1124.98009817679	-0.0618174632869021	0.251621503632842	-0.245676392495866	0.805932748255533	0.999263079739608
Cyp4f16	96.2908593557952	-0.23304434007261	0.39427584264483	-0.591069284157334	0.554473999399474	0.999263079739608
Toporsl	7.06177552834603	-0.776391124948836	1.098387719351	-0.706846144827235	0.479662094750945	0.999263079739608
Prpf38b	850.528264737102	-0.240244701792602	0.263622667054545	-0.911320352217264	0.362126605958794	0.999263079739608
B4gat1	8.11561186221265	0.216702024065681	1.06841694965213	0.20282533343957	0.839271556243924	0.999263079739608
Rcor3	17.3741940585599	-0.224138113746379	0.685459485669594	-0.326989586448613	0.743675761478685	0.999263079739608
Man2a2	70.7105541120253	0.238156829566232	0.499533210102579	0.476758751469849	0.6335339213486	0.999263079739608
Gm1715	8.66990320743457	-0.908366545884327	1.24755908118012	-0.728115052495202	0.466543160239189	0.999263079739608
St6gal1	150.524877343445	0.55202496324603	0.351409570740136	1.57088767412726	0.116208742143768	0.891394412742579
Fam227a	13.1017472562622	-0.0319174298019769	0.936840944295348	-0.034069208862326	0.972821961992906	0.999263079739608
Arap2	261.499201087004	0.0161734523453523	0.316904037067138	0.0510358040718992	0.959296990187518	0.999263079739608
Diaph1	1124.1383538069	-0.100569010700914	0.278727851434542	-0.360814357744699	0.718238228896986	0.999263079739608
Gfra2	32.9205165425488	2.26987206444566	0.743965538906939	3.05104463276705	0.00228046672555583	0.113049019224768
Crim1	171.35156032301	0.063357286837469	0.367329139647286	0.172480971420632	0.863059419777727	0.999263079739608
Pde4b	21.9615707228076	-0.410930454378156	0.722266644977694	-0.5689456341859	0.569393035058394	0.999263079739608
4933405L10Rik	1.25865013836714	-0.0875333623602142	2.80811773897051	-0.0311715428258023	0.97513273441703	0.999263079739608
Fbrsl1	1767.15174171272	0.0985470896849704	0.325148492770338	0.303083335387247	0.761826353666682	0.999263079739608
Phka2	33.8699817221458	-9.09841784884008	2.89694385906667	-3.14069526075365	0.00168547310426368	0.0881954096257193
Eif2ak4	202.836141930827	0.0515916137699881	0.308186035992659	0.167404125251207	0.867052079498762	0.999263079739608
Cpq	109.539259491437	0.346483792265306	0.352847518726104	0.981964655770363	0.326117260899885	0.999263079739608
Cdadc1	77.2093799871876	0.342951020573653	0.42377421157719	0.809277703089265	0.41835542850233	0.999263079739608
Axin1	440.889018669625	-0.0191401534149618	0.27131242905262	-0.0705465410552559	0.943758658392079	0.999263079739608
Arrdc1	53.8057265043709	0.0351665953928344	0.462224201421191	0.0760812507971423	0.939354456597904	0.999263079739608
Septin2	781.877201881107	-0.247924245617093	0.285625206261248	-0.868005484748178	0.385391330083082	0.999263079739608
Mettl14	250.250127514414	-0.180114725636449	0.305292200323362	-0.589974868161299	0.555207498679966	0.999263079739608
Pcnp	583.296284847117	-0.273271599584184	0.332292924898508	-0.822381637128292	0.410859727003249	0.999263079739608
Kcnc4	3.24209173988378	-1.36288231660293	1.50782856603094	-0.903870869213231	0.366063877487542	0.999263079739608
Paip2	362.163643242354	-0.290980405280315	0.299738306441646	-0.970781508492187	0.331657092726231	0.999263079739608
Trim30a	2.94968213256976	1.14469463744449	1.98178523978667	0.577607812624393	0.563528931113444	0.999263079739608
Plcb4	1310.99869657825	-0.451662766340628	0.353279087507252	-1.27848712905022	0.201077720145154	0.964074547321916
Pak1	911.968849791307	-0.312321861403701	0.319190939506255	-0.978479720905674	0.327837116290608	0.999263079739608
Zfp948	346.857555899508	-0.313562906216007	0.424183903382133	-0.739214533403755	0.45977673711549	0.999263079739608
Kcnj9	15.796767577251	0.243180625138106	0.835852503697172	0.29093724558156	0.771099314959379	0.999263079739608
Kcnj4	14.837933154409	-0.0804310656779345	0.825583402427486	-0.0974233074955732	0.922390236062372	0.999263079739608
Kcnj3	7.28189835230834	-0.023198438421044	1.54301968020832	-0.0150344410499754	0.988004703499269	0.999263079739608
Ppfibp2	402.862873233687	0.107295571880124	0.310274859098513	0.345808139892049	0.729486907399399	0.999263079739608
Uspl1	871.983090200406	-0.106576852448524	0.248398132506947	-0.429056576927138	0.66788205191348	0.999263079739608
Ptpre	29.5424730396156	0.108444236897195	0.625777568219237	0.17329518091515	0.862419411459	0.999263079739608
Amer1	17.4305374578255	-7.41709699432039	1.36484928943066	-5.43437070433936	5.49901533486983e-08	5.71754763259323e-06
Nr2f6	27.9711114000694	-0.0428873553623628	0.737213238946569	-0.0581749663416871	0.953609260908281	0.999263079739608
Epor	5.31327152307274	0.658446287117816	1.31552460293333	0.500519933758459	0.616709023754312	0.999263079739608
Epn2	1061.89702880805	-0.279502422825805	0.294132734252576	-0.950259492660861	0.341980415948011	0.999263079739608
Ehbp1	1038.00592029109	-0.271529904641232	0.279966981801514	-0.969864027872176	0.332114272625079	0.999263079739608
Ppp3cc	2.81946409771146	-0.768152101561484	1.67741032251381	-0.457939295622263	0.646996054315506	0.999263079739608
Apoe	545.843069057229	1.06702032207218	0.471012723599055	2.26537473110911	0.023489693626896	0.569610548373527
Tnfrsf8	34.9439163611079	-0.180739268014249	0.567640009065773	-0.318404737382257	0.750177945217305	0.999263079739608
Kif2a	458.754449503461	-0.302990546999859	0.291655549269614	-1.03886433074437	0.298867837392051	0.999263079739608
Tctex1d2	27.3648347017984	-0.267577159685691	0.612132428825326	-0.43712299346592	0.662022152724763	0.999263079739608
Gnrhr	1.99305038712099	0.364183979067875	2.12260269032727	0.171574256796841	0.863772247400018	0.999263079739608
Srsf5	406.759355185903	0.12025557608986	0.370355418417183	0.324703163798186	0.745405739938234	0.999263079739608
Col6a1	12.5707220346729	-0.267252510448989	0.837553381074003	-0.319087136996914	0.749660437428853	0.999263079739608
Sytl3	126.191318366874	0.719630460908058	0.42642098395737	1.68760564789654	0.0914869543417118	0.858891889156701
Zfr2	45.7742805931171	1.91280234649295	0.715627753929816	2.67290128979618	0.00751983741694156	0.27679916487372
Gm6936	3.07132325148876	0.168592005228309	1.76918094983487	0.0952938167483916	0.924081453825287	0.999263079739608
Gm12866	20.6129702677854	-1.11855537962123	0.699670236284866	-1.59868938481731	0.109889637437068	0.881981390798166
Gm10778	337.481748349427	0.057743000026214	0.381915749470907	0.151193031725477	0.879823446984936	0.999263079739608
Ercc6	225.549348972626	-0.0433009922399083	0.299831693866135	-0.144417662060905	0.885170670699917	0.999263079739608
Eif5	493.847014823118	0.162005409489012	0.342432556379549	0.473101655992799	0.636140655392063	0.999263079739608
Rin1	23.2504349960492	1.0506460144908	0.852650610584657	1.23221164853254	0.21787003311354	0.974157305031154
Plekhg4	8.90367357199721	0.226716361443863	1.17311091036321	0.193260807176082	0.84675471899181	0.999263079739608
Palb2	412.715137597034	-0.313176630346981	0.291643073337297	-1.0738353109617	0.282896500698878	0.999263079739608
Rars2	229.8299359033	-0.543083635749782	0.306953581513134	-1.76926958490805	0.0768488966033766	0.836204652254505
Tmcc3	31.7778778420911	0.25089160392363	0.658327579412033	0.381104501421172	0.703125707375933	0.999263079739608
Ano2	14.065529372467	-0.485696060274804	1.37403648368298	-0.353481196491187	0.723727723119105	0.999263079739608
Dpysl3	20.6983017604567	1.59376514105369	0.701798960434688	2.27097107705393	0.0231487288943269	0.565412858856436
Eif2ak1	193.67428154134	-0.194915151275269	0.332393261137427	-0.586399226651837	0.557607263883782	0.999263079739608
Mmp28	7.61002273794725	0.444147357240642	1.24065057082762	0.357995528865439	0.720346659561908	0.999263079739608
Rdh1	2.22686474785728	2.93810270674822	2.08767575926331	1.40735585672797	0.159321893940556	0.940758083921032
Rab3d	16.6840287074519	1.34628203287254	0.798810536690116	1.68535838103848	0.091919448262343	0.858891889156701
Tnrc6a	1270.06986492543	-0.364379840786597	0.265504891287038	-1.37240349516825	0.169937862667623	0.945441949564892
Capn5	328.776960505529	0.579152131342867	0.442029485174489	1.31021153739156	0.19012428377629	0.956872391577526
Nptn	673.983315363957	-0.449382591811126	0.362660057089179	-1.23912899429292	0.215297731000925	0.972875512124197
Slc25a44	207.979013054291	0.145266330900785	0.331138072584196	0.438688096983621	0.660887553027719	0.999263079739608
Slc25a45	9.9300174585598	0.971938007299481	1.09979353656831	0.883745880460641	0.376833407077617	0.999263079739608
Slc10a1	185.148870742407	0.518429803055335	0.352612454981723	1.47025380337801	0.141493027682545	0.916633199089537
Lpxn	32.5947965763738	2.12350364033242	0.616728960877143	3.44317159569134	0.000574934391324028	0.0339699242578611
Poc1b	353.119785000738	-0.168148445789018	0.292607108345557	-0.574656052410189	0.565523935158977	0.999263079739608
Acd	33.7861423084853	0.416167033738065	0.606596795253637	0.686068632400296	0.492669830083545	0.999263079739608
Tesc	25.9884954772511	0.29336851934883	0.724495001434418	0.404928286279399	0.685530225561271	0.999263079739608
Alkbh2	154.233899482452	0.4564903505864	0.353130618573563	1.29269546897505	0.196116405501976	0.95855281179037
Dhx32	432.003299941437	0.141197890880349	0.262062307342209	0.538795114460961	0.590028235054144	0.999263079739608
Wsb1	221.621944855332	-0.158481281046623	0.318595394892578	-0.497437450720398	0.618880601414535	0.999263079739608
Mtmr14	292.554143219363	-0.555266551250948	0.293792861301691	-1.8899933401743	0.058758850786041	0.778413744625967
Ap5s1	24.5154773813643	0.660760519418076	0.658212717615764	1.00387078786861	0.31544089861087	0.999263079739608
Glis2	200.936374545217	-0.136573804654727	0.469541990862819	-0.290866008392056	0.771153799215173	0.999263079739608
Gm13483	17.7914200062555	0.325342795415751	0.819528593063111	0.396987729494262	0.69137650916157	0.999263079739608
Cyp4f37	16.409418852506	-0.0854293032808575	0.755006115499273	-0.113150478555216	0.909911255823334	0.999263079739608
Tmem9	188.935809291219	0.370492489472536	0.422160485212692	0.877610535448089	0.380155109919939	0.999263079739608
Bmp1	6.20373048175546	0.694860994511931	1.20618013128979	0.576083933474269	0.564558450582483	0.999263079739608
Nsmce4a	376.830156845197	0.316261547442568	0.291681108291882	1.08427161873675	0.278244385201921	0.999263079739608
Satb1	219.684065139949	-0.0459363556687484	0.358106700345855	-0.128275610661246	0.897930865507066	0.999263079739608
Dbn1	20.9755336403308	1.06760138375986	0.709219202934419	1.50531934180944	0.132241994809886	0.91028211078432
Psma2	283.07643814838	0.307746836952516	0.292845809472428	1.05088352640911	0.293312087284662	0.999263079739608
Syt14	517.845954620443	-0.827300751740632	0.369315794357197	-2.24009036272215	0.0250850570696463	0.582118744636488
Cd79a	1.51532224109135	1.66854447724604	2.70624612415667	0.616553114793281	0.53752952765982	0.999263079739608
Utrn	2652.65292934698	-0.17714896212405	0.308858137814014	-0.573560934407771	0.566264953764733	0.999263079739608
Usp24	1875.02190975721	0.050227150380638	0.269509113840667	0.186365313086711	0.852158292018858	0.999263079739608
Foxred2	91.2129938434378	-0.0545851017247613	0.368287350452842	-0.148213349325314	0.882174396935582	0.999263079739608
Homez	31.7372516103667	0.0690914116816496	0.689670491235052	0.100180321703951	0.92020116841794	0.999263079739608
Hdac7	49.4490259955039	0.37697613537639	0.629028443733265	0.599299028735565	0.548973495458199	0.999263079739608
Xylb	53.7671712077326	0.459468184271604	0.472126507453096	0.97318870476098	0.330459523561094	0.999263079739608
Pmm1	635.967585494249	0.38197667118967	0.386760847457224	0.987630143281028	0.323333818053785	0.999263079739608
Sh3glb1	180.48716731862	-0.0169284988404757	0.330692558100176	-0.0511910486819835	0.959173284611203	0.999263079739608
B230311B06Rik	5.51840384203732	1.1290354831288	1.35474670853288	0.833392305748051	0.404623512696246	0.999263079739608
Foxp1	605.361338688802	-0.176590974251502	0.301213201534356	-0.586265719271139	0.557696964041279	0.999263079739608
Eps8	98.5550275944473	-0.594026814989899	0.442196063752547	-1.34335617994627	0.179156668818159	0.950479614386202
Cast	454.776105713094	-0.199045989124518	0.281524667527586	-0.707028591393379	0.479548710129658	0.999263079739608
Kcnq2	5.83761757983869	-1.13504293837943	1.32105024040849	-0.859197404958995	0.390231614854032	0.999263079739608
Ube2h	744.861999124837	-0.681442775722018	0.289049563389394	-2.35752916465752	0.0183970101330085	0.503543463674755
Stk40	407.966819427866	0.154026759471337	0.289464730845053	0.532108899836181	0.594650573715705	0.999263079739608
Ppp1r36	2.80835591073247	-0.607922513025485	1.7460206537237	-0.348176014830627	0.727707999576193	0.999263079739608
R3hdm2	722.724231088411	-0.122157069833237	0.292417783082165	-0.417748430159299	0.676131059110054	0.999263079739608
Pola2	569.667783033961	-0.233434391460331	0.273602345037349	-0.8531885625047	0.393554745019897	0.999263079739608
4930432K21Rik	23.0504666369314	-0.108408087333518	0.71603491458339	-0.151400560399478	0.879659747423806	0.999263079739608
Mmp19	6.58878549198608	0.792379836942268	1.21624607186332	0.651496317458457	0.514726153489725	0.999263079739608
Grwd1	114.203545361581	0.392182036339903	0.386667604953265	1.01426142587586	0.3104580251023	0.999263079739608
Igf2bp2	1192.7704977237	-0.5384050145695	0.308722567045468	-1.74397686480174	0.081163124070032	0.841826732977167
Gm18905	5.40293361192849	0.830166758511953	1.34397822769768	0.617693606490992	0.536777327277087	0.999263079739608
Smtn	87.4759606121471	0.776743492527586	0.533817165327327	1.45507402717427	0.145648768679255	0.919973961421767
Mapkap1	1061.99252106838	-0.124867766060245	0.270676927114843	-0.461316623441885	0.644571460157624	0.999263079739608
Rce1	27.5920969196333	0.606193039643901	0.643902392945148	0.941436227424521	0.34648135578704	0.999263079739608
Large2	54.0723027506125	0.971030941011806	0.684672604000518	1.41824126646532	0.156120337711186	0.935844658331895
Plekha7	2369.90319737697	0.143041440883627	0.279747677687556	0.511323068223596	0.609124854614441	0.999263079739608
Elf2	403.802327317153	-0.0640232977107914	0.283192523326798	-0.226076935078226	0.821141583347097	0.999263079739608
Coasy	45.2077224882379	-0.0424195132461291	0.61744933707539	-0.0687012046155128	0.945227459326929	0.999263079739608
Csrp1	185.583533042139	0.280363474961511	0.387876978787137	0.722815455142987	0.469793270824965	0.999263079739608
Pcx	204.663408914351	-0.0435456705356944	0.308035904487374	-0.141365567783931	0.887581153991944	0.999263079739608
Rfx8	3.69195827908472	-0.927586369762314	1.59782048616018	-0.580532279938062	0.56155572497682	0.999263079739608
Lrrc57	7.62526924059158	1.41592692196946	1.16583320013867	1.21451929984585	0.224549484464912	0.979908358102632
Mindy3	628.002000341566	-0.488857708957105	0.354271495184399	-1.37989568904677	0.167618764126768	0.945441949564892
Tcea2	11.6934464678973	0.124774252863663	0.998598474823426	0.124949372555096	0.900563630967954	0.999263079739608
Stam	644.241825629382	-0.105386301956362	0.280369183363155	-0.375884042219639	0.707003104504047	0.999263079739608
Fgf13	20.5356175772628	-8.3780681455263	2.40685314375959	-3.48092203599903	0.000499690917118895	0.0297436838844154
1600002D24Rik	9.91634408354985	0.283470603482387	1.05275667533886	0.269265073423681	0.787725707278115	0.999263079739608
Pde1c	23.8572273522686	-0.891796791351308	0.881892944121936	-1.01123021484114	0.311906257577064	0.999263079739608
Eda2r	77.3420212653732	-7.95528924371385	0.926140195521559	-8.58972462504318	8.71780126172976e-18	4.50288496138119e-15
Nxt2	5.50418817622296	-5.03843393786824	1.52814978170406	-3.29708121428373	0.000976952473302358	0.0546956748339768
Phyhipl	44.4630116551001	0.272739579220914	0.553669066978835	0.492603967762099	0.622292443949944	0.999263079739608
Rab26	94.1724059798816	0.589926027444175	0.537687619432789	1.09715382337888	0.272574155024035	0.999263079739608
Tmeff1	1296.08269063443	0.0539468242926999	0.305123270805189	0.176803375731847	0.859662837379175	0.999263079739608
A230028O05Rik	5.59741138941855	0.829240431309994	1.25137004999229	0.662666036569361	0.507544466424213	0.999263079739608
Arntl2	15.5471396214914	-0.540863655720452	0.756371371577614	-0.71507684722696	0.474561559505387	0.999263079739608
Erg	158.978131463971	-0.163054211599876	0.636917299698099	-0.256005311328745	0.797946736105058	0.999263079739608
Adra1b	7.64651294222844	1.04693757166619	1.3626613155629	0.768303583369664	0.442306846270921	0.999263079739608
Chfr	323.548608517805	-0.443321643819348	0.297152458915289	-1.49189963104336	0.135725459426467	0.910393876320534
Mlst8	88.7769034687409	0.602664254016169	0.436373747127082	1.38107358195556	0.16725633743073	0.945441949564892
Psma4	252.760089178321	-0.00371740229233071	0.303760459873917	-0.0122379400329908	0.990235780318855	0.999263079739608
Dnajc14	76.0964710529877	0.31320385425666	0.434201375018966	0.721333169990488	0.470704553504546	0.999263079739608
Becn1	175.000509282859	0.061642458231407	0.37967368213304	0.162356415870319	0.871025190499482	0.999263079739608
Gprin1	3.12602636647318	0.71379411196857	1.81491470334519	0.393293475805187	0.694102736360484	0.999263079739608
Mier2	185.773490813449	0.0935555274452869	0.396055898501201	0.236217987913651	0.813263522095896	0.999263079739608
Zfp653	193.327718991576	0.0430196752761775	0.317355939647573	0.135556546771903	0.89217185892398	0.999263079739608
Ndufa11b	4.29953508211917	-0.531481262650866	1.52887898772855	-0.347628077118442	0.728119517401129	0.999263079739608
Itgav	227.701232007475	0.0627535632987864	0.31555805099706	0.198865353301891	0.84236807222953	0.999263079739608
Sec23b	289.301951491899	-0.277245758456146	0.279854927728593	-0.99067670777276	0.321843468117425	0.999263079739608
Cd180	22.8130579855923	0.811789448653299	0.88115863065507	0.921275035404011	0.356906851481969	0.999263079739608
Gna13	969.942622067361	0.120327992321507	0.279452482610909	0.430584803531855	0.666770292701477	0.999263079739608
Actr6	169.832815486898	-0.143818698147032	0.323842423644791	-0.44410085784431	0.656969666292668	0.999263079739608
Rnf146	446.350398159038	-0.141476855133224	0.302258315290002	-0.468066048067145	0.639737358069126	0.999263079739608
Cdc42ep3	135.697396472145	0.175693567470778	0.360860191902396	0.486874339185352	0.62634738478222	0.999263079739608
Sox13	258.873814242827	0.00986570459453156	0.391110299350728	0.0252248652385513	0.97987560367198	0.999263079739608
Stpg1	22.7542517017697	0.295548113680572	0.697083371998863	0.423978143149646	0.67158175341662	0.999263079739608
Ttc30a1	23.945218209662	0.69636160291634	0.632089744758762	1.10168153919679	0.270600145462883	0.999263079739608
9430065F17Rik	49.0171553198056	-0.236356470223604	0.474926203516293	-0.497669887392297	0.618716735806635	0.999263079739608
5033417F24Rik	9.52993032436116	0.766470292975901	1.18631395790504	0.646093968521996	0.518218501253118	0.999263079739608
Slc35a1	125.769078284907	-0.179609051031535	0.349189144346574	-0.514360351515599	0.607000074086009	0.999263079739608
Lpin2	175.100339228847	-0.154351792635616	0.305090447718827	-0.505921420318828	0.612911814389461	0.999263079739608
Cdc40	396.663527219146	-0.0940039370582472	0.309205170090826	-0.304017998892563	0.76111417865246	0.999263079739608
Lrmda	68.4893105816702	0.0553919235584397	0.800421115112016	0.0692034761610303	0.944827656167307	0.999263079739608
Nt5c1b	2.42147567292625	-0.753179361825998	2.00027200295472	-0.376538471124644	0.706516620446323	0.999263079739608
Aldh1b1	15.6374991828595	0.307238248792159	0.904909856078473	0.339523596442645	0.73421532425875	0.999263079739608
Shisa5	91.4380754350236	-0.311288614441745	0.382972574255149	-0.812822210695312	0.416319999305647	0.999263079739608
Slc22a22	10.6546009444224	-0.557465100817859	1.36243315901301	-0.409168770687953	0.682415810728309	0.999263079739608
Gria2	2.11139951374845	1.27346297604093	2.18051920252914	0.584018234998283	0.559208043746636	0.999263079739608
Mtdh	1206.32546135879	-0.0047852985750355	0.317926626806284	-0.0150515816278302	0.987991028844157	0.999263079739608
Usp15	1451.79049149894	-0.233635400075179	0.245258674320015	-0.952608101315631	0.340788670993318	0.999263079739608
Itga7	4.66795105336151	0.377935544842394	1.26420400376191	0.298951390533304	0.76497713504635	0.999263079739608
Plekha1	415.825931419	-0.55532435198358	0.28927186964749	-1.91973160978392	0.0548918093499101	0.770077824899184
Lag3	15.7106233489762	-0.615439492194226	0.911452589342431	-0.675229298145102	0.499530095225797	0.999263079739608
Plek2	67.7182252912742	0.476785690860417	0.410459064600796	1.16159133024417	0.245401505385887	0.989731797202444
Abl2	950.458759210741	-0.243047204849755	0.299105013680845	-0.812581513959824	0.416458033890708	0.999263079739608
Clmn	175.640600408449	0.189984550711451	0.38944614548057	0.487832664198059	0.625668372726504	0.999263079739608
Slc37a3	333.899459172259	-0.746283094590626	0.294986271620273	-2.52989093523407	0.011409798730781	0.375141062170976
Klc1	399.35273962263	0.0735302714427815	0.365349421956906	0.20126012804108	0.840495177833373	0.999263079739608
Higd1a	154.475198199503	0.431791166721688	0.328015689282192	1.31637351757958	0.188048706443706	0.956872391577526
Ythdc1	568.412643580136	-0.0871804660727969	0.280369797420658	-0.310948136621129	0.755840049351996	0.999263079739608
Adck1	280.423110688025	0.0644659988959289	0.312742536622306	0.206131214487729	0.836688416673407	0.999263079739608
Slc4a2	23.3428740331912	0.593240404756022	0.653426509610332	0.90789154714552	0.363935523993832	0.999263079739608
A530072M11Rik	15.0438551668887	-0.981882842892587	0.95066999103057	-1.03283247831162	0.301682301760224	0.999263079739608
Slc10a7	3050.15785540976	-0.286024343307028	0.272781023898694	-1.04854926937019	0.294385614906202	0.999263079739608
Cyb5r2	76.8258304772243	-0.450234196230254	0.419563595325141	-1.0731011966883	0.283225714143126	0.999263079739608
B130034C11Rik	16.6585696550339	0.480362116896992	0.79635121772584	0.603203845495175	0.54637308980316	0.999263079739608
9630028I04Rik	29.578422843814	-0.297555787759339	0.782701181391307	-0.380165246755361	0.70382275505481	0.999263079739608
Ypel5	93.4861792138146	-0.0315660943275544	0.3761890900567	-0.0839101801777311	0.93312784549694	0.999263079739608
Zfp574	125.657474438341	0.352315770760558	0.402526767974446	0.875260476547796	0.381432193962917	0.999263079739608
Shoc2	679.092302454909	-0.48807104894616	0.29603742624102	-1.6486802197395	0.0992131645695156	0.868514653459178
E030044B06Rik	17.8188948066016	0.672344648410797	0.765199200424257	0.878653098484712	0.379589396111438	0.999263079739608
Clip3	7.95276511532869	-0.312496700462851	1.02759479203972	-0.304104986599399	0.76104790789345	0.999263079739608
Cdh1	1691.21239536831	0.125709395174712	0.332973643959102	0.3775355721252	0.705775634082092	0.999263079739608
Islr2	10.7878820939862	0.887201174119638	0.909123888136703	0.975885889367623	0.329121015440186	0.999263079739608
Slc24a2	21.584838093733	0.242645406747779	0.743262414825911	0.326459944573697	0.744076390221937	0.999263079739608
Aqp8	3.74779391378153	-1.5614147894639	1.48291005801215	-1.0529396446046	0.292368654815664	0.999263079739608
Kif21a	177.678856560955	-0.189063596566454	0.447163567504226	-0.422806351648197	0.672436553103677	0.999263079739608
Abhd14a	110.118349729947	-0.189492187346252	0.428869163155424	-0.441841483663817	0.658603917318117	0.999263079739608
Zfp78	61.7357794506846	0.0132987938384409	0.478781923135314	0.0277763073245402	0.977840562686443	0.999263079739608
Ipo7	2150.02151255753	-0.282698712626887	0.303493819581542	-0.931480954098743	0.351604832153111	0.999263079739608
Wdr70	1946.4908912093	-0.190437850285403	0.287373885330729	-0.662683215164921	0.507533461927491	0.999263079739608
Cacna1d	16.8498320131394	0.482578083901835	0.980238597098766	0.492306756059323	0.622502504787554	0.999263079739608
Cyp26c1	3.44726883685984	0.276409498075418	1.63220938060671	0.169346838315973	0.865523836320406	0.999263079739608
Pls3	36.6243460973447	-8.00034996557325	2.02391229359395	-3.95291337025612	7.72053942824442e-05	0.00519417131617856
Ddah2	50.7038688369375	1.00095792008519	0.583378940291289	1.71579371649137	0.0861998046408428	0.851878055590753
Men1	46.2022258063566	0.0442793039534712	0.491751848426265	0.0900440010447883	0.928252249043471	0.999263079739608
Taf1a	274.594442996298	0.0695221755835078	0.408945266811136	0.170003619617917	0.865007290045618	0.999263079739608
Tk1	502.039527132	0.0727350281406415	0.279354071409296	0.260368598795446	0.7945794623761	0.999263079739608
Trim2	595.72563948717	0.61699258966347	0.31365246813682	1.96712174250874	0.0491691772019928	0.7496713567847
Ank1	3.66812230876695	-1.05257050466958	1.69472622367618	-0.621085866238832	0.53454312817408	0.999263079739608
Ildr1	278.262664185228	0.0792277576802198	0.453688908925343	0.1746301399959	0.861370264187341	0.999263079739608
Pars2	67.9682613773056	0.597486181121543	0.469002059702854	1.27395214745985	0.202680375623861	0.964074547321916
Clip1	204.420996941144	0.257246394888193	0.380762479868134	0.675608570931891	0.499289198341541	0.999263079739608
Arhgdib	3.14115927961565	-0.311858264919714	1.93046193574343	-0.161545928021427	0.871663441024431	0.999263079739608
Bub3	241.648000717437	-0.0966341235436731	0.29791738891012	-0.324365502454196	0.745661334086661	0.999263079739608
Mtch2	578.310290090042	-0.406490133308309	0.321178345266451	-1.26562123287323	0.205648720579172	0.965755696017949
Atf3	172.286134115898	0.445270853155978	1.01715233329083	0.43776220983083	0.661558667913403	0.999263079739608
Mns1	42.6078559565372	0.112909298105269	0.557176512723889	0.202645473250991	0.839412144808514	0.999263079739608
Cdr2	159.280031908375	0.0354926338496163	0.395519250991541	0.0897368048726796	0.928496367855615	0.999263079739608
Lmna	107.627455292341	0.386176518640418	0.389956524184251	0.990306597506631	0.3220242828207	0.999263079739608
Ap2b1	991.742245511769	0.0291448416869398	0.27038610334402	0.107789717468793	0.914162499636424	0.999263079739608
Blzf1	97.4150045047512	0.326985477954412	0.375649201995725	0.870454339360299	0.384052161881333	0.999263079739608
Stoml2	124.887359801877	0.83309411513336	0.40205132192244	2.07210888189561	0.038255288211745	0.699250770372672
Cic	250.288656335971	0.609700683447294	0.362752562938273	1.68076189044333	0.0928091737084948	0.858891889156701
Aven	188.992301991712	-0.659685767863895	0.416121027886413	-1.58532187429847	0.112893221563967	0.883810729607895
Tspan17	60.8165825754143	0.880649504298355	0.465631168262594	1.89130273985806	0.0585839431780507	0.778413744625967
Lrrc2	436.10500295248	-0.17981204475498	0.371961727944157	-0.48341544639231	0.628800782821753	0.999263079739608
Ctbs	18.8619486264453	0.626862158541249	0.717891228260494	0.873199356482158	0.382554425546618	0.999263079739608
Zbtb14	81.7978648485387	0.145374669019639	0.398551359961203	0.364757678994722	0.715292298880746	0.999263079739608
Rsrc1	2150.18521360403	-0.687905286650267	0.35488422208952	-1.93839354874656	0.052575226899335	0.764236594022846
Zfp638	818.555973882611	-1.00189263648484	0.35098954019394	-2.85448003929475	0.00431073404986848	0.183086136887252
Il21r	3.10067581725	-0.239867314817293	1.80510385203169	-0.132882833609444	0.894286043291063	0.999263079739608
Glp1r	36.9576881836849	0.0864448932834364	0.628795233203603	0.137477017506978	0.890653757621158	0.999263079739608
Yeats4	297.068822801317	0.355545241576371	0.271384989248408	1.31011388124687	0.190157313176034	0.956872391577526
Slc25a39	319.641723445961	1.23092642332173	0.504218749263616	2.44125476317458	0.0146363253936847	0.436418700565512
Tcirg1	1.90947928683148	2.00520011447101	2.24248810369938	0.894185396641827	0.371222704321033	0.999263079739608
Crb2	19.5327927034798	0.103428066413949	0.6663273616678	0.15522110056395	0.876647014047817	0.999263079739608
Dmkn	2.95748592767219	1.17709187961365	1.89254121037416	0.621963671470557	0.533965756131947	0.999263079739608
Mgat1	126.438840670611	-0.0280734738253779	0.380818002251491	-0.0737188726882672	0.941234081414768	0.999263079739608
Ubr5	3013.73381955147	-0.362433811028186	0.282054425324853	-1.28497828250969	0.19879987324431	0.962781067817135
Tax1bp1	603.306987105566	-0.45660913638916	0.297982646317915	-1.53233465784449	0.125439872803679	0.897557435588421
AA465934	178.382907270007	0.356137661685511	0.327437255151763	1.08765162205029	0.276748932304983	0.999263079739608
Cbln1	2.23446501431052	-1.49938000722444	1.88274557439118	-0.796379514905668	0.425811481207846	0.999263079739608
Adar	667.170386033806	-0.180126653302922	0.264248771248024	-0.681655594658771	0.495456752200059	0.999263079739608
Trpv4	17.4472838697886	0.352455161221706	0.863739164608275	0.408057403975136	0.683231531485142	0.999263079739608
Rsrc2	927.380247017474	-0.194253535050251	0.318994660501221	-0.608955443784011	0.54255397263941	0.999263079739608
Il12rb2	617.638280716615	-0.21136550546961	0.390943393523406	-0.540655012902667	0.588745391862582	0.999263079739608
Pdcd6ip	382.156883345847	-0.0347613305186205	0.313912781770368	-0.110735632753078	0.911825988883193	0.999263079739608
Endov	196.196243071258	0.144456687795473	0.34402461851959	0.419902181469165	0.674556914080316	0.999263079739608
Ppp1r8	439.479350914665	0.333452692269741	0.292649423271974	1.13942712936716	0.254525045893898	0.996695439438388
Rbm20	541.618605309663	0.456745725556386	0.312327458807949	1.46239375589849	0.143633339530217	0.917358068926355
Hdac5	143.699417035065	0.269921467155943	0.418178904407363	0.645468875428979	0.518623381931675	0.999263079739608
A930001C03Rik	34.5832632049503	-0.127178687556047	0.672264534832339	-0.189179528245923	0.849952112038913	0.999263079739608
Btf3l4	379.219651864284	0.130653290469676	0.329564697640292	0.39644200791275	0.691778981437614	0.999263079739608
Plec	239.83992992618	0.697343810631313	0.463581052331327	1.50425434155344	0.132515890490492	0.91028211078432
Ctf1	12.4630353625928	0.138168786271554	0.82680999827608	0.167110686324113	0.867282957781415	0.999263079739608
Rprd1b	426.503783518483	-0.198760457353411	0.34543328010282	-0.575394638565944	0.565024429305592	0.999263079739608
Srpr	194.124372024213	0.431362927334855	0.330569423236949	1.30490873327283	0.191923927087432	0.956872391577526
Fbln5	7.07269590057585	-0.0436175333216834	1.08151771795722	-0.0403299295032067	0.967830092890311	0.999263079739608
Slc22a27	4.39452146877454	-0.694253678782097	1.58389221825326	-0.438321289025418	0.661153395492688	0.999263079739608
Thra	233.813308653833	0.512074352872543	0.470524051866806	1.08830643373253	0.276459851238878	0.999263079739608
Cux2	181.413231928137	-0.293541474091503	0.340089173527906	-0.863130899012333	0.388065500947926	0.999263079739608
Mx1	7.25740678668071	-2.28045077952456	1.23193110901237	-1.85111875399654	0.0641524706421376	0.807759687581952
Aamp	94.840822943533	0.544608592615892	0.405582690423723	1.34278065971436	0.1793430076422	0.950479614386202
Mroh1	325.025161905684	0.375666821775318	0.397461945749522	0.94516424979226	0.344575027917366	0.999263079739608
Triobp	81.3708904177387	0.188191511665339	0.51046931797612	0.36866370815678	0.712378402846449	0.999263079739608
Nod2	103.606416590208	0.222863933940501	0.477925353646585	0.466315361258913	0.64098978491158	0.999263079739608
Col6a6	9.73929932793408	0.503839706519945	1.1552880043619	0.436116106648428	0.662752491708821	0.999263079739608
Cep55	1129.91120753075	-0.326507644231793	0.339780974017475	-0.960935629712453	0.336584534572618	0.999263079739608
Zfp119a	209.330619345252	-0.148995173165557	0.372112707435637	-0.400403346051622	0.688859460137333	0.999263079739608
Sh3d21	49.1935080749773	0.0761884682365489	0.457062116676365	0.166691715319947	0.867612624549267	0.999263079739608
Fam174b	32.4828559242627	0.185036378471212	0.685052431719334	0.270105425371326	0.787079148350596	0.999263079739608
Rangap1	1102.78561570735	0.360343174200662	0.32188706262496	1.11947082079688	0.262939332436529	0.999263079739608
Brinp3	23.0450988042593	-0.233985376373993	0.854155381625561	-0.273937718367694	0.784132484799871	0.999263079739608
Syvn1	133.719296859035	0.67638972180665	0.410912753545371	1.64606650918165	0.0997500666833863	0.868514653459178
Aurkaip1	31.5278667914061	0.75140497932807	0.57925492211689	1.29719222165961	0.194565056390264	0.957423492748792
Ndfip1	446.951475976745	-0.343137001023408	0.311172764729991	-1.10272183145961	0.270147983086966	0.999263079739608
Grk6	192.050016512623	0.00195511125516822	0.373267139398824	0.00523783384285336	0.995820832353922	0.999263079739608
Cenpa	482.409586801065	-0.202800963477956	0.288736098033388	-0.702374815131377	0.48244544714728	0.999263079739608
Rassf5	61.6276793751509	0.249024777187169	0.46985562714545	0.530002755740286	0.596110020138737	0.999263079739608
Ppp1r14a	12.0758320907664	0.419459242226082	0.987350499511715	0.424833169612535	0.670958295691055	0.999263079739608
Myadm	197.685545385225	-0.075917838273135	0.365893233951932	-0.207486313570664	0.835630080298848	0.999263079739608
Phgdh	993.182552549698	-0.199817801417008	0.266099381653195	-0.750914189186011	0.452704300374169	0.999263079739608
Nckap1	422.183944195143	-0.217303663179403	0.268193056367937	-0.810250892108413	0.417795993218868	0.999263079739608
Zfp518a	572.008438921189	-0.396644996266519	0.403804200363758	-0.982270605182439	0.325966551889291	0.999263079739608
Utp3	108.378334448606	0.0168881256871849	0.409160937053049	0.0412750195774317	0.967076647584317	0.999263079739608
Katnal2	1191.2594927295	-0.200744522751165	0.278398860953323	-0.721068046269132	0.470867649682801	0.999263079739608
Rfx4	14.1937737387768	0.927636448493778	0.837483623359735	1.1076472692951	0.268014180591501	0.999263079739608
2810006K23Rik	121.375507890818	0.131089955998869	0.391596214412114	0.334757975624633	0.737807663787366	0.999263079739608
Hspa12b	31.1920497820813	0.0378672513994676	0.594681269955597	0.0636765496285011	0.949227777529341	0.999263079739608
Ankle2	412.995610813956	-0.157752857710675	0.287394368152127	-0.548907268868857	0.58306908954862	0.999263079739608
Dgke	807.674689717167	0.0181938359425671	0.317625530494304	0.0572807730986012	0.95432153604737	0.999263079739608
Fis1	585.642464540239	0.15824446662887	0.27157077547483	0.582700647196614	0.56009483747163	0.999263079739608
4930524B15Rik	25.4083118828848	-0.964405729218763	0.710945722501852	-1.35651105097724	0.174936621654841	0.950479614386202
Nkain1	202.028677726026	-0.229238872595162	0.350249334778745	-0.654501949989352	0.512788471252442	0.999263079739608
Slc12a5	20.1560881360085	0.242883991460448	0.666784923049155	0.364261372842323	0.71566284133341	0.999263079739608
Sfswap	756.97345843243	0.116402402386975	0.265892526911382	0.437779894527724	0.661545846886067	0.999263079739608
AW551984	1.49302211258772	0.62064250023347	2.4221828491333	0.256232720191024	0.79777114470191	0.999263079739608
Pheta1	14.2860074856371	0.841153987273776	0.858848570099488	0.979397319339237	0.327383701122564	0.999263079739608
Dpy19l1	719.426474187548	-0.519145840830609	0.257756060337963	-2.0140975158835	0.0439992962940707	0.728634172821191
Ctps	694.321731644454	0.104981980231457	0.287226388744772	0.36550255946275	0.71473629660615	0.999263079739608
Maco1	534.349771013098	0.0595693665346323	0.403581011658369	0.147602005084069	0.882656872607419	0.999263079739608
Exosc10	347.647003426414	0.177836194048715	0.326075646059217	0.545383245262109	0.585489961354244	0.999263079739608
Zfp637	23.3784267193064	0.959278517592031	0.686052472109811	1.39825823328348	0.162035535283186	0.941917143577812
Syt11	51.7060010647392	0.546382222117554	0.512922246079733	1.06523401215985	0.286770045705511	0.999263079739608
Gsn	3.78938663322542	1.11668551841195	1.4852043073654	0.751873336802282	0.45212723398018	0.999263079739608
Gm5134	10.0046813680714	-0.672327888440871	0.908096606463392	-0.740370444791409	0.459075247181127	0.999263079739608
1810024B03Rik	99.6642996767254	0.462776245944844	0.379422099285019	1.21968711579241	0.222583507656116	0.978317489533585
Rere	4205.12075115929	-0.151388221251378	0.235339262316155	-0.643276518169767	0.52004469022827	0.999263079739608
Selplg	17.5679842302698	0.193469527230122	0.963738644210766	0.200748956568572	0.840894877055849	0.999263079739608
Selenbp1	3.81093248319387	1.55886028744858	1.75051645706326	0.890514499968648	0.373189686098415	0.999263079739608
Apob	2.92413281934657	0.143969832201001	1.68151437205292	0.0856191505667786	0.931769174410383	0.999263079739608
Ankzf1	91.3812336481599	-0.465593541536508	0.372475970118249	-1.24999618468997	0.211300941062807	0.970188251894503
Slc47a1	31.047898247422	-0.0869989066382821	0.716503824295374	-0.12142141282196	0.903357257378888	0.999263079739608
Wdr77	677.704686364546	-0.258748312171805	0.363023089885234	-0.712759930101431	0.475994324702938	0.999263079739608
Galnt13	68.1972135263315	-0.44126564226556	0.75151257498322	-0.587170004807188	0.557089535300518	0.999263079739608
Tut4	821.269391706748	-0.34744291324687	0.288325419338078	-1.20503739852182	0.22818886474555	0.979908358102632
Lurap1	17.9981266108166	-0.37273002454036	0.687524200751417	-0.542133679269751	0.587726418878008	0.999263079739608
Psmd8	100.811542063819	0.558388392858323	0.427647025157259	1.30572261704144	0.191646903757484	0.956872391577526
Scamp1	132.987628680623	-0.28330687019334	0.418372085479787	-0.67716484924764	0.498301367315625	0.999263079739608
Uhrf1bp1l	514.014956158527	-0.263337141353279	0.290351684490587	-0.906959233989967	0.364428355322655	0.999263079739608
Fam161b	38.5597467354871	-0.50309403319977	0.573633440425572	-0.877030517653452	0.380470062401246	0.999263079739608
Gask1b	13.1265589587186	-0.0997419411850748	1.00636070060045	-0.0991115224646223	0.92104972353128	0.999263079739608
Tmem100	1.62519151625761	0.859645788460989	2.45959560327468	0.349506962574037	0.726708744630602	0.999263079739608
Cars	1487.5227561483	-0.211359670444158	0.386344646915042	-0.54707544709591	0.584326899734574	0.999263079739608
Nelfcd	146.083717383131	-0.0665204620055103	0.356725476391525	-0.186475220885263	0.852072108909769	0.999263079739608
Rmnd5a	494.544313521393	-0.74080959552347	0.302598673788341	-2.4481587650369	0.0143588369043772	0.4320838923997
Pcsk7	86.2521018706119	-0.481820519712116	0.406252122452162	-1.18601354450487	0.235616950663534	0.984433635418131
Tgfb2	30.3820920793529	-0.543708314440279	0.694748707881026	-0.78259708621637	0.433863753105108	0.999263079739608
Tsc22d1	2296.30677152518	0.0817639346330956	0.258955240563132	0.315745433285263	0.752195738637976	0.999263079739608
H2ac6	34.3613140547706	0.746235698546497	0.703064341388801	1.06140456088616	0.288506085079741	0.999263079739608
Zfp286	35.7846873279094	-0.360071099482046	0.552763161050092	-0.651402128170073	0.51478693721434	0.999263079739608
Eci2	100.363287605898	0.191638608860385	0.405934559815263	0.472092371114196	0.636860857561766	0.999263079739608
Uqcc2	82.429907355346	0.457178396147091	0.499646908359438	0.915002952081122	0.360190080359045	0.999263079739608
Snhg18	6.77573657965526	-0.194030990817996	1.20493081573381	-0.161030814619701	0.87206913078914	0.999263079739608
3110009E18Rik	160.560593282273	0.287966399910189	0.354866645043834	0.811477787309705	0.417091343964336	0.999263079739608
Fn1	3831.83271149821	-0.00230885253823817	0.309650269994379	-0.00745632334917738	0.994050769845707	0.999263079739608
Kctd17	5.40416237799525	-0.66548389548952	1.34739753081524	-0.493903157954336	0.621374574218505	0.999263079739608
Whrn	344.414481867999	0.0227900355773672	0.33334468169861	0.0683677791445089	0.945492870314103	0.999263079739608
Hrh1	42.0875301559214	-0.506470420986009	0.518231376265825	-0.97730559009267	0.328417886425315	0.999263079739608
Igsf9b	603.684139106772	-0.153953259822921	0.339756254774077	-0.45312855218896	0.650456176622735	0.999263079739608
Marchf2	85.3951886662084	-0.42934922911561	0.393990801789697	-1.08974429647925	0.275825797554303	0.999263079739608
Lmf1	496.607445166063	0.0836025684397907	0.271687298687626	0.307716145891359	0.758298332845062	0.999263079739608
2310039L15Rik	87.8189702697104	0.413731468696007	0.430654388488226	0.960704174287819	0.336700931776102	0.999263079739608
Gm4489	1.66729957098305	0.825770820936347	2.33186915776028	0.354123994559577	0.723245960682296	0.999263079739608
AA543186	16.2687526652117	1.73720762959379	0.836215931378263	2.07746296668912	0.0377588498450827	0.699250770372672
A230072C01Rik	35.8750604817646	-5.42871490678445	0.807104349049672	-6.72616237686801	1.74196167616463e-11	2.9054469123696e-09
Emp3	4.64909572515377	1.35274346175918	1.44104801057831	0.938721993874657	0.347873498187673	0.999263079739608
Emp1	17.7380515578826	0.406341948592661	0.983320751265366	0.413234387731336	0.679434895933931	0.999263079739608
Eif4ebp2	413.265990132329	0.0836645911523622	0.272986940024995	0.306478365392504	0.759240449742503	0.999263079739608
Eif3a	1295.73944794979	-0.246624941114162	0.261008594002712	-0.944892033369599	0.344713999153065	0.999263079739608
Rfxank	75.4798870601219	0.594869679704772	0.529823645062957	1.12276921811235	0.261535521826554	0.999263079739608
Capn3	13.7795544669999	0.247025834408011	0.851535867469456	0.290094456199605	0.771743976846775	0.999263079739608
Efna4	33.1395387452582	0.238754981418848	0.583896884223864	0.408899221540134	0.682613620333918	0.999263079739608
Zp1	1.89173876471071	0.0235976486895179	2.0403942457599	0.0115652397758696	0.990772479445459	0.999263079739608
Ikzf1	28.9938467869774	-0.446867877196321	0.555224640608678	-0.804841580349229	0.420911103733306	0.999263079739608
Hira	1645.20915236906	-0.102155539083229	0.240724584663932	-0.424366872315284	0.67129827659755	0.999263079739608
Uhmk1	408.748183346046	-0.254885043869725	0.297007334149333	-0.858177608979752	0.390794398003682	0.999263079739608
Chrne	1.33304327306814	0.474546728136786	2.47097287681362	0.192048537881454	0.847704185265176	0.999263079739608
Nr1h4	3.61194437324911	0.348273159944047	1.4744384036899	0.236207330921702	0.813271791203825	0.999263079739608
Gpn2	109.861598703431	0.294775175816453	0.388544286028619	0.758665579230114	0.448052632335461	0.999263079739608
B4galt7	58.34049908433	0.155415786404015	0.507626744601494	0.306161541047295	0.759481653053257	0.999263079739608
Spin1	1791.4662695388	0.0636566297780701	0.290560281255868	0.21908235187181	0.826585898008759	0.999263079739608
Rnf144b	77.7101706851725	-0.12300129259518	0.450379999967637	-0.273105583294148	0.784772054975137	0.999263079739608
Bag6	118.038274079873	0.313861455612724	0.391698914658648	0.80128242348142	0.422968163884424	0.999263079739608
Cdca7l	181.628823262169	-0.0587464587120783	0.518195148492417	-0.113367442522357	0.909739250377341	0.999263079739608
Dhrs7b	442.467965114641	-0.253518467229116	0.290649861791369	-0.872246990473693	0.383073649444787	0.999263079739608
Ankmy2	322.473972631409	-0.36747390036031	0.273566780133891	-1.34326945757251	0.17918473810246	0.950479614386202
Plekhh3	26.2959719378611	0.951571740478872	0.955148195490836	0.99625560198004	0.31912596981308	0.999263079739608
Ambp	2.81800866887099	0.683746140969276	1.74640813513501	0.39151566418718	0.695416112519524	0.999263079739608
Fdft1	618.834796971667	-0.116645557282731	0.306618059486546	-0.380426245857997	0.703629035177008	0.999263079739608
Cldn3	9.60166737101552	0.175994673954424	0.992166191050715	0.177384268423865	0.859206563351321	0.999263079739608
Stk32a	4.72992807922898	0.37441249963084	1.4773773496751	0.253430513005482	0.799935551120289	0.999263079739608
Rgs13	10.5669108314371	0.0772718600847904	0.976156807345456	0.0791592698051476	0.936905940875427	0.999263079739608
Cdnf	12.0795027320947	1.32650689329331	0.93800453712549	1.41417961298821	0.157309172293784	0.938113395444347
Dgkd	604.408149860733	-0.20298954788897	0.261977049373115	-0.774837140790402	0.438435899612032	0.999263079739608
Tfap2a	26.0486029794343	1.2688397374498	0.641856432602996	1.97682795248171	0.0480610809316866	0.749168650330202
Zkscan17	490.314579634306	0.128646912467283	0.26283110088062	0.489466094523248	0.624511752965284	0.999263079739608
Ccdc85a	123.957120751262	0.265230117647693	0.457012658980648	0.580356172713639	0.561674454018447	0.999263079739608
Cib1	54.2678799060316	0.546007291787273	0.466458231064355	1.17053844358455	0.241784352809024	0.989731797202444
Med24	241.33116443594	0.267257058867915	0.32730865796652	0.816529145694803	0.414197560910823	0.999263079739608
Mthfsl	105.555944784665	-0.495422113600901	0.430864014286075	-1.14983404780693	0.250212228947494	0.993965312153808
Uhrf1	1893.74461989011	0.216022044547992	0.264459181116302	0.81684456420135	0.414017261243389	0.999263079739608
Firre	201.454113762997	-6.09400089187936	0.578109751600974	-10.5412525476401	5.5751355672317e-26	6.86685159250108e-23
Igf1	4.49459995771102	0.962825259464101	1.62767202841331	0.591535175795018	0.554161893501185	0.999263079739608
Pwwp2a	572.879799430111	-0.610391599442472	0.356132401599288	-1.71394570306263	0.0865386983044776	0.851878055590753
Nrf1	1753.78708571953	-0.512850761866088	0.314468037954571	-1.6308517876789	0.102921596880966	0.875481079902617
Etl4	4736.83290024469	0.150921816696525	0.275960919574822	0.546895614527784	0.584450448791822	0.999263079739608
Klf10	376.930908736133	-0.641923625217023	0.351323081897861	-1.82716040673823	0.0676756549672376	0.815113569187531
Gmeb1	556.455056356929	0.0785200685560029	0.280531196367669	0.279897813764332	0.779555904575803	0.999263079739608
Atp13a2	66.313280431713	0.323271952351121	0.483021183146988	0.669270755880589	0.503322778102954	0.999263079739608
Magix	3.80667520454872	-5.96800649915694	1.93130312035732	-3.09014490591864	0.00200058864851233	0.100734042264086
Alkbh7	1.3307787830346	0.41581182355098	2.52464774159806	0.164700927063899	0.86917938725578	0.999263079739608
Mpp2	6.09844749276239	0.0746595292534711	1.27772583879548	0.0584315719277096	0.953404866964151	0.999263079739608
Pex7	192.583639674618	-0.787433586205379	0.360116483382567	-2.1866080075231	0.0287711522876063	0.621705385194538
Slc66a2	98.7681176483646	0.223653748554916	0.52174440907702	0.428665347752487	0.668166781893418	0.999263079739608
Ano7	12.9174590119853	-0.137916890703411	0.829984332446609	-0.166168065241501	0.868024690270458	0.999263079739608
Ank	484.292538232889	-0.121156063524195	0.327625512867701	-0.369800454377677	0.711531176659205	0.999263079739608
Meaf6	388.324540429456	-0.179841599889063	0.392155070656482	-0.458598175430963	0.646522747115294	0.999263079739608
Golm1	499.172531029566	-0.446942989223941	0.291541945416695	-1.53303151141814	0.125268090969884	0.897557435588421
Zfp933	68.1496335009009	-0.619933727300982	0.52631736849521	-1.17787054809426	0.238848218132277	0.987971497993805
Tspyl3	10.2123981655072	-0.122634531731552	0.937540481286003	-0.130804519036167	0.895929948040979	0.999263079739608
Lad1	33.3939228101777	-0.0578900707992163	0.71153973411388	-0.0813588729114475	0.935156555301531	0.999263079739608
Ginm1	87.0090529512371	0.626416756331073	0.447513301133059	1.39977237491053	0.161581492784629	0.941225495689238
Plekhs1	9.95444501024961	0.391342671090851	0.957423823930585	0.408745491086949	0.682726445740784	0.999263079739608
Gm5141	87.6121173377621	-0.313243824720466	0.487707654526603	-0.642277851932667	0.520692792165155	0.999263079739608
Ccdc149	8.41161025116468	-0.635367087863621	1.02150792611875	-0.621989386100721	0.533948847211104	0.999263079739608
Sspn	6.13440134646802	0.556519172929706	1.34542899675691	0.413636969525087	0.679139994139089	0.999263079739608
Bcl2l1	486.169733658833	0.283548941107677	0.271121971492623	1.04583534689807	0.295637058558808	0.999263079739608
Map3k10	62.6386937239164	-0.235404055011166	0.474630781431228	-0.495973005166912	0.619913456863761	0.999263079739608
Clgn	7.7905276235388	-0.0784382912609039	1.01967644393714	-0.0769246869703496	0.938683458370063	0.999263079739608
Rbm46os	3.63424450175274	0.80008990591148	1.52787225168326	0.523662829159976	0.600513073428711	0.999263079739608
AI987944	167.241061651839	-0.678239515622189	0.345388176954583	-1.96370217881365	0.0495646397953264	0.7496713567847
Cgnl1	98.366005558354	0.369477815796179	0.595800357095229	0.620136949224962	0.535167627789347	0.999263079739608
Col17a1	34.2923626910759	0.250084450036949	0.638545394464784	0.391647096987622	0.695318983872703	0.999263079739608
Pde7a	1094.26131303913	-0.110340257748897	0.28506083931885	-0.387076169468084	0.698699819177968	0.999263079739608
Klhl12	361.495531471073	-0.0539650233549332	0.293269398182803	-0.184011777871537	0.854004215290257	0.999263079739608
Stard6	43.4193862226011	-0.550957231648637	0.519963349609767	-1.0596078205553	0.289323054241729	0.999263079739608
Ogdh	1219.04199503344	-0.48739108718601	0.293645725361798	-1.65979289017574	0.0969561245463812	0.868514653459178
Bpifb5	4.33336153627811	0.518612922515832	1.40347223812689	0.369521326056286	0.711739180317407	0.999263079739608
Ptp4a2	1079.5797389432	-0.0964130326600436	0.271578355784083	-0.355010002110391	0.722582098073545	0.999263079739608
Sez6l	11.8158299894893	-0.0623687184031924	0.954183520877121	-0.0653634411395627	0.947884631551357	0.999263079739608
Slc19a2	814.228398120716	0.0320458456758798	0.306002871835157	0.10472400302551	0.916594815027527	0.999263079739608
Uros	55.8084585024131	0.136304556302431	0.434709902268197	0.313552913313526	0.753860626831428	0.999263079739608
Urod	28.1285781761704	0.1259889931655	0.590910396365373	0.213211671245666	0.831161865226811	0.999263079739608
Akap1	736.329959400775	0.305226244861073	0.328118037441395	0.93023305649751	0.352250429980574	0.999263079739608
Ak4	275.778269407374	0.168469238093186	0.333000059073461	0.505913538159526	0.612917347965614	0.999263079739608
Sypl	240.308404855971	-0.40872269931556	0.364225975533844	-1.12216790336411	0.261791056809891	0.999263079739608
Eny2	121.949302077276	0.154037955782677	0.437904972707281	0.351761147699146	0.72501739825213	0.999263079739608
Man1c1	86.1759234557502	-0.12935118684403	0.429835926366682	-0.300931539011664	0.763466699744733	0.999263079739608
Gpatch3	85.3580260976309	0.881762593919551	0.457299208231537	1.92819619637982	0.0538307271399751	0.76828068823289
Azi2	283.723977853263	-0.342168908710899	0.320973074818731	-1.06603617423093	0.286407289772904	0.999263079739608
Dmrt1	207.816638524473	0.919308972247362	0.524886003805697	1.75144501012009	0.0798692856165037	0.841826732977167
Gtf2ird2	105.212532954577	0.31192861524691	0.366947321714124	0.85006374699724	0.395289645802049	0.999263079739608
Noc3l	413.427145263538	-0.454574444750633	0.31245125339458	-1.45486516636428	0.145706592940645	0.919973961421767
Rcn3	7.83500859590835	-0.773830024758238	1.01639332346366	-0.761348984585202	0.446448649787345	0.999263079739608
Yif1a	20.2023606767018	0.449540603766193	0.781154055588956	0.575482647180599	0.564964923223059	0.999263079739608
Trabd2b	10.7273681282776	0.654891581344832	1.00443965156007	0.651996942103662	0.514403145061729	0.999263079739608
Arhgef33	21.5012344995294	0.14863028306447	0.707468859010958	0.210087385715119	0.833599470529915	0.999263079739608
C8b	5.66279229224773	-0.373891429041667	1.18529790218628	-0.315440893257318	0.752426922111905	0.999263079739608
Bloc1s5	2.96209824140329	1.53253983099576	1.65848538829788	0.924059893327502	0.355455133265782	0.999263079739608
Myl6b	20.1721432139976	0.530465602561117	0.743488902194688	0.713481534149666	0.475547835764438	0.999263079739608
R74862	65.1017776743027	0.673523156325383	0.456102460472991	1.47669266161581	0.13975804016461	0.915663893647289
Nkx6-3	13.207066481601	0.445814936901957	0.847230881482839	0.526202416183985	0.598747575430867	0.999263079739608
Ddx28	8.25772478091497	-0.351089433871498	1.11482889763624	-0.314926743122562	0.752817275921355	0.999263079739608
Hsf2bp	1132.12862780151	-0.0915582435503752	0.26581279406978	-0.344446338148568	0.730510645577088	0.999263079739608
Zfp661	40.4683144532599	-1.16395912637149	0.485161483000457	-2.39911692736415	0.0164346657802009	0.471811791171483
Scaf11	836.480064224268	-0.120846140379755	0.280466946033845	-0.430874803924921	0.666559404774422	0.999263079739608
Mon2	686.844968923186	-0.13691213831924	0.26541815306559	-0.515835622913879	0.605969220086736	0.999263079739608
Polr3e	579.110788794946	0.00883711826376051	0.323211598861909	0.027341587662317	0.978187287097646	0.999263079739608
Erlin1	262.567770112992	-0.0943075767358333	0.316966859080927	-0.297531347628223	0.766060879032184	0.999263079739608
Zfand1	552.87453642085	-0.138068379684463	0.293659609788588	-0.470164690962648	0.638237358553998	0.999263079739608
B9d1	100.375968545437	-0.0235365357037951	0.377817672392047	-0.0622960158395452	0.950327101215906	0.999263079739608
Smim8	17.143591213223	1.1749725273376	0.836888998258025	1.40397654860237	0.160325833045539	0.940781372859934
Pax6	26.8567461500164	1.57652869057963	0.711610631431975	2.21543723624136	0.0267300678761803	0.601229103467596
Fstl4	55.1582637440582	0.349788558908492	0.464022130376092	0.753818699605959	0.450958093897393	0.999263079739608
Kank3	236.144666639269	0.524115858074245	0.383302210328331	1.36736977755828	0.171509430394314	0.945990010152859
Fgfr3	13.0582540687779	1.04109315132967	0.870368329060557	1.19615238350111	0.231637098709076	0.981595711917664
Gabra1	26.9594079150803	0.49835803349217	0.704592195685772	0.70729996236635	0.479380088929953	0.999263079739608
Gk5	629.117391904263	0.0516383453972156	0.295978490646411	0.174466547499578	0.861498818777625	0.999263079739608
Rpp40	178.788333865309	-0.221636958714406	0.328084055913498	-0.675549313413883	0.499326831963501	0.999263079739608
Slc6a15	73.7427973763165	-1.01163361736629	0.481693582178284	-2.10016004944793	0.035714764390939	0.68435712121387
Slfn9	10.5755001363439	0.0390978734415984	0.939950131715121	0.0415956890928423	0.966821009874898	0.999263079739608
Ranbp3l	4.75423727989245	0.0226438921561236	1.41415122775546	0.0160123554763403	0.987224534714368	0.999263079739608
Nol11	379.652233068391	-0.013734504134245	0.29981274918161	-0.0458102738183606	0.963461470086173	0.999263079739608
Cep152	825.954940203152	-0.159060947396936	0.274081528987119	-0.580341725269676	0.561684194822896	0.999263079739608
5830411N06Rik	4.11377236052982	1.70434272258766	2.08253893199956	0.81839657179961	0.413130778628832	0.999263079739608
F8	6.22528929733966	-4.29329945968553	1.49920591615612	-2.86371566001641	0.00418703680669753	0.178780888930242
S100a14	1.60678441667274	0.794283732151333	2.53593631596784	0.313211229773408	0.754120187241333	0.999263079739608
Fmnl1	9.87218203952597	0.26503802557475	0.981321896161897	0.270082657496337	0.787096663808545	0.999263079739608
Car12	19.3322755716577	0.381819847985908	0.800232498678242	0.477136143079126	0.633265179134359	0.999263079739608
Jakmip1	552.585826863709	0.353857525318589	0.42133758716964	0.839843242317042	0.400996284399891	0.999263079739608
Nasp	2942.44697989467	-0.375083089593961	0.324083480247894	-1.15736565562384	0.247122999590491	0.991777640914161
Smad2	841.40489863597	-0.207012694505004	0.315337924011633	-0.656478903239584	0.511516037252213	0.999263079739608
Dcstamp	18.2485656384877	-0.495661770364277	0.710850348208039	-0.697280055659782	0.485627547072494	0.999263079739608
Des	3.28505218709707	-0.68074819174335	1.97416765812647	-0.344827952651901	0.730223717320777	0.999263079739608
Ddx4	54.3128555533539	-0.713295836211465	0.590070521763733	-1.20883150386738	0.226727585607613	0.979908358102632
S1pr4	22.6104484788208	0.161691516759979	0.656896775061029	0.246144482510144	0.805570390034729	0.999263079739608
Asb1	185.021322537898	-0.183612952405808	0.357348234232421	-0.513820791084097	0.607377290427517	0.999263079739608
Rtn2	57.1299940852371	-0.39414755638627	0.564700473781985	-0.69797631609291	0.485192005665928	0.999263079739608
Ccdc115	46.4752042490059	0.28999188042335	0.469446100085298	0.61773200452759	0.536752011433706	0.999263079739608
Gm17801	10.8541696588558	2.03087604549839	1.03868579491066	1.95523617965054	0.0505552000701755	0.751418657350898
Fam216a	53.7843747310384	0.165556440022346	0.497546308920152	0.332745790802188	0.739326181159478	0.999263079739608
Tacr3	2.88396103148617	0.174265123965458	2.34125516779946	0.0744323499472502	0.940666368651642	0.999263079739608
Ngly1	192.696095527228	-0.691086585503129	0.419585509751705	-1.64706971389953	0.0995437173926847	0.868514653459178
Cand2	248.626068838174	-0.160041635795666	0.331209800911347	-0.483203200374205	0.62895146317987	0.999263079739608
Fastkd3	320.594410293876	0.223045318718083	0.294744665410329	0.75674081635225	0.449205156304917	0.999263079739608
Mfsd3	14.535773469488	0.954180627449007	0.86979457724237	1.09701836780148	0.272633362833004	0.999263079739608
Aldh3b1	26.1940203622149	0.449200011086574	0.678079764228398	0.662458953627276	0.507677132268242	0.999263079739608
Pole3	8.31332832293446	0.516751844170886	1.05240370429421	0.491020548542675	0.623411914098001	0.999263079739608
Slx4ip	749.750265120288	-0.468500008575059	0.373180939024795	-1.25542319980049	0.209325171768048	0.969953771666637
Cyfip1	1281.46692530659	-0.0474051825832066	0.257161857310753	-0.184339867035268	0.853746840413033	0.999263079739608
Egfl7	87.2411932583717	0.601540497770198	0.406606416177985	1.47941713125078	0.139028864307082	0.915349578653368
Exosc1	245.837168428478	-0.0791677880602824	0.369408648595089	-0.214309514304465	0.830305699056006	0.999263079739608
Col9a1	2.75134339919342	2.0746266887095	2.30057317877457	0.901786871137296	0.367170095310272	0.999263079739608
Gabrb2	121.967856466034	0.0147965685999767	0.58759324292394	0.0251816520665675	0.979910071845822	0.999263079739608
Vps39	69.9259985305676	-0.48974050813525	0.423665287114745	-1.15596090364281	0.247697149049597	0.992991602516126
Ppcdc	374.059980455695	-0.00875964749048518	0.273835151578146	-0.0319887619978744	0.974481012938887	0.999263079739608
Ptprf	769.324604108615	0.334112517920206	0.386771810362839	0.863849197299998	0.387670737770033	0.999263079739608
Acin1	863.154604280822	-0.00232244541180245	0.246787060082811	-0.00941072603653992	0.992491437818249	0.999263079739608
Htr3b	2.57026693832824	-0.486439313746538	1.94171827242454	-0.250520026851857	0.802185219185619	0.999263079739608
Trim44	465.928514422011	0.490627387951824	1.10141679436642	0.44545115932616	0.655993747963387	0.999263079739608
Kcnv1	1.19144590281765	1.31792766673143	2.95612041772987	0.445830169443341	0.655719927200904	0.999263079739608
Pank2	682.71033012006	-0.739760389522495	0.295760438168173	-2.50121481461242	0.0123768079949933	0.398139543259108
Mvb12a	76.4390359686934	0.259676760503543	0.478045956758955	0.543204595357514	0.586988942959142	0.999263079739608
1700028M03Rik	3.61754138166625	0.904429674171348	1.54978078988389	0.583585549695134	0.559499184546552	0.999263079739608
Pex11g	91.0386444200141	0.54728694398471	0.485438426381533	1.12740754386544	0.259570210978557	0.999263079739608
Stox2	252.765135206517	-0.50432979775341	0.396156034281613	-1.27305847724359	0.202997291891566	0.964074547321916
Mier3	314.914212646145	-0.230309745691071	0.286280248251599	-0.804490519683572	0.42111374230652	0.999263079739608
Fcho2	1617.55533520923	-0.503849367858654	0.265582600036199	-1.89714750811981	0.0578084725191087	0.778413744625967
Morn4	72.7505131184727	-0.0162725840811796	0.409611600923288	-0.0397268633127094	0.968310884751446	0.999263079739608
Myo1a	6.39648410621636	-0.62071890111843	1.08571520028138	-0.571714295754138	0.567515547810727	0.999263079739608
Tspyl5	7.54932550742728	0.319563061654425	1.03575228717953	0.308532325354194	0.757677307055179	0.999263079739608
Lrrc9	7.01256494431109	-0.803062666055769	1.24495004051767	-0.645056138736174	0.518890806257886	0.999263079739608
Nanos3	16.9331535026789	-0.484012582727461	0.792545825079282	-0.610706116178258	0.54139415623972	0.999263079739608
Rtl1	1013.04706454542	-0.248430253146221	0.296958442906683	-0.836582555843644	0.402827254308925	0.999263079739608
Mfsd7a	4.28255332142823	0.253540362265909	1.45024196814213	0.174826248195473	0.861216162880857	0.999263079739608
5033403F01Rik	1.65915847105959	1.75585879523976	2.22418527493009	0.789439088115063	0.429855417679557	0.999263079739608
Dbhos	28.173595495498	0.207556368062744	0.570187116497558	0.364014482364462	0.715847194860822	0.999263079739608
Ppp4r3a	1422.65628486559	-0.0890759683921305	0.312091747683701	-0.285415968391472	0.775325475100736	0.999263079739608
Cdc45	504.440034362456	-0.368152557027666	0.2732174318126	-1.3474709669337	0.177828597909135	0.950479614386202
Usp19	172.504897884105	0.215016977480446	0.391968086508698	0.548557356787962	0.583309257143997	0.999263079739608
Calb2	13.0615226488079	0.265780370882788	1.01451156429109	0.261978650848114	0.793337901666609	0.999263079739608
Anxa2	47.2486765978843	0.586291648958841	0.529592216584093	1.1070624352081	0.268266935293534	0.999263079739608
Rabl3	174.889300035446	0.290189963358454	0.338994378197474	0.856031787020992	0.391980197279181	0.999263079739608
Rbck1	364.886074690729	-0.20605429927107	0.301034609869662	-0.684487073962306	0.493667648903898	0.999263079739608
Map2k4	978.224249602434	-0.204439698600479	0.281685412543481	-0.725773112474974	0.467977872543653	0.999263079739608
Mmadhc	400.510044979689	-0.139871504655532	0.352560276087954	-0.396730755397519	0.691566017931888	0.999263079739608
[truncated: 14,014 more rows]
