# Supplementary material for: Transcription elongation can be sufficient, but is not necessary, to advance replication timing
Source: EMBO Rep. 2026 Mar 24;27(8):1964–99. doi: 10.1038/s44319-026-00735-2 (PMC13121604; doi:10.1038/s44319-026-00735-2)
Supplement: Supplementary file 5 — Source data Fig. 4 [file 44319_2026_735_MOESM5_ESM.zip › Fig4/4C/TRE_Ptn_D0025_cas_DESeq.txt]

baseMean	log2FoldChange	lfcSE	stat	pvalue	padj
Zc3h14	521.50604181369	-0.146946912109548	0.250993083129739	-0.585461998702134	0.558237111436716	0.904887473529195
Troap	149.255793377069	0.363846751754835	0.298103900010203	1.22053670462675	0.222261484120939	0.715630452402279
Clca2	3.05494627813195	1.81724833117853	1.67162811811589	1.08711280426819	0.276986959768028	0.765541539747204
1810013L24Rik	1005.08698849387	-0.0769164790833362	0.199175073905649	-0.386175225519295	0.699366900492469	0.94213002928874
Srsf7	800.130780502053	0.152096944712109	0.257800388744273	0.589979501012243	0.555204392652581	0.903888612677309
Fignl2	3.62892042997748	0.213223859525623	1.3046414200451	0.16343483830082	0.870176074636231	0.978726457464795
Sema6a	47.1497820510406	1.09608213237003	0.516566643776212	2.12186006505847	0.0338494908576003	0.339200106302203
Anapc15	40.0171461395342	0.248392138370007	0.386201077012882	0.643167906965009	0.520115155205989	0.891969266075271
Misp3	2.76524637909175	-1.24685379742674	1.64061499816635	-0.759991709706604	0.447259540370674	0.866953007374897
Nmb	16.4337706351739	-0.0480853251030913	0.636717671845133	-0.0755206384703376	0.93980047730072	0.991005029710231
Tcerg1	1209.04005213886	-0.250878227034441	0.183896139025654	-1.36423868583474	0.172492456244845	0.652844626111593
Zfp712	49.4746296358561	-0.294000004546063	0.352286819717411	-0.834547272537465	0.403972660422364	0.845803211950753
Fam129c	18.0532302948671	-0.108015663903281	0.540536589572458	-0.199830438839889	0.841613194675443	0.972702627966233
Atp5g3	310.835776743672	0.341129505641946	0.277623883600804	1.22874696952391	0.219166689874612	0.713872955011343
Fyco1	277.316972486754	-0.186378197178308	0.184840752933609	-1.00831766923851	0.313301983177339	0.791375833889526
Tlr3	2.17367465110233	-1.74773590438503	1.45894352819071	-1.1979462334313	0.230937949227405	0.724915634973569
Trafd1	16.2366124477683	-0.0727733069367778	0.503332581000786	-0.144582945121655	0.885040163551664	0.980405070138633
Erfl	5.94710440451185	1.53425037273531	1.1168104776602	1.37377863426718	0.169510416075887	0.651203510572013
Krt80	3.77862489303106	1.00692093059948	1.51364997814319	0.665227063812127	0.505905272799781	0.887627382401847
Armc8	303.378671070116	-0.35566912477251	0.191775215556379	-1.8546146525798	0.0636512742105504	0.440521768277335
Ppil4	408.865177095414	-0.172317744053437	0.204530705335694	-0.842503054837726	0.399506430490778	0.842733523159802
C530005A16Rik	15.2429691341423	0.191759670480634	0.579657598570335	0.330815417504384	0.740783914506502	0.954596181375725
Katnbl1	436.439618221912	-0.232634355281894	0.231811476070963	-1.00354977771109	0.315595672341424	0.791806934690563
Spag9	574.605861355295	-0.180792274707775	0.155498748587791	-1.16266064099998	0.24496721655258	0.737736305371985
Gm5860	2.49923589539156	4.36946658408601	2.35117271836482	1.85842007690735	0.0631093833898522	0.439177918240312
Taz	4.69170319183759	-6.59598095428758	1.5718229982327	-4.19638913650192	2.71204120008367e-05	0.00237180330407317
Gfpt1	178.91017366337	-0.715977193078537	0.256020562561859	-2.79656128364903	0.0051649614570189	0.137569673726526
Abcc5	1271.97711902498	0.202022281891452	0.204802741991421	0.986423716435955	0.323925231778837	0.795774859623119
Kcnmb4	9.99758905934259	-0.321167795744702	0.686540923093912	-0.467805756279396	0.639923503806877	0.934527942011148
Gm4013	5.55373793150554	0.859051114484511	1.04311375155776	0.823544999959613	0.410198138080818	0.849403250297819
Hpcal1	273.886298783795	-0.279008771685343	0.218984511604374	-1.27410276480836	0.202626998718253	0.695729988880603
Tbc1d31	679.444522032806	0.171622779259375	0.151765724397617	1.13084018107892	0.258122364498067	0.748919364464867
Cyp3a13	1.95933178880363	-0.650122638573719	1.92793365237223	-0.337212143049515	0.735956984019037	0.953847708761024
Akap7	332.966140063277	-0.474020540244757	0.284915884232294	-1.66372100145278	0.0961681973426066	0.516158417899898
Ablim1	350.240233813867	0.0289360278564588	0.330294040191455	0.0876068724694093	0.930189139744046	0.988252644166995
Ulk1	1035.73889800996	0.458635548219072	0.25844533012828	1.77459406208433	0.0759649383964699	0.476881568679237
Golga3	190.806201204704	0.133852662174866	0.188695410497651	0.709358334799205	0.478102136596604	0.878360943573915
Mir1193	31.011250339928	0.0683389732454399	0.520679326626153	0.131249638214477	0.895577829932662	0.982505377171172
Wdyhv1	195.631491891418	0.429925679713996	0.31345037416631	1.37159089650946	0.170190829365714	0.652293658828779
Traf1	31.3025822806976	-0.14845664340517	0.465098070505091	-0.319194279270924	0.749579194737384	0.955805744559801
Rxra	91.8750447574377	-0.400470438566119	0.372995596260868	-1.07365996430166	0.282975111301355	0.76950032760598
Dapk3	108.823030242649	0.131521846243798	0.239440795900627	0.549287542037666	0.582808135450507	0.916546153392426
Ap3m2	15.6594906547083	0.523069707162432	0.587723342900665	0.889993078343393	0.373469602702557	0.830869525588031
Sirt2	28.2229722064569	0.140245092995601	0.49133729195466	0.28543547435138	0.775310532820694	0.959763033557652
Inhbc	6.81679251460493	-0.173986870368283	0.831453456169831	-0.209256295800092	0.83424816735727	0.970500393296401
Slit3	61.5907050828254	-0.166786624741875	0.777493057525068	-0.214518474637951	0.830142761602373	0.969924865767009
Dcakd	347.230788975328	0.0936389140037373	0.191111170177504	0.489970910212969	0.624154483634499	0.929383813653701
Vps35l	581.694986305812	0.13731400043784	0.200887139249439	0.683538035092128	0.494266924626392	0.885253325685077
Cyhr1	23.6696014362155	0.294041421095141	0.456120501275939	0.64465732251148	0.519149278746953	0.891703657293759
Taf10	39.7169182351088	1.25696320238188	0.603426947903061	2.08304121443348	0.0372474669765675	0.355005412001274
Hagh	37.8627578743766	0.125206067411334	0.416659532939281	0.30049970662637	0.763796020169853	0.958228241153081
Ogfod3	96.0975120234293	0.186084240843467	0.274964830048082	0.676756517591458	0.498560450837277	0.885253325685077
Syn1	14.2657064002752	-8.18475229928979	3.61714059965013	-2.26276863555745	0.0236499553013046	0.286073497779242
Glyatl3	4.64281348953872	-0.910810251639655	0.987056759737333	-0.922753674147404	0.356135587600263	0.818958774238985
Sqor	2.17156264258575	2.83389139631325	2.02760227578852	1.39765644877824	0.162216258326977	0.64048399050685
Fundc2	4.25518334537223	-4.68773938379297	1.3936213284676	-3.36371099382321	0.000769020277608142	0.0364537902029088
Rab5if	175.451188017869	0.283690811813517	0.288245287844537	0.984199304470586	0.325017527721629	0.796671136434214
H1f5	182.183111045809	1.14659416923726	0.448582093813108	2.5560408786958	0.0105870680541208	0.19417037861863
Pop4	103.439855928755	0.214732223724327	0.267713681030482	0.802096564126948	0.422497102341656	0.856993338070527
Carnmt1	909.531565358604	-0.349798385366789	0.191008719699753	-1.83132155388842	0.0670525623752809	0.451730263578752
Iqcm	31.6054645854079	0.647534840939859	0.896728882264693	0.722107711423888	0.470228257464632	0.875767329754765
Clcc1	130.62563332511	-0.0726343072860358	0.23135137022513	-0.313956676441357	0.753553943416329	0.955805744559801
Ilf3	788.383031761667	0.164918154035335	0.158349250965312	1.04148363841305	0.297651142903525	0.78072942802477
Tpd52l2	463.54289688582	0.000145032447085278	0.184033582251593	0.000788075987604281	0.999371206401838	0.999989305632852
Arhgap25	9.11532495010999	-0.286201746731641	0.803150937131594	-0.356348643199987	0.721579484986353	0.949724023871471
Banf1	62.8339660779599	0.74803742053117	0.301966431694351	2.47722045239893	0.0132410088830679	0.216543459273693
Tbc1d23	484.674813243584	-0.173204253261783	0.196874609437257	-0.879769380911371	0.378984255035043	0.832246499726291
4930473A02Rik	18.3939148653158	0.181303539373691	0.671619110188825	0.269949941303363	0.787198765287102	0.960260451021047
Pard3	2355.25070325648	-0.454978325200667	0.222453803715726	-2.04527105224096	0.0408281429617649	0.369093375500453
Rorc	5.51620919133889	0.564117535189302	0.959774892682304	0.587760254503793	0.556693225329356	0.90427902115954
1700123J17Rik	25.0946876031112	0.518898129927916	0.546373787877101	0.94971270848124	0.342258250561811	0.809784958584718
Evi5l	33.8761432278833	-0.186664703002591	0.395918874553908	-0.471472099462071	0.637303639285998	0.933595112165769
Pex5l	7.81072967508871	0.0927445348911861	1.06087231658189	0.0874229004202949	0.930335367160585	0.988252644166995
Mtmr1	6.4695723599488	-6.07279715191936	1.35091918915421	-4.49530749187258	6.94694836983638e-06	0.000688547840244268
Mtor	514.485500651837	0.0359855577496683	0.169540903963521	0.212252954351423	0.831909696150292	0.970349391322164
Zfp758	43.2255764973912	-0.0999959615898547	0.411176209217403	-0.243194910960871	0.807854409007498	0.964372218438251
Plekhh2	47.9623449436506	-0.486604088655668	0.430005207547118	-1.13162371086482	0.257792667226594	0.74861254940812
Adgrl3	108.00449631964	-0.232485894356624	0.470689622963953	-0.493926109720988	0.621358364228382	0.928602274384625
Golga5	97.1104019532563	-0.456627225485208	0.271710672220381	-1.68056418893566	0.0928475965794479	0.509772236896512
Plekhb1	93.0123578849159	0.483032371366741	0.555928721499876	0.868874646489817	0.384915698391454	0.834895943126873
Nufip1	535.939759016993	0.103689462546723	0.201585608812872	0.514369369705237	0.606993770197599	0.924932719199617
Smap1	220.131241486171	-0.58500348739618	0.283953032467711	-2.06021214956633	0.0393782639318498	0.363827815081318
Acox2	22.5150915251886	0.338018672872319	0.650892128114916	0.519315963846841	0.603540422814467	0.923591243297354
Hars2	116.271247974052	-0.0988499698979969	0.320706557373628	-0.308225596344247	0.757910676898633	0.956746562585859
Gpa33	28.6542780934379	-1.84931609842703	0.529641089950501	-3.49164015692185	0.000480064524409061	0.0250031058349866
Sdhb	208.79715702949	0.351475543392421	0.26960252718816	1.30368044787325	0.192342558560513	0.681597010335564
Gmpr	32.6531491729865	-0.717095685431387	0.439717718135561	-1.63080916655333	0.102930592652711	0.530873453231432
Me1	224.179380531371	0.00221699942097834	0.230886050366701	0.00960213671400773	0.992338721094989	0.998885815885353
Klk11	4.02589146926686	0.182487990361643	1.06446395390806	0.171436514775028	0.863880545122751	0.977758601264522
Magt1	47.7171542657132	-8.97771350524057	0.951366890873606	-9.43664698799499	3.84899143166632e-21	2.0982135291157e-18
Mcam	158.323576043436	0.191416125395376	0.240521177877872	0.795838965550759	0.426125640333784	0.858224590150928
Pbld1	6.30153514245486	0.229057644587896	1.02669232957995	0.223102518630494	0.823455718172941	0.968230619637926
Tab2	722.375774073612	-0.175026356395081	0.147091870705732	-1.1899118255504	0.234081050038075	0.72677708788558
Mettl27	178.578979125667	0.0695971448892565	0.357313305117378	0.194779046546822	0.845565926542197	0.973378286564439
Trmt1	279.543948714136	0.237435901822302	0.274594515668478	0.86467823745235	0.387215417372216	0.835755699578358
Vps37c	145.302384071409	-0.124255423989892	0.252890313279452	-0.491341176253697	0.623185161398155	0.929268127250407
Sec23a	432.293440277382	-0.0773356243657258	0.14199708279358	-0.544628261681599	0.586009213189064	0.917147181611704
Rara	200.283776699506	0.495660817080242	0.329930242806999	1.50232004457436	0.133014474386671	0.588878915571093
Med1	700.902190253324	-0.0794940857713535	0.159449954635793	-0.498551949750813	0.618095062866857	0.928202605570761
Ap5b1	14.2027506339096	-0.226906226665598	0.629448848942931	-0.360483980623135	0.718485234130908	0.948770859636046
Bag5	20.8410887430928	0.876134614206053	0.536590249302602	1.63278146657482	0.102514966325961	0.529709244642896
Pdcd2l	327.76983333109	0.16515016351083	0.155336900430006	1.06317406265774	0.287703022475281	0.772974409324913
Ctcf	529.259655088845	-0.154706401500735	0.173545889420665	-0.891443767508295	0.372691146303459	0.830154046124594
Mnd1	301.853271138946	-0.184099162255074	0.383842668844076	-0.479621410536458	0.631496619226039	0.932084450435256
Lix1	12.2228369542505	0.548420385761128	0.683602395341754	0.802250532616926	0.422408050791517	0.856993338070527
Ctnnbl1	17.0961626791418	0.317046694473288	0.537085866698089	0.590309137014602	0.554983414794173	0.903888612677309
Snph	23.2788319173469	0.409266136528759	0.498908961286396	0.820322279787278	0.412032408534882	0.850053993841233
Ppm1m	16.1229114556207	-0.0536476664937388	0.518946790920935	-0.103377971368769	0.917662994763815	0.987004213642931
Prkar1a	413.353107070644	0.202970284540508	0.22007811566575	0.922264732804123	0.35639050499756	0.818958774238985
Slc27a3	32.390062124044	0.43813982131087	0.396431301998131	1.10520995466936	0.269068624404199	0.757766193130063
Impdh2	155.413723547519	0.246972557841763	0.261905135695509	0.942984784112417	0.345688685841917	0.812719741028404
Tiprl	235.93532039198	-0.353784065981198	0.330389676862687	-1.07080847483087	0.284255555523601	0.77013465028606
Uaca	300.838446715443	-0.149295367748202	0.19824906921955	-0.753069703358182	0.45140802907775	0.868976503709881
Smim31	6.27882235164924	-0.0698804840785052	1.08557360116369	-0.0643719449363877	0.948674068380185	0.991863845724462
Calca	40.3325691647048	0.214029626175718	0.557461670804501	0.383936039704471	0.701025853812803	0.94231434577128
Phf3	25.4902589161281	0.00309566939941369	0.44257522748483	0.00699467391567865	0.99441910318286	0.999307485157459
9330020H09Rik	32.9709271894134	1.34420642265112	0.586715337856304	2.29107087529445	0.021959314801511	0.27704011670723
Gm13884	1.95547473543485	4.19443575669369	1.97230691343618	2.12666483503122	0.0334479412845048	0.33765903195481
Ube2q2	402.698216863232	-0.501968896474732	0.247446257961002	-2.02859764625676	0.0424992885068744	0.37347305977508
Rfx3	575.707519513752	-0.657007156555858	0.302073090240306	-2.1749939924579	0.0296305665769935	0.320276461203009
Bri3	163.394967132191	0.00374460885439778	0.282519869703616	0.0132543203362161	0.98942489207459	0.998339427545821
Fbxo27	44.7377063342054	0.597038072347999	0.390194256944893	1.53010471507867	0.125990811343758	0.576540967458362
Eps15l1	1059.89324702936	-0.12319676386487	0.156171002994919	-0.788858120280359	0.430194935445603	0.859720862336093
Tmprss15	6.91878685304505	0.476248238086572	1.63265582707759	0.291701551660796	0.770514822742312	0.959388128295334
Max	623.739990145418	-0.0276388362012105	0.21649157251782	-0.127667030544274	0.898412482351587	0.982911096744382
Ttc8	63.3440742623677	-0.526093289307376	0.305019188903377	-1.72478751647992	0.0845657722841541	0.496249994733373
Vti1b	218.070905288057	0.299718266577342	0.200257535433899	1.49666411267841	0.13448067868587	0.591526901352532
Cpsf3	313.166454383957	0.163336277667919	0.201379914565621	0.811085246610802	0.417316717688058	0.854167409395556
Nlgn1	24.3743197850145	1.03751004819165	1.06635763869865	0.972947546432729	0.330579372432029	0.801804519227905
Casq2	25.0411546761361	0.634953448760016	0.57770492223525	1.09909648389919	0.271725983428995	0.760036010455217
Pidd1	132.361334117997	0.462566939216029	0.272871512042213	1.69518223340394	0.0900408561830746	0.505502286995538
Asb4	15.4988063785481	0.616424193263184	0.67417885118067	0.914333328883957	0.360541722812659	0.820754361759218
Orc4	1066.56564264995	-0.600374276980762	0.306798746092711	-1.95689938315242	0.0503592991087967	0.402136707824834
Mapkbp1	77.9588567740469	-0.218911772585538	0.299661153160592	-0.730531035726944	0.465065649377421	0.874359076685298
Mospd1	6.11406529720946	-6.4493026422522	1.43511021119593	-4.49394241079071	6.99165437324967e-06	0.000688804310964609
Dclk1	25.2933176498501	0.161939263561467	0.733219724735483	0.220860484379207	0.825201066510953	0.968230619637926
Gpcpd1	177.925630208953	-0.433851948408691	0.305929394611745	-1.41814404254711	0.15614871503016	0.63037671824321
Sinhcaf	615.274754034804	-0.306488037475106	0.218965498474931	-1.39970926748624	0.161600397471727	0.639694653487795
Acbd5	203.139097596001	-0.419481487122524	0.257433973154307	-1.62947213991482	0.103213108034279	0.531469511584569
Myo7a	8.06644041414241	1.13400970538259	1.06360469199239	1.06619471869602	0.286335629059609	0.771719747681473
4930548K13Rik	1.69813199474274	1.24070495857583	1.69376168266253	0.732514480210394	0.463854607833034	0.873445970811909
Luc7l2	1546.40705789535	-0.600886553572085	0.232565273390239	-2.58373292285909	0.00977374466897394	0.189209801858865
Dnah8	254.19896647035	0.00870834329142513	0.354077785076102	0.0245944356253625	0.980378457686372	0.997269969335257
Evc	21.8349084377062	-1.4972982340391	0.667560982970104	-2.24293850634791	0.0249007802228246	0.292969323571276
Shroom2	23.4402225937786	-8.42810336098294	1.0925116535277	-7.71442879695491	1.21525256024036e-14	2.5479795346373e-12
1500009C09Rik	2.70187755734107	2.30830230106983	1.78450475992534	1.29352543792957	0.195829391890856	0.686503606314076
Kmt2e	435.976081323584	-0.272750302461049	0.235566274857019	-1.15784953778549	0.246925443531689	0.739194344410991
Setd5	1300.53288443521	-0.806106008870725	0.23053691988314	-3.49664604384991	0.000471146519716729	0.0248956150142113
Pcyox1	85.8826077524548	-0.118351704538787	0.375355238886562	-0.315305855034447	0.752529439900917	0.955805744559801
Arpp21	10.6196406426911	1.10228168071772	1.24683464464223	0.884064046066033	0.376661640461343	0.831865474675612
Smim4	101.401635402653	0.488142040645426	0.308894690449703	1.58028627793753	0.114041320905169	0.555974650107413
Smc6	611.185189612512	-0.211742757847301	0.245191555911551	-0.863580954328147	0.387818130397552	0.836484567183121
Nsmf	3.70498314487694	-0.796820251882602	1.1105165030322	-0.717522206745177	0.473051939187368	0.876447741501923
Hmbs	173.872758527514	0.615923127211163	0.253915493587179	2.42570123827317	0.0152788423709408	0.236620607772591
Slc35b1	134.870044773182	0.241572175965271	0.270431487131566	0.893284204911189	0.371704994385264	0.829426044232039
Synj2	94.4328222010949	0.25875869160543	0.406356191161564	0.636778021926458	0.524269443907344	0.89303368518427
Suds3	277.346870290773	0.145262337412763	0.284042693335805	0.511410223958933	0.609063837322191	0.925961404940214
Ptk2b	80.8833365742143	-0.182197849229362	0.296780852402766	-0.613913760791072	0.539272316421055	0.897887721868054
Gfm2	250.359401428724	-0.13362480573633	0.203130477133022	-0.657827459583154	0.510649007427149	0.889749778480811
Rlim	80.95092548899	-8.73137942109541	0.765925821762596	-11.3997715875438	4.19217508213429e-30	5.27375625332493e-27
Ddt	67.005928849698	0.550896207082643	0.364099473149444	1.51303763863599	0.130270098482835	0.583485115097153
Epha3	22.0890875084708	-0.232718630360497	1.05472749469878	-0.220643371420747	0.825370127697953	0.968230619637926
Gatad2a	1368.30136742682	-0.0111198299914479	0.152975825007141	-0.0726901129046292	0.942052716494755	0.9913688079688
Shc1	180.271021302571	0.303360172055986	0.196717747330422	1.54210881413988	0.123047153435912	0.57172297309578
Anks1b	110.927986348625	0.0507371003268963	0.552069192241334	0.091903516877857	0.926774697225451	0.987886033208466
Cdk6	1521.53052323281	-0.153106918741509	0.229480136559964	-0.66719028948068	0.504650592966188	0.887438115315247
Kdm1a	1130.54156102959	-0.0542682108105963	0.164733912125538	-0.32942950307184	0.741831070926002	0.954754441655795
Scaf4	744.722158376284	0.106148706534987	0.184051179880304	0.576734724569657	0.564118671079832	0.907287615920932
Plcxd2	20.6621574662019	-0.543694791366893	0.50702027039884	-1.07233344130246	0.283570291496109	0.769772023972561
Morc2a	690.429000708639	-0.241070829953739	0.235964390570066	-1.02164072032791	0.306950977420426	0.786437962384349
Atp6v1c2	25.3301367943184	-0.181205127514093	0.48015258023232	-0.377390719063547	0.705883262992331	0.94517981733982
Map1a	35.8826329059881	1.16428750128293	0.504533588794001	2.30765112004921	0.0210185487954681	0.273024104051696
Runx2	14.9006920686589	1.87579255234291	1.07594716497617	1.74338723443214	0.0812659966341049	0.488971342514405
Gja3	2.66958765144946	2.37931512999275	1.72160959244445	1.38202943363859	0.166962663769406	0.646589172722818
Ackr3	45.1477703346451	1.4016208623853	0.61577077633387	2.27620555611647	0.0228337095339839	0.282452275441677
Socs1	6.03091671892772	1.72140008683647	1.02248139065786	1.68355150769925	0.0922683770522938	0.508580060098825
Sort1	88.8147224022481	-0.584657681296221	0.57832873544945	-1.01094350921687	0.312043468087099	0.790835871684586
Rangrf	20.9517424030201	0.330055251460869	0.497556090403405	0.663352851722243	0.507104594736026	0.88790669952005
Phyhd1	79.9451105762682	-0.164039340833203	0.287932549703299	-0.569714473067522	0.568871372099602	0.910018929768908
Slc4a9	10.579276248548	0.226187235535708	0.630179969204248	0.358924825588035	0.719651327266298	0.949280352162691
Specc1	256.912523804406	-0.367223736568501	0.271580564500154	-1.35217237376459	0.176320179149379	0.658342513655008
Gtf2a2	272.175627770931	-0.370602625881955	0.326331211167228	-1.13566405296133	0.256097190456536	0.746209595299126
Deaf1	649.093135952291	-0.125556266888401	0.176115493093991	-0.712920054236184	0.475895228851682	0.877314280870659
Mtarc1	5.85670196211089	0.689244955927235	1.03778488969105	0.664150117017433	0.506594236395905	0.88790669952005
Set	1113.53842759336	0.498789777037616	0.192914130726241	2.5855533503942	0.00972228254801223	0.189052916837976
Glra3	11.47445348452	0.0398767149859591	0.95687897628137	0.0416737288355192	0.966758797113802	0.995138041383555
Dnhd1	27.4476075560362	-0.391584296200145	0.467251965240461	-0.838058104257785	0.401998071242684	0.844237392365324
Pgpep1l	133.129560610591	-0.501831193031246	0.427304718784748	-1.17441060435385	0.240230599775374	0.732826996896742
Notch3	58.1329519538478	-0.551117997630403	0.449759992973909	-1.22536020597629	0.220439533401335	0.71472405417237
Gtsf1l	88.4315511150202	0.349636411073107	0.449718437790049	0.777456251941207	0.436889635623595	0.862363504794609
Rnf212	3.838254338375	1.84809189819119	1.6465693375794	1.12238935586402	0.26169692819357	0.750781006871473
Tceal8	4.33670605901043	-5.46610315897508	1.42362915204365	-3.83955551284432	0.000123257258372785	0.00872618702782915
Gm5087	5.70442208026891	0.460708652872388	1.33619416984298	0.344791695152004	0.730250976981864	0.951616904472955
Slco6b1	5.50428186203454	-0.536138580952968	1.44048125334833	-0.372194070354432	0.709748360652062	0.946090622978001
Ranbp3	618.447435306957	0.179735031107815	0.221922605286354	0.809899608360749	0.417997876958404	0.854812714740245
Parp6	84.5913340310585	-0.128242209114593	0.382227269755485	-0.335512976864867	0.737238157328283	0.954064909867923
Gng10	13.1331423875413	0.464721954008972	0.633772268040147	0.733263314669889	0.463397845355816	0.873147131637528
Mrps18b	97.315487190623	0.75110778015828	0.28668591019791	2.61996754441041	0.00879381357493128	0.179157009964061
D16Ertd472e	665.45632780035	0.0446939309422767	0.294116544810011	0.151959934695777	0.879218536071802	0.978787217222016
2310039H08Rik	49.3968619002299	-0.107623548046837	0.386479743165356	-0.278471381618546	0.780650530707808	0.960260451021047
Rps10	927.285786802977	0.693960808314927	0.39569817215124	1.75376298693058	0.0794711276835408	0.483673951199435
Arih1	1438.97453405729	-0.424956878214526	0.209110888700632	-2.03220827406507	0.0421325756272543	0.372653402816721
Dancr	56.2135913942529	1.25440042091692	0.790446590321531	1.58695152370342	0.11252362420917	0.552284318822558
9530026P05Rik	59.8383479395186	-0.753413201250967	0.572455627653015	-1.31610759831264	0.18813793104504	0.676518848793004
Itgal	4.23517770257082	0.803367678280327	1.29133730633895	0.622120707220904	0.533862499868523	0.895633489890468
Sirt6	106.592678291282	0.657936293832644	0.2540876010299	2.5894073192309	0.00961412989387544	0.187848841438995
Rgs12	102.897230943443	-0.395817918428301	0.460211972562847	-0.86007740351485	0.389746376281584	0.837568125741107
Hfe	2.22124011922304	0.694271241970568	1.73540422527171	0.400063127575863	0.689110021363973	0.941327198882685
Tdrd7	12.1371920802587	-0.719928495233505	0.710559451859191	-1.01318544612953	0.310971590800821	0.789996031231032
Ak2	491.935308507964	0.147162452586505	0.230962605505605	0.637170039991315	0.5240140904716	0.89303368518427
Znhit1	50.2868083959097	0.317337854829962	0.352616448989487	0.899951932870333	0.368145831155235	0.826786174500509
Prx	100.392945505583	0.190369403617408	0.319471434285115	0.595888656033991	0.551249611995315	0.902459993539291
Alas2	12.3723319664729	-7.97935724085634	3.28117522867885	-2.43185952737708	0.0150215318547661	0.23475747558007
Fiz1	250.603249691871	0.671894144617387	0.309101040740189	2.17370392221403	0.0297273779193203	0.320434561420089
Serpinh1	127.540634181311	0.619768082394939	0.551969928610749	1.1228294337607	0.261509942058156	0.750781006871473
Myh3	5.52464759623	0.473927529683638	1.10315306674359	0.429611759211828	0.667478081668726	0.936179404554653
Grm5	27.4208435074251	0.238769199390351	1.53782556595592	0.155264163033947	0.876613066712518	0.978787217222016
Vill	17.5164763233296	0.151958461939075	0.558280544736329	0.272190144134153	0.785475819692954	0.960260451021047
1700123O12Rik	44.2615282890315	-0.0131645454970219	0.610835320358639	-0.0215517096969649	0.982805554652602	0.99794223396608
Wnk1	901.645649925299	-0.67459445219957	0.239235820764312	-2.819788650564	0.00480552889290128	0.133883508542602
Tex14	381.138214035821	-0.394911820635422	0.426132779347336	-0.926734200641096	0.35406455572767	0.816999372595434
Zbtb37	162.800058678467	-0.282824042751711	0.251198919127018	-1.12589673448675	0.260209231743725	0.749776533755519
Egfem1	32.2130485079421	0.985237173175938	0.99406857809063	0.991115899738371	0.32162899004609	0.794499385096815
Eya1	1112.27752661297	-0.170520528877427	0.303897706372086	-0.561111602035738	0.57472145941247	0.913588136394978
Adgrg2	1.85711536589084	-5.25566047645254	2.21199851973656	-2.37597829725423	0.0175024922206971	0.251746488810273
Nkain3	49.9688195910314	0.827206200205602	0.814380865700595	1.01574857053398	0.309749132313428	0.78896149713043
Cd2bp2	320.174950783158	0.509695034980217	0.186572747091345	2.73188363748898	0.00629733778345514	0.152347133299742
Sapcd2	34.1904078372491	-0.0731977860100297	0.436564142477472	-0.167667884024183	0.866844563293386	0.978726457464795
Kcng2	7.30783040864218	2.81696509389092	1.67245461366538	1.68432976947411	0.0921179552150123	0.508225471778165
Tecr	747.425877454224	-0.0418849690493977	0.264146791523318	-0.158567018012408	0.874010015781297	0.978726457464795
Tfg	252.017433481292	-0.111714010056405	0.208602307132657	-0.535535831755505	0.592279387091692	0.919125148481834
Gm12530	3.1655695063292	-0.0968920391967746	1.6316375043532	-0.0593833121255593	0.95264680459572	0.992578911999369
Trpm3	151.294866227353	0.603510213733512	0.361656806844685	1.66873732862629	0.0951694478383287	0.513798074998252
Trpc4	9.14320112254349	0.340315912716044	1.21461654466101	0.280183827737193	0.779336473565477	0.959840352611725
Mtarc2	399.347973744748	0.174474270746764	0.331807719944067	0.52582944958657	0.599006710940166	0.921297759761722
Itih5	9.2518255563299	0.811149478644855	1.07494074382062	0.754599249593816	0.450489474072617	0.86844594851302
Adcy4	5.97858374464648	-0.449870665266983	0.817134921271446	-0.550546370686242	0.581944680957629	0.915997208455771
Mical1	99.6416729826955	0.60363699430154	0.33098853325737	1.82373989926764	0.0681914037831203	0.455928952358606
Zc3hav1l	101.091263636956	-0.407298171087758	0.393787233315506	-1.03431024835035	0.300991147340291	0.782265631903895
Wnk2	182.619009228002	-0.080641784706692	0.33161996035142	-0.243175304107857	0.807869597199709	0.964372218438251
Sec22a	223.14699533663	-0.650155762685514	0.250462460427313	-2.59582119243054	0.00943651588155964	0.185709724099911
Ahsa2	75.3457573763683	0.33477172304583	0.419472987309659	0.798076951731573	0.424825835646838	0.857831144033052
Tfeb	863.617527731551	0.218441836344837	0.281864458501197	0.774988934420439	0.438346198296016	0.862694052646319
Tgm1	258.667129388174	0.8848288404509	0.266297925872726	3.32270271182583	0.000891498701372201	0.0406116149366044
D7Ertd443e	3.34140565023605	1.2413278877224	1.50428350631309	0.825195438567843	0.409260642694544	0.848846094640523
Tlcd2	7.20224725036607	-0.507417675939551	0.834979806410597	-0.607700536041504	0.543386107459676	0.899828063447747
Cbwd1	236.592314311489	-0.411518386860599	0.268043356627059	-1.53526799559208	0.124718012168635	0.574167408165921
Lrch2	6.89438642359501	-5.43006534130681	1.31516278243337	-4.12881615404284	3.64635806289066e-05	0.0031058614458601
Zdhhc6	161.202295310786	-0.273435366685565	0.228799023926751	-1.19508974292261	0.232051969035682	0.725789198485309
Cbx3	582.855624204847	-0.357034748641209	0.219035573169883	-1.63003088253749	0.103094970130607	0.531028391028643
Fndc4	3.24695388155018	1.52010590850841	1.50797495893074	1.00804452985497	0.31343308526436	0.791375833889526
Slc25a28	198.6074016464	0.320076764277167	0.219711452040579	1.4568051018936	0.14517018718944	0.610395070639947
Gbp4	8.14173252071495	0.525402004211126	0.719248349517844	0.73048760496056	0.465092186770729	0.874359076685298
Cdkl3	70.8802300904347	0.249496099976023	0.352689141724736	0.707410777536065	0.479311241250988	0.878970177104582
Etfrf1	103.166491448284	-0.424696167556416	0.339836834892744	-1.24970610584475	0.211406926052009	0.706912740123486
Gm10549	1.72580806870898	-0.750019502320758	1.89323193077468	-0.396158278406947	0.691988267719136	0.941988051055689
Atn1	19.7639667561148	0.0173147500462027	0.502880692974987	0.0344311290691447	0.972533360774174	0.995543977347323
Zfp111	209.007970212578	0.0833656915525137	0.294504387108066	0.283071136464678	0.777122306831681	0.959763033557652
Sema3b	36.3198437441669	0.748142929957597	0.413636808951071	1.8086952460899	0.0704983619527651	0.462466992128167
Rbm43	23.0246886250776	0.361295246823265	0.543928772505588	0.664232644209961	0.506541423183329	0.88790669952005
S100a3	3.09009400381827	2.04999851284995	1.50367467916999	1.36332581857501	0.172779848533647	0.653478640823143
Kif18b	398.507874472408	0.206187047275623	0.187229626598286	1.1012522484917	0.270786887524226	0.759672816827747
Hsh2d	12.1700099159897	0.0026856693405215	0.781313472487051	0.00343737748687805	0.997257374974513	0.99989752608559
Sgsm2	127.000958766796	0.355602406811573	0.266555243315517	1.33406644862226	0.182182080379786	0.666553535410045
Sem1	555.075888461522	-0.640514988745238	0.249619988226309	-2.56596033553427	0.0102890593106277	0.192305458246863
Shd	3.36151391248801	2.13361069357986e-05	1.1726758180483	1.81943778556878e-05	0.999985482986816	0.999989305632852
Gjb5	83.9094179495835	1.10340915995809	0.392534602617921	2.81098571335916	0.00493899789237059	0.135290892949023
Rnps1	553.638218962239	0.256326223459404	0.194990917080128	1.31455468438087	0.188659608302535	0.677713681401013
Gpr83	8.69009017776386	0.607650879774836	0.904104469053777	0.67210250648445	0.501518440955065	0.88643835931836
Rab23	290.978431774142	0.188175523105122	0.223045283882947	0.843665106157882	0.398856571534182	0.842714515051151
Ext2	389.849865194269	-0.105932585948411	0.183397667905062	-0.577611412175906	0.563526500359503	0.907240534423686
Scin	3.37433758694706	0.938346271063898	1.55508351669177	0.6034057084343	0.546238825634493	0.900453990721988
Clec11a	10.7551205421561	1.68053740649695	0.745809250302047	2.25330727101648	0.0242397816272177	0.29041566940038
Map7d2	16.0713758472157	-8.35655253604603	3.53514968157242	-2.36384687743379	0.0180862862117128	0.255205457037404
Ola1	547.449790607823	-0.424350648403096	0.199262816039421	-2.12960278710076	0.033204420766882	0.336238450292005
Lrrc46	7.41448840071753	-0.115323882896644	0.739184316749947	-0.156015056439105	0.876021153227013	0.978787217222016
Tmigd3	3.63344552507612	2.79753497180227	1.6015372900984	1.74678103912922	0.0806753267986403	0.487030009030994
Dpep2	2.05805015611817	0.228316391713098	1.77471352498826	0.128649716418095	0.897634825133139	0.982723251454502
Slc25a51	64.5412338914604	0.295746587502157	0.342702521607912	0.862983400631415	0.388146593573268	0.836506066996809
6720489N17Rik	121.015197539161	-0.357264070266838	0.346956955840831	-1.0297071848611	0.303147481791822	0.783353063356028
Zfp703	1.85494729969755	1.59126652183115	1.91086011879031	0.8327488266585	0.404986400929534	0.846408440914631
Slc35g2	5.25446359282308	1.26605620545055	1.02660011969637	1.23325156617458	0.21748192192711	0.713309563958364
Clasp2	1253.14283154927	-0.352367799626542	0.194262164705989	-1.81387765425059	0.0696965637004759	0.45991048808168
Pak6	11.0314430907231	0.728114101200512	0.646619249333892	1.12603220821306	0.260151886587971	0.749776533755519
Smim19	83.5855992625374	-0.984658826242477	0.382345487892373	-2.57531174663594	0.0100149774605526	0.189560783504834
Heph	1.24265850828499	-4.01378718213812	2.2749340514636	-1.76435320380202	0.0776725316471427	0.479484538566856
Sh3d19	239.480656125812	-0.868268615084295	0.296222799451876	-2.9311336490335	0.00337727449639304	0.10745515002726
Dab2	124.769782471583	0.337184390063787	0.225753320881993	1.49359658917284	0.13528109148054	0.592656568463101
Arhgap44	758.259696228019	-0.438005684288366	0.262227264562134	-1.67032854123596	0.0948543792431318	0.513712787793685
Ppp1r32	2.80870745812737	1.05107731566199	1.30955710911588	0.802620449574442	0.422194144970823	0.856993338070527
Tead3	41.9938075317967	0.437891542218264	0.47711386810505	0.917792526042965	0.358727495868668	0.820048849236259
Gps1	101.520480069433	0.899587709901563	0.276607852539218	3.25221320234941	0.00114510092805864	0.0490235093651071
Cdh16	4.16873906419222	-0.447154427418743	0.945084640382202	-0.473136911036782	0.636115504425447	0.932923770009305
Shmt2	216.493566919895	0.257082558004419	0.379092473984144	0.678152629363914	0.49767492414527	0.885253325685077
Ncor1	2028.46262654985	-0.154966498965739	0.144078408579107	-1.07557059030572	0.282119346227578	0.76883515884116
Dhrs3	38.291648324138	0.29521533182608	0.469029800638157	0.629417003833047	0.529076088809774	0.894223889664638
Rs1	0.514459189503116	-3.42618438354204	3.8780232120263	-0.883487332648488	0.376973023682565	0.831865474675612
Rps7	1118.19931953922	0.321534205109776	0.308413557898834	1.04254238140609	0.297160286944269	0.78072942802477
Klk5	1.48000650772722	0.128386712443404	1.90802972571089	0.0672875850482728	0.94635276018542	0.991487085283136
D030068K23Rik	37.3837800946784	-0.815207342424365	0.603584037538423	-1.3506111688258	0.176820021160265	0.659456015063849
4930547E08Rik	2.60677481523212	-0.562596449999893	1.25095918156293	-0.449732060239561	0.652903651237186	0.934924693318871
Mpig6b	4.74094102219928	1.11257852328044	1.05384091395544	1.05573669473938	0.291088527505218	0.776830819996241
Lgi1	33.2798086633026	-0.303305897809317	0.408602399497299	-0.7423008239366	0.457905092731951	0.872083368643103
Cep131	50.1999643039583	-0.489175605523054	0.373915285785061	-1.30825249493611	0.190787682110275	0.679325441591864
Masp1	18.1937459645569	-0.156294079422687	0.838111586833302	-0.186483616117543	0.852065525944322	0.975353989419989
Mapkapk2	163.250374516774	0.178333751069603	0.209444286301918	0.851461523340538	0.394513028247946	0.84118396094633
Ppp2r5c	1269.64447805932	-0.151199581897003	0.169560837985067	-0.891712872463627	0.37254685211825	0.830060048972507
Tbc1d21	1.22529219959219	0.956522851100696	1.84600633005461	0.51815794752578	0.604348072449226	0.924116617404544
Commd4	58.7445460707913	0.512090913496391	0.422378476856254	1.21239821997528	0.225359981972336	0.718848672747335
Utp23	138.883559987527	0.124629496802453	0.236225434704139	0.527587120153023	0.597785934434572	0.920640632612647
Ppcs	39.1572180483311	0.770157957402466	0.549180590360252	1.40237650587261	0.160802845300065	0.63844858753029
Mrpl19	168.363589604606	0.0105274580815467	0.264164065191841	0.0398519687903102	0.968211144008374	0.995138041383555
Hormad1	54.7124354132659	-0.84741506936934	0.377292455238436	-2.24604297701581	0.0247012552458105	0.292178831741486
Tctn2	66.5866237750094	0.200947715798113	0.380675640731011	0.527871222367244	0.597588719595443	0.920640632612647
Tppp3	1.74117829041246	3.98715100703949	2.09385523564273	1.90421521945169	0.0568821603877121	0.419409761488117
Ooep	131.052814326364	-0.0762862827290517	0.283002253052819	-0.269560690440206	0.787498245606683	0.960260451021047
U2surp	1388.67296819824	-0.246479120647441	0.20763473973175	-1.187080355464	0.235195926217076	0.727381652298422
Plekhj1	60.5959761873903	0.630775681968357	0.331189979759829	1.90457356960431	0.0568355249720709	0.419409761488117
Cux1	1729.47805760503	-0.104493353220164	0.142202073479195	-0.73482299282684	0.462447302076464	0.873147131637528
Gm45927	9.26068327846913	0.296874436732541	0.837226953577026	0.354592545622372	0.72289486147149	0.949957618682584
Mpv17	160.246446662333	-0.145480928463403	0.309701364528178	-0.469745842692813	0.638536611262418	0.933828706892786
Ankrd23	20.2196166410671	-0.829431475711953	0.518106570548313	-1.60088970659871	0.109401349845351	0.544241350261639
Hsf3	0.653335734597153	-3.75089684056112	3.40715810063915	-1.10088722911258	0.270945740931372	0.759672816827747
Radil	58.1743544335597	-0.183076658811581	0.422416093923784	-0.433403607118751	0.66472158046935	0.935973412815343
Gm10653	6.6162504739392	-0.262714242886514	1.13622446962176	-0.231216850112346	0.817146340151412	0.966758047421057
Nanog	982.67051392162	0.0682340981723254	0.345846659590487	0.197295813853228	0.843596055027512	0.972980814065459
Nit1	39.802210174433	0.561506822771834	0.384825722637424	1.45911977745021	0.14453214368534	0.61013904951731
Rnf25	61.8091915407483	0.177450740949883	0.306052732237179	0.579804465893038	0.5620464856321	0.906748369934631
Tmem33	377.066931255692	-0.0435333521306132	0.267158361145139	-0.16294961514217	0.870558105611503	0.978726457464795
Osgin1	5.34674962831899	1.8294785678459	1.16776495693969	1.56664965580088	0.117196604370873	0.562690595179312
Nfix	42.2886898484512	0.0502946669154044	0.40582371951373	0.123932299905163	0.901368878459504	0.983650516370394
Stk35	539.240044001936	0.112336400200269	0.185416126337379	0.605861002596205	0.544607057264503	0.899978186335815
Pex26	82.78013336359	-0.277358277452719	0.398466287480106	-0.696064601115261	0.486388373955383	0.881912102434633
Stard7	287.31571805917	-0.135314750613511	0.223193853262789	-0.606265578712826	0.544338411895153	0.899978186335815
Stat5b	58.4131964488238	-0.791243333646299	0.378048662581358	-2.09296689014478	0.0363521102977386	0.352147539473591
Ubac1	261.292261493745	0.0968170697782691	0.242113752457991	0.39988257087985	0.689243010087611	0.941327198882685
Stat5a	28.9723419846909	-0.0738822892558829	0.628452135638903	-0.117562317105935	0.906414464422618	0.985046525575321
Eva1c	4.01496598698623	0.556257404577446	1.31090955371544	0.424329354379086	0.671325634135566	0.937836337733094
Dab1	1018.72192972799	-0.567009122006811	0.3974810450319	-1.42650606637432	0.153722317086346	0.62627617502797
Gpx6	2.71269410108959	-0.357827432889656	1.32647300091852	-0.269758549659041	0.787346013518492	0.960260451021047
Clba1	23.506140841916	-0.0523480021206201	0.605338038401672	-0.0864773049102271	0.931086996534491	0.988252644166995
Mical3	748.892605717921	-0.61738601967507	0.179601855652978	-3.43752583975506	0.00058705470388345	0.0294499773843863
Gm10516	1.98541126896863	0.570162860948547	1.6337219195565	0.348996272941803	0.727092107631721	0.950686494833666
Cilk1	378.960802595609	-0.0377449695546193	0.181052054756745	-0.208475786730685	0.834857486680986	0.970641819968573
Slc38a10	500.577286338984	0.175487553990727	0.197441808383888	0.888806456075019	0.374107105574688	0.831383014617263
Zfp451	621.959346684792	-0.0253653301829371	0.277616146981524	-0.0913683532414462	0.927199906996377	0.987886033208466
Bloc1s4	31.4768955847106	1.16999591374534	0.444561687411097	2.6317965467488	0.00849347080793646	0.176271854813443
Abhd17c	654.072662345899	0.311575020045159	0.224596475188287	1.38726584993801	0.165360712384971	0.64515579199003
Acad10	47.0969085023595	-0.65191933911016	0.394219717099057	-1.65369541611829	0.0981894144933871	0.52147200538466
Snx10	651.372983212857	-0.480295652798944	0.235856121238127	-2.03639256966337	0.0417109509674217	0.371705203488877
Sh2d4a	39.2976420911404	-1.1637625670225	0.382204587251956	-3.04486813041657	0.00232782351511265	0.0851795280870202
Metrn	8.46156029475483	0.978809093035277	0.986036861977184	0.992669879574873	0.320870858094525	0.79417035542526
Rab43	60.9225419746693	-0.622411617755736	0.289183367744386	-2.15230779906366	0.0313731199757988	0.327082244755584
Abcb8	166.96803154449	0.142584651782734	0.229113630626076	0.622331597614281	0.533723848243865	0.895633489890468
D14Ertd670e	2.01680968399512	-0.633838371224506	1.34763765943524	-0.470332931694808	0.638117172912795	0.933828706892786
Optn	624.153182790277	-0.180528448060249	0.30300078704414	-0.595801911346027	0.551307566716081	0.902459993539291
Sidt2	112.710850692085	0.128993600497481	0.323309849655487	0.398978257652632	0.689909224847902	0.941327198882685
Pum1	4360.13647839113	-0.176135261665214	0.155572852345795	-1.1321722203416	0.257562036762792	0.748430978894582
Oxr1	1287.83494141621	-0.232287901942041	0.145016016991115	-1.6018085916418	0.10919794258476	0.5435785809021
Gm11545	7.20581143708524	-0.546646912713816	0.774400433206109	-0.705896961408755	0.480252217343015	0.879390468235601
Zfat	422.9574699282	-0.205868588354285	0.19760513052847	-1.04181803277939	0.297496051995234	0.78072942802477
Mecp2	48.0075207836917	-9.93456518005364	3.19158657177327	-3.11273561178505	0.00185361990627879	0.0726956833268185
Efcab12	203.19314866225	-0.575427549247932	0.228398608754322	-2.51940041310363	0.0117554888874197	0.205614187449051
Gnb1l	557.163232075266	-0.647262889308885	0.214481851342889	-3.01779794074099	0.00254618613251594	0.0897420862309605
Ap1b1	343.407454200673	0.0753159802296336	0.158390659582055	0.475507712565687	0.63442513730913	0.932321743648944
Tbc1d4	450.844116380119	-0.191744510259286	0.314745874909784	-0.609204204230621	0.542389093964261	0.899376159133692
B4galnt1	1.35885957948513	1.73696791073152	2.01201211686289	0.863298931539132	0.387973131504543	0.836484567183121
Oxtr	5.0171233587328	0.838798922917658	0.985658069839759	0.851003962311214	0.394767151737184	0.84118396094633
Prickle2	429.277510071951	0.269353170146398	0.385175539446673	0.699299780389325	0.484364704253531	0.881762057094513
Gm2381	1296.47725477432	-0.320093306047408	0.272397499055988	-1.17509634690741	0.239956172014117	0.732826996896742
Gpr161	26.8452645836091	0.0453216426139049	0.438671873869587	0.103315588059285	0.917712504341138	0.987004213642931
Carmil1	565.596365367313	-0.234408857451082	0.188316558574926	-1.24475967076372	0.213220104595293	0.708933772048525
Myo1b	636.504625201247	-0.233059395034831	0.145248354381489	-1.6045579037867	0.108591131867498	0.542873217150565
Rngtt	1588.41648075443	-0.341388646142401	0.196627862615095	-1.73621704270203	0.0825254649286739	0.492562574249465
Larp4b	1605.1746115746	-0.136088656184019	0.157826894918444	-0.862265308167802	0.388541538604436	0.836632170745074
Sh2b3	98.3979951531362	-0.256060063467502	0.320236711858901	-0.799596217376614	0.42394477977994	0.857831144033052
Ap4s1	98.3307193364345	0.179528852122631	0.239490900016981	0.749627030128919	0.45347936654759	0.87006954610788
Ntng2	11.0572892875129	0.833361692533636	0.918042342158677	0.90775953816474	0.36400528010246	0.824050713011578
Stk26	2.40249697890775	-5.63694578023287	2.18055373283328	-2.58509831487095	0.00973512337052608	0.189052916837976
LOC666331	2.12696403060698	0.522362668252736	1.67017907094856	0.312758480416154	0.754464161751751	0.956072367494304
Ubap2l	897.135570954891	-0.144956489960289	0.22362077833006	-0.648224601679617	0.516839692147126	0.891703657293759
Tsen34	220.276897591928	0.245524917071387	0.234932592138768	1.04508665586239	0.295982920849765	0.779594892507177
Nup98	1718.70683639218	-0.240201559395715	0.184436276079495	-1.30235528769939	0.192794959822412	0.682262360578692
Nbr1	457.301193867641	0.00602292640835713	0.148660929098539	0.0405145215012404	0.967682930063182	0.995138041383555
Fen1	133.061020022398	0.97329469506645	0.27428804982156	3.54844002755363	0.000387520235660655	0.0217037874451862
Xpo6	1258.61478708688	-0.104890301966584	0.14127690459933	-0.74244479141201	0.457817889851503	0.872083368643103
Mybl2	2523.63942310992	0.338641829393234	0.187707821711232	1.8040901349023	0.071217177988919	0.46398451491835
Vamp2	99.5177211644015	-0.0420556418797022	0.271992291809657	-0.154620712226408	0.877120340376929	0.978787217222016
Vamp1	11.7598718959899	-0.276087104203387	0.61663404252463	-0.447732504473849	0.654346260154429	0.934924693318871
Ahi1	62.3405043558803	-0.74219122061725	0.424789718975071	-1.7471967598651	0.080603213586027	0.486774355607786
Arpc4	246.331175285655	0.423466118338424	0.368328965410779	1.14969540303775	0.250269348371281	0.742432279166434
Vps8	796.723063575192	-0.378355225751527	0.205852818256378	-1.83798904943972	0.0660640189415172	0.449235328802317
Mapk10	32.9848781547029	0.205504417805367	0.522342846730864	0.393428222654023	0.694003228156575	0.942048710883625
Pccb	176.101305413778	0.0723421530722403	0.230824546970156	0.313407538417452	0.753971057690627	0.955805744559801
Bpgm	82.0938521085909	-0.565521946873447	0.31928555693686	-1.77121054988805	0.076525695553526	0.476923551479523
2310057M21Rik	170.354300550091	-0.181427523476905	0.239242841476257	-0.758340447544426	0.448247199130207	0.867425161892442
Ubr7	463.407122298909	0.0455853511936209	0.176429177932711	0.258377620571394	0.796115486555069	0.963030109318318
Lbh	10.195398189622	0.612012522294075	0.762097747529841	0.803063024759971	0.42193830770095	0.856902626626089
Hspa13	74.1623351887156	-0.118114888637653	0.376374398663843	-0.313822855797231	0.75365558428254	0.955805744559801
Tspyl4	31.5339505311243	0.0833731072371475	0.385986689429552	0.215999954196255	0.828987783268309	0.96990340410555
Atp12a	1.60441137134832	1.19299636404673	1.72914130127403	0.689935728889091	0.490234605988613	0.883941188941074
Cutc	15.7315009814815	-0.928028189082893	0.528085283827859	-1.7573452953584	0.0788589716093516	0.48247647650555
Sprtn	182.956100723214	0.0710865582803817	0.353882363619708	0.200876239079191	0.840795347473901	0.972310080898364
Prkd2	25.2992224898012	0.226955879843516	0.566983085994508	0.400286861195211	0.688945244078453	0.941327198882685
Proz	14.7269260051515	-0.424143345071232	0.934554322860868	-0.453845576116795	0.649939977502042	0.934924693318871
Ube2d2a	646.650774400835	-0.221890819564243	0.190203119447679	-1.16659926613497	0.243372239856975	0.735618346445315
Polr3k	40.6068595543809	-0.025110096162897	0.430149668398641	-0.0583752540281543	0.953449725575986	0.992578911999369
Tsc22d4	149.06360640141	0.494532236496157	0.415116384554004	1.19130984682158	0.23353196971551	0.726600483005168
Asb3	352.93490109197	-0.644023518573926	0.254531314252954	-2.53023295174555	0.0113986818919591	0.202403956200976
Wdr72	8.27073190802756	1.80134089495811	1.37660863333562	1.30853523022977	0.190691833257379	0.679302777010816
Eefsec	844.544003468431	-0.99243642910535	0.244347115883104	-4.06158437974006	4.87407948559516e-05	0.00396570626405091
Ccdc57	422.900445192263	-0.233407910174238	0.269718450101558	-0.865376136064672	0.386832374675367	0.835634342565393
Arhgap4	3.84804499319609	-6.31211135618795	1.71822555011987	-3.67362210144506	0.000239136324167955	0.0150416747901644
Mtf2	2027.81547556606	-0.440678227732753	0.187508673138395	-2.35017516980402	0.0187645779466399	0.259624287427537
Cxxc5	411.737563593933	0.122239105179643	0.302353609350639	0.404291866871291	0.685998105522033	0.941278673418736
Nmnat3	20.4393622790435	-0.487647928783256	0.500861265836994	-0.973618768399554	0.33024586389063	0.801804519227905
St3gal6	42.1944151791734	-0.587272582057579	0.39537900770405	-1.48534082643347	0.137453562117763	0.59508819760317
Rock1	1036.13297014416	-0.2062337354919	0.231049540555729	-0.892595306599004	0.372073933493549	0.829889656884788
Atpif1	410.160920784808	0.0773549608834716	0.676234473551533	0.114390738580968	0.908928055346526	0.985389110329265
Hyal1	38.0518578337284	0.43088627319567	0.413885164608955	1.0410768735883	0.297839871796097	0.78072942802477
Kitl	59.6615201293556	0.141895195618293	0.493768653695262	0.287371817867292	0.773827637627192	0.959763033557652
Krba1	180.254448075893	-0.610740793994541	0.228332808469517	-2.67478334843009	0.00747775564586053	0.163522195719331
Pik3cd	74.4042538443721	-0.112211981533915	0.374202872239336	-0.299869375300106	0.764276794911977	0.958228241153081
Nfe2l1	302.84383570784	0.396825509580853	0.271338687070672	1.46247302168709	0.143611631992563	0.608179355295921
Lpp	1522.32125725626	-0.376513056989583	0.273848318796984	-1.37489636103521	0.169163577613531	0.650176533088528
Gucy2d	1.86579738641768	1.90849978967927	2.49213718124428	0.765808481187378	0.443790267031431	0.86619550509459
Wac	1688.32484271716	-0.430561042874212	0.272850818651857	-1.57800898308311	0.114563546099088	0.557279069870458
Setdb1	533.402303718927	0.0887927137084934	0.231968101206664	0.382779844498475	0.701883007164092	0.942667825060438
Chn2	89.7730620089307	-0.786666552034466	0.41862343825388	-1.87917464754417	0.0602206501433515	0.430628995384508
Rnpep	67.1837814753947	0.170840791515258	0.425350110478409	0.401647460072612	0.68794349634843	0.941327198882685
Pcdh15	50.2910404466466	0.814505837456942	0.870687526374048	0.935474338134746	0.349543902220043	0.814411670900686
Kcnt1	4.61325861477301	0.0798373888416808	1.09573589361388	0.0728618906316621	0.941916020173906	0.9913688079688
2810459M11Rik	1.28421030825004	1.52879838785269	1.98334779194896	0.770817097262805	0.440815351658375	0.863881876695154
Gm10548	1.66453516773897	1.31546143890675	1.79421266805017	0.733169184640916	0.463455247561329	0.873147131637528
Yars2	211.593762227013	0.121887109425832	0.240323687647249	0.507178924470981	0.612029281317269	0.926510497863649
Nudt12os	11.3602506935901	-0.14593936665505	0.725200239662905	-0.201240097111506	0.840510839802124	0.972310080898364
Fam49b	1555.49462260376	-0.215150868842799	0.156676559358196	-1.37321670659692	0.16968498748421	0.651415090449945
Cacna1g	9.1105496461466	1.92084132696017	0.992979596743714	1.93442174769673	0.0530612946896507	0.40970935474719
Bcar1	152.604385755439	0.292589421070206	0.305087737221362	0.959033698748476	0.337541768982304	0.805983035200296
Crhr2	5.74783414365169	0.955103350558709	1.17752632681251	0.811109975896774	0.417302517471883	0.854167409395556
Elavl4	277.300921864803	-0.603139813887483	0.333161862953529	-1.81035070623198	0.0702414183832091	0.461151407562827
Gm19466	16.4012483153632	0.269045154239315	0.674826289067702	0.398688015861106	0.6901230992739	0.941327198882685
Gm4262	20.3537531001026	0.894927695285594	0.671412086190911	1.33290376162685	0.182563387983868	0.666586659318638
4930556M19Rik	116.975523149605	-0.0948610289787003	0.439805515141846	-0.215688584414649	0.829230500105167	0.96990340410555
1700026F02Rik	1.31305852464964	0.781963577765773	1.95665841248134	0.399642355956308	0.689419954860997	0.941327198882685
Kdm6a	107.297425370214	-7.49886507127392	0.588128581196195	-12.7503836933447	3.10214649387912e-37	6.3415629701124e-34
Mettl1	57.2322833343602	0.128024431068743	0.300058092456033	0.42666548340969	0.669622994568278	0.937025280497101
Aanat	1.40977993820931	-0.651970208149473	1.66811483329619	-0.390842521831175	0.695913642054569	0.942048710883625
Dnajc2	551.173825994431	0.103683075070747	0.175100697446565	0.592133992512442	0.553760865954263	0.903598972807808
Mid1	19.5590250470416	-8.63959881581094	3.21052406123299	-2.69102447171598	0.00712329694175461	0.160154160983374
Bcl11a	30.5007453668649	-0.0133530903194268	0.656280367408166	-0.0203466246783549	0.983766862358699	0.998109266518653
Tpx2	790.287779515284	-0.289947846055886	0.19309990902377	-1.50154315204879	0.133215134287046	0.588970074650001
Mad2l1bp	35.4963551005543	0.0762127944877443	0.466556667790581	0.163351634965708	0.870241581007205	0.978726457464795
Tars2	106.435257862018	0.0487087692347094	0.247618306460446	0.196709079918088	0.844055204179202	0.972980814065459
Mrps34	25.8148950472302	1.16368744799651	0.672526868926504	1.73032112435002	0.0835729174007754	0.494761049816304
Pycard	59.2451282313696	-0.0644583796093331	0.521761608367959	-0.123539905151234	0.901679576555389	0.983792634264249
Ints12	59.9639088106613	0.250484052598153	0.29821056112864	0.839957014433506	0.400932488431068	0.843523606793764
Mybphl	30.9730564426632	-0.398847519868767	0.45017600128656	-0.885981302265999	0.375627602851371	0.831865474675612
Trnau1ap	181.826155484834	0.143038791289192	0.27556922816042	0.519066632526631	0.603714276048142	0.923591243297354
Rreb1	1103.92827112044	0.0270239249805726	0.152646385936599	0.17703612709047	0.859480012436181	0.977124682290693
Gnpda1	238.357430075357	-0.163740700043403	0.272408645042684	-0.601084815123055	0.547783496701654	0.901279353469495
Ksr1	190.671462139634	-0.231414969611031	0.334668593239136	-0.691475012253911	0.489267078457101	0.88326236903493
Thbs3	15.6103871673748	0.975977855061284	0.755502982371515	1.29182528439226	0.196417657037265	0.687545882531555
Sart1	101.982387806095	0.654764857581651	0.347083794856516	1.88647487230664	0.0592309914035311	0.427477331603419
Cuta	80.5109204761964	0.971954259066364	0.444737147086194	2.18545778205028	0.0288552981889225	0.315551737335537
Syt17	6.98940797510643	-0.0663128841332725	0.984524354656301	-0.0673552500957912	0.946298893493711	0.991487085283136
Amdhd2	159.050143198787	-0.0621036226807269	0.211139354128104	-0.294135704531175	0.768654208708139	0.958707361898483
Gprasp1	31.1167105469651	-7.12400118563271	1.8264720682335	-3.90041616816117	9.60274739875837e-05	0.00713264348657986
Zfp7	207.040921876202	-0.0511641807479663	0.292112815885911	-0.175152126046908	0.860960100610735	0.977428014891699
Fam178b	314.283899444163	-0.340682363925019	0.324508105445716	-1.04984238670121	0.293790583713131	0.778264130057507
Syce2	128.677817331916	-0.220732532548886	0.290797015102197	-0.759060516736433	0.447816356569585	0.867100280381418
Vezt	293.947129916274	-0.276973656608647	0.22523038150188	-1.2297348819539	0.218796400015629	0.713541434360685
Stil	435.498492084484	-0.31354373968208	0.275290569259199	-1.13895561524617	0.254721667128185	0.74520423669814
Tbl2	169.579977331824	-0.154553737273698	0.370801916956684	-0.416809434379901	0.676817801159455	0.939058142034591
Rrm2	796.985939521509	0.810882732615151	0.255763481126548	3.17043984951839	0.00152208342276699	0.0620751927579335
St6galnac2	255.891000009106	-0.00438429258119042	0.372312320946913	-0.0117758460693423	0.990604451379033	0.998788236612374
St3gal1	257.00767390287	-0.109436178379763	0.403438680949162	-0.27125851721083	0.78619220918016	0.960260451021047
Zfp317	373.49144028103	0.064972935685438	0.27539319019945	0.235927895088409	0.813488622014429	0.965926759139302
Pdia6	505.153307214515	0.130101433417446	0.24859324260413	0.523350643221728	0.600730264604304	0.922523833562994
Mrpl1	513.630412787522	-0.304557161109005	0.183213404805669	-1.66230828706035	0.0964509770497221	0.516583952639164
Dcaf7	329.858526530975	-0.0584212436244491	0.216745277771352	-0.269538714869159	0.787515154023859	0.960260451021047
Fendrr	2.048348767471	2.07926988033025	1.97665217570678	1.05191490232052	0.292838594097552	0.77814347700466
Ccdc163	53.9472870261475	-0.368833814457523	0.411392771474571	-0.896549088929049	0.369959574941508	0.827904856920927
2410004B18Rik	95.9441893552153	0.385659237608075	0.307315604146977	1.25492891478309	0.209504566304558	0.704407417217257
Disp3	4.04860280429712	0.774913775823728	1.26812344767705	0.611071246449401	0.541152414406813	0.89838661914618
Ccdc34	40.6301462368437	-0.214585786620114	0.430978310086801	-0.497903912094544	0.618551769801728	0.928202605570761
Rabggtb	1506.58571193377	0.480476899124653	0.295079976215492	1.62829381134886	0.10346260109764	0.532084081242393
Pex11b	3.25136191548577	0.366276475696239	1.20831169191062	0.303130788312634	0.76179019162932	0.95796361352602
Dand5	73.2510375792267	0.0822415420094827	0.335795601345087	0.244915483347757	0.806521872758734	0.964372218438251
Mir22hg	30.3648038900285	0.397394915160648	0.453431910540029	0.876415854118776	0.380804002586671	0.833116607800709
AU019990	3.26341386945919	2.88929259334659	2.05829753143426	1.40372931960584	0.16039946816939	0.637642166530403
Mrps12	60.9204517136045	0.764713426961505	0.352787318177824	2.16763298326967	0.0301866221399982	0.322069159506054
Exoc1	445.974679357845	-0.218750782882146	0.174307680450789	-1.2549692722456	0.20948991489779	0.704407417217257
Gm10649	7.70818534593625	1.65776727999236	1.36665115058203	1.21301422040757	0.225124383696904	0.718377399215449
Nkx6-2	11.5226010558247	1.36018208657825	0.858476052956765	1.58441471010578	0.113099376583839	0.553584435337997
Lrrc75a	615.730450842299	0.660023294700379	0.411930677461346	1.60226788344093	0.109096384475481	0.543314424134067
Slc23a2	1169.53109520881	-0.134532760705137	0.168275969842113	-0.79947695937432	0.424013901464918	0.857831144033052
Atg13	338.826904573201	0.0547571782996282	0.217409124932162	0.251862373838789	0.801147443527776	0.963946828388262
Setd2	937.376679446148	-0.0922597195133961	0.203771108918555	-0.452761532304716	0.650720466115096	0.934924693318871
Nhsl1	432.598738557205	-0.368039051613427	0.204186349730952	-1.80246648269278	0.0714720434764998	0.464466032833735
Cops7a	239.433943141758	0.072148812112292	0.209011362858206	0.345190860083707	0.729950889558075	0.951616904472955
Cops6	50.9110137431835	0.871932104865987	0.323308986964405	2.69690030287338	0.00699882208029511	0.159628278268082
Rpl21	2625.24631242641	0.17539625603357	0.59724328599159	0.293676396449335	0.769005192288662	0.958750536213253
Derl3	21.3815231076143	0.465547552727562	0.601212738887619	0.774347452432447	0.438725349219666	0.862694052646319
Kctd18	160.599817157313	-0.388354401945969	0.289642095801772	-1.34080787142127	0.179982839903211	0.665033746899484
D330050G23Rik	3.39419110451046	-0.998831733868918	1.51367044356307	-0.65987397594799	0.509334705819287	0.88842367998905
Inppl1	73.7924992655198	0.332576077350726	0.412542486648828	0.806162002978927	0.42014944454819	0.855747698747248
Trp63	8.46660872392161	0.922060457757497	1.24835643930608	0.7386195390397	0.460138056171901	0.873095913807783
Mocs2	66.1553016684343	-0.161648932597664	0.305428992722951	-0.5292520895169	0.596630586376099	0.920393411682971
Rnf34	147.03842234276	0.114533239300977	0.255490985230384	0.448286812146028	0.65394621708788	0.934924693318871
Ttc39a	36.6477418458064	-0.197873915012649	0.556188777573329	-0.355767543307831	0.722014657539214	0.949808375425112
Tmc7	306.134245448755	-0.194943181330798	0.242841799129706	-0.802757935534303	0.422114659402159	0.856993338070527
Nkd2	35.4490886171669	-0.449428673459788	0.599201986227062	-0.750045366654511	0.453227382022887	0.869758343769337
Matn2	237.435687531495	0.353412713755253	0.250516964438635	1.41073365848572	0.158323162453581	0.6339904502365
Tmub1	1.18284326414963	-0.296320840459736	2.08702374201444	-0.141982496171184	0.887093831640234	0.980824691451931
Folh1	3.31981826018554	-0.432767686735317	1.80618123650005	-0.239603688705082	0.810637504893394	0.965352665875283
Stk32b	13.7239963286484	1.82198389343921	1.01150415558519	1.8012618963341	0.0716616105706424	0.465032781812611
Sdf2l1	6.56970824415509	0.279467815954423	0.840276941968328	0.332590128320999	0.739443696013406	0.954330521407146
Ulk2	47.573388237769	-1.03011666404666	0.56461688684124	-1.82445245272359	0.0680836983314224	0.455928952358606
Rhbg	2.03442195936548	1.39256051767484	1.60162580481077	0.86946683394588	0.384591841090548	0.834699367123095
Gm14204	1.50514618613093	0.660960660183189	2.28978282793532	0.288656483977205	0.772844266459396	0.959763033557652
Ralgps2	456.959349530119	-0.466769643134084	0.162465536936677	-2.87303788812772	0.00406545356974874	0.119867844836421
Vmn2r95	2.25208115815841	-1.01019057166531	1.85394448619471	-0.544887173908193	0.585831118161484	0.917147181611704
Tiam1	1158.98344659723	-0.067604573455029	0.334266683170245	-0.202247417582438	0.839723305112298	0.972307966763331
Ypel1	91.351188377154	-0.215834761043797	0.339775633435463	-0.635227308272512	0.525280175218762	0.893168384651414
Klhl22	82.4964626627367	-1.57202985026456	0.644502378704596	-2.43913739065515	0.014722369699489	0.231955331469598
Ndrg2	19.9073712175343	0.0847837519243652	0.543576486237139	0.155973913646032	0.876053583433304	0.978787217222016
Man2c1	175.868641985073	0.0660820285793429	0.263300674418962	0.250975538612536	0.801833021385609	0.964030818842874
Setd6	87.2024090622572	0.398694212290451	0.352368852052879	1.13146837459578	0.257858007113083	0.748625927272742
Sis	2.56864683889422	2.44611272858095	2.0805597837867	1.17569932267408	0.239715049388014	0.7325822560223
Porcn	4.6607807683238	-6.58200739758554	1.53184655960974	-4.29677982843296	1.73297165974763e-05	0.00161948677277215
Gm12250	4.81701907212781	-0.430896533362679	0.872083633896816	-0.494100011299675	0.621235549899467	0.928503580977507
Satb2	361.662411959349	-0.574245174530943	0.235397140678986	-2.43947387327889	0.0147086662279576	0.231955331469598
Mark3	921.342114574235	-0.191202853894733	0.172932311969924	-1.10565140612927	0.268877430479601	0.757749698098121
Itgb3	22.714379536162	0.679080778739307	0.607106142056281	1.1185536295832	0.263330615187761	0.752228625463869
Zkscan3	424.25073701922	-0.172604057743041	0.243630999796318	-0.708465088134691	0.478656485061094	0.878491703596888
Ripk4	45.3335971054838	-0.0269221423281876	0.530451254131167	-0.050753282452473	0.959522118066857	0.99335621214453
Pde1a	14.0503847915934	0.320238130074322	1.00452366321581	0.318796004316248	0.749881208412694	0.955805744559801
Enpp4	26.2053915964353	-0.571275701477783	0.512674722219305	-1.11430440534458	0.265148617725057	0.753735528294034
Fbf1	113.605289998803	0.0492103311459217	0.24974212332442	0.197044577385916	0.843792653846062	0.972980814065459
Atraid	44.0227052189993	-0.00983704464306572	0.457707675242263	-0.0214919809633059	0.982853200251262	0.99794223396608
Dock9	797.043624537473	-0.0728658032730679	0.171264806496781	-0.425456956181114	0.670503593470605	0.937609926462881
Wdr76	801.757879123061	-0.0849956440959975	0.180759153634509	-0.470214881996278	0.638201502736492	0.933828706892786
Crtac1	158.07199450271	-0.056575136001858	0.406542085046891	-0.139161818868845	0.889322278998124	0.981468930040611
Paqr7	15.2445012907381	0.434814819296474	0.670643706372575	0.648354431965567	0.516755735790235	0.891703657293759
Phf23	84.850985788153	0.851981670862725	0.346160204550257	2.46123517279997	0.0138459574689118	0.223421669149149
Tpm1	245.080174135611	0.171919238923192	0.246642573128636	0.697037971759754	0.485779030716885	0.881912102434633
Gramd4	69.2041428062424	-0.1733471716302	0.42959799332363	-0.40351019866057	0.686572933582878	0.941278673418736
Polk	375.411133384425	-0.279144489086035	0.274559436508152	-1.01669967215914	0.30929632175967	0.788500708660583
Syne1	826.588192449391	-0.113650731167368	0.232358683286178	-0.489117641570525	0.624758412405127	0.929627282235271
Dbi	282.329293864248	0.532815455867832	0.17438320057875	3.05542881481417	0.00224738945290103	0.0833616120769324
Daxx	46.4675025093751	0.642492611002988	0.41573214269822	1.54544848717501	0.122237819816828	0.5705129295903
Cyp1a1	4.03414215262967	-0.106311060821984	0.969454490881435	-0.109660702819918	0.912678467001954	0.985796423575058
Cyp46a1	2.45062629418991	1.02404928528072	1.65515760802611	0.618701977572982	0.536112706987866	0.89620639988547
Eif4ebp3	34.0621727842891	0.238596875886225	0.394728770067855	0.604457779566483	0.545539331191717	0.900453990721988
Mprip	426.911844116156	0.130002679586018	0.178737750719436	0.727337560547479	0.467019194169701	0.874447060389678
Grin3a	56.4595652732849	-0.327961331861325	0.498412664837326	-0.658011633729987	0.510530655651194	0.889749778480811
Epc1	822.0408111567	0.179036054725031	0.175926619622711	1.0176746140464	0.308832615322679	0.788500708660583
Dnm1l	857.993335289664	-0.310187797921172	0.225401381074667	-1.37615748600235	0.168772881138245	0.650009935644788
Klk1	6.66239033000488	0.289100247784189	0.915276148844963	0.315861227400081	0.75210784244288	0.955805744559801
Rfc1	1219.94300191234	-0.0119776408949504	0.147962957675968	-0.0809502667632588	0.935481504006034	0.98986036748992
Rbp1	6.85556425503993	0.209979539761995	0.845279403983677	0.248414357160949	0.803813826259623	0.964269165504852
Zfp850	316.73702327483	-0.135343129473913	0.206696069445039	-0.654792951976772	0.512601069054271	0.890301389476801
Tnip1	680.813985932814	0.339961788059074	0.223642660710523	1.52011153408299	0.128482946233879	0.580888412231888
Smarcd1	195.696986689419	0.637369769522603	0.251148560040547	2.5378197247864	0.0111545426983367	0.199367640752567
Kis2	2.23269801029991	-5.52873570433257	2.12778415436595	-2.59835364079965	0.00936719677983872	0.18537023303135
Lpcat1	754.898134894029	0.099575367017926	0.246734142719362	0.403573522174368	0.686526359587007	0.941278673418736
Dnm1	2.22694425534142	-0.995360805493483	1.32916608245696	-0.748861123249221	0.453940914469857	0.870412676191821
Secisbp2l	232.222645209931	0.0178211471942524	0.176982094134768	0.100694634004511	0.919792871168147	0.987227248296427
Rragd	189.079130961917	-0.129278121347943	0.239555807584213	-0.539657638241546	0.589433159247764	0.919125148481834
Lrp8	216.126031847595	-0.125970997186048	0.263608417577112	-0.477871679303254	0.632741539657008	0.932321743648944
Ampd3	40.0702904686535	-0.637756405179825	0.608890408260182	-1.04740754087772	0.29491165524443	0.779384536969353
Mgst2	33.1559657739979	0.462894955455712	0.497781972148193	0.929915065943581	0.352415061777217	0.815427900776036
Sh3bp1	111.643001047336	0.561300901238618	0.377892677527062	1.48534474103013	0.137452525669896	0.59508819760317
Usf1	207.755674356089	0.430342977181687	0.322150663946042	1.33584383130052	0.181600323113116	0.666553535410045
Adamts10	8.78906013215877	-0.0442602159167692	0.769941733463467	-0.0574851498407175	0.954158735256868	0.992578911999369
Col26a1	37.9438087101868	0.918847165646519	0.47582599304569	1.93105710716877	0.0534759905977705	0.410777994474372
C2cd6	4.51170539878478	0.464025003027312	1.41929746956175	0.326939921319379	0.74371332595158	0.954754441655795
Itpa	350.61270822792	0.497455077748825	0.265969093411357	1.8703491874503	0.0614353432060938	0.434426320689531
Rint1	277.75082447537	-0.0849516567419557	0.196876925108772	-0.431496259376363	0.666107571892055	0.936041316198051
Vasp	437.992600385197	0.32362366337401	0.320407267633672	1.01003846062573	0.312476863830176	0.791130658722587
Pla2g4a	8.41707335526549	-0.160335833262269	0.873093846884247	-0.183641007017114	0.854295091214555	0.975773220065039
Igfbp7	16.3327117418366	-0.543586247550085	0.58042056487873	-0.936538572963312	0.348995962134411	0.814359724057558
Rgl2	27.1559483866103	0.81216119768116	0.503742246134446	1.61225548167425	0.106906356503033	0.540614271567902
Ptpra	332.501973678451	-0.454197190745598	0.193361724367189	-2.34895087035472	0.0188263907068031	0.260173210747787
Rabggta	205.665617630884	0.391230061745885	0.258639131117095	1.51264837635401	0.130368999056194	0.583485115097153
Ccdc186	253.663388673053	-0.0755086919037392	0.236240997526539	-0.319625690266807	0.749252097171284	0.955805744559801
Slc16a11	3.99151525424066	-0.483601059744477	1.02991658695602	-0.469553618098129	0.638673968851401	0.933828706892786
Timm10b	27.0316035480623	0.519839538988888	0.422421995019426	1.23061664666629	0.218466276223148	0.713541434360685
Arvcf	228.650323863931	0.449759801143768	0.252436018639281	1.78167839743366	0.0748016916673106	0.47430893381277
Kcnj15	2.76604462810898	1.03791407775334	2.35951030651626	0.439885375743827	0.660020128297618	0.935403356516996
Palld	216.471592617302	-0.0456205156406069	0.280564075787545	-0.162602840411945	0.870831150434636	0.978726457464795
Csde1	1155.93847499637	0.110636496394168	0.162810153430205	0.679542977284872	0.496793886168414	0.885253325685077
Dctn6	153.185693853561	0.0457219267156988	0.245157853715469	0.186499946963819	0.852052720444093	0.975353989419989
Fgd4	244.733386679564	0.0478354338244443	0.349142558193857	0.137008315663095	0.891024222150383	0.982060259404728
Tpk1	508.600726658556	-0.980882269426683	0.325677897146056	-3.01181712981519	0.00259688988442956	0.0907468742947884
Mgme1	366.26543969638	0.108697803243184	0.203980792372878	0.532882542413523	0.59411489061107	0.919731026762427
St7	583.169302061119	-0.624051121623532	0.240752771215596	-2.59208281787415	0.00953968036756793	0.187064667543412
Azin2	48.54529991472	-0.313296228540009	0.314127771001909	-0.997352852760366	0.318593267714773	0.793832475591519
Rgs21	2.10883666725105	2.09960935453744	2.38825999275914	0.879137682205102	0.379326628428899	0.832246499726291
Ddit3	125.419617282473	0.125176454377241	0.271000373615166	0.461905098902181	0.644149377329681	0.934924693318871
Ltbp1	297.147283807146	-0.375135914020317	0.343827407547706	-1.09105878642984	0.275247016130884	0.763885559205731
Cc2d2a	185.904109454208	-0.158424842815479	0.214403629694602	-0.738909332090788	0.459962055246773	0.873052396878566
Dmp1	4.03787044778243	-0.783523702693045	1.18492688369034	-0.661242236527573	0.508456978776824	0.888139344072943
Gpr135	11.7087161057185	-0.689804690801798	0.624811242654743	-1.10402093257942	0.269584057492943	0.758042929202131
Ffar4	2.33588694467325	-0.460049656062392	1.33889316249554	-0.343604455492858	0.731143773521286	0.95205755767897
Aida	197.104385217535	-0.154533121300533	0.288534427117437	-0.535579489922135	0.592249206833707	0.919125148481834
A730020M07Rik	3.08775436815452	-0.0699790277293369	1.42843897115048	-0.0489898617600548	0.960927375383093	0.993798899054912
Homer3	70.4847139490765	-0.18641245925667	0.367721206844496	-0.506939648263203	0.612197165214295	0.926510497863649
Hint3	21.3755946984812	-0.149247629614103	0.482741625732732	-0.309166688055057	0.757194732466131	0.956642305920378
Etfdh	66.2265645010124	-0.0854678393938921	0.317981149583794	-0.268782723459428	0.788096888950934	0.960326095067698
Alg6	421.955425655157	-0.391673023426317	0.191699827560248	-2.04315793295755	0.0410368065357339	0.36953845925529
Slc44a5	24.8396528677039	0.914274278397723	1.06341262684506	0.859754958063834	0.389924132793813	0.837568125741107
Tspan2	10.9431006389056	-0.451754278231076	0.853324263625384	-0.529405171618792	0.596524411380131	0.920335870161383
Rufy3	171.776353690789	-0.473097453829484	0.22158381114316	-2.13507228433682	0.0327551061430748	0.333803045712259
Als2	590.357114095159	-0.155609752383951	0.169511774808793	-0.917987865795616	0.358625218563243	0.820044298711309
Nus1	428.560354865717	-0.081556948161471	0.23080720808308	-0.35335529093231	0.723822099280388	0.950192540558038
Cttnbp2nl	191.555205550366	0.0404319588177005	0.230207486159151	0.175632684637147	0.860582522845891	0.977428014891699
Adamts18	6.6315198664419	0.882602283836769	1.2467843730449	0.707902908408515	0.479005553481265	0.878705195920652
Asb18	7.04328143602885	1.00901387406305	0.963515451370927	1.04722126939157	0.294997537748328	0.779384536969353
Mettl18	3.98432355012103	0.108730341120628	1.02163163407557	0.106428126825785	0.915242677825216	0.98659642439018
Zfp819	327.27379345983	0.399546096254358	0.330089523926836	1.21041737859853	0.226118776682623	0.719850295743538
Ubap1	11.2334765209338	-0.621662261749546	0.680482299568532	-0.913561252281974	0.360947434423366	0.821116848480103
Iqch	14.4832919004503	0.166977838576049	0.924393224350521	0.180635074097788	0.856654023572413	0.976618990468668
Slc2a4rg-ps	19.6454796804853	0.0921664575297797	0.480157338434893	0.191950534027456	0.847780952931529	0.974255715281149
Retreg1	196.705779617522	-0.257885121286628	0.264859783848102	-0.973666585163891	0.330222113596551	0.801804519227905
Fhl1	17.4323410193267	-7.52083150912513	1.10288883536971	-6.81921084694272	9.15419646679245e-12	1.4534730972614e-09
Hnrnpf	1780.79264581077	-0.127710702126388	0.157960267068218	-0.808498899734288	0.418803439185238	0.85535397773033
Sfxn4	87.8344797939032	-0.713026140232752	0.264125042560698	-2.69957794732355	0.00694274898649918	0.159080764623519
Sfxn3	34.2350104497548	0.44639769469101	0.490543414557962	0.910006497780156	0.362819083019871	0.822846107850086
Camsap2	359.176111823151	-0.0747406082491499	0.249938182271997	-0.299036375994017	0.764912290671414	0.958228241153081
Psmc5	173.295714582516	0.467978129278901	0.197581634385214	2.36853051011062	0.017858907335509	0.253528273059821
Fli1	7.24013104938054	1.30092043568193	1.72236964599329	0.755308501115444	0.450063899079097	0.868060662954043
Peg12	4.19897590684106	0.490587197529989	1.48406161844533	0.330570639003464	0.740968827133941	0.95468401472847
Mlip	10.9829451398496	0.704055941100744	0.856356385806734	0.8221529643146	0.410989844662263	0.849403250297819
Cldn10	10.2893063963596	0.26329968571117	1.0212856547663	0.257811988724565	0.796552011530049	0.963237019987588
Rad18	1086.39784602752	-0.824111775980241	0.225698110693578	-3.65138978544268	0.000260825028409807	0.0159161660993059
Mrpl53	41.7073166874416	-0.0612312633441933	0.443635288521134	-0.138021624808767	0.89022332698574	0.98164063714684
Tspan11	4.55488404152597	0.183424662204436	1.5914543835205	0.115255997346702	0.908242214892075	0.985274708934412
Nadsyn1	108.679828190665	0.143029067632416	0.378983931879632	0.377401403070151	0.705875324346843	0.94517981733982
Lrrc40	372.424860569264	-0.262943707881695	0.247698083585103	-1.0615492218427	0.288440376150487	0.773684420463353
Spag16	55.3738906838958	0.331999023682552	0.746719956273536	0.444609817768061	0.656601751237284	0.934924693318871
4933439C10Rik	44.5967394610727	0.187246308420478	0.405788098426508	0.461438640380405	0.644483934335249	0.934924693318871
Pdcd4	45.1382964817385	-0.565849598425935	0.398142064518985	-1.42122535861556	0.155251254803022	0.628304632776198
Pik3c2g	51.5633177311866	0.355171287696612	0.401823608512738	0.883898507136504	0.376751003181015	0.831865474675612
Zeb2	5.21883758890418	-0.493612985578144	1.14598036748841	-0.43073424255947	0.666661617535756	0.936165558404581
BC031181	61.1895522172434	0.111683008633492	0.474380345368364	0.235429249385887	0.81387558624893	0.965926759139302
Cyp39a1	36.8401724505621	-0.691638645020541	0.565885457683553	-1.2222237479856	0.221623025631308	0.715144147623357
Rpap3	190.120943403826	0.114894365688656	0.242826991409475	0.473153190350703	0.636103890896058	0.932923770009305
Pmfbp1	5.67506246488217	0.349461229162946	1.29550532920047	0.269748970757703	0.787353383299592	0.960260451021047
Lama1	970.294657112213	-0.0372236092450659	0.37769648057521	-0.0985542920293473	0.921492162939721	0.987252415047909
Fanca	323.571345822592	-0.196958296730487	0.231027985503769	-0.85253003570545	0.393919975778134	0.840794477143774
Naa30	225.390574707115	-0.580838416002407	0.327265751534354	-1.77482187879178	0.0759273025916638	0.476849119271916
Ovch2	2.38078533010744	2.87275551497233	2.11316431332007	1.35945676200581	0.174001894839778	0.654679720394515
Rap1gap	45.8640919681726	0.188990956153391	0.362576414652404	0.521244483965052	0.602196469225742	0.923076395141006
Chchd6	269.487350495	-0.819235571951819	0.32260865858997	-2.53940974657179	0.0111039690918433	0.199335137791444
Zfp57	47.2280355203697	0.0396271533652852	0.516921469635072	0.0766599100502841	0.938894097793141	0.990826979918892
Rapgef4	46.2579770954713	1.14143017106952	0.501976843953216	2.27387016915047	0.0229737937575564	0.282790591105037
Zbed4	28.555090563204	-0.0130387310358844	0.438620317608041	-0.0297266918846565	0.976285024279563	0.996706054177716
Gtf2h3	154.774259624394	-0.0532773085808238	0.245616986361616	-0.216912149969892	0.828276808718541	0.969762237241053
Fcgrt	7.23573327139257	-0.660304022814887	0.765258375543921	-0.862851089144322	0.388219345431968	0.836506066996809
Mapk1	1369.95721168135	-0.209196236924136	0.164561927282945	-1.2712310822931	0.203646451924633	0.696711510305262
Ahcyl1	64.9110443079563	-0.24905571263497	0.349540667816865	-0.712522849459846	0.476141067315053	0.87751529651953
Cox7b2	13.4968045518323	0.208813942916317	0.598610405330551	0.348831127987177	0.727216092789399	0.950686494833666
Rgs17	20.08055110401	-0.120058077144425	0.588324894410827	-0.204067647459753	0.838300635916056	0.972102999345613
Mzf1	33.5469048475101	0.0921737713097095	0.456521906519333	0.201904377409775	0.839991479875705	0.972307966763331
Cdk2ap1	128.899798651658	0.255233076566592	0.262322130205042	0.972975769780046	0.330565344773249	0.801804519227905
Srcin1	101.581879378348	0.717480512554307	0.431951236011775	1.66102201530626	0.0967090252605764	0.516856012781525
Nphs1	10.4490353568312	0.962284408932338	0.934151626029984	1.03011586354767	0.302955619283345	0.783353063356028
Tsnaxip1	20.8969174130326	-0.375176304187876	0.512242371864073	-0.732419504506417	0.463912557557264	0.873454520641434
Phyh	93.5450739445538	-0.048469952589619	0.266726566649732	-0.181721503029993	0.855801289962041	0.976458831383693
Vdac1	830.514496930738	0.31892166570528	0.262028020070039	1.2171280980562	0.223555481600877	0.716945004618967
Grb2	37.1338708947229	0.0221655417509733	0.451852704564789	0.0490547949078284	0.960875628443211	0.993798899054912
Pax7	5.2153434302282	0.825240005845162	1.15165345506089	0.716569730432952	0.473639627311524	0.876554062103523
Smarcd3	13.1577743847106	0.289545137055593	0.68680966624699	0.421579880547964	0.673331694224585	0.937853687683192
Khdc3	54.900290163164	2.54896763519668	0.536136753097647	4.75432363192686	1.99111869802777e-06	0.000207406083997109
Rab5a	554.477684394184	-0.0499087814367531	0.202930828393333	-0.245939869421993	0.805728780152634	0.964372218438251
Slc25a23	21.6551680794557	-0.091721714019808	0.440594218638063	-0.208177298157321	0.835090533720979	0.970720775355241
Cd68	12.4413477222996	0.104819877949349	0.641751190339883	0.163334138724129	0.87025535599252	0.978726457464795
Sh3kbp1	11.0965829207924	-7.82258067563732	3.40104794078687	-2.30005010568227	0.0214453815158107	0.274675481395378
Pan3	1256.74776076993	-0.44612883892931	0.209860305645317	-2.1258371732447	0.0335168196191439	0.338145631123676
4930550C14Rik	25.1994219863112	-0.481782413144361	0.552733074203031	-0.871636664476842	0.383406622177827	0.834085894767706
Cobll1	35.7236292198474	-0.448009026858215	0.434759299649907	-1.03047600642235	0.302786609835511	0.783353063356028
Dguok	143.854924476623	-0.918440749428773	0.340187340356561	-2.69980872441087	0.00693793517653883	0.159080764623519
Rpl3	3217.94272703766	0.686607034582313	0.321308404701689	2.1369096622909	0.0326053399689368	0.333369404029631
Cntn6	18.4210409914559	0.0561171931212942	0.971654781579983	0.0577542499508348	0.953944380561837	0.992578911999369
Ap1ar	495.775914194888	-0.0458663987625563	0.254541230915093	-0.180192413612771	0.857001514013398	0.976618990468668
Barhl1	12.5887914959565	-0.0735863324843049	0.830408420353427	-0.0886146270686731	0.929388183099346	0.988252644166995
Fmn2	1455.81884344325	-0.164566606318902	0.228016550724926	-0.721730969948019	0.470459897382808	0.875918843976894
Srfbp1	763.965035680075	0.171106417241998	0.20218129684947	0.846301907784235	0.397384343859719	0.842057475783505
Ccdc30	124.411181779241	-0.0609564349239887	0.322789601788562	-0.188842622520155	0.850216164868502	0.974804637464186
Myl12a	164.328227976048	0.214154910685189	0.316066779286817	0.677562226464973	0.49804930307913	0.885253325685077
Stard3nl	414.147945482268	-0.0859132415755397	0.217511527253352	-0.394982475919404	0.692855820887136	0.942048710883625
Xaf1	4.17554313676943	1.8345899515721	1.36195814660257	1.34702373648451	0.177972588066969	0.661792565995272
Kansl2	955.554959580046	0.123858879723938	0.291169596202168	0.425383973256395	0.670556787324805	0.937609926462881
Otub1	168.4714945283	0.592939257588325	0.388386316128447	1.52667391451616	0.126842117025313	0.578047577936937
C2cd5	31.6182980642271	-1.02580523303454	0.512455882519432	-2.0017435022724	0.0453123251081844	0.384011301212628
Capza1	1213.28386737682	0.0298105439257755	0.238668493641894	0.124903557528227	0.900599901929776	0.983380704824671
Asap1	1068.22651088962	-0.366202469302777	0.181340322818388	-2.01942107310313	0.043443473097109	0.375860553897854
Alyref	66.0763728182068	0.676048242099389	0.289557270147264	2.33476521503177	0.0195556893025989	0.263306687676941
Prkacb	452.106153724247	-0.363295596978747	0.241803493596869	-1.50244147251415	0.132983132492486	0.588878915571093
Scyl2	311.47791121965	-0.168535372705141	0.233921740775837	-0.720477592831547	0.471230991011418	0.875988881968412
Gm12505	15.5184011104209	0.552276384562041	0.550408765266749	1.00339314962469	0.315671208032711	0.791806934690563
Rgs19	16.2392908351789	-0.011790026556393	0.570284459671414	-0.0206739397443623	0.983505757647633	0.998109266518653
Ctbp1	59.8008146313376	0.031683271489355	0.307537509126584	0.103022462461039	0.917945143342116	0.987004213642931
Txndc16	79.2598360578259	-0.54507609862788	0.31941105223454	-1.70650356277477	0.0879143635409439	0.501953515957666
Mfap2	10.6727498922431	0.673658485163619	1.01171752966329	0.66585629428386	0.505502958600241	0.887438115315247
Ncor2	903.424274155926	0.333775469257792	0.307802805751751	1.08438085365274	0.278195969329142	0.766057734030779
Avpr1b	6.7746958709224	-0.0742362259933923	0.822839997466543	-0.0902195156068732	0.928112776355985	0.98796700226511
Gm20556	10.9801866554399	0.99019402990202	0.832890388560949	1.18886475759776	0.234492890284693	0.72677708788558
Ncan	2.83289209371261	-0.884233415788761	1.93368776542684	-0.457278280184792	0.647471039173623	0.934924693318871
A830082K12Rik	3.44520428258598	1.87207187083309	1.35230080784825	1.38436053573901	0.166248086518403	0.646457899651749
Ablim2	228.302061059738	0.0584048898976817	0.353377494793613	0.165276201111201	0.868726589961173	0.978726457464795
Fgf1	5.38518432528642	-0.219594839086714	1.1667926413115	-0.188203825865652	0.850716873474488	0.975092777460175
Armt1	329.980936673854	-0.051168639638417	0.221365722317917	-0.231149787341197	0.817198437541194	0.966758047421057
Ncbp3	16.3729088781614	0.421507715548724	0.605271671669366	0.696394256129958	0.486181959176531	0.881912102434633
Slc15a3	1.97371697104908	0.452131442583084	1.4996032896343	0.301500700690875	0.763032715773984	0.958228241153081
Ccnc	265.609789046551	-0.218966885284644	0.279965293048126	-0.782121536925665	0.434143150782767	0.861138023627914
Atp2a3	50.4081798583552	0.501381120363376	0.49927800859397	1.00421230603633	0.315276291776125	0.791806934690563
2810004N23Rik	398.747517223555	-0.114994137449941	0.248782819120102	-0.462227005291819	0.643918539157065	0.934924693318871
Rwdd1	223.027847067603	0.107574730958531	0.299999471136924	0.358583068666251	0.719907014812188	0.949311346576239
Grtp1	275.341581955708	-0.246812215159046	0.299936908219067	-0.822880440505106	0.4105759866092	0.849403250297819
Podxl	33.7601630507595	-0.481129432738458	0.442820204388889	-1.08651192508806	0.2772525678842	0.765541539747204
A330076C08Rik	35.7543914701038	-0.73564213442219	0.493316326147786	-1.49121789697633	0.135904296385718	0.59349102258599
Zfp617	53.4491182181292	0.277684508876262	0.438537936990857	0.633205215452207	0.526599640331494	0.893703010276344
C1ql1	6.92495994329017	-0.530373526625079	0.838269700358926	-0.632700342620026	0.52692934608836	0.893736001444621
Bpnt1	13.2058056501387	0.716953225586597	0.675559989755674	1.0612724798073	0.28856608869939	0.773824585305642
Ube3a	549.672880295493	-0.706199444283139	0.302149318717264	-2.33725314119925	0.0194260254782296	0.263306687676941
Ubb	80.0808152874982	0.969058733993378	0.382757729035706	2.53178096869463	0.0113484856042521	0.201758561160067
Tyr	7.54722520649509	0.96528707395454	1.08213916912968	0.892017497833367	0.372383553650315	0.830010429897316
Med21	71.1838611778286	-0.0754581434665434	0.520274259389585	-0.145035319554489	0.88468298563461	0.980405070138633
Ftsj3	381.142531264992	0.219387196970285	0.224544954741297	0.977030177422807	0.328554212646851	0.800800594574209
Gdpd3	14.7359787221686	-0.128093420265588	0.693173367994169	-0.184792760628198	0.853391586251709	0.975653639069916
Tjap1	677.574753041588	0.161798470316978	0.183717386013424	0.880692207895643	0.37848443541108	0.831889780685172
Stau2	303.191346832473	-0.745513376574398	0.343805929398176	-2.16841337751039	0.0301272487756172	0.322069159506054
Paqr5	13.2078385249757	0.0680636266466517	0.659396545470411	0.103221084663244	0.91778750615088	0.987004213642931
Clasp1	1138.78752480251	0.0138137867746897	0.195222793634798	0.0707590876940889	0.943589493458637	0.991454700668658
Rbm10	22.4276574411866	-7.88588502490676	1.08413098478876	-7.27392274139576	3.49195748482727e-13	6.27554645130387e-11
Mrgprd	1.52680868975666	-0.298960400396841	1.64570454959714	-0.181661040233513	0.855848742548361	0.976458831383693
Slc41a3	20.8583141956678	-0.331147706547424	0.603464414313139	-0.548744381098818	0.583180884364471	0.916611262171701
Flot2	179.481559698707	0.102466872617059	0.202949763064144	0.504887865203734	0.613637597623137	0.927071552113877
Ccnyl1	282.948250617517	-0.420471062691353	0.237098274631644	-1.77340414368092	0.0761617628791429	0.476881568679237
Ecm1	20.5551258990711	0.144600452561655	0.639982536563164	0.225944372385829	0.821244685876328	0.967760040085808
Cd82	21.6300057328773	0.0432664629471846	0.791096191838111	0.0546917851376013	0.956384014079169	0.992808440158101
Anks1	662.454934985669	-0.0778844754555087	0.215365338369776	-0.361638860018335	0.717621921296194	0.94820949348614
Syt6	5.47650953025894	1.23017907820025	1.36886231859039	0.898687224780247	0.368819283609186	0.827304942604384
Dnmt3a	343.865167684227	0.191821635385903	0.275332688694523	0.696690379538355	0.485996580741047	0.881912102434633
Mpv17l	106.300489961518	-0.607922364033867	0.293933936066264	-2.06822788878933	0.0386185989486481	0.361364243461029
Pde4dip	174.364820612586	-0.636251196087136	0.245148003563116	-2.59537580090195	0.00944875450310232	0.185727080701605
Pomgnt2	82.640276478153	-0.278437419922968	0.333798758077464	-0.834147561023435	0.404197836781006	0.846004462235296
Ankrd10	2536.26131978432	-0.226306913401203	0.232083115529188	-0.975111493506045	0.329504958012278	0.801051500248468
Nsg1	6.01662346890171	-0.0654396007820831	0.998114448390754	-0.0655632236238945	0.947725569383578	0.991863845724462
Prkar1b	41.6837216304232	0.558045508345414	0.567175411530839	0.98390285791695	0.325163278377717	0.796671136434214
Tmem159	34.1126589011093	-0.498017484665299	0.385394380889935	-1.29222819366307	0.196278130682447	0.687204570580334
Thumpd1	220.547566220815	0.426378467168017	0.223834241017437	1.90488490603546	0.0567950337171499	0.419409761488117
Brdt	5.19428600306094	0.704714321921207	1.10579360831655	0.637292815423358	0.523934129902121	0.89303368518427
Adgrv1	439.208151317585	-0.674375033655054	0.331977083685913	-2.03139031817355	0.042215415786389	0.372792084938195
Ctu1	85.7935025582096	0.441906127407229	0.421666790686659	1.04799841288808	0.294639338112235	0.779384536969353
Ube2m	72.762978301736	0.664226208777435	0.364301161620734	1.82328874775576	0.0682596696338794	0.456198870940933
Ccdc136	19.1003302431934	-2.10315016496653	0.693009282613106	-3.0348080721751	0.00240688800036339	0.0862751309791257
Mrps35	489.499868111986	-0.276300197949082	0.223660190269105	-1.23535707278368	0.216697641570552	0.711905803587422
Eva1a	61.3667216872549	0.0424173784813184	0.422641092679912	0.100362646264128	0.920056423955847	0.987227248296427
Tmem141	4.8633554396002	0.296805738683042	0.984682052181789	0.301422919231036	0.763092019499746	0.958228241153081
Rsph6a	5.76475177479232	0.383100660444744	0.845273043112613	0.453227112311571	0.65038521137299	0.934924693318871
Thy1	14.0211329841385	-0.608419400776685	0.600274016526433	-1.01356944333088	0.310788244450427	0.789996031231032
Thrb	71.7605764148335	0.75144684911987	0.419441421057767	1.79154182537536	0.0732063890335212	0.470316558443907
Thpo	16.6465450072239	-0.218037637409299	0.581750933755725	-0.374795509139401	0.7078125544211	0.946068621588336
Adam17	340.780647322428	-0.073095682819514	0.259845447605518	-0.281304458065717	0.778476891275802	0.959763033557652
Prap1	20.663467439674	0.361284942001068	0.653725199312553	0.552655676086816	0.580499209736302	0.915479081669634
Patl2	33.0176012809515	-0.844211335062539	0.566318074402332	-1.490701733215	0.136039820848052	0.593595312206255
Tmem86a	2.18824613492176	4.40152931263923	1.91175003554797	2.30235607730882	0.0213150997985669	0.274675481395378
Plce1	832.620233343018	0.179447858847791	0.213321699362291	0.84120771297171	0.400231580332533	0.843151779564376
Aknad1	2.01543707498877	0.514792049047915	2.07192276925867	0.248461022141336	0.803777724485704	0.964269165504852
Pde2a	11.8024479727421	-0.870206456516903	0.8686634391077	-1.00177631213625	0.316451640279902	0.791806934690563
Rhbdf2	143.511925009625	0.388178469560465	0.415629381322128	0.933953389737894	0.350327936697733	0.814908720332864
Mtmr11	3.09917564822538	0.84989866069087	1.19331004239514	0.71221948236102	0.476328874519038	0.877527492064397
Rps27l	229.379943936085	0.042548984159462	0.381147956102839	0.111633772340056	0.911113792926649	0.985389110329265
Ppa1	512.757179646127	0.251004979959682	0.434769997974947	0.57732819911402	0.563717767757816	0.907240534423686
Mfap3l	38.1449751641739	-0.374153493912138	0.373022232832204	-1.00303269076308	0.315845088553491	0.791806934690563
Ifi30	41.3991866999433	0.883207234019314	0.488503914121597	1.80798394544587	0.0706089993138345	0.462577708890984
Cpvl	7.2153684863231	0.0534852100455272	0.792512657309371	0.0674881461541734	0.946193098509436	0.991487085283136
Nipbl	1157.16227889329	-0.4165424377399	0.21855869458495	-1.90586075072843	0.0566682744958293	0.419409761488117
Rbm12b1	31.352116645149	-0.0762830260232707	0.523832056428457	-0.145624967176267	0.884217457136562	0.980371420679239
1700029P11Rik	8.39635629621852	0.200300147392044	0.73058834528413	0.274162801370922	0.783959513426261	0.960260451021047
1810012K16Rik	1.10822709804166	-0.165905724245292	2.23682641326107	-0.0741701382198083	0.940875006633216	0.991360313517501
Nox4	134.065591734307	-0.428745033530947	0.246582406437929	-1.73874949038132	0.0820788366254523	0.491511275786396
Eral1	140.437108223978	0.415851453160973	0.215555909858874	1.92920460141053	0.0537054671706308	0.411574137820288
4930526I15Rik	11.2032520165437	1.08920379811702	0.775801043274851	1.40397310310285	0.160326859083644	0.637642166530403
1110038B12Rik	1025.27425477931	0.760382818305519	0.278542232732862	2.72986545288006	0.00633601789407236	0.15251421993048
1110020A21Rik	9.84119197841134	0.193606542518917	0.795655709217337	0.243329546028598	0.807750117669785	0.964372218438251
Angel2	196.189445427065	-0.034063089814009	0.282979366278082	-0.120373051441975	0.904187637991866	0.984820161053828
Cpeb3	181.113006225865	-0.453306950980434	0.233516055522933	-1.94122391269972	0.052231123840755	0.40763091656402
Armh3	1911.19607242058	-0.484961033083302	0.260827693459786	-1.85931572928652	0.0629823987469822	0.438965288686104
Dhx30	345.928641538089	-0.0725139012455774	0.185740038173206	-0.390405331875494	0.696236845793913	0.942048710883625
Marchf1	62.2193232420218	-0.00645626018756839	0.758387637505599	-0.00851314007280441	0.993207579017204	0.998952740092209
Efemp2	22.9234326349325	0.0803082370519297	0.451948859301289	0.177693195588735	0.858963929340534	0.976964837553384
Mmaa	70.0925278640983	0.0207273274857782	0.370398887196851	0.0559594755876318	0.955374090342713	0.992783169032421
Cstf2	1.18325613585717	-4.61329152774508	3.3735065833909	-1.36750630648185	0.17146666189924	0.652293658828779
Hap1	198.840359112136	0.405042308164259	0.355020399923568	1.14089868709364	0.253912085856258	0.745012502019921
Ormdl2	28.3905391434559	0.258893411511768	0.486844551093682	0.53177838989914	0.594879491598531	0.919791540913562
Tec	144.464826448487	0.0801633524741133	0.270078907931143	0.296814560930286	0.76660808816124	0.958228241153081
Tom1	352.540647273677	-0.0781644848638504	0.187159231530561	-0.417636278075265	0.676213068277483	0.939058142034591
Sgpl1	471.850649226084	-0.141584447545484	0.294052059869529	-0.481494493214244	0.630165092595114	0.931532031417331
Hvcn1	164.588641788943	-0.225457146433598	0.285394649451435	-0.789983788648299	0.429537235939835	0.859494916990097
1700109H08Rik	154.844289237663	-0.111707550287626	0.335080840838645	-0.333374925310689	0.738851288351825	0.954330521407146
Pi4k2b	95.0839746519069	-0.8437873556741	0.277309565610012	-3.04276325202839	0.00234416678465199	0.0852990176867994
Rtn4ip1	446.29165857629	-0.111198653886258	0.175686595821439	-0.632937608964069	0.526774386859525	0.893703010276344
Sdr42e1	2.86477236090536	-0.68275950900671	1.29374976956253	-0.527736912554257	0.597681949566562	0.920640632612647
Ahctf1	1209.26117133621	-0.00100971739252953	0.164980919241391	-0.00612020709529548	0.995116811734644	0.999404385523838
Stk31	77.4960333184588	-1.28694308228756	0.485261660640648	-2.65206008772365	0.00800023031401729	0.170581181949725
C330018D20Rik	68.7470285315792	-0.932778191018064	0.270694403140527	-3.44587172913888	0.000569220480585193	0.0287315794428711
Ankrd55	18.2919855499471	0.708467760542036	0.596090112808905	1.18852459606079	0.23462679543898	0.72677708788558
Sema3d	43.9575274559694	0.238681203403823	0.36904412816969	0.646755185044089	0.517790400906125	0.891703657293759
Wdr82	1102.07165321668	0.230642851321161	0.161196833735871	1.43081502270126	0.15248323642777	0.624942470386547
4933430I17Rik	6.90850419423446	-0.83713124862345	0.729098302196725	-1.14817336167322	0.250897003769287	0.74278857506247
Dao	3.4193697283285	0.529234643566003	1.42204529343454	0.372164407146126	0.709770444742393	0.946090622978001
E2f3	2131.89198444325	0.0271614800145349	0.211762474105838	0.128263896279185	0.897940135655626	0.982794336669262
Zbtb39	105.810415527774	0.224922278186405	0.301978397127567	0.744829035208732	0.456375079824423	0.871401991295809
1810058I24Rik	291.261826520913	-0.274568813096946	0.256820680113417	-1.06910710218387	0.285021411762063	0.771090184939087
Hspb1	254.478633749168	0.988070305597133	0.425938924292372	2.31974644542912	0.0203545977109257	0.266943938223319
Neb	195.77279498138	-0.521767920011241	0.443053977969638	-1.17766219457575	0.238931304287198	0.732009112959419
Ptger3	6.89464631477646	1.02809389147801	1.09012835639903	0.943094347966564	0.345632646478726	0.812719741028404
Ptcra	2.29748627954426	0.638462205948006	1.47358301668781	0.433271962772132	0.664817204272056	0.935973412815343
Pstpip1	32.5757655261915	-0.181398414082948	0.526001753094705	-0.344862755714596	0.730197551477211	0.951616904472955
Scn1b	10.516518507475	-0.787915422370618	0.739068233313117	-1.06609293547705	0.286381632793503	0.771719747681473
Slc20a1	1938.44871720855	-0.305841993183479	0.197341536125641	-1.54981054261562	0.121186995864052	0.569182116703249
Csnk1g2	296.365928994149	0.411496535485517	0.306189192919194	1.34392899880733	0.178971347625295	0.663244373230021
Gm12348	3.00043466760174	-0.62353913318963	1.13548399505834	-0.549139517512613	0.582909707547947	0.916546153392426
Zc2hc1c	18.2466842771019	-0.476364189874645	0.635569052426232	-0.74950815817127	0.453550983354921	0.870073053581979
Aplf	152.509911791058	-0.555564962071391	0.344094826601174	-1.61456935449751	0.106403986384416	0.538740183693725
Fam13c	121.372409156487	-0.302860432874457	0.3309118853742	-0.915229842929268	0.36007098092872	0.820285332184704
Phospho2	73.9636682274016	0.463376110519752	0.403033433118838	1.14972126985585	0.250258690965696	0.742432279166434
Col20a1	10.8350500576701	-1.26188920977762	1.03851269028362	-1.21509272017947	0.224330729800683	0.717524888550825
Fgd6	124.712339921473	-0.0266170183768275	0.237211415055366	-0.112207999647129	0.910658486428392	0.985389110329265
Ccdc60	37.0310456646538	0.623663520931442	0.664520251844986	0.938516951439616	0.34797880965849	0.813994531447298
Trerf1	1192.07385323274	-0.089345243954102	0.205249909892597	-0.435299796237934	0.663344832780177	0.935973412815343
Ctnnd1	345.421619157806	-0.268458620695417	0.219034354184794	-1.22564618547885	0.220331849537632	0.714604103131196
Stxbp1	46.8436177456151	-0.314640145250643	0.320399760584358	-0.98202365905889	0.326088192677453	0.797410937455874
Zfp275	10.3558942065108	-5.74419410246844	1.16349171799107	-4.93703050365206	7.93210682787021e-07	8.47854085379016e-05
Acer2	144.940410643919	0.180557875464978	0.259179009416436	0.696653158261231	0.486019879810776	0.881912102434633
Pdzd4	16.5343891177685	-8.39750008754637	3.5492219466087	-2.36601154108444	0.017980883882741	0.253987717172769
Scn1a	13.4629771687082	0.469674880431112	1.04495946939955	0.449467079044699	0.65309475138394	0.934924693318871
Adh5	314.177392107029	0.127303571947408	0.232085807811927	0.548519416795059	0.583335300618655	0.916765856843887
Tmcc2	32.9120120211929	-0.65657925954967	0.542721501260388	-1.20979039530379	0.226359332666458	0.719850295743538
Hnrnph3	157.987875922381	0.278165844457391	0.357750211495835	0.777542082489109	0.43683901641357	0.862363504794609
Il1r1	11.3018127820584	0.560800485883789	0.961326241226236	0.58336125847189	0.55965013223619	0.905179045815834
Odf2	438.620061430819	0.0371409518679446	0.214151252431431	0.173433269459102	0.86231087608239	0.977558231785057
Stx8	861.029933480775	-0.332847384264753	0.249594492869709	-1.33355259740648	0.182350526930692	0.666553535410045
S100pbp	372.26616708843	-0.355928790604181	0.287940681288982	-1.23611845679758	0.216414535227803	0.711691797529758
Nt5c3b	108.084939821167	-0.140513183931899	0.331846653498452	-0.423428057660235	0.671982977538981	0.937853687683192
Gpr179	17.9081498199697	0.179977592956332	0.574119611928025	0.313484488627599	0.753912603520143	0.955805744559801
2310057J18Rik	2.59898571944045	4.31282191690242	2.06513684093624	2.08839522467053	0.0367621978975184	0.353029350802123
Gm16157	3.31020683706532	0.304088753430035	1.31897003564413	0.230550160513336	0.817664290612182	0.967015915681875
Gtf2ird1	699.668297030432	0.189467807085736	0.225538818950455	0.840067390471516	0.400870602587176	0.843523606793764
Zfp37	36.797511905744	0.269776914721229	0.362625243287948	0.743955142987684	0.456903613167416	0.871800453825682
Pbx1	181.211118548447	-0.203089266781687	0.339981090051503	-0.597354596253932	0.550270660583138	0.902324105182409
Lats1	371.341385204401	-0.26943052783557	0.204684105744582	-1.31632364347715	0.18806543845508	0.6764069013623
Lat	10.2279021318602	-0.658156500858033	0.823803990556991	-0.798923661941768	0.424334677697125	0.857831144033052
Lasp1	924.758814886561	0.508844459817153	0.264396906237045	1.92454770768365	0.0542859668006991	0.413658152753659
Laptm5	222.310954337752	0.21185830797437	0.25448083135548	0.832511851073093	0.405120091656771	0.846408440914631
Ing1	98.7960660547323	0.250470295912798	0.286570705511386	0.874026169094408	0.382104002568372	0.833651621420857
Actn3	4.31568699031381	1.97899477197896	1.19857939044368	1.65111697043814	0.0987146927105831	0.523299865344854
Slc9b1	143.545343687126	-0.717776959560105	0.424700256284022	-1.69007894141718	0.0910128530843909	0.506809816215498
Nalcn	12.7006317426287	-0.865940151188516	0.69608463677807	-1.24401560591345	0.213493819359648	0.708933772048525
Bglap	1.29470314309485	-0.0723556061117125	2.0172467893601	-0.0358684948680298	0.971387217147906	0.995233018986142
Cnga1	3.08198318850955	0.178112567968012	1.77414759738666	0.100393320279764	0.920032072620749	0.987227248296427
Ccr7	1.75532894075327	3.77558146915405	2.09046237796308	1.80609874109905	0.0709029174486281	0.463262609650365
Clk4	244.628120522299	-0.0469911815529391	0.296618672037722	-0.158422870785974	0.874123593063522	0.978726457464795
Lta4h	221.961829170032	-0.171482973407519	0.248693660591145	-0.689534960400294	0.490486680606632	0.883941188941074
Tmem116	69.4784959055848	0.346000244935654	0.434348167447241	0.796596534455695	0.425685390758461	0.858089429810808
Mast2	775.334735105558	-0.326548720121535	0.150100553734849	-2.17553308096638	0.0295901919020096	0.320236674663977
Pigv	132.53131533696	-0.27134943186063	0.210814654274091	-1.28714691488113	0.198043085914431	0.689433887146809
Cabyr	58.5805343733202	0.179289892410166	0.454455293689198	0.394516017086562	0.693200104207956	0.942048710883625
Mtif2	400.994926214166	-0.0644862522936864	0.183363119938151	-0.351686055055334	0.725073719761047	0.950573372239899
Blcap	18.8853106111482	0.428189059815827	0.5683423680531	0.753399858755245	0.451209667647592	0.868976503709881
Sgk1	224.637061856326	0.241718724131562	0.32426656362813	0.745432157503496	0.456010509734151	0.871045072572385
Sertad1	18.1203863293323	0.952251264382609	0.547657257814961	1.73877229013981	0.0820748245291467	0.491511275786396
Bace1	113.977122046134	0.252969882431264	0.315713682665521	0.801263601550236	0.422979057884319	0.857280891391765
Ash2l	1412.23419833711	-0.157172924026342	0.173392675058263	-0.906456538452554	0.364694258897755	0.824509819689607
Smarcal1	281.052860717628	-0.0797796914433661	0.217667933502366	-0.366520185861456	0.713976952849709	0.947758042768193
Dusp14	39.353699781233	0.706585934982869	0.454582434457225	1.55436260054029	0.12009794895012	0.567653715933603
Npy1r	2.77867708071579	0.0316847329434744	1.35330180977007	0.0234129096072499	0.981320907451886	0.997455454347366
Cbx5	1317.52612561269	-0.101293283570238	0.242957071590888	-0.416918441216663	0.676738064338104	0.939058142034591
Bclaf3	107.275478377513	-7.99839131387222	1.17966355048725	-6.78023094853489	1.19983925625896e-11	1.85114822611877e-09
Zbtb3	9.65304048619587	-0.17600011925924	0.736740109847097	-0.238890372475807	0.811190591110841	0.965530074017443
Abcc8	5.18808613114644	-0.512646196594186	1.06023515681697	-0.483521220078428	0.628725696409969	0.931136102551012
Nr6a1	599.89876330423	-0.458161034338683	0.293857612477244	-1.55912596742466	0.118966568689305	0.565929271988343
Fut10	110.489782093737	-0.545856480130077	0.315279279246833	-1.73134270489981	0.0833906590042364	0.49447818613317
Tmem200a	13.5121621916787	-0.429005092420393	0.796757721456228	-0.538438575325387	0.590274300761129	0.919125148481834
Rgs7bp	17.7504119848332	0.216220623829998	0.659422528283232	0.327893898913214	0.742991886913303	0.954754441655795
Ak7	54.690813637597	0.41252435031132	0.470781630285636	0.876254135194337	0.380891892665516	0.833116607800709
Pold3	868.245954574006	0.209944908692484	0.140959594873696	1.48939778722122	0.136382650922849	0.59421123865969
Cds2	1499.57726636642	0.533906475981208	0.223429834224838	2.38959348393884	0.0168670306657788	0.247331989642865
Armc9	287.920562316122	-0.0835805769848316	0.222009820853862	-0.376472431099562	0.706565707310585	0.945218148853722
Asb10	1.75819462550997	0.400746786310285	1.62470689983954	0.246657896479582	0.805172993606721	0.964372218438251
Ppp1r3c	4.92293654493094	-0.257224696073703	0.934273351105334	-0.275320596235975	0.783069942188133	0.960260451021047
Slc22a5	44.170410930594	-0.594392515094043	0.35695561801549	-1.66517204127111	0.0958784372290797	0.515536541629893
1600023N17Rik	3.4957595133943	3.07507405819267	1.62160442253455	1.89631578174063	0.0579183006581134	0.423611757138992
Slc7a7	504.385246459358	-0.621452259564568	0.261008124674941	-2.38096902285522	0.017267163912823	0.249929594976809
Tcf7l2	850.74213717804	0.342110589694367	0.161138472616316	2.12308447597713	0.0337467736431868	0.339155574333064
Bcl2l2	9.27162435998157	0.534854835656769	0.919353990040795	0.581772463545881	0.560719954284663	0.905777745385535
Anxa4	178.622400216591	-0.273330475545919	0.243521509073126	-1.12240794082728	0.261689029699548	0.750781006871473
Rgl1	122.289243243922	0.0119864791514293	0.241081516137741	0.0497196107916495	0.96034582863387	0.993704250647157
Psme3	188.06183393758	0.347279987222082	0.2489254878219	1.3951162263888	0.162980793790323	0.64135486642863
Tmem19	266.913471725633	0.0432725417234007	0.239930060681041	0.180354815068073	0.856874024929151	0.976618990468668
Mrpl42	363.054151075677	0.00617357627820239	0.17150443355651	0.0359965987477998	0.971285071004309	0.995233018986142
Herc4	999.173459378891	-0.264682836042098	0.206504572590632	-1.2817286935665	0.199937835711436	0.692164133197464
Aup1	68.3523065471115	0.38253752408364	0.279330594461449	1.36947950446021	0.170849437150812	0.652293658828779
Hadhb	248.183528849675	0.143817716353123	0.174817877528175	0.822671676298921	0.410694726325624	0.849403250297819
Agbl5	238.111897792785	0.0456706915263889	0.266510220706969	0.171365628699863	0.863936279296809	0.977758601264522
Pvr	203.634056210041	0.214903980527437	0.329711677947268	0.651793657614418	0.514534293700644	0.890710431355638
Zmym2	813.635211227543	-0.133897889605745	0.269202543831291	-0.49738716321217	0.618916056115292	0.928202605570761
Nol8	306.916156897115	-0.149599018924609	0.235548255764366	-0.635109856530896	0.525356769056218	0.893168384651414
Anxa6	485.992432423987	0.137683924939763	0.292694756721628	0.470401063831525	0.638068504262215	0.933828706892786
Sh3gl1	381.456725688029	0.429945256526585	0.254383472516859	1.69014618863688	0.0909999902244898	0.506809816215498
Cpt1c	122.209010558529	0.132467376711744	0.340366014187261	0.389190962640777	0.697134888271871	0.942048710883625
Map2k7	285.117565404567	0.342850151748524	0.249208719162743	1.37575504139817	0.168897484837082	0.650009935644788
Lrrc73	8.50121562305084	0.485529051570642	0.854281385409426	0.568347923603585	0.569798743881748	0.910706213847555
Zfp936	270.441412084795	-0.430455866230641	0.219778868810286	-1.95858623060897	0.0501612634340784	0.401795269836651
Cmip	1393.41568916101	0.00866518330615895	0.228979865615214	0.0378425556451335	0.969813214157804	0.995233018986142
Dpy30	349.923648860102	0.285587128431082	0.240943090667654	1.18528872373854	0.235903310375808	0.727917497714332
Ect2	438.486373217169	-0.234814560144301	0.245439623795958	-0.956710071962587	0.338713612997248	0.807102307288177
Rpl31	236.797376729447	0.463611141576222	0.43284831381523	1.07107068868963	0.284137646507215	0.76997300264772
Insig2	134.83057882863	-0.266244935840234	0.315118981957643	-0.844902881401226	0.398165065562766	0.842364153314249
4921509O07Rik	4.1732591947994	-1.40742441436356	1.47009069254073	-0.957372508719947	0.338379269224685	0.806706418766536
Cers3	8.80540609216039	0.011975070036723	1.03303804469813	0.0115920900475861	0.990751057464226	0.99884200276042
Ldb2	19.4304954725464	1.48532305982631	0.855053347259891	1.73711156688198	0.0823674800703264	0.492562574249465
Ncoa7	65.9318199249899	-0.0788395449540112	0.351817463901151	-0.224092187123953	0.822685571676061	0.967886684263518
Cmah	27.7650268322628	0.505215205835929	0.585327490233338	0.863132544201072	0.388064596503506	0.836484567183121
Vps13d	742.651427162998	-0.139707229154878	0.19282371253463	-0.724533447253216	0.46873830068386	0.875061862796208
Zfp59	338.008935969706	0.201231242127524	0.315378150320527	0.638063359566945	0.523432436637498	0.89303368518427
Commd6	160.718229007744	0.0735076052057463	0.301907502763556	0.243477238998314	0.807635715318634	0.964372218438251
Tmem42	3.55594677500171	1.55867117593401	1.27311661813897	1.22429568016515	0.220840705960617	0.715083335352555
Traf7	156.653908833511	0.676367880039209	0.333052237365629	2.03081620285494	0.0422736427618051	0.372877450113772
Mynn	280.991519490124	0.357690531573741	0.295636754138771	1.20989872391118	0.226317756961262	0.719850295743538
Rab27b	8.31368339728713	0.748925574333989	1.13841026256997	0.657869661718686	0.510621886731657	0.889749778480811
E230029C05Rik	4.06789308949201	-0.014492110582988	1.23064353404001	-0.0117760425193253	0.990604294645492	0.998788236612374
1700045H11Rik	8.02700154090797	0.863970349165284	0.84411100268896	1.02352693711261	0.306058770382004	0.786290573817403
Bmp3	2.56864683889422	2.44611272858095	2.0805597837867	1.17569932267408	0.239715049388014	0.7325822560223
Il6ra	129.457310250246	0.443899285527235	0.326147638500613	1.36103786483924	0.17350172374099	0.65444219354932
Meis2	187.771458503678	0.464913841385119	0.29932983565353	1.55318242957661	0.120379557731194	0.567896041064288
Kcnd1	4.37041425034527	-5.46372672295567	1.34568048359571	-4.06019615321788	4.90315067204292e-05	0.00396961020250445
Kcnc3	51.7027569754681	0.205490811953676	0.557759156853817	0.368422121678466	0.712558504998703	0.947490185441808
Tnfrsf18	13.742718236023	0.162109824098864	0.573151955514916	0.282839171251235	0.777300125489397	0.959763033557652
Foxa3	11.7908342769338	0.475944570833841	0.650163573560628	0.732038198060412	0.464145253462005	0.873490388390981
Jpt1	250.828645132277	-0.0196769906817557	0.273983533161568	-0.0718181507286138	0.942746627926846	0.991454700668658
Hmgcs2	4.32692380713881	-0.667216017952373	1.41504749771157	-0.471514927259618	0.6372730624433	0.933595112165769
Ankdd1a	13.7313112593881	0.0552174149460679	0.697119674679376	0.0792079422682539	0.936867227426529	0.990146480375692
St3gal2	178.241992301891	-0.0946140473160028	0.253677480606626	-0.372969831968332	0.709170897147404	0.946090622978001
Tbca	547.050748838067	-0.169543380742617	0.219560203265184	-0.772195408007724	0.439998700849617	0.863295280575947
Gm11351	3.15846391218029	0.00756461511354053	1.79262209434734	0.00421986046997521	0.996633048474943	0.999566838878892
Pacsin3	15.52021399403	0.392092619156856	0.584025878240548	0.67136172174097	0.501990123746072	0.886655846607978
Ush1c	22.1365635563026	-1.16492472806452	0.708198654934291	-1.6449123702058	0.0999878835390819	0.525143841576518
Hp	1.86696672414729	0.339430196147776	1.52880794719071	0.222022783680253	0.824296147115911	0.968230619637926
Slc25a4	70.705098148652	0.599513723285616	0.421793324488714	1.42134474037096	0.155216562791709	0.628304632776198
Ctnnb1	802.760433930456	0.0862130317950974	0.164196965426953	0.525058618293718	0.599542442088678	0.921688014468719
Ctsl	181.077494060335	-0.420083346567504	0.357240545766973	-1.1759117254331	0.239630152824817	0.7325822560223
Ctsd	342.183962482247	0.438568978562342	0.232151481633198	1.88915003030343	0.0588717282249029	0.426204191932335
Sec61g	346.629312415043	0.401747015085205	0.226304604282816	1.77524896746306	0.0758567876278646	0.476849119271916
Myh6	2.06106293629344	0.43810135713904	2.11521244258924	0.207119317340417	0.835916676135766	0.971147324222661
Pik3c2a	264.689173140013	-0.297245297559381	0.254825027981246	-1.16646822297713	0.243425189158307	0.735618346445315
Lpar5	45.9239842584877	-0.422414202940921	0.379993727754271	-1.11163467207038	0.266295258601876	0.755399392348735
Rnf20	220.252004044115	-0.225988786565889	0.198337515920888	-1.13941523123659	0.254530006111579	0.745012502019921
Gm38509	9.387644245689	-0.780344927856932	0.684943233627344	-1.13928408887895	0.254584682570862	0.745012502019921
Prxl2a	42.1421241760834	-0.794093703721281	0.422838834313816	-1.87800561178336	0.0603803973976605	0.431109526329723
4921525O09Rik	5.80802517482303	-0.0823400660778012	1.02020897969506	-0.0807090191486188	0.935673363975841	0.98986036748992
Rorb	9.00914133667218	0.906597836231983	1.33545542639694	0.678867911509397	0.497221559110966	0.885253325685077
Trpc5	23.0256723026744	-5.61560553593256	0.788261225231625	-7.12404131546932	1.0480760430528e-12	1.8234293200091e-10
Fam149b	357.451097827322	-0.545205291723706	0.235560349336871	-2.31450366438376	0.0206401104823101	0.269607321747363
Pus1	24.7454326518114	0.519028104134448	0.49393051420243	1.05081198510796	0.293344950142073	0.778264130057507
Aldh18a1	819.781661620548	-0.389542811870254	0.240638974158723	-1.61878520814054	0.105493485836125	0.53645536920522
Gdi2	719.460779127547	0.137989569987677	0.216710599123617	0.636745828518357	0.524290416940705	0.89303368518427
Drd3	6.05190235100138	1.55867362768325	1.24723553389532	1.24970271077449	0.211408166723239	0.706912740123486
Dpep1	7.25392411003773	1.01278795357411	0.949131410740292	1.06706820795675	0.28594103673299	0.771666464271481
Pkib	7.76712886565116	0.524808905223201	0.879605196896452	0.596641433082599	0.550746802314555	0.902459993539291
Dmbt1	4.5904285692224	2.69511507818185	1.60661666479021	1.67750972415924	0.0934428495430663	0.509898018494263
Epha6	51.4822911548256	0.385440888134246	1.32378127318213	0.291166596735211	0.770923908257896	0.959388128295334
Inka2	29.1389445522881	0.277252895729033	0.522751674400682	0.530372085458921	0.595853976195174	0.92008270481502
Rhot1	491.7675393544	-0.00675796229754722	0.224444196227313	-0.0301097663078037	0.975979511876307	0.996687306449577
Ncmap	44.3325164889281	0.00203102473866268	0.53740842950232	0.00377929453124425	0.996984566421069	0.999796762279259
Cacfd1	73.3628695066563	-0.192167535441183	0.359814027785856	-0.534074606884286	0.593289917459243	0.919260673882011
Gm19276	0.858357022517541	0.0661650284155105	2.59554180216466	0.0254917984215586	0.979662690274577	0.997269969335257
Jarid2	4944.34127384772	-0.253877881145557	0.219876894795405	-1.15463646774614	0.248239326341419	0.740662250825972
St7l	573.426565581458	-0.310216447179361	0.276514370205536	-1.12188182823473	0.261912687973328	0.751196088936479
Arhgap15	24.051882661923	0.419587021154563	0.685743452597082	0.611871713197526	0.540622638055935	0.898015909545161
Mag	5.08215168864055	1.17530167393499	0.984471498034924	1.1938402242025	0.232540473743572	0.726450221127483
Zfp467	16.67547895836	0.392406742926949	0.838896075130645	0.467765620271662	0.639952208791907	0.934527942011148
Ranbp17	2606.71392019882	-0.38968659548254	0.264386983677465	-1.47392503996313	0.140501774980817	0.601493817293675
Pecam1	1139.55240831208	-0.063618810883415	0.237017704629955	-0.268413749862021	0.788380856857141	0.960446812482293
Aldh1l1	151.978317996708	-0.606216567532094	0.327680300046896	-1.85002445202026	0.0643100254074041	0.443847772290217
Stk32c	9.76175369743073	2.0247163547059	1.00811279706143	2.00842243110869	0.0445984212439454	0.380669405544616
Maf1	1.46833244295793	1.69825688391713	2.01649721340533	0.842181617027492	0.399686301940823	0.842819538953838
Krt28	1.97079108320133	1.93331181112731	1.87493000939853	1.03113812325587	0.302476052334684	0.783324364193416
Itch	474.595766915746	-0.070058307185063	0.164361742086618	-0.426244613227222	0.669929612091492	0.937133596454047
Slc30a6	229.722598645314	-0.0914682578071945	0.195769392841871	-0.4672245057279	0.64033926263132	0.934675856932579
Prmt1	335.138836932959	0.59366810881218	0.241285444543024	2.46043896239387	0.0138767173944671	0.223464934511318
Rhbdl3	13.525219408188	-0.907742030316664	0.711723210556843	-1.27541439825527	0.202162605095709	0.695477160743563
Lin54	452.287829975939	0.126011656067915	0.161924293260561	0.77821340782475	0.436443213807235	0.86209737962542
Rpain	132.427341604023	0.148668799064222	0.216489044447091	0.686726662976961	0.4922549916317	0.88478803570368
Arih2	683.310948405279	0.335207319406669	0.246675297247142	1.35890104581825	0.17417794742353	0.654806145797153
Osbpl3	175.387005369299	-0.538246904100185	0.406872637321484	-1.3228879377182	0.185872647248603	0.672642514246625
Cmtm7	449.941209161429	0.126398371574518	0.269984096378375	0.468169693215463	0.639663243323703	0.934439721421692
Cbfa2t3	10.4329877770366	0.675275931429599	0.94577943637047	0.713988806968612	0.475234100771339	0.877314280870659
Senp6	1215.36335960252	-0.175744093085223	0.19518239172785	-0.900409568350148	0.367902330672395	0.826611046934517
Thap3	49.4470442016699	0.302727081441214	0.378840187234707	0.799089145348938	0.424238723212417	0.857831144033052
Mtpap	681.229547473575	-0.151138467621082	0.19225585255245	-0.786131946645677	0.431790190038521	0.8605284874348
Peli3	17.3174824935024	-0.647636664293966	0.48790631586525	-1.32737913659808	0.184383297649054	0.669494771259463
Gm5741	2.21797621429682	-1.37400446355958	1.56224774256265	-0.87950484812717	0.379127605596861	0.832246499726291
Zfp169	125.758855823991	-0.482815133606508	0.307584345036276	-1.56969995839537	0.11648493091542	0.561117690777846
Tmem241	118.361982002545	-0.392434282901324	0.297643266518491	-1.31847189923561	0.18734572593002	0.675398879387229
Tcf20	909.01124839464	-0.274149987016941	0.29318331410881	-0.935080455892502	0.349746837828486	0.814411670900686
Cacnb1	41.5055338441064	0.473318610369786	0.514687121770619	0.919623962498774	0.357769300114907	0.819396181727374
Podn	3.12566856720242	-0.527869672460362	1.32646761622385	-0.39795142075393	0.690665995229295	0.94134108558879
Acr	2.68326469276425	-0.184396829009037	1.64862537116482	-0.111848836148113	0.910943264782457	0.985389110329265
Crhr1	1.82839182801985	1.32097754821627	1.67924730369606	0.786648604591335	0.431487598193271	0.86046397955301
Tet3	68.6991512754406	-1.09675019707339	0.31818461638025	-3.44689887760853	0.000567060789788622	0.0287111831461397
Arhgap33	6.88114167953837	0.608393447008832	0.88358584485401	0.688550468018592	0.491106200526282	0.884348160493692
Nrap	5.870304912582	2.59261945099478	1.53330099367887	1.69087443475418	0.0908607869605166	0.506587342458382
1700012B07Rik	3.15141888510542	2.06854980731049	1.70287340746543	1.21474080119046	0.224464965645166	0.71767351870206
Pianp	24.4371300634655	-0.259299589125983	0.494993159451122	-0.523844792953321	0.600386495602156	0.922292010997338
Rae1	445.083701657932	0.128606254252569	0.257631296951809	0.499187232972807	0.617647487868183	0.928202605570761
4931406C07Rik	53.1241601645336	0.0685979456786525	0.326156943355927	0.210321892806658	0.833416449424099	0.970358175740488
Cnep1r1	238.173522801709	-0.325885267258277	0.339214108288801	-0.960706702036179	0.336699660450537	0.805894872337296
Snx16	287.660862472401	-0.178367900758421	0.250700326647848	-0.711478533528079	0.47678774853739	0.877886381398387
Spata17	15.3083210842521	0.121231858810764	0.85716240906919	0.141433942422197	0.887527141590742	0.98098262189612
Tbc1d30	21.5662986693395	0.276145297194107	0.641832309686126	0.43024524167247	0.667017255135311	0.936179404554653
Asnsd1	37.2693965525995	0.0853527567547546	0.408590684693969	0.208895503378113	0.834529814511357	0.970620907938179
Kptn	25.947296752692	0.413964962258165	0.502832369018101	0.823266336386675	0.410356552645132	0.849403250297819
Ankra2	91.7703032366133	-0.234899708274854	0.304382145675706	-0.771726303963701	0.440276548084592	0.863295280575947
Capzb	132.626138218311	0.0689076585418449	0.316364775583944	0.217810780023331	0.827576544966381	0.969404577806952
Nf2	1333.09449990612	-0.144345426384311	0.170749137259507	-0.845365480031288	0.397906811835286	0.8422149928503
Pex3	139.679968215003	-0.164850575379251	0.242186455446151	-0.680676279255858	0.496076348953149	0.885253325685077
Trim24	1210.90338166138	-0.608748840281593	0.235770269893655	-2.58195760032074	0.00982416537711948	0.189462736529967
Kmt5a	329.386678600471	0.146138439404789	0.213850334888566	0.683367830501359	0.4943744423688	0.885253325685077
Cep57	437.455306770796	-0.127412154584318	0.184660318722975	-0.689981234005452	0.490205988670546	0.883941188941074
Tsc2	254.393327264193	0.280553555398386	0.200523660456893	1.39910449848734	0.161781648943715	0.639694653487795
Mapk7	78.5282159502274	0.769797793861303	0.34279500009352	2.24565058898552	0.0247263974030951	0.292178831741486
Egflam	27.2914442316531	0.749703871862417	0.727661777480469	1.03029167542408	0.302873105670538	0.783353063356028
Txk	3.83130824688106	1.10753675271093	1.3529162599318	0.818629197912634	0.412998003162984	0.851142153004126
Zfp862-ps	62.8578047252013	-0.720266016735865	0.378014005361603	-1.90539505552676	0.0567287374690623	0.419409761488117
D6Ertd474e	3.13114145211326	-0.562633208814383	1.66672778869835	-0.3375675456001	0.735689102770049	0.953820471473473
Dnajb6	1100.62451459211	-0.118662231896051	0.21950918696222	-0.540579797767069	0.588797245627287	0.918861427080187
Slc26a10	1.91714675227375	-0.05789077782068	1.5408126179687	-0.0375715886186078	0.970029260919329	0.995233018986142
Hspa14	639.685093275089	-0.0579273586447818	0.217630194881555	-0.266173352812135	0.790105704349652	0.960912373684406
Fkbp11	38.3972962216544	-0.439385786706207	0.369462858301414	-1.18925563648335	0.234339087012825	0.72677708788558
Nubp2	109.881685792845	0.720803997370802	0.241331837322793	2.98677541002056	0.00281936761248673	0.0959945103884419
Ndrg3	208.185349735049	-0.159213786197999	0.19569481423649	-0.813582040071822	0.415884430100055	0.853050792657256
Fgfr1	415.00743969778	0.312335683503243	0.297144715645751	1.05112312976685	0.293202042267405	0.778264130057507
Lct	55.3127685462829	-0.259865524963316	0.505012243854385	-0.514572721999678	0.606851630788092	0.924932719199617
Fmo5	8.45548631909575	-0.857500577797246	1.01482995819127	-0.844969712291078	0.398127749817188	0.842364153314249
Fbxw7	1087.48416151741	-0.412785890112189	0.19748837344423	-2.09017818574904	0.0366017963387785	0.353029350802123
Septin7	862.177161666735	-0.366512282579067	0.244525706499489	-1.49887015081514	0.133907321320623	0.590434169015223
Gm9926	2.06408911535451	0.463349041257884	1.45282078265395	0.318930625711079	0.7497791201157	0.955805744559801
Brd2	822.277704632652	0.454861179229595	0.277754490349714	1.63763753614529	0.101497327959529	0.528121954008953
Frk	69.2440932392312	-0.151403444246991	0.288963812493013	-0.523952957779625	0.600311259600307	0.922292010997338
Tmpo	1123.02329034903	-0.0573444033820415	0.200590182339985	-0.285878414950774	0.774971246495243	0.959763033557652
Triml2	367.553080736351	-0.649681393510945	0.228666955355201	-2.84116868789265	0.00449485295572228	0.126958247388398
Abr	834.234281851124	0.312049862478544	0.247632993021275	1.26013039971509	0.20762232541041	0.702411152205595
Gins4	204.868604918823	0.282520387322589	0.266873799712831	1.05862916339706	0.289768699855188	0.775118027294705
Med27	770.834335737125	0.0263428730581895	0.204904446114012	0.128561744548637	0.897704438460091	0.982733676054377
2510003B16Rik	118.456646004127	-0.398534865655448	0.347159457819528	-1.14798792508377	0.250973548635372	0.74278857506247
4930586N03Rik	2.56100547844649	-1.86096230342206	1.31241581267722	-1.41796699296532	0.156200401587731	0.630393647450333
Lin7a	7.53924452486819	0.906912765710708	1.25087874654567	0.725020525142959	0.468439438706998	0.87502667968181
Gxylt1	274.260937188449	0.143912607458992	0.313133415449573	0.459588789821019	0.645811407091376	0.934924693318871
Zdbf2	997.28325411906	-0.504084340388079	0.168608856985212	-2.98966702818163	0.00279281707678637	0.0957744456583937
Magoh	62.4247288219187	0.628271945852939	0.324642789680462	1.9352715224981	0.0529569849901296	0.409097086692763
Tmem175	54.4791477158212	-0.506648562425548	0.295681260295899	-1.71349568085081	0.0866213872811186	0.499508521719116
Alkbh4	51.2371320169415	0.679115653841358	0.509841572213575	1.33201310142844	0.182855883378238	0.666770690412322
Stra8	5.25018730431065	-0.185020287590703	0.876994099007157	-0.210970960694221	0.832909931360515	0.970349391322164
Golt1a	64.6886149579588	-0.347165675635059	0.532434924351998	-0.652034004075856	0.514379236467285	0.890710431355638
Myl4	2.27716424233014	0.0529751023688969	1.41244437853145	0.0375059741637233	0.970081576806119	0.995233018986142
E030030I06Rik	73.6260654956815	0.0905261864230802	0.362502524865103	0.24972567144675	0.802799504116587	0.964128076511512
Srrm1	839.131926021036	0.196110011368733	0.147209718609727	1.33218114415833	0.182800671088557	0.666770690412322
Lrrc56	19.9190428521284	-0.368843077214569	0.481109828990096	-0.766650471450173	0.443289358616538	0.86619550509459
Klhdc3	112.938192168977	0.429767122389276	0.343326663736999	1.2517732171204	0.210652512051185	0.706089604854493
Slc38a4	926.528024117211	-0.00159746495573391	0.371344196389021	-0.00430184441083982	0.996567635348098	0.999566838878892
Dars2	113.899914726719	-0.669443728066376	0.278271207639035	-2.4057240191905	0.0161404527399863	0.243287285889725
Tmem218	40.9255954881664	-0.380201187165493	0.380116717326851	-1.00022222079375	0.317202977958999	0.792506034154482
Parp11	26.8653575205056	-1.09496658864594	0.46256476714742	-2.36716383610119	0.0179249958006234	0.253899409573117
Zfp773	9.08730549681975	1.27719645252262	0.976733021615926	1.30762083830196	0.191001945369731	0.679644433110656
G3bp1	1776.53785117413	0.0101550160227835	0.201901849818636	0.0502967953582667	0.959885877473149	0.993416886482463
Stx3	638.65040665124	-0.157690929770332	0.171322705049699	-0.92043217345061	0.357346962122348	0.819396181727374
Extl3	293.459579742441	0.274244827868966	0.178353166319912	1.5376504579518	0.124134103063889	0.573795681601709
Dhx16	5.97307835753405	0.702598412509401	1.11612052256483	0.629500487003712	0.529021449993348	0.894223889664638
Tbc1d7	116.210428381951	0.16125627954589	0.352410046956947	0.457581391161616	0.647253215343879	0.934924693318871
Map3k4	488.566414769161	-0.1724214211745	0.18869327503466	-0.91376558673238	0.360840032688081	0.821116848480103
Svop	140.714694009945	-0.238370853611089	0.244354762388516	-0.975511388773699	0.32930665521824	0.800951122215398
Slc27a1	46.188950729017	-0.201901620163628	0.4081333046174	-0.494695281858703	0.620815232498282	0.928503580977507
Aqr	671.921124417891	0.0704819996300406	0.170183227048399	0.414153620497489	0.678761605608926	0.939326409815643
Colgalt1	181.26972757825	0.451847933490518	0.253366033319834	1.78338006705158	0.0745244557434352	0.473677788273665
Acap1	19.208883933882	0.172431415738199	0.517238500611028	0.333369259122244	0.738855564945538	0.954330521407146
Zfp687	84.2820610703957	0.510067872805554	0.333788429417248	1.52811729782266	0.126483417432501	0.577612360966099
Zmym5	186.676909199649	0.0220171770410879	0.284291046957376	0.0774459036847154	0.938268824551861	0.990826979918892
Zbbx	71.2341932167815	0.348221974217752	0.331052646162381	1.05186283285876	0.292862486300824	0.77814347700466
Tfdp1	1542.17578510592	-0.193873557285204	0.193472763968688	-1.00207157487335	0.31630902531477	0.791806934690563
Cct2	671.85725122278	0.39305695372495	0.232733752978649	1.68886957175055	0.0912444275979848	0.50720984668166
Ccng2	32.643918319228	-0.596707062210009	0.548304107540667	-1.08827757079269	0.276472589081795	0.765541539747204
Ccnf	1070.44069825493	0.111426486066791	0.212347529978589	0.524736435964316	0.599766424507841	0.921945681586731
Kcnc1	3.43568077631974	1.19784299975369	1.66546035348711	0.719226367199716	0.472001455861993	0.875988881968412
4933433G15Rik	14.4972940162323	-0.616486770135103	0.617564958367551	-0.998254129840369	0.318156144339343	0.793159387885003
Mitf	657.784012576761	-0.885578301173236	0.252404626844388	-3.50856603638733	0.000450529372156965	0.0240782920008334
Pkd1	172.443375359005	-0.357495535638184	0.200895220705223	-1.77951239647828	0.0751557943575412	0.47554327881871
Mmp20	3.22496727592072	0.612125530258312	1.93325036974353	0.316630240882623	0.751524186631556	0.955805744559801
Nfatc1	8.64178293872477	0.854438236004788	0.907422219272118	0.941610440936931	0.346392122228773	0.812870823206967
Tnk2	582.751547214491	0.133979072923854	0.287086414848925	0.466685520435925	0.640724890729456	0.934785774267485
Pdlim5	1175.95307901625	-0.328792580275277	0.21807584311615	-1.50769831072099	0.131631758077792	0.585502089356508
Ints13	646.6200258095	-0.723662258369827	0.249479412194558	-2.90068928736081	0.00372342878686553	0.11489236675547
Aak1	486.019979957723	-0.743479645471891	0.156127918526333	-4.76199037615745	1.9169282647376e-06	0.000200957979753325
Cryz	38.6945407433912	0.488337063636053	0.368738429505935	1.32434545618249	0.185388340385592	0.671504079438754
Hus1	370.033622235127	-0.1298780925065	0.30641866757911	-0.423858290138176	0.671669164440602	0.937853687683192
Wbp1	41.9192565431955	-0.232991995712485	0.360867786831771	-0.645643651815064	0.518510160602884	0.891703657293759
Cdk2	275.384396275766	0.228922149116557	0.235303378908627	0.972880840803616	0.330612528209268	0.801804519227905
Mylpf	50.3640967277546	0.613230313847405	0.498621120864478	1.22985226294511	0.218752433096564	0.713541434360685
A330093E20Rik	36.5962801895847	0.445665267755911	0.845507647711233	0.527097855308956	0.598125636018112	0.920894996369818
Nup88	556.643946492718	0.084827371398963	0.169832443179056	0.499476836175104	0.617443501305502	0.928202605570761
Ggps1	147.502530781726	-0.0713779459591322	0.254368444621049	-0.280608493185816	0.779010701055293	0.959840352611725
Mkrn2os	1.2955777143839	-1.26122657980989	2.34188854816021	-0.538551068453156	0.590196658456323	0.919125148481834
Usp17le	2.25383261890126	0.367659946060106	1.60424629545283	0.229179239560797	0.818729607631032	0.967313881920193
Tmem250-ps	64.9754364146649	0.91069384410596	0.361984072415727	2.51583954517219	0.0118749231221843	0.206378844569821
Ate1	899.645493871135	-0.567237747024923	0.214050610090863	-2.65001695993361	0.00804877303287516	0.171169875396151
Papss1	103.147507458049	-0.232340459535857	0.246281949587237	-0.943392156531382	0.345480353583245	0.812719741028404
Pi4kb	248.35555500679	0.0163564509037551	0.174883685289593	0.093527597366616	0.92548442625144	0.987605463891515
Gid8	137.203449770597	-0.0638244828980143	0.247888207090569	-0.257472848939099	0.796813772354691	0.963300885203582
Tll2	9.60124362261898	1.23308312278824	1.09492286853829	1.1261826364394	0.260088221537527	0.749776533755519
Cacna1c	134.906490797501	-0.115964544126168	0.879686529053248	-0.131824849302823	0.895122831172441	0.982505377171172
Zdhhc23	52.0478611284553	-0.192661714726175	0.643028043413832	-0.299616349083837	0.764469812025907	0.958228241153081
Vdr	5.640598882068	-0.76489637825919	0.914211575426254	-0.836673259034764	0.402776254185172	0.844812474149583
Vcp	932.21091025226	0.252175278309681	0.151122357985145	1.66868279235339	0.0951802611512471	0.513798074998252
Hsd3b7	3.82721031441509	0.97374930716273	1.30594615900545	0.745627452133474	0.455892494863033	0.871045072572385
Ppp1r11	1.6650294673372	0.524906081105067	1.78603721379733	0.293894257661661	0.76883870616648	0.958747197780236
Brk1	363.138581704815	-0.191346702621327	0.254759737717675	-0.751086903823783	0.452600356770845	0.869269082164462
C9orf72	78.7660692391557	0.208770137593638	0.308860734422781	0.67593615609249	0.499081180769954	0.885253325685077
Zfp202	1190.33022403313	-0.0666022416075411	0.248905077637895	-0.267580887620273	0.789021944125372	0.960538089059378
Ube2w	468.259307316575	-0.527077710409158	0.233321442119746	-2.25901959811585	0.0238821658169567	0.287944713448569
Kif20a	133.132253700592	0.257815340864307	0.260586018496826	0.989367512315122	0.322483363584168	0.794556299455461
Gm45871	169.747602923569	0.147023703547245	0.403911438297676	0.363999851469647	0.715858120294266	0.947864600282986
Dph3	48.5521636875974	0.47047140510669	0.457655968220152	1.02800233751212	0.303948728138706	0.783910660775965
Ankrd31	171.790761944181	-1.0711441338797	0.278612385860963	-3.84456753625534	0.000120765223339975	0.00862442996725745
Mir323	1.36853804613194	3.76480529171626	2.45308217927188	1.53472448804537	0.124851518049021	0.574167408165921
Gm4961	2.34171297186612	0.350065944210073	1.69562469429191	0.206452492340152	0.836437470915594	0.971250951388358
Stard8	16.1177594824864	-8.36071093139245	3.67133758923254	-2.2772928743772	0.0227687421738939	0.282304783557135
Tjp2	1739.02719344582	0.113967325002816	0.160638091711582	0.709466377423352	0.478035109194735	0.878360943573915
Fchsd2	375.966566753459	-0.42635276326242	0.183403502765598	-2.32467077691165	0.0200895710379955	0.265177022869718
Mphosph6	165.127849241956	0.173944637541195	0.358559886393633	0.485120182546677	0.627591096307167	0.931136102551012
Hcrtr2	37.9522750390385	0.985978254213023	0.563200591237093	1.75066977832407	0.0800028080862577	0.484579971645429
Gabra4	5.86083812016141	-0.0425281059309633	1.09677779776934	-0.0387754985717784	0.969069379446839	0.995233018986142
Fubp1	1499.96259179326	-0.0649588278904157	0.173046458120716	-0.375383747207936	0.707375090487548	0.945749855283957
Bdnf	14.3730488860725	-0.307056866684429	0.671397652432068	-0.457339797915807	0.64742682840864	0.934924693318871
Hnrnpab	295.42957908834	0.584073748696196	0.397537251758743	1.46923023216616	0.141770352897319	0.604093890381124
Rad1	204.991998860566	0.188812491442481	0.226188183537112	0.834758423229042	0.403853739587889	0.84577078463572
Ovol3	13.5370540826421	1.66124637688368	0.727002157157926	2.28506388946355	0.0223090818013124	0.278931746008152
Obsl1	6.82499774322378	0.405776987904995	0.863635487979055	0.469847515014154	0.638463964465965	0.933828706892786
Bmf	42.2731104729357	-0.506241234766419	0.436357260563038	-1.16015311424682	0.245986472279144	0.738925808674037
Mcts1	0.946550036542126	-4.27724556964587	2.90100120753117	-1.47440323655912	0.140373053546973	0.601493817293675
Ccpg1	142.273480676599	-0.25376210620709	0.2718013620725	-0.933630737801093	0.350494404012888	0.814908720332864
Dnajb2	50.9787092016351	0.171185776361877	0.400512844422985	0.427416445553706	0.669076031174423	0.936851843593502
Nthl1	13.7119232109701	0.813447903818076	0.628179386904765	1.29492931601304	0.195344614306493	0.685874993692917
Kcnip4	183.572129075658	-0.219590595403518	0.361384570300909	-0.607636887265757	0.543428330164542	0.899828063447747
Pkm	4321.74561703259	0.325462161707628	0.224674691996378	1.44859289141865	0.14745130755106	0.614844131486494
Tssk4	7.11819496578345	0.202211981450962	0.831144271344963	0.243293479149824	0.807778055546596	0.964372218438251
Apbb1	18.202772913149	0.720775099409182	0.576090103053822	1.25114994267111	0.210879777238996	0.706127738936638
Mphosph9	540.552693905053	-0.125569334143974	0.192382524411146	-0.65270655184676	0.513945477809879	0.890710431355638
Immt	725.029381224723	-0.588833824139598	0.251696239705838	-2.33946214225441	0.0193115286631688	0.262785392645147
Prlr	50.0511313088954	0.459337785966844	0.777691386162387	0.590642758991459	0.554759808639129	0.903888612677309
Enpp1	6.59084738753797	0.302638722534815	1.0348120320623	0.292457676522835	0.769936715206751	0.958990940054039
Pmepa1	216.351056680058	0.198562378901624	0.361562571245686	0.549178467830672	0.582882979652701	0.916546153392426
Mtrr	1004.24176791613	0.113834913920856	0.187222909144658	0.608018080911784	0.543175482037117	0.899828063447747
Csf3r	39.5659909114636	0.172457616654429	0.501912201025918	0.343601164311053	0.731146248975533	0.95205755767897
Sumo3	209.162403214785	0.556296978761113	0.329023865850085	1.69074962791478	0.0908846314524209	0.506587342458382
Hipk1	327.412550647393	0.176220835442798	0.201576060847288	0.874215096287159	0.382001126306596	0.833651621420857
Brd8	806.347624996626	-0.0361378608042058	0.179827447833797	-0.200958536861434	0.840730995416294	0.972310080898364
Tmem63c	20.0259546351107	-0.597892326954128	0.547534152380845	-1.09197266390473	0.274845116704735	0.76346859759922
Ppt2	10.6358142464909	-0.573539776482701	0.665300959937816	-0.862075678556527	0.388645874183102	0.836744948181996
Pbx3	330.938029133708	-0.586916223888733	0.227381077175049	-2.5812008245387	0.0098457288364448	0.189502186029753
Plpp2	20.4921419476613	0.448882706591079	0.540999506926119	0.829728494840163	0.406692306972856	0.847267004870585
Kmt2b	141.555107254363	0.581143696100418	0.272970567638032	2.12896101264307	0.0332574861572392	0.336465987960666
Kctd9	225.701880492376	-0.245495422781343	0.323391755474955	-0.759127029756192	0.447776571381541	0.867100280381418
Dusp28	6.67360466937803	0.299885724492432	0.865938322995305	0.346313030072533	0.729107477214081	0.95147013105323
Lax1	23.3720693399026	0.550950292589197	0.525316965130913	1.04879592543122	0.294272053190465	0.778977850093375
Ikzf5	47.4921735818011	0.166302536178794	0.342821909341005	0.48509891476444	0.627606181842607	0.931136102551012
Actn1	1182.72254520103	0.205792622581453	0.136338336033267	1.50942595141574	0.131189965296814	0.584967782142856
Rps19bp1	64.7442587044549	0.569830358877429	0.324515880019067	1.75593982902762	0.0790986832510627	0.482859225788682
Slc16a13	29.6873443912353	0.294448933477322	0.469315306539745	0.627401087018212	0.530396355385586	0.895141294518104
Zranb1	536.962256195318	-0.299515214956069	0.209585100980994	-1.42908638807885	0.152979405335133	0.625614808689186
Tom1l2	345.412744470492	-0.463538833945068	0.185989216790882	-2.49228875707483	0.0126922804503109	0.212878455906059
Pex10	74.4331373761331	0.206241261881628	0.292080817268671	0.706110260202117	0.480119571589731	0.879390468235601
Rad52	148.205923658497	-0.166258861711916	0.210177781787313	-0.791039187387372	0.42892112419574	0.85941877788497
Traf3	238.429599295112	-0.33573924231227	0.244978332667969	-1.37048545745192	0.170535411929004	0.652293658828779
Hsp90b1	382.387468150382	0.0903495222194767	0.248699384310286	0.363288081593131	0.716389695568546	0.947864600282986
Nrg1	66.6540387176588	0.187218744503157	0.398470878243747	0.469842979061156	0.638467205416214	0.933828706892786
Ralbp1	438.259894099565	-0.033022287180939	0.206179885631299	-0.16016250605547	0.872753063894276	0.978726457464795
Arhgef2	294.382664096104	0.0508625551787923	0.320543554569573	0.158675956679555	0.873924181944596	0.978726457464795
Fip1l1	1028.67388804521	-0.332725800596488	0.205845708696512	-1.61638444009071	0.106011220402022	0.537450493422482
Tada2b	69.5486471745604	0.359494139290201	0.370436201300541	0.970461682816301	0.331816415407979	0.802033096420693
Wbp2	248.767632425932	0.689075631265692	0.235578731035408	2.92503329242453	0.00344419373471857	0.109159582049588
Matn3	4.59942974827119	-0.484590442513125	1.00825155226964	-0.480624543966512	0.630783368228607	0.931620265872901
Gpr158	33.4220122959514	0.556187130288365	0.806296129033827	0.689805035967165	0.490316801322801	0.883941188941074
Apaf1	594.945838962519	-0.464711567740888	0.196786334528168	-2.3615032459196	0.0182010125823084	0.255940980026716
Grb7	53.5819330252727	0.368927613973534	0.341381412043741	1.08069039777205	0.279834855832305	0.767211941706876
Mon1b	78.8598462735809	0.39020561973835	0.309000611977823	1.26279885738982	0.206661475464755	0.700609819600042
Enox2	48.7184211180343	-5.67842248320951	0.637149077847682	-8.91223526900717	5.00138667274958e-19	1.90215529409643e-16
Kcnma1	86.7188956906035	-0.376499169165689	0.592176873028774	-0.635788370525227	0.524914368391633	0.89303368518427
Haghl	7.76083289626946	-0.219273576205156	0.800962419330729	-0.273762627200883	0.784267045914418	0.960260451021047
Orc6	219.536824246364	0.0768467038626693	0.206794900396057	0.371608311982023	0.710184499546486	0.94641335677872
Camsap1	598.499283677255	-0.329414799387283	0.186722207389812	-1.76419722105993	0.0776987804533552	0.479484538566856
Dst	5052.85160954137	0.146403857304423	0.24579474988628	0.595634599079757	0.551419357648395	0.902459993539291
Usp29	45.6599684938196	0.393311848029741	0.508946441168342	0.772796145556792	0.439643034906788	0.863032312191288
Slc30a4	10.7562214488557	-0.571469953558989	0.700195954067004	-0.816157177486781	0.414410245221119	0.852091260498552
Slc2a12	5.88797571485235	0.88593998907474	1.14402234804426	0.774407939311047	0.438689590122668	0.862694052646319
Cdk10	53.8144122360544	0.249257703766783	0.334046709159337	0.746176199113187	0.455560983749023	0.871045072572385
Hnrnpr	724.000115036182	-0.175378467239461	0.178252426854159	-0.983877023918172	0.325175981913285	0.796671136434214
Wdr37	556.949562132454	-0.418708978110077	0.237690709688339	-1.76157065061184	0.0781418663415069	0.480879541335321
Tfpt	75.888835812744	0.477535122123123	0.398195063000696	1.19924922856788	0.230431050486023	0.724915634973569
Polg	247.306277523551	0.439108982739448	0.236535961633085	1.85641531929337	0.0633943828387786	0.439301583451434
Cyba	63.2672274877162	-0.751167099108451	0.496737453882036	-1.51220145217163	0.130482621728132	0.583737173333011
Slc26a2	135.993846965682	-0.370769641148523	0.227323778683944	-1.63102005120202	0.102886088668633	0.530873453231432
Epyc	2.03584835557223	0.522174490964009	2.36116932020087	0.221150802907937	0.824975014391012	0.968230619637926
Dsg2	161.261798394643	0.389649401387393	0.413154403494412	0.943108431355889	0.345625443572604	0.812719741028404
Htr7	6.89182945889979	0.192423464411167	1.51652013778489	0.126884872555817	0.899031519812797	0.982977657647551
Vldlr	64.245684098666	-0.930890187244179	0.517772851913624	-1.79787368882653	0.0721970265090113	0.46723789929892
Smarca2	168.13150897961	0.151201892281307	0.339549734923062	0.445301164247905	0.656102126619012	0.934924693318871
Ptprk	2118.12228697594	-0.3644514406129	0.288742524243813	-1.26220216979595	0.20687604815556	0.700974284492259
Cpne9	41.2388295137911	-0.135655886196651	0.513723987733787	-0.264063756872782	0.791730790747229	0.961464294705727
Gnas	81.4373520005921	-0.142548164490459	0.369066021029862	-0.386240283222727	0.699318722368733	0.94213002928874
Rpusd4	155.434135107602	0.426886574744791	0.32319686439699	1.32082523616453	0.186559643061916	0.673806626023536
Ppp6r2	106.210955276545	-0.115598075715732	0.304707075493042	-0.37937443864303	0.704409829366755	0.944138749204455
Irak2	80.9636429415745	0.657378185990287	0.402678075020349	1.6325154677395	0.102570942720394	0.529831079358599
Msrb2	73.8905908936767	-0.133733908670074	0.369491809936002	-0.361940116326901	0.717396780885955	0.94818063471593
Knl1	411.464128642414	-0.435530863766061	0.190431417250581	-2.28707463324166	0.0221914672225431	0.278393517013511
6030458C11Rik	488.845432765076	-0.137848622799055	0.283712169354473	-0.485874903119947	0.627055863248197	0.930822509536263
Smim10l1	10.8821318227857	0.251366621273738	0.677321337018447	0.371118710625961	0.71054911553406	0.946524350948489
Rerg	249.880570229377	-0.962945177305057	0.21372685785273	-4.50549447542331	6.62185620343096e-06	0.000664379364116012
Rit1	71.6694904640743	0.144269166657775	0.294941923038748	0.489144320927281	0.624739525398604	0.929627282235271
Pcgf2	211.656469362183	0.0552490786228918	0.282795074870169	0.195367895456654	0.845104948028052	0.973378286564439
Pum2	109.913982658423	0.00321250345054122	0.283769936177307	0.0113208026678836	0.99096749927089	0.99884200276042
Gm8439	3.09018135356774	-0.108601625817285	1.97121389134793	-0.0550937806870984	0.956063750913833	0.992783169032421
Gm7616	2.96420304744197	1.38596056590649	1.37866427276781	1.00529229144673	0.314756125840288	0.791743896427159
Scoc	83.8792348479085	-0.328771491013422	0.361882739234888	-0.908502825275747	0.363612621745506	0.823617841554848
Ptger4	9.41846009831879	-0.0126909432706486	0.7317481009456	-0.0173433224551573	0.986162724471089	0.998310442339845
Ptpn21	216.097470879772	-0.131480812193768	0.202487018120337	-0.649329588702965	0.516125364584317	0.891491459629475
Snrpa	50.655085723192	0.66418330098886	0.573691990683421	1.15773500724254	0.246972193272541	0.739198984037177
Hspbp1	269.201124263271	0.238191460077351	0.188038566523522	1.26671599598455	0.205256858288192	0.698890414417049
Lrrn4cl	2.91416885691683	0.391319156694571	1.71621746882627	0.228012570552726	0.819636468023016	0.967328070006461
Ptprc	7.45672984897598	1.47158570625896	1.64205311775257	0.896186420737152	0.370153206934581	0.827904856920927
Bdkrb1	1.41991450995195	1.20799980613136	2.74175222141802	0.440594083117615	0.659506887138104	0.935403356516996
Opn1sw	23.4455551312244	-0.319050767672134	0.494914677719145	-0.64465812398716	0.519148759244525	0.891703657293759
Bckdha	144.737110737513	0.0921153232371104	0.26961817214872	0.341651018931691	0.732613537434165	0.952464185516661
Bcat1	4104.36265554285	-0.175390829096212	0.252916958199204	-0.693472001027586	0.48801339094909	0.882557889592106
Mmp23	14.5039152572851	0.647595683190435	0.775474491970906	0.835096047510911	0.403663631919605	0.845684415316725
Fhod3	1320.44839624783	-0.523116520854816	0.28392270358978	-1.84246104394184	0.0654077397402297	0.44612702893358
Abi1	913.005533123913	-0.21434038129405	0.190657417504812	-1.12421737427887	0.260920820504949	0.75006136377886
Slc25a32	114.194127625134	0.16449461396586	0.2981522097237	0.551713549660752	0.581144625158005	0.91587541677113
Mcoln3	4.41127446702107	-1.11508288267093	1.0305061787615	-1.08207297117916	0.279220104826977	0.766654627672324
Zfp809	627.320363052789	0.0074760766457461	0.241050437476722	0.0310145740617793	0.97525791684379	0.996475993166685
4933406I18Rik	13.8783906931377	0.200772184456112	0.886926765520996	0.226368390560606	0.820914910546083	0.967760040085808
Tmem108	171.633931500067	-0.266611863737373	0.293448061504427	-0.908548730465377	0.363588379973106	0.823617841554848
Zfp87	34.3727570036174	0.414183433790658	0.543921673700743	0.761476245233308	0.446372662094375	0.866953007374897
Dlg1	810.11257398563	-0.403151120973031	0.215512412084453	-1.87066311899961	0.061391789840159	0.434426320689531
Tmem38a	38.7079342609508	0.170497177764016	0.43148347067017	0.395141852129825	0.692738203238172	0.942048710883625
Ubxn4	181.847065315602	-0.158049836837137	0.226447912200232	-0.697952280952737	0.485207037173452	0.881912102434633
Dsg1c	2.55003948823758	-0.486274693442028	1.49377241425892	-0.325534658961603	0.744776455758819	0.954850592464702
Rnf181	45.0939773830972	0.00484599459649322	0.353412307529541	0.0137120142486496	0.989059738364687	0.998339427545821
Ccdc59	182.572432179621	0.509438552828992	0.294135087124484	1.73198837924898	0.0832756315099562	0.494447719877737
Speer5-ps1	7.30337190144309	1.26540931887055	1.00669107537332	1.25699864618477	0.208754125808891	0.703690451217236
Aldh9a1	242.326210168589	0.179027496715244	0.20592291430888	0.869390846162498	0.38463338820103	0.834699367123095
Atxn7l2	53.5778490764094	0.293006421039395	0.395183609477968	0.741443759336205	0.458424420219042	0.872462814879811
Atp9a	401.391074827126	0.286392280740436	0.339597685854195	0.843328128164563	0.399044955641195	0.842714515051151
Acsm2	2.64549409756169	2.50852070918876	2.21942014246164	1.13025950391099	0.258366893062856	0.749172370416659
Mep1b	25.3423805384677	-0.0224814347902884	0.789557976380037	-0.0284734439557704	0.977284548092533	0.996994368246948
Smurf2	387.152652504024	-0.281226535633224	0.192234730195466	-1.46293302644778	0.143485705867266	0.608179355295921
Dzip3	438.7764606952	-0.367972437744146	0.265755600807339	-1.38462721623282	0.166166484965441	0.646457899651749
Bin3	12.8378299777058	-0.39932076954584	0.625386137408607	-0.638518741717706	0.523136057985127	0.892963735306062
Aggf1	341.389851632805	0.215366451246633	0.170998648725452	1.25946288378229	0.207863188367345	0.702644601603878
0610030E20Rik	69.0545795277429	-0.493369514170161	0.350394526260296	-1.40804001545291	0.159119221340072	0.635311461375864
Slc11a1	30.2695159821381	-0.150875192693082	0.42035261249501	-0.358925312245736	0.719650963192697	0.949280352162691
D230017M19Rik	45.1400822459239	0.22473256405357	0.517543628406973	0.434229216086205	0.664121999191572	0.935973412815343
Adcy10	28.4371460627766	-0.204070177759844	0.596382740754704	-0.342179885188494	0.732215521863776	0.952464185516661
Elovl4	13.4966560184209	-0.107400273915264	0.642321567209642	-0.167206395360239	0.867207652492257	0.978726457464795
Vash2	45.3597440497687	-0.128388964844274	0.466220840004001	-0.275382294886631	0.783022545066626	0.960260451021047
Cahm	2.68645314193079	1.02157253210971	1.72775717389629	0.591270895901389	0.554338926936483	0.903857321362872
Gm11532	4.17693827234828	0.284468873754299	1.00388936445513	0.283366757161231	0.776895708415264	0.959763033557652
Apobec3	29.3724760633712	0.26328085313817	0.436477190501602	0.60319498674285	0.546378982358887	0.900558036763712
Smox	63.8775103159357	-0.00356032901219691	0.371745920125486	-0.00957731832267343	0.992358522395745	0.998885815885353
Uimc1	306.18025078742	-0.246873715232457	0.20191461839613	-1.22266390216543	0.221456666436826	0.715144147623357
4930546K05Rik	3.49175067503406	1.86331446323563	1.46627805910923	1.27077838453615	0.203807500629838	0.696711510305262
Ica1l	35.4843472068128	-0.434249995665049	0.424908123275276	-1.02198562907615	0.306787702166699	0.786290573817403
Irf8	7.5718158355678	0.734177835171152	0.871745093787404	0.842193251677995	0.399679790527272	0.842819538953838
Dnase1l1	4.16711943497524	-6.41291236837839	3.82478834669224	-1.67667117421659	0.0936068003876045	0.51011183390166
Tspan4	61.5357519370141	0.267427237763865	0.364753301435835	0.733172905388792	0.463452978506326	0.873147131637528
Zfp410	270.046346404294	-0.0363887577223646	0.230465108064937	-0.157892698065651	0.874541351989654	0.978726457464795
Ldhb	68.1350289120903	-0.249115940907572	0.658383557421688	-0.37837509472919	0.705151966873309	0.944940615064413
Nkiras1	90.1607171574297	0.0255909930276162	0.238092517158341	0.107483399029282	0.914405494678948	0.986367874002719
Mus81	38.9728985228293	0.951733048780066	0.399209515054457	2.38404399917732	0.0171235549123132	0.249144677078266
Ldah	186.500830330556	-0.183895800021823	0.269131443910522	-0.683293625411392	0.494421321422108	0.885253325685077
Bspry	6.299419855569	-0.578305291288671	0.84736206787276	-0.682477199788355	0.494937255089164	0.885253325685077
Tatdn1	256.004190204476	-0.400379577539702	0.215593199483536	-1.85710671068861	0.0632959736634716	0.439177918240312
Drd2	11.8889736775796	0.711371667208541	0.807607983195561	0.880837834705113	0.378405598414567	0.831889780685172
Chaf1a	694.116472747858	0.641441035244929	0.249768301608298	2.56814428057759	0.0102244590041305	0.191646916096634
Vsig2	4.58567180454243	0.919530591827047	1.07630028136946	0.854343911029234	0.392914463746789	0.839963809165358
Slc16a8	10.691131070995	-0.320285438860448	0.76112594195637	-0.420804785653735	0.673897636792	0.937853687683192
Sgk2	3.20755645877276	-0.859212228869495	1.24910800687521	-0.687860636662568	0.491540546917385	0.884712181433748
Prkg1	259.327674463076	0.521747828030754	0.199805571930466	2.61127766853432	0.00902046202791991	0.182349364653402
Glrx3	69.7603099777817	-0.166643203425968	0.322975139926956	-0.515962942112684	0.605880291831682	0.924599105378541
Bloc1s2	83.2703694636266	0.592287969627969	0.42730522868604	1.38610044966978	0.165716233095664	0.645509976975121
Ebf1	1071.40507360165	0.537696515490303	0.337263075945284	1.59429405067021	0.11087018958356	0.546794656347871
Gm6938	1.15525914276916	-1.23198175487066	1.71496166224604	-0.718372767153967	0.472527473622494	0.876223754515608
Zfp229	465.538903307849	-0.508073706937814	0.229614689692509	-2.21272300835023	0.0269167481255292	0.304003106937089
Cox7a2l	435.844892019706	0.359894572744019	0.229504253600486	1.56813900874584	0.116848694545029	0.561801460890154
Shcbp1	225.381054820243	-0.699721701369742	0.259238814733337	-2.69913940969643	0.00695190476927427	0.159080764623519
Srpx	0.771688784254673	-3.99980229290038	3.85827758418132	-1.03668080008015	0.29988464289341	0.782121413273688
Pigp	82.1918726151551	-0.538413019648914	0.408407210443601	-1.31832398126396	0.187395216391722	0.675398879387229
Pcdh9	38.659945625464	1.45883320360647	1.47579768173958	0.988504875469708	0.322905447879705	0.794851855985386
Pik3r3	40.0099470850663	-0.450179057971214	0.351392321827861	-1.28112946699998	0.200148195255418	0.692745732318964
Cblif	2.84877399201235	-0.27397417468634	1.29216099315447	-0.212027894463447	0.832085272396709	0.970349391322164
Rp9	175.584651647271	-0.289664476257708	0.221558077679502	-1.30739749726808	0.191077746896922	0.679766254677457
Nemf	652.094079106616	-0.304802609027072	0.201355060014648	-1.51375688798136	0.130087510687231	0.583485115097153
Gm2762	4.58239446928554	0.503225030860451	1.64254084967946	0.306369872602349	0.759323044358532	0.956746562585859
Kmt5b	193.826389418482	0.0599584384892113	0.188494294850923	0.318091529171381	0.750415508938289	0.955805744559801
Suv39h1	44.7217903253475	-7.30172378292837	0.688457624234213	-10.605916073702	2.79709284080069e-26	3.04957708789697e-23
Stag2	6.27924989590445	-6.02886528605165	1.38608653164932	-4.34955909922724	1.36411518242643e-05	0.00131227880549423
Mgat4e	30.1423150332452	-0.395351103188585	0.396790970658624	-0.996371219164467	0.31906981159439	0.79417035542526
Nol4l	601.680132889088	-0.229757473657192	0.283017860139998	-0.811812630989225	0.416899153195273	0.854167409395556
Tor1aip2	904.541427623931	0.0712488484098889	0.196668014070385	0.362279797996993	0.717142953171521	0.948112842050691
Ktn1	1063.23540004883	-0.0462150631253822	0.240703813272571	-0.191999713245293	0.847742430043621	0.974255715281149
Unc5d	53.0913698189615	-0.0952479459909603	0.680456520204567	-0.139976535109585	0.888678530110252	0.981392982741783
Miga1	891.189435799608	-0.234263770188035	0.213120568543323	-1.09920770101743	0.271677480446182	0.760036010455217
Setd3	563.902845495982	-0.262526950497611	0.188992339055433	-1.38908778953527	0.164806056297463	0.644095560762786
Capn12	19.6422707409257	0.158598463511499	0.534047079102293	0.296974685786308	0.766485835573131	0.958228241153081
Mrpl52	73.5248459401977	1.13739348621115	0.376700757465193	3.01935545302494	0.00253313138362342	0.0894747962155018
Gpr180	145.114662180652	-0.320838935215831	0.258457145972711	-1.24136221503315	0.21447197091383	0.709795859550898
Dr1	128.613475951848	0.252948115053497	0.291039783091846	0.869118690119667	0.384782214866431	0.834800788262883
Zfand2b	44.3644357510767	0.361577367700835	0.348939905089127	1.03621673081065	0.300101043089931	0.782121413273688
Lman2	426.553297825803	0.355092134845491	0.238449380982472	1.48917197177205	0.136442089412647	0.59421123865969
Cmc2	121.001289229771	-0.446169026831887	0.350163463700627	-1.2741735591619	0.202601913622758	0.695729988880603
Carhsp1	143.784708878036	0.61150929199039	0.26592574680209	2.29954902578687	0.0214737828246838	0.274675481395378
Pdgfrl	28.9989544156709	-0.358985735437685	0.638478616180353	-0.562251775298738	0.573944490013899	0.91294994669685
Zfp385a	98.9965530900892	0.480811760113655	0.331161962748586	1.45189307408073	0.146531338626747	0.612726543569885
Nde1	298.793347049155	-0.184573799867022	0.174504868841862	-1.05770000053285	0.290192235020306	0.775730860383016
Gm35978	2.0977705054425	0.28477599115165	1.66919954561116	0.170606319598165	0.86453332846302	0.978109861894446
Cd46	15.6948610759274	0.154289220537779	0.604451410954251	0.255254959690145	0.798526184837616	0.96342749188239
Eif3k	407.300040400303	0.473480500207284	0.210600371485626	2.24824152430139	0.024560793186458	0.29191401635733
Fez2	148.984379040829	-0.161141330564792	0.241754183055652	-0.666550330290238	0.505059404822898	0.887438115315247
Tdrd3	550.411372675224	-0.406212115064471	0.279030057394454	-1.45580056448981	0.14544775968471	0.610537130873651
Septin4	10.9142022714868	0.983620628866102	0.852874546368826	1.15330048604913	0.248787070713244	0.740834623897375
Sh3bp5l	167.498603498468	-0.0514583469127284	0.325021510904784	-0.158322896135337	0.874202367168204	0.978726457464795
Apba2	38.6414650065405	-0.090690471218109	0.702290527296476	-0.1291352619652	0.897250620580862	0.982633326543472
Cpsf4	266.951655064021	0.509791457268408	0.271425502140812	1.87820029159948	0.0603537702963545	0.431109526329723
Nlrp5	3.29530754661628	0.299440734512819	1.4055041185236	0.213048635408741	0.831289027809991	0.970301959946085
Abhd12	479.807392548065	0.00562395597566222	0.19924542520731	0.02822627405277	0.977481681905959	0.996994368246948
Tbx6	25.2951030929497	0.487692383645509	0.560345976606346	0.870341546126818	0.384113780785437	0.83414701331969
Gm10451	1.56579147789888	0.82865939448732	2.17351559505804	0.381253024533827	0.703015506966861	0.943423476220879
Slc24a3	25.9517924886958	1.40989570789374	1.045849839827	1.34808617279797	0.177630668178094	0.6611224277161
Cdc123	597.110287275547	-0.00476740655501384	0.155591796425493	-0.0306404750413482	0.97555626287645	0.996642124130526
Scml4	9.73572331231362	0.604434733565995	1.04219142141161	0.579965178323299	0.561938100376245	0.906748369934631
Ppfia2	26.4464321460439	0.26372453206577	0.935947601867516	0.281772752598068	0.77811776499405	0.959763033557652
Cpsf7	622.16931153552	-0.0884213104896381	0.236791000978112	-0.373414995183078	0.708839600781149	0.946090622978001
Rps21	264.74085184631	0.511404837202574	0.489258719557636	1.04526463557964	0.295900677529147	0.779594892507177
Cdk11b	441.418226822578	0.0652513551200791	0.173277156575528	0.376572171483189	0.706491571790435	0.945218148853722
Hnrnpc	4108.15433871455	-0.212774953172042	0.158806498608049	-1.33983782173293	0.180298076452563	0.665293678945681
Stard13	10.4864536230205	0.28977265652217	1.03620991811991	0.279646673376696	0.779748594923979	0.959952463217913
Lysmd4	34.2443239386434	0.151011090333397	0.377742705304711	0.399772353543086	0.689324195197321	0.941327198882685
Zkscan8	159.521273034887	-0.583818445565362	0.294529707112973	-1.98220563653169	0.047456230092589	0.390407230001744
Prom1	139.297598755227	-0.027465213583454	0.39719781214737	-0.069147444279637	0.944872256301348	0.991454700668658
Skor1	1.22642885673958	3.43466038391956	2.28271281162849	1.50463972796879	0.132416726522529	0.587274433458976
Fyb2	32.6815110961753	0.303927617437718	0.483854163444418	0.628138890599071	0.529912958177457	0.89506465808896
Nsfl1c	346.652677144761	0.110058005121992	0.212432715851919	0.518084065727006	0.604399617204293	0.924116617404544
Atp6v0e	203.139422028156	0.0483771900180005	0.229674337376558	0.21063385039263	0.83317299605721	0.970349391322164
6330403K07Rik	6.93548221463	0.36330198120235	0.838018577713086	0.433524972911441	0.664633427634575	0.935973412815343
Abcc2	13.9940830468823	-0.331685212159637	0.850647310900577	-0.389920955382182	0.696594997795889	0.942048710883625
Adat1	234.200615012725	-0.528219341932231	0.212456375865407	-2.48624848174414	0.0129097790237622	0.213907321331922
Slc25a13	4566.96939055947	-0.540491093665865	0.218383245546455	-2.47496593574937	0.0133248884349819	0.217480264935823
Sema4a	20.6853199333393	0.209628307251363	0.491139256411208	0.426820508674328	0.669510067527257	0.936947428062705
Chek2	673.987629414588	-0.235254958211681	0.304784834923173	-0.771872256278699	0.440190090707566	0.863295280575947
Keap1	106.81251746936	0.335723211577103	0.27299615347438	1.22977268105944	0.218782241066025	0.713541434360685
Klf13	1361.84392719713	0.123934909797404	0.138551667564544	0.894503198524616	0.371052719190846	0.828762110031016
Reck	187.528524913999	-0.438370488214545	0.267896600515926	-1.6363421087476	0.101768007843286	0.528260454344455
Pld5	24.4005069769765	0.907309751628269	0.78308264418419	1.15863856563122	0.246603542022328	0.739194344410991
Myo18a	326.569380262827	-0.0551767209696655	0.33802226563388	-0.163233983614052	0.870334209980559	0.978726457464795
Prrg1	24.5207566319077	-8.48420810045991	1.07614657255507	-7.88387782559773	3.1737460474953e-15	7.31034406489269e-13
Arhgap24	25.7801805769042	0.217270828485593	0.835191600658564	0.260144891680269	0.794752011079205	0.962892472463795
Cd72	3.08297368132587	0.884940099000417	1.39894103146699	0.632578556990663	0.527008893615846	0.893778227335222
Catsperg1	21.4929781972198	0.299334943601452	0.579546595960644	0.516498493283841	0.605506291006164	0.924452868900323
Fh1	327.242459439539	-0.0153978638867616	0.186536813894302	-0.0825459788087008	0.934212557257815	0.98986036748992
Fkbp7	10.4530712906809	-1.39924902224038	0.684857079709393	-2.04312558590199	0.0410400077094265	0.36953845925529
Cd300a	6.21646981606875	-1.34294063292841	0.85389530423169	-1.57272282242699	0.115783012903076	0.559980267872261
Hivep2	276.800795884313	-0.142525331790804	0.237329636178084	-0.600537438501181	0.548148117798094	0.901308497734771
Cgrrf1	24.7429009860392	-1.01773920438619	0.442272249524488	-2.30115998794954	0.0213825896022562	0.274675481395378
2210408F21Rik	21.5992143050085	-0.0908117074996227	0.700380711517545	-0.129660491795751	0.896835041605188	0.982505377171172
Akt1	98.8647830876539	0.347815594350173	0.31723332298683	1.09640308614304	0.272902414003228	0.761081353486413
Efna3	8.05058373485676	-0.255903721466954	1.08847970714149	-0.235101968174486	0.814129591125223	0.966037239492022
Plpp1	1024.13247059062	-0.173311557954914	0.180093849960171	-0.962340235345308	0.335878724107435	0.805894872337296
Dgcr2	780.419405185501	0.0083046314737379	0.136944864526696	0.0606421533398866	0.951644201770078	0.992578911999369
Ptn	6.59451306799597	0.0364947093270959	0.986767289371789	0.0369841093438856	0.970497675978906	0.995233018986142
Twf1	426.733407455298	0.277220945241626	0.213061282196357	1.30113243656414	0.193213126689588	0.682536362228511
Ptgs1	54.6374604634029	0.380675295088828	0.423596167087216	0.898675022737987	0.368825784882826	0.827304942604384
Ptgis	44.2430205147121	0.258693829956039	0.370693481376581	0.697864524068165	0.485261922217735	0.881912102434633
Cst7	11.1463497636435	-0.491504573137955	0.580557768532296	-0.846607520868292	0.397213920494428	0.84200083678106
Plxna2	30.5003110751285	-0.957026417145024	0.511599119048714	-1.87065689034913	0.0613926537247561	0.434426320689531
Gm14023	2.5487741354012	-1.51864693189898	1.62691655749958	-0.93345102728132	0.350587144644575	0.814908720332864
Etaa1os	21.4447196659547	-0.21178336933971	0.542485521798353	-0.390394509769852	0.696244847009345	0.942048710883625
Trip10	232.557198473799	0.319976695655124	0.414873483408367	0.771263309060814	0.44055087556334	0.863674061251842
Gusb	45.5628325741012	0.187379011089009	0.352143384008428	0.5321099858702	0.594649821572872	0.919791540913562
BC055324	466.456813069514	-0.321456131816688	0.237603000512843	-1.35291276256131	0.176083501658565	0.65805977745068
Sowahb	3.11154222593922	-0.351078646403585	1.35352898799242	-0.259380219794415	0.795341889923048	0.962892472463795
Dmrt2	1.19804377712545	-0.312398723392935	2.64919066016118	-0.117922325520326	0.906129203460062	0.985037493461884
Nlrp3	2.01991901726463	0.0206483762186261	1.48344850667642	0.0139191728770468	0.988894465467371	0.998339427545821
Shisa4	1.85513216507363	-0.278548478669203	1.42013205494683	-0.196142659901886	0.844498506933283	0.973118947994164
Sgms1	26.2436206769371	-0.244645106405948	0.536322273073877	-0.456153172613529	0.64827983613214	0.934924693318871
Ctnna2	55.016213153905	0.66231201604465	1.15119386292313	0.575326222086434	0.56507069045758	0.907766353752711
Map3k13	22.4217396570959	0.0787168079433114	0.504973103335582	0.155883169664583	0.876125111788181	0.978787217222016
Dip2b	332.256102410727	-0.0662014216175011	0.211628488160751	-0.312819045265849	0.75441814502622	0.956072367494304
Fbxo44	41.6390866465982	0.270105777132816	0.385097975551981	0.701394954740178	0.483056569711258	0.881194326944552
Ap5z1	132.249926560601	0.512209947779327	0.300470417384446	1.70469343450861	0.0882516149845945	0.50253908009755
Fbxw8	350.592186427913	-0.455658832933543	0.300250844378934	-1.51759384349466	0.129116819839619	0.582503854250243
Klhl33	1.03374938003346	1.19174818761612	2.17024232157727	0.549131392272356	0.582915283198888	0.916546153392426
Pax2	10.6825716435899	-0.112656246072457	0.916092190237647	-0.122974791481666	0.90212705991119	0.983877429838248
Dna2	388.898233241616	0.411136212180846	0.213111217281313	1.92920962784486	0.0537048434174595	0.411574137820288
Kdm5b	1985.7406112426	-0.188872285791672	0.147446753155336	-1.28095249132202	0.200210353779599	0.692814245812858
Supt3	323.117415098697	-0.785566387340688	0.315500456180783	-2.48990570996371	0.0127776989253075	0.212878455906059
Esrrb	4532.06706264845	0.166840300171518	0.223778923575961	0.74555859642825	0.455934101814448	0.871045072572385
Chchd7	148.145312558392	-0.182364302106556	0.266581897482351	-0.68408359243009	0.493922381958673	0.885253325685077
Rxrb	41.4534710047225	0.454256257412253	0.345478037199342	1.31486291022936	0.188555979860627	0.677577230088654
Cadps2	112.56556544137	-0.991705381891447	0.498915004945955	-1.98772410542929	0.046842211422088	0.387893436276348
Gabpb1	410.005343523329	-0.112037011839848	0.16545342483818	-0.677151361172636	0.498309924259133	0.885253325685077
Dll3	4.84745694845415	-0.560314692548875	1.21292672577828	-0.46195263130124	0.644115289818607	0.934924693318871
Fam57a	23.5343951682447	0.220420749036673	0.422049574467354	0.522262697018126	0.601487437925587	0.922996914700644
Mettl7a1	68.5790415203958	0.273593850792954	0.403403123020606	0.678214508465714	0.497635694815278	0.885253325685077
Ckmt1	5.87159761225599	0.700917486520176	0.949702251946998	0.738039196056674	0.460490630969773	0.873147131637528
Gm4788	7.94053012077796	0.131403304340616	1.21384754469119	0.10825354873873	0.9137945687376	0.986285399758098
Spag7	106.457223579985	0.551787723888997	0.317389479753858	1.73851926130923	0.0821193591784913	0.491573938508436
Gal3st1	3.523084842487	-0.0797783542567727	1.10378644299148	-0.072276983254621	0.942381481483024	0.991454700668658
Gpr68	14.5996907016849	-0.222020676932706	0.623280479758693	-0.356213108131772	0.721680976078076	0.949724023871471
Golph3l	146.23421121279	-0.367099321362356	0.25304782934716	-1.4507112047135	0.146860294110962	0.613552538923185
Sptan1	688.919041084565	0.424457363963275	0.19872137694225	2.13594214419431	0.032684129890959	0.333655593156518
Slx1b	109.822222170436	0.216442012602489	0.27470549863346	0.787905643240464	0.430751900020967	0.859720862336093
Rprd2	788.072896465892	0.0691079416384596	0.177354964321683	0.389658907506603	0.696788786375287	0.942048710883625
Edem3	312.578546427217	-0.469140048338094	0.299370219355534	-1.56708990409277	0.117093678701314	0.562558760717183
Pcsk1n	1.20884191497331	-4.60194802380151	2.66202137045631	-1.72874195334227	0.0838552891583474	0.494761049816304
Gpr162	25.4211647396305	0.245553699774102	0.49989637236066	0.491209205248929	0.623278488936918	0.929268127250407
Syk	253.360084425255	-0.194946810468911	0.274297622737407	-0.710712723367418	0.477262273604851	0.878087729723594
Frmd4b	279.062051466847	-0.468024496187106	0.17949071560114	-2.60751367902024	0.00912024264034466	0.183774022439717
Pomt1	136.368694894022	-0.200520947480979	0.278677266046643	-0.719545409374788	0.471804933952954	0.875988881968412
Mpp4	18.0456490873837	0.167076320153619	0.500309075201158	0.333946211322358	0.738420147892728	0.954330521407146
Chst10	11.1734280528377	-0.92028961571611	0.675623614415967	-1.36213358455749	0.173155731084609	0.653992800498312
Abcc10	67.564419951278	0.0569826702160613	0.385476170818406	0.147824105690064	0.882481584748377	0.979815527377698
Chd6	1390.91172290956	-0.155712524184314	0.152663362028589	-1.01997311021589	0.307741213774351	0.787112888655887
Tyms	635.319716255805	0.234446243595017	0.207871546009203	1.12784192014735	0.259386685950874	0.749776533755519
4930447J18Rik	2.74039414399733	3.30983219519939	1.60573187778717	2.06126081258386	0.0392781646322734	0.363734487200566
Fam131b	14.8979935830832	-0.458432817378929	0.924987366744195	-0.495609814642699	0.620169726879809	0.928437908585902
Ahrr	23.6035700635055	0.00393391195101232	0.616309802514278	0.00638301051672983	0.994907129040273	0.999404385523838
Zbtb17	370.688192342517	0.245931840590621	0.204671980683501	1.20159017257435	0.229522350884799	0.724240971330716
Gm21992	2094.71937729575	-0.274290265640681	0.233315326817663	-1.17562043343616	0.239746586511965	0.7325822560223
Sergef	315.967180357325	-0.472459305340314	0.317992628033353	-1.48575552918403	0.137343796871373	0.59508819760317
Armc3	7.01224945542996	0.373111062812818	1.06718477036854	0.349621802308861	0.726622546493655	0.950675912459275
Gm10790	2.7013676274289	1.68976075365191	2.03443050270927	0.83058170402068	0.406209974024402	0.847267004870585
A730082K24Rik	4.42355733296154	0.796523742413787	1.17298838157844	0.679055099712016	0.497102950531272	0.885253325685077
Mettl26	1.17846065055472	2.10417279354598	2.06085737100766	1.02101815639825	0.307245836651171	0.786621978250224
Acbd6	518.351139883705	-0.356051986396668	0.18932679425778	-1.88062121789208	0.0600234633427229	0.430231192872954
Ccdc88c	1318.0194437626	0.0540802625640577	0.200804719744537	0.269317686520807	0.787685222955342	0.960260451021047
Nudcd2	223.74904364431	-0.130239066181806	0.287237013921556	-0.453420206552398	0.650246188866087	0.934924693318871
Zmynd19	343.879328900602	0.345736685288903	0.277945709340785	1.24390006274571	0.21353634628052	0.708933772048525
Tmprss13	3.05205894259851	2.09894560674032	1.67741599449232	1.25129700302851	0.210826138494318	0.706104620500322
Odr4	139.292609833963	-9.75586339040606e-05	0.302954042582561	-0.000322024532408983	0.999743061601832	0.999989305632852
Elovl1	27.6746386207135	0.365571829333182	0.545263163209745	0.670450259616306	0.502570804567192	0.886889227017495
Nfatc4	85.8284266819789	0.412000554300955	0.39769265408005	1.03597728063145	0.300212741840461	0.782121413273688
Camta2	32.6080731118144	-0.0348085180633234	0.426650024089547	-0.0815856465439169	0.934976215638993	0.98986036748992
Ephx2	12.6950681391024	-0.844431363768253	1.34879085895468	-0.626065455709489	0.531272009052179	0.895578801397741
Hdac9	53.3823471828989	-0.593222258664374	0.553085054051039	-1.07256967860432	0.28346423528048	0.769772023972561
Styxl1	11.0360384610933	0.316932776396458	1.13409180520811	0.279459541935673	0.779892182471887	0.959984702103361
Pex5	239.419766968834	-0.412828544017399	0.298100586477675	-1.3848632399397	0.166094289211895	0.646431700564333
Cav2	1.00709181025918	0.229425153161326	2.13484007239624	0.107467138231019	0.914418394202507	0.986367874002719
Coq3	165.999548619621	-0.686531254749295	0.250947530207338	-2.73575617254359	0.00622371226524693	0.151462188074179
Chrd	3.26867988183752	-0.8496266310219	1.25148371206949	-0.678895476487613	0.497204092090958	0.885253325685077
Dync1i2	323.597199176086	-0.436028233358486	0.190541762446664	-2.2883604505366	0.0221165388229377	0.278012202851901
Dennd2d	9.61909047617742	-0.636754006691029	0.990136114310323	-0.643097446389539	0.520160871380694	0.891969266075271
Gm15290	3.81288853718721	-0.840140469479189	1.09212923548704	-0.76926836328534	0.441734014142741	0.865045611045787
Sh2d3c	5.80388159815393	0.677405725961046	0.992870621977975	0.682269885890604	0.495068311242049	0.885253325685077
Gm1673	2.22914266731869	0.243968071562093	1.48743423773087	0.164019400235317	0.869715871457202	0.978726457464795
Pard6a	5.37686548222652	0.536493938288909	0.85426327495111	0.628019433844459	0.52999120915718	0.89506465808896
Srgap2	1171.13922909917	-0.490384543734597	0.187486108341886	-2.61557801840106	0.00890765684838929	0.180291856557622
Nrip1	685.92816647605	0.293631824893056	0.161497389290184	1.81818310613956	0.0690361512062178	0.458962387131818
Tes	31.8765578521775	-0.0456346251526456	0.593061664169059	-0.0769475214969163	0.93866529289571	0.990826979918892
Dnph1	65.4636039530129	0.511419268148974	0.342349125000793	1.49385300210067	0.135214044678562	0.59255283719322
Fbh1	219.568809786103	-0.159282267451869	0.179557129644592	-0.88708405935841	0.375033645623413	0.831796603030116
Rpl15	656.744647639398	0.380484264141109	0.332356503556407	1.1448076389952	0.252288850244853	0.744618635066653
Sh3tc1	376.7875360073	0.252739574302465	0.267522169183758	0.944742542547423	0.344790332034458	0.812208334493799
Ghitm	539.294914977993	-0.267992562261016	0.222464841580807	-1.20465130740074	0.228337940873204	0.722224129189136
Atp2b1	818.377749783122	-0.156841969601224	0.176016533473775	-0.891063847843542	0.372894918317997	0.830233202919687
Lrriq1	23.3172482332613	-0.758615574544277	0.618091786910594	-1.22735100289241	0.219690693662165	0.714138136647778
Sgtb	144.140195590381	-0.154631484264943	0.249135114622612	-0.620673181695714	0.534814678214774	0.895633489890468
Zfp532	1394.16938623443	0.0698228571314164	0.217851957622979	0.320505988990257	0.748584791074836	0.955805744559801
Tnks2	1030.82336150144	-0.0478515624972223	0.16479442895368	-0.290371238888618	0.771532244328112	0.959388128295334
Mbtps1	989.082494347525	0.060543258162612	0.174201575673916	0.347547132845351	0.728180315651205	0.951201292186821
Cyp4f16	77.0986827119414	-0.243541731984447	0.26787339026331	-0.909167318728652	0.363261812338662	0.823279334671075
Toporsl	5.13111500335148	-1.01676062615848	0.956339782059934	-1.06317926455846	0.287700663893684	0.772974409324913
Prpf38b	759.330174665821	-0.0564813591910726	0.321129561163754	-0.175883400414423	0.8603855466012	0.977428014891699
B4gat1	7.18298063882778	0.387942344017416	0.870087932016686	0.445865676033738	0.655694277374943	0.934924693318871
Rcor3	10.0972702500288	-0.883123320673424	0.752604486164758	-1.1734228760365	0.240626268015933	0.732826996896742
Man2a2	63.0520127777093	0.299100898216533	0.423194266704918	0.706769731417671	0.479709587550686	0.879352137789619
Gm1715	10.369597337749	-0.104538855445651	0.877710297069232	-0.119104054942408	0.905192918234437	0.98499733746796
St6gal1	119.265905314925	0.40535712134053	0.257968642197384	1.57134261702386	0.116103087133226	0.560416676204857
Fam227a	11.9667715383663	0.071563022432504	0.67721561819476	0.105672433579232	0.915842252679685	0.986677025404637
Arap2	150.07363854708	-0.725250077312512	0.302895439393731	-2.39439087879354	0.0166479963986933	0.245274574402241
Tmem158	1.89291290578699	0.774614772569086	2.01003222834571	0.385374304772519	0.699960117060154	0.94213002928874
Diaph1	982.864265794018	0.019882005232592	0.161142242215952	0.123381708974531	0.901804840522604	0.983858607364996
Gfra2	21.3124363339958	1.72233032654628	0.666037658590563	2.58593535114966	0.00971151438033703	0.189052916837976
Crim1	92.9186663879607	-0.832444217000884	0.299909526471259	-2.77565113317819	0.00550912877393769	0.142557424001546
Pde4b	30.9982584542858	0.606146696263614	0.665047714442285	0.911433395078929	0.362067064563021	0.822191469438748
4933405L10Rik	0.816043290298669	-0.498851880010775	2.51558890363584	-0.198304213891934	0.842807054951176	0.972980814065459
Fbrsl1	1471.93787794178	0.0959382449322235	0.250377792281906	0.383173939101614	0.701590799717965	0.942485291489042
Phka2	21.47744525248	-7.09758298921082	1.09588820261849	-6.47655752863478	9.38388489226466e-11	1.37021476364372e-08
Eif2ak4	147.294478630446	-0.221818799513869	0.20303381223443	-1.09252147252079	0.27460395767341	0.763105033779261
Cpq	95.8099980084479	0.383137815780879	0.280518451572889	1.36582037164613	0.171995350655657	0.652636094297255
Cdadc1	59.4352458495873	0.183640809499818	0.309260300244897	0.593806606778808	0.552641469662212	0.902796783024254
2310016D03Rik	2.83385902872595	3.34134425372963	2.36638728826948	1.41200228309759	0.157949288937017	0.633757840652765
Axin1	380.923271986433	0.0694709535202978	0.174363064921744	0.398427003743465	0.690315455968845	0.941327198882685
Arrdc1	42.1263906634484	-0.0895608097533991	0.379102563694438	-0.236244273530121	0.813243126317031	0.965926759139302
Septin2	661.11509366345	-0.169787089034161	0.241479786009734	-0.703110980176688	0.481986589885235	0.880027764986394
Mettl14	228.723715098911	0.0271073929263386	0.184346513270602	0.147045867293121	0.883095816919226	0.979815527377698
Pcnp	503.945621405562	-0.142747775617139	0.283260461428281	-0.503945290837147	0.614299822636427	0.927289948255135
Kcnc4	3.73005156126708	-0.491409431894326	1.01683306417918	-0.48327444219274	0.628900884570208	0.931136102551012
Paip2	276.718709715436	-0.402553287356198	0.222678048350606	-1.807781639627	0.0706404924323705	0.462577708890984
Trim30a	3.84441009493436	1.70134500608925	1.7967252426705	0.946914400534898	0.343682399281193	0.810979302719274
Plcb4	1107.40387682696	-0.348761713110163	0.188560390110456	-1.84960220386616	0.0643709049484787	0.443914764395452
Pak1	760.079128545941	-0.253144859776236	0.185352795129083	-1.36574611459159	0.172018664782934	0.652636094297255
Zfp948	282.197211798571	-0.289026251790508	0.272021397586207	-1.06251292859751	0.28800289190186	0.773398898877342
Kcnj9	10.7131190951466	-0.103490454940473	0.744662219584234	-0.138976373741983	0.889468818871611	0.9814704179088
Kcnj4	9.45491978500919	-0.747204522168723	0.851351202683131	-0.877668957081193	0.380123395573857	0.832820755312327
Kcnj3	9.95654931877997	0.840563367796588	1.30265962276915	0.645267077526933	0.518754123870213	0.891703657293759
Ppfibp2	236.376669548227	-0.615081730097935	0.205964940607383	-2.98634189044059	0.00282336795260123	0.0959945103884419
Uspl1	705.231242696759	-0.13480224796896	0.255211955842073	-0.528197229335041	0.597362452231335	0.920640632612647
Ptpre	25.5249828506273	0.123084180176632	0.62559483580435	0.196747436411265	0.844025186651414	0.972980814065459
Amer1	10.7468604162175	-7.77650540542517	3.61082106553848	-2.15366678776852	0.0312663125037529	0.326520580530446
Nr2f6	24.3772823658231	0.010287204220777	0.578100400666267	0.0177948401504668	0.985802521072885	0.998254763444331
Epor	3.24540665461643	0.125815008215158	1.08398790860906	0.116066800391343	0.907599600392457	0.985141608060938
Epn2	914.201883099735	-0.167831589884472	0.140052658115839	-1.1983463373159	0.230782214263264	0.724915634973569
Ehbp1	782.028309186118	-0.432253920662084	0.213610282572626	-2.023563264166	0.0430151080572265	0.374584173145838
Ppp3cc	2.57645060246747	-0.583562521393578	1.25426313176925	-0.465263234334578	0.64174296006845	0.934924693318871
Apoe	392.798600758617	0.736862822435681	0.750081860454316	0.982376539527795	0.325914379763389	0.797410937455874
Tnfrsf8	27.6459075293727	-0.234541275034548	0.509823969857058	-0.46004364035749	0.645484896613912	0.934924693318871
Kif2a	389.124191210088	-0.205085512461338	0.224696133476713	-0.912723816329456	0.361387814773086	0.821407140955557
Tctex1d2	20.0026343571385	-0.478308020981545	0.462669275704731	-1.03380113203539	0.301229142317662	0.782449395403914
Gnrhr	2.42480555719204	1.0579296815292	1.58349883090829	0.668096282030325	0.504072134971909	0.887438115315247
Srsf5	374.157405176912	0.298652213802979	0.291376433102676	1.02497038151929	0.305377163222752	0.785859658118786
Col6a1	16.2481973582731	0.549053657804674	1.02383643574309	0.536270871632123	0.591771358777931	0.919125148481834
Sytl3	106.334035154626	0.668079657956046	0.335797763115302	1.98952980436218	0.0466427554576862	0.387230116926767
Zfr2	21.2629674777513	0.738580314890475	0.63900770649839	1.15582379896124	0.24775323637267	0.740587298479791
Gm6936	1.9797305413896	-0.540914340606761	1.5120326550461	-0.357739853568353	0.720538005363651	0.949463189243843
Gm12866	18.667853941006	-0.76763334513898	0.597470206522144	-1.28480606523855	0.198860062362972	0.690422761287843
Gm10778	237.482575891147	-0.243918621000047	0.348955226266047	-0.698996898857396	0.484553968882744	0.881762057094513
Ercc6	194.712573192785	0.046512928245068	0.325078305423846	0.143082228094007	0.886225240444911	0.980604031274429
Eif5	454.13869594082	0.335535854519193	0.339212718367646	0.989160595551524	0.32258457419154	0.794556299455461
Rin1	10.7367343684739	-0.153446048124153	0.604527321590037	-0.25382814414501	0.799628329458175	0.96342749188239
Plekhg4	4.183201135814	-1.19294473942991	1.24323150037839	-0.959551571100664	0.337280952701553	0.805983035200296
Palb2	363.967934421155	-0.134045637785292	0.197114069124379	-0.680040944721757	0.496478535651028	0.885253325685077
Rars2	182.749953417688	-0.55113679280412	0.254306007196896	-2.16721892997755	0.0302181646362983	0.322069159506054
Tmcc3	27.9081649544074	0.251693486118875	0.640440519782682	0.393000564992797	0.694319064089684	0.942048710883625
Ano2	25.2595928853878	0.995209921340406	1.06219441462872	0.936937633670641	0.348790639398348	0.814359724057558
Dpysl3	14.2768035366115	1.11553556625535	0.809085587833962	1.37876089134376	0.167968488419326	0.648172878624272
Eif2ak1	185.077021126447	0.105787108533303	0.201194787945053	0.52579447814619	0.599031011545864	0.921297759761722
Mmp28	2.84238060740296	-1.17773161140393	1.32874293944582	-0.886350231065104	0.375428829063813	0.831865474675612
Rab3d	12.620367077267	1.15433424214576	0.61835328701404	1.86678758953464	0.0619312562659718	0.435623124719872
Tnrc6a	1107.85879170677	-0.208827988897742	0.169090515913428	-1.23500710710859	0.216827859096793	0.711905803587422
Capn5	268.674251829236	0.490279961106997	0.308233998662936	1.59060961228724	0.111697459883096	0.549408168144159
Nptn	604.527378663946	-0.219417332231443	0.246290918852492	-0.890886814884376	0.3729898944912	0.830233202919687
Slc25a44	175.077882555924	0.176755407467931	0.225161207195996	0.785017142469268	0.432443517833816	0.860726568534913
Slc25a45	3.85703791558785	-0.349326733493336	1.13082401687982	-0.308913436820349	0.757387375282797	0.956642305920378
Slc10a1	120.101633385011	0.0518309756824726	0.330525270416598	0.156813957423419	0.875391472514111	0.978726457464795
Lpxn	19.2264125174826	1.43899625113427	0.669183611127929	2.15037581196705	0.0315255000313397	0.327552749372637
Poc1b	248.862010751459	-0.48759672784911	0.2027521666215	-2.40489034457206	0.0161773191429245	0.243287285889725
Acd	32.9451743384518	0.638882415000414	0.466846294707437	1.36850698451144	0.171153437247127	0.652293658828779
Tesc	15.8117275082486	-0.370625181715845	0.61194079346285	-0.605655294883271	0.544743675914915	0.899978186335815
Alkbh2	139.755890622033	0.586989538704255	0.278055703363802	2.11105016585921	0.0347680001724187	0.343144724983278
Dhx32	375.402317164127	0.207793758793122	0.154746201727655	1.34280361309823	0.179335573162056	0.663992294202458
Wsb1	180.96745060385	-0.16092393903458	0.258283103648683	-0.623052521675863	0.533250008229862	0.895633489890468
Mtmr14	248.30097765788	-0.411818165421723	0.315316975264198	-1.30604502049618	0.191537247986698	0.680217188615518
Ap5s1	19.0068451411723	0.527080823150013	0.531086478196212	0.9924576218551	0.320974342242713	0.79417035542526
Glis2	214.608109485619	0.349196288869099	0.418974837569514	0.833454082576408	0.404588684061516	0.846266605180086
Gm13483	20.3367243660932	0.794434170113295	0.730357008080349	1.08773402777549	0.276712541151032	0.765541539747204
Cyp4f37	13.8922875069315	-0.0561575216135905	0.593226417935282	-0.0946645663708742	0.924581263483092	0.987309438612918
Tmem9	132.387340892052	0.0135268482907438	0.326792217463947	0.0413928103787727	0.966982744373316	0.995138041383555
Bmp1	5.02537500462796	0.614276078544307	0.98885261656159	0.621200842528232	0.53446748516371	0.895633489890468
Nsmce4a	307.233648509272	0.260071949173731	0.223363336691531	1.16434484291795	0.244284290581861	0.736842144530287
Satb1	140.340821250637	-0.593700907583132	0.412343837964157	-1.43982000680398	0.149918329330905	0.619454032498115
Dbn1	16.322294117721	0.752281533269461	0.776234915138603	0.969141581495512	0.332474553523283	0.802433419173521
Psma2	252.964922874467	0.430403370109879	0.206780030316464	2.08145520363438	0.0373922603052342	0.355005412001274
Syt14	375.571606770081	-1.01576798154567	0.287829791292771	-3.52905783999427	0.000417041970006859	0.0227343479249739
Utrn	2069.50291828232	-0.272951938492081	0.349258874789442	-0.78151754527823	0.43449816154782	0.861138023627914
Usp24	1559.71005954218	0.0584738533254727	0.134079838777348	0.436112198960605	0.662755326750729	0.935973412815343
Foxred2	77.7729155713163	-0.0105880272896376	0.262327675032492	-0.0403618386368353	0.967804653798424	0.995138041383555
Homez	21.4970428197704	-0.324015658746809	0.494412246752456	-0.655355244282689	0.512239059923445	0.890218497904985
Hdac7	30.917819008612	-0.265051378079963	0.540147350397882	-0.49070198693879	0.623637240973325	0.929290518348771
Xylb	48.0622621384112	0.528732796206328	0.357706196120445	1.47812031757006	0.139375576763421	0.599986360197153
Pmm1	535.744651685202	0.372210823156711	0.26933612177677	1.3819565704789	0.166985036424892	0.646589172722818
Sh3glb1	153.158057014286	0.0323374029168962	0.203977016313659	0.158534542279854	0.874035604014163	0.978726457464795
B230311B06Rik	3.11232848494643	0.398802646082398	1.26784693886392	0.314551097500581	0.753102514101857	0.955805744559801
Foxp1	387.413030852428	-0.695793501611566	0.285226158129531	-2.43944491688446	0.0147098450534952	0.231955331469598
Eps8	62.6016225790861	-1.15362962751092	0.404196756785153	-2.85412885715983	0.00431550233502496	0.123817061731576
Cast	386.005682191316	-0.118165190421621	0.184989359515181	-0.638767498472927	0.522974194764619	0.892963735306062
Kcnq2	6.63361898878637	-0.492822567499477	0.958356595474245	-0.51423715329637	0.607086194944433	0.924938292539711
Ube2h	602.525859925531	-0.641213960127164	0.161344618672383	-3.97418869872058	7.06195598673949e-05	0.00544769944373291
Stk40	322.237149328356	0.0375317336523766	0.233627750921403	0.16064758362119	0.872370975280068	0.978726457464795
Ppp1r36	2.83197562741803	-0.0790346060255812	1.14539555887519	-0.0690020189210399	0.944988012465186	0.991454700668658
R3hdm2	532.318966076329	-0.34715261641024	0.224889022687216	-1.54366190159967	0.122670260442305	0.571039203452652
Pola2	539.987730144605	0.0554362559539158	0.164513469693808	0.336970924369255	0.736138818568218	0.953847708761024
4930432K21Rik	22.3453533521621	0.165035189451503	0.636522142692027	0.259276431065735	0.79542196306046	0.962892472463795
Mmp19	3.6336668091535	0.0471521786251625	1.14844940492346	0.041057253739711	0.967250252421635	0.995138041383555
Grwd1	118.071319158012	0.741087480081043	0.312186176222921	2.37386385600834	0.0176030397276583	0.252049419323989
Igf2bp2	960.980842150299	-0.533388952160478	0.169999289682724	-3.137595181462	0.00170339958161208	0.0682779332296176
Gm18905	5.76920968380476	1.0098152647518	1.01720265978583	0.992737538618327	0.320837876180676	0.79417035542526
Smtn	55.919926347983	0.217018559071931	0.384500159228403	0.564417345125248	0.572470137194889	0.911959538640679
Mapkap1	761.792146104006	-0.403096008083115	0.177532622891928	-2.27054612001366	0.0231744683345432	0.283340083558692
Rce1	24.0261688674964	0.631016478054122	0.462252580506117	1.36509022267269	0.172224694680655	0.652771885038444
Zfp831	4.59228541055386	4.02300014183514	1.78840981629452	2.24948448905886	0.0244816885699943	0.29191401635733
Large2	32.108758906566	0.296548385550315	0.409382671992491	0.724379427460854	0.468832826331195	0.875061862796208
Plekha7	1975.75231051541	0.134724692156695	0.19136846622864	0.704006751016809	0.481428569377867	0.879794705956603
Elf2	313.108213355524	-0.181964146853879	0.170544306847821	-1.06696113295795	0.285989387302767	0.771666464271481
Coasy	38.6390941960862	-0.0305667687704097	0.437824299551084	-0.0698151491403078	0.944340789329671	0.991454700668658
Csrp1	145.197891821349	0.130180557176439	0.321605098075126	0.404783873003248	0.685636384095884	0.941278673418736
Pcx	151.362598314469	-0.284145912056467	0.304577917744047	-0.932916982823588	0.350862833127124	0.815005615033544
Rfx8	5.87447471374711	0.303213468663224	1.12410776237712	0.269737011709648	0.787362584336251	0.960260451021047
Lrrc57	2.93936503790847	0.0647693768147844	1.1600074529419	0.0558353109288414	0.955473004756164	0.992783169032421
Mindy3	523.421482765985	-0.403483640867999	0.252436712442078	-1.59835563125779	0.109963853041108	0.54511938546053
Tcea2	8.17833707139576	-0.3229803402904	0.781265297926685	-0.413406740511222	0.679308636962799	0.939326409815643
Stam	484.238707280645	-0.275587176314188	0.204724498275445	-1.34613677715991	0.178258409885335	0.662218089279473
Fgf13	12.7993605298323	-8.02831195710056	3.34488719758454	-2.40017420106068	0.0163872711781461	0.244449461758933
1600002D24Rik	11.4818663707791	0.776275504198079	0.929654192875423	0.835015331665484	0.403709076090111	0.845684415316725
Pde1c	26.7085355225551	-0.192980334162753	0.7998199938865	-0.241279707481454	0.809338337442305	0.964857790532983
Eda2r	48.6576715406972	-7.04239801039385	0.769183120619526	-9.15568454586168	5.40142531025107e-20	2.38742998713097e-17
Nxt2	3.35700346892738	-5.57070324866658	1.5758416635911	-3.53506534150888	0.00040767433575901	0.0224481686431072
Klf14	2.02881802772382	2.67336052958	2.19139906344467	1.21993322630052	0.22249018892248	0.715630452402279
Phyhipl	26.7868576755677	-0.390513391870677	0.494571444911705	-0.789599553084579	0.429761669342331	0.85962846629458
Rab26	79.151615136702	0.565052274015548	0.550268176250117	1.02686707755149	0.304483058635362	0.784917392957553
Tmeff1	1035.66026156419	-0.0249463562036706	0.132111026634654	-0.188828721107878	0.850227060583903	0.974804637464186
A230028O05Rik	6.53342410569072	1.27234260962193	0.965044139171428	1.31842944584312	0.187359929017744	0.675398879387229
Arntl2	11.5274596243224	-0.660027667771524	0.575211500373578	-1.14745214124346	0.25119480207069	0.7429986965209
Erg	97.3590232642962	-0.782501778590976	0.298761625174574	-2.6191508970864	0.00881489454802285	0.179157009964061
Adra1b	5.65868936930067	0.673202779007355	1.2316869488424	0.546569710460978	0.584674383248874	0.917147181611704
Chfr	315.60757403537	-0.0493974587453725	0.253007798237889	-0.195240854587916	0.845204397091013	0.973378286564439
Mlst8	80.3350424206348	0.70347054986525	0.31921527823603	2.203749625496	0.0275419570359721	0.307454720386544
Psma4	214.952421343779	0.063686924808581	0.303130722184136	0.210097229174596	0.833591788018655	0.970358175740488
Dnajc14	73.9812642821264	0.557589645769727	0.332695953386211	1.67597363326643	0.0937433573050426	0.510515772682873
Becn1	159.975258439255	0.249828474330503	0.356723606260404	0.700341861166686	0.483713835005316	0.881762057094513
Gprin1	2.09445522312468	0.354953913649393	1.4577324709091	0.243497295102462	0.807620180262186	0.964372218438251
Mier2	165.676453924012	0.212888690298145	0.276785068873829	0.76914802942347	0.441805438438227	0.865045611045787
Zfp653	185.926275229733	0.332320036526283	0.24603684256667	1.35069216894308	0.176794061876933	0.659456015063849
Ndufa11b	3.94504695807061	-0.340391570668028	1.03819331708698	-0.327869159881626	0.743010592789718	0.954754441655795
Itgav	194.520033111001	0.127247395320054	0.213616722318211	0.595680871512024	0.551388439264753	0.902459993539291
Sec23b	274.508720049395	0.0308352429354388	0.183489400202834	0.168049178325029	0.866544590459053	0.978726457464795
Cd180	23.9557328178842	1.21020394945914	0.756449143349266	1.59984839707904	0.10963221932333	0.544726022021691
Gna13	822.972227882979	0.155321794051335	0.205244550997243	0.756764519674978	0.449190952830884	0.867918413672418
Actr6	141.304397804879	-0.0859943201400158	0.345263326792442	-0.249068793198856	0.803307568321305	0.964128076511512
Rnf146	362.986848931587	-0.140853826913933	0.207394074665899	-0.679160323846479	0.497036283690194	0.885253325685077
Cdc42ep3	117.279249333058	0.265758774353265	0.266018092783486	0.999025184988329	0.317782491188313	0.793159387885003
Sox13	269.143177852688	0.41672938428998	0.300991171569229	1.38452361282673	0.166198182988506	0.646457899651749
Stpg1	17.7061693421716	0.159779482450096	0.510383251616871	0.313057848085574	0.75423671290448	0.956036831719104
Ttc30a1	18.5780797242898	0.581638268293357	0.633725744392928	0.917807542836267	0.358719632624038	0.820048849236259
9430065F17Rik	28.2347716648718	-1.0049389096811	0.564886836043365	-1.77900925558823	0.0752382445478386	0.47554327881871
5033417F24Rik	5.23325036235657	0.0229920695145612	1.10055744794736	0.0208912942776803	0.98333237126994	0.998039942887643
Slc35a1	100.964340512076	-0.219686300447621	0.23974065140323	-0.916349810354526	0.35948345051371	0.820285332184704
Lpin2	133.379332468101	-0.296258991296047	0.263960831918496	-1.1223596665566	0.261709546306768	0.750781006871473
Cdc40	348.434293292171	0.0371011044671758	0.208269622074011	0.178139779088818	0.858613202427827	0.976948834303045
Lrmda	73.1044523238641	0.501766729402174	1.10570003024196	0.453800050355766	0.649972747369451	0.934924693318871
Nt5c1b	1.62725330909381	-1.43456697590209	1.54115367985628	-0.930839665539307	0.351936508093854	0.815005615033544
Aldh1b1	12.7657612155935	0.290223831862795	0.725790186003194	0.399872907432118	0.689250127954147	0.941327198882685
Shisa5	93.0645570862811	0.149141252381535	0.331435747649779	0.449985414787332	0.652720957335193	0.934924693318871
Slc22a22	13.3059717562768	0.276068746638948	1.31765910542193	0.209514544014438	0.834046582844595	0.970500393296401
Gria2	4.60614178152602	2.64843994455446	1.66830542216289	1.58750304912446	0.112398756934664	0.551879452810006
Mtdh	913.987870977129	-0.171499655273028	0.182393776684495	-0.94027141929129	0.347078355923717	0.813092692480388
Usp15	1171.04789479644	-0.256040587409489	0.160292191875223	-1.59733661642608	0.110190692873689	0.545657645506192
Itga7	4.72048484210897	0.749583879213487	1.11814673078045	0.670380602633688	0.502615196740198	0.886889227017495
Plekha1	370.523709203672	-0.325163218505293	0.348993134740639	-0.931718094531985	0.351482232729616	0.815005615033544
Lag3	10.9681798189334	-0.852615174861958	0.750400686617706	-1.13621321257709	0.255867342162389	0.746209595299126
Plek2	44.3128689879098	0.0189955824989244	0.342383434978254	0.055480436721861	0.955755715176144	0.992783169032421
Abl2	825.519672860922	-0.112367789618977	0.187421284166724	-0.599546578279861	0.548808459143629	0.901634310987745
Clmn	125.209429860977	-0.160597118100447	0.293589701583847	-0.547012096248825	0.584370421818309	0.917147181611704
Slc37a3	286.71394003588	-0.55388223275887	0.277925080417368	-1.99291921379348	0.0462702940160914	0.387230116926767
Klc1	316.957776929602	-0.0372297772427402	0.187886393878365	-0.198150469942183	0.842927338295421	0.972980814065459
Higd1a	129.588616658598	0.429950724078411	0.256841287448873	1.67399380508088	0.0941318168594948	0.51178502038739
Ythdc1	439.20595942945	-0.198430315075115	0.191450658685808	-1.03645668517005	0.299989136948451	0.782121413273688
Adck1	215.125988604283	-0.116312295408304	0.202418410647248	-0.57461322335447	0.565552906957959	0.907876699966633
Slc4a2	23.8015212021946	0.850886611946855	0.558914768781006	1.52239063892092	0.127911228997241	0.580117068606107
0610031O16Rik	1.60545749586425	1.12860716871695	1.79163186065537	0.629932517668062	0.528738736562144	0.894187486212237
A530072M11Rik	16.455347550288	-0.305224933434859	0.947973520373837	-0.321976222832145	0.747470707560396	0.955805744559801
Slc10a7	2540.24545974732	-0.239643256409701	0.156219155830775	-1.53401966061894	0.125024816079491	0.574426183141328
Cyb5r2	50.0279846444788	-0.93367145541292	0.317316205349319	-2.94240079665986	0.00325678114246174	0.105677378579006
B130034C11Rik	9.63061559612149	-0.162811195749068	0.767146363618214	-0.212229638919457	0.831927884857544	0.970349391322164
9630028I04Rik	33.3844254167477	0.318599793063898	0.67851235920853	0.469556359202561	0.638672010058101	0.933828706892786
Ypel5	69.6285901983757	-0.211780113018522	0.325205173585126	-0.651219999619982	0.51490448187505	0.890710431355638
Zfp574	135.009937012503	0.786715262328103	0.402932397223499	1.9524745782398	0.0508818862885904	0.404591608802781
Shoc2	560.182624170236	-0.427692239762333	0.270920739120295	-1.57866186675516	0.114413635923308	0.556881131514814
E030044B06Rik	11.0235662654883	0.119960786328724	0.702968533126713	0.170648870718514	0.864499868220486	0.978109861894446
Clip3	7.55293169982637	-0.0945655449907253	0.810283109345832	-0.116706795316357	0.907092405195265	0.985141608060938
Cdh1	1490.54957823613	0.226373342773221	0.236127316761675	0.958691886554155	0.337713986990927	0.805983035200296
Igf2	0.949371524372126	3.24172432873707	2.60432535543338	1.24474629176953	0.213225024009867	0.708933772048525
Islr2	9.23561121069652	0.791647788094493	0.775375128281638	1.02098682201597	0.307260682222235	0.786621978250224
Slc24a2	17.6336593272952	0.114517487177153	0.829006007714153	0.138138307939307	0.890131110623172	0.98164063714684
Aqp8	2.86760341089808	-1.63886753434324	1.52174226224495	-1.07696787754682	0.28149461665063	0.768365715358112
Kif21a	118.063843386968	-0.664049629703535	0.447604081241316	-1.48356473395408	0.137924431045941	0.59664293398095
Abhd14a	102.569595474319	0.0597664936614695	0.330929017817523	0.180602154672412	0.856679864511635	0.976618990468668
Zfp78	62.5864536067801	0.407675651262178	0.450519990675305	0.904900247935933	0.36551823567612	0.82553310678736
Ipo7	2006.14889665843	-0.00787728999027828	0.180379707775244	-0.0436705995781606	0.965166974987796	0.994888301714796
Wdr70	1515.31347206987	-0.289897326413025	0.186665617432772	-1.55303012091893	0.120415938787287	0.567896041064288
Cacna1d	29.3467141070713	1.66198652214726	0.889578514031217	1.86828536878189	0.061722304922685	0.434901583242391
Cyp26c1	3.4756384584092	0.582072627175173	1.29680734043458	0.448850503097947	0.653539504054038	0.934924693318871
Pls3	22.8180836434133	-8.37891168555696	1.91366528777263	-4.37846249241915	1.19519505238688e-05	0.00115658105838669
Ddah2	50.8842578205818	1.18994370933931	0.616124645041946	1.93133600305552	0.0534415137804882	0.410777994474372
Men1	59.9509883032543	0.819749598250152	0.346844531134213	2.36344968614467	0.0181056849897965	0.255209313293139
Taf1a	251.211041940464	0.261655284343613	0.341915447892279	0.765263125596032	0.444114876930939	0.866279913336154
Tk1	543.000085093127	0.555183926554728	0.208151437259284	2.66721159298632	0.00764835020991868	0.165451216048955
Trim2	530.425836881067	0.694952404756911	0.312840411119973	2.22142785923651	0.0263219958399267	0.300787172267204
Ank1	8.6371888732399	1.00693750443759	1.2229810740995	0.82334675962096	0.410310829943438	0.849403250297819
Ildr1	186.343715377913	-0.348944897599092	0.583551444055796	-0.597967670465961	0.549861505109727	0.902181693609368
Pars2	59.4564505196863	0.630922077530962	0.408675942433513	1.5438199610529	0.122631954238368	0.571039203452652
Clip1	147.137127304571	-0.0587524873717019	0.251844841921503	-0.233288428396776	0.815537443544101	0.96626091079622
Arhgdib	3.66077036762983	0.251117278104745	1.11764383074362	0.224684529361797	0.82222470069415	0.967886684263518
Bub3	210.289631140155	0.0300012411503768	0.256968463807596	0.116750673237631	0.90705763338148	0.985141608060938
Mtch2	497.042657992201	-0.266692522811485	0.265367157416435	-1.00499445902784	0.314899517966763	0.791773089678542
Atf3	107.672059447247	-0.129761115936725	0.552228220837496	-0.234977335529743	0.814226324395134	0.966037239492022
Mns1	36.0729718417129	0.156851213594175	0.416220995029644	0.37684599159397	0.706288059756205	0.94517981733982
Cdr2	149.485302477752	0.280536366863553	0.318363160319816	0.881183509366272	0.378218503361821	0.831889780685172
Lmna	94.165528818162	0.437064101984001	0.350576425129904	1.24670134856344	0.212507024174494	0.708241262145847
Ap2b1	790.464590350688	-0.0402260377236986	0.150137246889379	-0.267928435862002	0.788754404993308	0.960538089059378
Blzf1	75.9534141277622	0.19429122499316	0.284704887702331	0.682430240524352	0.494966939369076	0.885253325685077
Stoml2	108.300476894031	0.824932428080015	0.297864032088203	2.76949325602273	0.00561435665615161	0.144593998038903
Cic	236.033017879384	0.757944624739196	0.245892333592819	3.08242479000708	0.00205321607468792	0.0784539618818839
Aven	197.13254751024	-0.0851711939486586	0.325896837110991	-0.26134403360181	0.793827212215959	0.962748939244945
Tspan17	55.8507082778838	0.980600865470176	0.361810683576753	2.71025956385877	0.00672305724228465	0.157118534135531
Lrrc2	377.884909303944	-0.0516829000917958	0.257410822527122	-0.200779825744701	0.840870738421868	0.972310080898364
Ctbs	9.17644339724204	-0.512103720659532	0.796880193300302	-0.642635775070076	0.520460463848565	0.892108838253792
Zbtb14	76.4137594491592	0.380997303162685	0.357168844710779	1.06671482914811	0.28610062872139	0.771719747681473
Rsrc1	1635.65234242999	-0.776247546336254	0.279962680445394	-2.77268222000632	0.00555963830039732	0.143451860604236
Zfp638	654.540123429466	-0.923257877566395	0.282553513008486	-3.26755051719589	0.00108482504057752	0.0474598508709218
Il21r	1.95278013023949	-0.905872419717734	1.45527634605585	-0.622474502641969	0.533629904499774	0.895633489890468
Glp1r	24.6435396332296	-0.399260356269559	0.471511629615582	-0.846766720462591	0.397125161228126	0.841921815753795
Yeats4	263.498775233922	0.459378608347329	0.223841118398381	2.05225300710725	0.0401450804108173	0.366983032441871
Slc25a39	220.209410216281	0.812770148188992	0.322398683546355	2.52100951296884	0.0117018688458254	0.205115072995315
Tcirg1	1.26723120512258	1.53510474298231	1.89976262213256	0.808050819138178	0.419061327767132	0.855383044720877
Crb2	15.9833805142731	0.0968666867866015	0.598293768390914	0.161904890046106	0.871380751929227	0.978726457464795
Dmkn	2.73989795077924	1.21975682512714	1.62137650260544	0.752297090260702	0.451872417301363	0.868976503709881
Mgat1	109.925879055733	0.0825966684477918	0.371643784975028	0.222246871297314	0.824121708339678	0.968230619637926
Ubr5	2800.64714416563	-0.08586768574228	0.193962536737805	-0.442702426903986	0.657980986815114	0.935218239038273
Tax1bp1	470.125075042839	-0.511410131591545	0.233424324596463	-2.19090333655525	0.0284587882467904	0.312568853584963
AA465934	174.48952885755	0.635167039533102	0.392053309683958	1.6201037559028	0.105209990752998	0.535680008958445
Cbln1	2.390393954695	-0.642706978075564	1.24399965554164	-0.516645623825136	0.605403560868264	0.924452868900323
Adar	585.456939492438	-0.0540382118415492	0.175498574767234	-0.307912539536123	0.758148883897314	0.956746562585859
Trpv4	13.6552627540593	0.127261803639517	0.810772196022524	0.156963699870119	0.875273456728665	0.978726457464795
Rsrc2	804.121988130104	-0.072299885475621	0.269172901465365	-0.268600163991337	0.788237386082491	0.960425734763304
Il12rb2	392.898588205745	-0.743842876623448	0.436139085120934	-1.70551757913922	0.0880979365482399	0.502179733116039
Pdcd6ip	272.27622302438	-0.332712187924061	0.316636789729038	-1.05076920533707	0.29336460242592	0.778264130057507
Endov	180.310538367144	0.322344691707345	0.322038687760493	1.00095020865033	0.316850880986265	0.792320995053422
Ppp1r8	408.494771051867	0.511400356728028	0.227717445915208	2.24576713774689	0.0247189272593785	0.292178831741486
Rbm20	311.303984439907	-0.298130600799629	0.309559676544112	-0.963079572016369	0.335507592454208	0.805710890895172
Hdac5	119.489036673362	0.227770597071224	0.33025139233887	0.689688529268969	0.490390080911059	0.883941188941074
A930001C03Rik	16.4628508884717	-1.31521554485603	0.571863079814653	-2.29987839970769	0.0214551101589452	0.274675481395378
Btf3l4	251.365880383973	-0.315668412362216	0.338491737211292	-0.932573465346277	0.351040238935432	0.815005615033544
Plec	193.660307012776	0.567224049157289	0.515987691228107	1.09929763597119	0.271638263180308	0.760036010455217
Ctf1	11.7459336382729	0.441612593955365	0.740645097484642	0.596253989198278	0.551005563282251	0.902459993539291
Rprd1b	344.319624498257	-0.211266598618922	0.161390484975607	-1.30903998863907	0.190520805465483	0.679302777010816
Srpr	184.354249371394	0.639979163762332	0.20444442154143	3.13033321690629	0.00174608118109273	0.0693092515426954
Gm7271	1.77643597915736	1.06753479354702	1.90982552157948	0.558969801945121	0.576182329723429	0.914017184638353
Fbln5	8.88575313891493	0.645317500930594	0.949087591151108	0.679934609773916	0.496545865991274	0.885253325685077
Slc22a27	6.45584021255248	0.423215349264466	1.61588627356176	0.261909118351261	0.79339150951978	0.962493883289025
Thra	162.723049280747	0.128896374903004	0.28870838923903	0.44645870957455	0.655265932247526	0.934924693318871
Cux2	163.41803664832	-0.111323285908982	0.351700195398495	-0.316528928233453	0.751601071462655	0.955805744559801
Mx1	6.82993262729095	-1.32473071483056	0.99084147811855	-1.33697543359409	0.181230655890461	0.666085506146962
Aamp	85.7495549034433	0.635856661871174	0.306821288710966	2.07240072728515	0.0382280856038927	0.359485704090905
Mroh1	231.928717895711	0.039058000184558	0.298282388463125	0.130943031487045	0.895820373517918	0.982505377171172
Triobp	74.49569983887	0.286640072452474	0.326931851523521	0.876757865948867	0.380618168975081	0.833116607800709
Nod2	72.404694901517	-0.108731820071836	0.343299531183179	-0.316725804131141	0.751451667205	0.955805744559801
Col6a6	11.507015659034	1.00942988879581	0.79914484046859	1.26313759118299	0.206539736537601	0.700399759852125
Cep55	956.141947813555	-0.235647197048543	0.220514069654494	-1.06862658431618	0.285237964670371	0.771195738915315
Zfp119a	162.653373921173	-0.228771047307258	0.267705889830018	-0.854561128455256	0.392794154810002	0.839946907161831
Sh3d21	41.5838133252589	0.113860439140413	0.419160193315786	0.271639437513649	0.785899272480842	0.960260451021047
Fam174b	20.5744076225133	-0.365403520446535	0.553362637839599	-0.660332836841169	0.509040262215082	0.88842367998905
Rangap1	961.686701874608	0.414665801913193	0.227545028019584	1.82234613308054	0.0684024824230671	0.456779990831703
Brinp3	26.7243552752808	0.443542295747004	0.538911927821577	0.823032990826382	0.410489232803612	0.849403250297819
Syvn1	124.800969483785	0.813163960062864	0.344786405488334	2.3584571407656	0.0183510787346313	0.256946525364863
Aurkaip1	27.3936937022033	0.774734125883125	0.426087262404361	1.81825225544502	0.0690255864994608	0.458962387131818
Ndfip1	324.881734331243	-0.560792451682971	0.199284260069055	-2.81403283675614	0.00489242305682076	0.135290892949023
Grk6	182.693172585642	0.237382021669862	0.290823327731107	0.816241336352989	0.414362119137419	0.852091260498552
Cenpa	385.713249694183	-0.247570786258057	0.17909293072887	-1.38235934411535	0.166861392847345	0.646589172722818
Rassf5	54.0770860261837	0.276269717409472	0.366821440815758	0.753144954654471	0.451362812831496	0.868976503709881
Ppp1r14a	10.9147974780973	0.537767723704228	0.642132509443773	0.837471574473082	0.4023275484344	0.844629618369213
Myadm	222.722001006121	0.513061967385454	0.402363482866919	1.27512060421037	0.202266557593632	0.695477160743563
Phgdh	820.126161789584	-0.190087789832484	0.23336981050038	-0.814534619644707	0.415338747877143	0.852685531529859
Nckap1	354.33562031903	-0.15149456311147	0.181027108106363	-0.836861201044316	0.402670591436713	0.844812474149583
Zfp518a	423.208090835971	-0.571560336425149	0.33970222665568	-1.68253338240399	0.0924654573128867	0.508987590105954
Utp3	98.9145894059056	0.194775445221807	0.337782830702016	0.57662920527075	0.564189965742479	0.907287615920932
Katnal2	1041.06521675909	-0.066348672486574	0.253010942220308	-0.262236375645766	0.7931392106753	0.962311644141543
Rfx4	15.6903646615448	1.23811528731811	0.755112906441641	1.63964259749253	0.101079500641775	0.527362535291687
2810006K23Rik	88.1059605127837	-0.102033272034206	0.403806945588103	-0.252678348277554	0.800516780631014	0.963782465529236
Hspa12b	29.2839936097096	0.258890244900846	0.516052197522807	0.50167453242829	0.615896481857798	0.927450631056737
Ankle2	366.722121420243	0.00571874663986583	0.17565352364369	0.0325569707981845	0.974027883952862	0.995966375558824
Dgke	754.997509884299	0.249386268753222	0.169213074423353	1.47380023442683	0.140535385192093	0.601493817293675
Fis1	490.150086895154	0.167138506237851	0.228450290129261	0.731618708574549	0.464401325976343	0.873771201681675
4930524B15Rik	18.3185968006501	-1.16768657099558	0.726034512565859	-1.60830725094443	0.107767903393846	0.542116915702549
Nkain1	171.810168279835	-0.156425959127241	0.332064626813626	-0.471070829278772	0.637590155526325	0.933663091285594
Slc12a5	15.8440938035712	0.0714266397395256	0.52520846222102	0.135996742012636	0.891823856533732	0.982279589827091
Sfswap	658.629031894527	0.193300403571046	0.162176670416413	1.19191251784069	0.233295549328088	0.726600483005168
AW551984	3.54055490019365	1.89566890060619	1.55176332890039	1.22162243771381	0.221850439528509	0.71535364289285
Pheta1	11.9230355615261	0.834289797412855	0.867251128430579	0.961993325880853	0.336052956505073	0.805894872337296
Dpy19l1	666.746561275444	-0.211956809497979	0.172044559655746	-1.23198786362147	0.217953617698788	0.713340417204085
Ctps	651.59643577111	0.326094006767563	0.205523593471123	1.58664998631109	0.112591939550933	0.552350943793081
Maco1	411.30934100594	-0.0790001899537075	0.224875290610793	-0.351306671974195	0.725358290042515	0.950573372239899
Exosc10	342.820801954739	0.472797157362342	0.233139628063081	2.02795707143539	0.0425646295329731	0.373528051235821
Zfp637	12.260267643131	0.132656585311983	0.667110453249595	0.198852505856853	0.842378122315334	0.9728991392899
Syt11	31.3171882699764	-0.0799362316471015	0.429748159098235	-0.186007153154155	0.852439151818487	0.975353989419989
Gsn	1.44225660309687	-0.4433658954144	1.63553452383573	-0.271083177366747	0.786327059832742	0.960260451021047
Gm5134	11.4026274961307	-0.0340834154368021	0.832040217746743	-0.0409636634261548	0.967324863918486	0.995138041383555
1810024B03Rik	73.8506072570055	0.209610341115321	0.339279411992207	0.617810376068843	0.536700342903679	0.896638819884233
Rere	3353.95498147394	-0.208373863097661	0.192552785066238	-1.08216488806423	0.279179267248277	0.766654627672324
Selplg	12.8454510046044	-0.172273076227668	0.816065799366735	-0.211101943447883	0.832807723752469	0.970349391322164
Selenbp1	2.19303838721553	0.665045486122898	1.47155597282911	0.451933530495838	0.651316868045156	0.934924693318871
Apob	1.972361412311	-0.531410597689602	1.76532750318317	-0.301026634848992	0.763394184295016	0.958228241153081
Ankzf1	82.8883371082001	-0.207761395496211	0.28193250490279	-0.736918914574418	0.461171660862921	0.873147131637528
Slc47a1	23.339005571094	-0.242468082832765	0.597410960866633	-0.405864804490746	0.684841939591586	0.941278673418736
Wdr77	612.645655514324	-0.0461493848315244	0.253488073416369	-0.18205742072812	0.855537663564892	0.976458831383693
Galnt13	67.9688964943885	-0.0293462667847537	0.73121352582936	-0.040133648719734	0.967986575604302	0.995138041383555
Tut4	640.887199026452	-0.42600322672038	0.246302833976118	-1.72959125091385	0.0837033303084764	0.494761049816304
Lurap1	17.7600835682651	-0.0350390823912768	0.568009634569223	-0.0616874789770958	0.950811711307822	0.992489843931573
Psmd8	87.3416157925253	0.590645776436389	0.345739091628029	1.70835693949196	0.0875701320406168	0.501618892957004
Scamp1	96.7422718888068	-0.532342128800393	0.252258449681695	-2.11030444955209	0.0348321405846497	0.343144724983278
Uhrf1bp1l	430.735055197799	-0.203386503123041	0.198313691056435	-1.02557973702966	0.305089722679483	0.785424016567286
Fam161b	41.7353703278375	0.0678790113765786	0.405092485090072	0.1675642325517	0.866926111563847	0.978726457464795
Gask1b	8.7639820626052	-0.622763423906833	0.81822670669649	-0.761113538350733	0.446589254811626	0.866953007374897
Cars	1235.08772784064	-0.188478630327956	0.217430075350997	-0.866847100262903	0.386025791245383	0.83546416559831
Nelfcd	142.426280267687	0.241881084857792	0.271518487126308	0.890845729945713	0.373011938236199	0.830233202919687
Rmnd5a	409.915936901932	-0.623879528440135	0.209006431197023	-2.98497766249128	0.00283599032786147	0.0962236220370258
Pcsk7	87.4402354447641	-0.00196605217092224	0.367445921609379	-0.00535058917598299	0.995730867875319	0.999404385523838
Tgfb2	27.1902085416708	-0.376712392078267	0.584220443399504	-0.644812067661011	0.519048980642059	0.891703657293759
Tsc22d1	1958.67835402402	0.132976188441293	0.166827658040936	0.797087185679153	0.425400398018846	0.857831144033052
H2ac6	38.1978281689123	1.19006425448919	0.534632219896681	2.22594937267189	0.0260175727354137	0.298590445273653
Zfp286	26.7210531348232	-0.458273402619959	0.566019813874048	-0.809641979639135	0.418145973410072	0.854814097121687
Eci2	73.7429246337797	-0.0386316089063389	0.353192702236777	-0.109378276112966	0.912902463508798	0.985973245821086
Uqcc2	69.5722785721754	0.466429936218173	0.488030948776751	0.955738437054615	0.339204398098511	0.807121886585632
Snhg18	5.09295527984669	-0.402776246943149	0.950629495945238	-0.423694245403838	0.671788812505937	0.937853687683192
3110009E18Rik	113.924060428443	-0.0129225163713003	0.273106180692218	-0.0473168213862711	0.962260721570721	0.994070350575233
Fn1	3608.03749849728	0.239751450377211	0.303020248868303	0.791206037459925	0.428823768932739	0.85941877788497
Kctd17	4.95267773852025	-0.3819735516328	1.13572030596457	-0.336327130567933	0.736624193107449	0.953985966336694
Whrn	299.593889033336	0.0987566091276443	0.250874984864729	0.393648689927748	0.693840428286949	0.942048710883625
Hrh1	33.5661342677512	-0.517149563608872	0.532721728224061	-0.970768670038855	0.33166348730999	0.802033096420693
Igsf9b	480.560228747383	-0.221693120317237	0.312042811538155	-0.710457386358119	0.477420547550298	0.878087729723594
Marchf2	82.8997168740097	-0.0760134301629886	0.258174170872012	-0.294426936305227	0.768431686408225	0.958576033525562
Lmf1	373.986033317875	-0.114851783689999	0.219347679607181	-0.523606102857717	0.60055253589928	0.922376091793713
2310039L15Rik	58.092898230812	-0.0300998418128347	0.443190306930682	-0.0679162909073788	0.945852270427577	0.991487085283136
Gm4489	1.31394872625264	0.523348923754782	1.90293162837944	0.275022452698667	0.783298988449843	0.960260451021047
AA543186	8.82691040856796	0.917914220187155	0.810133399960168	1.13304083035249	0.257197107282231	0.747952270907685
A230072C01Rik	21.9668316962608	-6.77456110266235	0.877584266017941	-7.71955624660647	1.16735398833017e-14	2.47933858768203e-12
Emp3	2.81097346269724	0.646852387770186	1.30379837494062	0.496129156319622	0.61980328960171	0.928296636247127
Emp1	12.6206711082575	0.0962850451834348	0.603469844850635	0.159552372011672	0.873233699837525	0.978726457464795
Eif4ebp2	358.026228476942	0.167242391603835	0.230409456688438	0.725848643573609	0.467931562799038	0.874687712287691
Eif3a	1223.55129980015	0.0419628465510479	0.145081165688893	0.289237037432078	0.772399990721791	0.959500907577985
Rfxank	52.3366268481183	0.241752988164463	0.397973791814139	0.607459569290851	0.543545966246873	0.899828063447747
Capn3	11.1059676749306	0.0817096377474989	0.845785332992302	0.0966080098107383	0.923037695343252	0.987309438612918
Efna4	30.0400261135324	0.399844048499726	0.517345328062327	0.77287650397329	0.43959547131979	0.863032312191288
Zp1	2.03830931082979	0.182261678456257	2.33993639578801	0.0778917233751893	0.937914183198829	0.990612797212197
Ikzf1	23.5916239271763	-0.471038286402198	0.543196840118279	-0.867159474454291	0.385854637354795	0.83546416559831
Hira	1361.12878987416	-0.0909393549650617	0.125850937915023	-0.722595766639941	0.469928269855092	0.875672380404554
Uhmk1	362.69195750446	-0.0741219156110104	0.296640235840118	-0.249871415457478	0.802686789318001	0.964128076511512
Chrne	1.86977900863253	1.0277306427144	1.50008480645607	0.685115027024638	0.493271338472661	0.885117343579317
Nr1h4	4.88376244407711	0.978266891865862	1.21806007061787	0.803135178193331	0.4218966069376	0.856902626626089
Gpn2	89.8635967581403	0.235728131651636	0.286611525049605	0.822465640943216	0.410811933938511	0.849403250297819
B4galt7	53.2286785956541	0.305670461254363	0.404060484666646	0.756496794054347	0.449351393838799	0.868024178459687
Spin1	1497.02695020306	0.0790383771059295	0.147286888882096	0.536628736650146	0.591524090147549	0.919125148481834
Rnf144b	74.0505426196234	0.142626582833089	0.348349684880438	0.409435084983762	0.682220396454658	0.94064695804925
Bag6	113.156926766338	0.516798887361903	0.254850959509267	2.027847524518	0.0425758122303942	0.373528051235821
Cdca7l	144.47834715583	-0.121044313370313	0.274290485964466	-0.441299715317118	0.658996032193303	0.935373619406856
Dhrs7b	368.744330717878	-0.200709993426071	0.23018113868075	-0.871965420696115	0.383227242149501	0.834085894767706
Ankmy2	284.472608602167	-0.185920568045782	0.185721098036295	-1.00107402988458	0.316791019407165	0.792320995053422
Plekhh3	18.7769923958249	0.599695496732865	0.655159977483902	0.915342080320528	0.360012074475646	0.820285332184704
Ambp	1.8404443575967	0.317268857523267	1.51521534828316	0.209388624450481	0.83414487232296	0.970500393296401
Fdft1	514.493387900901	-0.085801817642834	0.211451291964834	-0.405775802292584	0.684907339748361	0.941278673418736
Cldn3	8.59983529748704	0.213687216998526	0.852201053421365	0.250747421797506	0.802009394328805	0.964030818842874
Stk32a	5.88340046435833	0.939660055965922	1.53989794399986	0.610209306160361	0.541723165871941	0.898912834285839
Rgs13	9.44274905235022	0.117387677019477	1.02057412065035	0.115021216631157	0.908428305212373	0.985274708934412
Cdnf	5.887969290211	0.386910613408821	0.927470059189596	0.417167766846182	0.676555700106257	0.939058142034591
Dgkd	485.605061033982	-0.242057594475973	0.190635604460898	-1.26973969611025	0.204177367720796	0.697453663706416
Tfap2a	23.0511155345957	1.30786537001735	0.537953603320936	2.43118618770008	0.0150494787737325	0.234764266505422
Zkscan17	396.497343758727	0.0706846983090981	0.196173355262812	0.360317527395106	0.718609693418088	0.948770859636046
Ccdc85a	96.1776860508133	0.0992342489451732	0.433808203393634	0.228751434778952	0.819062115342318	0.967313881920193
Fyb	2.60402044916638	4.45286526736742	2.05451900306331	2.16735170652019	0.0302080466626701	0.322069159506054
Klk7	1.63003068156867	-0.0474211399536774	1.5663405662408	-0.0302751144774905	0.975847643243039	0.996687306449577
Cib1	46.7655007874066	0.515088344419638	0.346294613892842	1.48742811396723	0.136901776199638	0.594666745208728
Med24	228.994885572814	0.462777937116044	0.209816620562191	2.20563049712677	0.0274098819406237	0.307189112152069
Mthfsl	88.3469531522253	-0.377705247112394	0.30897609968316	-1.22244163059768	0.221540664263661	0.715144147623357
Uhrf1	2049.6759329613	0.672704327981864	0.167368674038403	4.01929651320242	5.83721713537221e-05	0.00467950240352339
Firre	130.331112077539	-5.60408662379745	0.538482775880797	-10.4071789754665	2.29934474738945e-25	1.97913073677932e-22
Igf1	3.65315607226896	0.861480437884759	1.29368139100552	0.665913913483111	0.505466126748989	0.887438115315247
Pwwp2a	503.916188248278	-0.388275452080081	0.272207528752334	-1.42639497834518	0.153754362402917	0.62627617502797
Nrf1	1477.64707873291	-0.403662952597831	0.164707423067462	-2.4507878581313	0.014254393580404	0.226965133167546
Etl4	3509.77289351094	-0.0776146232947089	0.217772102226448	-0.356402966684879	0.721538807961785	0.949724023871471
Klf10	367.031837000778	-0.218624007344145	0.27837953673875	-0.785345107996629	0.432251255175488	0.860720793578394
Gmeb1	440.311862209868	-0.0157479498042685	0.217987129169869	-0.0722425670920998	0.942408870010064	0.991454700668658
Atp13a2	58.6887397074773	0.378105007755656	0.307282519311755	1.23048004358506	0.218517395595719	0.713541434360685
Magix	2.74361840197967	-4.26201695378361	1.62760662796699	-2.61857925652909	0.00882967775657533	0.179157009964061
Alkbh7	1.32273966906803	0.730349911508649	1.92239758101497	0.379916162359632	0.704007649473854	0.944026000286603
Mpp2	5.77909928051922	0.178978822567171	0.97541171950287	0.183490539418974	0.854413141208962	0.975773220065039
Pex7	147.29345672385	-0.866076986600843	0.387827372879983	-2.23315074480021	0.0255390051928398	0.29669873682856
Slc66a2	70.8724917184065	-0.0407086011447955	0.497116883343798	-0.0818893956507248	0.93473466716185	0.98986036748992
Ano7	8.29635167799771	-0.76259527386398	0.743062787101485	-1.02628645533265	0.30475657980978	0.785251159005695
Ank	315.678180575376	-0.619166191060671	0.348690860942415	-1.77568803893293	0.0757843499437303	0.476748164474831
Meaf6	378.581557489301	0.170649395503274	0.232042530020888	0.73542292220272	0.462081965995188	0.873147131637528
Golm1	410.173806475998	-0.406983729836769	0.260196396485202	-1.56414053128485	0.117784569299709	0.564220517377694
Zfp933	59.4090538798678	-0.396440550655834	0.365958895525741	-1.08329256510162	0.278678584338801	0.766496383546218
Tspyl3	7.76621840178088	-0.231536471951817	0.719597711561087	-0.321758210500037	0.747635875211193	0.955805744559801
Lad1	29.5951791431677	0.0817562016008859	0.47504576050327	0.172101739239336	0.863357545450717	0.977620188158182
Ginm1	48.7415878255145	-0.127663887988407	0.410306800943214	-0.311142510177586	0.755692285425997	0.956239173153415
Plekhs1	7.05418011125427	-0.0034287801131315	0.941620362760711	-0.00364136147510527	0.997094620319366	0.999845816463481
Gm5141	65.1796085173175	-0.473586277079805	0.377132404088858	-1.2557559943012	0.209204450874482	0.704305545669735
Ccdc149	10.4473095875043	0.136235391713545	0.979165530024493	0.139134178579731	0.889344120283937	0.981468930040611
Sspn	3.91580066843727	-0.0256896758672017	1.25974992454602	-0.0203926790283075	0.983730123926513	0.998109266518653
Bcl2l1	394.691550099996	0.220345378142095	0.196606545328305	1.12074284085583	0.262397340826495	0.751795044126926
Map3k10	54.0135008537439	-0.129282745961584	0.356550186660324	-0.362593404234418	0.71690863809819	0.947956328222656
Clgn	6.03209573958113	-0.332293520862745	0.930890457699976	-0.356963075638103	0.721119448451718	0.949545087937831
Rbm46os	3.95430695852419	1.11796543244297	1.13158709610879	0.987962337399692	0.323171093741396	0.795032417799555
AI987944	137.067121750047	-0.586100319852719	0.344988076551108	-1.69890022203678	0.0893379851822798	0.504659068380689
Cgnl1	109.719818735253	0.849016647887482	0.381954019528216	2.22282422616255	0.0262276548300691	0.300369094601506
Col17a1	27.1945617811925	0.112345594637724	0.531949570478709	0.211195949526987	0.832734371283825	0.970349391322164
Pde7a	880.718686896995	-0.148346117463612	0.196389647398332	-0.755366280396264	0.450029239587757	0.868060662954043
Klhl12	303.330979254619	-0.0166835978046382	0.221596422233925	-0.0752882092429559	0.939985402517897	0.991072224407045
Stard6	28.8711464657242	-0.927237973601209	0.422292933907702	-2.19572220880179	0.0281118325555333	0.310752524029424
Ogdh	1052.03918815175	-0.33421673065711	0.207830793400262	-1.60811939938775	0.107809031250068	0.542116915702549
Bpifb5	3.92880498978543	0.695769737458438	1.08658551290464	0.640326719982229	0.521960212921075	0.892319574389385
Ptp4a2	831.330870544562	-0.224723317035359	0.222961231442259	-1.00790310307178	0.313500981812096	0.791375833889526
Sez6l	17.0119121643218	0.892149198840553	0.874987521194751	1.01961362560048	0.307911740285083	0.787179709335977
Slc19a2	603.001461549649	-0.184140895804291	0.255236012558813	-0.721453426411997	0.470630585634481	0.875922895595506
Uros	42.1863314599233	-0.0776084948793129	0.454864250953009	-0.170619024723775	0.864523337711582	0.978109861894446
Urod	33.8800460297436	0.755679065182827	0.407401177609192	1.85487697806246	0.0636137962265359	0.440448782171366
Akap1	689.880627505702	0.489659910875015	0.180061196041044	2.71940829918402	0.00653988257594321	0.155166974843046
Ak4	257.815292014971	0.375033445906491	0.30556782979906	1.22733288433246	0.219697500729241	0.714138136647778
Sypl	193.447858908003	-0.396728380639055	0.235082228642865	-1.68761536305562	0.0914850881842267	0.507340499208153
Eny2	99.5129768708669	0.139033497651565	0.300885729865093	0.462080729830235	0.644023428625619	0.934924693318871
Man1c1	63.5823590083909	-0.396929199383506	0.566051140819534	-0.701224979087276	0.483162623459073	0.881289487402373
Gpatch3	81.1051752632581	1.03764620508573	0.379904200573075	2.73133648830539	0.00630780327636784	0.152374911051285
Azi2	260.724655226964	-0.074483796780106	0.268076451854549	-0.277845354430903	0.781131073553944	0.960260451021047
Dmrt1	128.217824543999	0.314406648567509	0.423052159252697	0.743186488216713	0.457368782638776	0.872083368643103
Gtf2ird2	84.9041430706848	0.231586590512881	0.337690369036289	0.685795662973123	0.492841971614118	0.884871898137018
Noc3l	382.630390931996	-0.158661865992422	0.18919764449905	-0.838603812497348	0.401691670543765	0.844237392365324
Rcn3	4.3406602182723	-1.6996558303549	0.940553528462921	-1.80708038290232	0.0707497468544563	0.462631491426541
Yif1a	12.7282099050092	-0.0633975343479217	0.695325246297586	-0.0911768049348072	0.92735210515315	0.987886033208466
Trabd2b	15.5556456276653	1.463451710256	0.931679231286969	1.570767771902	0.116236600567866	0.560416676204857
Arhgef33	15.6768440963317	-0.224138771602218	0.720086316130862	-0.311266533721334	0.755598006665018	0.956239173153415
C8b	6.04887482247902	0.116748425589178	0.912536498464426	0.127938362778516	0.898197751389307	0.982911096744382
Bloc1s5	1.78397069191561	0.879653520560283	1.68823776409327	0.5210483613561	0.602333082192655	0.923076395141006
Myl6b	18.0148295504944	0.560318504045712	0.597392070604722	0.937940979830077	0.348274741812969	0.814134523671997
R74862	40.055985204923	0.0895635669841442	0.518642942254565	0.172688298031797	0.86289644241714	0.977558231785057
Nkx6-3	10.359242593725	0.277402334984415	0.688659076013099	0.402815187727431	0.687084187376944	0.941323180058854
Ddx28	9.06600820400324	0.27511603696429	0.835140614795097	0.329424808338162	0.741834618943188	0.954754441655795
Hsf2bp	909.221473246763	-0.142120583972381	0.231584211874672	-0.613688570658233	0.53942114241397	0.897887721868054
Zfp661	40.7605218793666	-0.591875765474272	0.35093705932894	-1.68655817258529	0.0916883404753669	0.507778909628903
Scaf11	694.01315140989	-0.096175834340189	0.211079151690982	-0.455638719265791	0.648649795416779	0.934924693318871
Mon2	560.903627894381	-0.145098170543619	0.158169246120002	-0.917360195505605	0.358953923613272	0.820252698667187
Polr3e	571.382519787209	0.332571811568719	0.251418689781908	1.32278078394732	0.185908289372309	0.672642514246625
Erlin1	242.734323500982	0.144344082577857	0.233801151266762	0.617379691228138	0.536984314273998	0.896838385992337
Zfand1	400.548944131974	-0.394003503825148	0.230754090599081	-1.70746053862898	0.0877364864128895	0.501829096954684
B9d1	83.5689358727449	-0.00590676888064216	0.323149416431222	-0.018278754595552	0.985416476012534	0.998254763444331
Smim8	10.42022285696	0.515546822500394	0.704181262487955	0.732122324128459	0.46409390913893	0.873490388390981
Pax6	15.1330377653045	0.71830087817449	0.946766102637299	0.758688842126477	0.448038713085757	0.867229863155932
Fstl4	51.0001846809299	0.479870496057228	0.575839898305885	0.833340130597067	0.404652929479407	0.846266605180086
Kank3	166.841606794488	0.192976201315229	0.360292704491691	0.535609516677514	0.592228450182373	0.919125148481834
Fgfr3	5.9406453343361	-0.125588689468357	0.812714086364378	-0.154529977485895	0.877191876474883	0.978787217222016
Gabra1	19.3307207060519	0.246471527789034	0.531872914702883	0.463403044177797	0.643075497035746	0.934924693318871
Gk5	509.749897727248	0.0135598931441629	0.191293368524407	0.0708853278540743	0.94348902067527	0.991454700668658
Rpp40	146.140652209559	-0.204449501234638	0.209494261999258	-0.97591933680438	0.329104438860336	0.800800594574209
Slc6a15	62.3348951009445	-0.788717232064777	0.359435285024413	-2.19432333142031	0.0282121732962988	0.311323807076701
Slfn9	7.06169977858562	-0.305637714239464	0.905651071094569	-0.33747844395532	0.735756259259223	0.953820471473473
Ranbp3l	5.302287473005	0.460339274460908	1.00677014432284	0.45724366883221	0.647495913758274	0.934924693318871
Nol11	328.500423909059	0.0787893209886142	0.222116276457991	0.354721059820736	0.722798572160638	0.949957618682584
Cep152	780.04761967155	0.11907148602853	0.164844898214773	0.722324362585937	0.470095077789648	0.875672380404554
5830411N06Rik	2.84565362893735	1.2409058768823	1.86017623971999	0.667090488731913	0.504714335125398	0.887438115315247
F8	3.81932098165956	-5.66040333815295	1.63505665199925	-3.46190043704708	0.0005363755392072	0.0274980738814876
Fmnl1	11.2641219550608	0.661567616586127	1.02332980769961	0.646485240250447	0.517965152808267	0.891703657293759
Car12	12.2321353105993	-0.242200729041239	0.870197715403569	-0.278328389921036	0.780760284759371	0.960260451021047
Jakmip1	435.434558906812	0.213525219889634	0.32033539586286	0.666567674529003	0.505048322862608	0.887438115315247
Nasp	2461.66944731557	-0.301406503816529	0.208857357342794	-1.44312131327907	0.148986300381704	0.618212594463223
Smad2	705.339800135809	-0.150029743578614	0.181940061273477	-0.824610822534031	0.409592575094864	0.848875551020328
Dcstamp	11.9859514691975	-0.953778739459391	0.567995505637626	-1.6792012084474	0.0931128365496116	0.509772236896512
Des	5.16655026399112	0.653172286213642	1.28634680307042	0.507773086273908	0.611612486370626	0.926421873911978
Ddx4	45.0713695944443	-0.643429183476492	0.54649493311342	-1.17737447227705	0.239046074239521	0.732089793654142
S1pr4	19.4374492956432	0.171214979637314	0.631309663135812	0.271206017640951	0.786232584962273	0.960260451021047
Asb1	178.475894414093	0.147548923412317	0.369949866304459	0.398834914812183	0.690014848746791	0.941327198882685
Rtn2	49.5250479661776	-0.235699737026743	0.467220629648477	-0.504472024713628	0.613929716101574	0.927280459550942
Ccdc115	41.5072325013348	0.414689988434553	0.40152683321374	1.0327827535596	0.301705576431493	0.783225401920694
Gm17801	7.63631436951282	1.65310645866839	1.00736141658882	1.64102618131458	0.100791980558687	0.527251221860707
Fam216a	44.0670684865312	0.0807244462853687	0.370121383018301	0.218102627919169	0.827349149909517	0.96931494014044
Tacr3	5.14096032077881	1.51495423090457	1.51480894398157	1.00009591105438	0.317264094754152	0.792506034154482
Ngly1	152.681273436464	-0.695389032801386	0.398793521721644	-1.743732019014	0.0812058293715441	0.48878915478183
Cand2	185.509605778659	-0.362317781564166	0.223591966471367	-1.62044185791695	0.105137394425315	0.535544378301835
Fastkd3	289.725220101428	0.372504659486352	0.329435808617498	1.13073518343253	0.258166568096172	0.748919364464867
Mfsd3	12.6138545753749	0.902962491277001	0.635228606780794	1.42147642854598	0.155178301396084	0.628304632776198
Aldh3b1	14.8625728967862	-0.319655124852653	0.782775156240339	-0.408361356775748	0.683008399463131	0.941100291921816
Pole3	4.61846113048972	-0.26694864823697	0.986251323070284	-0.270670002658081	0.786644850251238	0.960260451021047
Slx4ip	597.111032418415	-0.48035732927006	0.23658489737897	-2.03038036067284	0.0423178913821039	0.372880816628733
Cyfip1	1154.42076078499	0.125545212513986	0.158849165189988	0.790342287061004	0.429327897124665	0.859422628788136
Egfl7	70.425692320932	0.502062555907718	0.392638536996102	1.27868894314035	0.201006614844002	0.694125994073522
Exosc1	245.198559225817	0.286851723022972	0.271551682016779	1.05634301688931	0.290811529582772	0.776732280711524
Col9a1	3.76721243812672	2.40449573411066	1.73694524403724	1.38432442954955	0.16625913696559	0.646457899651749
Gabrb2	85.5322475776349	-0.302993097596923	0.380761029736175	-0.795756587292728	0.426173529204824	0.858224590150928
[truncated: 14,355 more rows]
