# Supplementary material for: Transcription elongation can be sufficient, but is not necessary, to advance replication timing
Source: EMBO Rep. 2026 Mar 24;27(8):1964–99. doi: 10.1038/s44319-026-00735-2 (PMC13121604; doi:10.1038/s44319-026-00735-2)
Supplement: Supplementary file 5 — Source data Fig. 4 [file 44319_2026_735_MOESM5_ESM.zip › Fig4/4C/TRE_Ptn_D0800_129_DESeq.txt]

baseMean	log2FoldChange	lfcSE	stat	pvalue	padj
Zc3h14	622.700499170409	-0.579118954240249	0.338750241800129	-1.70957502838314	0.0873444866213647	0.617433905493299
Troap	134.172010482301	0.322682295669049	0.481321495944511	0.670409068341816	0.502597055384651	0.880880464708018
Clca2	4.37705939088937	-0.145184708000329	2.01591024197915	-0.0720194307152247	0.942586444528825	NA
1810013L24Rik	1343.52348062371	-0.0297373531821652	0.329829278106472	-0.0901598346662412	0.928160201581713	0.989598735972383
Srsf7	1033.2423305148	0.177861720278398	0.327463935483249	0.543149034155234	0.587027194095869	0.912100506940928
Fignl2	4.42638384942604	0.556538145746727	1.75183543489576	0.317688599431625	0.750721159898648	NA
Sema6a	150.846421913773	2.12774870122917	0.434990356943679	4.89148475883263	1.00078144445903e-06	0.000738509987247803
Anapc15	57.1494028102713	1.33331732897128	0.584453473474772	2.28130619370651	0.0225303344769085	0.428680712159922
Misp3	10.8170835752911	1.74987387820234	1.42251402381031	1.23012768163449	0.218649295557345	NA
Nmb	23.7545469265808	0.683857711780281	0.8276075768157	0.826306731520619	0.408630115905857	NA
Tcerg1	1650.53523145628	-0.513137832013992	0.343847487147733	-1.49234137573768	0.135609675128532	0.676699085023232
Zfp712	52.0028984949087	-0.862564489403796	0.644596384400718	-1.33814664537053	0.180848637739353	0.710040755304609
Fam129c	44.2443396119854	0.808005348172747	0.767646517294109	1.05257475930575	0.292535930430336	0.787001653517194
Atp5g3	318.481169538133	0.208959575227964	0.440033400289341	0.474872078098081	0.634878154275282	0.92422857550447
Pifo	2.51225926613882	1.05344502192622	2.41668775647088	0.435904480876994	0.662906033938859	NA
Vsx1	7.13528894482027	0.571173824335114	1.37913790829129	0.414152798571667	0.67876220751256	NA
Fyco1	266.131507799748	-0.385413508835259	0.380424963544501	-1.01311308607164	0.311006148397127	0.797804648113048
Tlr3	7.11912638289429	-0.893492186200485	1.40616170482398	-0.635412117351278	0.525159667191947	NA
Trafd1	24.3762382773403	-0.491529606535299	0.821180218771215	-0.5985648403353	0.549463108110821	NA
Erfl	5.64087958348428	0.778789022650207	1.58964475489359	0.489913875570483	0.624194843897798	NA
Krt80	4.21747560736524	0.781705521617479	1.94350607873934	0.40221408626853	0.687526476306517	NA
Armc8	396.943375714656	-0.0302506623934602	0.36210559442016	-0.0835409970450762	0.933421380375834	0.989598735972383
Ppil4	448.312858818255	-0.385583399677946	0.364677089943421	-1.05732827838944	0.290361791692358	0.786735745984397
C530005A16Rik	43.0928869638834	0.025779236008975	0.650434370391823	0.039633877271039	0.968385018492493	0.99465233340693
Katnbl1	555.104973050648	-0.439616206207337	0.385494690419082	-1.14039497075671	0.254121787199294	0.767670462978176
Spag9	640.856794623323	-0.0766186443151294	0.335736607283898	-0.228210575352424	0.819482540406045	0.969956695193146
Gm5860	3.14507603548103	1.18027549863181	2.15204265956994	0.548444285424931	0.583386875288613	NA
Taz	77.8878701650267	0.501793774428044	0.511276057738035	0.981453691862782	0.326369059900524	0.804484968752632
Gfpt1	260.014700081813	-0.143184081997348	0.403512827287479	-0.354843941293934	0.722706507276236	0.943981782356277
Abcc5	2131.31583169315	-0.372536360637669	0.366507215485401	-1.01645027682274	0.309415014203492	0.797443815131585
Kcnmb4	21.9141276084832	-0.261842101696391	0.884875215219855	-0.295908504603482	0.767299956040924	NA
Gm4013	7.70923465414074	-0.0669988370834293	1.33131055545689	-0.0503254757568088	0.959863022769298	NA
Hpcal1	375.964303665631	0.243893016263213	0.429192122259205	0.56826070101053	0.569857959607449	0.903815527233475
Tbc1d31	536.177897690636	-0.79849078181801	0.359143728832457	-2.22331818075685	0.0261943524290123	0.437321625257068
Cyp3a13	5.57082070974173	-1.27365224342343	1.59018260326104	-0.800947162175912	0.423162235342967	NA
Akap7	655.719429586485	-0.250261809996043	0.371364369305584	-0.673898280720923	0.500375985256218	0.88008865902701
Ablim1	231.583384893922	0.308442428829149	0.483406007524756	0.63806081022556	0.523434096080626	0.887680712351226
Ulk1	1756.51627474275	0.668714775754515	0.322126006482954	2.07594159520275	0.0378993530480833	0.493538751634393
Cyp4b1	3.70161951519152	3.35061238945079	2.48047474074959	1.35079480327151	0.176761173242934	NA
Golga3	260.53375712076	-0.0808210700827547	0.37594339094746	-0.214982021306633	0.829781335763645	0.972033658230905
Mir1193	24.6554263045811	1.04649733814054	0.839090524698583	1.24718049761849	0.212331322144571	NA
Wdyhv1	263.164684660073	-0.503985970892542	0.403666945445106	-1.24851929685949	0.211840946161944	0.734285101296539
Traf1	22.805753541208	-0.291609557043705	0.854690786474159	-0.341187200866733	0.73296265806483	NA
Rxra	181.319420657659	-0.126986108546682	0.535795861866116	-0.237004645956772	0.812653185981565	0.968865556533316
Dapk3	113.215458102935	-0.139321419777341	0.477553855614523	-0.291739702526451	0.770485650821416	0.955574864867479
Ap3m2	47.9577379010244	1.5776797623816	0.659982661625778	2.39048668111249	0.0168260594255953	0.395111712387547
Sirt2	35.3237493465064	0.112152976039377	0.707412796388743	0.158539648437099	0.874031580769301	0.982298260486892
Inhbc	47.8721665232867	-0.200242811054757	0.736332051888316	-0.271946346137231	0.785663274555061	0.961041943188991
Slit3	354.746704843304	-0.543896257767212	0.358868834356594	-1.51558509877947	0.129624297321928	0.67172815873428
Dcakd	435.437803430616	-0.36471688051458	0.388995837668423	-0.937585560556722	0.348457434752145	0.815174413872905
Vps35l	703.41339830404	0.148952185694249	0.341977596183784	0.435561239556172	0.663155098175002	0.931285669279592
Cyhr1	23.2842971273109	-0.181811867954458	0.854750553823068	-0.212707516995763	0.831555103222482	NA
Taf10	28.3290335896005	0.663302184572817	0.769323411150989	0.862189002646424	0.388583520401172	0.83681536718299
Hagh	41.8081002446376	-0.206475362711076	0.664575299089631	-0.31068768730032	0.756038058464826	0.950338199510508
Ogfod3	119.583048185693	0.294263165295856	0.502891267147787	0.585142722729722	0.558451754196527	0.900735688638568
Syn1	383.295644905846	-0.523515552793078	0.382661948922602	-1.36808886869221	0.171284260542112	0.707051241471145
Fundc2	171.366314710632	0.312709795133394	0.424113848092814	0.737325122816927	0.460924657945079	0.865396778116579
Rab5if	251.165939432972	0.363979235497436	0.400593672982789	0.908599561214422	0.363561538273715	0.819398164655466
H1f5	149.926419291067	0.71782825168267	0.597635011407201	1.20111479076913	0.229706676352367	0.749594103934067
Pop4	104.335021687831	0.49964870685563	0.477219404543815	1.04699997967026	0.295099587567433	0.788288974424956
Carnmt1	971.427442573914	-0.398237559608195	0.358927301755712	-1.10952150382597	0.267205273056866	0.773042943878468
Iqcm	60.1773253720423	0.0434768155617784	1.68650212462628	0.0257792830064846	0.979433386123126	0.997088949783581
Clcc1	219.74341516135	-0.515232582880796	0.395559937335885	-1.30253985363359	0.192731903358488	0.718145707224417
Ilf3	1209.69767258935	0.452312535198548	0.327734446949824	1.38011899392375	0.167550010016736	0.705593240003814
Tpd52l2	606.718298082866	-0.231222605430701	0.330033721950689	-0.700602968884641	0.483550825114559	0.872770590728535
Arhgap25	5.34018884513059	-0.773696395983575	1.60816974486962	-0.481103688495459	0.630442806712492	NA
Banf1	84.5872629770752	0.486228849323869	0.520236619360677	0.93463018793525	0.349978916003446	0.815734682433726
Tbc1d23	579.098766450336	-0.378143234340466	0.370997233616996	-1.01926160110091	0.308078788569359	0.797443815131585
4930473A02Rik	32.7804004894464	-0.0535630322877914	0.74034362975981	-0.0723488798102697	0.942324266121185	0.989598735972383
Pard3	7954.44978839831	-0.00730448223861391	0.362951623357921	-0.0201252226702694	0.983943479436925	0.997462638654534
Rorc	5.63314632808872	-0.286588045686942	1.57121721069524	-0.182398743939504	0.855269811463417	NA
1700123J17Rik	176.033473408919	-0.174250647002224	0.483305440504366	-0.360539386480691	0.718443808092488	0.943439010821114
Evi5l	58.9928192993044	0.437012337813844	0.560086522469359	0.780258621269989	0.435238663444967	0.857140936796678
Pex5l	31.1665097700774	0.442509747054693	0.816137477498027	0.542200008277114	0.587680729605994	0.912342020888424
Mtmr1	115.675896063694	-0.518566974731691	0.518868724148706	-0.99941844747434	0.317592027070177	0.80041578953547
Mtor	562.543287777098	-0.0874159347562455	0.362331156450922	-0.241259779071983	0.809353781887866	0.968018740653937
Zfp758	38.0850220645768	-0.0844455879519733	0.783782147047057	-0.107741147549899	0.914201028448981	0.989468190466586
Plekhh2	186.493025412362	-0.395158235773815	0.429213176049614	-0.920657281332243	0.357229385866304	0.818752362268926
Adgrl3	275.387781694835	-0.231557730483397	0.380212066830267	-0.60902257104525	0.542509478161885	0.895071635576909
Golga5	193.260789422126	-0.117283032737615	0.396066528110524	-0.29611952642685	0.767138802423852	0.954311014163814
Plekhb1	84.5009392347782	0.231645578810355	0.581304542519765	0.398492634869576	0.69026708626809	0.935515558576605
Nufip1	963.574850745995	-0.046405411424694	0.321348824239729	-0.144408219119779	0.885178126919968	0.983035407419359
Smap1	358.038142036842	-0.393572348476574	0.357876132686024	-1.09974461141802	0.271443411440117	0.774944456188522
Acox2	11.4807422595946	0.863962030749753	1.14271120550607	0.756063322549751	0.449611230950552	NA
Hars2	163.097688396975	0.0860505721628063	0.418953962555013	0.205393861506936	0.837264415852151	0.973821811686893
Gpa33	811.821019033769	0.1864567114612	0.377880738180921	0.493427403468044	0.621710623517231	0.920350068257587
Sdhb	325.116432061313	0.77793320513562	0.368242399747394	2.11255739607733	0.0346386684852271	0.484294068317306
Gmpr	29.6644651790996	-0.704538274123943	0.747905820607337	-0.942014695850105	0.346185116008637	0.815174413872905
Me1	408.745378383676	-0.328113632268986	0.353241717889844	-0.928864331849123	0.352959399773889	0.81718363955823
Klk11	7.22736459732276	0.538018288409217	1.47782689175547	0.364060426434735	0.715812887092635	NA
Magt1	858.602226318339	-0.0574921319056845	0.354015478179011	-0.16240005154976	0.870990830246719	0.981971745401683
Mcam	89.1941283766243	0.476764942088957	0.537920805020268	0.886310656958125	0.375450147939432	0.827111095865814
Pbld1	5.77977164767259	-0.847837437771165	1.57470272919235	-0.538411105825676	0.590293260813909	NA
Tab2	850.647649829374	-0.357839521232709	0.333427882984422	-1.07321414762852	0.28317504442179	0.781661986709424
Mettl27	272.603028593671	0.542550520119248	0.369366051445423	1.46886948054947	0.14186819398346	0.682389413995457
Trmt1	478.407737060444	0.520608050756054	0.341112092674051	1.52620813491218	0.12695803816479	0.668871263420305
Vps37c	315.642382553638	-0.101822533920669	0.365754804134079	-0.27839014763383	0.780712881756557	0.959230559260671
Sec23a	621.849624956241	-0.0501320341138642	0.3308012552854	-0.151547291048254	0.879544008724714	0.982347641717145
Rara	310.161883937375	0.498307887228909	0.509177495854768	0.978652613844191	0.327751653137456	0.804749569381352
Med1	1151.47929332404	-0.330147241917998	0.313774584587035	-1.05217967972935	0.292717120564666	0.787001653517194
Ap5b1	19.6792200268936	0.248872020387273	0.918908306524539	0.270834444111783	0.786518367004141	NA
Bag5	27.4088959400307	0.760566714595361	0.757131953132293	1.00453654273718	0.31512006659074	0.79928139713403
Pdcd2l	328.662955971727	0.749772010042422	0.366410975209112	2.04625969408947	0.040730827009298	0.502619313451415
Ctcf	1082.07903747657	0.0994673045395945	0.323733088090031	0.307250967537592	0.758652353924891	0.951668506980352
Mnd1	290.894689296508	-0.268474697412636	0.428738366452615	-0.626197043278394	0.53118570633962	0.89032322584392
Tktl1	6.67723916321772	1.15278654605574	1.5142509012703	0.761291636074753	0.446482895151762	NA
Lix1	14.4617152037757	0.626186011351082	1.05495332030676	0.593567506066521	0.552801419673797	NA
Ctnnbl1	24.196311773528	0.86381704144386	0.842518275952462	1.02527988543313	0.305231143950363	NA
Snph	4.29411759531266	1.78085075862411	1.8561300736155	0.959442866606458	0.337335688849389	NA
Ppm1m	50.697524309916	0.236565569251086	0.632099660463005	0.37425359329857	0.708215654566676	0.939822994101128
Prkar1a	445.306307666285	-0.394002906077687	0.362300646472095	-1.08750263052052	0.276814736665271	0.778293157921524
Slc27a3	24.9164015810213	0.389381515754795	0.838280030565547	0.46450052674176	0.64228918222397	NA
Impdh2	157.31437215153	-0.132691727664189	0.423572133017474	-0.31326831328329	0.754076821734517	0.949980371827213
Tiprl	356.859016307982	-0.410332972164363	0.392170997938091	-1.04631136499578	0.295417299932885	0.788288974424956
Uaca	413.496938952749	-0.365123476282761	0.350694683361112	-1.04114346069738	0.297808971540402	0.789708387662999
Smim31	19.4587552727963	-0.463458185017664	0.907743498360029	-0.510560732029443	0.609658678229156	NA
Calca	88.7289384875457	-0.590374033294881	0.555842549263364	-1.06212457840315	0.288179133465819	0.786735745984397
Phf3	27.276393209965	-0.540035295091485	0.816339923619718	-0.661532383099584	0.508270954297445	0.882933332253361
9330020H09Rik	43.5877428457509	1.61893163660571	0.692178632262496	2.33889282498359	0.0193409809314994	0.406233999868629
Ube2q2	589.318490357225	-0.636663756232993	0.36248404147142	-1.75639113283058	0.0790216458678501	0.601161923100504
Rfx3	822.410741026627	-0.639484142555355	0.399670284435074	-1.60002924275257	0.109592096289832	0.64719202256909
Bri3	310.718428392687	1.0445316278059	0.383504337573391	2.7236501011048	0.00645648691373416	0.287312251792311
Fbxo27	53.1015256623583	0.561743354688385	0.588557909931283	0.954440243193691	0.339860843849767	0.811458084679263
Eps15l1	2210.01411551889	0.0015889261098908	0.329933896498762	0.00481589229464564	0.99615748874473	0.999509327010995
Tmprss15	4.78796675836046	-0.355473078165862	2.24244443112768	-0.158520350931105	0.874046785682789	NA
Max	748.713896747655	-0.276612861740511	0.359028075311232	-0.7704491118159	0.4410335303351	0.859317770955338
Ttc8	59.1036859863526	-0.692697687199211	0.567739835961068	-1.2200970291729	0.222428094640993	0.742691130333601
Vti1b	223.039967070931	0.116466262913952	0.404805191749597	0.287709410075934	0.773569186264432	0.956374483281736
Cpsf3	336.002715569363	0.130708727095491	0.40133019436951	0.32568874440368	0.744659860988252	0.94840644462244
Nlgn1	25.2138098949035	0.40905565219134	1.14109567843221	0.358476208369623	0.719986969433367	NA
Casq2	91.05548550989	0.172767891882406	0.505811039186831	0.34156607605907	0.732677470672696	0.945997155503888
Pidd1	126.564603062237	0.421022368727359	0.477994576325002	0.880809928774366	0.378420704875518	0.828813165384027
Asb4	3.06526279578394	1.4763151734691	2.31759980485955	0.63700176811094	0.524123691902376	NA
Orc4	1238.07432479387	-1.14936290731615	0.383894176757859	-2.99395765005601	0.00275384165758952	0.187007811704653
Mapkbp1	82.8054369811831	-0.256061514849263	0.519339314094493	-0.493052437779962	0.621975536222227	0.920350068257587
Mospd1	136.684104366453	-0.266976442356613	0.501435422636617	-0.532424376707999	0.594432105589123	0.915118925859499
Dclk1	49.1458081246818	-0.0751392979628879	0.729318624587127	-0.103026709355496	0.91794177274601	0.989598735972383
Gpcpd1	466.716527463116	-0.744738787767243	0.383128958703278	-1.9438331946712	0.0519155694069615	0.543977357951404
Sinhcaf	928.378565061498	0.246234348948626	0.345576423230717	0.712532257399495	0.476135243736954	0.870397827210596
Acbd5	257.051035946828	-0.613375865379061	0.401153225415419	-1.5290313688588	0.126256667625892	0.668677059306698
Myo7a	5.67482292296996	0.072268784376424	1.66757120625246	0.0433377501994856	0.965432299170025	NA
Luc7l2	1820.96961466175	-0.480318619063971	0.367877942948851	-1.30564669143742	0.191672734268889	0.717144593008327
Dnah8	386.48455922227	-0.788131531511523	0.351495714488176	-2.24222230606466	0.024947008198428	0.432611364869329
Evc	81.4161738925524	-0.427220498294	0.537268542513731	-0.795171249548976	0.426513893411276	0.852027122571633
Shroom2	558.176089464644	0.0974686136907454	0.40087420865948	0.243140146173733	0.807896832014825	0.967691459065646
1500009C09Rik	3.91706817558713	-0.202766573309137	1.84934230997055	-0.109642531950922	0.912692878359524	NA
Kmt2e	508.997654781352	-0.0290480076023996	0.355986766775663	-0.0815985601529542	0.934965946309528	0.989598735972383
Setd5	1410.86691252175	-0.359890739001568	0.415026423909592	-0.867151386678852	0.385859068167816	0.834951381717299
Pcyox1	90.098015142027	-0.233880837129792	0.488495609551015	-0.478777766999291	0.632096734978649	0.923780046791723
Arpp21	12.7461450372075	-0.372023684040885	1.31348838695461	-0.28323332565082	0.776997983644534	NA
Smim4	108.233109183544	0.389228344698043	0.531315221597783	0.732575181127969	0.463817573089098	0.866855115781863
Smc6	702.412277092559	-0.486540614261648	0.331835885862566	-1.46620855365581	0.142591479031442	0.682389413995457
Nsmf	2.53184354015402	-0.938133630670645	2.26101193188138	-0.414917593950965	0.678202229660694	NA
Hmbs	185.611280625196	0.611704304717157	0.401661432530382	1.52293512688921	0.127774936487705	0.669271485500305
Slc35b1	147.620998316357	0.23610074988579	0.453669205264849	0.520424898022241	0.602767460258011	0.916182011288856
Synj2	139.896997200234	0.43001714877247	0.591142539258206	0.727433943955506	0.466960167008236	0.867245316881571
Suds3	320.04420881485	-0.0898680058929664	0.394815984149874	-0.227619978675565	0.819941686886831	0.969956695193146
Ptk2b	204.863363596214	0.396262801735458	0.402999118324964	0.983284537649845	0.325467418012368	0.803434177069336
Gfm2	604.67961049245	-0.429002811890441	0.360047904908301	-1.19151592341498	0.233451109314057	0.751636655918993
Rlim	1967.74186177311	-0.0855574771217054	0.435889281806217	-0.196282589852121	0.844388987622114	0.974318893933592
Ddt	121.534930782214	0.155254207539518	0.554310891706547	0.280085074752076	0.77941223524548	0.958789235175161
Epha3	14.232906534888	-0.418890840517164	1.20358096042153	-0.348037111164051	0.727812313015247	NA
Gatad2a	2991.61159340502	0.338410066974735	0.319944781002307	1.05771397775135	0.290185860777144	0.786735745984397
Shc1	234.39135388111	0.571534362471905	0.394622937023527	1.44830497381309	0.147531777261302	0.685227376138397
Anks1b	124.822126676812	0.28641456082633	0.538923437191468	0.531456865782167	0.595102224331971	0.915141222718892
Cdk6	2567.7589745016	-0.279225349525422	0.345157406171358	-0.808979742381066	0.418526798616387	0.849988693933982
Kdm1a	1493.97415217389	-0.268570207916948	0.322995396014232	-0.831498563852946	0.405692039211608	0.844257413429835
Scaf4	1242.31198009257	-0.423795086054186	0.31802097609853	-1.33260104806069	0.18266276105832	0.710131854042261
Plcxd2	66.9226391333113	-0.737217903239673	0.538845529446701	-1.36814330443952	0.171267224028639	0.707051241471145
Morc2a	927.420978956747	-0.72035724213323	0.33909934190413	-2.12432509626306	0.0336429685925145	0.478954554987332
Atp6v1c2	16.6507458198994	-0.809349650183092	0.944647125424455	-0.856774586403816	0.391569473289593	NA
Map1a	19.4056817493513	0.68518430732197	0.897385503357556	0.763533960330719	0.445145017034423	NA
Runx2	13.040578663802	1.54788539097292	1.27902621684074	1.21020614792109	0.226199799609329	NA
Gja3	2.66624914280255	-1.59316021547536	2.42187035347988	-0.657822254269811	0.510652352611407	NA
Ackr3	54.9366672264071	1.28480760919178	0.661603745544853	1.94195939464293	0.0521420161519956	0.543977357951404
Socs1	10.3780772355343	1.24914765913017	1.45086562519649	0.860967161559842	0.389256129497342	NA
Sort1	119.046039835581	-0.152789145508228	0.481030164110382	-0.317629032247481	0.750766349179364	0.949853516736173
Rangrf	20.6265199869089	0.309961156850052	0.886250233178782	0.349744513734333	0.726530443729457	NA
Phyhd1	120.408469546714	0.362737978736783	0.451142647646241	0.804042758159324	0.421372281424654	0.850039131020827
Slc4a9	22.7443276037122	0.515473521200697	0.870352676254436	0.592258213554346	0.553677692926529	NA
Specc1	308.282755857076	-0.643420296448263	0.401730691616372	-1.60162096119529	0.109239452729768	0.64719202256909
Gtf2a2	307.286013326548	-0.0972267732261674	0.365358714629654	-0.266113190497512	0.790152036618979	0.962228891121597
Deaf1	705.251679884929	-0.284412126148298	0.330952308628812	-0.859374957457351	0.390133681360881	0.838013173167635
Mtarc1	3.52125862059146	0.688924778829735	1.91423453988104	0.359895699548159	0.718925133118414	NA
Set	1276.74080420843	0.28841108548938	0.31285184605475	0.921877524861743	0.356592463638909	0.818752362268926
Glra3	15.1173301947528	0.130549645661004	1.17445421193336	0.111157714225484	0.911491282922935	NA
Dnhd1	29.254837390803	-0.611471602026767	0.793683946736218	-0.770422035800593	0.441049586155934	0.859317770955338
Pgpep1l	18.9664914791462	-2.52558975113325	0.979160264184029	-2.57934256884691	0.00989885672367357	NA
Notch3	75.377109159339	0.0500214206531868	0.689516477232488	0.0725456494585274	0.942167678131082	0.989598735972383
Gtsf1l	108.02102082364	0.326435597744082	0.474958926791362	0.687292267458482	0.491898570610572	0.876224735125785
Rnf212	4.11487399566724	-0.558224562661996	2.02390676606642	-0.275815354749239	0.782689889622066	NA
Tceal8	184.38926515746	1.73503389025449	0.408672502745531	4.2455361655072	2.18071330222975e-05	0.0100576314759921
Gm5087	9.16633150940592	0.921313479531264	1.29881559730948	0.70934894948889	0.478107959290871	NA
Slco6b1	10.2888041364657	-0.116887990671866	1.33895935633948	-0.0872976391093909	0.930434930575885	NA
Ranbp3	735.45685349082	0.0906129857553448	0.349101277980074	0.259560739163255	0.795202624133844	0.964253396227577
Parp6	85.7786306767646	-1.00652519276509	0.497196212564368	-2.02440237340864	0.0429287677613853	0.509301747428482
Gng10	10.9463009503841	-0.179023450443313	1.12649859531828	-0.158920260697468	0.873731697825903	NA
Mrps18b	117.419188831312	0.994592724236578	0.450423794355802	2.20812651707055	0.0272354549958748	0.442199502969039
D16Ertd472e	220.654166756327	0.0950818836208827	0.467604317848009	0.203338335408161	0.838870594025819	0.973953067774394
2310039H08Rik	31.9971778397494	-0.181966151651815	0.708824617918806	-0.256715338395115	0.797398529950526	0.964253828920909
Rps10	949.900309537271	0.304569873687882	0.337439551650895	0.902590915018109	0.366743050013617	0.821590532402496
Arih1	1893.39275223228	-0.572276284504135	0.333094433020558	-1.71806018886186	0.085785637396632	0.614832727957317
Dancr	61.7317366857881	1.17709175872756	0.808958715446073	1.4550702480268	0.145649814800876	0.683134661030039
9530026P05Rik	47.1689066173714	-0.926569845553472	0.632152020725279	-1.4657389602115	0.142719415837349	0.682389413995457
Itgal	18.929462279651	-1.51585247367695	0.962119333327064	-1.57553478156918	0.115133056612965	NA
Sirt6	128.311061136971	0.904550831445221	0.481398074556006	1.87900799619834	0.0602434014011755	0.56158071830152
Rgs12	185.323791012202	0.38723352083091	0.478779833252658	0.808792463542554	0.418634531935324	0.849988693933982
Hfe	2.67180035379289	-1.19671645581121	2.3423711533782	-0.510899587405391	0.609421370106455	NA
Tdrd7	16.013244674182	-0.389157719322046	1.04868176811443	-0.371092290487482	0.710568793027971	NA
Ak2	421.435795664981	-0.172885763829906	0.41072319675854	-0.420930118372505	0.673806111450336	0.931523263667825
Znhit1	48.4581973096323	0.928125276286977	0.619392272957016	1.49844503525375	0.134017663074979	0.676403397900878
Prx	135.556376185792	-0.342633338197962	0.455751607157926	-0.75179842005304	0.452172292295199	0.860906659149259
Zxdb	7.74499133971593	-1.14077616235536	1.42748831678923	-0.799149211197224	0.424203897556692	NA
Alas2	451.256189548488	-0.18247166118555	0.413095292770862	-0.441718083887159	0.658693221941462	0.929827423913654
Fiz1	280.418824232435	0.999105083593858	0.408672662137411	2.44475634452378	0.0144950030965842	0.379581520030075
Serpinh1	45.9583293813283	-0.963254621413736	0.631999169815008	-1.5241390612834	0.127473976831528	0.669271485500305
Myh3	8.65398252106153	0.3787537189934	1.5009089381397	0.252349565898945	0.800770879404288	NA
Grm5	47.8703348283027	0.048540213759119	0.688622859692374	0.0704888213859225	0.943804597660875	0.989598735972383
Vill	15.906809956209	-0.4851914697735	1.00179079416541	-0.48432414492061	0.628155842996305	NA
1700123O12Rik	33.3993366303495	0.676423124399416	0.7180573327102	0.942018267324642	0.34618328752014	0.815174413872905
Wnk1	1147.85140163235	-0.312723409755366	0.352740114475879	-0.886554709605476	0.375318686816386	0.827111095865814
Tex14	693.838098640758	-0.468749008273952	0.382031778311138	-1.22698957229728	0.219826510232056	0.739817464809554
Zbtb37	160.609148082964	-0.097688860438134	0.428103457041946	-0.228189842504734	0.819498657658304	0.969956695193146
Egfem1	29.2793922782701	0.711799714923609	1.10763377972695	0.64263092003124	0.520463614902371	0.88681142980945
Eya1	1338.52430155931	0.742120770736547	0.453869289991865	1.63509800530864	0.102028504264529	0.640240822213952
Adgrg2	32.8790310576252	0.378581895655599	0.789082605924974	0.479774731837892	0.631387582009981	0.923529930307338
Nkain3	91.1091167803929	-0.14083379808064	0.638643611155293	-0.220520170593853	0.825466065132044	0.9714137800153
Cd2bp2	385.060448769006	0.853813363777663	0.377991806913306	2.2588144720647	0.0238949279220803	0.432291836415746
Sapcd2	48.5301248593481	0.38398290030897	0.621331926035917	0.617999629857703	0.536575582607889	0.8927333719956
Kcng2	4.3738881391397	0.917696711931557	1.75861916303353	0.521827995066639	0.601790095968583	NA
Tecr	1428.98915202736	0.0594642438214728	0.310378773371677	0.191586052021233	0.848066468993756	0.974318893933592
Tfg	332.560716313084	-0.317606280100072	0.359464065602337	-0.88355502118932	0.37693646858247	0.827714634179851
Gm12530	7.82299123332352	-0.630694318399084	1.31856780070133	-0.478317700510832	0.632424099957903	NA
Trpm3	88.1160413737119	0.417306987926117	0.541177722091701	0.771108955322825	0.440642352930659	0.859317770955338
Trpc4	6.94605036851478	0.663476838868401	1.57828203470285	0.420379136478807	0.674208506946773	NA
Mtarc2	354.908616772195	0.67972234733036	0.425577688665031	1.59717571065001	0.110226545397899	0.64725734958428
Itih5	8.4298910747852	-0.410312299935937	1.33142761009834	-0.308174696711924	0.757949405201854	NA
Adcy4	1.94489667102322	0.167715462568825	2.67107927619722	0.0627893990505587	0.94993420754471	NA
Mical1	124.731851673896	0.112623022197921	0.470579014279332	0.2393286117325	0.81085078099642	0.968566738510153
Zc3hav1l	121.653497595222	-0.389200142074344	0.453185529865	-0.858809728965272	0.390445499109141	0.838013173167635
Wnk2	115.028290432354	0.21002771094394	0.497514727876457	0.422153755810208	0.672912793109672	0.931523263667825
Sec22a	480.435029702491	-0.69659549871927	0.360387047762232	-1.93290936243318	0.0532473643268517	0.546241960828472
Ahsa2	118.430110244662	-0.188083984048096	0.458707669313799	-0.410030170913555	0.681783815405875	0.934229486380091
Tfeb	788.63104752286	0.427246512446548	0.388451546882683	1.0998707969506	0.271388420224352	0.774944456188522
Tgm1	63.9991598739779	1.0238260235034	0.624450173633047	1.63956399843208	0.101095853765071	0.640240822213952
D7Ertd443e	6.75458705193403	-0.514768865264401	1.79445264780446	-0.286866786869092	0.774214322353641	NA
Tlcd2	6.11641698643693	-0.731071334151765	1.49923758449992	-0.487628739907571	0.625812834774159	NA
Cbwd1	381.140699000865	-0.552636052242771	0.401881508891006	-1.37512187054282	0.169093665010393	0.706410965860383
Lrch2	330.515497703503	-0.779939671116514	0.414881147493134	-1.87991109219881	0.0601201959243517	0.56158071830152
Zdhhc6	263.06446255715	-0.608109367293735	0.385581099366879	-1.5771244189413	0.114766899504016	0.653470843893533
Cbx3	712.958841625716	-0.0272294312870474	0.332441221834102	-0.081907505744386	0.934720265776412	0.989598735972383
Fndc4	3.98815895254421	0.597030851328431	1.97392108859219	0.302459330709231	0.76230193183377	NA
Slc25a28	242.726999150292	-0.256822538929392	0.386091380677511	-0.665185890652938	0.505931603758557	0.882582580475119
Gbp4	3.84149093709028	0.886413049191495	1.86473646742465	0.475355668040162	0.634533487057931	NA
Cdkl3	122.650304593848	0.204353788469689	0.476197303311139	0.429136803271999	0.667823670439515	0.931523263667825
Etfrf1	118.205452698188	0.297569884519508	0.45557433765778	0.653175255764818	0.513643300490756	0.884767770484311
Gm10549	4.2415364932862	0.875863508158226	1.84480686876175	0.474772466966211	0.634949159571998	NA
Atn1	27.0710306328504	0.58342716164149	0.833027214214797	0.700369869898455	0.483696347689832	0.872770590728535
Zfp111	347.297852225009	-0.797801448673895	0.387582841015474	-2.05840239620423	0.0395515219154628	0.498573901545544
Sema3b	42.2395572594471	0.93675770226244	0.651343462705164	1.4381931437093	0.150379260056311	0.687727114386512
Rbm43	20.3873635743932	0.600410730070919	0.866047735135599	0.693276716412071	0.488135911981335	NA
Kif18b	480.853651473574	-0.31471032513485	0.38828462938117	-0.810514507454031	0.417644530486641	0.849988693933982
Hsh2d	11.1112708762992	1.00030606943598	1.15279535324982	0.867722156075698	0.385546453719264	NA
Sgsm2	132.420061541001	-0.0406803294657767	0.48698657836524	-0.0835348062411414	0.933426302717233	0.989598735972383
Sem1	660.370619189542	-0.491011650896327	0.398463133625526	-1.23226368881036	0.217850599158352	0.739423490642762
Gjb5	61.2295008284473	1.07128753117037	0.643163257237662	1.665654122985	0.095782324484215	0.62916097922795
Rnps1	579.274850592791	0.444556118455533	0.343843772786358	1.29290146758525	0.196045139874297	0.721417437921739
Gpr83	3.15617845746172	1.25828622294697	2.22899359934703	0.564508674818796	0.572407998098174	NA
Rab23	280.662680784305	-0.281469178867691	0.394524142224451	-0.713439682754721	0.475573724831432	0.870049196050442
Ext2	554.838712744259	0.140006274415765	0.34222469083917	0.4091062923381	0.682461658746854	0.934340939555232
Scin	6.1785019940784	-0.277160024926419	1.87221007557288	-0.148038955960437	0.882312024528164	NA
Clec11a	15.015328042442	1.42622267649706	1.01562846412892	1.40427599941313	0.160236678304754	NA
Map7d2	110.716495057408	-1.18867213979758	0.492146580016967	-2.41528070713526	0.0157230871181528	0.389190423076498
Ola1	695.938494295275	-0.350188912919896	0.360624812599285	-0.971061614967174	0.331517596980206	0.806296224754929
Lrrc46	4.42210515235574	-0.755475527440903	1.73330611516722	-0.435858110018853	0.662939679582945	NA
Slc25a51	146.637135326697	0.762996997586836	0.442360825933466	1.72482948953892	0.0845582056039761	0.612959280300454
6720489N17Rik	93.3729229799162	-0.976452788328258	0.492012883742584	-1.98460816899894	0.0471880827710517	0.522077215600014
Zfp703	6.8949125638886	0.723719690492653	1.50542380678302	0.48074149434317	0.630700236181038	NA
Slc35g2	7.27627766167367	-0.585629236873318	1.40381286708289	-0.417170443871376	0.676553742152763	NA
Clasp2	1946.69529062948	-0.153293564269038	0.341239547180973	-0.449225670164603	0.653268871373555	0.928283415444623
Pak6	18.676430953577	1.5871820831015	0.948188384110792	1.67391006860937	0.0941482750906769	NA
Smim19	166.67076299502	-0.471852155677906	0.444363434777987	-1.06186089751884	0.28829883889408	0.786735745984397
Heph	10.7111826242332	0.768158321982578	1.14806902870579	0.669087226269418	0.503439837843657	NA
Sh3d19	885.744677518554	-0.467739937544307	0.326670498040682	-1.43184015804836	0.152189571537976	0.689400830572331
Dab2	13.5958866105816	0.451037601571612	1.10045306137325	0.409865370367334	0.681904709631029	NA
Arhgap44	1435.22308426855	-0.877635195233112	0.342983971340996	-2.55882276889424	0.0105027270992146	0.332156246460589
Ppp1r32	4.3661975796142	0.101456416149913	1.83989113153612	0.0551426192620469	0.956024842515992	NA
Tead3	49.127658732439	0.323816647455846	0.723898545586426	0.447323246372217	0.65464168487583	0.928877348361201
Gps1	113.968183701965	0.598436933340689	0.455835790026417	1.31283446020333	0.18923873537324	0.716903420571532
Cdh16	30.572817502522	0.573712513460836	0.730213810036219	0.785677435260201	0.432056486050301	0.855964141881786
Shmt2	339.41217109094	0.211060808453482	0.368069254459632	0.573426891532528	0.56635568672828	0.903703488020085
Ncor1	3592.18775224251	-0.377397570442824	0.314352613670115	-1.20055489927903	0.229923904785674	0.749933770088828
Dhrs3	16.076061363574	-0.612451918640495	1.01198393794713	-0.605199248401994	0.545046615164257	NA
Rs1	13.6923107873797	0.310269563575181	1.04608348848724	0.296601147986635	0.766771034324844	NA
Rps7	1000.56158287585	0.80722124535369	0.419914005402023	1.92234894518667	0.0545618651335576	0.549227382233002
D030068K23Rik	126.024302815931	-2.48355659319635	0.539735230519197	-4.60143502362685	4.19590054102707e-06	0.00258024572714604
4930547E08Rik	2.52098172887885	-0.488526094376652	2.23528489646543	-0.218552049069512	0.826999009008386	NA
Mpig6b	3.86671181383594	0.887295763013692	1.84091402217018	0.481986530781973	0.629815514582121	NA
Lgi1	22.6132381091904	-3.16859917514907	1.05361869787866	-3.0073490357837	0.00263536983684693	NA
Cep131	84.3103635192539	-0.168366485667529	0.544464159867828	-0.309233367552422	0.757144013301569	0.950638280766228
Masp1	7.32676211103505	-0.211733749220674	1.4744018597631	-0.143606539708715	0.885811176249964	NA
Mapkapk2	231.489337704599	0.81899520356666	0.388736432570115	2.10681360157551	0.0351337400229841	0.484503123142866
Ppp2r5c	2588.26140147342	0.244902578785874	0.313332970949932	0.781604878808003	0.434446818776817	0.857140936796678
Commd4	69.2877018613756	1.27564877428694	0.555385978070945	2.29686888876404	0.0216262502430771	0.422954677609526
Utp23	137.547969125933	0.181161534646032	0.45111569533791	0.401585527877349	0.687989082359966	0.935515558576605
Ppcs	37.4940953694661	0.271735230163601	0.684488684333158	0.396990098424097	0.691374762254465	0.935515558576605
Mrpl19	171.794532217551	0.212878149635187	0.453524597358616	0.469386116817072	0.638793670054989	0.925302327260204
Hormad1	46.1900700416336	-1.2176671432427	0.657031199710015	-1.85328663810809	0.0638412853228245	0.568651747359341
Tctn2	67.7719881743485	0.226959335166692	0.533304339321237	0.425571889130987	0.670419827545871	0.931523263667825
Tppp3	3.69729812225116	0.179333371270248	1.87638588414933	0.0955738224131597	0.923859056692213	NA
Ooep	83.6396689810632	-0.398704109328336	0.527723137450643	-0.755517583053909	0.449938486311284	0.860464600031031
U2surp	1869.29968677036	-0.311265890651984	0.34621332092254	-0.899058100429433	0.368621714302346	0.82359071829114
Plekhj1	52.2228741249214	0.972025806787833	0.606256400249981	1.60332461048994	0.108863005756716	0.64719202256909
Cux1	2314.09679100067	-0.14977818256047	0.316289186801808	-0.473548223620821	0.635822104820454	0.92422857550447
Gm45927	8.51944883080282	-0.287146585530608	1.27110864720808	-0.225902471957303	0.821277275176052	NA
Mpv17	282.241510085261	-0.312020834640697	0.391283422575972	-0.797429220452381	0.425201794447829	0.851528984012729
Ankrd23	20.2660585076823	-1.58036960391812	0.901684257870431	-1.75268625366776	0.0796558765533806	NA
Hsf3	6.44122115621565	-1.03049769316523	1.46320791556439	-0.704272907632368	0.481262834877585	NA
Radil	76.6004796446015	-0.616102166481612	0.579758497255842	-1.06268760078169	0.287923645661587	0.786725952561862
Gm10653	6.68382227742259	0.028542056732553	1.436107287829	0.0198745991852049	0.984143408056342	NA
Nanog	944.89883723398	0.477792139468715	0.403367212938747	1.18450911264637	0.236211591198629	0.753580618844663
Nit1	34.7058751706742	0.253614029169811	0.68523285245075	0.37011364569395	0.711297815154788	0.941226852498025
Rnf25	80.0229519238298	0.335439449451245	0.508668907521308	0.659445553859006	0.509609697828311	0.883073476415298
Tmem33	489.660583814514	-0.245098335540504	0.345630678064256	-0.709133624692127	0.478241558536627	0.871204557276009
Osgin1	8.76439706501439	-0.684496916188871	1.28940476464432	-0.53086271662544	0.595513915579143	NA
Nfix	81.328844174144	0.316123705527548	0.521438387464749	0.606253227854115	0.54434661209895	0.89509148337451
Stk35	584.835812044034	-0.11868629148376	0.34608971366449	-0.342935044867639	0.731647326653124	0.945997155503888
Pex26	83.3988999216731	-0.5130922812225	0.543208117166527	-0.944559304266076	0.344883911722646	0.814143744691398
Stard7	352.703448089278	-0.226744756419907	0.366697730756945	-0.618342404115388	0.536349655361041	0.892614041952324
Stat5b	127.883249633821	-0.357038249796483	0.548691923427425	-0.650708046814741	0.51523496777805	0.885502644671239
Ubac1	393.004242620577	-0.250638895536738	0.360158244539411	-0.695913252957095	0.486483157064509	0.873859756046429
Stat5a	45.1440302876781	-0.20671103214365	0.635563500454491	-0.325240565255605	0.74499900948524	0.94840644462244
Eva1c	30.7288139924032	-0.933529138233597	0.921400117610317	-1.01316368469188	0.310981983325695	0.797804648113048
Dab1	1357.07422600584	-0.52451944231024	0.434379520535508	-1.20751420707773	0.227234177070379	0.746904726870686
Clba1	28.6652234879355	0.74299488834246	0.774521389101703	0.959295506614986	0.337409898376809	0.810236501286997
Mical3	881.545037786842	-0.154352945174906	0.347719297397463	-0.4439010038562	0.657114158745	0.92950067554146
Gm10516	2.84894730077322	1.994445337677	2.29057045677502	0.870719925587904	0.383907096110521	NA
Cilk1	327.477578531498	-0.445169673387787	0.358502027790861	-1.24174938739115	0.214329041884256	0.735900682534135
Slc38a10	748.221297643963	-0.489749808965081	0.363888150151774	-1.34588006990832	0.178341197266486	0.709621714328811
Zfp451	699.491045664814	-0.629842166472073	0.332251249079376	-1.89568035701079	0.0580023242817159	0.556638007090393
Bloc1s4	35.1856387251931	0.468914514334617	0.704790825150124	0.665324373702987	0.505843044281158	0.882582580475119
Abhd17c	636.254723568619	0.0577521634781693	0.341010180380959	0.169356127179698	0.865516530400842	0.980739665259306
Acad10	59.6789370558292	-0.586619170710204	0.56155962073444	-1.04462491434656	0.29619636006528	0.788288974424956
Snx10	1126.42362643766	-0.186963442019054	0.32275930877893	-0.579265839694532	0.562409811436215	0.902394932859353
Sh2d4a	280.976479490684	-0.356785919519792	0.373352517273788	-0.955627464694855	0.339260480656514	0.811424861794934
Metrn	12.963362997449	-0.249399706995741	1.09550693156118	-0.227656895461472	0.819912984928111	NA
Rab43	84.5664910679258	-0.20521326284373	0.499996136120725	-0.410429697389062	0.681490765073532	0.934229486380091
Abcb8	176.010994270596	0.226397031576207	0.438720162917197	0.516039723524029	0.605826665375568	0.916781594595859
D14Ertd670e	2.32425050788332	-2.22812883512278	2.58395445470972	-0.862294159659672	0.388525665800818	NA
Optn	336.222836631196	0.586625677525973	0.379280615614799	1.5466798285356	0.121940469507537	0.664637082183397
Sidt2	125.15053085788	0.475500306538251	0.493124030610906	0.964261072309087	0.334915052240067	0.808367796172111
Pum1	5764.17476582712	-0.114372183017838	0.305832917898369	-0.373969498783139	0.708427008873319	0.939822994101128
Oxr1	1224.63710174032	-0.480356722749941	0.381102675326718	-1.26043912533055	0.207510994970525	0.731043667513923
Gm11545	2.92448184340002	-0.361408536319777	2.28450676578931	-0.158199810012341	0.874299353457021	NA
Zfat	711.520370256767	-0.169062005128471	0.355773590777479	-0.47519548811652	0.634647642713311	0.92422857550447
4933402J10Rik	3.66097482352481	-0.120141836192541	2.24633792848833	-0.0534834205792848	0.957346740202552	NA
Mecp2	1140.09538226196	-0.304521177126762	0.37855831385307	-0.804423429582782	0.421152474442369	0.850039131020827
Efcab12	181.001206804418	-0.536802680525249	0.435367601173931	-1.23298720225806	0.217580538917845	0.738999381798596
Gnb1l	542.820460742184	-0.34377715262429	0.384197933601862	-0.894791779334609	0.370898405615975	0.824971863687573
Ap1b1	563.768195053742	-0.361656138962693	0.354499761363789	-1.02018725646351	0.307639660245336	0.797443815131585
Tbc1d4	226.864104576116	-0.212910622189044	0.425452724564696	-0.500433091377861	0.616770157562311	0.918874403989798
B4galnt1	4.58732553861034	-0.358084601635232	1.93215847145712	-0.185328795192035	0.852971153923895	NA
Oxtr	3.41417054735367	1.3617728316486	2.08948487480722	0.651726580109484	0.514577572451053	NA
Prickle2	577.125761551945	0.492356863428322	0.352553435847146	1.39654535558629	0.162550332451526	0.700554687126318
Gm2381	1339.34437961653	-0.565280856317115	0.386459162409687	-1.46271821527641	0.143544499797398	0.682389413995457
Gpr161	55.7154014676039	0.168505470191095	0.571824501902909	0.294680395174298	0.768238040888144	0.954364171004835
Carmil1	1141.20993814256	-0.103408273799153	0.348355224702268	-0.296847202126892	0.766583166694469	0.953941435878705
Myo1b	1398.5926134228	-0.219592722206746	0.314206293847474	-0.698880724245911	0.484626574714561	0.873550101948807
Rngtt	2529.48494006785	-0.343014933911612	0.36161709687885	-0.948558397465731	0.34284525854193	0.813667419416435
Larp4b	1958.29722452374	-0.170308380507103	0.34121188076809	-0.499127932250565	0.617689260901129	0.919102356353622
Sh2b3	223.566250813346	0.271664208048999	0.3922833493214	0.692520364473648	0.48861060163802	0.874959113548414
Ap4s1	131.973344858818	-0.0221127433991358	0.4549477873008	-0.0486050136221795	0.961234074396905	0.993323466810416
Ntng2	11.8120597163529	0.743124100189867	1.36350735315828	0.545009235534061	0.58574716572373	NA
Stk26	53.8927390930447	0.69950812422259	0.616277504094973	1.13505380218258	0.256352776390622	0.769593851204517
LOC666331	60.3574670099224	-1.27453862371472	0.785821469347479	-1.62191881162659	0.104820733078055	0.643304580969923
Ubap2l	1218.06001700837	-0.310060430724585	0.373506194750237	-0.830134640556421	0.406462663624994	0.844432286723923
Tsen34	160.606786002032	0.437652803391659	0.430706615860383	1.01612742241584	0.309568712044486	0.797443815131585
Nup98	2196.08051431638	-0.181846819039129	0.329772761430758	-0.551430682904691	0.581338472064439	0.909517391841877
Nbr1	674.967218767528	-0.316367806384886	0.350951690039245	-0.901456853931973	0.36734546433132	0.822440725057317
Fen1	170.446304678086	0.978103490278326	0.4112276041985	2.37849667749005	0.0173833935814389	0.39663380656783
Xpo6	2298.41140158218	-0.02483716741652	0.307397632858277	-0.0807981739663264	0.935602460287164	0.989598735972383
Mybl2	4269.84574375406	0.408931542832192	0.320681355802537	1.27519587725579	0.202239920187162	0.726344476493089
Vamp2	103.794500602642	-0.00765253257405083	0.507255927648023	-0.015086137306533	0.987963460531787	0.998005027155127
Vamp1	64.2893728341328	0.214757145741669	0.5592747623438	0.383992198828476	0.700984229535494	0.937195803470904
Ahi1	91.2872018232197	-0.0486882594251509	0.499330016223795	-0.0975071753013327	0.922323636318707	0.989598735972383
Arpc4	348.095902421785	0.813055559772797	0.406184111966958	2.00169217805086	0.0453178481805159	0.519278738623324
Vps8	1089.3283660138	-0.306921334829897	0.316805909370499	-0.968799273472383	0.332645349168823	0.806403211237925
Mapk10	20.2411280027666	-0.95397462329225	0.939376572287808	-1.01554014804615	0.309848418765379	NA
Pccb	287.229272874985	-0.181056052223113	0.385296021809902	-0.469914149055093	0.638416355065941	0.925302327260204
Bpgm	96.867178873535	-0.504578068029458	0.478027397903613	-1.05554215143794	0.29117744208397	0.786735745984397
2310057M21Rik	345.717755979996	0.0748353773530647	0.379187607846753	0.197357128251166	0.843548076456637	0.974318893933592
Ubr7	669.009763767701	-0.192735976710155	0.333887772535289	-0.577247783728841	0.56377208183548	0.902552874165201
Lbh	5.25091439568855	-0.099199240935268	1.81460265432663	-0.0546671970851266	0.956403603200483	NA
Hspa13	117.397349012457	-0.670232449176679	0.616052104252589	-1.08794766635823	0.276618211505492	0.778293157921524
Tspyl4	23.7409791536193	0.259041958827125	0.805977032292186	0.321401167090845	0.747906398790338	NA
Atp12a	6.64009172574633	-0.00443105347884103	1.48288583663482	-0.00298812853246789	0.997615821926269	NA
Cutc	21.4572550994265	0.0137602110328403	0.843322896774719	0.0163166576947763	0.986981768391829	NA
Sprtn	354.268946039778	0.0905653947715856	0.359358449855741	0.252019661171016	0.801025866773898	0.965750497693092
Prkd2	40.6600905880205	-0.479259101509449	0.659275469274241	-0.726948178486056	0.467257701797616	0.867251627328157
Proz	44.1504621802337	0.343930148060559	0.665038287686886	0.517158416933866	0.605045577239018	0.916781594595859
Ube2d2a	972.909214101425	-0.295031756208286	0.341933358375109	-0.862834084425973	0.38822869612852	0.83681536718299
Polr3k	35.2263827929871	-0.566008968790297	0.724970019197097	-0.780734311492151	0.434958775836222	0.857140936796678
Tsc22d4	96.8534761774631	0.077625610511988	0.580775379533052	0.133658576529879	0.893672562312116	0.984144854112896
Asb3	544.636697441599	-0.728909925551456	0.368209379399243	-1.97960716465376	0.047747687301256	0.524112040265878
Wdr72	6.25827253790544	-0.796341438256375	1.70030923243461	-0.468350946442914	0.639533641107653	NA
Eefsec	1107.02003600087	-0.383008613970828	0.333241663084268	-1.14934192329359	0.250415017564849	0.76397364045585
Ccdc57	542.276058882677	-0.200201057720893	0.409305076154224	-0.48912429721604	0.624753700678491	0.920825394515342
Arhgap4	98.1810266410558	-0.359084131522384	0.485812333305802	-0.739141653895297	0.45982098572859	0.864611769591858
Mtf2	3689.67171218254	-0.328018173453808	0.304051502901821	-1.07882437785459	0.280666025310037	0.780967519834987
Cxxc5	491.011789357709	0.328771773869279	0.409737309252789	0.802396478047945	0.422323649733681	0.850039131020827
Nmnat3	35.0813630550233	-0.223370094130887	0.727425324978881	-0.307069449551226	0.758790510783535	0.951733956245093
St3gal6	58.4250209630275	0.0259506063304391	0.594699140447523	0.0436365290706671	0.965194133430349	0.993760403443326
Rock1	1258.61176343129	-0.472966893211675	0.366463037193855	-1.29062646217572	0.196833235496341	0.7235280669045
Atpif1	421.12343496942	-0.287417474439711	0.474631288698652	-0.605559475920254	0.544807318899714	0.895326745506508
Hyal1	29.6822492539933	0.610121810391598	0.809228112925277	0.753955282381466	0.450876073604232	0.860498798680499
Kitl	97.4101981559412	0.299056553505864	0.517499864160012	0.577887211605906	0.563340269811753	0.902520484415601
Krba1	209.238962032106	-0.351684787916561	0.422170528185802	-0.833039647338386	0.404822369328553	0.843618310470231
Pik3cd	66.508892231417	-0.171040125714239	0.564418886844158	-0.303037566071855	0.76186123318279	0.952256042449326
Nfe2l1	575.478626599623	0.367809623033423	0.40984021137231	0.897446401859517	0.369480761604774	0.82359071829114
Lpp	2425.56807721415	-0.0693212110080367	0.350074955357708	-0.198018195666708	0.843030827526171	0.974318893933592
Wac	2103.36440187827	-0.900930404173359	0.380755525608332	-2.36616501555413	0.0179734313345468	0.397812558678887
Setdb1	522.879517324979	-0.396303801897563	0.341815151553659	-1.15940969876916	0.246289225274922	0.762140182993601
Chn2	852.521069961988	-0.966822828571866	0.360862108917372	-2.67920295503578	0.00737976485861265	0.297900810757376
Rnpep	100.46409877399	-0.265603141686603	0.531577314621914	-0.499651009139685	0.617320834050613	0.919102356353622
Pcdh15	37.6519751787835	0.502495705296624	0.980965094553672	0.512246264506744	0.60847866775473	0.917207441880723
Kcnt1	9.03086115730682	0.151876702658109	1.24186154078254	0.122297613437973	0.902663322012752	NA
Gm10548	3.44913594041986	1.97956484219079	2.13454208081296	0.927395557100871	0.353721196583144	NA
Yars2	363.325488015846	-0.00224012753808174	0.390043739942393	-0.00574327263504497	0.99541755662815	0.99939019812399
Fam49b	2131.00925273998	-0.328531752226737	0.34705629962583	-0.946623797294373	0.343830513198006	0.813667419416435
Cacna1g	2.53957679554957	1.4092773086028	2.47454383011679	0.569509940155832	0.569010126922703	NA
Bcar1	296.803452728929	0.77475888765147	0.455757616992197	1.69993623532733	0.0891429201844446	0.618658713797548
Elavl4	92.3915844390411	-0.85559790037952	0.535061208138635	-1.59906546646498	0.109806056922526	0.64719202256909
Gm19466	20.1859052811524	0.738439818639941	0.891976017115655	0.8278695889468	0.407744359203128	NA
Gm4262	40.6066146826045	1.90249164939087	0.76333689084281	2.49233552342834	0.012690609215522	0.36297765738143
4930556M19Rik	132.416883286486	0.308638492271045	0.489161636728239	0.630954001902879	0.528070600893273	0.888921355592015
1700026F02Rik	4.58247037875486	-0.798138096052948	1.82658848979554	-0.4369556145305	0.662143537721559	NA
Kdm6a	2825.33933181546	-0.427128225554844	0.390049160159863	-1.0950625438593	0.273489236839355	0.776417635951479
Mettl1	77.7798298654336	0.35907662440281	0.517605055320549	0.693727042871397	0.487853403379429	0.874643557176369
Aanat	5.9733743127885	0.939404942913521	1.61823664219229	0.580511476764531	0.56156974955494	NA
Dnajc2	703.021930144574	-0.0631976247948693	0.331436945325686	-0.190677670930041	0.848778133722917	0.974318893933592
Mid1	45.2422978724221	0.473984846367279	0.734198128157117	0.645581660030938	0.5185503178393	0.88610302359421
Bcl11a	53.5635079263632	-0.417226747889905	0.60621816998606	-0.688245203701992	0.491298382147399	0.876224735125785
Tpx2	997.367285786745	-0.442168113565641	0.326049699708944	-1.35613715933599	0.175055531682766	0.707881189028967
1700001G11Rik	4.27016923248705	0.255385740163295	1.99485522668407	0.128022192661975	0.898131410348673	NA
Mad2l1bp	23.1119002491779	0.407806630256663	0.863970283340291	0.472014649253903	0.636916332311028	NA
Tars2	156.304911787888	0.145847582918264	0.419744723370338	0.347467340976157	0.72824024999043	0.944894071872473
Mrps34	28.759653318697	0.708627119080706	0.781433952776194	0.906829190826905	0.364497130749274	0.820119265832321
Pycard	82.7461049119727	0.215125796317091	0.516271736813196	0.416691019432912	0.676904423973889	0.931523263667825
Ints12	65.9032353549733	0.294331134681739	0.547083866259716	0.53800002674912	0.590577030124928	0.913551957736387
Mybphl	9.97317651948286	1.18203899334381	1.32317360654938	0.893336284439936	0.371677112449934	NA
Trnau1ap	181.551557430836	-0.253751127701397	0.404974966687408	-0.626584723932486	0.530931484360658	0.890300995678403
Rreb1	1279.51556475048	0.108682260793728	0.312144462350397	0.348179365334143	0.727705483487895	0.944894071872473
Gnpda1	424.768915273138	0.521341207721408	0.352794650348508	1.47774691936627	0.13947553077386	0.681070691639735
Ksr1	300.582086688158	-0.862432831405706	0.511380648563189	-1.68647920845041	0.0917035364377753	0.619698684267238
Thbs3	11.4055862649175	1.07693885330953	1.16956316857545	0.920804350073085	0.357152583447694	NA
Sart1	154.182477301308	0.986187218754439	0.5251118994127	1.87805155407337	0.0603741128176718	0.56158071830152
Cuta	74.5194386458946	0.700701945672398	0.577936608546419	1.21242007395024	0.225351620592188	0.74460159875342
Syt17	17.7055780935742	0.707312478936332	1.02827090528663	0.687865887578688	0.491537239944369	NA
Amdhd2	283.093767409695	0.721740190063284	0.394089083083504	1.83141381236981	0.0670388012298757	0.57389983821616
Dgkk	9.65388086482442	1.23801025684855	1.32020224689208	0.937742879746628	0.348376561887399	NA
Gprasp1	672.809953339382	-0.236689925143047	0.374607069572784	-0.631835179760427	0.527494583100624	0.888921355592015
Zfp7	477.963262482787	-0.0920050446448814	0.385090640880046	-0.238917893290325	0.811169250461689	0.968799356210664
Fam178b	1234.51170342766	0.384574679263337	0.331494167801024	1.16012502366007	0.245997907313672	0.761664569525883
Syce2	294.761357797766	-0.142343370339174	0.386422333814569	-0.368362172377643	0.712603199544623	0.941490190470212
Vezt	364.261900341236	-0.488632594043969	0.35496552441928	-1.37656352639701	0.168647234038605	0.706291101200533
Stil	584.837097256493	-0.813559762134427	0.363606784390215	-2.23747134833802	0.0252555499044454	0.432745637604188
Tbl2	241.833397074304	-0.55508744473369	0.409749075285966	-1.35470090895578	0.175512868178348	0.708069344676519
Rrm2	633.319570889525	0.347454869262073	0.371630933836967	0.934946038196325	0.349816109486592	0.815734682433726
St6galnac2	364.607026254216	0.323250641638938	0.445884051568497	0.724965695682165	0.468473075779179	0.867251627328157
St3gal1	79.9605926218275	1.29254243498066	0.511486685870476	2.52703045980746	0.0115031525572449	0.343227788556231
Zfp317	668.800980882317	-0.295369369391092	0.374716485324059	-0.788247597742206	0.430551892702543	0.855462017649336
Pdia6	420.131646242233	0.202674283937644	0.386018162169903	0.525038207524647	0.599556630611511	0.91565033071017
Mrpl1	744.414758022956	-0.344676380219222	0.363874255819058	-0.947240357643264	0.343516314785477	0.813667419416435
Dcaf7	449.779695709398	-0.353486044222225	0.365368599950833	-0.967477895664249	0.333305186111915	0.806945561039542
Pdilt	3.63052873823445	1.76265782943457	2.01467367433819	0.874909843656736	0.381622962607541	NA
Ccdc163	74.9574224191165	-0.337170035915141	0.539555975346396	-0.62490279289128	0.532034859193276	0.89065496916772
2410004B18Rik	133.53467905289	0.525182200254539	0.439339031660704	1.19539162789463	0.231934055152036	0.751492922281131
Disp3	3.86116060284559	0.833979209458719	1.90309436598835	0.43822273049797	0.661224832641732	NA
Ccdc34	44.7694532841877	0.0151680708956462	0.697108194936739	0.0217585605876038	0.982640550214397	0.997462638654534
Rabggtb	1832.40620585159	0.303981010703212	0.41778738232384	0.727597394187426	0.466860076218192	0.867245316881571
Pex11b	2.98335290342175	1.40172250417479	2.09941886998983	0.667671670580718	0.504343197264068	NA
Dand5	204.706599364645	0.398979679386264	0.407438321683687	0.979239453317822	0.327461678839377	0.804749569381352
Mir22hg	66.4175728373948	1.12958523142858	0.636560483920983	1.77451359291224	0.0759782357118046	0.589350449259962
AU019990	30.4313090031407	-0.598023896730156	0.731981085245004	-0.81699364749294	0.413932058350444	0.848487360065939
Mrps12	68.3438273813699	0.337188424677717	0.533130932614532	0.632468318850133	0.527080903877868	0.888826710088989
Exoc1	627.361078397514	-0.561067377755687	0.397862346049879	-1.41020476887589	0.15847922809398	0.698091944201444
Gm10649	16.5023569153505	0.232175683779355	1.24677116459527	0.186221570062317	0.852271009348361	NA
Nkx6-2	8.33892286760334	0.830983869126212	1.28693362833211	0.645708411709767	0.518468211947435	NA
Lrrc75a	721.10495648258	0.369394508854861	0.511469319520384	0.722222222832937	0.470157862482253	0.867251627328157
Slc23a2	2318.76917854056	0.363385414937755	0.317160944885103	1.14574452119065	0.251900876543221	0.765173107150634
Atg13	712.49410028018	0.328094511173323	0.338488888937135	0.969291819898577	0.332399609496375	0.806296224754929
Setd2	1165.36481944612	-0.307101973405959	0.313619141330103	-0.97921948291643	0.327471544052258	0.804749569381352
Nhsl1	520.15061654016	-0.804986263394802	0.360110283526057	-2.23538815807395	0.0253918768659116	0.433070392956511
Cops7a	226.394115579653	0.459093502769071	0.404793880065148	1.1341414121557	0.256735234967605	0.769593851204517
Cops6	69.2287806733966	0.909975022096611	0.541202049491105	1.68139611250967	0.0926860001348028	0.622967937555937
Rpl21	2403.15137437717	-0.113034212049715	0.400174229779682	-0.282462496677877	0.777588899528011	0.95795543128781
Derl3	33.7564744232407	1.38864124796878	0.76354421604476	1.81867823603208	0.0689605340073599	0.578584093015536
Kctd18	218.755365794536	0.200378213851484	0.408401503826542	0.490640244891433	0.623680916798733	0.92040310566754
D330050G23Rik	3.52788443066639	-0.550168696043289	1.93631885344788	-0.284131249904239	0.776309799461024	NA
Inppl1	116.227772395304	0.405090413616525	0.55256992430734	0.733102537428753	0.46349589264028	0.866649827780412
Trp63	7.91477372961641	0.477128384927716	1.3480655183029	0.35393560509461	0.723387142922369	NA
Mocs2	76.89567771555	-0.424708456540519	0.519267467288887	-0.817899220141666	0.413414735677959	0.848471147009613
Rnf34	170.755790961371	0.231689567835636	0.40711299830864	0.569103833083679	0.569285677260569	0.903815527233475
Ttc39a	75.0643186592325	0.0769921378698649	0.520229349713144	0.147996528670131	0.882345507794971	0.982347641717145
Tmc7	103.876565201015	-0.735870583706763	0.540755120686241	-1.36082037054575	0.173570462775837	0.707051241471145
Nkd2	44.5250289672573	0.241019983601236	0.641825678432957	0.375522500423629	0.707271915851192	0.939614877781339
Matn2	435.961630029148	-0.0743477521633176	0.381135874768965	-0.195068890348843	0.845339016617459	0.974318893933592
Tmub1	4.00988257509455	0.111908937459747	1.83725818296417	0.0609108390412484	0.951430217169357	NA
Folh1	6.04405369555981	-0.429550044595405	1.61385951964523	-0.266163218896421	0.790113508640249	NA
Stk32b	8.44399967991615	1.05636425540219	1.37721953741475	0.767026771479836	0.443065598474054	NA
Sdf2l1	7.05441095567261	-0.468477574468192	1.37946925942841	-0.339607114305909	0.734152419811035	NA
Ulk2	75.2485079287674	-0.566578783922908	0.621464761281925	-0.911682880867129	0.361935678310176	0.818752362268926
Rhbg	8.36755560680419	0.502702998042904	1.31023945997325	0.383672613594746	0.701221113162719	NA
Ralgps2	1102.3341176511	-0.246378403817512	0.314763428652403	-0.782741517565535	0.433778916481534	0.857140936796678
Tiam1	1255.41945998391	0.349417473094505	0.330219694092337	1.05813638418791	0.289993268813218	0.786735745984397
Ypel1	139.032084680783	-1.01550752328372	0.474251125191952	-2.1412864816561	0.0322509426023921	0.472416426309854
Klhl22	676.313306109709	-2.14747493932186	0.516919597954103	-4.15436935999577	3.26185912344997e-05	0.0124930161727914
Ndrg2	44.6185205560507	-1.32249580316285	0.640536331537963	-2.06466946221062	0.0389542859097652	0.497801040842821
Man2c1	252.562782662193	-0.0519935823949446	0.382740186724037	-0.135845631575743	0.891943316619057	0.984144854112896
Setd6	162.043012084974	0.88138003726465	0.414981177012189	2.12390365175228	0.0336782009835077	0.478954554987332
Porcn	42.1331595224633	0.344828785284362	0.678006086010132	0.508592463105425	0.611037912971927	0.917921076732049
Gm12250	10.6489850934964	0.991057570757747	1.27166863476093	0.779336333119566	0.435781617271902	NA
Satb2	561.832191733796	0.0289116309885356	0.366627707658378	0.0788582815335806	0.937145346371218	0.989598735972383
Mark3	1227.86559558772	-0.36960618683001	0.322539618434025	-1.14592492117558	0.251826218626635	0.76515630358996
Itgb3	35.9933402072968	-0.953705110365151	0.740553551276751	-1.28782734040086	0.197806072799969	0.725027878639962
Zkscan3	416.542111959577	-0.601756839119029	0.368287443214576	-1.63393254428288	0.102273015355119	0.640240822213952
Ripk4	38.8034351128512	0.0383844205495835	0.78443589631801	0.0489325140903833	0.960973077392094	0.993323466810416
Pde1a	52.1321675780866	0.373487433233813	0.637169779023061	0.586166270795927	0.557763785463672	0.900735688638568
Enpp4	44.0570253247371	-0.863452629840721	0.65001254715188	-1.32836301948948	0.184058210026011	0.711204060470776
Igsf1	6.65650474801184	-0.0873186661290683	1.42247947223799	-0.0613848338997043	0.951052730376008	NA
Fbf1	164.524240345042	-0.043755352340598	0.471086528126857	-0.0928817737891568	0.925997485555013	0.989598735972383
Atraid	67.2227140103438	0.207599903028429	0.573119461685976	0.362227976725343	0.717181674687826	0.943439010821114
Dock9	1085.28069980279	-0.188979008080935	0.32369112959968	-0.583825106096209	0.559337985232454	0.900773596387087
Wdr76	742.495596934178	-0.399399418548203	0.329126641195115	-1.21351288093214	0.2249337926564	0.74460159875342
Crtac1	150.30248920696	0.302941276330327	0.442435146478043	0.684713406567852	0.493524787418812	0.87657668034962
Paqr7	33.0744654177252	0.314484628778228	0.745913337379169	0.421610142919815	0.67330960162796	0.931523263667825
Phf23	99.0105395973647	0.640020857794552	0.489272735593924	1.30810652471292	0.190837180715067	0.716925782715089
Tpm1	256.9316971203	-0.0856709355788487	0.388584622386666	-0.220469186486749	0.825505767612049	0.9714137800153
Gramd4	88.8314990671338	0.352060550799803	0.605691690473881	0.581253724191524	0.5610694640319	0.901778676076205
Polk	513.914724569647	-0.455219670809308	0.348215683859744	-1.30729226714746	0.191113469474148	0.716925782715089
Syne1	370.350207584702	-0.272656499488002	0.377739685317638	-0.721810575075604	0.470410946831534	0.867251627328157
Dbi	266.64120238837	-0.353807868733321	0.395649074254741	-0.89424667402487	0.371189924657528	0.825206120914677
Daxx	67.0608728700624	1.17119924199123	0.569205528249101	2.05760342067283	0.0396282180315303	0.498573901545544
Cyp1a1	4.11379939658266	0.626612847344022	1.7908973924614	0.349887631743553	0.726423029513976	NA
Cyp46a1	2.08802473641177	-2.95966267046374	2.74924991033601	-1.07653460652546	0.281688232391475	NA
Eif4ebp3	32.8454761157233	-2.89998063912801e-06	0.721147222788068	-4.02134341988621e-06	0.999996791432172	0.999996791432172
Mprip	629.384622338437	0.0251689420345821	0.34588980181351	0.0727657823463445	0.941992500478196	0.989598735972383
Grin3a	46.0396858075073	-0.240510805708554	0.635895583386616	-0.378223739859389	0.705264391232491	0.938741167214098
Epc1	937.035610508456	0.256237023212462	0.331909529056479	0.77200863723578	0.440109311892191	0.859317770955338
Dnm1l	1640.54912068581	-0.660082166992616	0.351623623748982	-1.87724066988126	0.0604851157372124	0.562140844748282
Klk1	8.79599329149544	0.0403383817569817	1.2535938543089	0.0321781904229422	0.974329948692334	NA
Rfc1	1477.85140842498	-0.332723868242782	0.327254936837214	-1.01671153217251	0.309290678081403	0.797443815131585
Rbp1	8.45921986512092	-0.801476646647188	1.3166027902712	-0.60874597302205	0.542692829444402	NA
Zfp850	414.790120928037	-0.1706025714005	0.35113419529235	-0.485861456069404	0.627065397916917	0.92181450505137
Tnip1	1160.72753183352	0.297927425872714	0.416704373012891	0.714961121522709	0.474633067220356	0.869676116712816
Smarcd1	241.256710557758	0.788443643912517	0.392014316927677	2.01126236942509	0.0442977510258534	0.513240863374226
Kis2	132.761324684985	1.68874240492473	0.543043314544429	3.10977478166995	0.00187230044591038	0.159419181813708
Lpcat1	887.540307965053	0.0986000665697567	0.394091555404938	0.250195837026863	0.802435904473693	0.965922454300752
Dnm1	2.12307552121808	0.720999768162963	2.8717973681127	0.251062201034328	0.801766019298326	NA
Secisbp2l	294.87734055123	-0.131705365782539	0.372779091094703	-0.353306740986392	0.723858492421454	0.944210551506149
Rragd	443.97712189493	1.04329588290104	0.376523515636811	2.77086513743112	0.00559075773145618	0.269061292736906
Lrp8	272.412028849947	0.496142277656965	0.395873291478433	1.25328555458759	0.210101803626232	0.733099482790304
Hsf4	6.0037777022088	-0.473035962583128	1.5137750108603	-0.312487628075123	0.754669964023695	NA
Ampd3	150.280768231711	0.694483105591922	0.545700110023388	1.2726460794779	0.203143659383143	0.726575128873077
Mgst2	2.78662168242623	0.112868378077993	2.11905298885194	0.0532635940072185	0.957521886779585	NA
Sh3bp1	104.483663470267	-0.0243304224445985	0.506122083966549	-0.0480722403059704	0.961658669645929	0.993323466810416
Usf1	242.190554754952	0.410296637600226	0.394264571396213	1.04066321796868	0.2980318798297	0.789708387662999
Wdr44	6.54056612442386	-0.232536885260062	1.65520260074069	-0.140488472623233	0.88827405967953	NA
Adamts10	20.0583004068122	-0.866688311711163	0.883057590011195	-0.981462954981425	0.326364493984276	NA
Col26a1	44.0112892270167	-0.186533731245238	0.709544012637504	-0.262892404027	0.792633511158116	0.963291648551733
C2cd6	8.51817631688278	0.347450540481538	1.32921694945242	0.261394906696511	0.793787984409657	NA
Itpa	399.775975161603	0.54086883728187	0.362882638711074	1.49047868259277	0.136098417515012	0.677371125662621
Rint1	327.672845175698	-0.56938689871959	0.390071321920162	-1.45969946192591	0.144372689858685	0.682389413995457
Vasp	722.102697039084	0.917587474194539	0.433614511488018	2.11613645273468	0.0343332039810984	0.484120044416278
Pla2g4a	11.9749699705921	-0.206389548669516	1.08976294746452	-0.18938939807938	0.84978763321376	NA
Igfbp7	40.549549306831	-0.882249800327495	0.675287874103521	-1.30647955362552	0.191389527739936	0.716925782715089
Rgl2	59.7434860640779	-0.0777804810794261	0.603719123791357	-0.128835542911022	0.897487780713107	0.984144854112896
Ptpra	434.936481071248	-0.546860814281963	0.352246004767507	-1.55249685413155	0.120543384855167	0.661524406029667
Rabggta	185.427264839888	0.732929671979227	0.403208444418706	1.81774385463546	0.0691032915565294	0.578584093015536
Ccdc186	400.506090615278	0.13883580855416	0.349849219153644	0.396844700382729	0.691481985388724	0.935515558576605
Slc16a11	1.77548297943845	-1.31565585333097	2.86802214946812	-0.458732807755672	0.646426051392246	NA
Timm10b	31.9967237496936	-0.618915858663695	0.762984901228722	-0.811177072661574	0.417263990153155	0.849988693933982
Arvcf	202.286446733917	0.201952355919401	0.469535973952513	0.4301105072299	0.667115257136034	0.931523263667825
Palld	600.727602043668	0.0279636798509818	0.337832267467013	0.0827738571588998	0.934031356740419	0.989598735972383
Csde1	1669.78394307301	0.040822792811508	0.321440910576107	0.1269993689924	0.898940897977041	0.984542767965566
Dctn6	379.789323656717	-0.0654628679207335	0.369305678804173	-0.177259304900767	0.859304714538697	0.9784891877878
Fgd4	741.733175596411	-0.468556281978841	0.337800063850447	-1.38708168565144	0.165416855908862	0.702784008999892
Tpk1	1915.06570739102	-0.295428107684486	0.46025011804673	-0.641886000895041	0.520947204369913	0.886860136138198
Mgme1	418.276482078195	0.0497658544443398	0.349243572069061	0.142496121401767	0.886688142783838	0.983409366892058
St7	608.687704455385	-0.603940605290247	0.376031905821279	-1.60608872795302	0.108254416196749	0.646663860162878
Azin2	140.08396211256	-0.350029878263182	0.560155062546712	-0.624880326300708	0.532049605508835	0.89065496916772
Ddit3	238.096963951702	0.849407249708038	0.380541990757959	2.23209861286582	0.0256084461011821	0.435422257901666
Ltbp1	260.090134755479	-0.765576011046252	0.403985097999258	-1.89506002780246	0.0580844494826996	0.556655213267534
Cc2d2a	254.267724333183	-0.340539566120865	0.437929497279854	-0.777612762410584	0.436797334935474	0.858166435995876
Gpr135	6.5711402973244	-0.0648001322198881	1.47400048932565	-0.0439620832483808	0.964934627813899	NA
Ffar4	2.46638936592741	-0.163679618749325	2.47319733762905	-0.0661813823988012	0.947233418967682	NA
Aida	291.483033093959	-0.985359556397989	0.397962390584987	-2.4760117531447	0.0132859204493926	0.372108049357284
Homer3	201.754565787307	-0.246897224503436	0.428147935839907	-0.576663353565146	0.564166892795106	0.902552874165201
Hint3	60.3212905770224	-0.329625036355427	0.571374585538384	-0.576898316268012	0.564008148076214	0.902552874165201
Etfdh	129.88296813194	-0.818952205788062	0.536418060413978	-1.52670513210543	0.126834350678471	0.668871263420305
Alg6	482.266841131658	-0.724825379329228	0.356244620808553	-2.03462827785055	0.0418882898267961	0.508586546145833
Slc44a5	17.8987693645044	0.646505398009261	1.00261938314569	0.644816376859651	0.519046187777164	NA
Tspan2	53.59090099788	-0.0801956355604387	0.616883746041043	-0.130001213478403	0.896565466622224	0.984144854112896
Rufy3	735.105718195487	-0.412256652864958	0.350548107816661	-1.17603445482174	0.239581108026468	0.756395688746427
Als2	694.311474275039	-0.208271071305667	0.334527075453262	-0.622583601113522	0.533558190332434	0.891061498006897
Nus1	606.040203629101	0.165183246590949	0.335439646901973	0.492438052915138	0.622409704086994	0.920350068257587
Cttnbp2nl	163.62646875648	0.0623955350179181	0.421408761089695	0.148064161875926	0.882292132327592	0.982347641717145
Adamts18	8.5811651401286	-1.12833805784038	1.47235243337456	-0.766350523328361	0.443467763692416	NA
Asb18	9.15222290427497	-0.466471651758534	1.25832320747312	-0.370708931527435	0.710854337216542	NA
Mettl18	2.47058267125759	0.325346179297356	2.289924694317	0.142077239528785	0.8870189960077	NA
Zfp819	332.544593045941	-0.177239082143317	0.400699338979811	-0.442324368676454	0.658254499448901	0.929720435676902
Ubap1	19.9083387668792	0.301983247466289	0.907409880782992	0.332796957429768	0.739287555076698	NA
Iqch	15.3756154408543	-0.401313790432251	1.12282682999551	-0.357413787871328	0.72078205629482	NA
Slc2a4rg-ps	28.3656598941705	-0.0639770351653063	0.751231761239595	-0.0851628464959187	0.932131927437549	0.989598735972383
Retreg1	309.663577035349	-0.134660242986862	0.445883028493438	-0.302008002955071	0.762645962172735	0.952256042449326
Fhl1	471.670809407959	-0.0725909533396576	0.354218139741588	-0.204932907706575	0.837624544186966	0.973821811686893
Hnrnpf	2658.63130380205	0.232729194754878	0.305261842465734	0.762392026710649	0.44582606355938	0.860176518051517
Sfxn4	97.8713287830129	-0.264921986738681	0.492720708289116	-0.537671711949301	0.590803712052926	0.913608031393384
Sfxn3	39.5804873929026	0.161042433573449	0.746041388035144	0.215862599791666	0.829094850820998	0.972030279403802
Camsap2	402.83334898115	-0.29480439151081	0.349897862941759	-0.842544132828501	0.399483447414799	0.841417995583524
Psmc5	251.021567335392	0.291325757020024	0.378044075442675	0.770613206089511	0.440936231149886	0.859317770955338
Fli1	6.56455718311953	1.09894147548996	1.59542767174693	0.688806829009468	0.490944837592148	NA
Mlip	16.7119283623101	-0.884860549154024	1.26380511446572	-0.700155853957041	0.483829977733467	NA
Cldn10	18.987539262784	0.428581021887703	0.946968938330613	0.452581921687144	0.65084981898197	NA
Rad18	1111.9379439901	-0.612023984773771	0.37916572059256	-1.61413321810131	0.106498533534433	0.645153252120816
Mrpl53	44.825651595592	0.369913848246734	0.662632986475328	0.558248466039061	0.576674729759747	0.906706332913444
Nadsyn1	104.151743256787	-0.765318580093735	0.4793825952283	-1.59646718030984	0.11038452757077	0.64725734958428
Lrrc40	535.643565199089	-0.654817808022802	0.384152143651313	-1.70457934140065	0.0882729069734602	0.617433905493299
Spag16	68.8674045655119	-0.663078335084529	0.786698189802994	-0.842862413666641	0.39930539670885	0.841417995583524
4933439C10Rik	23.7153028364443	0.364109639293471	0.840377269894491	0.433269261720019	0.664819166319033	NA
Pdcd4	59.1365139778441	0.486906992220386	0.582727721774305	0.835565177400243	0.403399565751588	0.842694924846466
Pik3c2g	11.5655499467649	-1.16435679155784	1.26355393493025	-0.921493542436013	0.356792811131162	NA
Zeb2	16.0251613852737	0.886397946606354	0.976901112386842	0.907356881230933	0.364218103480937	NA
BC031181	64.6506568719768	-0.105910131402044	0.550146489400998	-0.192512600629988	0.847340698638068	0.974318893933592
Cyp39a1	125.378962653656	-0.850444577973241	0.465716907487566	-1.82609770935995	0.0678355452025946	0.573985690707527
Rpap3	193.833303117687	-0.23556207134408	0.407224586794986	-0.578457389319353	0.562955357662674	0.902520484415601
Pmfbp1	10.6980262454575	0.887974308129328	1.35337035685991	0.656120701645634	0.51174646557925	NA
Armcx3	4.75665383845499	-0.749354872057676	1.86682870096433	-0.401405266412816	0.688121772647421	NA
Lama1	1858.99762389123	1.25320533638844	0.333654919535525	3.75599238318741	0.000172655944374558	0.0395654244422267
Fanca	668.707769803538	-0.242711131161676	0.32920472118449	-0.737265037659219	0.460961189247028	0.865396778116579
Naa30	267.171182336802	-0.674972344383466	0.476844438336848	-1.41549799078638	0.156922537090511	0.696321855954508
Rap1gap	86.4415259426227	0.727961545959897	0.506837670791405	1.43628145244851	0.150922269597062	0.687966316286659
Chchd6	423.631681313468	-0.18149826206892	0.392446221740066	-0.462479320769546	0.643737628442136	0.925302327260204
Zfp57	63.3655572972534	0.267999896642927	0.544661652795085	0.492048403385129	0.622685126134346	0.920350068257587
Rapgef4	218.253301998585	4.21012409278156	0.489343701530728	8.60361353300711	7.72447704390279e-18	4.275111819948e-14
Zbed4	33.159513715601	-0.264545601061691	0.716546958761866	-0.369195065064269	0.711982333969168	0.941380729574321
Gtf2h3	218.963241620428	-0.0999239728931141	0.400222993298419	-0.249670744975434	0.802841983949997	0.965944472739006
Fcgrt	17.6317841393105	-1.39706123937825	1.0991846947856	-1.270997718587	0.203729460253134	NA
Mapk1	2079.21162145159	-0.481394930152255	0.310351537731445	-1.55112790376704	0.120871035356463	0.661604319622606
Ahcyl1	88.1746713100738	-0.377526181161539	0.5071690703592	-0.744379346505018	0.456647010323878	0.863427517576422
Cox7b2	180.80462774699	-0.0847882227851416	0.620075389577564	-0.136738571164556	0.891237440484579	0.984144854112896
Rgs17	13.9166953898656	0.15836768998824	1.02846671788266	0.153984263403562	0.877622143577835	NA
Mzf1	31.1381729714658	-0.423408267255177	0.742396669947029	-0.57032619406198	0.568456477988524	0.903815527233475
Cdk2ap1	134.808211982743	0.38542153055663	0.499324884619367	0.771885284368384	0.440182373766884	0.859317770955338
Srcin1	200.24499157065	-0.311767917288754	0.469734994132711	-0.663710222110198	0.506875795632954	0.882726271532594
Nphs1	180.990690789568	-2.38867843881286	1.45990705308705	-1.6361852857426	0.101800815010966	0.640240822213952
Tsnaxip1	44.2562276115942	0.0179240542200781	0.660439293187909	0.0271395939111368	0.978348395006683	0.99680949782115
Phyh	211.891519312012	-0.281649838345309	0.399964091037649	-0.704187812497391	0.481315819848878	0.872680054768887
Vdac1	1624.72214404132	-0.147230239267733	0.366794956708301	-0.401396574775752	0.688128170795617	0.935515558576605
Grb2	60.9477634924917	0.108128287502982	0.560894113409932	0.19277843164661	0.847132495687447	0.974318893933592
Pax7	7.25990733527822	-0.197199034749779	1.38721181578925	-0.142154956081875	0.886957610214477	NA
Smarcd3	14.7680096986238	0.461495008658489	1.03248238972757	0.446976154993074	0.654892276671124	NA
Khdc3	49.2961746065004	1.11328963993163	0.702943673662132	1.58375369413556	0.113249780627226	0.651470274967299
Rab5a	654.587915298541	0.237576429517062	0.343312040735451	0.692013099826388	0.488929102404538	0.874959113548414
Slc25a23	38.4470516314798	-0.222314654858476	0.731041303423596	-0.304106832018022	0.761046501997772	0.952256042449326
Cd68	24.3041385937707	0.84361588062482	0.797347598193289	1.05802774415621	0.29004279392134	NA
Sh3kbp1	155.154778714084	0.186787964682432	0.419767271644355	0.444979819295409	0.656334338162064	0.92950067554146
Pan3	1594.44949443017	-0.609965498205986	0.325617466297522	-1.87325792176225	0.0610327773996957	0.563108848713528
4930550C14Rik	29.5340779635479	0.335340462673299	0.734749790251194	0.456400896090972	0.648101721491226	0.925473932225995
Cobll1	89.0159011156786	0.146471880101656	0.49544824557551	0.295635076740487	0.767508783008027	0.954364171004835
Dguok	220.058889139495	-0.266380292132758	0.394894380004495	-0.67456085885478	0.499954807752105	0.880017503729397
Rpl3	3275.32216747833	0.691572384377753	0.353996775741775	1.95361209979558	0.0507471085881454	0.535992123055516
Cntn6	14.0429620578137	0.673690734014787	1.27192197634531	0.529663569419991	0.596345210827726	NA
Ap1ar	440.498216618015	-0.536175330283538	0.381463794799603	-1.40557331414692	0.159850864883565	0.699479508338258
Barhl1	32.642247172263	0.241632083569536	0.70663800800314	0.341946061254693	0.732391484823894	0.945997155503888
Fmn2	1072.71792499675	0.414527022097401	0.383020620845034	1.0822577154798	0.279138029254141	0.779698707895302
Srfbp1	982.236903868067	-0.0109617346879384	0.355308180050915	-0.0308513434347826	0.975388093746126	0.99646727611541
Ccdc30	132.462921960728	-0.495636378332522	0.485980629826311	-1.01986858716913	0.3077907892847	0.797443815131585
Myl12a	251.163615086815	0.187089671916789	0.377634932875152	0.495424696259871	0.620300365579946	0.920350068257587
Stard3nl	405.550325371813	-0.563010557808443	0.353302347203309	-1.59356585730368	0.111033306783193	0.648494474644707
Xaf1	16.4977353009461	-0.229195656263872	1.00324743137674	-0.228453768328468	0.81929349331879	NA
Kansl2	1221.73357340953	-0.0845088386000643	0.324877876647307	-0.260124941323132	0.794767399581167	0.964253396227577
Otub1	220.532294752	0.600202420177726	0.430650213544903	1.39371211554071	0.163404556146735	0.701044412523
C2cd5	41.9836388256182	0.258333671248668	0.645388341840856	0.400276321248408	0.688953006299163	0.935515558576605
Capza1	708.358922418517	-0.411075039972753	0.345066621847083	-1.19129180844075	0.233539048566268	0.751636655918993
Asap1	1967.56875893266	-0.147875828042172	0.323807380425447	-0.456678374186159	0.647902237015099	0.925473932225995
Alyref	92.6094335006538	0.509544800775468	0.492877738784359	1.03381581410477	0.301222277183054	0.792753686662997
Prkacb	661.464906059834	-0.755364104956297	0.371850258165739	-2.03136635881968	0.0422178443949287	0.509301747428482
Scyl2	392.53614016833	-0.314821706722072	0.394776060475083	-0.797469092586841	0.425178646091799	0.851528984012729
Rgs19	18.4262714952079	-0.72757415675982	0.919370958719166	-0.79138257507443	0.428720775083089	NA
Ctbp1	92.1318153763838	0.819611202092449	0.503443751713814	1.62800948328854	0.103522874955378	0.640240822213952
Txndc16	146.55470310826	-0.651053299590536	0.4783440240263	-1.36105661801837	0.173495797754659	0.707051241471145
Mfap2	9.49994353366478	0.720477578295326	1.31869836667376	0.546355100228593	0.58482186752625	NA
Ncor2	1266.55471691239	0.86234264045284	0.439521139454409	1.96200492545886	0.0497619108126957	0.531022554928761
Ncan	3.34629371801634	-0.219381648171772	2.01893532298323	-0.108662048592823	0.91347054439302	NA
A830082K12Rik	5.72834068683681	0.840251786737101	1.53650912156914	0.546857662568904	0.584476524202179	NA
Ablim2	635.624413723473	0.897361030022915	0.369143304093041	2.43092863956362	0.0150601803947513	0.383611549579367
Fgf1	19.7824421476204	-0.419100973752196	0.925404521030056	-0.45288407850623	0.650632216219355	NA
Armt1	408.75241511735	-0.0682744824069215	0.3663595768948	-0.186359212950305	0.852163075431978	0.974945021390859
Ncbp3	16.2933135204251	-0.644738407248833	1.04127728541017	-0.619180324283038	0.535797572223183	NA
Slc15a3	4.00778592242946	-0.0119689603915171	2.08879416182602	-0.00573008131210681	0.995428081607872	NA
Ccnc	346.638036925936	-0.664767453696754	0.381949740670618	-1.74045792655749	0.0817786416815201	0.609990898956034
Atp2a3	59.2373276576014	0.647064928673202	0.640118199143632	1.01085226062759	0.312087145841194	0.798269017139119
2810004N23Rik	984.275394756941	0.167644969772565	0.321013382601205	0.522236700582763	0.601505535821807	0.91565033071017
Rwdd1	318.135798480559	-0.418621385519195	0.367182744172477	-1.14009002918328	0.254248795489926	0.767670462978176
Grtp1	872.010016884399	0.322246291947508	0.34072691316882	0.945761193181252	0.344270403058084	0.813667419416435
Podxl	148.107314598759	1.15113766468788	0.437475512773406	2.63131908204454	0.00850541387177309	0.309692191271896
A330076C08Rik	10.6981059223168	-1.08685306527474	1.17314141335094	-0.926446763285147	0.35421385138696	NA
Zfp617	136.024987232741	0.847813735868594	0.438341678933781	1.93413899844251	0.0530960401474638	0.545570918985188
C1ql1	19.6792397261617	-1.05794952778319	0.950374393761811	-1.11319237421325	0.265625817105591	NA
Bpnt1	9.21035521729178	-0.0633585662927349	1.2248568683788	-0.0517273225373635	0.958745966141328	NA
Ube3a	743.251770916121	-0.692849154065245	0.417270784921531	-1.66043053839855	0.0968278708915266	0.633070113938753
Ubb	502.702154101171	0.530315967005012	0.395607356928092	1.34051088211033	0.180079308835959	0.709621714328811
Med21	105.636504222964	-0.0694589837613969	0.516425919211329	-0.134499414490025	0.893007674052354	0.984144854112896
Ftsj3	619.867254937976	0.181581106511579	0.370574419110393	0.489999031631717	0.624134584076299	0.92040310566754
Gdpd3	14.333121122091	-0.935743708094367	1.00932429882422	-0.927099158500819	0.353875053027139	NA
Tjap1	731.04269884113	0.05883424827314	0.352583371522808	0.166866202507041	0.867475326741199	0.981406826624932
Stau2	479.580256250189	-0.685023838783752	0.392139513833938	-1.74688807074373	0.0806567554978528	0.60755727947404
Paqr5	14.9989347194445	-0.294488522671863	1.06265067491947	-0.27712636863867	0.781683075197026	NA
Clasp1	1489.96029551105	0.16776851185396	0.311626864000914	0.538363444344992	0.590326158481361	0.913551957736387
Rbm10	511.328457733918	0.221301201138798	0.342563643457823	0.646014851152892	0.518269737536033	0.88610302359421
Slc41a3	42.3215393965814	0.0772723567695024	0.727728496170249	0.106182947591247	0.915437200303095	0.989598735972383
Flot2	229.090009256402	-0.270594637383989	0.395563907408082	-0.684073122740268	0.493928992803438	0.876872497408381
Ccnyl1	368.915808465403	-0.640473139569412	0.383074536982306	-1.67192824825889	0.0945384717070517	0.626341404213062
Ecm1	36.7257187215315	1.00737316993207	0.729108791060744	1.38165001201877	0.167079189974382	0.70545313098593
Cd82	8.98046209968557	0.385775159151527	1.28899141412008	0.299284506417657	0.764722975221686	NA
Anks1	782.611328284994	-0.0183081499892348	0.343259784549761	-0.0533361343603033	0.957464090106747	0.993323466810416
Syt6	3.06867465823913	0.417359489094522	2.253354321053	0.185216983052842	0.853058849000566	NA
Dnmt3a	317.670703077033	0.897022520760569	0.449712588150804	1.99465735315322	0.0460802636941108	0.520079852037213
Mpv17l	315.049791136735	-0.385702356105998	0.371851840381292	-1.0372474039943	0.299620570873291	0.792183861169486
Pde4dip	380.272812870342	-0.668231465389684	0.360371576079748	-1.85428460440456	0.0636984535265161	0.568651747359341
Pomgnt2	81.6018728856253	-0.385943386856231	0.592255552411404	-0.651650094768785	0.514626923494045	0.885222286892865
Ankrd10	3327.6310379067	-0.18265261952976	0.321290462628847	-0.568496861174368	0.569697636426083	0.903815527233475
Nsg1	19.3408907800235	-0.0548806489381218	0.877001011708355	-0.0625776346953317	0.950102839432142	NA
Prkar1b	90.7874371153732	0.410030671334308	0.509688772374723	0.80447263812367	0.421124065398759	0.850039131020827
Tmem159	50.8482134968463	0.395062291308412	0.68227280206412	0.579038604665475	0.562563124937016	0.902394932859353
Thumpd1	249.665563981739	0.462353889254472	0.388086386536488	1.19136848210727	0.23350896036205	0.751636655918993
Brdt	10.6968334083968	-0.589364313256799	1.18680147442877	-0.496598905508162	0.619471925119025	NA
Adgrv1	312.431696674499	-0.179516135138467	0.384850805641032	-0.466456435863382	0.640888823376482	0.925302327260204
Ctu1	76.8732928350613	0.732643759204337	0.57716723652565	1.26937863558334	0.204306052265771	0.727117640650585
Ube2m	100.501071806182	0.817007310408302	0.485981836849943	1.6811478299354	0.092734203963013	0.622967937555937
Ccdc136	48.3016745261879	-0.957817540883817	0.742211600179324	-1.29049120311836	0.196880164198785	0.7235280669045
Mrps35	474.096375616778	-0.0568300193061922	0.372781104602455	-0.152448765789236	0.878832996987767	0.982347641717145
Eva1a	82.7269733776398	0.657864073173646	0.534853059278351	1.22999029688877	0.218700738405244	0.739508900535334
Tmem141	2.08699283319725	1.06985059219008	2.58250044950774	0.414269276272151	0.678676911893187	NA
Rsph6a	5.18932752434648	-0.866188606094011	1.61463348824823	-0.536461439948064	0.591639678734878	NA
Thy1	11.9173812741244	-2.52630945650647	1.22955420923189	-2.05465479890039	0.039912358721567	NA
Thrb	88.8429606209964	0.523682304598099	0.509555012399824	1.02772476347891	0.304079315781324	0.794521399171749
Thpo	21.1523283598726	-0.530289376744073	0.859223517725834	-0.617172791251835	0.537120760302039	NA
Adam17	407.048095484106	-0.542465971471013	0.365293671703563	-1.48501332897775	0.137540293298881	0.67805586207413
Prap1	13.7648448617371	0.828870789654892	1.09522109301807	0.75680681730736	0.449165607931913	NA
Patl2	116.908483242996	0.0375903337878402	0.449821602837284	0.0835672043110788	0.933400542866331	0.989598735972383
Tmem86a	9.27235483319314	-0.247120728754867	1.24696749976544	-0.198177361319642	0.842906299253027	NA
Plce1	541.617400552356	0.0969498804400385	0.354282897489727	0.273651031779906	0.784352812625721	0.960919991455442
Pde2a	29.4653498641103	0.306247347478906	0.886304543305481	0.345532864286979	0.729693807773448	0.945276005335242
Rhbdf2	217.47050663095	0.457827581834699	0.545074049213612	0.839936486602535	0.400943998646612	0.842288887684103
Rps27l	211.307167285292	-0.734186409927426	0.535411534712861	-1.37125624370638	0.170295090737104	0.707051241471145
Ppa1	332.750115393914	-0.408681866008365	0.415565346542416	-0.983435864921553	0.325392965994803	0.803429565156474
Mfap3l	29.5199036659448	-1.14333901336317	0.743110959470202	-1.53858451257173	0.123905761883911	0.667727788847622
Ifi30	52.7177453415497	0.914383434141474	0.596263938756871	1.53352127255564	0.125147469389332	0.668525391507234
Cpvl	13.4487303084623	-0.409569368575996	1.032997967851	-0.396486131940846	0.691746436518659	NA
Nipbl	1437.25206383309	-0.333056015594661	0.371448071030468	-0.896642200000394	0.369909872211144	0.823728785466865
Rbm12b1	58.2302226764711	-0.0551821709938436	0.570289524565951	-0.0967616773880652	0.92291565809064	0.989598735972383
1700029P11Rik	25.5372236796188	0.0476745365633443	0.914204903665839	0.0521486336073848	0.958410261641671	0.993323466810416
1810012K16Rik	2.25640652478202	2.59973366843223	2.57146766686274	1.0109921668212	0.312020178909637	NA
Nox4	170.65419413261	-1.41472941852905	0.486511824830749	-2.90790345953301	0.00363860646097339	0.219769319768301
Eral1	143.894406804632	-0.332302249277975	0.445045265040023	-0.746670676853714	0.455262374217767	0.862450662368041
Insm2	4.59472294192623	3.05827123507588	1.91306478806945	1.59862397455033	0.109904179368389	NA
4930526I15Rik	17.3461246835409	2.06506347342185	1.05872056244531	1.95052740701683	0.051113290027488	NA
1110038B12Rik	1419.71394176495	0.621582514330921	0.372214171740367	1.66995929097643	0.0949274181983219	0.627341618648516
1110020A21Rik	14.6183355000196	-0.252804875699346	1.0313234065541	-0.245126673255703	0.806358350560923	NA
Angel2	207.179670991151	-0.254103780143608	0.392986954007787	-0.6465959685231	0.517893467883124	0.88610302359421
Cpeb3	285.287943148304	0.0575835335849597	0.370035590327499	0.155616203117099	0.876335552302795	0.982305034637871
Armh3	2383.27403591059	-0.32041251973686	0.372955965443222	-0.859116221283876	0.39027639870541	0.838013173167635
Dhx30	477.113417964933	0.0132862261839049	0.338743650882851	0.0392220670388291	0.968713340218499	0.994733987723525
Marchf1	239.812434165677	0.168159111756907	0.584718208077913	0.287590003926301	0.773660597479487	0.956374483281736
Efemp2	28.3370271549697	0.0131231056489017	0.742437647937547	0.0176757006940003	0.985897565656897	0.997935771027897
Mmaa	110.932391768514	0.153869335620561	0.45882362398631	0.335356175176264	0.737356422857738	0.94655207470956
Cstf2	50.2851966416466	0.740557865298636	0.600061306437963	1.23413700792454	0.217151855298016	0.737996280716532
Hap1	357.055409099013	0.486971932378325	0.531921249059481	0.915496294309293	0.359931146976767	0.818752362268926
Ormdl2	32.6464930230973	-0.0390642650544202	0.704521934423866	-0.0554479046651197	0.95578163210748	0.993323466810416
Tec	105.915135119855	0.00772895312161991	0.464478617828703	0.0166400622654072	0.986723763910329	0.998005027155127
Tom1	922.986359773695	0.732172099867805	0.431832199683377	1.69550140171261	0.0899803445703089	0.618784177325032
Sgpl1	630.22518157158	-0.467971216994237	0.337458581871672	-1.38675156636614	0.165517530540474	0.702784008999892
Hvcn1	361.910639663215	0.314568584716356	0.400741720598226	0.784965898351608	0.43247356305555	0.856053267071153
1700109H08Rik	316.971084362673	-0.464300125447145	0.414439916423145	-1.12030744879577	0.262582768936901	0.771795815828782
Pi4k2b	131.996261789016	-0.688822149512827	0.4778870989359	-1.44139097089377	0.149474259667142	0.686812196038022
Rtn4ip1	630.778609421667	-0.292594932592432	0.345297615590499	-0.84737026663813	0.396788772077153	0.840894046788598
Sdr42e1	14.4574365067054	0.19769693854938	1.01786874557755	0.194226357188328	0.845998645772825	NA
Ahctf1	1499.24575022314	-0.223526303585068	0.332295481576977	-0.672673316303543	0.501155147117748	0.88024219667508
Stk31	25.7833516039232	-1.11477067022803	0.788074329589172	-1.41455016154271	0.157200430182942	0.696321855954508
C330018D20Rik	53.9852344092394	-0.497235482970323	0.590309507279881	-0.842330128243336	0.399603191390551	0.841417995583524
Ankrd55	14.0944628458747	-0.561516734894383	1.03330352161439	-0.543418969498033	0.586841367798714	NA
Sema3d	21.1839147367196	0.388716217375831	0.862627595819135	0.450618806145093	0.65226431012287	NA
Wdr82	1603.68352133086	0.452708662565655	0.325915775582934	1.38903574629347	0.164821880448126	0.702328293391418
4933430I17Rik	11.1801894584851	-0.388549478859062	1.20699919970826	-0.321913617633696	0.747518136505492	NA
E2f3	2605.84941367237	-0.433566074643446	0.374457166046491	-1.15785225643036	0.246924333894792	0.762825970382767
Zbtb39	145.984843142268	0.341594447482747	0.434676583449184	0.78585886723452	0.431950174531643	0.855964141881786
1810058I24Rik	322.065799611227	0.341926323945711	0.360252922969277	0.949128520949906	0.342555250205977	0.813667419416435
Hspb1	304.84396467744	0.495590529127477	0.424342011939351	1.16790351929214	0.242845684415101	0.758165823749585
Neb	273.634530836835	-0.0217645978197107	0.394922012282979	-0.0551111286349756	0.956049930251698	0.993323466810416
Ptger3	28.9263282023594	-0.171859417047545	0.880882835229605	-0.195099064454751	0.845315394961787	0.974318893933592
Pstpip1	58.0751338537473	-0.0388621578935536	0.609898427796456	-0.0637190655400791	0.949193923489491	0.991022873208075
Scn1b	25.4053088421	0.468620676530505	0.845169979410462	0.55446914578933	0.579257815845363	0.908295206694423
Slc20a1	2426.06069843577	0.357124806720472	0.341521341715902	1.04568811110361	0.295705053628375	0.788288974424956
Csnk1g2	402.162857307811	0.650540955771199	0.414466121362332	1.56958777145138	0.116511045248909	0.65667638647701
Gm12348	3.91147426872673	-0.927003198752654	1.84722378799507	-0.501835892747354	0.615782962954623	NA
Zc2hc1c	21.7046029921468	-1.1545411758735	0.844310726422821	-1.36743634747489	0.171488575975634	NA
Aplf	149.20213393904	-0.570478025450873	0.463871827822049	-1.22981821967796	0.21876518389084	0.739508900535334
Fam13c	436.07733923096	0.461759594888331	0.372293381216111	1.24031105087062	0.2148603665312	0.735900682534135
Phospho2	114.651766647116	0.108608127133266	0.479393837718696	0.226553031324104	0.820771318173774	0.969956695193146
Col20a1	34.3723353911874	-0.783086366233479	0.724594435167599	-1.08072368241739	0.279820045264245	0.780653042953442
Fgd6	137.840666853136	-0.227507208890988	0.461809526610818	-0.49264295295215	0.62226489259978	0.920350068257587
Ccdc60	103.493050213763	0.993970345340461	0.550643016170311	1.80510842079405	0.0710577176133363	0.579672119628454
Trerf1	1077.83127166187	0.0231570073035163	0.338023548139771	0.0685070831039884	0.945381981823184	0.989897999538435
Ctnnd1	359.773451842513	-0.198696347990646	0.375554233774477	-0.529074978049547	0.596753438442222	0.915254194958045
Stxbp1	62.3064347596679	0.13460904016096	0.609859466082844	0.220721408205009	0.825309361201182	0.9714137800153
Zfp275	241.416762656557	-0.133774326701346	0.376814966185809	-0.355013305483683	0.7225796233315	0.943981782356277
Acer2	54.5479069130989	-0.774524228642556	0.597253033027089	-1.29681087547935	0.194696267783992	0.719284667383668
Pdzd4	362.511270053182	-0.310030229515436	0.363370503265172	-0.85320692441893	0.393544564113	0.839657821928835
Scn1a	12.4556102093601	0.0577451730678125	1.16714626623302	0.0494755239668341	0.960540342351249	NA
Adh5	473.308789108024	0.0842321780370778	0.354367042039769	0.237697550969271	0.812115683283738	0.968865556533316
Tmcc2	66.0480825922506	0.123269169517585	0.622195245221157	0.198119754955327	0.842951368957285	0.974318893933592
Hnrnph3	173.646527850707	-0.326099855119529	0.42019375428862	-0.776070209971613	0.437707531892153	0.858605133858886
Il1r1	19.5474617587137	-0.213634430479484	0.916078347518825	-0.233205414207319	0.815601901820337	NA
Odf2	532.794339258556	0.104146345840187	0.34458709464927	0.302235189469849	0.762472780487504	0.952256042449326
Stx8	1453.94124197523	-0.589792190385908	0.318001882990504	-1.85468144037222	0.0636417306248405	0.568651747359341
S100pbp	439.120410476804	-0.989980863045572	0.352201084271426	-2.81083990724639	0.00494123653784556	0.247486639083315
Nt5c3b	124.668816344492	-0.81819109598487	0.540968335780626	-1.51245653741306	0.130417761350313	0.67331819047883
Gpr179	20.959387549282	-0.997361371685293	0.888754391720544	-1.12220134266172	0.261776841901979	NA
Gm16157	2.22139843584578	0.415589733794627	2.34426313201909	0.177279473502056	0.859288873191507	NA
Gtf2ird1	1565.09690008694	0.25825663490885	0.3623051586382	0.712815229790164	0.475960100165354	0.870378712825095
Zfp37	78.085703116462	0.350503384567552	0.516966185875565	0.678000600704508	0.497771312341725	0.879276271286497
Pbx1	361.458038797053	-0.401405194228964	0.357751326849665	-1.12202293633321	0.261852687867496	0.771795815828782
Lats1	467.873446286223	-0.0818146834123726	0.341826927667492	-0.239345343477319	0.810837807930508	0.968566738510153
Lat	16.6617685650208	0.458302391870982	0.990249670104831	0.462814990710842	0.643496985129186	NA
Lasp1	1049.37459753391	-0.249889370629086	0.438627860028015	-0.569707019096155	0.568876428578848	0.903815527233475
Laptm5	399.528171094788	0.57667285283126	0.373036355089733	1.54588914716514	0.122131342050865	0.664637082183397
Ing1	149.362007486729	0.643838158081174	0.432966052718013	1.48704073688775	0.137004052105516	0.67805586207413
Actn3	4.31604898233249	-2.29920024371127	1.85201639682788	-1.24145782275433	0.214436669860164	NA
Slc9b1	489.453247576206	-1.17145211576088	0.443097518495535	-2.64377945455067	0.00819860567125831	0.308600349026299
Nalcn	11.6050773434769	-0.00283804798107652	1.19083021518879	-0.00238325157094422	0.99809844216714	NA
Ccr7	1.67925671747584	-0.678737439823064	3.15307313719257	-0.215262193514293	0.829562903857161	NA
Clk4	497.101230216466	-0.535640068712065	0.382324442376767	-1.40100921976684	0.161211316083894	0.700554687126318
Lta4h	262.414576479777	-0.768419920812557	0.391403747164871	-1.96324109408405	0.0496181664667206	0.531022554928761
Tmem116	107.265531462047	0.822708449286555	0.481276926236203	1.70942840688519	0.087371622723136	0.617433905493299
Mast2	1106.64556579765	-0.239378095195566	0.331602019251885	-0.72188370787252	0.47036597870571	0.867251627328157
Pigv	152.475918996848	-0.617317080435321	0.424593633543262	-1.45390093413264	0.145973773807206	0.683604459390043
Cabyr	92.0321129098674	0.33611013807835	0.488139898592953	0.688552890364375	0.491104675680403	0.876214966973949
Mtif2	549.300488909183	-0.238093561535341	0.334670847142134	-0.711426058076172	0.476820256073417	0.870591687232776
Blcap	28.5646913975474	0.951477748746945	0.788759738592805	1.20629603945612	0.22770336422841	0.74724237730337
Sgk1	320.537129114977	-0.0471120944600166	0.438028186780359	-0.10755493797398	0.914348743839752	0.98953131067288
Sertad1	15.4087149423269	0.660641013929841	0.972254845893709	0.679493670533029	0.496825116728236	NA
Bace1	103.724516203832	0.15088040667553	0.481258482454326	0.313512202228767	0.753891551608916	0.949980371827213
Ash2l	4267.90099818209	0.536760178603167	0.33293656703799	1.61219953512021	0.106918526415579	0.645354659742756
Smarcal1	435.248570527927	0.039739968837988	0.357256227237057	0.111236602214966	0.911428727355869	0.988303740507653
Dusp14	60.1360389755838	-0.137449007463632	0.59321216169988	-0.231702949362611	0.816768740459958	0.969289905771207
Npy1r	5.44517041606926	1.24581126812136	1.62533284926384	0.766496086438927	0.443381179605223	NA
Cbx5	1580.44021942077	-0.458825461357989	0.340536694338638	-1.34735982637373	0.177864372583693	0.709026469767023
Bclaf3	2376.3601060283	-0.623472758684582	0.365641220813117	-1.70514899085529	0.0881666405956051	0.617433905493299
Zbtb3	11.5301619595054	0.379208023048673	1.13427070513939	0.334318801790857	0.738139004100931	NA
Abcc8	16.8464549873144	-0.942275452153558	0.973301392096172	-0.968122988218691	0.33298295030398	NA
Nr6a1	833.796988443207	-0.514059002948535	0.37180974861662	-1.3825861340677	0.166791803083788	0.704950253990212
Fut10	250.549330433683	-0.67960025296794	0.398140308719616	-1.70693657005862	0.087833842661769	0.617433905493299
Tmem200a	92.9265094295773	0.896452947133064	0.561569150266361	1.59633581493546	0.110413837968836	0.64725734958428
Rgs7bp	23.1535510630775	0.213540498702909	0.915588681809475	0.233227543050106	0.81558471924952	NA
Ak7	51.7704223849324	0.345931158418427	0.634592700920718	0.545123128451561	0.585668836656556	0.911052132167082
Pold3	835.416187145747	-0.457907384858214	0.345065956534112	-1.32701408582144	0.184504023186937	0.712231380937472
Cds2	1382.44581450301	0.487481137071294	0.345998569478665	1.40891084551537	0.158861532190762	0.69834721994422
Armc9	363.068337763561	0.00237499540693436	0.369535341166099	0.00642697772678486	0.994872049001759	0.999315076358096
Asb10	5.37519693406683	0.0487382202651314	1.58268863377737	0.0307945727447406	0.975433368691263	NA
Ppp1r3c	3.4754314162501	0.472454855079386	2.1264302821739	0.222182151486473	0.824172087940758	NA
Slc22a5	110.289079426298	-1.09375861872265	0.476331834506913	-2.29621146328563	0.0216637934235981	0.422954677609526
1600023N17Rik	2.55594712194503	0.212332765202647	2.41437914194292	0.0879450793431626	0.929920327248914	NA
Slc7a7	570.96540985095	-0.914472805182673	0.333515868723073	-2.74191692492445	0.00610817879228461	0.28171429604916
Tcf7l2	759.555228288492	0.330483229494857	0.331014199078859	0.998395931094556	0.318087405892745	0.80065907316103
Bcl2l2	19.0886962267082	1.42188797331562	0.96091189823393	1.47972772106258	0.138945924553936	NA
Anxa4	579.726549404959	0.494941339092123	0.373037418129386	1.32678738120704	0.184579025862166	0.712231380937472
Rgl1	95.7147057519801	-0.25672784701448	0.476527146851147	-0.538747579672883	0.590061038487607	0.913551957736387
Psme3	285.657460011849	-0.00669232245475633	0.36749062700337	-0.018210865701059	0.985470634498588	0.997935771027897
Tmem19	399.340467300415	0.0203563174635909	0.353951835888109	0.0575115464863022	0.954137708567393	0.992463568441498
Mrpl42	525.888332082685	-0.366465927994549	0.349611046614524	-1.04821037991574	0.294541689253756	0.788288974424956
Herc4	1206.21352063915	-0.40465314807573	0.320474106372356	-1.26267033757032	0.206707678359165	0.729121755436229
Aup1	66.9196222631078	0.65697631029622	0.549475172600148	1.19564330302199	0.231835785355486	0.751492922281131
Hadhb	338.987856424846	-0.237818834714423	0.379300270522037	-0.626993580540055	0.530663443127357	0.890300995678403
Agbl5	333.312784788929	0.0865098150391923	0.382081784570627	0.226417009479815	0.820877099754283	0.969956695193146
Pvr	205.108463605936	-0.21112168732513	0.406235143696489	-0.519703158628899	0.603270485050148	0.916402057532939
Zmym2	898.441308806627	-0.363296145996211	0.336528173112918	-1.07954155111498	0.280346381215209	0.780967519834987
Nol8	355.173549539124	-0.235438638593702	0.362610833210058	-0.649287382038346	0.516152640007054	0.885803294074586
Anxa6	423.573948471029	0.437431505299602	0.409114578132348	1.0692151506713	0.284972733334101	0.783296625245382
Sh3gl1	434.831046959182	0.44005633392998	0.389236160303221	1.13056385508266	0.258238707929858	0.77077918434088
Cpt1c	138.453216077464	0.0615870861352707	0.50680575115527	0.12152010113319	0.903279094285333	0.986229494265478
Map2k7	435.701229478166	0.265586246093263	0.355395177992581	0.747298394968112	0.454883461116352	0.86242234577194
Lrrc73	4.17292091694393	-0.751026497654525	1.82472127271835	-0.411584228716583	0.680644193286142	NA
Zfp936	575.960271770589	-0.115893781094978	0.373382541500016	-0.310388859182837	0.756265265166815	0.950486936253414
Cmip	2997.0036597402	0.370006614849565	0.309766178881533	1.19447066876552	0.232293907605689	0.751492922281131
Dpy30	501.063634523314	0.292562321714505	0.350138854827884	0.835560857301365	0.403401996998261	0.842694924846466
Ect2	489.954187691236	-0.483601495847775	0.345832877105313	-1.39836761587161	0.162002702718464	0.700554687126318
Rpl31	216.719384938702	0.966380999041984	0.50337836777482	1.91979048148983	0.0548843696686116	0.549730610463929
Insig2	125.854524403584	-0.839646688296568	0.446533542528715	-1.88036644132411	0.0600581538848848	0.56158071830152
4921509O07Rik	4.0120219236297	0.912331194790815	1.93638458525818	0.471151857816082	0.63753229490122	NA
Cers3	20.417578898612	-0.418257816744737	0.958940760045244	-0.436166480946126	0.6627159454029	NA
Ldb2	11.4945347119139	0.181084383956683	1.39480958372343	0.129827315548893	0.896703051126259	NA
Ncoa7	460.818377653146	0.205309224136017	0.364788653869809	0.562816913185272	0.573559562153029	0.905538552770201
Cmah	72.8686986174361	-1.16064755416211	0.62977216003349	-1.84296421439207	0.0653342355263896	0.569885463389761
Vps13d	896.77955966177	0.0261378773390213	0.318883060480857	0.0819669671371282	0.934672981442565	0.989598735972383
Zfp59	804.57764450757	-0.244184480161545	0.363222435320969	-0.672272570238581	0.501410188722115	0.88049213837728
Commd6	175.756647504978	0.0849192995847879	0.476351240951776	0.178270343990528	0.858510667801543	0.978269107445704
Tmem42	3.95944082160323	0.0339668801287255	1.93209670326069	0.0175803209391132	0.985973655867394	NA
Traf7	171.807117565222	0.427855477722637	0.449321905719474	0.952224835416241	0.340982968220361	0.812210130241269
Mynn	397.461697754398	0.205017476967028	0.355332688354729	0.576973308918765	0.563957486320538	0.902552874165201
Rab27b	6.58195941272952	-0.597601063796925	1.47864443716969	-0.404154676252534	0.686098980484712	NA
Il6ra	168.576183914927	-0.329569007312073	0.460797848385893	-0.715213858889543	0.474476906699114	0.869676116712816
Meis2	451.773222872966	0.360085190132896	0.443460910629707	0.811988568781816	0.416798190829	0.849795390364009
Kcnd1	35.7312645507903	-0.562428009475488	0.678741501157655	-0.828633593962084	0.407311772557076	0.845250906797521
Kcnc3	56.9738867129384	0.101749370473181	0.669502871136249	0.151977496826111	0.879204684394913	0.982347641717145
Tnfrsf18	29.9091957992077	0.0449486651780729	0.732141347944918	0.0613934253327468	0.951045888308976	0.991441602721044
Foxa3	6.02582732720479	0.291179203448855	1.51747649417815	0.191883831193415	0.847833202936505	NA
Jpt1	311.201048206925	-0.912428009031932	0.441628807494815	-2.06605183707959	0.0388235852302789	0.497801040842821
Hmgcs2	2.60289162124103	-0.493036105628045	2.19165351323348	-0.224960789947422	0.822009777527187	NA
Ankdd1a	14.7419646831331	0.031535060091571	0.987081441068932	0.0319477793619755	0.974513695646683	NA
St3gal2	325.295010550364	0.15934393517194	0.43423289877276	0.366955004151648	0.713652581620564	0.942174186061994
Tbca	758.628625020998	-0.502677904818217	0.38635932635158	-1.30106320860698	0.193236819832124	0.718145707224417
Pacsin3	24.5077091041915	1.33615633404106	0.881166651352322	1.51634918546959	0.129431080740671	NA
Ush1c	10.3264951904863	-1.40363409037462	1.33108060226691	-1.05450720864247	0.291650762015919	NA
Hp	3.37356855155703	-0.687936214222608	1.95133134593148	-0.352547103625919	0.724427999425953	NA
Slc25a4	102.522215002315	0.923199555582826	0.521276956197367	1.77103465750226	0.0765549386455328	0.589653719399145
Ctnnb1	1419.01838186591	0.262358013174072	0.318417828444646	0.823942599117629	0.409972173994011	0.84648849406956
Ctsl	333.75926853443	0.548990562481503	0.389542711402497	1.40932058645106	0.158740394214024	0.698091944201444
Ctsd	463.531699047311	1.18664835641194	0.342258752574161	3.4671088686178	0.00052608876629578	0.072683074441699
Sec61g	416.490889402166	0.0184570012228965	0.390484255552019	0.0472669536875545	0.962300465768347	0.993482694409386
Pik3c2a	309.118433834982	-0.371205579042988	0.369150992813191	-1.00556570690529	0.314624527109312	0.799123196551852
Lpar5	84.4451419549713	-0.52036959925774	0.540657988717371	-0.962474632978675	0.335811239641865	0.808767321931201
Rnf20	291.727276766697	-0.0740252767778612	0.368723144257164	-0.200761134555288	0.840885354271235	0.974318893933592
Gm38509	122.608104176397	-2.1943062720897	0.460426142701777	-4.76581598780106	1.88090863600173e-06	0.00130123610574395
Prxl2a	107.760798978932	-0.150708213654645	0.545218263181159	-0.276418131658532	0.782226931979252	0.959706263586604
4921525O09Rik	4.31604898233249	-2.29920024371127	1.85201639682788	-1.24145782275433	0.214436669860164	NA
Rorb	8.96413446916017	1.04525563319915	1.39062040847536	0.751646982043894	0.45226338170031	NA
Tbx2	2.46852871446256	1.03528827508641	2.71623056064131	0.381148894386187	0.703092768260232	NA
Trpc5	1182.60157516323	0.405995526693441	0.405306128313672	1.00170093253373	0.316488056170288	0.79966725257706
Fam149b	424.616860204216	-0.741856213014315	0.358372784867625	-2.07006849944909	0.0384459302603543	0.49541094534559
Pus1	29.3794093174705	0.675013878237013	0.847691863827908	0.79629628057165	0.425859846940248	0.851528984012729
Aldh18a1	1021.92819221207	-0.58029373967893	0.319758671785571	-1.81478655899619	0.0695567167619824	0.578584093015536
Gdi2	702.458393140014	-0.117956832706217	0.34358885218622	-0.343308090340156	0.731366695058047	0.945997155503888
Drd3	6.84241685360226	0.948201766089279	1.48850052178665	0.63701809452586	0.524113057415867	NA
Dpep1	3.05440098450877	1.82880690992573	2.11341048155525	0.865334456267068	0.386855244201654	NA
Pkib	19.901499477454	-0.0654999430604864	0.908679510312447	-0.0720825575102539	0.942536207202755	NA
Dmbt1	3.68516379705595	2.57714001680424	2.346099452906	1.09847858905216	0.271995562007157	NA
Epha6	54.7391437494828	-0.418356553102034	0.774772201559027	-0.53997362355051	0.589215222710134	0.913065000724972
Inka2	61.6721109474138	0.714804452197606	0.636418149819999	1.12316792410741	0.2613661826384	0.771795815828782
Rhot1	714.858625378527	-0.535545699724567	0.34785554730006	-1.53956348800902	0.123666791204181	0.66741477905367
Ncmap	43.936746676114	-0.729920435151385	0.692155262234364	-1.05456170743412	0.291625824689957	0.786735745984397
Cacfd1	135.027163382461	-0.0847961031783368	0.442946524764881	-0.191436434055662	0.848183677624712	0.974318893933592
Jarid2	5309.62084271004	-0.433066175123515	0.323269582954797	-1.33964405548193	0.180361093689944	0.709621714328811
St7l	410.401248536504	-0.498265011177598	0.387001366755595	-1.28750194180133	0.197919393225175	0.725027878639962
Arhgap15	33.8356455076805	0.548051142999645	0.728638210271142	0.752158115336422	0.451955978474813	0.860906659149259
Zfp467	15.2775659831682	0.788914686324416	0.990794841160805	0.796244241037965	0.42589008765467	NA
Ranbp17	3982.59630346398	-0.514888251934789	0.328625953791996	-1.56679119830166	0.117163505398653	0.656993975251664
Pecam1	756.639375748291	-0.513919023288162	0.377875472551893	-1.36002217825235	0.173822905701356	0.707051241471145
Aldh1l1	333.274712402579	0.186846765755852	0.361527862561566	0.516825354571484	0.605278079066671	0.916781594595859
Stk32c	8.52372752787312	0.389377555641887	1.27431503710524	0.305558315097973	0.759940963033808	NA
Maf1	3.07081400677428	1.49340354044824	2.08576119783757	0.715999291767693	0.473991786228836	NA
Itch	754.033755599186	-0.072241313514329	0.328787766714531	-0.219720198948437	0.826089072570169	0.9714137800153
Slc30a6	265.786048891623	-0.487486455767198	0.39450258586599	-1.23569901245919	0.216570464774668	0.737378798705261
Prmt1	571.034601491113	1.09572447973722	0.365818739921863	2.99526612543486	0.00274205489671146	0.187007811704653
Rhbdl3	13.1854374679196	-1.35552216369854	1.0856341373648	-1.24859942870704	0.211811621414602	NA
Lin54	678.477055013184	0.152643833837953	0.333961339208905	0.457070372874713	0.647620464506029	0.925473932225995
Rpain	212.211314433222	0.205851059653762	0.442540125919627	0.465157954266837	0.641818346123338	0.925302327260204
Arih2	919.146397929601	0.322752534340427	0.377363849391193	0.855282070238389	0.392395011086854	0.838643213487729
Osbpl3	253.353122339131	0.171090345003288	0.408068478907576	0.419268710637262	0.675019761112866	0.931523263667825
Cmtm7	623.242439121378	0.280560579800551	0.394328421338575	0.71148962290917	0.476780879033824	0.870591687232776
Cbfa2t3	18.9943629876944	0.153930879377483	0.884023924449896	0.174125241546229	0.861767036329554	NA
Senp6	1328.19841840334	-0.22359620353673	0.336597988614715	-0.664282649034687	0.506509424043182	0.882582580475119
Thap3	70.6144561015515	0.347824733618623	0.602115027548871	0.577671570554501	0.563485876542158	0.902520484415601
Mtpap	894.915725445454	-0.424272999384434	0.343009980403081	-1.23691152918017	0.216119929339391	0.736762509815351
Peli3	18.8089575176639	-0.0280112175680299	0.996748454125435	-0.0281025944430558	0.977580324825687	NA
Gm5741	8.73132056014382	0.704015473837226	1.29832741254294	0.542248023908175	0.587647656124086	NA
Zfp169	205.275228016091	-0.491834478947729	0.408578284030438	-1.2037704845593	0.228678300654556	0.748563370087997
Tmem241	133.606767777285	-0.847968195881703	0.436345590847672	-1.94334081440903	0.0519749932035353	0.543977357951404
Tcf20	1048.01639680422	-0.835298550439167	0.347906399421937	-2.40092896200546	0.0163535108671287	0.392309774588173
Cacnb1	139.471235552452	-0.243521364694616	0.473195681323839	-0.514631418472219	0.606810605829242	0.916781594595859
Podn	3.58465883802303	0.686860882204189	2.01326843721014	0.341167064217227	0.73297781638008	NA
Asgr2	4.40355278155508	-1.34847677930711	1.76721834656848	-0.763050463982298	0.445433300688436	NA
Tet3	141.233724070502	-0.274671378629304	0.490336607792834	-0.560169023205692	0.575364153849706	0.906409626460544
Arhgap33	6.869734383013	1.08142460708892	1.51947100177526	0.711711250708601	0.476643599333715	NA
Nrap	2.75272103881061	2.89202570385161	2.40246801898396	1.20377282069906	0.228677397466559	NA
1700012B07Rik	5.19809268295656	-1.2493740933575	1.69865167496736	-0.735509293499802	0.462029382154555	NA
Pianp	43.5515016414307	0.382731834438922	0.743089654726004	0.515054720523656	0.606514782344068	0.916781594595859
Rae1	634.660098395707	0.396562801950384	0.354458278041593	1.11878555676968	0.263231634843305	0.771907143308196
4931406C07Rik	43.880029461969	-0.244618399242602	0.632787140335663	-0.386572962138333	0.699072377758112	0.936941572730354
Cnep1r1	552.707021725715	-0.272606131492762	0.348624033590299	-0.781948762067067	0.434244686284785	0.857140936796678
Snx16	363.98257847024	-0.26663000795209	0.422418672383294	-0.631198442170558	0.527910780439384	0.888921355592015
Spata17	19.3045773309312	-0.82292571059005	0.992270294654837	-0.829336235321149	0.40691417224869	NA
Tbc1d30	14.6063662434238	-0.885957769835849	1.1495474048719	-0.77070137871746	0.4408839545479	NA
Asnsd1	62.4709293161315	-0.496362212019856	0.627012932366325	-0.791629943176135	0.428576482208583	0.853373013038138
Kptn	38.6531277712046	1.12097976017238	0.734168329882283	1.52687022110054	0.126793285807425	0.668871263420305
Ankra2	99.7015766260894	-0.291389056494708	0.491150757799713	-0.593278238641208	0.552994959807393	0.899149014921975
Capzb	251.376056956395	0.804725442935976	0.403346676102095	1.99512104751369	0.0460296793136276	0.520079852037213
Nf2	1906.65026548838	-0.0893698998881253	0.329945809072909	-0.270862358092195	0.786496896998546	0.961216092842763
Pex3	183.422912838095	-0.161141904401936	0.48288992537133	-0.333703181481829	0.738603548600235	0.94655207470956
Trim24	1967.48599569834	-0.11634314325231	0.340708478724571	-0.341474164916106	0.73274665075019	0.945997155503888
Kmt5a	419.985035053158	0.241214863051124	0.361132151183752	0.667940703314417	0.504171443962703	0.881417764850905
Cep57	633.13545937001	0.081628201129601	0.347111692851798	0.23516407776114	0.814081386005707	0.968865556533316
Tsc2	302.62504793202	0.111741663500326	0.371723007478156	0.30060464714951	0.763715987367119	0.953052115464109
Mapk7	65.0718370375568	0.649565097827352	0.590943321300064	1.09920033684165	0.271680691859236	0.774944456188522
Egflam	16.7059972529965	0.454575244896655	1.06191034771681	0.428073090985531	0.668597907211989	NA
Zfp862-ps	104.094462213871	-0.848988551768513	0.488206885040459	-1.73899340173819	0.0820359235500604	0.609990898956034
Dnajb6	1474.85034568972	-0.274001907603879	0.322327264864772	-0.850073628486977	0.395284152313207	0.84035992872932
Hspa14	859.575014101007	-0.134649613009167	0.333545774658438	-0.403691556719771	0.686439549191996	0.935515558576605
Fkbp11	20.1356055996584	-1.60893297311595	0.883718082581406	-1.82064054683157	0.0686615150706521	NA
Nubp2	128.144905439249	0.744745070002516	0.440654693908852	1.69008768157265	0.091011181209267	0.619698684267238
Ndrg3	259.828618176283	-0.31046178695419	0.389431169277127	-0.797218639510747	0.425324062529171	0.851528984012729
Fgfr1	851.410283357594	0.385043797438239	0.344723933540109	1.11696276346138	0.264010246768497	0.772285787917677
Lct	28.3496596164643	-0.239738497851824	0.76362560532091	-0.313947693976389	0.753560765739126	0.949980371827213
Fmo5	5.58727642787731	-0.889236837428773	1.57208516489965	-0.565641644157066	0.571637412424222	NA
Fbxw7	1389.93605693478	-0.453709476964079	0.368975166461961	-1.22964773297515	0.218829047158541	0.739508900535334
Septin7	1168.45927434263	-0.67289515982219	0.366258681391081	-1.83721286077501	0.0661784778278482	0.571395921276483
Brd2	1343.09683038624	0.947610546339922	0.366347254135603	2.58664569105564	0.00969151896461294	0.324094934801513
Frk	21.733714168379	-0.0706216516915975	0.863953277255477	-0.0817424431977867	0.934851526480798	NA
Tmpo	1758.01732658316	-0.253541373909532	0.324317373929452	-0.781769323171333	0.434350152598622	0.857140936796678
Triml2	1783.84611331867	-0.0210975056949053	0.345822972628357	-0.0610066634224961	0.951353902298706	0.99148256704118
Abr	1485.83223443478	0.313686730484084	0.331029125011237	0.947610668618464	0.343327692934665	0.813667419416435
Gins4	511.541395366654	0.109338192008126	0.425210321945298	0.257139082390836	0.797071408230592	0.964253828920909
Med27	906.207095483542	0.243949064073779	0.337171691318501	0.72351585365848	0.469363017640433	0.867251627328157
2510003B16Rik	104.302520536205	-0.99894543294816	0.472243275483876	-2.11531954991759	0.0344027213332797	0.484181587647558
Lin7a	9.05789538014199	-0.270377237005323	1.44627114786528	-0.186947819158533	0.851701545804968	NA
Gxylt1	295.849965128625	-0.132322143439439	0.367807574405263	-0.359759158449635	0.719027247790174	0.943439010821114
Zdbf2	1742.65362110955	-0.164478131526372	0.32529420466797	-0.505628840496115	0.613117231363091	0.91836131281454
Magoh	109.471984886836	1.02834859798505	0.473914856822314	2.16990158291368	0.030014302400678	0.457754204735937
Tmem175	93.1708614593678	-0.701864190319691	0.503282873540942	-1.39457197377211	0.163144951422049	0.700554687126318
Alkbh4	73.391064825256	0.667431257535764	0.579383233936302	1.15196853902946	0.249334001677866	0.763536415712769
Stra8	4.39038655314533	2.05050504620776	2.06049549151024	0.99515143549518	0.319662617560415	NA
Adad1	3.52656922087628	0.322474281685233	2.05246573824831	0.157115549203004	0.875153783285921	NA
Golt1a	2.89823891307385	-3.20248604409618	2.51492053995614	-1.27339452408784	0.202878079541532	NA
Myl4	8.2538515731255	-0.210233541666211	1.32539223546202	-0.158619868172779	0.873968374440044	NA
E030030I06Rik	47.0621374813249	-0.866731565817895	0.698619497554639	-1.24063466429393	0.214740740333719	0.735900682534135
Srrm1	1124.92839134637	-0.0133132901857904	0.316071343706459	-0.0421211554001387	0.966402115564818	0.994247143525139
Lrrc56	26.8336120243181	0.00826641880269368	0.792407276936146	0.010432032924604	0.991676592960946	0.998005027155127
Klhdc3	132.191888108238	0.486718872388289	0.473451245450678	1.02802321688896	0.303938906721505	0.794403721015428
Slc38a4	223.727768012894	-3.20907399251194	1.16654417568044	-2.75092367645667	0.00594274877094039	0.279697571566567
Dars2	177.244723332662	-0.386029311801112	0.416208970874155	-0.927489167257356	0.353672613622433	0.817726392274779
Tmem218	61.7154183083098	-0.415817328236934	0.563953742311594	-0.737325239712989	0.460924586874772	0.865396778116579
Parp11	48.9409394029919	-0.0359237368696455	0.702578934481997	-0.051131246763229	0.95922093723356	0.993323466810416
Zfp773	10.9582275111099	0.449731832263515	1.13246490234533	0.39712650814354	0.69127417314476	NA
G3bp1	2576.09406355318	-0.16736723561341	0.316860734021095	-0.52820440541638	0.597357472061195	0.915254194958045
Stx3	702.141190946566	0.253126315962518	0.341425089545972	0.741381707768243	0.458462032401791	0.863831026776462
Extl3	360.933929572245	0.152936889590476	0.359337191728003	0.425608295247768	0.670393294738323	0.931523263667825
Dhx16	8.76315739733039	1.83842089701598	1.29999270204459	1.41417785970996	0.157309686950701	NA
Tbc1d7	39.1604803651153	-0.0608527313155063	0.663553814944259	-0.0917073038312924	0.926930594231294	0.989598735972383
Map3k4	612.715159695845	0.0133279934418909	0.360070733423851	0.0370149312474172	0.970473100485192	0.995373691812126
Svop	131.096891997475	0.196184996097093	0.468048512567099	0.41915526025514	0.675102666901131	0.931523263667825
Slc27a1	107.529737967828	0.6694661466291	0.477777377603764	1.40120938749074	0.161151467926575	0.700554687126318
Aqr	1006.88120479533	-0.161137564081097	0.336528847504107	-0.478822440561	0.632064950892035	0.923780046791723
Colgalt1	326.287649240669	0.394512926316258	0.382826282344663	1.0305272770198	0.302762554441149	0.79338984732696
Acap1	40.1305771963919	0.220708212470369	0.701911670609498	0.314438727423807	0.753187846381094	0.949980371827213
Zfp687	91.8335998386449	0.695962695065421	0.516558094480864	1.34730769394845	0.177881155166955	0.709026469767023
Zmym5	294.551677679264	-0.159707430601488	0.365659397548915	-0.436765557434152	0.662281379927325	0.931075915486417
Zbbx	189.75597732007	-0.0758016124736205	0.546522883539262	-0.138697966282275	0.889688825238717	0.984144854112896
Tfdp1	3446.29441603237	-0.284306792615681	0.309577768846332	-0.918369538210626	0.358425432867582	0.818752362268926
Cct2	864.574482822206	0.454814109597234	0.363707991155993	1.25049248478614	0.211119698913029	0.733634335500449
Ccng2	63.3265069871992	0.746631375375688	0.556220872069966	1.34232894317164	0.179489362882916	0.709621714328811
Ccnf	1157.55632091248	0.128076494150211	0.33676351717889	0.380315822875125	0.703710991452176	0.938246904356908
Kcnc1	6.97682245625079	0.728303703465107	1.488480562451	0.489293392092301	0.624633998602584	NA
4933433G15Rik	45.8457130937022	-0.288009724883762	0.618316990620192	-0.465796232762226	0.641361361897737	0.925302327260204
Mitf	1099.47012250058	-0.652070464660785	0.368476443115027	-1.76963948942926	0.0767872160376305	0.589653719399145
Pkd1	214.898007723154	-0.322840946396997	0.407531346790047	-0.792186782538028	0.428251774306775	0.853362116528808
Tcl1b2	9.29790171238443	0.473275945227684	1.27657349511884	0.370739285311282	0.710831726778759	NA
Nfatc1	13.033128714982	1.33525655201761	1.09975580909586	1.2141391215886	0.224694603041087	NA
Tnk2	747.169773659374	-0.47282932211263	0.404670355939904	-1.16843083554864	0.242633022883111	0.758165823749585
Pdlim5	1331.79870380935	-0.320009445822956	0.372302840837421	-0.859540703753855	0.390042273356427	0.838013173167635
Ints13	683.060950959188	-0.484335734647459	0.394250041460634	-1.22849888069275	0.219259749309589	0.739508900535334
Aak1	818.124906028205	-0.330139405152547	0.336392761697562	-0.981410549640075	0.326390325831475	0.804484968752632
Cryz	38.0358256936503	0.0288080975158413	0.693545996004787	0.0415374000885191	0.966867477611204	0.994258561575408
Hus1	420.719502652927	-0.404315214660141	0.354004717023105	-1.1421181561085	0.253404909524711	0.767425155548296
Wbp1	38.7555356028203	0.261286090123119	0.662780895673373	0.394226948647422	0.693413491264787	0.935515558576605
Cdk2	264.317867775885	-0.216435007252772	0.478636754780531	-0.452190528811382	0.651131730666578	0.927087150013252
Mylpf	192.954650785199	1.27990141037913	0.453813352464293	2.82032558854651	0.00479749450954821	0.243602901016878
A330093E20Rik	34.828729976167	0.525325477207544	0.822762539516112	0.638489785298808	0.52315490127175	0.887680712351226
Nup88	682.993696699659	-0.215934334003103	0.33584342635552	-0.642961323812	0.520249196190251	0.886735418288049
Ggps1	170.70303299415	-0.0385597276873499	0.412971010537934	-0.0933715120514687	0.925608421715707	0.989598735972383
Mkrn2os	4.7882927608061	1.11258673878229	1.74588989813891	0.637260539721481	0.523955149653734	NA
Usp17le	1.70443489835143	-2.24385439024807	3.22488505396716	-0.695793602779034	0.486558096102262	NA
Tmem250-ps	80.9656003537058	0.644856307107343	0.520228260254606	1.23956416130055	0.215136643360937	0.735900682534135
Ate1	1442.24325539001	-0.637554011414744	0.359435899644293	-1.77376275448747	0.0761024012983248	0.589425297904256
Papss1	166.982243383509	-0.110820560635714	0.41183255689541	-0.269091306115118	0.7878594204897	0.961437743187885
Pi4kb	282.867720743796	-0.384269693690009	0.385584959517498	-0.996588907852799	0.318964092196346	0.801137630252179
Gid8	248.159843554166	0.192274077518681	0.378672866485759	0.507757736388837	0.611623252486442	0.917973936511515
Tll2	8.74745027583375	0.110127709825571	1.47756901209017	0.0745330396918541	0.940586252396869	NA
Cacna1c	103.701863968237	-0.0148858202858063	0.621315379144664	-0.0239585575787596	0.980885665470725	0.997391898160576
Zdhhc23	88.1514453335838	-1.36748848515393	0.59556722210407	-2.29611105917273	0.0216695321284652	0.422954677609526
Vdr	7.88540224341063	0.607323769634993	1.48303779933761	0.409513344775332	0.682162975572703	NA
Vcp	1045.33508753036	-0.0625001546932804	0.323320888762277	-0.193306887570861	0.846718632561317	0.974318893933592
Hsd3b7	5.84097997106494	0.488252696301143	1.52399712487698	0.320376389384958	0.748683021609165	NA
Brk1	524.632486206657	-0.309405835774662	0.374210447961458	-0.826823081664809	0.408337345418988	0.84548156778633
C9orf72	102.917157126108	-0.0610491843612298	0.481370160743908	-0.12682378207009	0.89907987235379	0.984558281270686
Zfp202	1275.17822130741	0.0253088354715311	0.3886803655172	0.0651147773771739	0.948082614756813	0.990705659554759
Ube2w	616.95001103239	-0.611031717312639	0.399037364660655	-1.53126441638433	0.125704056152807	0.668525391507234
Kif20a	139.091806319607	0.129162392137276	0.449305306940012	0.287471325493426	0.77375145470245	0.956374483281736
Gm45871	222.455551108174	0.650767760721425	0.411990419054228	1.57957013227477	0.11420534374716	0.652273505446399
Dph3	104.469010411168	0.921227895842967	0.503003775519742	1.83145324285307	0.0670329205436026	0.57389983821616
Ankrd31	98.6581264168041	-1.17893562622018	0.491796811560064	-2.39720062942336	0.0165208749938666	0.39326788238088
Gm4961	7.57240639638148	-0.87206189590581	1.38122448125699	-0.631368693314926	0.527799481042228	NA
Stard8	41.4729121876607	-1.38591249833019	0.695719354478914	-1.99205683931019	0.0463648218266754	0.520125484333683
Tjp2	2693.10228599499	0.0628118476499923	0.303163479637479	0.207188041663535	0.835863006064794	0.973400064611384
Fchsd2	541.607139508474	-0.204131137099828	0.347060844496412	-0.588171037836388	0.556417495158301	0.900592546085486
Mphosph6	414.717983311228	1.11269363226951	0.413433185895039	2.69135055005477	0.00711633748637529	0.29391911733555
Hcrtr2	68.1459586531974	-0.373396667753999	0.58283934695861	-0.64065109828715	0.521749392630769	0.887162789313272
Gabra4	11.4840514485884	-0.0435794825498768	1.33872105690415	-0.0325530716986377	0.974030993336047	NA
Fubp1	1806.67427492742	-0.273779456191857	0.338706609240522	-0.808308573622905	0.418912968181764	0.849988693933982
Bdnf	34.2911149976601	1.21053563465132	0.808972760254816	1.49638615059179	0.134553056487268	0.676403397900878
Hnrnpab	376.31444797604	0.68402947586484	0.40264590104015	1.69883630777762	0.0893500304810646	0.618658713797548
Rad1	339.032432845128	-0.0307561453727937	0.359172937332178	-0.0856304642583614	0.931760180421249	0.989598735972383
Ovol3	10.4041920782502	1.05764156426075	1.19333300194793	0.886292059747212	0.375460166658171	NA
Obsl1	34.2769647638324	0.394897867134905	0.821752461131764	0.480555746180583	0.630832274066154	0.923390960280118
Bmf	40.9836082594919	0.85710007591028	0.727048914461952	1.1788753945731	0.238447796815241	0.755973606332519
Mcts1	14.5872374098379	-0.798088369461614	1.11492688578223	-0.71582126114187	0.474101722459387	NA
Ccpg1	164.462554705237	-0.859523835385377	0.418301552325583	-2.05479475418339	0.0398988331151458	0.498573901545544
Dnajb2	62.0872157549683	0.0954134601132389	0.574238870966295	0.166156394032823	0.868033874875491	0.981550983322613
Nthl1	20.9894608015035	0.0856155620047957	0.894067298907122	0.0957596392457808	0.923711473209246	NA
Kcnip4	206.320984013006	-0.882410668752749	0.461567284111204	-1.9117703943249	0.0559056506983658	0.551532662727461
Pkm	3963.74338273019	0.105322988359608	0.334622332945899	0.314751820156118	0.752950095604808	0.949980371827213
Apbb1	27.9001658786288	0.91869283535679	0.889133277104808	1.03324536266175	0.301489089095492	0.792753686662997
Mphosph9	608.075002639272	-0.358630661586422	0.355837961205921	-1.00784823623381	0.31352732503605	0.798606196835646
Immt	1064.27708735357	-0.334755634945421	0.334032339821086	-1.00216534460323	0.316263742389385	0.79966725257706
Prlr	176.920047618429	1.66204494326323	1.29646481322235	1.2819823001075	0.1998488553305	0.72540835491505
Enpp1	5.89878628163611	0.0092424091411448	1.53358551566229	0.00602666694928544	0.995191444596443	NA
Pmepa1	344.424793658447	0.435015662410947	0.445100396243939	0.977342788462796	0.328399476456371	0.804749569381352
Mtrr	887.721899503021	0.180125491109357	0.331428134950376	0.543482800988897	0.586797429520965	0.912100506940928
Csf3r	4.06792949637124	-0.112624768612395	1.81024368452916	-0.062215252882757	0.950391415976935	NA
Sumo3	326.829355406367	1.09731717517761	0.364352295886524	3.01169276978939	0.00259795390583266	0.181525468164093
Hipk1	438.751078779249	-0.000303127740695775	0.343638769301045	-0.000882111588608967	0.99929617687382	0.999892979162202
Brd8	1221.67317595302	-0.0125271973312086	0.315361569866565	-0.0397232844081448	0.968313738051884	0.99465233340693
Tmem63c	46.3024386532998	-2.37928505961564	0.668275510609414	-3.56033555299059	0.000370381201686476	0.0585678503066801
Apool	8.24591055326046	0.755587525911565	1.38282551599774	0.54640843488225	0.58478521331187	NA
Ppt2	18.0526298031844	0.800880581402828	1.08656695502647	0.737074303334871	0.46107716493386	NA
Pbx3	377.046767885214	-0.611600535782613	0.383145335102135	-1.59626251385673	0.110430195664379	0.64725734958428
Plpp2	21.9220587787142	-0.0136477421657577	0.828332551740087	-0.0164761630302802	0.986854518653604	NA
Kmt2b	141.034011609918	0.317874818050341	0.474262705149016	0.670250505888848	0.502698112532365	0.880880464708018
Kctd9	279.753467761428	-0.667976726392492	0.429967176101434	-1.55355283733312	0.120291116560192	0.661160468334364
Dusp28	15.3005949658746	1.33481327577442	0.990895071741354	1.34707832730329	0.177955007377319	NA
Lax1	34.4124351159315	0.577570823776695	0.79906047209713	0.7228124077529	0.469795143305746	0.867251627328157
Ikzf5	58.2330838571229	0.0939109695038502	0.578698323918129	0.162279663898139	0.871085628264389	0.981976935437115
Actn1	1978.90129611929	0.315314611421394	0.319862288346103	0.985782391077663	0.324239908534029	0.802010225026223
Rps19bp1	80.8378903883575	0.50357449519993	0.507575013972432	0.992118369379154	0.321139786696388	0.801553833235064
Slc16a13	10.0009851199387	0.238199319668202	1.29172710138128	0.184403748604089	0.85369672928763	NA
Zranb1	682.241701797816	-0.46133080107871	0.363744379295527	-1.26828296830918	0.204696917063891	0.72732251899326
Tom1l2	449.672009673268	-0.303200739020424	0.342707256756288	-0.884722260888807	0.376306446370483	0.827111095865814
Pex10	94.3251945168031	0.5383875595847	0.521243083654283	1.0328915173516	0.301654668901065	0.792753686662997
Rad52	151.57480560281	0.00582895801031013	0.443274778110155	0.0131497624005614	0.989508309967189	0.998005027155127
Traf3	308.968476046602	-0.388168705246938	0.36567863639911	-1.06150227716142	0.288461698591855	0.786735745984397
Hsp90b1	574.359682922189	0.393788649941103	0.357077059108787	1.1028113957361	0.270109078269475	0.774307524895432
Nrg1	159.385153090998	0.110232563591638	0.469558682753344	0.234757800548526	0.814396722730565	0.968865556533316
Ralbp1	728.779209747773	-0.00515085400708966	0.339672660408594	-0.015164170118648	0.987901206477126	0.998005027155127
Arhgef2	732.99759630448	1.62876481269665	0.429505867548345	3.79218291473822	0.000149328856409116	0.0367315802576113
Fip1l1	1460.27300526411	-0.664410583870447	0.363534753147078	-1.82763980092335	0.0676036283098158	0.573985690707527
Tada2b	74.6456681867319	0.181009692658797	0.523046983196991	0.346067750075569	0.729291799384885	0.945261232715608
Wbp2	368.203870487668	0.70364283514278	0.354914976627759	1.98256732310503	0.0474157804178294	0.522754256419277
Matn3	15.3485385221491	-0.309516504580578	0.97608972976624	-0.317098413334093	0.751168928785647	NA
Gpr158	30.5095622875889	0.695812496708456	0.927754759169974	0.749996149123473	0.453257024043223	0.861896924778292
Apaf1	797.380606623738	-0.353653943946959	0.345134530893846	-1.02468432535872	0.305512161396765	0.796072060852352
Grb7	86.5569828318453	-0.148398921860232	0.547581420712927	-0.271007956528225	0.786384912762594	0.961216092842763
Mon1b	179.494143753603	1.05050589219332	0.416405865595712	2.52279321447709	0.0116426842029785	0.343571482881911
Dipk2b	4.53873982707859	-0.883354000594481	1.9014689818301	-0.464563981340513	0.642243731070025	NA
Enox2	1174.53870973521	-0.622403985735244	0.425501188210398	-1.46275498865936	0.143534433592556	0.682389413995457
Kcnma1	149.132478660563	-0.729086520532732	0.482426934212057	-1.51128900322189	0.13071483448656	0.673595206206581
Haghl	9.97148554612271	-0.33138651978153	1.27552990616603	-0.259803018478498	0.795015722480272	NA
Orc6	541.199596901816	-0.0182882172335239	0.412644487232864	-0.0443195481809586	0.964649689788219	0.993760403443326
Camsap1	701.59324929309	-0.386364424908948	0.326986125178739	-1.18159271956188	0.237367343715551	0.755420605059305
Dst	8167.15328985319	0.362358023630398	0.297604296515336	1.21758330734222	0.223382360997574	0.743197882140711
Usp29	33.7893116677792	0.424369649652332	0.738798433896845	0.574405183040202	0.565693646380482	0.90303763654248
Slc30a4	12.6286763741056	0.228794553148741	1.08290138468877	0.211279213771157	0.832669401830896	NA
Cdk10	84.5931256931697	0.292717620136685	0.514845963597546	0.568553782749479	0.569658997022592	0.903815527233475
Hnrnpr	793.799908762028	-0.388188723100532	0.349365767955063	-1.11112409602323	0.266514937334935	0.773042943878468
Wdr37	801.751294685826	-0.581453244524114	0.355386639380274	-1.63611453018621	0.101815619736993	0.640240822213952
Tfpt	119.878852498083	0.755204485666011	0.477140075357257	1.58277311982347	0.113473185485315	0.651470274967299
Polg	249.817217149251	0.100594904039779	0.396584110678565	0.253653389863902	0.799763346004599	0.965490290863225
Cyba	177.7966690834	1.04314849163669	0.440712713826621	2.36695801802321	0.0179349671169229	0.397812558678887
Slc26a2	158.186736661473	0.0174189519577552	0.449787803308064	0.038727043796305	0.969108011746881	0.994811887417808
Dsg2	509.214547682446	0.397407728844949	0.393859015625387	1.00901011041712	0.312969785395424	0.798269017139119
Htr7	5.31715001279014	0.234462564667284	1.75601123937282	0.133519968101699	0.893782173395374	NA
Vldlr	180.182384330728	0.0771812077157453	0.478360525669721	0.161345269047209	0.871821470745999	0.982007923037292
Smarca2	70.4340571587889	0.739010895112561	0.529911125079628	1.39459403688026	0.163138294317301	0.700554687126318
Ptprk	3935.59795850615	-0.0353667755041903	0.372819494048632	-0.0948629995715217	0.924423646003676	0.989598735972383
Cpne9	43.9821813481184	0.513572536618263	0.656790467006947	0.781942738844337	0.43424822623096	0.857140936796678
Gnas	119.823282965214	-0.173120448643968	0.449015043854006	-0.385556009789856	0.699825517851121	0.936941572730354
Rpusd4	186.224609849349	0.0924469262978665	0.470067224775263	0.196667458238691	0.844087777275494	0.974318893933592
Ppp6r2	134.305014886832	-0.366225050475946	0.443064011373558	-0.826573680269356	0.408478740387358	0.84548156778633
Irak2	162.78939550497	0.424788794833588	0.469705616688274	0.904372397819344	0.365797969236544	0.820794004920666
Msrb2	366.793547726129	-0.0551556725629966	0.404690294646075	-0.136291068238326	0.891591184512963	0.984144854112896
Knl1	499.606056605873	-0.972650616169054	0.414355137211435	-2.34738399218334	0.0189057594365995	0.401665741273934
6030458C11Rik	685.721629086876	-0.775061245533804	0.381147219541674	-2.03349573549509	0.0420024639806581	0.508586546145833
Smim10l1	35.564073181934	0.360683057970472	0.800908344127845	0.450342490017681	0.652463505838514	0.927696666169109
Rerg	273.225807942394	-1.11546012980144	0.444015720184082	-2.51220864283586	0.0119978131006558	0.349483666345156
Rit1	71.6018260076546	0.400998426899137	0.528104762281373	0.75931605912216	0.447663513224721	0.860375206572277
Pcgf2	260.243865452854	-0.163376693416412	0.480016244106594	-0.340356592974242	0.733588003199248	0.946286634123351
Pum2	140.334230012717	-0.485732706993448	0.465286638677697	-1.0439429517552	0.296511784450786	0.788288974424956
Pcdh11x	9.20776749358163	0.937571930466619	1.58498017217363	0.591535431752965	0.554161722055793	NA
Scoc	142.247550753114	-0.0684279499585963	0.437624557096538	-0.156362226134173	0.875747510075231	0.982305034637871
Ptger4	11.1986892837817	0.797062757221378	1.1359853206774	0.701648817738316	0.48289819926083	NA
Ptpn21	317.50557918985	0.286374096167534	0.359608961583109	0.796348608518619	0.425829439889419	0.851528984012729
Snrpa	102.089885813885	1.7218728841505	0.546944784918246	3.14816583251246	0.00164298456400578	0.147855253162439
Hspbp1	386.067784668408	0.471516346294399	0.359674045418545	1.3109546054281	0.18987310064473	0.716925782715089
Lrrn4cl	5.06261248122345	0.0992741053142642	1.60706115539032	0.0617736947852196	0.950743051989193	NA
Ptprc	5.1663313878761	0.655868504506117	1.97385226740804	0.332278415834721	0.739679036563798	NA
Opn1sw	46.0591209442707	0.419322191405324	0.620334884588552	0.675961004004227	0.499065404149593	0.879362457582274
Bckdha	253.137588967215	0.616435840836083	0.415061542919708	1.48516732362104	0.13749950562896	0.67805586207413
Bcat1	4028.07560868628	-0.00804204433954172	0.38005294030313	-0.0211603265932567	0.983117761982616	0.997462638654534
Mmp23	13.4522177130236	0.679737671810712	1.10190708521247	0.616873855275781	0.537317932841033	NA
Fhod3	1852.17565802407	-0.364718032361229	0.334155052372702	-1.09146346814604	0.275068998232688	0.777838319725423
Abi1	1162.29255123732	-0.252624495416951	0.348038362874234	-0.725852441468468	0.467929234294875	0.867251627328157
Slc25a32	146.174477548245	0.330290645268168	0.430323202416272	0.767540870242601	0.442760003135301	0.859317770955338
Mbnl3	8.87440592966231	-0.209716142480425	1.27957218916683	-0.163895514653986	0.869813398142043	NA
Zfp809	788.067397580099	-0.123395003002227	0.3979594344426	-0.310069299337153	0.756508258053355	0.950486936253414
4933406I18Rik	10.7742995350892	0.360266633676459	1.33101062125321	0.270671494219371	0.78664370296342	NA
Tmem108	240.649509196801	-0.890643149639458	0.408889218363413	-2.17820159994503	0.0293910310189763	0.45734511921229
Zfp87	34.796042235713	0.584056273946199	0.710083781628546	0.822517411405583	0.410782481336666	0.846591271761348
Dlg1	1304.95977471498	-0.507189063203921	0.339346141395556	-1.49460683748492	0.135017080639188	0.676699085023232
Tmem38a	77.07963305268	0.500583342641623	0.545479085535741	0.917694840948807	0.358778649367475	0.818752362268926
Ubxn4	268.58510999817	-0.0725112941792085	0.387177593823373	-0.18728174185691	0.851439737599226	0.974945021390859
Rnf181	75.2618740189731	0.200422861697383	0.51867521882788	0.38641302769449	0.699190803277451	0.936941572730354
Ccdc59	322.826483878676	0.613529614865917	0.381234968346546	1.60932145738586	0.107546069548574	0.645354659742756
Aldh9a1	220.94614164673	0.0695870561391082	0.396815984841034	0.17536354077819	0.860793986868672	0.9790514427301
Atxn7l2	55.9342948366907	0.217821386483562	0.601018688442332	0.362420321817434	0.717037955636006	0.943439010821114
Atp9a	212.702075139267	-0.10898802737251	0.454375637860446	-0.239863272348207	0.810436254162368	0.968566738510153
E130008D07Rik	6.66950590782217	0.212492610366352	1.48640201646703	0.142957697858496	0.886323590178276	NA
Mep1b	76.8263913561003	-1.3907312031669	0.613856485566728	-2.26556407868355	0.0234780865245076	0.432291836415746
Smurf2	567.160065619514	-0.532414672567816	0.333007029173441	-1.5988091118957	0.109863023796849	0.64719202256909
Dzip3	565.247374652271	-1.42450852149674	0.391203071623135	-3.64135311000074	0.00027120885122151	0.0484195286156596
Bin3	23.0373976097657	0.374400249592678	0.832858254438345	0.449536577920048	0.653044627717996	NA
Aggf1	438.450478760563	0.31572750176025	0.369228412646415	0.855100774876175	0.392495360677812	0.838643213487729
0610030E20Rik	87.1729029399641	0.128562340619049	0.500646706361825	0.256792542496295	0.797338927306624	0.964253828920909
Slc11a1	20.5652591180124	0.459233077557502	0.873816745599905	0.525548497290725	0.599201948893047	NA
D230017M19Rik	243.137061162112	-0.252530433422071	0.431258671211515	-0.585566042562457	0.558167173526116	0.900735688638568
Adcy10	53.1051794858925	0.227863793943366	0.611175212013476	0.372828919537957	0.709275777511468	0.939822994101128
Elovl4	30.827487256452	-0.395685287808423	0.72172366558032	-0.548250399258091	0.58351998017812	0.910240793515781
Vash2	27.8788164395209	-0.67649860679043	0.753212409838188	-0.898151169516394	0.369104962202163	0.82359071829114
Cahm	9.94182090370733	0.574303247209414	1.22417323166764	0.469135602995552	0.638972711956076	NA
Gm11532	8.20559186403939	0.382227242427637	1.30164380372501	0.293649646188758	0.769025635152741	NA
Apobec3	20.7494474040067	-0.621503614892211	0.878904419758799	-0.707134474375237	0.479482913998499	NA
Smox	74.797556763023	-0.370524571423354	0.597065482087786	-0.620576105199924	0.534878565506059	0.891729783558373
Uimc1	351.887412645771	-0.428651670862142	0.376285906165001	-1.13916483141991	0.254634411017664	0.768206131249531
4930546K05Rik	34.2299620041515	0.00973505924832612	0.741293767488522	0.0131325254241759	0.989522061897062	0.998005027155127
Ica1l	63.2031550289476	0.228192800502186	0.582955068110476	0.391441490065133	0.69547092929335	0.935681439378792
Irf8	2.20284606504511	-0.663362780109443	2.40421249030005	-0.275916867908233	0.78261191791534	NA
Icam5	2.6739823981981	0.812190518056114	2.44597406819596	0.332051974146705	0.739850013599064	NA
Dnase1l1	112.851433436208	0.843695924390861	0.554573032749751	1.5213432218432	0.128173729163973	0.669798749027341
Tspan4	86.9518800719762	-0.0804781346551175	0.509362460492966	-0.157997773485761	0.874458553180653	0.982305034637871
Zfp410	295.363031917728	-0.357595012886815	0.373418553043073	-0.957625190212678	0.338251792168441	0.811043023795924
Ldhb	118.163971233763	0.44789010714531	0.503868764522005	0.888902306873895	0.374055585558518	0.827111095865814
Nkiras1	111.361428316006	-0.464523321698545	0.476403892281792	-0.975061978342908	0.329529517310399	0.806091099913548
Mus81	41.3660553884488	0.863398930041724	0.665882708254118	1.29662314299387	0.194760885534405	0.719284667383668
Ldah	437.855276309961	-0.160390997792754	0.346900442570672	-0.46235454934618	0.643827087170757	0.925302327260204
Bspry	18.0986647719952	0.112831923003348	1.03569524471043	0.108943169894436	0.913247565772504	NA
Tatdn1	328.856406454167	-0.637191469856764	0.407154628224445	-1.56498643435661	0.117586090155971	0.657667192725527
Drd2	17.0593060743659	-0.236156828698505	0.933205445838779	-0.25305984845196	0.800221965478262	NA
Chaf1a	774.512942441029	0.247509949333712	0.36600355607245	0.676250121692035	0.498881854883987	0.879276271286497
Vsig2	6.15833419202369	-0.0662445118155948	1.76711530713252	-0.0374873736581962	0.970096407432701	NA
Slc16a8	22.0284508008171	-0.0583471256558766	0.866180696011434	-0.0673613784335669	0.94629401486769	NA
Sgk2	18.1579912724463	0.213508618436737	0.92058723517354	0.231926546750877	0.81659506529828	NA
Prkg1	171.95967804524	-0.0250992041207697	0.429428373663105	-0.0584479407046832	0.953391828852657	0.992417422750446
Glrx3	62.5260255302631	-0.122543679923168	0.577635547126665	-0.212147054544578	0.831992310852262	0.972033658230905
Bloc1s2	92.5056803973916	0.500504351610686	0.507835553614807	0.985563826809806	0.324347196126807	0.802010225026223
Ebf1	1671.4196381945	0.41545043682119	0.364356720997103	1.140229925454	0.254190523153016	0.767670462978176
Gm6938	73.3126715195244	0.261532775683201	0.562694473935668	0.464786465475582	0.64208438109086	0.925302327260204
Zfp229	687.437282582369	-0.44728384219194	0.389861303616192	-1.14728965927913	0.251261926339724	0.764009129322259
Cox7a2l	528.005400187619	0.352089795850823	0.371993271393855	0.946495065707899	0.343896137808151	0.813667419416435
Shcbp1	386.855639684087	-0.709862112380958	0.441457777718027	-1.60799548271719	0.107836168127931	0.645354659742756
Srpx	6.45845831722622	-0.169124771803148	1.53667131375594	-0.110059171593288	0.912362447738302	NA
Pigp	610.403756118544	-0.660184193010571	1.34381282908277	-0.491276894164781	0.623230619788092	0.92040310566754
Pcdh9	58.2826884710226	0.45080032174013	0.766435224825124	0.588177979219299	0.556412836464808	0.900592546085486
Pik3r3	62.8689833106705	-0.838007080365525	0.56182625132403	-1.49157693929508	0.135810087379389	0.676898361635971
Cblif	1.92844095288765	-0.726639830304457	2.51919616627987	-0.288441146438189	0.773009075122284	NA
Rp9	250.039162935525	-0.343096000360144	0.375317008661654	-0.914149885142679	0.360638093089502	0.818752362268926
Nemf	826.370743227152	-0.476511103369725	0.341123193055838	-1.39688861112333	0.162447069913105	0.700554687126318
Gm2762	2.23016359445586	-0.301918270370142	2.59181540868611	-0.11648911004939	0.907264916262832	NA
Kmt5b	240.985216995041	0.137424948735019	0.392908525735426	0.349763213912944	0.726516408397805	0.944872532552614
Suv39h1	533.55250508638	-0.0781032637332359	0.361131368222617	-0.216273828877389	0.828774307847703	0.972030279403802
Stag2	219.479106411429	-0.230448072808566	0.470236889395274	-0.490068044438033	0.624085749709672	0.92040310566754
Mgat4e	12.0648307324533	-2.23194617639547	1.2611439880162	-1.76977902412741	0.0767639594943247	NA
Nol4l	150.340048446715	-0.540701218453721	0.528755335901094	-1.02259245768607	0.306500577184463	0.796914152601853
Tor1aip2	1280.62456680815	-0.0508623741813443	0.387014659059968	-0.131422345357371	0.895441212928721	0.984144854112896
Ktn1	1338.03135690779	-0.237125871779636	0.32082611331953	-0.739110259218421	0.459840047663499	0.864611769591858
Unc5d	139.704779855334	0.206271296836084	0.459791366321042	0.448619334648529	0.653706283756543	0.928283415444623
Miga1	835.496853602504	-0.377611183138609	0.350623528887358	-1.0769704598459	0.281493462969894	0.781311935788225
Setd3	724.680732791613	-0.461210037066114	0.333054184148907	-1.38478980002818	0.166116750739106	0.703691662430601
Capn12	35.3466231102474	0.409839759234936	0.68484193219055	0.598444312432818	0.549543505850712	0.897844585426057
Mrpl52	73.5728235370066	1.10590161189656	0.524374974442105	2.10899006588396	0.0349454391222978	0.484503123142866
Gpr180	108.195556904187	-0.378238586228509	0.512448257263407	-0.738101029454937	0.460453058238881	0.865143446274827
Dr1	159.368543587904	0.108180720898935	0.423708572917239	0.255318697363401	0.798476959978157	0.964673812486163
Zfand2b	43.3816839877474	0.401137192771673	0.637337713418352	0.629395035514499	0.529090467309669	0.889370141632609
Lman2	561.322365633217	0.467610940230696	0.379537074553835	1.23205602714938	0.217928155899776	0.739423490642762
Cmc2	357.674578903337	-0.748891595110096	0.416940111531385	-1.79616106581706	0.0724689048228234	0.581197251372699
Carhsp1	212.710006822452	0.251563405982649	0.423985698634426	0.593329932572926	0.552960370514576	0.899149014921975
Pdgfrl	65.8209835288178	-0.108290844288118	0.57383916878369	-0.188712883642382	0.850317853338565	0.974748168869571
Zfp385a	76.8993172714968	0.100754814080109	0.615003255002117	0.163828098893171	0.86986647081339	0.981714000072515
Nde1	585.709969992188	-0.227379942365042	0.368897017764012	-0.616377827457796	0.537645183669595	0.893242884815767
1700111N16Rik	19.3144302355938	1.07892021833781	0.953305561171227	1.13176746500068	0.257732209423864	NA
Gm35978	2.59416915850101	1.09586841798622	2.24656959832282	0.487796335713056	0.625694107144009	NA
Cd46	18.0113331066264	-0.474598226635013	0.949757846070267	-0.499704454770991	0.617283195280873	NA
Eif3k	547.184198866248	0.447311342356974	0.351127302881435	1.2739292521152	0.202688490344648	0.726575128873077
Fez2	267.330705618703	0.025938311806004	0.371298254842653	0.0698584263936173	0.944306343179911	0.989655691225329
Tdrd3	626.18234791078	-0.495388290538966	0.411952277679421	-1.20253805447939	0.229155131473905	0.749386902823488
Septin4	23.1290248870932	0.903030025708172	0.85916913626608	1.05105035503569	0.293235463311785	NA
Sh3bp5l	296.264370587711	-0.433973788156132	0.368353856887663	-1.17814373337343	0.238739309588731	0.755973606332519
Apba2	58.4344990876608	-0.109550484392118	0.619303742421809	-0.176892979790042	0.85959245298117	0.9784891877878
Cpsf4	334.874395507523	0.268732565319069	0.391346380595118	0.686687238324291	0.492279840612863	0.876224735125785
Nlrp5	6.10736852125127	-1.32207212426926	1.64650233553403	-0.80295794043952	0.421999045049694	NA
Abhd12	515.032051623756	-0.202666906057902	0.339816766257074	-0.596400549302452	0.550907673600081	0.898584097946166
Tbx6	46.2769281474326	1.11681727155182	0.686318521830795	1.62725795097682	0.103682324435366	0.640240822213952
Gm10451	102.539581925774	-0.742035476018034	0.488340215535107	-1.51950515729067	0.12863539087574	0.67061713332745
Slc24a3	25.4491688317599	0.0900816516092121	0.899939543612816	0.100097447932534	0.920266961412882	0.989598735972383
Cdc123	693.485265400508	-0.661490270001242	0.356576089016995	-1.85511673490175	0.0635795585317263	0.568651747359341
Scml4	17.0061570088147	0.0531723944384577	1.01364762873461	0.0524564877686695	0.958164965301094	NA
Chrdl1	3.70157681932146	2.16700701092992	2.01522715271506	1.07531650117475	0.282233050883889	NA
Ppfia2	17.9794067429465	0.983105683782862	1.23898643441049	0.793475744753108	0.427500695483144	NA
Cpsf7	842.938280618955	-0.268284494021279	0.330402426792704	-0.811993109813329	0.416795585137014	0.849795390364009
Rps21	222.916674410051	-0.506319731102558	0.510823459044795	-0.99118339641124	0.321596036524212	0.801553833235064
Cdk11b	651.887544776993	0.487293502157175	0.337474807526111	1.44394038100006	0.14875574645459	0.686359882245045
Hnrnpc	2233.70097016422	-0.310408480970265	0.333089079774524	-0.931908308673428	0.351383913343299	0.816543393359053
Stard13	40.3984802215774	-0.556082354144483	0.68986765133212	-0.806071067502149	0.42020187286915	0.850039131020827
Lysmd4	42.8360877110522	0.361059843074319	0.635911038713398	0.567783575207045	0.570181933930017	0.903815527233475
Zkscan8	282.501208483274	-0.510691840193704	0.409560342153947	-1.24692697908174	0.212424273293919	0.735018531131725
Prom1	347.613276263686	-0.000850234644240254	0.362602314507561	-0.00234481306440344	0.998129111572348	0.999724645804494
Fyb2	57.0262417016009	0.52311268838426	0.570457499432179	0.917005541876397	0.359139736105702	0.818752362268926
Nsfl1c	459.089437428884	0.216357404087768	0.356822683704115	0.606344310405939	0.544286140379623	0.89509148337451
Atp6v0e	334.408913204943	0.475637107349507	0.364322386926604	1.30553906215301	0.191709355019572	0.717144593008327
6330403K07Rik	8.21772618923461	-0.380976861846746	1.31716428233219	-0.289240201056912	0.772397569922848	NA
Abcc2	11.0839631965225	-0.284037422117017	1.24401843037938	-0.228322519329875	0.819395518978377	NA
Adat1	756.00239543427	-0.535440357856503	0.349709760349012	-1.53109926735282	0.125744860883373	0.668525391507234
Slc25a13	4562.73585839377	-0.00351124292742984	0.315885371368853	-0.0111155604079235	0.991131248596995	0.998005027155127
Sema4a	32.7479871894747	-0.190935988390621	0.70152345214736	-0.272173350450604	0.785488731859784	0.961041943188991
Chek2	844.425474738807	-0.579318086789625	0.341208451773133	-1.6978421366151	0.0895375607104229	0.618658713797548
Keap1	170.394451593643	0.540766364552556	0.41323192674094	1.3086267772615	0.190660805898053	0.716925782715089
Klf13	2030.64195395158	0.319969758410433	0.312924306476169	1.02251487592512	0.306537275578941	0.796914152601853
Reck	127.103992595963	-0.748013781075958	0.443092824716124	-1.68816496081874	0.0913795673154029	0.619698684267238
Pld5	16.6380678781551	0.784780625502159	1.13940763003113	0.688761953859055	0.490973081587384	NA
1700027A15Rik	3.72774420754153	-1.52842883156071	1.91554858441586	-0.797906586131721	0.424924701106296	NA
Myo18a	595.3688102795	0.151016914949163	0.409699501651911	0.368604097247525	0.712422841149046	0.94146991231089
Prrg1	410.315180989549	-0.835793553695052	0.421307547031353	-1.98380864426541	0.0472771761207582	0.522077215600014
Arhgap24	34.6868415784625	0.073625033079228	0.757227644252237	0.0972297216538267	0.922543965392781	0.989598735972383
Cd72	9.01123418742157	0.442210588146896	1.23552254148629	0.357913816460955	0.720407810713443	NA
Catsperg1	25.6114782762384	-0.606726270146803	0.962075798215033	-0.630642898691018	0.528274042705814	0.888921355592015
Fh1	469.835104006096	-0.516791573203482	0.392954342383543	-1.3151440700942	0.188461487878869	0.716619790220269
Fkbp7	25.5702730531342	-0.0243143833061959	0.784664434950127	-0.0309869827447211	0.975279920953636	0.99646727611541
Cd300a	3.75641964261244	-1.4038879405921	1.94511452179389	-0.721750788893068	0.470447710112376	NA
Hivep2	301.754464308885	-0.415708715899889	0.369000269961992	-1.12658106169599	0.259919649946363	0.771744362290869
Cgrrf1	34.3503087627935	-0.0806184194357509	0.70119526677688	-0.114972851722634	0.90846664050723	0.988232692211694
2210408F21Rik	17.8999466370503	0.792492735556969	0.945388040164811	0.838272436172148	0.40187771284345	NA
Akt1	183.287355836558	0.741488748359673	0.503252663366907	1.47339259647211	0.140645205434837	0.681611987284683
Efna3	6.70163590121833	0.202316154441091	1.63821250469316	0.123498113865872	0.901712667775973	NA
Plpp1	1311.1657529956	-0.610379223225742	0.349878934458585	-1.74454407828315	0.0810642623484829	0.60898437900384
Dgcr2	1005.38821081496	-0.470173261071092	0.33172321959879	-1.41736614530557	0.156375905412527	0.696144656930032
Ptn	1582.44739494649	8.78042638135253	0.490585422428876	17.8978542368439	1.22553627569585e-71	1.35654610356774e-67
Twf1	485.963916219294	0.42225547564926	0.373289932554237	1.13117295384844	0.257982303139223	0.77077918434088
Ptgs1	18.2004862911918	-0.739357700787809	0.981307879482214	-0.75344111287268	0.451184885132757	NA
Ptgis	26.8272793704527	-0.141380902222508	0.798963772179749	-0.176955335329898	0.859543473077365	0.9784891877878
Cst7	15.9224415355995	-0.732546269884483	0.963826064330218	-0.760039904496195	0.447230732531339	NA
Plxna2	90.6064373628498	0.646291131100882	0.501999682231235	1.28743334702587	0.197943287492092	0.725027878639962
Etaa1os	6.08066030086174	0.456138931379169	1.71635390692151	0.265760417790122	0.790423729254743	NA
Trip10	296.397427380547	-0.110774011268252	0.411430511475775	-0.269241118921668	0.787744139794763	0.961437743187885
Gusb	82.6514996500235	-0.302432166770232	0.514398821495827	-0.587933241936259	0.556577102826381	0.900622541816171
BC055324	563.422934604606	-1.01299596140147	0.401547911957797	-2.52272750333201	0.0116448598308099	0.343571482881911
Sowahb	8.46255205071682	1.3865933991487	1.35314874111812	1.02471617274162	0.305497129738077	NA
Nlrp3	4.8869088316434	-0.758539063362923	1.95070491521213	-0.388853822763058	0.697384283112021	NA
Sgms1	27.6601111356355	-0.335577283264666	0.755261178568222	-0.444319518581417	0.656811591438227	0.92950067554146
Ctnna2	37.645514437308	0.197081882910313	0.864382102361092	0.228003197164745	0.81964375500494	0.969956695193146
Map3k13	67.559267959287	-0.126426921638828	0.588930790174392	-0.214671950843989	0.830023092717135	0.972033658230905
Dip2b	630.875748553817	0.0753271079949972	0.352239012672742	0.213852257373268	0.830662271979101	0.972033658230905
1700128A07Rik	2.1317979839581	-1.19381375970427	2.65157794294984	-0.4502276702363	0.652546286468855	NA
Fbxo44	39.1565005391354	0.214145978752762	0.686138186358378	0.312103280374648	0.754962033594281	0.95033651284158
Ap5z1	148.642205487397	0.540752169791518	0.512128999041812	1.05589054867672	0.291018222630427	0.786735745984397
Fbxw8	564.789151353206	0.136835444393212	0.355833057397115	0.384549556452541	0.700571173331648	0.936941572730354
Pax2	4.43300965950097	-0.477624414613967	1.81607067774547	-0.26299880311206	0.792551501630618	NA
Dna2	283.734090252792	-0.305933398876333	0.378662944764709	-0.807930649423413	0.419130506201164	0.849988693933982
Kdm5b	1872.2020045838	-0.388577376519746	0.38485822579415	-1.00966369035746	0.312656444095836	0.798269017139119
Supt3	536.688230917572	-0.113097196926221	0.406553511637236	-0.278185266364485	0.78087014439425	0.959230559260671
Esrrb	7938.87009840731	0.641518401909058	0.321077079646579	1.99801992286463	0.0457145002376179	0.51999941104233
Chchd7	144.120108480236	0.0153738707847218	0.442215102241133	0.0347655941798629	0.972266655904309	0.995653586289648
Rxrb	53.1684658298553	0.652443633036885	0.617322496225075	1.05689268903462	0.290560565456357	0.786735745984397
Cadps2	497.182229582701	-0.169738136742365	0.402498590193997	-0.421711133598145	0.673235876918127	0.931523263667825
Gabpb1	551.085206564723	-0.0564360868143882	0.358499978819806	-0.157422845602886	0.874911609740971	0.982305034637871
Dll3	7.0478705373378	0.875249928495041	1.46342628346628	0.598082690179598	0.549784759581129	NA
Fam57a	41.7856293758218	-0.288290318947715	0.650075024768903	-0.443472380822815	0.657424092172156	0.92950067554146
Mettl7a1	11.7377976876461	0.817020677264073	1.18594101970175	0.688921846610502	0.490872450588313	NA
Ckmt1	5.55020453251201	1.08478811999523	1.56545965476378	0.692951821973927	0.488339786616991	NA
Gm4788	10.1764054629431	0.273097166693953	1.2166833080458	0.22446035454583	0.822399112365205	NA
Spag7	170.563955408308	0.894911863704141	0.456382344106061	1.9608818685943	0.0498928048717962	0.531022554928761
Gal3st1	7.94653502469687	-0.670836350813126	1.31035495033832	-0.511950102252768	0.608685931855546	NA
Gpr68	30.6261045053173	0.232444386467745	0.735737166356304	0.315934000750448	0.752052603796844	0.949980371827213
Golph3l	175.790767813411	-0.291058766327583	0.409402770498449	-0.710935018767015	0.477124504313452	0.870638169839367
Sptan1	674.984740583452	0.266403578846514	0.336919674572089	0.790703538417175	0.429117010766591	0.853673238811101
Slx1b	131.757569212436	0.188974263474953	0.507892285705296	0.372075475043946	0.709836655649117	0.940191688570071
Rprd2	1006.75075849102	0.0807507535854972	0.321427111147576	0.251225708053053	0.801639609636061	0.965922454300752
Edem3	399.990521095724	-0.802787607498234	0.369760782072976	-2.17109992843913	0.0299236194594941	0.457754204735937
Pcsk1n	3.45230719216953	0.628007064370706	1.93806518123946	0.324038154366445	0.745909148299553	NA
Gpr162	15.8701921508995	1.09728645993354	1.05036791405106	1.04466867776028	0.29617612608571	NA
Syk	360.563860363136	0.00965614745488788	0.366741507792284	0.026329573418117	0.978994466907022	0.997088949783581
Frmd4b	191.304148257498	-0.176303789965972	0.419117046542588	-0.420655259480258	0.674006835935686	0.931523263667825
Pomt1	150.404327211723	-0.216650164955368	0.466655738081851	-0.464261225729036	0.642460600404842	0.925302327260204
Mpp4	16.0548687235591	0.39058801969115	0.966121328637036	0.404284646362352	0.686003414554404	NA
Chst10	52.7119390225123	0.407345566124458	0.646092982095548	0.630475144310138	0.528383760021198	0.888921355592015
Abcc10	92.5120040390422	-0.301150127757451	0.490725311115568	-0.613683706415805	0.53942435737197	0.893599709810881
Chd6	1942.19031939996	-0.0462662542136364	0.324618711634091	-0.142524914786143	0.88666540109677	0.983409366892058
Tyms	867.171754349543	0.134996191822642	0.361819604049444	0.373103586184329	0.70907134970284	0.939822994101128
4930447J18Rik	2.92316663360991	0.699159480493722	2.1458388963843	0.32582104913458	0.744559752112656	NA
Fam131b	17.3119505829838	1.31358939024676	1.13392243771956	1.1584473034051	0.246681544701963	NA
Ahrr	20.8320065168805	1.07172043409527	0.880975791677175	1.21651519170005	0.223788727523349	NA
Zbtb17	309.392613513995	0.0401864085930944	0.376756947234244	0.106664014792829	0.91505553172641	0.989598735972383
Gm21992	2482.86094320906	-0.685191711745876	0.35704421367134	-1.91906684245161	0.0549758750893694	0.549730610463929
Sergef	673.633727186765	-0.0501706775713257	0.332173208607289	-0.151037700426466	0.879945976380908	0.982347641717145
Armc3	4.31160521666277	0.297877078075618	2.00980490379141	0.148211937145584	0.88217551138398	NA
A730082K24Rik	297.101864874511	-0.260328255130862	0.564415480058325	-0.461235143841131	0.644629910270446	0.925302327260204
Mettl26	2.75375294202514	-0.334997541335561	2.18348870408963	-0.153423070478046	0.878064652650785	NA
Acbd6	639.090199929011	-0.276074778320288	0.348744431143857	-0.791624908288234	0.428579418839327	0.853373013038138
Ccdc88c	1675.44710499748	0.355745157686254	0.369806038215992	0.961977688094087	0.336060811823456	0.809016338859034
Nudcd2	350.8982770415	-0.426977106243529	0.377804819647614	-1.13015261859756	0.258411920958443	0.77077918434088
Zmynd19	417.499260532303	0.0559924457258846	0.372100704717105	0.150476591460512	0.880388617752781	0.982347641717145
Tmprss13	5.29538369436974	0.171605116222276	1.59123849110066	0.107843743839792	0.914119642648832	NA
Odr4	162.074193619936	0.506338546524463	0.412112152926416	1.22864259869296	0.219205836469816	0.739508900535334
Elovl1	28.8293035826335	-0.0707401401409202	0.77159216063386	-0.0916807398390459	0.926951700316014	0.989598735972383
Nfatc4	76.2359263292541	0.0775679149703289	0.595042388401822	0.130356956886152	0.896284019369338	0.984144854112896
Camta2	64.2562564177719	0.0455167962404122	0.580868273066629	0.0783599283192236	0.93754174804812	0.989598735972383
Ephx2	556.362819690061	0.284946256889193	0.378808773138667	0.752216625101461	0.451920797361275	0.860906659149259
Hdac9	72.1896119834584	-0.642134288631263	0.656779073763321	-0.977702113667928	0.328221676083846	0.804749569381352
Styxl1	11.0304355830216	0.51566336369535	1.19057705917811	0.433120527327584	0.664927210675669	NA
Pex5	275.662901290654	-0.196010475171314	0.403555533734937	-0.48570880284362	0.627173641479977	0.92181450505137
Coq3	171.97543381832	-0.860464226225123	0.448472027456365	-1.91865751606736	0.0550276914259674	0.549730610463929
Chrd	7.72013916128597	0.103109166479759	1.33135303652615	0.0774469007475262	0.93826803139307	NA
Dync1i2	449.259315264722	-0.711369957625746	0.363850522235651	-1.95511594501717	0.0505693866586327	0.535648364520963
Dennd2d	8.74658344121865	-0.846716799691643	1.30919220065293	-0.646747512908618	0.517795367131099	NA
Gm15290	34.9066710964354	-2.23574051805498	0.76644026180612	-2.91704471890144	0.00353365106278383	0.216099356983173
Sh2d3c	13.6486656274436	0.646479466316225	1.02755628623031	0.629142631872655	0.529255682461113	NA
Pard6a	16.2963098539414	0.835469758251337	0.9592866128565	0.870928195029774	0.383793360788773	NA
Srgap2	2015.45977987711	-0.296005044352906	0.315272714438425	-0.938885703699925	0.347789430034556	0.815174413872905
Nrip1	699.356921725192	0.265384359876069	0.328795064086443	0.807142165024405	0.419584581814966	0.849988693933982
Tes	51.0686870334043	0.626300961677828	0.65432552259114	0.957170307521652	0.338481301338562	0.811043023795924
Dnph1	64.0084984812394	-0.0297926100587494	0.573782038901887	-0.0519232182934254	0.958589873704217	0.993323466810416
Fbh1	296.982119280281	-0.385836553284971	0.368221908203592	-1.04783703709351	0.294713695173461	0.788288974424956
Rpl15	474.662136586683	0.32671464537954	0.368229968648304	0.887257076274485	0.374940509491266	0.827111095865814
Sh3tc1	671.59493429266	0.865858990044362	0.383481951628685	2.25788720008067	0.0239526928304571	0.432291836415746
Ghitm	1009.80000917124	0.167426974104602	0.345771338277956	0.484212991563842	0.628234717770983	0.921896420493783
Atp2b1	1609.46314082706	-0.0843101707893665	0.348120094623519	-0.242187027096339	0.808635246758087	0.967744880122561
Lrriq1	20.5046187581448	-0.328426602544425	0.932565565622747	-0.352175347933964	0.724706763642367	NA
Sgtb	172.710904357911	-0.186384166950882	0.424187915187883	-0.439390563185489	0.660378563138213	0.930439469436052
Zfp532	1287.25406430433	-0.306342497310532	0.335637948785784	-0.912717106092347	0.361391344828661	0.818752362268926
Tnks2	1434.11621862004	-0.112810703967557	0.311833534893616	-0.361765786370741	0.717527061366679	0.943439010821114
Mbtps1	2420.49638547333	0.293215780267829	0.314311612782532	0.932882427321261	0.350880676363322	0.815734682433726
Cyp4f16	200.77882762196	-0.601745514199381	0.395011408683273	-1.52336236617882	0.127668071968252	0.669271485500305
Toporsl	4.91385766273845	-4.03379403124621	2.10189912509459	-1.91911875459993	0.0549693064750669	NA
Prpf38b	842.881436751206	-0.254738986328706	0.336266305592537	-0.757551327897184	0.448719627248832	0.860375206572277
B4gat1	3.66125813010039	1.02391143768667	2.02535808516717	0.505545881089051	0.613175481752299	NA
Rcor3	13.0912183321287	1.41609005739396	1.10541093407828	1.28105305795146	0.200175030399142	NA
Man2a2	45.9162260575005	0.248353604579322	0.673151405471135	0.368941671310187	0.712171201813468	0.941380729574321
Gm1715	17.658439814196	-1.45205940345076	0.963264098217086	-1.50743644047193	0.131698824137775	NA
St6gal1	186.666581340147	0.58668088064892	0.424906637486305	1.3807289152263	0.167362327189139	0.70545313098593
Fam227a	15.6931675766486	-0.606093547320772	0.974172613219306	-0.622162375636737	0.533835103183369	NA
Arap2	236.725188808886	0.0676032879161501	0.385099696285373	0.17554749735781	0.86064945268051	0.978987646872939
Diaph1	975.468183556544	0.0966348277000663	0.337754544699525	0.286109629660306	0.774794156312077	0.956524260118044
Gfra2	43.2321435916342	0.924619314764507	0.64284174232217	1.43833116907508	0.15034011214339	0.687727114386512
Crim1	228.913211905056	0.23361462534466	0.419692545409975	0.556632772965874	0.577778357348977	0.907539185113641
Pde4b	65.785810738115	0.178382705786957	0.579356745831256	0.307897866160193	0.758160049529779	0.951463788286524
Fbrsl1	2377.4456867068	0.364758796413639	0.334208537788275	1.09141076654576	0.27509217700742	0.777838319725423
Phka2	550.809114113186	-0.178100442845614	0.362918100225587	-0.490745550400789	0.623606425328491	0.92040310566754
Eif2ak4	166.326918764362	-0.00112481769973	0.408560008404594	-0.0027531272679437	0.997803325034009	0.999724645804494
Cpq	305.053266039382	0.1491845479549	0.428777149045081	0.34793026700967	0.727892553934078	0.944894071872473
Cdadc1	80.8640774758456	0.0395767494963421	0.503867571605597	0.0785459349372871	0.937393792264656	0.989598735972383
Axin1	432.008884499156	-0.182013991282649	0.352752476023019	-0.515982179160582	0.605866855897092	0.916781594595859
Arrdc1	64.5529358342832	-0.159478134432137	0.597435962111751	-0.266937621010344	0.789517189897923	0.961832612067575
Septin2	749.761211736398	-0.5685928670777	0.366829222607773	-1.55002064185508	0.121136561666574	0.661826555324437
Mettl14	361.98070589649	-0.394623334784443	0.364012555187832	-1.08409264779567	0.278323722364439	0.778772815304505
Pcnp	724.607615263806	-0.648282465515524	0.387763462324267	-1.67185031211991	0.0945538428439811	0.626341404213062
Kcnc4	6.41468506967989	-0.596163059748695	1.52290343433518	-0.391464781224917	0.695453716296165	NA
Paip2	437.387651131758	-0.321550448462001	0.363123457798819	-0.885512741069318	0.375880150886289	0.827111095865814
Plcb4	1450.19604708717	-0.271509439864997	0.354075282448793	-0.766812746677008	0.443192856610943	0.859317770955338
Pak1	670.382416673018	-0.336459524973936	0.350868606570345	-0.958933112491159	0.337592442310564	0.810236501286997
Zfp948	307.575030068676	-0.549072330377604	0.41173073344445	-1.3335713994051	0.182344361376539	0.710131854042261
Kcnj9	6.67748962355726	-0.568953250880073	1.53879042697147	-0.369740570845532	0.711575799465315	NA
Kcnj4	25.6779118081755	-0.564064713983784	0.826861634550482	-0.682175457675496	0.495128011400682	0.878048327577331
Kcnj3	8.21085976845416	-0.0837029862159892	1.34375799624235	-0.0622902237233593	0.950331713698085	NA
Ppfibp2	436.495897330099	0.456205025295787	0.34764597342965	1.31226897523122	0.189429396256905	0.716903420571532
Uspl1	984.411247362422	0.0796479064350227	0.317641184800987	0.250748046053678	0.802008911659259	0.965922454300752
Ptpre	33.4839932333076	-1.09702532611101	0.744335079615108	-1.47383262747509	0.140526661129256	0.681611987284683
Amer1	233.481787911817	-0.246194011831176	0.392057898934362	-0.627953199005419	0.530034599280174	0.890220601956852
Nr2f6	55.1355541978719	-0.062628093961038	0.630007859981715	-0.0994084327183721	0.920813987589143	0.989598735972383
Epn2	1248.44104490545	-0.394763602041956	0.334538380237562	-1.18002485024776	0.237990331459738	0.755900998257629
Ehbp1	1277.01051337931	-0.659200544893434	0.330555253378078	-1.99422195883078	0.0461278034348809	0.520079852037213
Ppp3cc	4.81770694288194	1.55156765708448	1.74644398611527	0.888415356816414	0.374317367782521	NA
Apoe	327.733402467764	1.17935621890305	0.441626942600161	2.67048068208741	0.00757427298096194	0.299560838502219
Tnfrsf8	22.9143744383394	-1.77521884908255	0.89617531153809	-1.9808834568716	0.0476043447041698	NA
Kif2a	609.871929232019	-0.285908386777894	0.359049667334136	-0.796292025280793	0.425862319686992	0.851528984012729
Tctex1d2	30.8098584005238	-2.02001521379417	0.750389897263802	-2.69195417097151	0.00710347057628149	0.29391911733555
Gnrhr	3.57799033207804	1.50255588286373	2.00612422130246	0.748984468114448	0.453866566959674	NA
Srsf5	550.326793419833	0.448328768179145	0.36096151342702	1.24204036026625	0.21422167119203	0.735900682534135
Sytl3	43.3458673245809	0.455635154991751	0.649877514466829	0.701109278054592	0.483234820606491	0.872706106237529
Zfr2	48.0988120096179	1.47449765084078	0.669569770669747	2.20215684075147	0.0276542315348826	0.442673912881545
Gm6936	2.35370738582922	-0.453253190029419	2.53650580742278	-0.178691958324333	0.85817958388261	NA
Gm12866	37.5351922042282	-1.02222094663259	0.745991628595964	-1.37028474241262	0.170598033961626	0.707051241471145
Gm10778	369.01183972291	-0.17256636538675	0.371944564643061	-0.463957217797641	0.642678397473307	0.925302327260204
Ercc6	384.812968622633	-0.14935046030469	0.362126071326756	-0.412426699236265	0.68002669700764	0.93352642243036
Eif5	547.070452366454	0.586874739601045	0.341638582278455	1.71782336669079	0.085828838075189	0.614832727957317
Rin1	17.7733695311715	0.728087763619541	0.931188309458612	0.781891005529105	0.434278631430127	NA
Plekhg4	2.523121077414	0.682749602723965	2.29743957667595	0.297178480624853	0.766330250108561	NA
Palb2	439.712849355368	-0.551714362429726	0.398899205211307	-1.38309215767294	0.166636610018507	0.704950253990212
Rars2	248.966257115035	-0.856585733139649	0.420609797594357	-2.03653300051216	0.0416968628247172	0.508586546145833
Tmcc3	41.408061753696	-0.0249053743590524	0.695819124108892	-0.0357928856740575	0.971447505843523	0.995373803044929
Ano2	17.429531769181	0.508235126943371	1.20896274481854	0.42038940333075	0.674201007962151	NA
Dpysl3	67.7821342352208	0.608918234752441	0.534358471242122	1.13953135867202	0.254481596560917	0.768163837560073
Eif2ak1	205.501642741351	-0.199599206226328	0.398714471571411	-0.500606876494019	0.616647821961964	0.918874403989798
Mmp28	4.03188950422047	0.633522730611388	1.94901464253377	0.325047701944296	0.74514496924981	NA
Rab3d	8.60103272071937	-1.14059481568834	1.32495291078787	-0.860856870007627	0.389316878534444	NA
Tnrc6a	1227.40755352141	-0.365645933144637	0.33697526901559	-1.08508239851786	0.277885162324985	0.778772815304505
Capn5	389.734424093624	0.509458244247916	0.453056137129487	1.12449253524251	0.260804135520297	0.771795815828782
Nptn	794.222922476877	-0.44636604533894	0.372817629283312	-1.19727719474268	0.231198530196711	0.751492922281131
Slc25a44	213.1002128004	0.738268137892786	0.464618275708188	1.58897782651251	0.112065398838783	0.649212767387203
Slc25a45	4.56848001160007	1.02005326943154	1.71801438365707	0.593739656160616	0.552686254994751	NA
Slc10a1	302.860441808195	0.589749384005077	0.371713890493816	1.58656805432158	0.112610507446842	0.64988498628639
Lpxn	20.5598105804834	0.813403039021359	0.901823362841937	0.90195383324076	0.367081392600176	NA
Poc1b	443.733374032517	0.116066587187687	0.347902973520249	0.333617692350455	0.738668065890431	0.94655207470956
Acd	63.8569542562884	0.630644279602388	0.570157608703437	1.1060876325697	0.268688591173804	0.773501694591116
Tesc	16.5752966690128	-0.141344097582349	0.984627826992172	-0.143550785086102	0.885855205824418	NA
Alkbh2	127.680951679689	0.8551606761034	0.462886694173408	1.8474514106103	0.0646817440575013	0.56884110043361
Dhx32	464.331501557423	0.182765114775829	0.359833025153372	0.507916455689215	0.611511933857062	0.917964803438233
Wsb1	697.861758072458	0.0683920085037726	0.333484833216881	0.205082815443346	0.837507422371445	0.973821811686893
Mtmr14	297.462881975411	-0.375655069208093	0.372363299440871	-1.0088402100104	0.313051273420712	0.798269017139119
Ap5s1	20.6585645885649	0.0746187461560924	0.866229962195753	0.0861419593094493	0.931353568863599	NA
Glis2	214.612235681801	-0.249036022679864	0.525849449148022	-0.473588064194706	0.63579368857254	0.92422857550447
Gm13483	18.8158581350539	-0.261963581499341	0.930652370121391	-0.281483817061757	0.778339338636155	NA
Cyp4f37	7.06000486253302	-0.0750303324123357	1.3825212359799	-0.0542706545546519	0.956719529358449	NA
Tmem9	193.834907348933	-0.0962852534480982	0.416070040375307	-0.231415973525145	0.81699165685125	0.969289905771207
Bmp1	5.21347380200756	0.167376843049635	1.58068309533024	0.105888930895833	0.915670476556092	NA
Nsmce4a	468.04606467238	0.13819464716457	0.341579628026528	0.404575202458612	0.685789789259346	0.935515558576605
Satb1	96.2576655273814	-0.52931517488474	0.526769113046826	-1.00483335445237	0.314977100037912	0.799129359195243
Dbn1	16.0920161610305	0.850784795293405	0.976633290692136	0.871140481695496	0.383677452902051	NA
Psma2	347.839606330871	0.198644989295674	0.379855631623922	0.522948648797035	0.601009988795428	0.91565033071017
Syt14	719.758633280893	-0.925670844227807	0.416904873913873	-2.22034066317737	0.0263956516205977	0.437572170678183
Cd79a	5.78960155573324	0.277235457008713	1.54441342880318	0.179508577067704	0.857538383191175	NA
Utrn	5209.97961099733	-0.126517276163517	0.337636934393131	-0.374713970173078	0.707873201356815	0.939614877781339
Usp24	2018.10400794033	0.273990501119322	0.317250085799206	0.86364200794176	0.387784580002379	0.83681536718299
Foxred2	107.539741213994	-0.132377764790715	0.470419004731078	-0.281403947245693	0.778400590931742	0.958411139157225
Homez	18.142978851711	0.336010781026586	0.974789490643047	0.344700865419596	0.730319267458982	NA
Hdac7	115.098443197098	0.400087153533319	0.57113040430516	0.700518043720798	0.483603840734131	0.872770590728535
Xylb	69.1982730303873	-0.000196417692166478	0.544755321189443	-0.000360561309869559	0.999712313703866	0.999892979162202
Pmm1	809.024459189983	0.548289432892793	0.368977496813479	1.48596984268111	0.137287097984901	0.67805586207413
Sh3glb1	202.889428968229	-0.709864278274058	0.459362858768478	-1.54532362537354	0.122268003671087	0.664734860164282
Foxp1	585.771456262007	0.0425745631942118	0.370080586785864	0.1150413307652	0.908412362285023	0.988232692211694
Eps8	578.393435211194	-0.0126699158581696	0.345401253916328	-0.0366817309274704	0.970738775446999	0.995373691812126
Cast	493.568636737984	-0.204961745711794	0.361190483090143	-0.567461645052927	0.570400578083863	0.903903221017935
Kcnq2	59.8743202207985	-0.743059105570105	0.563937621361643	-1.31762641367314	0.187628738969464	0.714714930852908
Ube2h	568.069039874893	-0.0304291149790214	0.34647658024192	-0.0878244496576793	0.930016204830234	0.989598735972383
Spx	4.55441410233918	-1.22390229495779	1.75544858100632	-0.697202019016806	0.485676375594686	NA
Stk40	447.521871206654	0.169483435914193	0.370268837704125	0.457730758454008	0.647145887036779	0.925473932225995
Ppp1r36	4.40359547742514	-0.756279494532264	2.02071964635647	-0.374262454416129	0.708209062631195	NA
R3hdm2	993.63510445057	-0.149842771381095	0.321759810044562	-0.465697600207876	0.641431970354738	0.925302327260204
Trim43c	9.91179741261028	-0.664585515841307	1.23464856490533	-0.538279097981427	0.590384379442589	NA
Tro	12.2668955503357	0.58650933817892	1.08120328947958	0.542459816655963	0.587501782165668	NA
Pola2	624.100730908716	-0.422179123237349	0.339696910854717	-1.24281119358753	0.213937416704344	0.735900682534135
4930432K21Rik	123.848849665203	-0.27594245064097	0.454644463859977	-0.606941187182157	0.543889943359642	0.895071635576909
Mmp19	6.50354677456265	-0.237279106274141	1.45180102749437	-0.163437758880537	0.870173775266477	NA
Grwd1	120.545218494446	0.641144507152165	0.461616156243047	1.38891262465821	0.16485932108924	0.702328293391418
Igf2bp2	1487.49147759543	-0.777151777216621	0.351733613075024	-2.20948964877819	0.0271406016063101	0.442199502969039
Gm18905	6.23901426633588	1.16902861730012	1.55540662584383	0.751590354493896	0.45229744562686	NA
Smtn	92.7556915559281	0.340300287717833	0.542544660473972	0.627230000605929	0.530508480463439	0.890300995678403
Mapkap1	1053.86402221013	0.0606809980255853	0.317434502452168	0.191160688446993	0.848399701688412	0.974318893933592
Rce1	34.9139124433667	1.11933736512948	0.705048689410517	1.58760293004068	0.112376155236596	0.649212767387203
Large2	32.5677502477316	1.03798011010008	0.783208265227439	1.32529258970302	0.185074125836415	0.712835390843364
Plekha7	3099.96565057025	0.333301718282508	0.318425218098458	1.04671897619444	0.2952292090205	0.788288974424956
Elf2	444.81830594706	-0.14657457505331	0.342047527190463	-0.42852107792521	0.668271791088899	0.931523263667825
Coasy	43.2646633329876	0.135461668147864	0.645054537332308	0.210000333782752	0.833667412523108	0.972480196987911
Csrp1	293.307133499468	0.35001877016137	0.411943063220339	0.849677543845794	0.395504386687799	0.84035992872932
Pcx	186.646244575571	-0.0824749726002528	0.398520687306901	-0.206952801265092	0.836046719573958	0.973409186805948
Rfx8	5.34368609932591	-0.319827527114634	1.65113538625724	-0.193701576367771	0.846409557459392	NA
Lrrc57	13.0026497834556	0.524234693625543	1.12236364185989	0.467080965627883	0.640441951861666	NA
Mindy3	836.181362512378	-0.617312539608581	0.418936485414296	-1.47352298284096	0.140610071346746	0.681611987284683
Tcea2	6.2729149099515	0.155511200275915	1.49515292268115	0.104010230603736	0.917161229760329	NA
Stam	896.176941291693	-0.259306390373447	0.353956409857657	-0.732594136316748	0.463806008517934	0.866855115781863
Fgf13	317.064288228041	0.483417650890821	0.441877369540819	1.09400861916321	0.273951198022157	0.776932055062069
1600002D24Rik	14.5693994390667	-1.77971126175425	1.29697798988571	-1.37219850732478	0.170001649980135	NA
Pde1c	22.3169757181131	-0.918152643694858	0.940424132217246	-0.976317612703241	0.328907094546914	NA
Eda2r	998.738899545249	-0.309633482187155	0.338948974813706	-0.913510602465567	0.360974059947457	0.818752362268926
Nxt2	91.419735452561	-0.275827104874526	0.536779760643366	-0.513855262620054	0.607353187632076	0.916786094899693
Phyhipl	41.9254211208613	0.0564806126972002	0.635648674358626	0.0888550782461547	0.929197084643163	0.989598735972383
Rab26	63.7661155707229	0.84853938329038	0.703334920157595	1.20645137753184	0.227643496131287	0.74724237730337
Tmeff1	1464.44018576421	0.0573721051763931	0.330057270963716	0.173824697177176	0.862003234319216	0.979579207517741
A230028O05Rik	5.3842453992525	0.511149456350418	1.73755411265508	0.294177575609057	0.768622214979419	NA
Arntl2	4.30279736218262	0.12172476068402	1.73556997345252	0.070135323003933	0.944085952221808	NA
Erg	11.7738376797969	0.5339733145623	1.18587712706826	0.450277100699627	0.65251064848816	NA
Adra1b	10.7220542851424	-0.567100647812059	1.24708141332487	-0.454742282061681	0.649294658274078	NA
Chfr	312.429128400182	-0.100245149473692	0.401114682706472	-0.24991642987811	0.802651977112505	0.965922454300752
Mlst8	98.0068441447754	0.62174744227682	0.587506900163473	1.05828108930094	0.289927311764671	0.786735745984397
Psma4	260.250157190545	-0.0299177725318306	0.377245515998956	-0.0793058399981444	0.936789361287913	0.989598735972383
Dnajc14	101.403092313158	0.238019286142245	0.483410579154334	0.492375004615394	0.622454265916312	0.920350068257587
Becn1	272.733674622702	0.173917991222656	0.423892502432707	0.410287962689941	0.681594721148728	0.934229486380091
Mier2	198.596776776053	0.330061638473335	0.461007398997909	0.715957355979078	0.474017680863026	0.86920310887792
Zfp653	198.095565756672	0.204552095192742	0.411018767242172	0.497670937425153	0.618715995586618	0.919517636298104
Ndufa11b	5.14555427680016	-1.44328583209594	1.67854965203053	-0.859841012358502	0.389876688285125	NA
Itgav	209.270751671837	-0.177473108788954	0.399839151328787	-0.443861258206348	0.65714289598422	0.92950067554146
Sec23b	258.881848685849	-0.543845466082177	0.391410253961792	-1.38945124860031	0.164695575643161	0.702328293391418
Cd180	26.3111900996607	0.605686757748553	0.808326981987062	0.749309093035134	0.453670928449272	0.861971620285583
Gna13	1472.16830713366	0.204384600108901	0.331986744570398	0.615640845460207	0.5381315870825	0.893576138226252
Actr6	174.433938457686	-0.391932174021424	0.445907624557306	-0.878953739377144	0.379426359069517	0.829216174154655
Rnf146	455.973291256301	0.025693238512091	0.362677559347644	0.0708431990065942	0.943522550337767	0.989598735972383
Cdc42ep3	134.66673474947	-0.239740876282391	0.448993213043366	-0.533952116241088	0.593374663426128	0.914644777811421
Sox13	324.472763508673	0.0319463119428487	0.413685549984515	0.0772236592359693	0.938445620495665	0.989598735972383
Stpg1	28.8260625036585	0.335271913366912	0.790660744024106	0.424040166279825	0.671536520541485	0.931523263667825
Ttc30a1	28.7315444967773	1.01284049711276	0.749551653933205	1.35126177335207	0.176611592680741	0.708069344676519
9430065F17Rik	8.98387396214076	0.0924403859508224	1.28566361260353	0.0719009117506454	0.942680764457503	NA
5033417F24Rik	6.62387661831627	0.0169347712883225	1.4629188220145	0.0115760157251942	0.990763882057391	NA
Slc35a1	148.259014283508	-0.409327668476483	0.435714085295979	-0.939440982722484	0.347504379783567	0.815174413872905
Lpin2	291.724408007837	-0.377342944623024	0.369407309402606	-1.02148207417241	0.307026097739947	0.797443815131585
Cdc40	393.828466676276	-0.115875008863468	0.364793400403154	-0.317645573454475	0.750753800485564	0.949853516736173
Lrmda	77.0592683193305	0.205422670012488	0.611754854100132	0.335792464310981	0.737027373173639	0.94655207470956
Aldh1b1	37.0651764633638	0.283730172195703	0.667890548911858	0.42481537230608	0.670971270606857	0.931523263667825
Shisa5	107.632787441747	-0.0760434543765608	0.497526649217939	-0.152842977348235	0.878522104865911	0.982347641717145
Slc22a22	12.7290261141731	0.880810697743679	1.1932919324229	0.738135131740354	0.460432336902759	NA
Gria2	3.80866489255925	1.3119049190676	1.93849144059238	0.676765907548552	0.498554492172044	NA
Mtdh	1184.47760639196	-0.0517910915167823	0.328276108811877	-0.157766861878035	0.874640511968099	0.982305034637871
Usp15	1183.0247229192	-0.297533357552775	0.350411570333853	-0.849096841377986	0.395827407858176	0.84035992872932
Itga7	5.53165216171135	0.612656705892352	1.57186236176565	0.389764855240991	0.696710433953951	NA
Plekha1	559.342989418035	-0.728839714282412	0.335989194148465	-2.16923557952389	0.0300648032200764	0.457754204735937
Lag3	11.4744949974694	0.878959696224144	1.15950194932264	0.758049347599297	0.448421441203252	NA
L1cam	6.77020878169054	0.837858005410781	1.43080584088992	0.585584697424533	0.558154634245034	NA
Plek2	66.9322317280004	0.130292517228849	0.549192786546748	0.23724367912425	0.812467752351384	0.968865556533316
Abl2	943.91262877698	-0.284637444862264	0.340596641213393	-0.835702442185657	0.403322321035304	0.842694924846466
Clmn	238.009229945627	0.416026577061118	0.413609818889536	1.00584308703809	0.314491057091579	0.798967526037798
Slc37a3	335.568975887401	-0.147763077920814	0.364574908812752	-0.405302379151678	0.685255257894804	0.935515558576605
Klc1	643.157921313188	0.32146418000401	0.370070273664851	0.868657125092785	0.385034699021495	0.834207470049127
Higd1a	156.257647367861	0.321963227668065	0.419430314278505	0.767620309518876	0.442712792859543	0.859317770955338
Ythdc1	643.399341750696	0.0401052059964259	0.345024407735713	0.116238750352834	0.907463326547724	0.988232692211694
Adck1	333.536695885292	0.0828482308917728	0.367836985762298	0.225230833490221	0.821799703958202	0.97010071823356
Slc4a2	30.785961745783	0.667770040677252	0.72622074048606	0.919513866032403	0.357826856328718	0.818752362268926
A530072M11Rik	57.0372198038918	-0.389035870039277	0.610004210473771	-0.637759319295722	0.52363036464584	0.887877528533212
Slc10a7	6033.00997363695	-0.0535212139191116	0.341480193369969	-0.156732996402885	0.875455281083415	0.982305034637871
Cyb5r2	150.865354507361	0.617212530063324	0.431064783663455	1.43183241464977	0.152191788131921	0.689400830572331
B130034C11Rik	46.5787017543773	-0.481004711128684	0.626406019059944	-0.767880091335223	0.442558426216483	0.859317770955338
9630028I04Rik	2.04774874306076	-2.99541714221772	3.02555963778564	-0.990037381781711	0.322155847866257	NA
Ypel5	145.439204536536	0.360447517404472	0.448660879129345	0.803385216254964	0.421752117222822	0.850039131020827
Zfp574	140.843470970791	0.630617397505809	0.466358748329196	1.35221522007488	0.176306476158121	0.708069344676519
Shoc2	760.467838155499	-0.501652205979174	0.343624037229831	-1.45988682870764	0.14432117971614	0.682389413995457
E030044B06Rik	16.0865076459102	0.999697811115225	1.04070534578257	0.960596402398115	0.336755138286546	NA
Clip3	13.7832888441956	-1.44981014267349	1.05581336852774	-1.37316895759252	0.169699827652631	NA
Cdh1	3214.35166315015	0.357002309559451	0.353882000352017	1.00881737190456	0.313062228150774	0.798269017139119
Islr2	4.49080612043813	2.2845211416796	2.02093754512448	1.13042639402243	0.258296597643582	NA
Slc24a2	16.5912186202332	0.38118007840089	1.09633820226691	0.347684754223396	0.72807694754109	NA
Kif21a	128.177189688191	-0.0382547943590795	0.50573037936297	-0.0756426663695113	0.939703390827876	0.989598735972383
Abhd14a	65.2685305348547	-1.36139076838614	0.607178741043706	-2.24215815930246	0.0249511522491539	0.432611364869329
Zfp78	142.706548626319	0.263933831226221	0.429882944864585	0.613966742293908	0.539237304444837	0.893599709810881
Ipo7	2377.88024361337	-0.475426802557776	0.324149330722736	-1.46669068079748	0.142460219138002	0.682389413995457
Wdr70	1847.24580414592	-0.0893210111371745	0.333432893798001	-0.267883021737162	0.788789362914411	0.961647035252483
Cacna1d	37.7508417099604	-0.0334216363329373	0.849793496825504	-0.0393291269676544	0.96862798461325	0.994733987723525
Cyp26c1	6.55710723429956	0.752115244164501	1.44156966717909	0.521733538994522	0.601855869397686	NA
Pls3	339.54383895284	0.10280054600228	0.400141018736781	0.256910791917346	0.797247639393842	0.964253828920909
Ddah2	67.5199714697679	0.932751785283743	0.624462949827886	1.49368635167359	0.135257617478128	0.676699085023232
Men1	45.9803067615521	-0.0488216979594698	0.621557615083585	-0.0785473410263093	0.937392673823414	0.989598735972383
Taf1a	298.537430787832	0.160977572003086	0.385740507335952	0.417320890447439	0.676443710319411	0.931523263667825
Tk1	542.901300903881	-0.37741777376731	0.368871129612132	-1.02316972912509	0.306227602688391	0.796623580295605
Trim2	456.129288855724	0.282561103821441	0.34957102098001	0.808308145879174	0.418913214358989	0.849988693933982
Ank1	22.2810112680684	0.0769384850883933	0.960445508404899	0.0801070799072944	0.936152091894883	NA
Ildr1	567.897757979024	0.417672357314527	0.337717777160385	1.2367496932688	0.216180023735633	0.736762509815351
Pars2	97.4230099001765	0.372717718368182	0.494337948986754	0.753973509685313	0.450865128435213	0.860498798680499
Clip1	192.533375669384	-0.00914683824527575	0.487239368177126	-0.0187727815991064	0.985022367133477	0.997914386033357
Arhgdib	2.98997871349669	-0.225911241910766	2.08373836947159	-0.108416318104299	0.913665457455936	NA
Bub3	331.588259734789	-0.229060074801854	0.357544231906824	-0.640648217369498	0.521751264807026	0.887162789313272
Mtch2	558.762684762016	-0.285388965379787	0.371184743276998	-0.768859632699975	0.441976643536726	0.859317770955338
Atf3	130.391502968534	0.997419589893124	0.555389771704144	1.79589117536801	0.0725118261943895	0.581197251372699
Mns1	56.0214266402636	-0.852873066357401	0.578331931643123	-1.47471204630577	0.140289976046421	0.681591396727092
Cdr2	150.959160018806	-0.102677761316443	0.453825729957952	-0.226249316727714	0.821007515676424	0.969956695193146
Lmna	97.5428581556863	0.279539379845215	0.538035352404566	0.519555784942214	0.603373222088722	0.916402057532939
Ap2b1	1029.82486677118	-0.0634437702121729	0.316840160714895	-0.200239041884788	0.841293634427218	0.974318893933592
Blzf1	121.82913094699	0.5202326738739	0.447030877102683	1.16375109756547	0.244524895282857	0.760293838732006
Stoml2	104.048204658784	0.77923563785159	0.470285761728067	1.65694073957988	0.0975314567261685	0.634642835119869
Cic	310.345088689641	1.06305070223713	0.428568421254039	2.48046904418792	0.0131209656261383	0.368619209430775
Aven	300.226205636142	-0.620504501130928	0.410941018253202	-1.50996000294282	0.131053630371171	0.674712853292322
Tspan17	28.7974568958129	0.0714920842068007	0.773934161376083	0.0923748915278339	0.926400187776036	0.989598735972383
Lrrc2	365.433897058875	-0.535798460892946	0.393756086170391	-1.36073696308808	0.173596829086487	0.707051241471145
Ctbs	32.8995018655236	-0.289697165494331	0.726670271275168	-0.398663846514552	0.690140910386346	0.935515558576605
Zbtb14	105.980548545172	0.633642599267937	0.476541096059035	1.32967041984022	0.183626884985234	0.710935988073296
Rsrc1	2306.66845164834	-0.796671750766795	0.420049176798687	-1.89661543164649	0.0578787123996393	0.556638007090393
Zfp638	970.977055884848	-0.809010855008655	0.371708531871814	-2.17646565962507	0.0295204587632416	0.457649801190926
Glp1r	16.2399993862746	0.586138414745767	1.06876176217517	0.548427568696733	0.583398350940583	NA
Yeats4	349.65901350499	0.517978206849233	0.355770048834734	1.45593539575854	0.145410479684485	0.683134661030039
Slc25a39	308.339434771148	0.870156227907068	0.392006357918892	2.21975029314986	0.0264357227955791	0.437572170678183
Tcirg1	4.05151647410572	0.0166456530231656	1.86195003163464	0.00893990318770909	0.99286708428424	NA
Crb2	13.033577090157	0.337984158553332	1.13521779252036	0.297726269602378	0.765912091915385	NA
Mgat1	147.048066015235	-0.17139365530715	0.467052347838669	-0.366968833579985	0.713642265818174	0.942174186061994
Ubr5	3614.81471703509	0.0340349448627973	0.310772600153824	0.109517199540599	0.912792280561239	0.988722331518944
Tax1bp1	579.576583848858	-0.221376173789399	0.341104677056064	-0.648997767195708	0.516339819407126	0.885803294074586
AA465934	179.292400427537	0.280195274828529	0.456246031652133	0.614131971326745	0.539128122803499	0.893599709810881
Cbln1	4.7203732355987	-0.56903880590379	1.76982645298459	-0.32152237579237	0.747814558262734	NA
Adar	773.798241087594	-0.15577441406163	0.322753278414257	-0.482642391200415	0.629349674220643	0.922196391838535
Trpv4	24.8782222403354	0.396897884566258	0.830414034784943	0.477951802282634	0.632684509994478	NA
Rsrc2	1130.17907707611	-0.264246018663151	0.331913394400986	-0.796129421471656	0.425956814931654	0.851528984012729
Il12rb2	564.498268471726	0.154090080356075	0.439813282588314	0.350353403265246	0.726073491728727	0.944763158064297
Pdcd6ip	704.98614125447	-0.249401943991945	0.328475607532268	-0.759270820337687	0.447690568991333	0.860375206572277
Endov	152.002490043154	-0.169954111503185	0.429209514727888	-0.395970046495669	0.692127125466516	0.935515558576605
Ppp1r8	422.891750983172	0.336793929433374	0.359202624422898	0.937615447477516	0.348442069904991	0.815174413872905
Rbm20	182.619062998547	-0.435610997825471	0.441942457322178	-0.985673565886674	0.32429332513974	0.802010225026223
Hdac5	197.926218824733	0.303095868189016	0.473785968409646	0.639731626511473	0.522347090556019	0.887605149733585
A930001C03Rik	47.8202730567672	-0.0885327046056416	0.710554880561917	-0.124596575194345	0.900842939868	0.985549716742154
Btf3l4	391.561152639257	0.0603260362460569	0.368672389355189	0.163630469728334	0.870022056617796	0.981714000072515
Plec	311.077496165234	1.38925108111958	0.521951798022319	2.66164631750186	0.00777595366591548	0.300041354756429
Ctf1	9.91552542787709	1.06576787287805	1.25785385392697	0.847290700386831	0.396833108840151	NA
Rprd1b	413.085047308841	-0.28299998744137	0.365323559579516	-0.774655726466423	0.43854311889669	0.859004385607408
Srpr	239.556123033269	0.534732928252287	0.396341249602508	1.34917303911357	0.17728139244534	0.708677404470012
Fbln5	13.0221913616007	-0.0446633760253748	1.07085014014142	-0.0417083346690104	0.966731209639444	NA
Slc22a27	6.20269096760954	1.08701775254065	1.87928133303189	0.578422045403355	0.562979213731999	NA
Thra	121.995656734665	-0.63938526368116	0.604661089330554	-1.05742749940971	0.290316526672881	0.786735745984397
Cux2	256.304945116641	-0.291235730781427	0.393702025278626	-0.739736430299836	0.459459938370197	0.864406112981314
Mx1	2.17343188296927	-1.26326729052905	2.85870225247269	-0.441902366514863	0.658559858091371	NA
Aamp	110.764532693173	0.906821438153489	0.481528027597009	1.88321631594082	0.0596710587888211	0.56158071830152
Mroh1	304.607609414539	0.854219995705533	0.413921755868733	2.06372335735943	0.0390439534433532	0.497801040842821
Triobp	78.7053678715358	0.932153715586896	0.591047417908474	1.57712171196938	0.114767522248303	0.653470843893533
Nod2	372.709305559026	1.06422415867746	0.438225657497369	2.42848436751755	0.0151620787345094	0.383611549579367
Tmem255a	3.86666911796588	0.288202332570613	1.87449350165993	0.153749443417861	0.877807298028111	NA
Col6a6	10.3338925938022	-0.146790714887055	1.18455277378575	-0.123920789462104	0.901377992211385	NA
Cep55	1754.14657113738	-0.483746257274908	0.365725011121459	-1.32270488089275	0.185933539754084	0.713753589998023
Zfp119a	199.504960190401	-0.58245720775637	0.449266075477972	-1.29646380964042	0.194815740610375	0.719284667383668
Sh3d21	37.5162415862097	-0.263740621293557	0.673328271482171	-0.391696936641313	0.695282153749011	0.935580875860052
Fam174b	46.6021905420204	0.520967818587802	0.732765705738121	0.71096097225651	0.477108420857039	0.870638169839367
Rangap1	1267.44698074479	0.353611566957475	0.338888504491121	1.04344515163907	0.296742171020217	0.788288974424956
Brinp3	27.2007888401129	-0.0324834996543395	0.807602744862531	-0.0402221263622237	0.967916037615809	0.994458567171697
Syvn1	142.251461348456	0.52841530736457	0.50152736299196	1.05361211841405	0.292060538680603	0.786888282819958
Aurkaip1	30.2426074910843	0.970419353460231	0.771156733010343	1.25839445072603	0.208249137816937	0.73108616631421
Ndfip1	570.488378186323	-0.191175038176025	0.366345187548693	-0.521844000340839	0.601778951196142	0.91565033071017
Grk6	177.002813007217	0.344223186410654	0.452791085569115	0.760225184155289	0.447119993733158	0.860375206572277
Cenpa	508.563660065932	-0.498199619545438	0.340625517206005	-1.46260216683689	0.143576270002904	0.682389413995457
Rassf5	76.0163785377291	0.217423498649995	0.51631884402788	0.421103163606894	0.673679751552033	0.931523263667825
Ppp1r14a	17.3130194671875	-0.542697832841593	0.925487895767144	-0.586391064997935	0.557612747286522	NA
Myadm	205.429300216915	-0.356228717890508	0.426255195072094	-0.835717011801481	0.403314122614706	0.842694924846466
Phgdh	1082.29960424191	0.0742265494492344	0.34095931705838	0.217699138095484	0.827663535274603	0.971620285497358
Nckap1	421.980221483486	-0.292339510023495	0.36224761407577	-0.807015694966999	0.419657440812107	0.849988693933982
Zfp518a	571.423000465547	-0.699765410314156	0.419911344655964	-1.66645988306765	0.0956218521170244	0.628899751089331
Utp3	152.821557617035	0.0259375288169502	0.501328720967837	0.0517375680509121	0.958737802335738	0.993323466810416
Katnal2	1122.35564017935	-0.727976633267175	0.357512376912403	-2.03622777917292	0.0417274880286953	0.508586546145833
Rfx4	12.2010726777934	0.00831490910451547	1.08922565628664	0.00763378006800026	0.993909183899879	NA
2810006K23Rik	123.500665096124	-0.380095122106705	0.447466847027667	-0.849437504993981	0.395637891222604	0.84035992872932
Hspa12b	22.7489265883473	-0.0337927333178498	0.860201209369352	-0.0392846847339643	0.968663417002678	NA
Ankle2	640.763040547841	-0.178219692173477	0.347467440168926	-0.512910481876611	0.608013940911237	0.917207441880723
Dgke	698.321517345615	-0.449257344187255	0.35874874320169	-1.25228966707399	0.210464332667535	0.733099482790304
Fis1	577.824993307901	0.409889406603732	0.392725258718871	1.04370523032018	0.296621789231746	0.788288974424956
4930524B15Rik	45.6929525221341	-2.22920896181983	0.694616815025736	-3.20926432185094	0.00133075093637586	0.126983466506417
Nkain1	265.71425772921	-0.239027217463527	0.43115228782467	-0.554391624985947	0.579310856487484	0.908295206694423
Slc12a5	14.4874271515664	-0.0101170013370545	1.03857247165818	-0.0097412569783424	0.992227724375605	NA
Sfswap	921.555347944923	0.375410961036073	0.324610563108654	1.15649644127698	0.24747815436772	0.762994055184874
AW551984	4.04797652404035	-1.16496244466488	2.00505894651996	-0.581011569104652	0.56123265636208	NA
Pheta1	19.5797798173113	0.406616055581642	0.948925205236593	0.428501691532434	0.668285902292459	NA
Dpy19l1	933.799309461592	-0.66627497952478	0.327377959598249	-2.03518581502071	0.0418321798005085	0.508586546145833
Cyp4a31	3.90707319892707	3.46114574757769	2.51657441610018	1.37534011529103	0.169026025273213	NA
Ctps	730.897346318667	0.0391087918672149	0.332327730139746	0.11768139797052	0.906320106617575	0.988162016623325
Maco1	520.966939677077	0.431261248336229	0.395346901112911	1.09084261726149	0.275342140313054	0.777838319725423
Exosc10	405.553493724351	0.386859960381874	0.379892978187922	1.01833932868984	0.308516724267484	0.797443815131585
Zfp637	14.677575258357	0.678555325950746	1.01143346031083	0.670884791316096	0.502293925708537	NA
Syt11	37.0697483166437	0.21153506472557	0.683752202549684	0.309373869563804	0.757037145124285	0.950638280766228
Gsn	9.46312209863903	0.659026796377603	1.46733292108297	0.449132427214408	0.653336129388499	NA
Gm5134	148.150578154244	-0.479861228657348	0.439370975985598	-1.09215504638403	0.274764957643	0.777838319725423
1810024B03Rik	105.565602494749	-0.227841761286268	0.478597681341818	-0.47606114732416	0.634030815598753	0.92422857550447
Rere	4464.85947486493	-0.0490597849743351	0.307886349880279	-0.15934381304469	0.873398003877705	0.982067964217127
Selplg	5.08359735676886	-0.534917622790582	1.67988196086257	-0.318425719933273	0.750162031114153	NA
Selenbp1	3.52233321967604	-0.72151901094877	2.14256167745496	-0.336755304895505	0.736301368532191	NA
Ankzf1	119.772024138232	-0.165160720944707	0.45404685203509	-0.363752595584437	0.716042764260688	0.943378891258348
Slc47a1	10.582305235973	-1.97987753856112	1.31030415062505	-1.51100608024226	0.13078690175084	NA
Wdr77	974.544342483676	-0.0790583181165865	0.362906404443686	-0.217847679590495	0.827547793646313	0.971587455226033
Galnt13	65.8907661612392	0.0912108948055868	0.751973830967417	0.121295304503142	0.903457139023574	0.986229494265478
Tut4	812.256019408684	-0.668104689437525	0.341877165620628	-1.95422437244289	0.050674688180002	0.535766651045984
Lurap1	13.1897161649899	-0.889509155629627	1.05956537774819	-0.839503794961697	0.401186660522248	NA
Psmd8	75.744754929364	0.60188258095886	0.544809359794635	1.10475815097182	0.269264398526764	0.774307524895432
Scamp1	246.859750661388	-0.160243644915993	0.395152274417276	-0.405523782324932	0.685092540631215	0.935515558576605
Uhrf1bp1l	714.756202390575	-0.399484131644686	0.360466348421015	-1.10824251249689	0.267757095333102	0.773042943878468
Fam161b	41.4282923177216	-0.420114170316052	0.645884615282117	-0.650447712139032	0.515403066405387	0.885502644671239
Gask1b	21.5604528731778	-1.17651722878616	0.89088993776785	-1.32060895393427	0.186631785754747	NA
Cars	1846.56742159443	0.0389503442488189	0.364808528706948	0.106769280824868	0.914972018484101	0.989598735972383
Nelfcd	157.082048476139	0.368414851233251	0.440928855943447	0.83554261933019	0.403412260981996	0.842694924846466
Rmnd5a	485.786786856252	-0.536013160991783	0.349781189693452	-1.53242420343285	0.125417788587555	0.668525391507234
Pcsk7	88.8606226476257	-0.691578587926134	0.495745703942323	-1.3950268906548	0.163007730711652	0.700554687126318
Tgfb2	73.1243187767615	0.270029114812011	0.596886669366237	0.452395954995481	0.650983760477909	0.927087150013252
Tsc22d1	2294.40385871237	0.0099176986400153	0.331590973143614	0.0299094349462881	0.97613928121801	0.99646727611541
H2ac6	27.3875732654451	-1.73983321775128	0.9504796525428	-1.83047918290174	0.0671783168202937	0.573928775837727
Zfp286	77.1567453028632	-1.39865995906918	0.536716346071271	-2.60595744718282	0.00916178430011422	0.321942191803061
Eci2	115.930379929137	0.438234792051332	0.462377340302393	0.947786048002976	0.343238384664293	0.813667419416435
Uqcc2	49.156618824459	0.0563028720465536	0.62942481515855	0.0894513064795055	0.928723250182101	0.989598735972383
Snhg18	2.84997920398775	-0.735366163056441	2.10692911036413	-0.349022736189425	0.72707224059885	NA
C430049B03Rik	15.503909301075	1.06889034019191	0.979610667504488	1.09113791391723	0.275212202076782	NA
3110009E18Rik	198.62460071127	-0.0556997735666914	0.423190081871447	-0.131618806661002	0.895285809376126	0.984144854112896
Fn1	4720.98106732602	0.161220576918371	0.309667827437764	0.520624238728102	0.60262856068391	0.916151014724654
Kctd17	6.13505474897772	0.424465490728961	1.51644161444804	0.279908891107199	0.779547405669006	NA
Whrn	392.582005084187	-0.124692471279474	0.401232944770264	-0.31077326252676	0.755972997303981	0.950338199510508
Hrh1	10.3715737981887	-0.0961322507207799	1.22758901279529	-0.0783098005267101	0.937581621712558	NA
Igsf9b	626.706375236598	0.154434808422794	0.366867558100816	0.420955205803057	0.673787791709167	0.931523263667825
Marchf2	96.6252738034629	-0.59144440185902	0.476296449201854	-1.24175689919613	0.214326269496394	0.735900682534135
Lmf1	412.93912128428	0.0710538378353488	0.349968243671076	0.203029386580944	0.839112063353702	0.973953067774394
2310039L15Rik	90.4690822573083	-0.00563087198726604	0.490963879942639	-0.0114690147632121	0.990849250805584	0.998005027155127
AA543186	12.3512280978086	1.17235528773925	1.12048479946628	1.04629289776861	0.295425823476993	NA
A230072C01Rik	460.569851252338	-0.514781747798978	0.377446863834699	-1.36385223225599	0.172614077335772	0.707051241471145
Emp3	2.59865562004079	-2.02335686116832	2.3355371531532	-0.866334692401103	0.386306646566937	NA
Emp1	31.9683644674343	-0.0163331217805664	0.782452607834646	-0.0208742633317647	0.983345957036107	0.997462638654534
Eif4ebp2	545.557229998775	0.33133914670156	0.355077580004455	0.933145783795763	0.35074470293085	0.815734682433726
Eif3a	1494.45339497249	0.0305787995985816	0.328746738024093	0.0930162829367469	0.925890625391764	0.989598735972383
Rfxank	171.285815028602	1.38232339324561	0.438800734623925	3.15023035326122	0.0016314177595311	0.147855253162439
Capn3	14.0937667947399	-0.474948427113742	1.01949578823798	-0.465866002187814	0.641311417755926	NA
Efna4	39.2697589820188	0.128559269875613	0.719306445281834	0.178726703644706	0.858152300303259	0.978258271066609
Ikzf1	23.3825773460686	-0.309166499170599	0.812921470425639	-0.380315332314599	0.703711355555377	NA
Hira	2130.95424778442	-0.289018961000467	0.306739220132007	-0.942230213912935	0.346074788200141	0.815174413872905
Uhmk1	389.774750279457	-0.369093465493144	0.359225586374496	-1.02746986710563	0.304199267295137	0.794521399171749
Chrne	3.74316802246258	1.04005968994385	1.87046550407128	0.55604323505568	0.578181298964565	NA
Gpn2	101.572315521995	0.417107783128723	0.47118431798142	0.885232736343256	0.376031119609643	0.827111095865814
B4galt7	72.0582472110351	-0.152575374627913	0.556231728130507	-0.274301818669565	0.78385268699894	0.960636115189467
Spin1	1335.53752818397	0.15348121779629	0.317151858056394	0.4839360511298	0.628431254045479	0.921896420493783
Rnf144b	88.252964359891	-0.429572052753443	0.513055209987331	-0.837282312685316	0.402433898882088	0.842694924846466
Bag6	128.279057284224	0.394430858922783	0.441784307259815	0.892813195129668	0.37195721887331	0.825647370079549
Cdca7l	170.888110514775	-0.487898604675643	0.447627435758676	-1.08996581911632	0.27572820107623	0.777985077163595
Dhrs7b	789.655127984442	-0.344315417709385	0.340449129483126	-1.01135643446094	0.311845864471201	0.798269017139119
Ankmy2	340.061232140739	-0.330910106921962	0.356986973492921	-0.926952890421151	0.35395099436123	0.817726392274779
Plekhh3	19.6040311859805	-0.347568607693325	1.00978770405475	-0.344199683059798	0.730696120639082	NA
Fdft1	743.407774074248	-0.0785425821145316	0.335577840623117	-0.234051753741219	0.814944800593525	0.968865556533316
Cldn3	2.44116848918175	-0.244116204330929	2.26791460950622	-0.107639063352601	0.914282008918132	NA
Stk32a	19.9628457380905	0.0239370641598343	0.87029720129085	0.0275044710293566	0.978057373832054	NA
Rgs13	4.20101988922967	0.309670986053035	1.99327061594162	0.155358225609896	0.87653891537356	NA
Cdnf	9.45291364262866	0.396500090099362	1.20672964685342	0.328574085449254	0.742477638248773	NA
Dgkd	631.887140542789	-0.205537220403147	0.32959402493523	-0.623607240584952	0.532885554324151	0.891061498006897
Tfap2a	72.841786526498	1.22408415685357	0.555557313924341	2.20334450861045	0.027570476148203	0.442673912881545
Zkscan17	481.497000346314	-0.1440486978049	0.345271738336256	-0.417203847899686	0.676529310913997	0.931523263667825
Ccdc85a	428.826219812097	0.00972379462630271	0.409418495509436	0.0237502573355986	0.981051817738687	0.997391898160576
Fyb	32.0824582490703	-0.922433618588828	0.920737061351002	-1.00184260774226	0.316419615141454	0.79966725257706
Cib1	61.4538553690769	0.396276062073753	0.558771708064469	0.709191350160542	0.478205740506542	0.871204557276009
Med24	301.230279709236	0.312050142110339	0.423669489702863	0.736541454352053	0.461401249266063	0.865413079940738
Mthfsl	15.3024181615982	0.207038408340448	1.01192061056686	0.20459945788086	0.83788507899035	NA
Uhrf1	2300.01821294576	0.548739309494424	0.310062682824771	1.7697689528299	0.0767656379064955	0.589653719399145
Firre	4194.20055344801	0.0897076453720507	0.326148300267172	0.275051702855923	0.783276516431632	0.960568109947013
Igf1	7.82194948047497	2.22425480106557	1.40762441311094	1.58014792891366	0.114072993292913	NA
Pwwp2a	853.587879741644	-0.855011442787309	0.333119727520947	-2.56667910108549	0.0102677584910954	0.331573592167747
Nrf1	1684.18491019976	-0.00111969024922115	0.321250261335839	-0.00348541428282485	0.997219047386288	0.9996574565766
Etl4	5672.26612002154	0.151483424392082	0.330717682370493	0.458044527000463	0.646920451624393	0.925473932225995
Klf10	352.785723853208	-0.636903546011599	0.356600943033888	-1.78603999359327	0.0740927828411239	0.584556673747969
Gmeb1	629.787417569055	0.0543759321433422	0.360168115533532	0.150973753084147	0.879996420554474	0.982347641717145
Atp13a2	57.9705880239699	0.164738158604128	0.574664862627429	0.286668229289202	0.774366366357356	0.956417975304855
Magix	37.144283802292	0.640168009095729	0.694717468214257	0.921479649477154	0.356800061280225	0.818752362268926
Alkbh7	4.20553919700549	2.89445954168235	1.96930212572062	1.46978947713429	0.14161878000316	NA
Mpp2	7.30602769582917	-1.3108929130656	1.40155950917722	-0.935310205868576	0.349628457193795	NA
Pex7	392.944759761433	-0.976274029354502	0.403119063340088	-2.42180069894357	0.0154438179522273	0.386788637846449
Slc66a2	114.963244492058	-0.775968945611545	0.50396752485158	-1.53972013541958	0.12362858653715	0.66741477905367
Ano7	11.0229100920955	-1.26025265916358	1.14724698677907	-1.09850160748887	0.271985516114199	NA
Ank	457.835329743793	-0.0204149190609261	0.355981298814049	-0.0573482908482505	0.954267753087258	0.992463568441498
Meaf6	410.196858702311	-0.363143867925864	0.371537390061338	-0.977408674443001	0.328366870249582	0.804749569381352
Golm1	543.113941536794	-0.762853194594334	0.356163102377461	-2.14186475101473	0.0322043670668184	0.472416426309854
Zfp933	69.6794470360704	-0.0471030924355821	0.552908829190196	-0.0851914274991239	0.932109205670894	0.989598735972383
Tspyl3	7.759633711762	-0.319099279892653	1.32069737311103	-0.241614230776414	0.809079094184095	NA
Lad1	19.9390681587452	0.211144460307579	0.881925551019205	0.239413020819691	0.810785334398107	NA
Ginm1	58.0838478172268	-0.188384707327474	0.565296617040627	-0.333249309563682	0.738946099574357	0.946579606085934
Plekhs1	4.37492004235422	-0.86085628329488	1.81781228344377	-0.473567205555473	0.635808565908425	NA
Gm5141	58.4044299701925	-1.18882191424579	0.586313765034906	-2.02762067879305	0.0425989768482278	0.509301747428482
Ccdc149	10.1855393198689	0.994550065258944	1.24707997986797	0.797503032134506	0.425158942566484	NA
Bcl2l1	392.292199112446	0.305532534905524	0.350242388254901	0.872345967111103	0.383019667916983	0.832445455364832
Map3k10	124.727641086845	0.0920699672557759	0.510871278018237	0.180221459333028	0.856978712143938	0.977826756491212
Clgn	32.5848733055192	-0.62948460673685	0.710399859321383	-0.886099002522567	0.375564180505016	0.827111095865814
Rbm46os	4.8810217685734	0.40294234588467	1.70348900758723	0.236539445860813	0.813014102169466	NA
AI987944	238.711259814816	-0.878810211052835	0.390954641129695	-2.24785721564385	0.0245852960922138	0.432291836415746
Cgnl1	75.4633241797863	0.201464076467717	0.676783079988565	0.297678949762043	0.765948211126596	0.953941435878705
Col17a1	30.7104797486603	0.542896539443304	0.744893774301534	0.728824106433649	0.466109263631819	0.867245316881571
Pde7a	1239.67417120903	-0.285729797975045	0.363768825969926	-0.785470819862578	0.43217757245441	0.855964141881786
Klhl12	375.698404576176	-0.218342527967346	0.360198650727225	-0.60617253153648	0.544400190957668	0.89509148337451
Stard6	28.8852379198974	-0.854648470303819	0.812672603914449	-1.05165163214212	0.292959409698759	0.787079540280477
Ogdh	1583.651860886	-0.509681630313359	0.316920217113225	-1.60823324859476	0.107784103841819	0.645354659742756
Bpifb5	6.48605915321254	0.602996942321291	1.45106411835944	0.415554994911619	0.677735664844377	NA
Ptp4a2	927.879464760676	-0.266833571519743	0.324351210618207	-0.822668646776943	0.410696449590015	0.846591271761348
Sez6l	10.2135200541785	-0.571442142670108	1.2493870988036	-0.457377976143113	0.647399391600935	NA
Slc19a2	760.846929608412	-0.154092549216803	0.339921681962236	-0.453317800521833	0.650319916857077	0.926672394398943
Uros	99.0413429512091	0.151445929329588	0.480613881219787	0.315109353365371	0.75267862706528	0.949980371827213
Urod	23.8265513687762	-0.296638849053041	0.82981932744362	-0.357474017828532	0.720736973736786	NA
Akap1	789.980122626994	0.374496185662265	0.348294041797852	1.07522995147767	0.282271788889431	0.781311935788225
Ak4	395.318134456947	0.510119073504502	0.403098708173597	1.26549419077973	0.205694229527045	0.728286072702288
Sypl	269.915282319593	-0.452599288472848	0.430339644927966	-1.05172575617245	0.292925390539678	0.787079540280477
Eny2	121.528044149211	-0.212359712378928	0.522135059841283	-0.406714141056684	0.684217953182087	0.935013397996607
Man1c1	245.134292410007	-0.230668894546424	0.390805234220373	-0.590240033521023	0.555029736093873	0.899901003196583
Gpatch3	103.410802418608	1.42455847889353	0.52867386611467	2.69458842246714	0.00704756245371504	0.29391911733555
Azi2	277.342183621847	-0.299239184620763	0.392828206724668	-0.761755850262809	0.446205735002367	0.860176518051517
Dmrt1	143.817708136427	-0.0288832339055864	0.435810030358758	-0.0662748259414998	0.947159025138401	0.990331971418079
Gtf2ird2	135.58122645963	0.329942078939829	0.441486121237674	0.747344170219576	0.454855836488685	0.86242234577194
Noc3l	523.768502842368	-0.484842151439365	0.347419928272955	-1.39555077870617	0.162849813453832	0.700554687126318
Rcn3	13.3885440386505	-0.566420055098854	1.03553369807236	-0.546983701402708	0.584389929590316	NA
Yif1a	18.937749514184	1.11700478575821	0.904506744641053	1.23493251142255	0.216855622427489	NA
Trabd2b	14.2026682140672	-0.938781530554396	1.036002263448	-0.906157798758047	0.3648523363176	NA
Arhgef33	14.8271312189851	0.0520119339839362	1.04272575385688	0.0498807416921968	0.960217424100274	NA
C8b	4.54778829226425	-0.198380345820965	1.6990055905375	-0.116762620985964	0.907048165213564	NA
Bloc1s5	4.29202094264757	1.529337303897	2.05267914197492	0.745044499465998	0.456244819064231	NA
Myl6b	30.954712232469	1.32352007174976	0.827512235119685	1.59939637817963	0.109732556548153	0.64719202256909
R74862	43.8446044937202	0.647513314964531	0.66522007774961	0.973382098079511	0.33036343286985	0.806296224754929
Nkx6-3	80.9101731649561	2.21475161276251	0.538654571722104	4.11163615613963	3.92865079449956e-05	0.0144954118814385
Ddx28	13.2167733844271	1.02277967570393	1.05207950199607	0.972150558739568	0.330975652836707	NA
Hsf2bp	1150.49619201447	-0.368795384042051	0.332537270220266	-1.10903473706201	0.267415196888757	0.773042943878468
Zfp661	45.2776585822049	-1.18067103344954	0.652687341407905	-1.80893815238201	0.0704606123305912	0.579672119628454
Scaf11	780.542118533084	-0.243596974579645	0.328449756198086	-0.741656737393749	0.458295338019748	0.863831026776462
Mon2	850.980383494545	-0.139021524166973	0.332708424908666	-0.417847922562036	0.676058310319896	0.931523263667825
Polr3e	723.786097336126	0.356438466719406	0.360182292040098	0.989605748523929	0.322366859141486	0.801553833235064
Erlin1	210.407056516585	-0.460248769347833	0.392177916500485	-1.1735713562221	0.240566759916634	0.756439537036307
Zfand1	274.163466656137	-0.718497133628849	0.416956486641607	-1.7231945218457	0.0848533540665684	0.613482544848365
B9d1	120.396064402835	-0.426436647531547	0.522018399531687	-0.816899649349738	0.413985778210304	0.848487360065939
Smim8	23.4785432980576	0.672102221574569	0.823470372005825	0.816182639258106	0.414395684608007	NA
Pax6	14.0793453341313	1.11545095749188	1.10819942985457	1.00654352225958	0.314154186770875	NA
Fstl4	86.1626220593767	-0.716587780680485	0.498741280886465	-1.43679259797147	0.150776934269411	0.687748744302971
Kank3	332.296692146546	0.482043695970023	0.423390582883704	1.13853192644681	0.254898435312974	0.76858370484318
Fgfr3	5.45287082522878	-0.619025608811257	1.56433977241286	-0.395710458640621	0.692318639117888	NA
Gabra1	7.48518590373447	-0.629784999733589	1.43449274180767	-0.439029756916002	0.660639974960062	NA
Gk5	698.053516096212	0.138219407649058	0.363536438464847	0.380207849955112	0.703791132611384	0.938246904356908
Rpp40	204.312007968184	-0.272401742226956	0.443103763586143	-0.614758358228204	0.538714313420378	0.893599709810881
Slc6a15	192.404118206493	-0.977927635185846	0.529718782979712	-1.84612603254301	0.0648739077481455	0.56884110043361
Slfn9	11.4273098874678	0.910689162575777	1.14066493903154	0.798384461039875	0.424647417867828	NA
Ranbp3l	7.94945581610701	0.158948839503104	1.51116279683643	0.105183134362399	0.916230493309133	NA
Nol11	515.195053518715	-0.0762422373531199	0.366776804152383	-0.207870935375302	0.835329743663974	0.973234881232023
Cep152	891.998243888837	-0.224446375650714	0.339105764053842	-0.661877206000771	0.508049921082886	0.882933332253361
5830411N06Rik	4.22060416324486	-1.03408091141488	2.15518177871872	-0.479811457959547	0.63136146475506	NA
F8	216.96671250538	0.0175319368014579	0.508642817220723	0.0344680711255381	0.972503902762937	0.995742770932658
Fmnl1	10.1836504316733	-0.340963932791343	1.31531277368709	-0.259226504609661	0.795460482153041	NA
Car12	15.7336143534798	0.0114776159323034	1.08751522515819	0.0105539818356417	0.99157929716412	NA
Jakmip1	1208.77821951981	0.352721258217439	0.364090247039603	0.968774256068092	0.332657833901399	0.806403211237925
Nasp	3705.48255525462	-0.410932244404739	0.332235110550836	-1.2368718156351	0.216134675023807	0.736762509815351
Smad2	1011.93396189083	-0.31164959192673	0.347110369325501	-0.897840051659424	0.369270828559855	0.82359071829114
Dcstamp	73.7460711722856	-0.180213304828237	0.528587766625418	-0.340933552016811	0.733153605538772	0.945997155503888
Des	7.38793758819135	-1.31815117817806	1.38483022504158	-0.951850381615179	0.34117286663635	NA
Ddx4	46.9201351265189	-1.08108426537627	0.675288909600678	-1.600921102074	0.109394395105819	0.64719202256909
S1pr4	23.159678736853	0.0447465808213315	0.829478697782129	0.0539454249289047	0.956978645472125	NA
Asb1	175.612624123246	0.232419158700697	0.443275840484399	0.524321737107792	0.600054780520198	0.91565033071017
Rtn2	38.4432640054546	-0.597736585392292	0.699145883923533	-0.854952591636323	0.392577393787925	0.838643213487729
Ccdc115	55.5310325484954	0.641323256132833	0.605980356923442	1.05832350637375	0.289907979842806	0.786735745984397
Gm17801	7.10907886073015	2.33057822357162	1.47828195434778	1.57654513519369	0.114900225487563	NA
Fam216a	55.4539121235166	0.118247137115479	0.57703389938101	0.204922340337931	0.837632800530392	0.973821811686893
Tacr3	6.0835909419059	-0.580384916824686	1.55573988168258	-0.373060383460109	0.709103503068055	NA
Ngly1	156.035775333932	-0.587012155538825	0.498413370061212	-1.17776165488244	0.238891639469313	0.755973606332519
Cand2	199.839705754349	0.0110920733928934	0.43674533966759	0.0253971190656221	0.979738209020729	0.997129403682688
Fastkd3	327.218255239083	0.340117814363695	0.421296240846395	0.807312720570186	0.419486337086	0.849988693933982
Mfsd3	10.2716852134313	1.46114030444334	1.23829009520644	1.17996607588123	0.23801370769262	NA
Aldh3b1	56.9083402278388	1.11121954482687	0.630175755870038	1.76334861263059	0.0778417110430318	0.595871299816956
Pole3	11.6019914834674	0.837724690337648	1.17382645290339	0.713669970774287	0.475431279372038	NA
Slx4ip	726.177060705981	-0.569687276725347	0.393102270261484	-1.44920881872903	0.147279275504828	0.684700440781027
Cyfip1	1221.89083263837	-0.0352734532404314	0.326761757034212	-0.107948535840252	0.914036516003197	0.989386876162663
Egfl7	50.4242209281983	-0.0582157063634188	0.591807677743466	-0.0983692989340598	0.921639052319498	0.989598735972383
Exosc1	286.493943036897	-0.222920501348796	0.441560254933398	-0.504847297414528	0.613666092872729	0.918448028287243
Gabrb2	39.313989020368	-0.337835283228474	0.718149944019537	-0.470424437183112	0.638051808396584	0.925302327260204
Vps39	63.9421958212922	-0.250890218551735	0.555652195724927	-0.451523849778751	0.651612039784601	0.927266556166655
Ppcdc	444.579264475186	-0.205760446196472	0.343366789952595	-0.599243876278423	0.549010267830439	0.897238248134524
Ptprf	788.573136547463	0.637536231707438	0.434612272618017	1.46690802785445	0.142401076395076	0.682389413995457
Acin1	942.090306220976	0.192376319326482	0.317715630606445	0.605498441984992	0.544847859583688	0.895326745506508
Trim44	522.742506686713	-0.608212875487304	0.413405227102639	-1.4712268631676	0.141229774653239	0.682389413995457
Pank2	688.648856770127	-0.769409170399191	0.33622323513985	-2.28838786254364	0.0221149438422345	0.425052380195493
Mvb12a	112.482671721602	0.318031137813756	0.459174835239483	0.692614475808298	0.488551523418289	0.874959113548414
1700028M03Rik	3.79319838176813	-2.27080079097237	2.12679023944569	-1.06771262574734	0.285650161402538	NA
Pex11g	189.288076160486	0.591289215678469	0.439785220041395	1.34449542352245	0.178788235329897	0.709621714328811
Stox2	303.364551700635	-0.299474052939899	0.383361212003095	-0.781179847004141	0.434696724972645	0.857140936796678
Mier3	473.991983109313	-0.216166567657346	0.353630362323413	-0.6112783026805	0.541015352630265	0.894606952235495
Fcho2	1045.46299430202	-0.70421665542334	0.36471651722958	-1.93086033166974	0.0535003269532799	0.546648883999626
Morn4	63.8707691922554	-0.211842100903684	0.547714756324873	-0.386774499787315	0.698923157035993	0.936941572730354
Myo1a	11.3960068171964	-0.412419364725866	1.21032953947927	-0.340749648152275	0.733292059144617	NA
Tspyl5	8.30732664112229	0.0106709974380099	1.31720566929861	0.00810123861954829	0.99353621748524	NA
Lrrc9	18.1578401882341	-2.00269469852192	0.949333382580608	-2.10957998029935	0.0348945502382948	NA
Nanos3	43.9619150073556	-0.481756420905427	0.671398821099996	-0.717541356590609	0.473040127643317	0.868339460532327
Ffar1	2.16676337702428	-0.259702589218691	2.5726536067359	-0.100947359776193	0.919592247430353	NA
Rtl1	512.447747032572	-0.0464460769851095	0.447473977956833	-0.103796151895094	0.9173311203184	0.989598735972383
Mfsd7a	5.06928098716844	-0.33521145843389	1.64878011229872	-0.203308771092914	0.838893700352949	NA
Dbhos	237.420800758471	-0.454513194108028	0.448768287847764	-1.01280149782378	0.311154985138183	0.798001513089561
Ppp4r3a	1641.2899315087	0.0360573230933542	0.318070876731701	0.113362541908448	0.909743135456354	0.988232692211694
Cdc45	569.967395727554	-0.726868894591632	0.358975257952667	-2.0248439926951	0.0428833861347297	0.509301747428482
Usp19	157.448360037447	0.719535986014098	0.449564635358628	1.60051732147505	0.109483867427192	0.64719202256909
Calb2	42.5370406024811	-0.390905686874884	0.759961471884591	-0.514375664210314	0.606989370234531	0.916781594595859
Anxa2	40.6300334132681	1.13888103025087	0.658748411321676	1.72885582823021	0.0838349013678327	0.612167517885717
Rabl3	156.366044569175	0.0805113701048647	0.418247899503473	0.192496770935239	0.847353097035327	0.974318893933592
Rbck1	382.165442341868	-0.444228880273605	0.371705484825757	-1.19510983401777	0.232044120291161	0.751492922281131
Map2k4	1173.34589139862	-0.579355009954995	0.331391712058832	-1.74824833836563	0.0804210346560622	0.607297533905188
Mmadhc	299.501892879706	0.363796735178086	0.375169127337617	0.969687292128127	0.332202386664446	0.806296224754929
Slc6a16	6.89030786437266	-1.20058251787306	1.48386851758927	-0.809089554527081	0.418463636085578	NA
Gpr137b-ps	3.26434112978409	-0.912499072964243	1.99798586329762	-0.456709474139217	0.64787988022043	NA
Tle4	3455.91364167639	-0.105600027896059	0.357788267169783	-0.295146704310312	0.767881813080838	0.954364171004835
Ralgapb	768.099111477149	-0.448466234277165	0.340034038121325	-1.31888629960378	0.18720712705799	0.714210538791811
Mfap5	6.15468171886297	0.000244811566766816	1.7603133363131	0.00013907272172326	0.999889036022866	NA
Mb	8.30733649075631	-1.66546110312594	1.32032191352888	-1.2614053330938	0.207162847859543	NA
Slc25a14	154.276611569391	-0.531801598944777	0.445963232871103	-1.192478571655	0.233073648026298	0.751636655918993
Ctnnbip1	169.615334481254	-0.257471857555867	0.457759990139683	-0.562460379023735	0.573802391174597	0.905573678985035
Zgpat	90.0172553908554	-0.0944122366508167	0.490273104404326	-0.192570703558226	0.847295190618444	0.974318893933592
Slc35c2	130.576767937652	0.722687254108177	0.454103363003766	1.59145981506899	0.111506132147414	0.648928168632873
Psma6	565.457012167668	0.418824379081592	0.332744180676131	1.25869783276314	0.208139494523022	0.73108616631421
Gm3772	5.15546957660092	0.87379712534588	1.78189787815085	0.490374412619344	0.623868979510264	NA
Ppwd1	265.147548688927	-0.374393270837833	0.387681891499574	-0.965722874983044	0.334182869924526	0.807657246112353
Lrig3	286.201502131808	0.288387766141432	0.427558041641029	0.674499689058728	0.499993683345757	0.880017503729397
Ikbkg	364.473338935452	0.0483057421439835	0.365153512278635	0.132288860765834	0.894755817761763	0.984144854112896
Sidt1	9.87678932367403	-1.15153916119301	1.25211932549484	-0.91967206139712	0.357744156809165	NA
Trappc12	184.451438069099	0.128136571742174	0.402530988056808	0.318327223354269	0.750236736237454	0.949853516736173
Jmy	440.031001096671	-0.354239697433968	0.382035062155946	-0.927243943094857	0.353799892049308	0.817726392274779
Taf4b	517.724532183491	-0.335439665844076	0.369018690551606	-0.909004542134882	0.36334772822081	0.819398164655466
Slco2b1	2.63020915065178	-0.194023046432486	2.23145913246213	-0.0869489580203097	0.930712083971399	NA
Trim46	5.14143651357608	2.05108143180703	1.79796644706479	1.14077848068603	0.253962117848161	NA
Mta3	1498.35050677254	0.188183071836682	0.343325837208786	0.54811800174026	0.583610880594684	0.910240793515781
Gpm6b	44.0171480915582	0.167152713992941	0.667100725003494	0.250565930642731	0.802149724944594	0.965922454300752
Zfp82	91.5092744303624	-0.816318193517613	0.513904811807251	-1.58846186056687	0.112181938780326	0.649212767387203
Mfsd6	81.3435888528186	0.391501224638479	0.596916052929707	0.655873171306021	0.51190573158785	0.883562224067661
Mmp16	27.7635795819486	0.152065278249386	0.809385608304041	0.187877417993654	0.8509727453277	0.974945021390859
Med8	125.274333892053	0.360246771730702	0.447353833291582	0.805283748392284	0.420655957793238	0.850039131020827
Txnrd3	182.85820523929	0.289756032549367	0.434247945675736	0.667259420418159	0.504606441925665	0.881687246357566
Anxa7	664.309471445922	-0.267808161108242	0.342932753957356	-0.780934915133664	0.434840775399145	0.857140936796678
Naga	127.672669930282	0.0362207097307783	0.482990696557844	0.0749925619456324	0.940220629936685	0.989598735972383
Icosl	30.5168943652656	0.292723066380118	0.812912513489483	0.360091721461617	0.718778543442055	0.943439010821114
Fbxo17	43.886740663784	-0.238770407848717	0.622993235849908	-0.383263242855243	0.701524590220177	0.937370314962234
Fbxo16	27.8480443517849	-0.708193977238834	0.758126771245962	-0.934136616854904	0.350233425807069	0.815734682433726
[truncated: 13,610 more rows]
