# Supplementary material for: Transcription elongation can be sufficient, but is not necessary, to advance replication timing
Source: EMBO Rep. 2026 Mar 24;27(8):1964–99. doi: 10.1038/s44319-026-00735-2 (PMC13121604; doi:10.1038/s44319-026-00735-2)
Supplement: Supplementary file 5 — Source data Fig. 4 [file 44319_2026_735_MOESM5_ESM.zip › Fig4/4C/TRE_Ptn_D0050_cas_DESeq.txt]

baseMean	log2FoldChange	lfcSE	stat	pvalue	padj
Zc3h14	627.408008943295	-0.155960847177085	0.224987563788336	-0.693197635242675	0.488185532009305	0.853242169298513
Troap	184.815307477699	0.406027814192918	0.330672815239877	1.22788386429159	0.219490567551128	0.667334151984693
Clca2	1.55556942691723	0.530692161060021	1.83669556317549	0.288938554488856	0.772628399190758	0.958678028348485
1810013L24Rik	1203.7670228977	-0.0922746489896555	0.198694605465804	-0.464404399773885	0.642358038439767	0.921875470077047
Srsf7	1032.10371401306	0.272223586755086	0.23715402852261	1.14787671308367	0.251019462752546	0.700663021443708
Fignl2	5.11554769028858	0.759984717861251	0.926049384507175	0.820674070493227	0.411831944183697	0.814065253750748
Sema6a	53.4378479141334	0.98568238595103	0.494350055374007	1.99389557103478	0.0461634680746131	0.365901684483185
Anapc15	48.5770238119409	0.239886452839389	0.39846554709017	0.602025581863178	0.547157108994954	0.883367363424976
Misp3	5.39374877413288	0.215455306140289	1.01645482483716	0.211967419383154	0.832132452323776	0.975811120455455
Nmb	20.0445145705366	-0.0275198738038124	0.53186659005218	-0.0517420614840884	0.958734221890432	0.993519950020026
Tcerg1	1517.8120607253	-0.173420924709318	0.194854792364334	-0.890000818584233	0.373465446531769	0.788008669034035
Zfp712	66.9764413186747	-0.0739789838334306	0.389168085318534	-0.190095196970941	0.84923453372185	0.978798721527156
Fam129c	19.6809388538875	-0.309306062536042	0.524726264601908	-0.589461750634308	0.555551563377653	0.887922019020365
Atp5g3	380.724812566043	0.373645906170637	0.299538559254311	1.247405032263	0.212249022314609	0.661799679871829
Fyco1	330.342270245498	-0.211206080375027	0.189159353839912	-1.11655107763676	0.264186319320285	0.711713243740098
Tlr3	2.75559733187204	-1.80549905954381	1.11792580628377	-1.61504372597471	0.106301226062683	0.508139411680234
Trafd1	18.8851735660762	-0.182540594467948	0.504483688686676	-0.361836464808519	0.717474240877694	0.943786115714544
Erfl	5.40310850704984	1.15168789795197	1.06580531276507	1.08057999351128	0.279883985896921	0.725927293505729
Krt80	5.75232989290479	1.36921462946644	1.45091566389576	0.943690018336455	0.345328076254033	0.769638085598969
Armc8	394.484862437896	-0.207637898316114	0.200522436571096	-1.03548461641845	0.300442647070725	0.739013525968195
Ppil4	490.94302211272	-0.188957028375215	0.203816051886989	-0.927095911366134	0.353876738804332	0.777744285185411
C530005A16Rik	24.6610938591797	0.706726851840133	0.536787941065621	1.31658481454921	0.187977831672468	0.635005022670108
Katnbl1	543.951691001234	-0.172376088364077	0.243288764242124	-0.708524657523953	0.47861950540249	0.850515517209497
Spag9	689.885931862871	-0.194582815503498	0.176821381359101	-1.10044845260159	0.271136777333696	0.718719860166998
Gm5860	1.81553233565059	3.73594182744747	2.69194518725066	1.38782239888884	0.165191132444726	0.603603153790094
Taz	5.66588339050942	-6.93959803892724	3.34071998071969	-2.07727617967916	0.0377760762859622	0.335921449921262
Gfpt1	213.390286294846	-0.750344327599235	0.211907215670284	-3.54090975725305	0.000398749936639442	0.0213470314917208
Abcc5	1577.61238981561	0.248357056986816	0.16071096839616	1.54536469704174	0.12225807444136	0.538319772838403
Kcnmb4	13.3080586686239	-0.0815707475536554	0.566708669827051	-0.143937708908793	0.885549658318095	0.982063623712556
Gm4013	6.76951703638113	0.882259839668695	0.912476832091941	0.966884646973479	0.333601702511965	0.760993464648612
Hpcal1	311.654783986656	-0.395120926378171	0.237344100758325	-1.66475983652318	0.0959606797996329	0.487949004194158
Tbc1d31	866.396232413507	0.272252811620652	0.131264045694118	2.07408517832124	0.0380714008481245	0.336339119115503
Cyp3a13	2.15100601531465	-0.714027893115265	1.66380584231209	-0.429153375325947	0.667811611048749	0.929465337094141
Akap7	392.074720114591	-0.521205144512956	0.331816495669127	-1.57076321194314	0.116237660145247	0.528561309694205
Ablim1	428.38706341825	0.0453017220803335	0.298419867476845	0.151805315320866	0.879340489706816	0.98076062886617
Ulk1	1284.03658255193	0.506714878095954	0.269918432551576	1.87728890282115	0.0604785083434017	0.411159532055807
Golga3	238.068088884566	0.195331866619705	0.196006563223104	0.996557785656232	0.318979205126972	0.750358341917048
Mir1193	40.5496522833197	0.220959843793677	0.418225795400225	0.528326674786349	0.597272620535904	0.90600122444842
Wdyhv1	220.658391395205	0.300381144511905	0.309829149239994	0.969505759057001	0.3322929081999	0.760268056614112
Traf1	48.0839213357556	0.307337219108838	0.396345932137555	0.775426702253057	0.438087561752128	0.829404982894145
Rxra	114.993917406532	-0.326683205276299	0.333975040272334	-0.978166527085109	0.327991968753859	0.757490374975629
Dapk3	142.170987232491	0.274405065356752	0.24952577264681	1.0997063046676	0.271460106898636	0.718897171946709
Ap3m2	17.6034601633009	0.407730612304536	0.54183848978047	0.752494737813349	0.45175359320136	0.836179217932396
Sirt2	31.2742989272693	-0.0492664854295537	0.404925139708352	-0.121668132201024	0.903161852510829	0.985745739051713
Inhbc	10.0342193489179	0.297704143971632	0.948572219121273	0.313844468529149	0.753639168463504	0.952675893942931
Slit3	52.9526563526755	-0.868949819743261	0.670901770697776	-1.29519678989594	0.195252351931391	0.642776188694573
Dcakd	410.229668592978	0.0463965752026027	0.215934056172503	0.214864556453003	0.829872919326206	0.975759752364215
Vps35l	724.05096006731	0.191510889636023	0.189187746694092	1.01227956346289	0.311404403416344	0.744252218424686
Cyhr1	27.8201711133992	0.270444373966167	0.4950599717777	0.546286085289898	0.584869299594067	0.902046697325689
Taf10	40.3854938717253	1.00528570112587	0.525762128607501	1.91205422837967	0.0558692388558229	0.395900138488448
Hagh	48.6875507201564	0.234004662210212	0.391951779388791	0.597024109892084	0.550491283828792	0.885556209206065
Ogfod3	121.662618101879	0.250412301792504	0.27107189566516	0.923785555776775	0.355597977009501	0.778441217433922
Syn1	17.4227124274854	-8.06603718278101	1.8666592769699	-4.32110845417616	1.55247339587351e-05	0.00120271905293778
Glyatl3	5.52070570552684	-0.811658460285242	0.907870485188337	-0.894024504075451	0.371308780582854	0.787236578911833
Fundc2	5.71903595526146	-3.80248034654591	1.00325830207091	-3.79013095500621	0.000150567883073602	0.00958992437884592
Rab5if	209.440883491592	0.253505861361133	0.309139014883676	0.820038394236725	0.412194220009327	0.814131090251049
H1f5	220.195843914024	1.16873397175105	0.433987193910083	2.6930148818935	0.00708091083133025	0.151933151978769
Pop4	129.34665559289	0.283318919749295	0.230947877510066	1.22676563562246	0.219910690254589	0.667414722231563
Carnmt1	1086.27819807944	-0.374716030412904	0.18224061817758	-2.05616088312305	0.0397670113436264	0.344012617628342
Iqcm	29.5574799606151	0.244300883822254	0.802595616027768	0.304388510158273	0.760831920331564	0.955327846877351
Clcc1	165.870048885636	-0.00209773402051825	0.217418319604635	-0.00964837748876398	0.992301828003766	0.999309521683187
Ilf3	962.077203736872	0.184787366697101	0.171553775241141	1.07713961081509	0.281417899232958	0.72675403139443
Tpd52l2	555.342130041987	-0.0208292773227381	0.154305292094122	-0.134987446250598	0.89262179992225	0.983434136739173
Arhgap25	8.7834609282653	-0.563423497270388	0.673602089791593	-0.836433713328749	0.402910953098626	0.807977159342347
Banf1	84.8738038296786	0.920460239896169	0.411712899572451	2.23568472314575	0.0253724304314685	0.285510715064724
Tbc1d23	582.410772988983	-0.176405751203169	0.170742000500277	-1.03317139711551	0.301523695828635	0.739013525968195
4930473A02Rik	18.4018803751032	-0.153746728204458	0.557908397111857	-0.27557701049198	0.782872969132228	0.96119837927115
Pard3	2828.71893208232	-0.46343012360123	0.241608386574398	-1.9181044589217	0.0550977672046175	0.393618304495353
Rorc	5.39664175133162	0.322373527960813	0.903153395310076	0.356942164680823	0.721135103201231	0.944614656927523
1700123J17Rik	30.2034253301904	0.462168139670183	0.477776367529545	0.967331519681335	0.333378331658865	0.760699297132675
Evi5l	31.5474527586865	-0.705915839162547	0.394901332607904	-1.78757522670466	0.0738445652717477	0.442717091446145
Pex5l	8.92212582135349	0.113456738550589	0.853628992604703	0.132911065033529	0.894263715915383	0.98383051261422
Mtmr1	7.84253320890171	-6.9107286160286	1.31069708572615	-5.27255968696988	1.34534062960022e-07	1.33819869786283e-05
Mtor	589.502778744113	-0.058823506005297	0.178413390854621	-0.329703424857997	0.741624065660295	0.948892443555053
Zfp758	51.4465435572072	-0.140927453826171	0.390039903032915	-0.361315477545585	0.717863624736321	0.943836035329722
Plekhh2	49.2245029105337	-0.793918020965509	0.346030773795891	-2.29435669046536	0.0217700187183819	0.266336162629816
Adgrl3	114.110080862253	-0.480922720883804	0.366429452531709	-1.31245651123578	0.189366150280287	0.635563348525249
Golga5	119.931510510623	-0.391183073087827	0.246558416571326	-1.58657359390797	0.112609251958019	0.522148760531619
Plekhb1	105.496666164372	0.364851342598974	0.485589626659389	0.751357365495978	0.452437613864484	0.8365553310169
Nufip1	638.643348788503	0.0705246389749912	0.156800375723718	0.449773405513107	0.652873835748941	0.924107034642879
Smap1	287.708869461902	-0.429791768522962	0.317298966766015	-1.35453251834854	0.175566546098771	0.619160369262326
Acox2	24.219677252975	0.155415373030501	0.62532977892934	0.24853345909193	0.803721685381053	0.968384270841206
Hars2	143.811500277269	-0.0943558433926772	0.211456758936166	-0.446218148180172	0.655439674863218	0.924892266588944
Gpa33	34.2843959622973	-1.88321036598172	0.51024177205652	-3.69081966455133	0.000223532577426412	0.0132915275005506
Sdhb	267.325894645579	0.452423653815993	0.276971644563901	1.63346560088614	0.102371109764587	0.499946487542394
Gmpr	35.8034678073726	-0.969414684169678	0.444281813672662	-2.18198146837476	0.0291109004495578	0.301823690597058
Me1	288.521213555121	0.116994337176078	0.224401581816714	0.521361463804816	0.602114991322152	0.907113030120153
Klk11	4.00867220287375	-0.143172454732053	0.996330812908388	-0.143699715874608	0.885737595569715	0.982094241726442
Magt1	57.921976157623	-8.20946150314654	0.797264428737675	-10.2970372278426	7.26648891809782e-25	4.51693791224062e-22
Mcam	199.513497575235	0.26934826831518	0.340269335554399	0.791573733426001	0.428609267570865	0.825511222442016
Pbld1	6.5172128059404	-0.066305227200559	0.857298029023043	-0.0773420968622999	0.938351402727353	0.990410329701222
Tab2	853.847922192776	-0.220172930864823	0.181288537161876	-1.21448898155224	0.224561054860984	0.673223597773004
Mettl27	212.840665430256	0.0461168886327934	0.345113506432785	0.133628176739513	0.893696602191295	0.98383051261422
Trmt1	340.084634999945	0.241951436960762	0.254980572546096	0.948901457647413	0.342670733140547	0.767844440320732
Vps37c	184.213231322303	-0.0487632407583701	0.222395387673	-0.219263723355942	0.826444618881092	0.975318282115477
Sec23a	537.053458342266	-0.0143237681912853	0.173316709643052	-0.0826450503288761	0.934133778794387	0.989647175651322
Rara	233.336692746648	0.430636493352812	0.32641376930405	1.31929634669204	0.18707005870948	0.634086437956364
Med1	844.326728028249	-0.089171287465304	0.159615476513974	-0.558663166084005	0.57639162198099	0.898370049774801
Ap5b1	19.9202007498145	0.00373697047969669	0.471034488855277	0.00793353898305492	0.99367001813557	0.99942506772953
Bag5	30.349124276344	1.17668660083133	0.566870916325381	2.07575757891929	0.0379163776104901	0.336339119115503
Pdcd2l	393.715688095868	0.158665887259251	0.219245193700341	0.723691518985413	0.46925514102411	0.843451220703349
Ctcf	599.570123189801	-0.286150043647326	0.146687404284787	-1.95074720315984	0.0510871251960087	0.378645024314383
Mnd1	351.004769649501	-0.253265818160113	0.348916289486021	-0.725864127849097	0.46792206936956	0.842845542792432
Lix1	13.7144010496752	0.397937927178415	0.627351571469445	0.634314067702621	0.525875877523263	0.873424437271681
Ctnnbl1	25.705932375302	0.630429968858127	0.441943607115917	1.42649414700725	0.153725755196452	0.58919153116466
Snph	23.5482402287087	0.136445377743761	0.50480628661206	0.270292548572436	0.786935197470764	0.962187857352143
Ppm1m	22.0231089551413	0.14562665129158	0.465813063986186	0.312628954725707	0.754562577340082	0.952957648707429
Prkar1a	501.742298756202	0.213277086994112	0.254471454359361	0.838117923800305	0.401964477316132	0.807680252762393
Slc27a3	39.3437176876688	0.49588949142682	0.442659657836523	1.12025002199309	0.262607233057157	0.710323692133205
Impdh2	202.519686024732	0.370338792246832	0.213607382023911	1.7337359258744	0.0829649490264538	0.459888953770993
Tiprl	296.902567738266	-0.267876590454091	0.272444425088518	-0.983233884734684	0.325492341386746	0.755325977693841
Uaca	359.97429337445	-0.164797048140451	0.184026998523643	-0.89550473279756	0.370517336947194	0.787017706904
Smim31	7.55849006965859	0.0902981194366775	0.713827321987766	0.12649854755521	0.899337298694591	0.984762802401252
Calca	42.2237712713569	-0.00250001792352719	0.505416817005614	-0.00494644784148411	0.996053321730594	0.999854946709882
Phf3	28.6578353992863	-0.059093528698473	0.41917335659915	-0.140976347299152	0.887888627829807	0.982165068274149
9330020H09Rik	46.2282551905944	1.53664592096047	0.511422231693562	3.00465217531101	0.00265884715687365	0.0850780176109562
Ube2q2	506.544365494503	-0.41426811088493	0.265223188518116	-1.56196037457951	0.118297324023894	0.532916712138951
Rfx3	700.568265602774	-0.6348288537134	0.3188998156488	-1.99068429193615	0.0465156067096038	0.366240960268144
Bri3	205.328533094044	0.0647428629047759	0.282741653512292	0.228982401781	0.818882594114071	0.973331455156853
Fbxo27	58.3027659179449	0.73800645929575	0.309011597869958	2.38828077775361	0.0169274038329069	0.241387774657931
Eps15l1	1299.76833694252	-0.0958157556476354	0.187935610512875	-0.509832891095811	0.610168540567429	0.910881177691015
Tmprss15	5.10263837736952	-0.430655712774419	1.56876827001341	-0.274518372793668	0.783686286303571	0.961241176219524
Max	775.540374256576	0.0262399677285431	0.236655585444575	0.110878294629089	0.911712857833119	0.987835819352224
Ttc8	73.2648510652449	-0.644602826673405	0.2837607284204	-2.27164213406728	0.023108133850811	0.272827575653887
Vti1b	244.331562318157	0.172807735137004	0.202502620635022	0.853360487854926	0.393459425910237	0.801824105037461
Cpsf3	378.007718487156	0.166705311689544	0.194524847665279	0.856987236799673	0.391451938345987	0.799579914574963
Nlgn1	16.8496515851204	0.0903142661507998	1.01495631564898	0.0889834022985029	0.929095100835257	0.989496608422381
Casq2	31.4272163555672	0.691539788944666	0.546021390852113	1.26650677158538	0.205331706618687	0.653693660391951
Pidd1	146.496038250577	0.286062043592102	0.263064122001829	1.08742325413009	0.276849798801077	0.723529467265904
Asb4	14.8276086200607	0.254992145780593	0.681984347792142	0.373897357917532	0.708480682202623	0.941253006267052
Orc4	1294.60105111837	-0.587859677725812	0.305797884406783	-1.92237980608074	0.0545579846643763	0.392334246305243
Mapkbp1	95.6074523646726	-0.201970800391068	0.271086500585197	-0.745041896055584	0.456246392853482	0.838294867079342
Mospd1	7.29741739450745	-6.33542804869623	1.28399194153643	-4.93416496143679	8.04943881213362e-07	7.4545205183173e-05
Banf2	1.86347312649281	1.82193886756537	1.96558102896108	0.926921271990686	0.353967411776272	0.777827937775122
Dclk1	25.2312106535936	-0.155694525829197	0.692513352505153	-0.224825305195885	0.822115179284041	0.974791136613249
Gpcpd1	208.382769499438	-0.502341819231036	0.286254839512984	-1.754876249728	0.0792804774459144	0.452600970313147
Sinhcaf	774.865674833678	-0.222689043536164	0.171915200621959	-1.29534237071832	0.195202148749056	0.642776188694573
Acbd5	249.873664712726	-0.385524656758068	0.187400644387335	-2.05722161745204	0.0396649130451532	0.344012617628342
Myo7a	5.71553879063204	0.311678393165572	0.924829229499193	0.337011832264806	0.736107980492767	0.948236015368919
4930548K13Rik	1.62505669465519	1.0469466940628	2.32796511595345	0.449726109247995	0.652907942746008	0.924107034642879
Luc7l2	1762.52910254371	-0.725060704368515	0.235673822050991	-3.07654324124144	0.00209415925973593	0.0723949364301103
Dnah8	298.138371743202	-0.0397329310636801	0.380949959915217	-0.104299606889375	0.916931589869937	0.987848639180641
Evc	26.9479260056651	-1.34000001045482	0.570920066387225	-2.34708865451922	0.0189207522174827	0.252084255205101
Shroom2	28.4152892545361	-8.30724393238302	1.05575579683831	-7.86852788993521	3.58838565442896e-15	7.05161541895955e-13
1500009C09Rik	1.24527458118928	1.24942974263098	2.07730515009551	0.601466636990492	0.547529226731207	NA
Kmt2e	537.829643977914	-0.227489121568279	0.216194292455252	-1.05224388204127	0.292687671178913	0.734737885788934
Setd5	1563.4206526843	-0.814335044259497	0.257870920987269	-3.15791730661907	0.00158900625675272	0.0595470856309612
Pcyox1	97.1853332996788	-0.258874420023453	0.298274229090705	-0.867907431401757	0.385445010385293	0.794890926544013
Arpp21	5.78843957712128	-0.271367583789494	1.29607297787651	-0.209376777713631	0.834154119705547	0.976130557043334
Smim4	125.038362931182	0.50243435383186	0.281778843950437	1.78308047115217	0.0745732049111051	0.444156981061848
Smc6	745.382431996254	-0.196018304284092	0.255467500031074	-0.767292529422527	0.442907609130307	0.831852804349679
Nsmf	4.82834510143057	-0.455689335089556	0.945387379373566	-0.482013347154587	0.629796464730814	0.91642949545533
Hmbs	219.687370970202	0.698332207432843	0.218900548309327	3.19018025686274	0.00142184079155211	0.0549437470385389
Slc35b1	171.088615311278	0.312694817614995	0.22228366867768	1.40673770356209	0.159505181193461	0.598401412449868
Synj2	113.682713442329	0.26617431005009	0.427715605175546	0.622316106378315	0.533734032465269	0.875556367621434
Suds3	351.001431057091	0.226417728077909	0.257757317555109	0.878414355896995	0.379718896492613	0.792281535424313
Ptk2b	96.5257182071558	-0.202893116778993	0.278299732175232	-0.729045318129308	0.465973941799974	0.842066176759536
Gfm2	302.056167488467	-0.131804167062373	0.216574012948593	-0.608587176586411	0.542798106368422	0.881540887524769
Rlim	97.6466320470705	-10.0771343967969	1.77751428905438	-5.66922834817709	1.43442084842537e-08	1.5409505034351e-06
Ddt	71.7796439206867	0.353203079778647	0.371116206521057	0.951731758334316	0.341233038706368	0.766729576331451
Epha3	18.5662423619827	-0.894289800585201	0.680224566597241	-1.31469788728567	0.188611456910342	0.635336491031326
Gatad2a	1623.52344156517	-0.0467440984030824	0.13542347394296	-0.345169836824381	0.729966693562027	0.94616178411024
Shc1	206.866074166134	0.209648074607365	0.204608873906131	1.02462845625916	0.305538532259973	0.740327675808897
Anks1b	99.5889556404616	-0.520754674687687	0.508211867887927	-1.02468027134409	0.305514074887909	0.740327675808897
Cdk6	1785.41165059682	-0.210006877106119	0.257602467501628	-0.815236279150905	0.41493707510998	0.815700381642335
Kdm1a	1354.16325928253	-0.074146212062518	0.174368404778461	-0.425227334944783	0.670670959269258	0.930572812753958
Scaf4	916.194744146931	0.138440236843999	0.176382009337507	0.784888648020183	0.432518858408404	0.827060524824632
Plcxd2	25.1096936854357	-0.494669131537445	0.436607810835924	-1.13298278056537	0.257221484568612	0.706360761985846
Morc2a	831.19057058275	-0.247825134636719	0.222630814505695	-1.11316636552295	0.265636985135423	0.713745145059127
Atp6v1c2	24.3105683948792	-0.693512202922659	0.472829452544996	-1.46672801194985	0.142450059542217	0.574999625357827
Map1a	33.066238516396	0.73554254667844	0.395031718739777	1.86198351115944	0.0626054144553762	0.414900840593092
Runx2	9.4964240637073	0.858819905951551	1.20107822057469	0.715040778560304	0.474583845949876	0.847550049167272
Ackr3	60.2278945874091	1.53591765077095	0.589199028445347	2.60678917754431	0.0091395613355024	0.177158453907279
Socs1	8.83579288259894	1.93023359888551	0.833304656417961	2.31636002993527	0.0205386192102999	0.261392104026515
Sort1	108.40448003191	-0.536384856391713	0.507375409331826	-1.05717550856099	0.290431495173682	0.73309317419185
Rangrf	27.0651834916247	0.571968385740448	0.436575809172027	1.31012386331069	0.190153936834346	0.636405886236315
Phyhd1	109.914885315023	0.0846563652406139	0.285087147521121	0.296949076718171	0.766505387268079	0.956466846244912
Slc4a9	12.316159491687	0.230571682720857	0.634309589862495	0.363500231441936	0.716231240060402	0.943151932853911
Specc1	288.832109263826	-0.512968960729755	0.286548269140781	-1.79016597192473	0.0734272336777899	0.442133074648232
Gtf2a2	344.32899028988	-0.278763627590222	0.258476143690989	-1.07848880600558	0.280815674633719	0.726537790329957
Deaf1	771.265864076005	-0.160318320433399	0.194224361077023	-0.825428486645002	0.40912836764004	0.811708263500568
Mtarc1	5.68060122039974	0.441502242008431	0.964312442139745	0.457841486550528	0.6470663277734	0.922875826887749
Set	1289.78261212534	0.425387416067022	0.193161547785955	2.20223652659069	0.0276486051595292	0.295640095249272
Glra3	10.3732656874652	-0.476914069110956	0.97585402286075	-0.488714559697019	0.62504379447167	0.914883795450676
Dnhd1	33.8581374902976	-0.339580587660983	0.43948744541957	-0.772674148488569	0.43971524976787	0.830182971307148
Pgpep1l	172.931775190602	-0.354140632692063	0.448534217730125	-0.789550983388169	0.429790043928774	0.825612954378193
Notch3	78.1139141889959	-0.2829393144901	0.529171219553831	-0.534683867971239	0.592868478503106	0.905177292587568
Gtsf1l	91.5185011176215	0.096677577513852	0.371939454489268	0.259928266138385	0.794919107227304	0.965357336186659
Rnf212	2.25391880736794	0.844606253995064	1.76095624805508	0.479629323515507	0.63149099157164	0.917317888644693
Tceal8	5.00135063889052	-6.76023047168319	3.31506136151474	-2.03924746315835	0.0414253360888256	0.349458717624914
Gm5087	6.30511169666055	0.282305689516673	1.26353275214046	0.223425699918295	0.823204204176387	0.974833591394261
Slco6b1	4.73262987693878	-1.28194292728619	1.7247271093608	-0.743272904060336	0.457316472799185	0.838294867079342
Ranbp3	751.228146575157	0.187046161004132	0.221404898815449	0.844814916042324	0.398214185178265	0.804650571087132
Parp6	94.2546479388535	-0.274968069923077	0.303119073621086	-0.907128893732373	0.364338640222429	0.78341862897005
Gng10	17.7993075455718	0.587947088639502	0.571220647954305	1.02928192589869	0.303347213984916	0.739939876973372
Mrps18b	105.402127634394	0.574498433447745	0.282010500380955	2.03715263322352	0.0416347488332577	0.349458717624914
D16Ertd472e	847.786493266303	0.142956565940629	0.292691663604909	0.488420353965391	0.625252127699516	0.9150225034738
2310039H08Rik	65.6106691130082	0.0852945618214627	0.432597216702908	0.197168540453278	0.843695648428671	0.977998151594984
Rps10	1014.66863566337	0.523915745423314	0.355003329925823	1.4758051580327	0.139996205667628	0.571757810798617
Arih1	1655.83832868195	-0.524111483605207	0.19902277203547	-2.63342469931933	0.00845285768599685	0.168575926673457
Dancr	61.7511042335626	1.08950516369093	0.707423859740272	1.54010237100419	0.123535401938829	0.5415259703053
9530026P05Rik	70.2513456243959	-0.781115987645493	0.446630440437344	-1.7489089791565	0.0803067542327989	0.45560886623243
Itgal	3.63017981294623	0.399501518491087	1.10705142325985	0.360869883816873	0.718196717923712	0.943965898256337
Sirt6	143.264429637208	0.839705864560475	0.274326476222664	3.06097273629143	0.00220619182294771	0.0751597780866372
Rgs12	124.385117460481	-0.383970042008432	0.406105602392088	-0.945493092798349	0.344407195502626	0.76919993739838
Hfe	2.88280584588832	0.670570733495338	1.46972634187512	0.456255504436156	0.648206256507816	0.922886117482628
Tdrd7	14.9723773730657	-0.583583649363505	0.527838594023345	-1.10561004059073	0.268895342054226	0.717380718851291
Ak2	574.286467924936	0.0882385681364002	0.240148329363967	0.367433612259973	0.713295603345347	0.942360811730546
Znhit1	60.6658001343157	0.326829903300359	0.303065433030368	1.07841366147359	0.280849192997723	0.726537790329957
Prx	122.823794902509	0.19970528495208	0.251881687693113	0.792853528897252	0.42786316509394	0.825007423994704
Alas2	14.9418783284939	-8.33687291736443	3.28278699572323	-2.53957168961178	0.0110988296382546	0.197218719100623
Fiz1	287.168853340073	0.566771853277995	0.2496316823359	2.27043237450668	0.0231813620589852	0.273258572215426
Serpinh1	122.288643264009	0.213406154931261	0.502834582279299	0.424406280816869	0.671269540955561	0.930572812753958
Myh3	5.04495761232056	-0.0786781182642749	1.06104787836033	-0.0741513364937485	0.940889967043793	0.990447488708079
Grm5	18.1254050937748	-0.966783674895994	0.974212538674666	-0.992374493774451	0.321014876456007	0.751409961511897
Vill	18.8253487282858	0.0483473788084944	0.452469529534906	0.106852231261165	0.914906210073249	0.987848639180641
1700123O12Rik	48.3530449010778	-0.157026176439525	0.497186080647398	-0.315829792006761	0.752131703885775	0.951901805519827
Wnk1	1072.30026916068	-0.706756719014652	0.280383679522068	-2.52067709582585	0.0117129281692871	0.203385910042987
Tex14	430.342717441103	-0.526891064210792	0.408257676420918	-1.29058458576921	0.196847763817329	0.644729381372276
Zbtb37	199.467015086061	-0.268530626081799	0.205651458325736	-1.30575600225731	0.191635546644543	0.638412279040785
Egfem1	23.7466605329942	0.130822074612137	0.987591918891639	0.1324657200101	0.894615935517168	0.98387228205059
Eya1	1394.5453348407	-0.0937735139827006	0.310279616615281	-0.302222604905985	0.762482373245774	0.955327846877351
Adgrg2	2.24229260756722	-5.61843299756636	1.90465807260136	-2.94983812495686	0.00317940462275654	0.095501391227244
Nkain3	37.4892672358319	0.0191355683778663	0.664507621678728	0.02879661233911	0.977026802722783	0.996308265241216
Cd2bp2	375.11868058683	0.459704066779918	0.217386219342919	2.11468817190638	0.0344565331341027	0.321883823742301
Sapcd2	42.9406942015577	-0.00217517203923746	0.412134988157275	-0.00527781455528206	0.995788932801677	0.999854946709882
Kcng2	4.14383107414001	1.79692830265369	2.04826981074218	0.877290820393717	0.380328696925089	0.792527689415607
Tecr	916.224862801957	-0.0179243341002214	0.237105780305607	-0.0755963607345154	0.939740231894054	0.990447488708079
Tfg	313.032749517206	-0.0700862559250642	0.203192965030092	-0.344924618402437	0.730151042282152	0.946255680753903
Gm12530	4.19383991452593	0.0066619327995827	1.11411861520993	0.0059795543388595	0.995229034343594	0.999749718259263
Trpm3	158.438459281114	0.36759464194638	0.325777655073263	1.12836051282803	0.259167697009511	0.707251106734125
Trpc4	6.6018899421543	-0.554726769960396	1.06748585643995	-0.519657255048235	0.603302484477671	0.907902536264986
Mtarc2	485.526429581533	0.188126511649976	0.267201188324015	0.704063154920736	0.481393444332668	0.851818542398642
Itih5	6.22687080443478	-0.174064520760307	1.05715170819567	-0.164654249159185	0.869216129244707	0.980240348603325
Adcy4	8.31316140415803	-0.230811747919808	0.704525350979836	-0.327613119384278	0.743204201108405	0.949274914379278
Mical1	111.033965202754	0.485285467146875	0.354545014092955	1.36875558210401	0.171075689595236	0.612739200297318
Zc3hav1l	122.409828243444	-0.381030444703605	0.384247351840745	-0.99162803042954	0.321379010447411	0.7515166702002
Wnk2	215.775379708292	-0.102489800080532	0.33062749016028	-0.309985718461727	0.756571816814478	0.953868887892066
Sec22a	281.215215233501	-0.557636778005674	0.262028165690226	-2.12815586651445	0.0333241626204038	0.318503396275154
Ahsa2	90.1219869394767	0.294102764929829	0.359586201599207	0.817892242866523	0.41341872009253	0.81494887417149
Tfeb	964.820499856676	0.0745464968111245	0.3022561664812	0.246633501903298	0.805191874536779	0.969068777824009
Tgm1	325.36274462031	0.946108074457698	0.265347836908109	3.56553905048541	0.000363109087881961	0.0199018361977208
D7Ertd443e	3.70792341887109	1.19531158939031	1.61302761045862	0.741036037845908	0.458671589801596	0.838583634010439
Tlcd2	9.36525084474492	-0.187349287643819	0.663315402434495	-0.282443746905636	0.777603274668639	0.960029050567764
Cbwd1	287.697893525325	-0.403850265185109	0.278115188777888	-1.45209712191461	0.146474602100052	0.578623147330502
Lrch2	8.03616980359479	-6.96788958800891	1.31004081235988	-5.31883398003234	1.04434374536368e-07	1.05839969262832e-05
Zdhhc6	189.144542192128	-0.325540436110397	0.228013607057023	-1.42772372365034	0.153371394981365	0.58919153116466
Cbx3	719.277521946834	-0.311769139919669	0.189530062500098	-1.64495877755281	0.0999783123264052	0.495555375216147
Fndc4	1.76455867117093	0.416080938323062	1.91031122373807	0.217807932630413	0.827578763601065	0.975557564933127
Slc25a28	237.555156096793	0.29696033110825	0.232895338869788	1.2750806115286	0.20228071112768	0.651310629786859
Gbp4	10.0609828542341	0.620944522356893	0.650390787278233	0.95472527363961	0.339716645392234	0.765835761590719
Cdkl3	81.3846453531816	0.156128084639944	0.330685089835795	0.472135241166969	0.636830259507039	0.919760747034232
Etfrf1	135.218106661314	-0.240612536130715	0.271655321805072	-0.885727305218662	0.37576449075447	0.789790812292266
Gm10549	2.20809368499241	-0.684653792711696	1.43016294891234	-0.478724325247262	0.632134758299528	0.917478904809909
Atn1	25.2195363186398	0.149463487187908	0.579337431178834	0.257990385471521	0.796414327403925	0.965862908992764
Zfp111	270.169677589743	0.192032098110814	0.223530047252506	0.859088522868198	0.390291678867938	0.798556502224204
Sema3b	44.1387063261333	0.781934397446018	0.388292531469697	2.01377655780908	0.044032997983637	0.359180972952678
Rbm43	29.433191608577	0.454209472030818	0.449484480463477	1.01051202382442	0.312250041734638	0.745090651934246
S100a3	2.8973705814047	1.79975765053443	1.4280390800792	1.26029999853688	0.207561160525411	0.655847597036284
Kif18b	471.343206421428	0.167159623835476	0.186766914177576	0.895017324516817	0.370777826985904	0.787017706904
Hsh2d	16.9591052858977	0.232173099371094	0.590579824547634	0.393127380450104	0.694225402147405	0.937121250620374
Sgsm2	158.531083912696	0.424769973498264	0.264124099442477	1.60822118994399	0.107786743880483	0.51112392409197
Sem1	705.729005501085	-0.529221144295232	0.251804257169058	-2.10171642944035	0.0355781235157711	0.326006981032095
Shd	3.55852730984082	-0.172295855359366	1.56150937358235	-0.110339302647984	0.912140288535556	0.987835819352224
Gjb5	107.505526219775	1.2021910372706	0.386380660298074	3.11141617787798	0.0018619232571692	0.0668218961381393
Rnps1	702.058418562415	0.340279154788639	0.19208469851256	1.77150578585201	0.0764766314003569	0.448027291521026
Gpr83	10.1572980202265	0.487574555498489	0.679453889867918	0.717597710115797	0.473005369967758	0.846419603737973
Rab23	357.825736148837	0.215472126418176	0.196922497787093	1.09419760992032	0.273868319500207	0.72074498622437
Ext2	467.310293115986	-0.115340968946437	0.181124762264859	-0.636803977016535	0.524252535262868	0.872630416723525
Scin	3.43911963637741	0.853339697118032	1.28494428427209	0.664106379990977	0.506622227045539	0.863829095907134
Clec11a	18.2200107666255	2.15193910070605	0.673122362743785	3.19695083659724	0.00138888596399421	0.0541900930358417
Map7d2	19.5117763407017	-8.23769060751782	1.76611341088898	-4.66430443069416	3.09662668991553e-06	0.000266839799365235
Ola1	678.822191275774	-0.369917120949585	0.188104138265785	-1.96655493260284	0.04923454345703	0.37387626449886
Lrrc46	6.019579281894	-0.922862267411667	0.815572123551062	-1.13155199983229	0.257822829976517	0.706677510161864
Tmigd3	2.23554724921421	1.9874808970179	1.56151361008218	1.27279127391871	0.203092118463511	0.651605666997896
Dpep2	2.11205031036807	0.0889016863735133	1.36221811765201	0.065262446022043	0.947965042305956	0.990950936861381
Slc25a51	90.7151719900691	0.543752787500049	0.342267256828622	1.58867895380455	0.112132892830559	0.521660705231822
6720489N17Rik	146.202361546926	-0.363810395024228	0.301817157085382	-1.20539997970132	0.228048929330065	0.674766883441915
Zfp703	2.87487621695108	1.95054779624707	1.65101213909746	1.18142547232473	0.237433743908048	0.685666589631866
Slc35g2	5.12735419297757	1.04430162979338	0.908974211572976	1.14887927126802	0.250605766154171	0.700114652532648
Clasp2	1467.46068551903	-0.412651757156712	0.21824824248716	-1.89074492630102	0.0586584021224426	0.405634120791525
Pak6	8.66749173116645	-0.106266885023536	0.69228696853045	-0.153501206658727	0.878003038809367	0.98076062886617
Smim19	109.34739136773	-0.799077385862341	0.374514095350428	-2.13363768088529	0.0328724510013397	0.317544558070422
Heph	1.35248565474536	-4.85141226887959	2.32886986383762	-2.08316159877015	0.0372364961201026	NA
Sh3d19	296.994795186654	-0.802876496081045	0.335658902462905	-2.39194161152861	0.0167595083390683	0.24095709090798
Dab2	140.756794409229	0.208895172710515	0.218494982247874	0.956063935937582	0.339039933697806	0.765738568918724
Arhgap44	916.139921444739	-0.430776854032243	0.256102901461156	-1.68204597282776	0.0925599255983244	0.479894028665186
Ppp1r32	3.31052347172682	0.924586751426469	1.18265227685438	0.78179086915191	0.434337488034449	0.827676749451412
Tead3	44.9042881036809	0.196686706296267	0.438327720565878	0.448720665082158	0.653633175372026	0.924335037957311
Gps1	121.622025603331	0.89664600403979	0.330389885880129	2.71390270210968	0.00664956933454875	0.146178392808456
Cdh16	5.11725976225765	-0.315654150988914	1.0755300403863	-0.293487061389323	0.769149887824211	0.957071914470991
Shmt2	243.691885250416	0.145718917580214	0.292771652585509	0.497722085773498	0.618679939058231	0.913327892534798
Ncor1	2400.03757738424	-0.194711508543652	0.16239058147895	-1.19903202987725	0.230515491403094	0.677338918393408
Dhrs3	45.5050978999149	0.26122490951444	0.551545319359002	0.473623654023629	0.635768304617451	0.91930818921443
Rs1	0.621735881776304	-3.78456843264213	3.87789067806659	-0.97593479208883	0.329096779390186	NA
Rps7	1465.10625067189	0.465445320668752	0.249543351554018	1.86518822389063	0.0621550256162278	0.414349342452375
D030068K23Rik	41.7324914847088	-0.927501768474543	0.488732392517952	-1.89777019627459	0.057726360904063	0.402253922580182
4930547E08Rik	2.8225512863035	-0.842522008168564	1.1725095289075	-0.718563037141022	0.472410194749163	0.845978612165086
Mpig6b	3.57001108857175	0.489951214415722	1.19673010025378	0.409408282044398	0.682240062767207	0.935198276530431
Lgi1	33.5069824035275	-0.718707530874936	0.439069746913971	-1.6368869318062	0.101654096984396	0.498660590081636
Cep131	67.9448517341357	-0.228871408544096	0.379587629670932	-0.602947489997254	0.546543621922129	0.883148043335156
Masp1	17.8901032231672	-0.565552504999289	0.883360040691753	-0.640228761713524	0.522023886672546	0.871917651577918
Mapkapk2	209.933601995053	0.291138977940887	0.196361082841612	1.48267148320691	0.138161714719117	0.569290110526135
Ppp2r5c	1573.24960009288	-0.0993746714650656	0.211977183396039	-0.468798905018956	0.639213382706268	0.920973079388929
Tbc1d21	1.13795030216271	0.437438461720402	1.87133787972818	0.233757071055465	0.815173578603074	NA
Commd4	71.7461054091758	0.531061257259665	0.442867763148862	1.19914182392444	0.230472803728341	0.677338918393408
Utp23	181.549755714565	0.259484032751898	0.220483909094693	1.17688421716279	0.239241722371546	0.686746277067542
Ppcs	52.7292045670699	0.864589449456728	0.378775835725528	2.28258871847156	0.0224546061169564	0.268834129625532
Mrpl19	224.883752889553	0.185596515708929	0.245274403813407	0.756689295023718	0.449236029726713	0.835218398860623
Hormad1	59.2031725032153	-1.08632345004528	0.324395101334689	-3.34876650595437	0.000811721719812301	0.0367866606077237
Tctn2	76.0968910052986	0.0575998115201958	0.319816300247961	0.180102801125325	0.85707186358865	0.979354418512799
Tppp3	1.50158955332224	3.4879065767072	2.02706434063335	1.72066890369025	0.0853109222386813	0.465445174712966
Ooep	153.697084676808	-0.129850284608724	0.30991355282668	-0.418988725805556	0.675224371911765	0.932596235628947
U2surp	1681.8177766217	-0.240596672803257	0.222916109196706	-1.07931487621179	0.280447383471885	0.726197836616738
Plekhj1	81.8381161483518	0.840878712028322	0.38897786042191	2.16176496810449	0.030636297019493	0.307938467929585
Cux1	1977.19155007476	-0.211595462716364	0.173143172852751	-1.22208377743149	0.221675947190955	0.669556928403946
Gm45927	9.59131213220452	0.0106269182117675	0.749937216947753	0.0141704104978535	0.988694026619038	0.998747427325692
Mpv17	195.163446123739	-0.115339716274345	0.272926086367592	-0.422604221565684	0.672584046031736	0.930939599716846
Ankrd23	23.3648621574023	-0.897539653853082	0.45040376487257	-1.99274456355181	0.0462894249105238	0.365998033126581
Hsf3	0.78887992797416	-4.11383803040611	2.93971184688504	-1.39940179333059	0.161692529427089	NA
Radil	60.9921806862281	-0.464457170121624	0.443291672126727	-1.04774621163839	0.294755550312769	0.735587879470337
Gm10653	8.43158166848792	-0.092022031125487	0.932363167479363	-0.0986976259200241	0.921378353904396	0.988511887360171
Nanog	1260.39102093885	0.17918329501638	0.321755029793597	0.556893532111446	0.577600173975381	0.898492578133821
Nit1	43.1798303618926	0.310410903203293	0.336628032443436	0.922118401578606	0.356466819479585	0.779257641878703
Rnf25	83.8628199452305	0.375601820924781	0.289180411311105	1.29884945948397	0.193995597150332	0.641325690356864
Tmem33	456.803344957147	-0.0426463302923427	0.269050234261549	-0.158506943543061	0.874057349675039	0.98076062886617
Osgin1	5.65293445253816	1.61300423289134	1.06213116114795	1.51864881842654	0.128850915982384	0.551768179681143
Nfix	48.3813885675459	-0.0180160313367212	0.355974871909813	-0.0506104019086089	0.959635973924931	0.993519950020026
Stk35	645.52175971423	0.0948068381606639	0.189120529379955	0.501303790082944	0.616157338316152	0.912500278677119
Pex26	112.929446972272	-0.0483077145700026	0.364930812465914	-0.132374995258902	0.894687691503343	0.98387228205059
Stard7	346.048948914183	-0.14608960153828	0.201849365340912	-0.72375556540167	0.469215813334579	0.843451220703349
Stat5b	70.0978534450251	-0.771909434187437	0.397140556174356	-1.94366810990854	0.05193548662143	0.381107875549643
Ubac1	301.243629766807	0.00300292562232136	0.231268705825768	0.012984573989806	0.989640099997492	0.998813764960515
Stat5a	32.5158170650926	-0.142714855964584	0.470737856449278	-0.303172676701776	0.761758270541851	0.955327846877351
Eva1c	5.37148973691522	0.846795923908149	1.25681810261141	0.673761717903874	0.50046281679623	0.859475416162683
Dab1	1140.82948709696	-0.726770459064326	0.343672105801296	-2.11472053389323	0.0344537732025329	0.321883823742301
Gpx6	2.38354399350366	-0.666354075865835	1.24703557059408	-0.534350496151756	0.593099061939553	0.905177292587568
Clba1	30.6666779511599	0.100821123646629	0.391805349358759	0.257324520483543	0.796928265014461	0.965904630495902
Mical3	916.772093495534	-0.582666719340509	0.192893860179688	-3.0206597493447	0.00252224617105454	0.0817776152925008
Gm10516	4.55952387017771	1.49160438001082	1.03860554691059	1.43616061405382	0.150956643487993	0.587313213386995
Cilk1	461.201693488179	-0.032882615101332	0.19690815190275	-0.166994686525585	0.867374229757846	0.979851132093025
Slc38a10	555.650890070261	0.0172127451636977	0.195959387930873	0.0878383288774595	0.930005173447214	0.989532008534413
Zfp451	747.195507639602	-0.0374104895947287	0.250084268813459	-0.149591534774359	0.881086887301042	0.98076062886617
Bloc1s4	35.1796033077585	1.05445576880922	0.549443641400596	1.91913362782994	0.054967424637117	0.393618304495353
Abhd17c	789.327026604677	0.305751614803554	0.196616529749037	1.55506566611576	0.119930430947255	0.535935129303038
Acad10	55.433727137494	-0.675602805217524	0.36464054707265	-1.85279122314096	0.063912288722728	0.418481357366127
Snx10	786.123897749607	-0.478991831014947	0.247014335174373	-1.93912564093423	0.0524860411941353	0.383738687750588
Sh2d4a	60.3991899676121	-0.57923560472562	0.452271099656791	-1.28072654910999	0.200289731122852	0.649012996451424
Metrn	11.0578034119045	1.06725066077522	0.817920254069451	1.30483461616858	0.191949169104146	0.638931813869905
Rab43	75.1442869745615	-0.588521722737006	0.335102879771988	-1.75624191334151	0.0790471108201626	0.452600970313147
Abcb8	201.688673301593	0.136047213238945	0.233527497997792	0.582574704929315	0.56017963775819	0.891055951170554
D14Ertd670e	3.04047009074444	-0.342010432957247	1.07754801706589	-0.317396930383226	0.750942436100647	0.951797408072144
Optn	736.297050854736	-0.224696720019291	0.319287322037889	-0.703744572710051	0.481591856968303	0.85185194107434
Sidt2	137.452916611649	0.14923729426767	0.283389434345952	0.526615590352204	0.598460563254354	0.906053139079046
Pum1	5174.45111972959	-0.209680645528287	0.190324110996589	-1.10170300772898	0.270590808939457	0.718719860166998
Oxr1	1584.32451244719	-0.19347559149573	0.163884564999268	-1.18056017963982	0.237777490400762	0.685943424813964
Gm11545	9.23042293234763	-0.39550976638816	0.837361571712362	-0.472328537335864	0.636692304067092	0.919653978821901
Cyp3a59	2.13653385360554	3.94244082943412	2.06340576862787	1.91064738180691	0.056049910980302	0.396482996284717
Zfat	509.719692431777	-0.207418569705522	0.204637913277488	-1.01358817818018	0.310779300986006	0.744087727644092
Mecp2	58.5622166790357	-7.97384792744326	0.772068472608886	-10.3279025246283	5.27003275461783e-25	3.53838782532965e-22
Efcab12	255.4060745496	-0.503246350513392	0.213239268411413	-2.36000786469804	0.0182745476297498	0.247868162845412
Gnb1l	686.78810157697	-0.597575617003157	0.275339379772019	-2.17032382907941	0.0299823226608593	0.304788038078698
Ap1b1	408.748472955896	0.0413930005745932	0.18834666505864	0.219770286676995	0.826050061685529	0.975318282115477
Tbc1d4	563.990055286565	-0.116102445041147	0.340082129897886	-0.341395312585251	0.73280600339484	0.947444972732545
B4galnt1	3.20948728390592	2.58419599770942	1.73330942067787	1.49090287451318	0.135986996589265	0.565203627299309
Oxtr	3.46846852111119	0.0144708888502333	1.03613609401749	0.0139662047618901	0.988856943099917	0.998747427325692
Prickle2	467.266988546254	0.0761180425107257	0.375835023740547	0.202530466035738	0.839502043426793	0.976809288418253
Gm2381	1604.2516744317	-0.268391418952886	0.280450700803114	-0.957000350451277	0.338567078120383	0.76537517036014
Gpr161	35.3144726761307	0.181082225929957	0.404476268529804	0.447695551059541	0.65437293291306	0.924892266588944
Carmil1	671.415213419301	-0.264698152115176	0.203882511491975	-1.29828767645721	0.194188499518306	0.641325690356864
Myo1b	780.095844636755	-0.205911925161981	0.176174093057904	-1.16879798605975	0.242485031995035	0.690038812126327
Rngtt	1881.08333214794	-0.378219906128185	0.209871485651131	-1.80215003936695	0.0715218026721202	0.437714518898042
Larp4b	1900.65769982413	-0.174243290096383	0.174940496357979	-0.996014609103603	0.31924304700155	0.750358341917048
Sh2b3	124.595993060414	-0.174099853791019	0.294115777842391	-0.591943264887728	0.55388858081635	0.887277762411354
Ap4s1	107.515737669625	-0.0335792866629793	0.312785928619284	-0.107355490098953	0.914506964122768	0.987835819352224
Ntng2	10.3603591402462	0.482616540025274	0.82805313576752	0.582832814923088	0.560005852109428	0.890988773784689
Stk26	2.9027819260136	-5.97870858509084	3.83048386017306	-1.56082333285715	0.118565440541334	0.533378980704369
LOC666331	2.25414044556068	0.249456461305049	1.40700649553617	0.177295884629152	0.859275983179184	0.979518981535068
Ubap2l	1038.30223677238	-0.230030453643293	0.225539422112706	-1.01991240151508	0.30777000740094	0.742001277029428
Tsen34	273.151148538869	0.291973284737721	0.220601408427399	1.32353318511931	0.185658128020403	0.632962305386368
Nup98	2111.30743465239	-0.204432023152525	0.192092335870907	-1.06423831136038	0.287220755614897	0.730818767721214
Nbr1	572.023481277388	0.0695186597665523	0.16039377168787	0.433424933119206	0.664706090205474	0.928249756267529
Fen1	163.322700491778	1.00277198668925	0.350407435124753	2.86173147648035	0.00421333708458576	0.114685327332795
Xpo6	1473.48342392356	-0.165808275796711	0.140122244100531	-1.18331159239608	0.236685680189993	0.684442928010058
Mybl2	2942.05319965722	0.275992058997455	0.17774004415253	1.55278491300818	0.120474528213413	0.536013587279849
Vamp2	118.660523791974	-0.0863531497441763	0.243111711133417	-0.355199465059035	0.722440165452702	0.944677301023299
Vamp1	15.6392814750033	-0.141064059977082	0.530068137012542	-0.266124390671957	0.790143411071855	0.964050472161048
Ahi1	77.2304582579129	-0.660057353180671	0.431229528954894	-1.53064043360006	0.125858282881515	0.545216125353554
Arpc4	319.05666995012	0.537047131342302	0.316370061585898	1.69752829534563	0.0895968262759981	0.475391260655724
Vps8	962.998630386418	-0.370601081230968	0.221236491323295	-1.67513541285287	0.0939076662242426	0.482140485383303
Mapk10	31.5927339469929	-0.195516318676172	0.596212761977824	-0.327930448901468	0.742964250718617	0.949264663501411
Pccb	214.881580317073	0.0776595672834644	0.235795641210131	0.329351157149922	0.741890281110957	0.948892443555053
Bpgm	97.1198566000625	-0.600869301314992	0.263944491617234	-2.2764987351445	0.0228161762229985	0.271335692736086
2310057M21Rik	206.255003362629	-0.177819399408219	0.226936921146135	-0.783563108683018	0.433296509696238	0.827169761550194
Ubr7	550.182252265024	0.0106979412486338	0.199807640437392	0.0535412020542125	0.957300703218029	0.993491565122388
Lbh	8.72085733298361	0.000189142722644607	0.824900412595309	0.000229291584482938	0.999817051786422	0.999869914884513
Hspa13	94.5628187493949	-0.016478486212348	0.400197023616958	-0.0411759339522729	0.967155639321462	0.994559411105683
Tspyl4	36.9407842993124	0.0409765745464728	0.381905361062736	0.107295101677668	0.914554870406184	0.987835819352224
Atp12a	1.71232888903325	1.10693769800713	1.89786388509243	0.583254524574729	0.55972197094088	0.890713000171967
Cutc	24.3856238648858	-0.379140931272059	0.473847750975713	-0.800132385331279	0.423634099404191	0.822066773218217
Sprtn	232.176561022213	0.155764708868827	0.340170390851136	0.457902019276546	0.647022836099252	0.922875826887749
Prkd2	26.9865421055097	-0.0250696863317783	0.475592880623861	-0.0527124928760351	0.957960984989937	0.993519950020026
Proz	21.7958739634994	-0.0235015660207507	0.621308062185252	-0.037825947305579	0.96982645621458	0.995267819366813
Ube2d2a	784.256778707899	-0.215849862161316	0.211960892893346	-1.01834757919201	0.308512804740342	0.742883343632079
Sult1b1	1.2779390109801	1.89494993369044	2.1797516299089	0.869342134071318	0.384660023487038	NA
Polr3k	53.4042003875085	0.131919018532732	0.385604274102614	0.342109845228601	0.73226822858725	0.947393282941241
Tsc22d4	175.445329114286	0.442302587230038	0.385609768095639	1.14702122151724	0.251372850301098	0.701163598710731
Asb3	438.595934969897	-0.573169781362401	0.253826499206685	-2.25811640295162	0.0239384032576176	0.277016541887204
Wdr72	6.83785539025407	1.34056749587103	1.12369947227464	1.19299468314014	0.232871455343193	0.680423110435701
Eefsec	1015.07502598823	-0.999213578726532	0.268326597036584	-3.72387079686438	0.000196191359065729	0.0120206371102097
Ccdc57	530.408326122333	-0.158085687748754	0.300682276579941	-0.525756587807146	0.599057340911092	0.906301449806509
Arhgap4	4.64768582815977	-6.65486864835708	3.41537325404544	-1.94850405895593	0.0513546796219383	0.378905360543916
Mtf2	2436.90049294408	-0.450452389885969	0.189783502210892	-2.37350657269152	0.0176200794460536	0.244944887776122
Cxxc5	511.260595536702	0.168003590806638	0.279525388996786	0.601031596484319	0.547818941689311	0.883658797020661
Nmnat3	23.5648384755778	-0.61959533633445	0.585757094934484	-1.05776838503979	0.290161049492701	0.73309317419185
St3gal6	50.5674648638661	-0.585720770821292	0.342617263640682	-1.70954832981085	0.0873494273764536	0.46996616786116
Rock1	1199.7231964769	-0.288618707940897	0.225422845917265	-1.28034364381517	0.200424304724188	0.64916326344483
Atpif1	438.18045991353	-0.152385787510766	0.496250428694534	-0.307074369510656	0.758786766005472	0.954411720847948
Hyal1	46.2448349992975	0.413385868215517	0.380054774639007	1.08770076262867	0.27672723096444	0.723529467265904
Kitl	65.0776524252556	-0.0584422059519499	0.409359124164583	-0.142765123584868	0.886475682219331	0.982134829939961
Krba1	222.950888450467	-0.570130752170457	0.235339993175233	-2.42258336323627	0.0154105895329216	0.232515205742976
Pik3cd	86.7843049732273	-0.160130450389227	0.404628342173282	-0.395746994709162	0.692291683061832	0.936926986401073
Nfe2l1	350.880098423902	0.318848866825986	0.263454443419028	1.21026186800293	0.226178424736013	0.674562957309319
Lpp	1892.28423154536	-0.313040867264778	0.279737981002721	-1.11905028463666	0.263118687426461	0.711153057562898
Wac	2052.82045289546	-0.414469802396455	0.271253357019913	-1.52798036105422	0.126517414059402	0.546422302372875
Setdb1	613.257297982867	-0.00468410351286151	0.22098558409231	-0.0211964211697396	0.983088969135172	0.997826634457305
Chn2	95.3632201237385	-1.05731883477112	0.337088745138451	-3.13661862052635	0.00170908284890524	0.0630209634491053
Rnpep	79.7660885954476	0.128948226044919	0.395350695899803	0.326161626581781	0.744302072753516	0.949574799860022
Pcdh15	38.3707208060414	0.0205575576708177	0.767489559696398	0.0267854557903691	0.978630853654922	0.996502848391495
Kcnt1	5.00920339503463	-0.0495992414994455	1.19889207116468	-0.0413708979251664	0.967000213018173	0.994520857931196
Gm10548	2.38651424353683	1.43367950608155	1.82666656662666	0.78486108645934	0.432535019659149	0.827060524824632
Yars2	285.47329607501	0.317840913067865	0.199969536522549	1.58944666570263	0.11195958612173	0.521421032013168
Nudt12os	10.0995945228467	-0.63801182304954	0.620826704154554	-1.02768102399588	0.304099896882259	0.740257853017086
Fam49b	1886.06768706552	-0.205665487124772	0.137632539625604	-1.49430859652982	0.135094979275873	0.563822972300288
Cacna1g	5.79489575470195	1.04683627387962	1.13696934862258	0.920725149844925	0.357193942195926	0.779454566327193
Bcar1	201.931708302598	0.45105285973413	0.337772312559624	1.33537546732611	0.181753489955994	0.628492647457273
Crhr2	3.06305021022983	-0.299813582745718	1.33885774235404	-0.223932366569859	0.822809930303134	0.974833591394261
Elavl4	331.225100341755	-0.619552340035561	0.321411425617896	-1.92759899199136	0.0539050243599587	0.389867846739845
Gm19466	15.5893664202587	-0.133475388580518	0.664908339096913	-0.200742539583435	0.840899894936293	0.976947433814234
Gm4262	28.0624490752576	1.06517208991684	0.522651602250639	2.03801554482948	0.0415483783019681	0.349458717624914
4930556M19Rik	165.358485699489	0.204222087576602	0.390782581465849	0.522597723804763	0.601254224862326	0.906945569276686
1700026F02Rik	1.34924783535193	0.604743521798095	1.72122538898689	0.35134476034777	0.725329718738787	NA
Kdm6a	128.68072696573	-7.98545007468052	0.607568217961821	-13.1432978859047	1.85942684905431e-39	4.99380070761019e-36
Mettl1	70.0500005635936	0.136259515856924	0.34542850092921	0.394465180175878	0.693237629678243	0.936926986401073
Aanat	2.1837401386195	-0.135914737135705	1.30605713435902	-0.104064924542837	0.917117825845555	0.987848639180641
Dnajc2	649.536127436354	0.0601910010358946	0.184708363386655	0.325870469167091	0.744522359364865	0.949574799860022
Mid1	23.7322180565653	-8.53294273646553	1.04154625248411	-8.19257206880083	2.55702022276072e-16	5.8033554745868e-14
Bcl11a	27.4240399362971	-0.585032599410352	0.744844249365802	-0.785442862596412	0.432193958245438	0.827024515279301
Tpx2	937.631012371556	-0.325349995035373	0.197993303495251	-1.64323736859705	0.100333831085302	0.495654742781111
1700001G11Rik	1.34348862234051	2.05745520408079	1.93048495101824	1.06577116956834	0.28652709660933	NA
Mad2l1bp	43.3037381259155	0.084045079204166	0.534993447593147	0.157095530014941	0.87516956037436	0.98076062886617
Tars2	126.454847771647	0.0118190945837091	0.225315461960305	0.0524557634921269	0.958165542395639	0.993519950020026
Mrps34	29.5777168304707	1.12430211774016	0.640076329190938	1.75651256962007	0.0790009270788003	0.452600970313147
Pycard	72.8348110449805	-0.0176243103479916	0.479762897233848	-0.0367354592228941	0.970695935343302	0.995283924554854
Ints12	79.6631217998279	0.40803695401079	0.290041883463626	1.40682079821745	0.159480533702684	0.598401412449868
Mybphl	40.1026814327377	-0.240112152549581	0.45064370710919	-0.532820382847157	0.594157922783698	0.905180103371186
Trnau1ap	220.341464889953	0.136057256258459	0.233986283606965	0.581475350439766	0.560920126556565	0.891246190702289
Krt20	1.1719177386582	1.08632789322395	2.16101248076539	0.502693946885116	0.615179466120477	NA
Rreb1	1322.92450510827	0.0104313947923425	0.162117928904738	0.0643444859110684	0.948695932185901	0.991393401507367
Gnpda1	315.494580485221	0.00559383349974386	0.261712491020074	0.0213739645285589	0.982947342116846	0.997811952751062
Ksr1	220.138734498113	-0.318844473769392	0.341050617411501	-0.934889009113521	0.349845501842037	0.774254413441142
Thbs3	15.6093092862604	0.631264964761736	0.796584353343667	0.792464680120815	0.428089778370132	0.825235425502677
Sart1	116.544767833878	0.569031013174257	0.347821559752514	1.63598545639074	0.101842631249302	0.498847877838073
Cuta	95.5551374298481	0.988034687808931	0.366988831309824	2.6922745422048	0.00709664996398724	0.15206837436129
Syt17	7.24093088658289	-0.278828472844924	0.856392579580955	-0.325584877184899	0.744738455535343	0.949574799860022
Amdhd2	190.791198848027	-0.07676023855321	0.254220618419451	-0.301943402665159	0.762695208406024	0.955327846877351
Gprasp1	37.4671300781099	-7.84564643222255	0.929179442993544	-8.4436289366736	3.07634688414387e-17	7.51094752895369e-15
Zfp7	252.494870252876	-0.0471806304291899	0.24941975821578	-0.189161559479873	0.849966194792956	0.978798721527156
Fam178b	374.884332894456	-0.358233526441411	0.325668748352406	-1.09999356172109	0.271334927088854	0.718897171946709
Syce2	161.413159309224	-0.15830323404718	0.252590292394404	-0.626719390308157	0.530843191197695	0.874691151147593
Vezt	384.535730109399	-0.125963693332781	0.23254517007505	-0.541674089778462	0.588043042074388	0.903295631293434
Stil	535.474387550964	-0.280824699874992	0.218708118510895	-1.28401589198895	0.199136394934042	0.647082852987933
Tbl2	216.855720077908	-0.0532184791260317	0.342280707078318	-0.155481971450569	0.876441365796311	0.98076062886617
Rrm2	949.665750991742	0.785817568086573	0.263827758581856	2.97852497519802	0.00289639423743516	0.0898864569327199
St6galnac2	336.183838519772	0.155012063514436	0.3932199617844	0.394212091397912	0.693424459375769	0.936931220726241
St3gal1	285.476995814002	-0.269385864498057	0.362267918139276	-0.743609497307155	0.457112755864655	0.838294867079342
Zfp317	440.97265377344	0.0184795963872999	0.245182682199879	0.0753707244797774	0.939919751418442	0.990447488708079
Pdia6	623.79769041155	0.167957211377376	0.252583996002423	0.664955872246809	0.506078717838497	0.863548154054975
Mrpl1	643.8987922531	-0.233381157771575	0.191287857067934	-1.22005213163474	0.222445113134743	0.670372274743453
Dcaf7	397.722200946568	-0.0623323390483282	0.211676719673711	-0.294469505878636	0.768399161749596	0.956802727179738
Pdilt	1.90669653228582	3.83543063726825	2.07201745080119	1.85106097237994	0.0641607819125954	0.419086680072786
Ccdc163	70.8846545704713	-0.20681351477663	0.39053943626112	-0.52955859402212	0.596418008990248	0.905851858539985
2410004B18Rik	127.044138101243	0.53198627343973	0.316966772016669	1.67836606359405	0.0932756583964287	0.480384678246148
Disp3	2.964105902083	-0.0249422256159568	1.25913048756793	-0.0198090871932853	0.984195668774731	0.998132607881932
Ccdc34	50.83373258831	-0.164722208461132	0.389737673575922	-0.422648924210412	0.672551425734694	0.930939599716846
Rabggtb	1948.35010538535	0.600226689136502	0.261618378471891	2.29428334753245	0.0217742284656979	0.266336162629816
Pex11b	3.85472286073963	0.257098981038348	1.07960199920546	0.238142372121913	0.811770671703376	0.970679178081642
Dand5	85.8906752407235	0.0246340093079416	0.29969919171202	0.0821957816009472	0.934491027891118	0.989647175651322
Mir22hg	43.1142046018962	0.62471345786	0.402548115125185	1.55189761021667	0.1206867248312	0.536038005493372
AU019990	1.32134655172999	1.32572325568034	1.97779839192618	0.670302524813573	0.50266495795017	NA
Mrps12	72.2479655637454	0.770794902907206	0.363602168109923	2.11988533213086	0.0340157166660024	0.3207309879204
Exoc1	523.446879005498	-0.271680175266896	0.18542386030838	-1.46518454968558	0.142870573742257	0.575410253757243
Gm10649	5.78435738496294	1.01487650204714	1.23402487153223	0.822411707785939	0.410842618247386	0.813141256512998
Nkx6-2	16.1309070796164	1.58539249694708	0.727212263485034	2.18009593148137	0.0292503512957337	0.302067686422582
Lrrc75a	774.850304810586	0.728562272087081	0.381672364092894	1.90886828764411	0.0562790848838002	0.397232226814523
Slc23a2	1377.02554449465	-0.185283540720017	0.18136471515872	-1.02160743095959	0.306966739213439	0.741853300788774
Atg13	396.763131796014	-0.0070292985775086	0.234459198077796	-0.0299809034370927	0.976082283173803	0.996308265241216
Setd2	1157.74684862865	-0.0515196104967647	0.16810280993772	-0.306476795455425	0.759241644902345	0.954695268510058
Nhsl1	545.067718441439	-0.271289403181105	0.242722733959306	-1.11769259828207	0.263698305067316	0.711558182537847
Cops7a	282.050541481612	0.0188705201508478	0.233632679665828	0.0807700368708645	0.935624837304949	0.989647175651322
Cops6	69.0886930316331	1.06222069935789	0.297092451732245	3.57538770562646	0.000349709258811014	0.0192986814947969
Rpl21	2888.02709717482	0.00220118616203155	0.428078511085395	0.00514201508608884	0.995897283630924	0.999854946709882
Derl3	27.7552467681809	0.518086824449003	0.491998720250101	1.05302473995388	0.292329653503813	0.734715107130826
Kctd18	195.542431451229	-0.378939343492605	0.291841355920598	-1.29844292388672	0.194135177327345	0.641325690356864
D330050G23Rik	4.14331744391467	-0.973644736252605	1.25884586839049	-0.773442373447565	0.439260620766087	0.829976805607127
Inppl1	92.2741484121876	0.380106559659118	0.347089677514374	1.09512493249926	0.273461907066014	0.720575317739531
Trp63	7.49509175490882	0.433275614316035	1.1851231392302	0.365595438966342	0.714666979022635	0.942899035221205
Mocs2	81.7210431165462	-0.12932856809747	0.34296259636196	-0.377092340299926	0.70610498330985	0.941102931979752
Rnf34	170.050314021957	0.0274336660773166	0.209182343046926	0.131147140230485	0.895658910658062	0.983954710004364
Ttc39a	42.9410215418929	-0.194720176447842	0.466368562628577	-0.417524233087985	0.676295002968162	0.933159970043996
Tmc7	363.141454423904	-0.234327625736972	0.261811625813019	-0.89502375996215	0.370774386891874	0.787017706904
Nkd2	43.1032819133341	-0.417732793432236	0.655774580551193	-0.637006687696133	0.524120487435707	0.872630416723525
Matn2	292.467498239055	0.389526703169385	0.212864840985859	1.82992504241347	0.0672611482052025	0.427215665029024
Tmub1	4.20252500406694	1.65119615443773	1.11737074799885	1.4777513707021	0.139474338882269	0.570718511109417
Folh1	3.05260933784978	-0.95745413455911	1.22879108134939	-0.779183824729332	0.435871437043443	0.828266231656193
Stk32b	11.5999661436249	1.28165030571246	1.03099226915711	1.24312310000178	0.21382247464449	0.663938061087847
Sdf2l1	11.4119559837872	0.987660099108702	0.677664433440023	1.45744715285565	0.14499298913267	0.577984687797508
Ulk2	56.2271945532683	-1.04447346758704	0.475149617464883	-2.19819911285993	0.0279349198806525	0.296732563583939
Rhbg	1.9249133458572	1.01210145629377	2.09803276480222	0.482404981120103	0.629518283323384	0.91633663902668
Ralgps2	544.532334617162	-0.491346297237868	0.171505737477028	-2.86489714260248	0.00417144713157889	0.11451226418784
Tiam1	1456.70400110894	0.0119900928675637	0.314141883246134	0.0381677627435922	0.96955392376216	0.995267819366813
Ypel1	118.289899804589	-0.0728733287950015	0.375684386270373	-0.193974866824931	0.846195561487583	0.978550892783719
Klhl22	106.245874915546	-1.39847381919104	0.609944598411168	-2.29278826771136	0.021860197801322	0.266456299069971
Ndrg2	21.6176998791555	-0.185488464806897	0.554429236162847	-0.334557510153407	0.737958901485962	0.948283073249186
Man2c1	214.372016152996	0.0806989273949124	0.326533002597807	0.247138655979315	0.804800918250808	0.969064044788602
Setd6	106.01047597845	0.418040104335835	0.264723349131206	1.57915841465363	0.114299725771278	0.525708563877914
Sis	1.95458277789705	1.98606621939247	1.86309074855831	1.06600616257115	0.286420856144407	0.729881810297986
Porcn	5.85702182039006	-6.46652544750183	1.28920007417896	-5.01592078453773	5.2780073265615e-07	5.03253313965752e-05
Gm12250	4.96644735597977	-0.871897694748083	0.838169583358808	-1.04024019966713	0.298228319274128	0.73783104598274
Satb2	433.703990779651	-0.585461288112622	0.284489180140569	-2.05793868091342	0.0395960200140539	0.344012617628342
Mark3	1086.02622398771	-0.239359634796078	0.19563478587078	-1.22350242432948	0.221139989076863	0.669056590952968
Itgb3	18.9893579173682	0.04174261923243	0.577866059499476	0.0722358036888095	0.942414252362886	0.990447488708079
Zkscan3	545.91554235252	-0.0529026727682312	0.241322391917685	-0.219219908885522	0.826478747602439	0.975318282115477
Ripk4	67.131633466047	0.340597338013246	0.471200631890355	0.722828695383628	0.469785135355106	0.843702667904947
Pde1a	12.1945723844102	-0.216149754203614	0.957162584975755	-0.2258234469216	0.821338740078425	0.974455342189939
Enpp4	32.5630852314319	-0.538521880885694	0.414154230186288	-1.30029308319141	0.193500537798729	0.641077640019033
Fbf1	142.368944418546	0.118976039517664	0.237340742425291	0.501287888046084	0.616168528165885	0.912500278677119
Atraid	54.5109456740686	0.0419179763295982	0.456686897792671	0.0917871227140577	0.92686717545497	0.989436082496283
Dock9	945.545699146273	-0.102270162452212	0.166875027736074	-0.612854804218881	0.539972349658262	0.879344562141812
Wdr76	991.176329827261	-0.0409082144116595	0.177295308455251	-0.230734895176229	0.817520762459901	0.97327742580479
Crtac1	165.33662041562	-0.339025105157444	0.44687221723818	-0.758662302285723	0.44805459310018	0.835044684907693
Paqr7	16.5158035895128	0.202825423387852	0.609570346109833	0.332735056228124	0.7393342848559	0.948742853619036
Phf23	93.0954886441575	0.692425858103858	0.397699396025025	1.74107847541284	0.0816698237587547	0.45783143478826
Tpm1	287.990560265529	0.120428285627233	0.252041820429834	0.47781072768739	0.632784925053852	0.917478904809909
Gramd4	83.6031456983445	-0.174223664150051	0.352951202627743	-0.493619692617408	0.62157479052601	0.914305979634719
Polk	462.764695813772	-0.243728621213851	0.298663058441393	-0.816065510364009	0.414462668647989	0.81528645154783
Syne1	974.021834742807	-0.159410946535625	0.204680057053629	-0.778829891052146	0.436079927307709	0.828286873235271
Dbi	322.547150635025	0.433297188712122	0.249794395601337	1.73461533301831	0.0828089617979253	0.459656772446355
Daxx	52.9988200543543	0.54399206762205	0.39914410066141	1.3628964244257	0.172915155760764	0.615225175519752
Cyp1a1	4.70663402035844	-0.143824278515731	1.33634990817171	-0.107624715380495	0.914293390824697	0.987835819352224
Cyp46a1	2.3862128327454	0.602326357451361	1.37450426959402	0.438213522340871	0.66123150705177	0.926909184442002
Eif4ebp3	36.7723334297661	0.01948565111314	0.358987039497478	0.0542795392848074	0.956712450803069	0.993491565122388
Mprip	469.268550746056	-0.0443502385246006	0.167536356979618	-0.26472008419042	0.791225104348822	0.964138873328896
Grin3a	65.8788079046134	-0.39721825703074	0.416881432914429	-0.952832689750122	0.340674848504602	0.766494625635738
Epc1	984.778968309489	0.162307443035349	0.182106258792908	0.891278773784077	0.372779633124652	0.787489644490121
Dnm1l	1057.99903410432	-0.268129700718859	0.221144993545245	-1.21246109360374	0.225335926978342	0.673728950588979
Klk1	9.03536686731945	0.541491085448935	0.807755581164722	0.670365018918403	0.50262512847605	0.861261305855282
Rfc1	1462.24577158558	-0.0231356942014362	0.150441441389657	-0.153785379797795	0.877778961928684	0.98076062886617
Rbp1	6.93605700720006	-0.0957533125164169	0.757805603243266	-0.126356036570079	0.89945010089001	0.984762802401252
Zfp850	400.776772232388	-0.0521083818697561	0.176857757742204	-0.294634414316797	0.768273169723833	0.956793713341822
Tnip1	803.518004645692	0.29619816897843	0.231794551331886	1.27784784964307	0.201303079037482	0.650759667135108
Smarcd1	230.697013546972	0.605721138195687	0.264690928409025	2.288409133764	0.0221137062350737	0.267887265130096
Kis2	2.69688444314567	-5.89451707121093	1.84958707462951	-3.18693677743809	0.00143788201518701	0.0550357025955428
Lpcat1	939.861316368134	0.15253219836871	0.233623628580849	0.652897137568103	0.513822594451889	0.866898849492222
Dnm1	2.59319054711024	-0.97268437353197	1.19031662787273	-0.817164400425371	0.413834483746566	0.815045532907147
Secisbp2l	273.81689568678	-0.0362600760816444	0.195950537751712	-0.185047086360076	0.853192103692479	0.978887560060195
Rragd	238.744204602193	-0.0410128856819524	0.26910036565068	-0.152407394849813	0.878865624966887	0.98076062886617
Lrp8	265.928735183826	-0.0828120122450312	0.283125991744868	-0.2924917339262	0.769910679072399	0.957574921470565
Ampd3	51.4467848414634	-0.465178448003658	0.402034330985549	-1.15706150483049	0.247247232812625	0.695434091384646
Mgst2	42.3679069763485	0.600023799118315	0.419512224157063	1.43028918960338	0.152634036186129	0.588529772029721
Sh3bp1	129.815354623999	0.487676584823001	0.363553096997466	1.34141777047329	0.179784851132508	0.625180431101094
Usf1	244.024500990172	0.375409628302597	0.292290065315403	1.28437354823368	0.199011283736015	0.646937225362548
Adamts10	9.60040918659944	-0.16730206164401	0.641062305706577	-0.260976289129355	0.794110792325282	0.964966220038313
Col26a1	38.3990331811223	0.691676093542543	0.412312585102042	1.67755270766562	0.0934344517442404	0.480540264864988
C2cd6	3.55546981053514	-0.378668017214545	1.2554712093332	-0.301614257977021	0.762946137611061	0.955327846877351
Itpa	426.47208873267	0.500770526212087	0.224406266852755	2.23153538996604	0.0256456859949662	0.287200991848111
Rint1	328.224354259989	-0.126832572889621	0.255186910113097	-0.497018333869123	0.61917612262597	0.913556252426429
Vasp	513.482752528638	0.26924735912259	0.270612520118851	0.994955292550169	0.319758008800708	0.750776708992366
Pla2g4a	8.84079046539564	-0.399894394336015	0.959608365848611	-0.416726665343707	0.67687834785387	0.933159970043996
Igfbp7	19.7262963259527	-0.454368718056945	0.504379775868505	-0.900846425244857	0.367669979727793	0.784096619022453
Rgl2	33.9431170187381	0.837266895611972	0.438427888836577	1.90970263737958	0.0561715112157611	0.396646683492889
Ptpra	401.540339544795	-0.452042887169976	0.226365324256642	-1.99696171953206	0.0458293416066302	0.365210859475529
Rabggta	232.791574764632	0.309589529887356	0.201244688548249	1.53837366899316	0.123957276533138	0.54248982999864
Ccdc186	321.828975564239	0.00722646264042232	0.201203106899963	0.0359162577147245	0.971349132449402	0.995283924554854
Slc16a11	7.04692089672945	0.179415686004427	0.805292451661589	0.222795688242491	0.823694523957603	0.974894769960558
Timm10b	29.9315422420515	0.351820617534026	0.396186096765395	0.888018586231104	0.374530753667805	0.78904727110887
Arvcf	277.107166146157	0.448362038834365	0.222175941293345	2.01804946217097	0.0435861102536648	0.357792450650817
Kcnj15	2.27677268302401	0.776922711378296	1.61093558738488	0.482280432229769	0.629606745912058	0.91633663902668
Palld	271.480957265253	0.0311689804031066	0.303748110116385	0.102614565704339	0.918268882107908	0.987848639180641
Csde1	1400.00099257719	0.116196490597029	0.167653738979324	0.693074257123241	0.488262951898093	0.853255526177841
Dctn6	187.286293251403	0.0594588659325498	0.247477550660152	0.240259634758555	0.810128985385015	0.970383673737398
Fgd4	273.435003221475	-0.103679188194172	0.372464113380028	-0.278360208325324	0.780735861992971	0.9609515490494
Tpk1	602.166126761878	-1.02347190077521	0.374800713640514	-2.73070958385865	0.00631981351460893	0.142807622293946
Mgme1	445.373547383022	0.111520550869697	0.160558578430935	0.694578589070332	0.487319434093503	0.853052533935287
St7	712.810455582259	-0.597751787548272	0.26393721881913	-2.26474989098789	0.0235280319841166	0.27454168809648
Azin2	55.1663531190429	-0.456179370498091	0.311626313764386	-1.46386665807368	0.143230384990272	0.576283251868477
Ddit3	149.898057677447	0.10394055118621	0.277223214348287	0.374934514162385	0.707709169737107	0.941102931979752
Ltbp1	308.27060086108	-0.691032716300691	0.294881017664856	-2.34342895915422	0.0191074006696349	0.253161234522127
Cc2d2a	223.9963197488	-0.166396564480569	0.234518074175787	-0.709525545377982	0.477998404800711	0.850068016218812
Dmp1	3.077732691768	-1.93001970714256	1.26496050721703	-1.52575491181831	0.127070913427493	0.54734581635141
Gpr135	15.9092182416194	-0.419549205528116	0.545138105176237	-0.769620031225812	0.441525319146419	0.831172907431022
Ffar4	3.18074763292502	-0.0761466698012831	1.10181065410766	-0.0691104860144536	0.944901674354785	0.990474667548151
Aida	230.056657851532	-0.22812228874479	0.281066732855243	-0.811630342827799	0.417003774948958	0.817568904918788
A730020M07Rik	3.30612342694136	-0.25170760401063	1.51892693084175	-0.165714096510976	0.868381952031753	0.979851132093025
Homer3	80.5157174457682	-0.305569326358411	0.356330113766438	-0.8575456144543	0.391143416913077	0.799492498530567
Hint3	28.7435283030386	0.0277009874782184	0.412540465366013	0.0671473220297107	0.9464644213442	0.990522834093891
Etfdh	84.2922522413945	-0.00533598030383169	0.285444815408531	-0.018693561822781	0.985085564279986	0.998257957473755
Alg6	511.739950230926	-0.387930528185556	0.197822644861202	-1.96100162576301	0.0498788332469029	0.375580682483911
Slc44a5	16.7374396891911	-0.0648404562420521	0.868655472400041	-0.0746446183812116	0.940497472789555	0.990447488708079
Tspan2	10.841288569842	-0.869530172567335	0.688942998220012	-1.26212208385004	0.206904859880268	0.655795616072115
Rufy3	213.868092600251	-0.397864840664031	0.193944937075931	-2.05143195106075	0.0402249001898504	0.345893677416876
Als2	700.524280126335	-0.188707714474436	0.184656928623761	-1.0219368202475	0.306810804127255	0.741777839115767
Nus1	537.412567062849	-0.00993963078747541	0.228619190222667	-0.0434767999037813	0.965321458030044	0.994233560309308
Cttnbp2nl	230.896972600399	0.0147589142766327	0.19524829554628	0.0755904897163845	0.939744902923706	0.990447488708079
Adamts18	3.89237555898153	-0.225061636667625	1.18436758684668	-0.190026845691412	0.849288093979671	0.978798721527156
Asb18	9.52664613733397	1.16383749495593	0.989104446572103	1.17665783324439	0.23933210444428	0.686746277067542
Mettl18	5.13798268440398	0.439209301996857	0.939112974754205	0.467685266633454	0.640009678757428	0.920973079388929
Zfp819	397.426492488132	0.404969470034769	0.347093008436662	1.16674626163975	0.243312854481896	0.690879883193174
Ubap1	14.2035743715213	-0.630803572224046	0.587368110445266	-1.07394930199028	0.282845404707211	0.728660407905995
Iqch	12.9117019323306	-0.320175051081395	0.799146681506518	-0.400646162326313	0.688680653730932	0.936322088315908
Slc2a4rg-ps	24.8158970453159	0.200973373531808	0.415838601718386	0.483296578771952	0.62888516891106	0.916181303783489
Retreg1	248.447084694559	-0.174117843062713	0.249630504883277	-0.697502266977057	0.485488521173552	0.852301368786761
Fhl1	21.2662318820168	-7.39385238651387	1.04083396333639	-7.10377701628117	1.21392662266172e-12	1.81122348125657e-10
Hnrnpf	2165.38476506066	-0.115090857333581	0.160522128187164	-0.71697814272303	0.473387583384736	0.846733449881266
Sfxn4	108.891945167517	-0.675882355481722	0.241084880330713	-2.80350370605807	0.005055065129901	0.126788490612309
Sfxn3	45.2089610066412	0.586532895209452	0.448361514400289	1.30816958273945	0.190815796534516	0.63713339108106
Camsap2	424.302208847127	-0.115300407910388	0.260833019858421	-0.442046823569241	0.658455323280202	0.9259402285834
Psmc5	224.520093107844	0.602970220019576	0.197675109497587	3.05030927541707	0.00228605824165613	0.0767448802209311
Fli1	4.96744503948725	0.449798465645208	1.32024933952414	0.340692058825291	0.733335417548791	0.947631669477243
Peg12	3.48568469627382	-0.0236713136022132	1.57699997979449	-0.0150103448988616	0.988023927276958	0.998558552693233
Mlip	11.2520415547672	0.490510018623422	0.872676747694666	0.562075270046088	0.574064736702303	0.897407757782393
Cldn10	11.1985263216834	0.172548545977765	1.18610764767548	0.145474608747295	0.884336161759379	0.981953700769336
Rad18	1319.54103755351	-0.808359839560776	0.244754493648099	-3.30273747996233	0.000957459770892011	0.0408546026855184
Mrpl53	52.0730177212834	0.046725922727226	0.448398942202401	0.10420613950988	0.91700576187652	0.987848639180641
Tspan11	3.20086120416279	-0.774561343072261	1.10518425874511	-0.700843625796612	0.483400609094198	0.852301368786761
Nadsyn1	111.765821535243	-0.164377122259049	0.318014451366291	-0.516885699856823	0.605235950685452	0.909302846746973
Lrrc40	479.664163429839	-0.137558383014506	0.237523103764155	-0.579136853781991	0.562496834635377	0.891398773519869
Spag16	48.7854857119781	-0.232381231340109	0.647205995462982	-0.359052964541643	0.719555467401479	0.944120993573791
4933439C10Rik	51.3754288764106	0.0658671125301592	0.319731400282313	0.206007644141303	0.836784940215923	0.976628550803049
Pdcd4	56.0722524396437	-0.476714266949111	0.38108759172611	-1.2509309599661	0.210959667207736	0.659736632894017
Pik3c2g	59.1509176417717	0.321515232333977	0.307496213293854	1.04559086724989	0.295749967624165	0.736050002742404
Zeb2	5.78783040045474	-0.696410317153518	1.30882386462213	-0.532088645369085	0.594664601212526	0.905308854400694
BC031181	73.5735469100999	0.0800584449865315	0.324557912466017	0.246669213448661	0.805164234530193	0.969068777824009
Cyp39a1	41.5352248330074	-0.786855224135373	0.444667306490887	-1.76953693840206	0.0768043120958922	0.448686812176957
Rpap3	225.713328962639	0.08327919668619	0.284404845059641	0.292819191138344	0.769660358488994	0.957411380013251
Pmfbp1	3.78494312427987	-0.775749634554769	1.45799908271079	-0.532064555975202	0.594681284835009	0.905308854400694
Lama1	1175.23482745287	-0.0296786742480836	0.347815149500511	-0.0853288716454832	0.931999938977057	0.989647175651322
Fanca	365.928803693036	-0.324423768484726	0.183840564736073	-1.7647017618254	0.077613902336671	0.450170470948009
Naa30	279.875460936285	-0.52131642603387	0.338863321527045	-1.53842683145707	0.123944285965028	0.54248982999864
Ovch2	1.12376765800263	1.75170008730319	2.04562804408001	0.856314075460867	0.391824077740563	NA
Rap1gap	58.6827735011805	0.307193863125861	0.369253357311902	0.831932484953358	0.4054470544504	0.810550109908241
Chchd6	315.214405850354	-0.884567255978055	0.323594076509445	-2.73357060648246	0.00626516890893132	0.142192861688055
Zfp57	58.6363731236775	0.0785532464214714	0.384894068705799	0.204090561035678	0.838282730305959	0.976809288418253
Rapgef4	38.2449265803374	0.552070006935548	0.464665410325363	1.18810222295002	0.234793138675408	0.682564791018496
Zbed4	39.3591698135334	0.221250427203781	0.403504814252161	0.548321654138965	0.583471061309473	0.901184000952827
Gtf2h3	210.359453189709	0.156574903570034	0.201284028869877	0.777880413310161	0.436639516175386	0.82878755794043
Fcgrt	10.3475110123563	-0.403226069920753	0.757485967195577	-0.532321504797782	0.594503340484162	0.905308854400694
Mapk1	1626.91925456019	-0.243124090002343	0.169737731560407	-1.43235147404936	0.152043258672677	0.587767311298758
Ahcyl1	83.1495999299745	-0.117105847440208	0.311752135720357	-0.375637675006187	0.707186277986307	0.941102931979752
Cox7b2	13.1044771320413	-0.147294286820867	0.58955978573206	-0.249837744000756	0.802712829621926	0.968097562784765
Rgs17	21.3199082225355	-0.352731886637977	0.584165064467346	-0.603822289440751	0.545961798724661	0.883080141219757
Mzf1	47.9300694422456	0.361578014020821	0.372086107888985	0.971758972868454	0.331170470769363	0.759494001287649
Cdk2ap1	157.092867655547	0.288732972818706	0.304916143956272	0.946925830401797	0.343676574568777	0.768207008267619
Srcin1	100.942817230299	0.371968436477064	0.380508715458327	0.977555628467073	0.32829415197334	0.757490374975629
Nphs1	10.5863804622159	0.736818859758554	1.01599367511105	0.725219927848488	0.468317119338253	0.843152993160778
Tsnaxip1	23.1468466380741	-0.548457242384687	0.445066313763861	-1.23230454748746	0.217835341740735	0.666198272311673
Phyh	113.734921709471	-0.0271646374792811	0.249755823364594	-0.108764781190411	0.913389058589419	0.987835819352224
Vdac1	1012.2202276871	0.332720702149687	0.248572316457284	1.33852677921543	0.180724776798883	0.626955700745586
Grb2	45.0708855343423	-0.0204595455225679	0.374302127309072	-0.0546605109344566	0.956408930012304	0.993491565122388
Pax7	3.8720480552737	-0.0269591454889452	1.58518605107955	-0.0170069282849073	0.986431088600004	0.998345628945834
Smarcd3	16.3124477489257	0.329823689700388	0.583529075140618	0.565222374944911	0.571922519606681	0.896058286917069
Khdc3	48.8714547981622	2.12949120031564	0.58718756501403	3.62659451118445	0.000287183735457973	0.0160683288651729
Rab5a	691.083615203213	0.00591396561282701	0.166434883239787	0.03553320973168	0.971654565551547	0.995283924554854
Slc25a23	24.1568112918499	-0.198823897584033	0.493763516178333	-0.40267028864932	0.687190793961335	0.935858146978413
Cd68	19.7009167581121	0.547124167110911	0.649234663020396	0.842721743422567	0.399384083701186	0.806121900097599
Sh3kbp1	13.628192949927	-7.23916950061192	1.17391435804098	-6.16669303942463	6.97329381195028e-10	8.14258380331644e-08
Pan3	1516.71821990078	-0.445490044871873	0.209839916318415	-2.12299953549295	0.033753890782014	0.320324025948983
4930550C14Rik	32.9494260456535	-0.286016345365955	0.435627675856973	-0.65656146571335	0.511462933131112	0.86590814293704
Cobll1	36.4316266675449	-0.773685650382627	0.403618684946734	-1.9168727297269	0.0552541023190077	0.393618304495353
Dguok	172.622486265399	-0.932035029865641	0.33130718445126	-2.81320500613158	0.00490503685995323	0.124865345910405
Rpl3	3861.67085872383	0.67733144861872	0.344946468316657	1.96358423938678	0.049578326603798	0.374896834769404
Cntn6	21.056258830884	0.042535130145569	0.88612273558251	0.0480013980429107	0.96171512841595	0.993742211001852
Ap1ar	597.904297928469	-0.0497893852768306	0.255706012831573	-0.194713392639795	0.845617326775638	0.97840723800263
Barhl1	15.0328101653529	-0.0910314539997341	0.666774791687267	-0.136525038340727	0.89140623212931	0.982968591290748
Fmn2	1735.63725437733	-0.186716997835017	0.227084799291625	-0.822234682451084	0.410943343222643	0.813141256512998
Srfbp1	910.502567918836	0.142873714120774	0.174734102789372	0.817663591937728	0.413549305150247	0.81496068279211
Ccdc30	138.364819170755	-0.209402869470252	0.389138645852043	-0.538118924199246	0.590494948350021	0.904490529188109
Myl12a	215.256404636652	0.34818213032358	0.25056944062974	1.3895634258053	0.164661488402634	0.602736800662724
Stard3nl	504.889887395846	-0.0718487323414632	0.23233832671799	-0.30924184294687	0.757137566643331	0.953985045655692
Xaf1	5.51004029609309	1.84118041513323	1.11211865518042	1.65556112790368	0.0978107277026473	0.491769755444761
Kansl2	1168.3157882564	0.144625856676194	0.245487904812401	0.58913638448589	0.555769787606673	0.887922019020365
Otub1	203.02842792847	0.573710576655266	0.338983756585097	1.69244267759256	0.0905616009277358	0.477409168730813
C2cd5	42.6751108672488	-0.726040836260094	0.405811679614521	-1.78910778750813	0.0735974582491935	0.442133074648232
Capza1	1443.6961089329	0.00171211724542438	0.233219610598036	0.00734122332609191	0.994142603863408	0.999544695033285
Asap1	1288.69388886817	-0.366085038052782	0.171274317188191	-2.13741934028871	0.032563899754082	0.315724837928566
Alyref	80.8488988524014	0.694346110999977	0.303890775820581	2.28485418527453	0.0223213791989751	0.268222747511025
Prkacb	545.303330855984	-0.358916082904095	0.249755476473536	-1.43706992123605	0.150698126879409	0.587002598812811
Scyl2	402.226677883691	-0.0436636042710567	0.239992535572367	-0.181937343038282	0.855631898038064	0.979192208765797
Gm12505	18.34584618796	0.417828376124443	0.563638243488938	0.741305936832945	0.458507962842595	0.838583634010439
Rgs19	25.705045321321	0.494093359943468	0.506611710421243	0.975290049123882	0.329416405076966	0.758456261543418
Ctbp1	79.9777058644447	0.209799667827266	0.257212380739313	0.815667065575277	0.414690580442091	0.815369286102478
Txndc16	93.2317075871887	-0.575039525937255	0.311231722642141	-1.84762504623748	0.0646566038387485	0.42021053994452
Mfap2	17.6491055224644	1.1772476273124	0.77199906419725	1.52493400822519	0.127275558372128	0.548080798398844
Ncor2	1104.4470584065	0.356818860703283	0.311436710418573	1.14571869264775	0.251911566860281	0.702058628223204
Avpr1b	7.03329184399333	-0.269225707397132	0.864693556326007	-0.311353895755907	0.755531599004211	0.95315107151858
Gm20556	12.4381453072928	0.821220252510105	0.752772857929925	1.09092702248645	0.275304995538287	0.722636373693428
Ncan	3.56381713268511	-0.646413630416702	1.37256371607238	-0.470953459462289	0.637673970544118	0.920162053560211
A830082K12Rik	2.10941934701281	0.878219852391989	1.37542084899726	0.638509917188074	0.523141800479495	0.872570849076346
Ablim2	297.987490266475	0.211125236901639	0.342834304189006	0.615822962643914	0.538011370363685	0.878192384728568
Fgf1	6.3929131989698	-0.224238338333002	0.957874513658044	-0.234099910933692	0.814907415075789	0.972409514701664
Armt1	399.484147219196	-0.0535384657792536	0.193104538447373	-0.277251203983715	0.781587224909957	0.961123146626854
Ncbp3	21.5640033128058	0.538180129144934	0.477425634661195	1.12725436187953	0.259634952177906	0.70803141299624
Slc15a3	2.29958085618677	0.499327427889672	1.50972758825718	0.330740083027888	0.740840822713849	0.948828255335438
Ccnc	318.970566008388	-0.234430133376937	0.243773276579202	-0.961672816096276	0.336213981568094	0.763079169741605
Atp2a3	51.3268116259225	0.233077306997215	0.466932552738207	0.499166968827494	0.617661762341251	0.913203196473706
2810004N23Rik	479.245741063688	-0.126778435103409	0.219651270910517	-0.577180521550714	0.563817513923851	0.891955046711428
Rwdd1	254.303649216402	-0.00976518400257523	0.241428148238865	-0.0404475786017864	0.967736299022914	0.994712172128292
Grtp1	355.482131888552	-0.122975332020608	0.246529826114436	-0.498825371188657	0.617902412343402	0.9132251608627
Podxl	39.3379251889987	-0.519045826087619	0.376667667659767	-1.37799410634963	0.168205107796409	0.607924809558897
A330076C08Rik	49.8660258725003	-0.3987492064321	0.516611314626423	-0.77185534877502	0.44020010566091	0.830801651747471
Zfp617	68.5845779376429	0.35638418963622	0.332624147756831	1.07143210148639	0.28397518523333	0.729008437151496
C1ql1	9.71818923568805	-0.134633457788263	0.695899054694862	-0.193466935872325	0.846593298200669	0.978550892783719
Bpnt1	16.7666894665223	0.845246405077248	0.813620962880011	1.0388699943095	0.298865203033463	0.738184224659904
Ube3a	667.669712989419	-0.68725560886807	0.310500261972492	-2.21338173598371	0.026871338755905	0.293562544211968
Ubb	110.951477609085	1.20060598477141	0.419885066644738	2.8593681465391	0.00424485841909033	0.115154290513841
Tyr	5.96514832685892	0.340989978576814	0.91714025112963	0.371796983238737	0.710044009964695	0.94162202095063
Med21	97.3432721785383	0.141038447809308	0.457772506585543	0.308097244330579	0.758008338017206	0.954186888431314
Ftsj3	457.63329226677	0.220122236071638	0.206671482719073	1.06508277376056	0.286838473893269	0.73019196971819
Gdpd3	17.3032769266734	-0.111382692393106	0.47633070616701	-0.233834793665504	0.815113236832013	0.972583095024884
Tjap1	794.121364092416	0.10078487847615	0.169144277862133	0.595851540176239	0.551274408987709	0.885910304705713
Stau2	348.402321426003	-0.846346272182538	0.356000224346747	-2.37737567085966	0.0174363199145088	0.244334036168488
Paqr5	13.0644188692403	-0.299790335837327	0.599314527894077	-0.500222040154368	0.616918740852665	0.912869369895333
Clasp1	1382.79120461331	0.0255413831524401	0.192795182422303	0.132479364014884	0.894605144280606	0.98387228205059
Rbm10	27.3922230198237	-7.13158654718877	0.913620804897555	-7.80584954825809	5.91020530887265e-15	1.12043586290793e-12
Mrgprd	1.17049642610324	-1.29818442680674	2.16480584300189	-0.599677070811386	0.548721472248878	NA
Slc41a3	27.8682250196345	-0.0781526409592784	0.525224310382754	-0.148798597883493	0.881712557049509	0.98076062886617
Flot2	206.019553870917	0.00583948271745413	0.214738832636389	0.0271934174446312	0.978305465884482	0.996308265241216
Ccnyl1	347.898401439189	-0.389632433124445	0.248487439273332	-1.56801661389353	0.116877255110879	0.530125238839749
Ecm1	28.6881142528891	0.398521689171096	0.631660682752307	0.630911025575686	0.528098702314782	0.873977240733714
Cd82	26.1660705500329	0.0755710015296596	0.48256094718022	0.156604055863303	0.875556905873041	0.98076062886617
Anks1	775.412143969145	-0.131783465981848	0.233873192034485	-0.56348256435657	0.573106329495184	0.897003501658847
Syt6	3.43013712133658	0.298244217829723	1.26822879160325	0.235165941511779	0.814079939503623	0.972126960753312
Dnmt3a	414.871331171834	0.191081498212343	0.263799786139238	0.72434288521935	0.468855254730857	0.843152993160778
Mpv17l	138.995018190411	-0.41728218632822	0.210810749641305	-1.97941607360264	0.047769180263597	0.369717853394621
Pde4dip	214.402079967383	-0.591337542314554	0.278862935506826	-2.1205311535569	0.0339612771521987	0.3207309879204
Pomgnt2	99.8047073567025	-0.28447832609313	0.436149708679908	-0.652249263112336	0.514240384773151	0.867329868142616
Ankrd10	3057.15945957764	-0.230208199813938	0.207537146120565	-1.10923853448483	0.267327293084387	0.715149224351923
Nsg1	9.34521786000859	0.405359513011646	0.786548473515309	0.515364947820672	0.606298021790878	0.909610529212458
Prkar1b	48.6138525003725	0.518258268668735	0.440967274425664	1.17527603231723	0.239884300143689	0.686944412287706
Tmem159	41.8500008911737	-0.459186027803353	0.509483761201357	-0.901277062728354	0.367441026178087	0.784096619022453
Thumpd1	271.873094936865	0.448420461793783	0.203938718159736	2.19880004071887	0.0278921436152218	0.29667814846611
Brdt	5.01887000918734	0.525848821303504	0.950870675188221	0.553018233735533	0.580250924610448	0.899836265094818
Adgrv1	528.011932912156	-0.674221804633892	0.348303632010912	-1.93573004318476	0.0529007728674309	0.38537208588869
Ctu1	116.700590896806	0.629693077880786	0.38346924106775	1.64209540282146	0.100570234264352	0.495654742781111
Ube2m	80.6770202044923	0.527942508012556	0.342221049727554	1.54269443224739	0.12290493343414	0.54023188689518
Ccdc136	21.3552545004711	-2.30059647193714	0.548700691646564	-4.19280767631879	2.75523019327137e-05	0.00206501299229651
Mrps35	625.781003675111	-0.167385521531072	0.150544762272937	-1.11186546116831	0.266196000967224	0.713745145059127
Eva1a	79.1303248116125	0.14055150063445	0.396773948444068	0.354235708230384	0.723162245022819	0.944717350280877
Tmem141	6.75288385595282	0.513947544660558	0.858093263623596	0.598941358064317	0.549211990564431	0.884758136617256
Rsph6a	5.38309907438991	-0.110014796931262	0.835093505527334	-0.131739495281778	0.895190345034265	0.98387228205059
Thy1	12.2168660802114	-1.36470602343642	0.705094649200165	-1.93549337664737	0.0529297806582581	0.385409166528319
Thrb	64.3620820582168	0.273405410319127	0.372468002982698	0.73403730825122	0.462926000221362	0.839897550255791
Thpo	20.4263019010325	-0.23284859508092	0.544175763839938	-0.427892255689302	0.668729565615131	0.930240695815109
Adam17	410.999441046402	-0.079868068631459	0.252635164276627	-0.316139951697326	0.751896283516909	0.951901805519827
Prap1	28.9975008533396	0.593710600371788	0.542557216717479	1.09428200764482	0.273831313920351	0.72074498622437
Patl2	39.0428122696545	-0.855719285282921	0.460897823624323	-1.85663555222256	0.0633630222785171	0.416523598895877
Tmem86a	2.85490481286744	4.45262248227301	1.74647982443068	2.54948406502462	0.0107882441158268	0.194453876602275
Plce1	976.910158195149	0.125998649483157	0.203407710564173	0.619438904915093	0.535627258185328	0.876877002085551
Aknad1	3.03460295110677	1.14322974822801	1.80740774076408	0.632524539119611	0.527044178789081	0.873977240733714
Pde2a	14.2110380417443	-0.759503586319627	0.775885629893285	-0.978886007238063	0.327636306782854	0.757465057029973
Rhbdf2	155.882861969381	0.182021736730417	0.317797670115707	0.572759821254021	0.566807327017539	0.893540621867167
Mtmr11	2.40860063190134	0.158373349654099	1.20284260821811	0.131665895913609	0.895248561736186	0.98387228205059
Rps27l	279.192686338884	0.0804123308071356	0.337639269585432	0.238160480876141	0.811756626989665	0.970679178081642
Ppa1	650.000582665526	0.335413965123797	0.377810465384894	0.887783679528555	0.374657123509728	0.789179723952387
Mfap3l	43.8709272349362	-0.46384788676411	0.412794793720889	-1.1236766883202	0.261150209404215	0.709213352997398
Ifi30	42.1126379661791	0.624779379592102	0.423365215536664	1.47574566039896	0.140012183282322	0.571757810798617
Cpvl	9.07208016020082	0.157585639647836	0.680530155784043	0.231563051700891	0.816877407974012	0.973020876549984
Nipbl	1361.69739158275	-0.467812132213232	0.241210031986177	-1.93943895434681	0.0524479110653498	0.383738687750588
Rbm12b1	43.2820595719735	0.130011514730296	0.451957281603216	0.287663281514371	0.773604499549665	0.95911144079117
1700029P11Rik	7.96020938279805	-0.133708882776158	0.728998741763634	-0.183414421885945	0.854472860785015	0.979094940948199
1810012K16Rik	1.96823672195273	0.219353668257207	1.37645968157117	0.159360765298133	0.873384648583942	0.98076062886617
Nox4	159.249058771277	-0.45139346419964	0.204301491523287	-2.2094477178508	0.0271435151100611	0.294016015980291
Eral1	168.072044639849	0.403486829447712	0.214837753549164	1.87810020716577	0.0603674580102652	0.410967984105371
Insm2	1.52053973570686	0.598035759005528	1.69838713245712	0.352119812719216	0.724748410337111	0.944717350280877
4930526I15Rik	13.8817946737757	1.09169330070448	0.687456863898672	1.58801716592561	0.112282457515663	0.521660705231822
1110038B12Rik	1382.04444370535	0.946546287921449	0.263696380894687	3.5895308259823	0.00033127365710954	0.0184073921057349
1110020A21Rik	15.0747205143265	0.602643426819983	0.592368862050775	1.01734487652446	0.30898939516712	0.743475453743912
Angel2	243.25991481517	0.00586796117660549	0.22880879236858	0.0256456979465763	0.979539936352187	0.996735699316693
Cpeb3	191.209665804565	-0.722234936580557	0.204933838603772	-3.52423465788369	0.000424707947483954	0.02243850447789
Armh3	2254.74807394188	-0.532186257409463	0.285423305568071	-1.86455081637522	0.0622443923688468	0.414501393143092
Dhx30	401.410195811469	-0.159263773021531	0.168026562771339	-0.947848782922896	0.343206441827666	0.767844440320732
Marchf1	57.6305087200138	-0.508407343098318	0.7406161148746	-0.686465407499809	0.492419670999229	0.855692826606548
Efemp2	32.3951011607206	0.327091187352723	0.381483970720305	0.857417906013511	0.391213966866779	0.799492498530567
Mmaa	85.6819190211847	0.0476984585740179	0.263999136525	0.180676570392877	0.856621450220356	0.979293685785184
Npy4r	1.09893545770135	0.502082175110904	2.04914193404446	0.245020692207458	0.806440409551009	NA
Cstf2	1.4299925280855	-4.98010868649147	2.87726855642215	-1.73084597034772	0.0834792402930418	0.46099536603224
Hap1	222.36090559125	0.261376676105236	0.361212066142078	0.723610035779999	0.4693051784055	0.843451220703349
Ormdl2	36.3713072147563	0.334319745768982	0.481643163228676	0.694123308068742	0.487604882653359	0.853088548773797
Tec	178.37183914656	0.112986845763825	0.213592914567915	0.528982180857404	0.596817811128074	0.905851858539985
Tom1	448.560859082697	0.0230365374069773	0.237588617749976	0.0969597686334435	0.922758343839302	0.988616983989374
Sgpl1	556.139252898816	-0.191344859728452	0.266166192029917	-0.718892426829868	0.472207202989947	0.845978612165086
Hvcn1	211.471216627985	-0.100743467222623	0.274190703298127	-0.367421163485199	0.713304887688142	0.942360811730546
1700109H08Rik	184.359389898531	-0.148500839611359	0.30841279447746	-0.481500256378669	0.630160997559192	0.916794358493032
Pi4k2b	117.370205831261	-0.782625085533926	0.280150789308985	-2.79358515271127	0.00521273029046662	0.128527635043723
Rtn4ip1	557.987103047485	-0.0522581526894005	0.212945017513989	-0.24540678762755	0.806141473912732	0.969270535041767
Sdr42e1	3.5999291003736	-0.326806279424463	1.03222457959177	-0.316603853353028	0.75154421154168	0.951849675766929
Ahctf1	1452.21826769938	-0.0122930938365057	0.166216185736282	-0.0739584642858419	0.941043435402884	0.990447488708079
Stk31	97.0048809454522	-1.18802383839056	0.420685645711249	-2.82401800608617	0.00474257204476764	0.12266742524781
C330018D20Rik	85.9006556908345	-0.868675586617602	0.259548688755985	-3.34686948634246	0.000817296800657245	0.0367866606077237
Ankrd55	17.5287677338478	0.345045524595253	0.55405093711835	0.622768596674258	0.533436597537793	0.875514089705031
Sema3d	51.9289989651626	0.207728945119634	0.365561614329167	0.568246054774739	0.569867903276342	0.894471433636309
Wdr82	1361.73908832816	0.270103949700091	0.145427560303867	1.8573092276025	0.0632671723400083	0.416523598895877
4933430I17Rik	8.92518632509876	-0.702608857596961	0.658758433862555	-1.06656525591224	0.286168196708149	0.729881810297986
Dao	5.60350265562695	1.09703465539908	1.15503540518182	0.949784439920601	0.342221793812538	0.767724068703221
E2f3	2607.81878410256	0.0527787033365585	0.249346298954766	0.211668284461415	0.832365832774458	0.975811120455455
Zbtb39	150.83725436553	0.503534582929511	0.326654209623316	1.54149117964886	0.123197287986814	0.541103659930991
1810058I24Rik	368.258114217795	-0.190950909282276	0.240162093631531	-0.795091791526612	0.426560109151679	0.823875056798532
Hspb1	260.864878101133	0.730929960558195	0.330506269509012	2.21154643040218	0.0269980203506514	0.293846726349914
Neb	255.562777605764	-0.35568410454363	0.387206856113539	-0.918589376525229	0.358310390700346	0.780186013265515
Ptger3	6.45990374867095	0.746163130415117	0.986995103504206	0.755994764073252	0.44965233496298	0.835218398860623
Ptcra	2.35868793189855	0.460847912831021	1.31070043207198	0.351604303740485	0.725135037143992	0.944895773967515
Pstpip1	39.9322784740376	-0.130814789941471	0.473360756662802	-0.276353263552552	0.782276749671646	0.961123146626854
Scn1b	15.3708541477959	-0.311501512960641	0.526583640996467	-0.591551823317524	0.554150742735149	0.887300804780035
Slc20a1	2421.82246443854	-0.237190900510252	0.160659565192174	-1.47635716694822	0.139848034956792	0.571666980033927
Csnk1g2	347.958877991234	0.354638636206299	0.293994633126448	1.20627588481783	0.227711132752419	0.674562957309319
Gm12348	3.78815627613408	-0.440653556376427	1.06632559925061	-0.413244844432232	0.679427235503577	0.933978844404958
Zc2hc1c	21.6690577142654	-0.496365969825183	0.492694928045307	-1.0074509429079	0.313718121011135	0.74649347341604
Aplf	182.999427564974	-0.573632160079257	0.361245483459953	-1.58792894677906	0.112302407003177	0.521660705231822
Fam13c	149.521925863022	-0.244519235275011	0.312767979524648	-0.781791140022189	0.434337328820308	0.827676749451412
Phospho2	92.991394614743	0.507259975092873	0.363937786125723	1.39380958622867	0.16337511257263	0.600919097008755
Col20a1	17.6201351304894	-0.549370342043956	0.694210725623347	-0.791359628664142	0.428734161439992	0.825511222442016
Fgd6	142.076849092163	-0.154725590973323	0.236390421542922	-0.654534096447006	0.512767767520135	0.866660353033296
Ccdc60	31.3187278171123	0.019460605118667	0.545858646870091	0.0356513636456114	0.971560352062117	0.995283924554854
Trerf1	1391.9864090124	-0.152331467358167	0.239979389076554	-0.634768960552581	0.525579110002992	0.873111523565795
Ctnnd1	406.73728334661	-0.316924168795867	0.200995154748203	-1.57677516750538	0.114847267451961	0.527250389664075
Stxbp1	54.8414803606267	-0.374624752721225	0.339417124661715	-1.10372967508519	0.269710418891099	0.718247180633148
Zfp275	12.1663339906977	-7.0802998216639	1.27465998827163	-5.55465762384554	2.78156416044563e-08	2.94882400535663e-06
Acer2	164.651808315621	0.0650199562641955	0.298364268203399	0.217921390707116	0.827490360279618	0.975557564933127
Pdzd4	20.183999154656	-7.81273908819921	1.13290508437621	-6.89619915732036	5.34123021910892e-12	7.35628920946335e-10
Scn1a	10.0464358690369	-0.376954570534598	1.15327403773577	-0.326856027449188	0.74377678089199	0.949574799860022
Adh5	402.21508188747	0.224675609243591	0.180646286980598	1.24373222942425	0.213598130049873	0.663822616706588
Tmcc2	44.7292861104528	-0.446895432072697	0.475619590045546	-0.939606865288922	0.347419253473673	0.771388777319818
Hnrnph3	169.033456639763	0.0459189431723817	0.3169033661562	0.1448988810985	0.884790709866973	0.982063623712556
Il1r1	8.95357022638846	-0.166123853228972	1.05572292474145	-0.157355542193664	0.874964649078747	0.98076062886617
Odf2	469.425399954419	-0.187078741860923	0.205490336212161	-0.910401653476155	0.362610726058146	0.782408414202346
Stx8	1052.03933319584	-0.304182426126449	0.272443478904918	-1.11649736433078	0.264209297756812	0.711713243740098
S100pbp	445.158163759817	-0.379324463507087	0.278182579567521	-1.36358094060673	0.172699494035144	0.614782377083343
Nt5c3b	125.324598395962	-0.227567867170527	0.331091138718916	-0.687326963962403	0.491876710788927	0.855610852420382
Gpr179	24.6564694056967	0.403293554106175	0.544310587691073	0.740925426082409	0.458738657924912	0.838583634010439
2310057J18Rik	1.14704909962484	3.12399626288207	2.45833637956809	1.27077656615525	0.203808147711641	NA
Gm16157	4.17714604670067	0.294286127397606	1.1719416067645	0.251109889519216	0.801729150098553	0.967677555797272
Gtf2ird1	866.682392651018	0.233296773559159	0.223969001238618	1.04164760421735	0.297575089401136	0.737598538424731
Zfp37	47.1817717482695	0.347422973608651	0.326780197323744	1.06317021794456	0.287704765706042	0.731472798136189
Pbx1	224.469884733071	-0.147482657339979	0.314587335660783	-0.468813078664451	0.639203250658897	0.920973079388929
Lats1	448.418523328494	-0.276446449065471	0.182604272815859	-1.51391007889637	0.130048647490829	0.554686052320596
Lat	14.7735917907527	-0.336255105528039	0.663471925233466	-0.506811355144704	0.612287188187348	0.911981420665414
Lasp1	1082.74174396089	0.453833259973896	0.254717250966797	1.78171387391839	0.0747959032543	0.444417841091368
Laptm5	256.09004726637	0.129166977871508	0.246952596753904	0.523043610674104	0.600943905123983	0.906945569276686
Ing1	116.316158346	0.220927831593918	0.350419807800439	0.630466162802457	0.528389634573107	0.873977240733714
Actn3	4.62762217217651	1.79558253134763	1.2449413259969	1.44230293737723	0.149216931906916	0.583187397707507
Slc9b1	166.445327153158	-0.805999976635111	0.399651826935749	-2.01675539134891	0.0437210462804548	0.358134044677878
Nalcn	16.0927565029685	-0.681948613171777	0.66555477588819	-1.02463183779533	0.305536936092746	0.740327675808897
Bglap	1.48626190208049	-0.250233062221955	1.62622896146664	-0.153873204912228	0.877709711840218	0.98076062886617
Clk4	316.414705575215	0.0748104262941015	0.284440065249971	0.263009454130017	0.792543292241349	0.964257179562092
Lta4h	265.678614824147	-0.17905196984588	0.237391633690007	-0.754247178229081	0.450700813467562	0.835549115073204
Tmem116	97.4181037050606	0.605724028196575	0.434132522487376	1.39525144240763	0.162940029220346	0.600723451501244
Mast2	927.628670172507	-0.342060354183893	0.166314017796894	-2.05671391212269	0.0397137531457182	0.344012617628342
Pigv	165.156966668678	-0.21494469862553	0.207290775306496	-1.03692360794983	0.299771460602444	0.739013525968195
Cabyr	71.0667996948265	0.189680378197175	0.459166825528814	0.413096869484688	0.679535642925454	0.933978844404958
Mtif2	490.421169080746	-0.0473110725953404	0.148781680693533	-0.317989905577111	0.75049259399411	0.95176415403133
Blcap	29.5765656361441	0.809729716043358	0.449444104375965	1.80162495883139	0.0716044316999542	0.437887594843667
Sgk1	290.870293904895	0.358431496137164	0.271451538862386	1.32042536078188	0.186693040912131	0.634004838182728
Sertad1	22.2398667863288	1.00449920743738	0.546635458988765	1.83760345385502	0.0661208595064966	0.423212697180508
Bace1	126.598001926893	0.113315575015022	0.323640801390402	0.350127593703277	0.726242943176165	0.945230829220176
Ash2l	1735.37427244092	-0.120833604938873	0.209144406524959	-0.577752027637673	0.563431547599455	0.891772513310835
Smarcal1	355.766103442584	-0.000147822332699058	0.19797771582652	-0.000746661471882973	0.999404250394794	0.999854946709882
Dusp14	38.298790683882	0.33168384001516	0.523323682445906	0.633802465168285	0.52620974419326	0.873618773741004
Npy1r	3.31297812673204	-0.146759765585235	1.56940914079922	-0.0935127506078484	0.925496220561449	0.989051316921184
Cbx5	1514.0808080734	-0.197939976822471	0.256123281793264	-0.772830862686832	0.439622485716924	0.830182971307148
Bclaf3	130.608069986249	-7.36655903789819	0.57567601398854	-12.7963626395677	1.71812105554647e-37	3.46072533613447e-34
Zbtb3	15.1115134448212	0.253882706941781	0.600496996972272	0.422787637943016	0.672450207835984	0.930939599716846
Abcc8	4.43591092418282	-1.0463458901964	1.09785695382759	-0.95308035035749	0.340549361165131	0.766494625635738
Nr6a1	687.0575709192	-0.566532997046131	0.332790715850247	-1.70237019863579	0.0886859929380877	0.473262887433691
Fut10	116.170313639903	-0.836799815092016	0.246872153238089	-3.38960795746367	0.000699926430247047	0.032978404961991
Tmem200a	16.7572226192454	-0.285998023461893	0.64104067039191	-0.446146456334889	0.655491457056495	0.924892266588944
Rgs7bp	17.7674312569801	-0.0619783452592398	0.640479591179686	-0.0967686497942629	0.922910120899896	0.988616983989374
Ak7	64.4893041663277	0.398158326377954	0.547175455969983	0.727661158836402	0.466821032366737	0.842288903603252
Pold3	1019.12084909239	0.153274672990349	0.143468420121838	1.06835129891431	0.285362076464266	0.729571497362608
Cds2	1759.0491662989	0.483631870188222	0.258469675866036	1.87113582499669	0.0613262570993094	0.413131817265163
Armc9	342.351899667393	-0.121760765414729	0.222477958810084	-0.547293610863576	0.584177032589792	0.901472345195541
Asb10	1.65320923589324	0.00211064805757162	1.52040211263343	0.00138821699867008	0.99889236344548	0.999854946709882
Ppp1r3c	6.01645344986964	-0.162582957853504	0.901250512953973	-0.180397076635903	0.856840849184787	0.979293685785184
Slc22a5	51.2432786316833	-0.696311750081596	0.340817148494802	-2.04306547706538	0.0410459568444513	0.349031424058833
1600023N17Rik	5.39868459802055	3.25970747723747	1.33579848961928	2.44026887481099	0.0146763339302821	0.226962039301886
Dlk1	1.2149819008139	0.259631610669017	2.08969261605355	0.124243924046274	0.901122145282106	NA
Slc7a7	573.660075800663	-0.749699562944341	0.239679895294194	-3.12792010370384	0.00176048029874275	0.0643273912334256
Tcf7l2	1001.96213936796	0.295167055401075	0.160632637934404	1.837528532163	0.0661319083716345	0.423212697180508
Bcl2l2	11.0555915290034	0.451268845024131	0.666500318682888	0.677072211932188	0.498360138750184	0.858096566187269
Anxa4	240.773183284269	-0.0599799929518008	0.220547855107911	-0.271959085353397	0.785653479137991	0.962161450363153
Rgl1	140.938682962931	-0.0771428361950887	0.216558080060707	-0.356222386961795	0.721674027767348	0.944677301023299
Psme3	228.840756164095	0.365515975716494	0.236305293421755	1.54679554750441	0.121912554219994	0.537863015493709
Tmem19	319.199680144824	0.019078035200442	0.244808371230416	0.0779304854019291	0.93788334930135	0.990139495081185
Mrpl42	432.989028772598	-0.0168555311912805	0.206558062801954	-0.081601903903608	0.934963287250064	0.989647175651322
Herc4	1171.09222264467	-0.324651701974628	0.217622909581628	-1.49180848008493	0.135749360213825	0.564717750590423
Aup1	83.5694658099154	0.405344973746172	0.2904285156682	1.39567897736756	0.162811187697867	0.600723451501244
Hadhb	310.468799689465	0.207043272009542	0.168421814402562	1.22931386735133	0.218954149948477	0.666919717726902
Agbl5	294.161746281409	0.0680442632701741	0.210025973579776	0.323980230208662	0.745953001697205	0.949769806364472
Pvr	250.826921688356	0.239479697275396	0.299874768816146	0.798599022588067	0.424522954585549	0.822168704368774
Zmym2	975.692524805637	-0.148017794979176	0.236855837922142	-0.624927788471192	0.532018453177343	0.874691151147593
Nol8	365.089574491638	-0.179523486531908	0.204442894391275	-0.878110667853905	0.379883664278944	0.792420112128273
Anxa6	600.427668687746	0.177396564942802	0.247162193213612	0.717733414792468	0.472921675929557	0.846363825625153
Sh3gl1	472.109997875435	0.468343503172848	0.246738193697122	1.89813946578434	0.0576777124929768	0.402238519108443
Cpt1c	142.931083376461	0.0528186017364418	0.310534799208361	0.170089155454046	0.864940021941784	0.97969083527085
Map2k7	352.27426100028	0.382483051598105	0.241436551426347	1.58419696329529	0.113148904136112	0.523630511559248
Lrrc73	8.78750030310178	0.2452285897748	0.90512809249188	0.270932470010592	0.786442971213935	0.962161450363153
Zfp936	353.005476909912	-0.279211428873806	0.190830825919738	-1.46313588241368	0.143430201042955	0.576373505159318
Cmip	1624.37967137161	-0.0575123626377818	0.240701932731756	-0.238936023425599	0.811155191766377	0.970447305674022
Dpy30	398.041867719061	0.170393989461485	0.210007264928329	0.811371880490116	0.41715214234554	0.817753552228224
Ect2	544.218849268732	-0.178254372547967	0.263766981963023	-0.675802449652156	0.499166079203507	0.858783531618973
Rpl31	311.957167164076	0.604157737574243	0.374427986287117	1.61354855860311	0.106625382494408	0.509235747929724
Insig2	163.413622506117	-0.259039413961757	0.327250123416095	-0.791563991657816	0.428614949783214	0.825511222442016
4921509O07Rik	4.7846976137609	-1.27730234896089	0.98690290808159	-1.29425330344178	0.19557794039649	0.643172026846743
Cers3	8.13104505668865	-0.431869090484835	0.789920548870997	-0.546724719469684	0.584567868837533	0.90175441685315
Ldb2	16.8205934764591	0.975516063430249	0.752700710959438	1.29602117976851	0.194968188109323	0.642609405439481
Ncoa7	66.9982816955096	-0.405271351791598	0.337576225937824	-1.20053285940297	0.229932458872886	0.677245438983725
Cmah	29.6728874368534	0.332766371369249	0.508018336807226	0.655028268193243	0.512449554012737	0.866353375377407
Vps13d	887.350379221312	-0.155378575036953	0.181621969370818	-0.855505397145629	0.392271417818952	0.800235678786504
Zfp59	409.421123900108	0.196949670689137	0.237578302828968	0.828988457043238	0.407110938934702	0.811220549160239
Commd6	195.795355484391	0.0852067575585807	0.283725751015397	0.300313796874774	0.763937810282936	0.955750679508403
Tmem42	4.12965989194536	1.33378898136558	1.11102735432263	1.20050057829473	0.229944988181966	0.677245438983725
Traf7	173.270070116489	0.502320801405469	0.279704514449824	1.79589808335246	0.0725107273404134	0.439642494582387
Mynn	356.325459522226	0.43770895144964	0.245433207302131	1.78341372897766	0.0745189800232478	0.444156981061848
Rab27b	7.99227851901346	0.494531994352737	1.11381567328745	0.443998056602233	0.657043988970292	0.925328337551765
E230029C05Rik	3.47495314661212	-0.636283080208646	1.24103079191095	-0.512705312677126	0.608157472864088	0.90986869800811
1700045H11Rik	8.35307620956689	0.611171098848759	0.873882725682692	0.699374276303839	0.484318159383568	0.852301368786761
Il6ra	154.446187955466	0.402187683027671	0.287537425860474	1.39873159754456	0.161893485178942	0.600465001615185
Meis2	225.670088618209	0.454220439414199	0.304754692536104	1.49044608840728	0.136106981824424	0.565362185582826
Kcnd1	5.0716110934132	-6.7772402500817	1.36495508467299	-4.96517455129693	6.86393068145437e-07	6.46815081876934e-05
Kcnc3	55.7543410453996	-0.0132369661193434	0.534254310572541	-0.0247765265668289	0.980233214396125	0.997000442894601
Tnfrsf18	16.5171300498494	0.0594814145861656	0.602259152838752	0.0987638200362743	0.921325795429887	0.988511887360171
Foxa3	13.9649419956744	0.492975787365675	0.791541393693353	0.622804810074981	0.533412797045991	0.875514089705031
Jpt1	291.582961668525	-0.10881885132932	0.227482915175625	-0.478360545209771	0.632393610334348	0.917478904809909
Hmgcs2	6.4657083867539	-0.0767214726933463	0.851259314259923	-0.09012702875392	0.928186270780153	0.989496608422381
Tnnc1	1.78577967374327	1.26130756751836	1.88045485567062	0.670745997286141	0.502382354979612	0.861099572919763
Ankdd1a	19.7940055808189	0.394784542586304	0.659449297625724	0.59865791654898	0.54940102589828	0.884880590190226
St3gal2	194.04548663838	-0.303709720260745	0.25478130490539	-1.19204083821426	0.233245232755259	0.680510541487958
Tbca	669.177406109757	-0.141088409629995	0.194805516267427	-0.724252640958639	0.468910646168374	0.843152993160778
Gm11351	2.05719827789591	-1.14092849841909	1.67731716400753	-0.680210351924809	0.496371278578469	0.857510473223691
Pacsin3	17.5744231967595	0.310349153098125	0.526340399124564	0.589635820496229	0.555434831287056	0.887922019020365
Ush1c	31.7820330521447	-0.752030276050481	0.74413104979457	-1.01061536977672	0.312200556651416	0.745082904307008
Hp	3.76786576189877	1.13971826225406	1.10639774972689	1.03011621501887	0.302955454312807	0.739883581521412
Slc25a4	87.8333119487139	0.601712515484884	0.274991673369697	2.18811176393674	0.0286614622112571	0.299898300260144
Ctnnb1	994.607598094193	0.134147059047478	0.152396528187637	0.880250099151278	0.378723838764163	0.791548729282011
Ctsl	222.669963224939	-0.376057457005661	0.369182371914795	-1.01862246308026	0.30838223577434	0.742880728591803
Ctsd	410.016506864082	0.445601607294642	0.221446484867512	2.01223156719439	0.0441955323374931	0.359680206104225
Sec61g	407.437409315868	0.35732942615119	0.245336972622899	1.45648420754108	0.145258812170948	0.578157745699943
Pik3c2a	327.13047474531	-0.251014884918789	0.242378801188658	-1.03563052415384	0.300374545969801	0.739013525968195
Lpar5	50.466599525429	-0.647590353121773	0.311789627673518	-2.07701057265407	0.0378005834190516	0.335921449921262
Rnf20	286.364531546124	-0.0894176020098783	0.16984810872164	-0.526456271329006	0.598571227104627	0.906053139079046
Gm38509	10.7903490465583	-0.816888537661855	0.612419722156114	-1.33387039657358	0.182246334956286	0.628942170349837
Prxl2a	55.2295768103496	-0.600129285504465	0.512718759757562	-1.1704843524513	0.241806107522764	0.689350152904403
4921525O09Rik	6.20561775518603	-0.297754644790833	0.969864454290669	-0.307006451750623	0.758838461431297	0.954411720847948
Rorb	5.66290030572419	-0.228500392424175	1.31900287322793	-0.173237221132792	0.862464967690562	0.979518981535068
Trpc5	28.0306458650441	-5.53823626554266	0.70732756945982	-7.82980404647902	4.88630937796343e-15	9.3735701567265e-13
Fam149b	425.233355955602	-0.577652751279605	0.261188099149133	-2.2116350368237	0.0269918924869217	0.293846726349914
Pus1	30.7944005060674	0.562619301095274	0.513314045460541	1.09605280835535	0.273055665035556	0.720575317739531
Aldh18a1	989.014271173922	-0.386697150966865	0.262237595976338	-1.47460607060231	0.140318481882294	0.572573314016531
Gdi2	870.03866812953	0.137641475617404	0.188996399726746	0.728275648723513	0.466444865773164	0.842288903603252
Drd3	3.18110461896317	0.0610561172130445	1.28737463324779	0.0474268450194736	0.962173033857314	0.993742211001852
Dpep1	6.7183297663915	0.631901671411234	0.866238234289688	0.729477926969353	0.465709365061801	0.841871293314547
Pkib	15.0912935008926	1.40232779767784	0.767528178431862	1.82707011557926	0.0676892278394125	0.427809218899995
Dmbt1	2.91395363547839	1.95585221882246	1.39305527788983	1.40400187262141	0.160318291937619	0.598842331152762
Epha6	41.4021061783756	-0.372754426028269	0.848510192643659	-0.439304594405516	0.660440845589566	0.926855339102298
Inka2	45.6169144956883	0.669759211789238	0.416311647702309	1.60879287304534	0.107661639797707	0.511050325777605
Rhot1	583.093073010838	-0.0456266907393152	0.191156973082511	-0.238687032984252	0.81134827235888	0.970534189057308
Ncmap	55.8467115143862	0.0706318427716772	0.509742666251258	0.13856372528342	0.889794909752304	0.982254622217065
Cacfd1	99.7604641175906	-0.0115887292237814	0.258071490060497	-0.0449051122270994	0.964182941989026	0.994039918567572
Gm19276	1.45332924518967	0.480676169243676	2.5595215354944	0.187799228323675	0.851034040713683	0.978887560060195
Jarid2	5843.53952319242	-0.295204822728011	0.243398819751561	-1.21284410100808	0.225189430731273	0.673492006635484
St7l	738.729330980652	-0.182274191540042	0.285587144468826	-0.63824368522981	0.523315064078371	0.872630416723525
Arhgap15	23.6346107948979	0.111372748129979	0.59015172928463	0.188718837213241	0.850313186914782	0.978798721527156
Mag	3.25124907400446	0.204959360783121	1.06620971658369	0.192231751029099	0.847560675950355	0.978550892783719
Zfp467	15.1323666933575	-0.143180039347619	0.640364551843516	-0.223591451049913	0.823075216346118	0.974833591394261
Ranbp17	3168.80930772034	-0.373051668426763	0.273616146624475	-1.36341247776857	0.172752550790206	0.614782377083343
Pecam1	1362.29142527825	-0.079361259829624	0.26430708836706	-0.300261564379272	0.763977648517639	0.955750679508403
Aldh1l1	194.232448367899	-0.467533227751555	0.291559446005955	-1.60356055739661	0.108810950728239	0.512834062601591
Stk32c	5.64421946063388	0.883621279635951	0.980995388455761	0.900739483624799	0.367726850284621	0.784114128025193
Itch	569.650484293374	-0.08233481929057	0.188595683565715	-0.436567888161029	0.662424755135728	0.927394657190019
Slc30a6	273.660261179375	-0.113290174693184	0.187391168360655	-0.604565176066058	0.54546795108788	0.883080141219757
Prmt1	419.188548549938	0.653859699685184	0.273599818605191	2.38983966809099	0.0168557293874668	0.241118434862747
Rhbdl3	14.2443479548883	-1.18148575809267	0.628298006388534	-1.88045441188627	0.0600461738776147	0.410055663911832
Lin54	525.679456456174	0.0550807699361752	0.193513914161226	0.284634674332951	0.775924043319528	0.959807793986618
Rpain	165.202022834875	0.193433297480352	0.235645341587524	0.820866205871957	0.411722482227369	0.814048598602677
Arih2	822.574941791174	0.324761552747479	0.222846962689216	1.45732994889588	0.145025323595332	0.577984687797508
Osbpl3	189.888519501401	-0.759708934176739	0.351991040273561	-2.15831895489814	0.0309030420000251	0.308658992965237
Cmtm7	566.043349756248	0.198382434190126	0.255916733225338	0.775183520397033	0.438231224594332	0.829430108964749
Cbfa2t3	5.47890795597151	-0.939834721079635	1.08442020277125	-0.866670243396308	0.386122713978141	0.795853340118158
Senp6	1443.5418579666	-0.207304664680388	0.211049025097543	-0.982258338244282	0.325972593644636	0.755896153977503
Thap3	60.7940003032369	0.348117943613796	0.328405533060535	1.06002459937125	0.289133408253852	0.732348880373582
Mtpap	826.449242792331	-0.146585606264627	0.165961355982659	-0.883251437641565	0.377100435529853	0.79060877907118
Peli3	20.0222326271	-0.749424514129972	0.500618200822786	-1.49699813729957	0.134393742734962	0.562498901410695
Gm5741	2.65442147666128	-1.196284196189	1.16101291769745	-1.03037974681754	0.302831776829625	0.739883581521412
Zfp169	158.414440421187	-0.417536224077277	0.288106072586259	-1.449244787967	0.147269233833616	0.578623147330502
Tmem241	139.190457943732	-0.421529766384192	0.309317207687115	-1.36277502805658	0.172953423568334	0.615225489487888
Tcf20	999.594023292862	-0.462033268892046	0.257248183640589	-1.79606037389002	0.072484915685631	0.439642494582387
Cacnb1	47.3341076623255	0.325449150069802	0.437799876965603	0.743374238306084	0.457255136728528	0.838294867079342
Podn	2.99993924189523	-0.937812745549949	1.21273650585677	-0.773302973086812	0.439343096662616	0.829976805607127
Acr	3.9102820556006	0.135100926102614	1.14664887982285	0.117822402724962	0.906208378376837	0.986702769344342
Crhr1	1.03417376038517	0.370507261203907	2.10218573279074	0.17624858518664	0.860098652696953	NA
Tet3	78.574962728932	-1.19432631714658	0.316744174039457	-3.77063389016841	0.000162833411200135	0.0102097182415524
Arhgap33	7.09944084238543	0.419602259080296	0.793196054287074	0.529001949533694	0.596804097487165	0.905851858539985
Nrap	2.44127059076284	0.986095194867777	1.54129073679605	0.639785324939808	0.522312174494903	0.872180142985582
1700012B07Rik	2.09180613443895	1.1165698491016	2.33178650325713	0.478847376267912	0.632047210075542	0.917478904809909
Pianp	24.8883958953325	-0.587312427012735	0.525609430668302	-1.11739324438296	0.263826222377417	0.711558182537847
Rae1	610.785903468495	0.358446904057235	0.251372953079272	1.42595653059061	0.153880890029115	0.58919153116466
4931406C07Rik	66.4396349465507	0.121342002566515	0.287551410183053	0.421983681072091	0.673036928846809	0.931118526172364
Cnep1r1	293.984588685086	-0.292694678389204	0.229259988612686	-1.27669324316196	0.201710567864514	0.650966032219121
Snx16	340.34690797023	-0.226335850517102	0.248471484853422	-0.910912777981832	0.362341332439941	0.782408414202346
Spata17	12.6922829757483	-0.495828252384266	0.726390368063356	-0.682591997614456	0.494864692139587	0.85692929471434
Tbc1d30	24.5958167844679	0.210497168862773	0.528497828375506	0.398293346842689	0.690413964120881	0.936587414771981
Asnsd1	51.1140778785515	0.301018818988766	0.387882825462653	0.776056064430597	0.437715883642194	0.829404982894145
Kptn	32.9202310724587	0.51294379328245	0.450770211493878	1.13792744108473	0.255150781701219	0.70472899234862
Ankra2	119.142485779616	-0.108407750383592	0.220365411134558	-0.491945400257923	0.622757942266073	0.914510800497941
Capzb	165.939553208582	0.125563873418078	0.30293166274892	0.414495705990792	0.678511111133455	0.933978844404958
Nf2	1611.22159080004	-0.142908524578691	0.199772762326065	-0.715355401380688	0.474389463226382	0.847390733890913
Pex3	166.016108354614	-0.214360852953115	0.212255149521454	-1.0099206235345	0.312533321005815	0.745545808243924
Trim24	1468.25610016267	-0.597913149362122	0.259564510134654	-2.30352427245136	0.0212493630971324	0.264410993781614
Kmt5a	408.40815307662	0.192101115738658	0.208717547178746	0.920387951733362	0.357370062461852	0.779516243842465
Cep57	545.315256751097	-0.07457913751261	0.147869531640226	-0.504357704290731	0.614010034338256	0.912500278677119
Tsc2	317.79639687066	0.346121290497988	0.208460877839255	1.66036569588315	0.0968409068188266	0.49003792514572
Mapk7	100.124953623903	0.85789976779988	0.349250099790042	2.45640521882634	0.0140334815728745	0.222355478923599
Egflam	20.2920833943506	-0.0524970509666404	0.529358771152929	-0.0991710231839613	0.921002481567846	0.988510441064037
Txk	2.45571154089657	0.1384463164108	1.41162726771953	0.0980756886585635	0.92187219208113	0.988616983989374
Adamts13	1.56641387424269	3.52681092115385	2.70040606896382	1.30602984554361	0.191542408251883	0.638374057236967
Zfp862-ps	77.8292292134403	-0.615915028217717	0.389309101232166	-1.58207199952002	0.113633134897068	0.523934827903712
D6Ertd474e	3.63123691301564	-0.520245581992106	1.43719594691529	-0.361986535732118	0.717362092063685	0.943786115714544
Dnajb6	1287.47324003127	-0.185301206568545	0.172106027924435	-1.07666889302624	0.281628214148433	0.727035732583763
Slc26a10	2.20483046014145	-0.0614221444212603	1.28673576945432	-0.0477348542562926	0.961927556074121	0.993742211001852
Hspa14	813.858492400815	0.0421098638307474	0.172608413473092	0.243961826561322	0.80726038474159	0.969729945174829
Fkbp11	44.1740896890538	-0.55074331839362	0.367131027136371	-1.50012741415355	0.133581400941917	0.561285709198968
Nubp2	140.042712000523	0.81544279375788	0.25447512246075	3.20441065465507	0.00135339288327083	0.0532786798465324
Ndrg3	236.646862027932	-0.285490772194264	0.210361684005502	-1.35714245464396	0.174735951081257	0.618290539245361
Fgfr1	481.359730953373	0.234443418331307	0.283045960853771	0.828287454179312	0.407507726160845	0.811488213201664
Lct	67.3775581604124	-0.244758792560515	0.440548210170423	-0.555577770854708	0.578499531122499	0.898492578133821
Fmo5	9.14113589056588	-0.896779898397813	0.690422686801175	-1.29888532856984	0.193983285374362	0.641325690356864
Fbxw7	1328.0652296029	-0.388038996480374	0.227126352040927	-1.70847192760112	0.087548810935462	0.47055116610845
Septin7	1066.79425260492	-0.316857408068041	0.248833518109166	-1.27337108953719	0.202886391275252	0.651516801317142
Gm9926	3.18323120019487	0.793819494360534	1.31466192481275	0.603820251714977	0.545963153645394	0.883080141219757
Brd2	996.006967724673	0.459444541864319	0.263504166422884	1.74359498030471	0.0812297392305453	0.45711344542707
Frk	90.0140030945375	-0.0159502605974835	0.307960202478537	-0.0517932527291256	0.958693431879385	0.993519950020026
Tmpo	1414.6391455074	0.0225545657426862	0.166054762006672	0.135826070087529	0.891958781097868	0.983039723590114
Triml2	417.086565086028	-0.777845998071207	0.256320240485828	-3.03466474827303	0.00240803196872079	0.0790371837668524
Abr	986.433280403501	0.276552753439842	0.232559208977164	1.18917137126571	0.234372237700021	0.681984497337559
Gins4	254.19039364684	0.323581342789007	0.260527702157092	1.24202278725007	0.214228154636909	0.663938061087847
Med27	907.648079242789	-0.0223926411434293	0.24698860802047	-0.0906626476536662	0.927760651208771	0.989496608422381
2510003B16Rik	152.144303335288	-0.288803965099534	0.390008791282752	-0.740506295126447	0.458992842853173	0.83859016726086
4930586N03Rik	3.17771912979103	-1.65152823801016	1.28245007972761	-1.28779144242475	0.197818571980082	0.645740642973459
Lin7a	6.523310491727	0.351199113481131	1.32234554880266	0.265588002923389	0.79055652614787	0.964050472161048
Gxylt1	358.271905311577	0.280992928498965	0.277383623725663	1.01301196056502	0.31105444799304	0.744087727644092
Zdbf2	1160.32157797229	-0.581217117039815	0.20593956825979	-2.82227025117688	0.0047684975044006	0.122746914993469
Magoh	81.1430901076771	0.752434088574811	0.327517432723855	2.29738637823661	0.0215967381476189	0.266005307721635
Tmem175	70.9479230510294	-0.356889398278324	0.317241840916107	-1.12497581418556	0.260599283231525	0.70838340924305
Alkbh4	62.4893007943279	0.669822535265694	0.407755151009247	1.64270772204299	0.100443420323693	0.495654742781111
Stra8	7.61919537937066	0.0761393037661201	0.896325497376722	0.0849460424688991	0.932304287445755	0.989647175651322
Adad1	1.57934899171599	1.67238801618283	1.87045890905201	0.894105723514894	0.37126532727174	0.787236578911833
Golt1a	83.2370359898108	-0.193910291655063	0.45187743385485	-0.429121432333686	0.667834855861831	0.929465337094141
Myl4	2.51648192301817	-0.0943905102143649	1.37205896201198	-0.0687947914978456	0.945152964049659	0.990474667548151
E030030I06Rik	89.2988804511918	0.0615032298291968	0.273324972657794	0.225018699283653	0.821964727342947	0.974788016477785
Srrm1	980.929546032267	0.138167755832937	0.148893741301371	0.927962146866041	0.353427205292593	0.777491602195883
Lrrc56	21.7746853100507	-0.51603687228335	0.470471371001682	-1.09685074180955	0.272706644553465	0.720575317739531
Klhdc3	130.970273370324	0.357851869254073	0.340678700540604	1.05040869501445	0.293530249699103	0.734920205663665
Slc38a4	1165.16672442123	0.0764258735461303	0.400495120555264	0.190828476112693	0.848659977921849	0.978798721527156
Dars2	137.448450705628	-0.661443002335255	0.230391631012218	-2.87095064794336	0.00409239411503879	0.112726220119205
Tmem218	46.3303155519162	-0.529459824476764	0.359640853089258	-1.47219043645567	0.140969459228737	0.573101917015099
Parp11	36.3726846571022	-0.801832074265803	0.423875583815029	-1.89166846330009	0.0585351677239723	0.405518354558938
Zfp773	10.3084102803256	1.20447602198453	1.01653422693099	1.18488486671124	0.236062971599174	0.684158043947677
G3bp1	2189.6491148953	0.0489421867220579	0.19112932721463	0.256068429870513	0.79789799874995	0.966571068399993
Stx3	767.064863279499	-0.17015063681921	0.175866914426576	-0.96749657190493	0.333295854152195	0.76061880665748
Extl3	336.806900722698	0.177907999463672	0.179471441983841	0.991288627856963	0.321544664363732	0.751629533000814
Dhx16	7.78076872274477	0.777202393666224	0.926351966447409	0.838992544752532	0.401473493192518	0.807171537074256
Tbc1d7	140.440260761128	0.148759812656099	0.277781050465618	0.535529016132479	0.592284098696811	0.905171195734457
Map3k4	586.728656828173	-0.17774458629471	0.19622545607623	-0.905818184087494	0.365032094619115	0.78341862897005
Svop	183.165709082978	-0.0832033032571998	0.269584901349769	-0.30863487843946	0.757599286111697	0.953991740359969
Slc27a1	65.278312661636	0.125926613181047	0.311190037643048	0.404661454250961	0.685726379265045	0.935535835868964
Aqr	816.303081869543	0.0793228517181033	0.149168519838598	0.531766701204327	0.594887588162308	0.905366319951589
Colgalt1	200.335629782982	0.292119202057702	0.243332379223503	1.20049457860841	0.22994731690163	0.677245438983725
Acap1	20.3350350760183	-0.0470009839027184	0.463708465262444	-0.10135890850325	0.91926555469286	0.987931515827714
Zfp687	94.0778451568397	0.380826470433503	0.332832908347144	1.14419716585327	0.252541878225135	0.702692662175869
Zmym5	223.277021808474	-0.004908614165383	0.291131403935309	-0.0168604764001128	0.98654792354525	0.998345628945834
Zbbx	89.6376532625362	0.432832226398798	0.313390096012084	1.38112924405278	0.16723922530147	0.606952403049853
Tfdp1	1915.30853748715	-0.139685336507976	0.201967464966089	-0.691622962794673	0.489174137290137	0.853551927265108
Cct2	859.840990448425	0.492761258992026	0.219402691859367	2.24592166493508	0.0247090259186999	0.280932346758401
Ccng2	50.2466777928938	-0.11792550913928	0.346262660548963	-0.3405666350288	0.733429850761957	0.947657577271935
Ccnf	1294.87493523693	0.114403663218505	0.195573618659898	0.58496470026181	0.558571452506113	0.889936759509937
Kcnc1	3.04815333377115	0.717977488042682	1.42717092882897	0.503077433501114	0.614909831885676	0.912500278677119
4933433G15Rik	19.9324984123949	-0.430333983127306	0.480692005668695	-0.895238485459446	0.370659615845916	0.787017706904
Mitf	813.699770709343	-0.828440601772956	0.280968592654493	-2.94851675038174	0.00319302835440897	0.0956365407117958
Pkd1	219.460711961112	-0.24240658885969	0.246163984607471	-0.984736208451564	0.324753662212723	0.754589836034004
Nfatc1	7.43935141179788	0.290901539454391	0.892436383119685	0.325963334705705	0.744452096012518	0.949574799860022
Tnk2	648.453623968256	-0.0230193130682155	0.220853444787598	-0.1042289065962	0.916987694752905	0.987848639180641
Pdlim5	1462.44466491576	-0.267100953792313	0.220743430536845	-1.21000635508258	0.226276454323076	0.674562957309319
Ints13	815.970342339038	-0.62811181515408	0.25347366734336	-2.47801604694198	0.0132115203235439	0.217235141319986
Aak1	591.676221111002	-0.722419433670495	0.195799959994902	-3.68957906676438	0.000224625409332485	0.0133074038455282
Cryz	45.7055425209999	0.429174005334651	0.396907751943577	1.08129408718543	0.279566316770435	0.725782443763298
Hus1	463.88356229794	-0.0565760327187943	0.28332759808231	-0.199684157497281	0.841727604725931	0.97706372443118
Wbp1	51.7227036587856	-0.127048817053133	0.315067688190908	-0.403242927837622	0.686769522489789	0.935785902705941
Cdk2	321.891124834052	0.179453327529353	0.276013718265431	0.650160900179535	0.515588294425581	0.867873951845127
Mylpf	66.059534660854	0.741091097419685	0.324132034856506	2.28638646515691	0.0222316594466122	0.267980791337746
A330093E20Rik	35.347523365561	0.0757312105598834	0.690590282011818	0.109661564219039	0.912677783825062	0.987835819352224
Nup88	669.499899296821	0.0722449376904084	0.143805212147363	0.502380523011752	0.615399876971733	0.912500278677119
Ggps1	192.242351101861	0.0544582880506229	0.223091650449452	0.244107244448228	0.807147761985116	0.969684562486256
Mkrn2os	1.98188270968468	-0.658110025292783	1.4374358132174	-0.457836112918142	0.647070188689805	0.922875826887749
Usp17le	2.18343433577241	0.164231384173431	1.54388996784743	0.106375057545332	0.915284781972078	0.987848639180641
Tmem250-ps	70.1522310898194	0.768979491121528	0.443814273695196	1.73266056704082	0.083156017210083	0.460547536467203
Ate1	1086.5365603906	-0.562822834502312	0.232120919086213	-2.42469673443466	0.0153211794297143	0.231553624065928
Papss1	128.025715001778	-0.205212264574023	0.226436874033305	-0.906266991408125	0.364794552315978	0.78341862897005
Pi4kb	301.09657456842	0.0230264876917539	0.17705823416908	0.130050363372341	0.896526580789651	0.984171731086997
Gid8	175.115099235208	0.0185224787942579	0.221789850871353	0.0835136446572646	0.933443128425249	0.989647175651322
Tll2	6.99978725577805	0.422008331980528	1.13139341153173	0.372998753288827	0.709149371845788	0.941306481185941
Cacna1c	145.945641179335	-0.325243958369008	0.583597401018582	-0.557308784791267	0.577316474641452	0.89846172068627
Zdhhc23	62.209866635554	-0.230486382046032	0.57527529420349	-0.400654059662265	0.688674838538528	0.936322088315908
Vdr	8.10227085749248	-0.288721924578486	0.759648408958749	-0.380073098519666	0.703891154307041	0.940818020944232
Vcp	1169.92784731635	0.324402665003692	0.177226360255158	1.83044251733568	0.0671837948924666	0.427061014160634
Hsd3b7	5.43511019632835	1.32629437887863	0.927423647731095	1.43008471061025	0.152692707829922	0.588529772029721
Ppp1r11	3.17663046269511	1.24697000772762	1.28757223274579	0.968466060399901	0.332811661272878	0.760313355014884
Brk1	456.43527993896	-0.116137326632339	0.26207688476188	-0.443142197519099	0.657662884901266	0.92579538108666
C9orf72	85.6311264315359	-0.00767463105623509	0.279425060730804	-0.0274657936412825	0.978088222268692	0.996308265241216
Zfp202	1375.63838556372	-0.149346315684592	0.261302805443919	-0.571545014340249	0.567630255942347	0.893912250846562
Ube2w	568.425419890349	-0.51173061937042	0.244779531957119	-2.09057765279193	0.0365659407297528	0.33046750920877
Kif20a	158.570667152585	0.230947314924491	0.26142220975846	0.883426527294195	0.377005863391548	0.79060877907118
Gm45871	229.71125478325	0.336921845741649	0.275654093304093	1.22226316940618	0.221608122394134	0.669556928403946
Dph3	76.9802594067825	0.895535494916469	0.327784003578592	2.73209029464353	0.00629338905574085	0.142632449007325
Ankrd31	213.696680549851	-0.992813710376969	0.368476346873072	-2.69437568734625	0.00705206273415571	0.151515918530914
Mir323	1.26786022974535	3.32706980798282	2.09850882670078	1.58544475279313	0.112865319949825	NA
Gm4961	1.95461921662912	-0.122434883035004	1.40265224177877	-0.0872881241609386	0.930442493536332	0.989647175651322
Stard8	19.4724633991159	-8.71876425087697	3.672494436118	-2.37407146628468	0.0175931449206163	0.244944887776122
Tjp2	2020.35440545261	0.0427915171623664	0.19443978071371	0.220075938191743	0.825812013963036	0.975318282115477
Fchsd2	444.10464776663	-0.477826189978923	0.180364077575326	-2.64923146783132	0.00806750562625214	0.162984745344675
Mphosph6	209.288904736353	0.238856194016342	0.267361695100989	0.893382254799516	0.371652502272188	0.787237612556181
Hcrtr2	43.0873273138575	0.859581471707037	0.548559611934794	1.56697914502903	0.117119566384236	0.530577647656897
Gabra4	6.16300683972656	-0.195146818229154	1.05543221715595	-0.184897537764207	0.853309402274175	0.978887560060195
Fubp1	1766.44979604957	-0.112654273656247	0.173777645223454	-0.648266775115921	0.516812419399111	0.868403649948256
Bdnf	16.986180325401	-0.290743494658852	0.654670472563516	-0.444106625918804	0.656965496222362	0.925328337551765
Hnrnpab	327.717975011321	0.440501390345529	0.418191633298413	1.05334816689457	0.29218145078723	0.734657283213237
Rad1	255.286426221899	0.234979039362412	0.220868169413753	1.06388820075845	0.287379348817834	0.731106856149444
Ovol3	18.318722775581	1.8102671513471	0.689851769893954	2.62413931564657	0.00868682449267561	0.171124070751803
Obsl1	7.77144408994892	0.368393374018991	0.777529091249952	0.473800116503376	0.635642451505886	0.919270287368621
Bmf	47.9980568763729	-0.599109904535778	0.387563756489791	-1.54583573542063	0.122144244200815	0.538162021909311
Mcts1	1.14254473870491	-4.63691152975255	2.49283072329275	-1.86009883720773	0.0628715436808736	NA
Ccpg1	182.751281823727	-0.146458883917957	0.27451075468838	-0.533526943540753	0.593668864994522	0.905177292587568
Dnajb2	57.0604361287434	-0.000806255803761104	0.337867403218676	-0.00238630834487243	0.998096003221353	0.999854946709882
Nthl1	11.8037078069442	0.235990651457658	0.777082231710468	0.303688132127548	0.76136550043773	0.955327846877351
Kcnip4	207.229335244948	-0.334122779091886	0.312099197788945	-1.07056596575373	0.284364633415004	0.729077438798628
Pkm	5015.41092989713	0.253969920620944	0.242752607293903	1.04620882738227	0.295464628224369	0.735762172648351
Tssk4	5.91984418166565	-0.521255177840129	0.801556346171317	-0.650303849916398	0.515495970746432	0.867873951845127
Apbb1	20.0106196095751	0.532186248876149	0.53724868904995	0.990577100927407	0.321892123804824	0.752170777695902
Mphosph9	611.760925196304	-0.252862585079763	0.201712314991196	-1.25358030366565	0.2099945940037	0.658210781710854
Immt	902.85190689459	-0.523982980199143	0.249378461024118	-2.10115572149781	0.0356272988455703	0.326006981032095
Prlr	62.3009434050752	0.531459510068266	0.655309359054335	0.811005523918055	0.417362498525683	0.817874170162089
Enpp1	5.32355657161709	-0.454151626483673	1.22057790699558	-0.372079179772765	0.709833897394923	0.941420857828953
Pmepa1	273.678361349431	0.276789145420885	0.323600889341333	0.855341114742514	0.392362332463177	0.800319825988815
Mtrr	1268.84766321082	0.195963794060195	0.199766526260044	0.980964117106892	0.326610436980776	0.756741571735061
Csf3r	52.2231886859712	0.306206792995975	0.485146427624772	0.631163656084477	0.527933522847272	0.873977240733714
Sumo3	252.88032316687	0.553184920679771	0.306392747616435	1.80547654924355	0.0710001419419502	0.435955617248876
Hipk1	387.763320493928	0.139193951546367	0.211216649193546	0.659010319867437	0.5098891417696	0.865243642636408
Brd8	998.77654791039	0.00658855104399206	0.143290235934401	0.0459804605737987	0.963325823638779	0.993928354234717
Tmem63c	21.0951507308165	-0.868994302250222	0.494422408027069	-1.75759489889998	0.078816461925426	0.452497505204588
Ppt2	14.0779945790971	-0.438811905617462	0.545976081216905	-0.803720017623136	0.421558690709012	0.821129195652764
Pbx3	392.862116865165	-0.618211082369142	0.233041600710308	-2.65279280817177	0.00798288556170654	0.162624801442907
Plpp2	24.2575109930919	0.457467631783917	0.487240112183786	0.938895670419189	0.347784312349214	0.771609033346445
Kmt2b	170.153042216252	0.587239980306664	0.293059184583878	2.00382725127861	0.0450885685836739	0.363301130549273
Kctd9	283.177713996583	-0.178640685522174	0.294930085549453	-0.605705196841371	0.544710532481511	0.882841883605971
Dusp28	9.23161094339583	0.565156698637211	0.835247010350393	0.676634207167198	0.498638069866145	0.858445924981097
Lax1	29.6757485269293	0.610791041675013	0.554565311377677	1.10138703078571	0.270728247526841	0.718719860166998
Ikzf5	60.6542656647653	0.242801642250706	0.286690438894272	0.846912241605128	0.39704403863715	0.804257894106872
Actn1	1436.68866519839	0.218656616910242	0.138164081583508	1.58258654785095	0.11351573157696	0.523934827903712
Rps19bp1	75.4287316511324	0.489744569509701	0.383628438473308	1.27661174301544	0.201739353965658	0.650966032219121
Slc16a13	40.818606166139	0.476616095203826	0.403461844600624	1.18131640347705	0.237477053291265	0.685666589631866
Zranb1	644.178708899719	-0.310297119823708	0.200680049761308	-1.54622803907404	0.122049504084612	0.53808637724198
Tom1l2	413.091664652016	-0.481255200089788	0.235988235803651	-2.03931860607749	0.0414182398720054	0.349458717624914
Pex10	97.3368970086481	0.335698253720071	0.294836344781191	1.13859183123846	0.254873437119344	0.70472899234862
Rad52	176.133941859131	-0.2083505515492	0.207697358236482	-1.00314492836242	0.315790939899594	0.747232776144208
Traf3	290.838182656743	-0.2967735886372	0.277383519705243	-1.06990346417322	0.284662763649931	0.72911427385673
Hsp90b1	485.946959966761	0.185824306089422	0.286712669715986	0.648120315971724	0.516907134904736	0.868403649948256
Nrg1	82.0988561711881	0.232856797015854	0.377258572179131	0.617233945595512	0.537080428530217	0.877383822519862
Ralbp1	546.227763675495	0.0334498896468764	0.206901897034478	0.161670289766857	0.871565502040024	0.98076062886617
Arhgef2	374.409577439981	0.159048691737114	0.307528317609358	0.517183890490202	0.605027796486485	0.909302846746973
Fip1l1	1274.1278446249	-0.280537566682735	0.198117339385386	-1.41601723278255	0.156770459036937	0.593791757346492
Tada2b	84.5025383560385	0.355122029583234	0.346311173247786	1.02544202155772	0.305154669067178	0.740327675808897
Wbp2	263.681082182949	0.475244643041076	0.213852221430355	2.22230398105006	0.0262627692954667	0.289465297145794
Matn3	5.00826755571675	-0.561403756653526	0.908674546161052	-0.617827096648995	0.536689319738795	0.877224197944914
Gpr158	35.1719404965468	0.368703495073075	0.695034863684356	0.530482015130278	0.595777775313803	0.905780080328958
Apaf1	720.91053877066	-0.45560649209489	0.24461378387269	-1.86255445168214	0.0625249777310505	0.414900840593092
Grb7	69.1478645930164	0.468613658224323	0.358050432693896	1.30879232486489	0.190604707509315	0.63713339108106
Mon1b	98.0602220461001	0.462059312110125	0.332166730518531	1.39104633202978	0.164211377496202	0.602619480066908
Enox2	57.5840189825009	-6.36839600177491	0.673258115833411	-9.45907052882923	3.10692572457012e-21	1.36463300735172e-18
Kcnma1	88.1855236893706	-0.729001685398725	0.383050034880463	-1.90315003006388	0.057020971332065	0.399998257117462
Haghl	8.99565193349831	-0.331654699195374	0.660294112700524	-0.502283289849345	0.615468261855679	0.912500278677119
Orc6	257.110086908092	0.00970429940414084	0.203767818054533	0.0476242985609421	0.962015666546944	0.993742211001852
Camsap1	707.971673928456	-0.366728309879986	0.157941002956269	-2.32193225961421	0.0202365834428176	0.261392104026515
Dst	5993.37183248374	0.114582890229067	0.255114696246012	0.449142648052592	0.653328756754928	0.924335037957311
Usp29	52.4826887051353	0.347490774846524	0.461693022783075	0.75264463117042	0.451663490317599	0.836179217932396
Slc30a4	16.500117532278	-0.0976288299578704	0.518297776140807	-0.188364362056123	0.850591034564194	0.978798721527156
Slc2a12	3.74365655933196	-0.0856593720675851	1.14930601406272	-0.0745313876543506	0.940587566876013	0.990447488708079
Cdk10	64.8155232846876	0.231825899098206	0.310105971078235	0.747569930021503	0.45471960790513	0.837899838256929
Hnrnpr	832.229748682843	-0.279763780368369	0.184628267530495	-1.51528140360284	0.129701155676196	0.553937032220043
Wdr37	679.899755817797	-0.400994488847877	0.274986821024619	-1.45823166126197	0.144776699566193	0.577887475058122
Tfpt	86.4775147197483	0.344037075055847	0.332456061213822	1.03483472011231	0.300746105217882	0.739013525968195
Polg	299.084422067523	0.436952863556021	0.202493845759894	2.15785749890955	0.0309389127774837	0.308658992965237
Cyba	81.9552624179601	-0.576544087730639	0.468727383706317	-1.23002006661483	0.21868959058208	0.666533773905738
Slc26a2	169.20754653233	-0.320318458474846	0.2156849498723	-1.48512197380715	0.137511516202696	0.568315099279365
Epyc	1.98048965380384	0.227043982197652	1.55519068471593	0.145991089342928	0.883928422734954	0.9818448062281
Dsg2	211.896365383475	0.519399521601403	0.319870190091281	1.62378220194005	0.104422299877601	0.503043047698878
Htr7	5.23888061312379	-0.624069902717675	1.35186554030541	-0.461636075564651	0.64434231954466	0.922517293393394
Vldlr	85.3152585047358	-0.686440972380507	0.43533414779328	-1.57681398498164	0.114838332787059	0.527250389664075
Smarca2	211.766605729737	0.227840028378336	0.309595904885943	0.735927138513907	0.461775040469074	0.839278479823896
Ptprk	2526.29057887321	-0.386787399419208	0.271097852815712	-1.42674460679753	0.15365352301908	0.58919153116466
Cpne9	47.4782003216146	-0.176968108240175	0.397801938182284	-0.444864871822428	0.656417410018001	0.925071707268697
Gnas	97.6764779543902	-0.158308563374928	0.468506467311416	-0.337900486803099	0.735438180698945	0.948143919016146
Rpusd4	195.383118742799	0.479346323165235	0.276186058502495	1.73559203445783	0.0826359953994921	0.459014837776591
Ppp6r2	129.687463029446	-0.0884506042713723	0.333060874167477	-0.265568882843007	0.790571253136981	0.964050472161048
Irak2	107.597895020397	0.805152079188298	0.409416919409622	1.96658232969298	0.0492313822644173	0.37387626449886
Msrb2	87.480602011013	-0.165322195814892	0.336995775612736	-0.490576463501058	0.623726036628285	0.914883795450676
Knl1	491.38686420294	-0.458121686714191	0.195895758469934	-2.33859931574018	0.0193561802593282	0.254702262817931
6030458C11Rik	625.610363184949	-0.02875524635478	0.245860710819321	-0.116957468555892	0.906893757272046	0.986930445749749
Smim10l1	14.2259968260111	0.287524025794317	0.53012015492263	0.542375201403689	0.587560059591268	0.90317662214572
Rerg	303.620336559634	-0.949682316795752	0.256173839467831	-3.70717915134738	0.000209580687190047	0.012648626192436
Rit1	89.4564429886469	0.183295407114867	0.256726899495444	0.713970399966288	0.475245483035443	0.848073722439991
Pcgf2	247.949960948429	0.00142418794134298	0.280511020218891	0.00507711939527955	0.99594906222476	0.999854946709882
Pum2	130.442639224132	-0.0491393603475315	0.282391390241074	-0.174011538756836	0.861856393963621	0.979518981535068
Pcdh11x	2.06469162784622	-0.31440175215236	1.37629558923323	-0.228440572368267	0.819303750984804	0.973331455156853
Gm8439	1.52037921145276	-2.02550179077505	2.02127228207146	-1.00209249824534	0.316298920709831	0.747609847677114
Gm7616	2.04489989415256	0.582490942456126	1.47704341249974	0.394362777374514	0.693313221002868	0.936926986401073
Scoc	110.714522941341	-0.166714291237077	0.354571997831403	-0.470184595108238	0.638223139191657	0.920298317266519
Ptger4	12.7978288831374	0.243314505491373	0.64167658525791	0.379185575851388	0.704550062007824	0.941083897163568
Ptpn21	268.82090224798	-0.0704584714597962	0.19741757432908	-0.356900705011942	0.721166141854656	0.944614656927523
Snrpa	69.4401858689044	0.823425994344263	0.42607799146557	1.932571057031	0.053289060749841	0.386627611401593
Mro	1.78108831702865	3.68870830443322	2.39233545758614	1.54188589762204	0.123101323480314	0.540947566556254
Hspbp1	316.160189951124	0.193363837308745	0.178398166345121	1.08388915239562	0.278413949833193	0.724959502617262
Lrrn4cl	2.45346681035221	-0.222232128853493	1.40763556789633	-0.157876181819995	0.874554366818409	0.98076062886617
Ptprc	4.38400992309672	0.40545303000986	1.3029064886031	0.311191197186042	0.75565527467383	0.953160790300907
Opn1sw	30.5990416079703	-0.220893485408561	0.494782959623147	-0.446445216255639	0.655275677143297	0.924892266588944
Bckdha	167.040638792497	0.00384349203780664	0.334772669469395	0.0114809014842773	0.990839767198764	0.999088458067408
Bcat1	4993.36821821179	-0.159334108285704	0.241983640151385	-0.658449919118601	0.51024906764389	0.865370011733572
Mmp23	18.0521601987456	0.682599064134586	0.689458656238113	0.990050756428305	0.32214931088232	0.752282820494058
Fhod3	1547.96478411428	-0.583804671581847	0.258927046485647	-2.25470718299106	0.0241517145003339	0.278184937425575
Abi1	1098.54217286919	-0.221526648400033	0.203590306643872	-1.08810017555274	0.276550886245033	0.723529467265904
Slc25a32	152.40182054801	0.332587547283521	0.319441342966474	1.04115373481393	0.297804203949041	0.737598538424731
Mcoln3	4.57401628054965	-1.30461042562814	0.91768273725294	-1.42163557476679	0.155132071748129	0.591808286967177
Zfp809	755.237301881776	-0.00166993840906282	0.270842193734185	-0.0061657247197671	0.995080494610075	0.999671264971743
4933406I18Rik	12.0076095361725	-0.392151879791499	0.781375149725727	-0.501874010107884	0.615756148280314	0.912500278677119
Tmem108	185.451925904422	-0.495679110147358	0.276499490088515	-1.79269448196334	0.0730217893393844	0.441197267872081
Zfp87	48.6706711020678	0.645521155467706	0.512906391118735	1.25855549208447	0.20819093171242	0.656559061956626
Dlg1	969.784778994845	-0.420567205620856	0.240658468825424	-1.74756869215327	0.0805387405377517	0.455648713240844
Tmem38a	47.3905126599717	0.160892049502998	0.385783688608465	0.417052494063037	0.676640011715024	0.933159970043996
Ubxn4	239.664672431933	0.0114233403559445	0.200289710685524	0.0570340848606065	0.9545180435288	0.993272059645568
Dsg1c	2.51547769762376	-0.810100850007999	1.5243411540258	-0.531443271651176	0.595111642374	0.905545658081983
Rnf181	53.7445387323297	-0.030675240492771	0.408012710244087	-0.0751820708585771	0.940069849359202	0.990447488708079
Ccdc59	223.954649222562	0.531472607279471	0.310230216991714	1.71315551538832	0.0866839330448017	0.468163806597307
Speer5-ps1	6.43832883505738	0.817909316654503	0.987935246849997	0.827897698014504	0.407728438741095	0.811488213201664
Aldh9a1	296.21742248427	0.200030168067308	0.212730559530317	0.940298227527584	0.347064608519288	0.771070992001028
Atxn7l2	65.6529128871874	0.286733910498096	0.313124326285287	0.915719049681414	0.359814270908731	0.781513298480024
Atp9a	478.46127279191	0.2594479518607	0.319119355666519	0.813012270342589	0.416211023119482	0.817108239101771
Acsm2	1.65907867638166	1.6271823849795	2.15350858694212	0.755595958542255	0.449891479765683	0.835218398860623
Mep1b	33.5768411329287	0.136277560449912	0.663742166222437	0.205317015228232	0.837324451004614	0.976750871845088
Smurf2	443.444343503479	-0.391839248744654	0.194610874841895	-2.01344991158891	0.0440673193203081	0.359180972952678
Dzip3	544.829849315871	-0.307908707220925	0.288420006040269	-1.06757055950527	0.285714269636112	0.729738810670057
Bin3	16.7483092132187	-0.336477776774385	0.538915282288416	-0.624361171102046	0.532390419201838	0.874691151147593
Aggf1	408.596305825019	0.192049751798174	0.182388367292446	1.05297149510767	0.292354056529903	0.734715107130826
0610030E20Rik	88.2583133337823	-0.371119332291016	0.330748079173437	-1.12206043106424	0.261836746454812	0.709309817515279
Slc11a1	38.52380740351	-0.0736519446119948	0.49049947621704	-0.150157030095186	0.880640726465338	0.98076062886617
D230017M19Rik	57.5157856524729	0.287847254001901	0.507135312497816	0.567594578622723	0.570310289222963	0.894750267796596
Adcy10	29.6738073250067	-0.430236858578957	0.475719508516281	-0.904391875626081	0.365787644621811	0.783693508340723
Elovl4	13.321292847665	-0.459498283769607	0.542755068552955	-0.846603395145954	0.397216220886014	0.804257894106872
Vash2	44.5083241104179	-0.533425445056258	0.423271654845955	-1.26024372043149	0.20758145546625	0.655847597036284
Cahm	3.33016313869224	1.05605017354402	1.24470964009608	0.848430942868331	0.396198016206804	0.803789205000956
Gm11532	7.15599226454835	0.843366721190733	0.86492694307887	0.975072782666026	0.329524158313607	0.758456261543418
Apobec3	29.4398116045216	-0.139978683629071	0.428315364677264	-0.326812193007703	0.743809936710541	0.949574799860022
Smox	78.8108972137722	0.0438099784426766	0.34243653074883	0.127936053863396	0.898199578621669	0.984567532111351
Uimc1	345.071677658288	-0.38080624888452	0.194862412322873	-1.95423142075011	0.0506738550013669	0.377015027092574
4930546K05Rik	4.9593080221161	2.22999305417968	1.30102167355736	1.71403220984186	0.0865228104911167	0.468018989007672
Ica1l	45.0316931431469	-0.296726484532299	0.367896665714707	-0.806548447390393	0.419926685139816	0.820205891435515
Irf8	10.1493813174874	1.02409894906084	0.997371968892657	1.02679740458102	0.3045158717695	0.740257853017086
Icam5	2.8794131038227	3.07597109533023	1.70039183441774	1.8089778091551	0.070454450918943	0.434648936488456
Dnase1l1	5.22455884515221	-6.29051945398166	3.82476996466471	-1.64467916034085	0.100035992615229	0.495581274194642
Tspan4	75.7188999697298	0.294802629120321	0.33747931732084	0.873542803928496	0.382367286065036	0.793185690995364
Zfp410	326.311267815506	-0.0476949467064476	0.210119900638822	-0.226989193129456	0.820432145493557	0.974057135702758
Ldhb	84.4626818317631	-0.176244850720795	0.579827604953676	-0.303960779402484	0.761157771733624	0.955327846877351
Nkiras1	97.8545921990027	-0.176227286630982	0.234063961064217	-0.752902265815425	0.451508646467496	0.836179217932396
Mus81	43.4256298747071	0.811260871200483	0.391858434476533	2.07029069639451	0.0384251303016692	0.33806792131154
Ldah	240.621279799857	-0.0543765481735598	0.318634903372824	-0.170654713585899	0.864495273677475	0.97969083527085
Bspry	9.37574252766542	-0.128289580878667	0.686120653023769	-0.186978165302689	0.851677752588193	0.978887560060195
Tatdn1	324.570024121072	-0.315029685381584	0.200327711614677	-1.57257167689077	0.115818030200497	0.528297011372269
Drd2	11.701027259028	0.430404437184998	0.880651979347554	0.488733855459987	0.625030131785111	0.914883795450676
Chaf1a	898.348582467994	0.756663889439649	0.231800945995309	3.26428300881465	0.00109741487638584	0.0448825972540138
Vsig2	5.10088452530878	0.738368310297937	1.0812475999714	0.682885502189753	0.494679195684278	0.856829140217331
Slc16a8	16.6548984264612	0.142261562772108	0.619282783996468	0.229719873454321	0.818309451066577	0.973331455156853
Sgk2	5.78595707435523	0.158493476184073	0.876493754086603	0.180826703493443	0.856503602261773	0.979293685785184
Prkg1	315.151663820355	0.541788977453599	0.208418167694111	2.59952855093116	0.0093351912559865	0.178752709617845
Glrx3	82.2939416173069	-0.164745289413027	0.276507509784908	-0.595807649279328	0.551303733070986	0.885910304705713
Bloc1s2	99.8092421810417	0.54085770661752	0.34664965772057	1.56024301357741	0.118702464420282	0.533697408389626
Ebf1	1212.75434291289	0.424099595674888	0.351641017158153	1.20605838051067	0.227794980927643	0.674562957309319
Gm6938	1.51602320449736	-1.29708715136651	1.64311935204283	-0.789405316025212	0.429875149836915	0.825612954378193
Zfp229	570.76729691707	-0.475895276582536	0.234134034951916	-2.0325762407002	0.0420953539322721	0.351289941307683
Cox7a2l	507.825123909445	0.29572876051544	0.258180834805651	1.14543266055381	0.252029975400977	0.70226716645536
Shcbp1	274.799830219353	-0.686504181600423	0.25109294307943	-2.73406402099981	0.00625578797065654	0.142192861688055
Srpx	0.932603822664457	-4.36612721689713	3.36357567517317	-1.29806124153052	0.194266291455447	NA
Pigp	110.435583456656	-0.309100691263214	0.389587136719179	-0.793405793287315	0.427541436532835	0.824604324939294
Pcdh9	23.4097853732461	0.32121298221662	0.99581461772254	0.322563031813335	0.747026194636497	0.950535383794418
Pik3r3	54.1307352013867	-0.162963844241665	0.352535498478551	-0.462262225917597	0.643893284628832	0.922366111521824
Cblif	4.20847540039279	0.376885040254541	1.06737160282844	0.353096371737669	0.724016192862382	0.944717350280877
Rp9	206.149415254727	-0.337808234740304	0.199280859943229	-1.69513637605006	0.0900495530400141	0.476225302818112
Nemf	802.195486663341	-0.269464199817382	0.208164769210864	-1.29447552935542	0.195501216476733	0.643068293620915
Gm2762	3.01848276471628	-0.533681855484739	1.66344823631325	-0.320828652094131	0.748340245024756	0.95105262244937
Kmt5b	225.727956562436	-0.0224835849850488	0.24146021348442	-0.0931150712599678	0.925812144321814	0.989161708898138
Suv39h1	53.0547404564879	-8.0701952944962	0.736731381324351	-10.9540539456717	6.35388014742198e-28	6.82576164637052e-25
Stag2	7.4807668045664	-6.86678442497262	1.35022593830631	-5.08565583741204	3.66357870790537e-07	3.53502438917288e-05
Mgat4e	39.3457810830278	-0.250881070042054	0.39513586519145	-0.634923559572346	0.525478270663173	0.873111523565795
Nol4l	735.024780629772	-0.206037985242547	0.27434135383286	-0.751027806650229	0.452635921278705	0.836648748307442
Tor1aip2	1150.12366167125	0.164563050420517	0.16789569101805	0.980150529311829	0.327011820010485	0.756998774263605
Ktn1	1279.31204689206	-0.0541430001962848	0.216528203073617	-0.250050568137199	0.802548242708597	0.968097562784765
Unc5d	41.8479570170963	-0.967871795141044	0.497494431370667	-1.94549272134448	0.0517157049022428	0.380350008578156
Miga1	1110.39369047904	-0.17270823285751	0.20527172753152	-0.841363956616919	0.400144071097041	0.806796992199415
Setd3	689.545570675703	-0.234054602438352	0.216698057571394	-1.08009552582741	0.280099644052436	0.725927293505729
Capn12	27.7620128234939	0.433789717918173	0.729426694772134	0.594699537358836	0.552044331144792	0.886284980777841
Mrpl52	82.5964706368453	1.03666645830511	0.449654060927473	2.30547558308901	0.0211399527003152	0.263638262173959
Gpr180	185.828091690636	-0.206069419375145	0.238966592273626	-0.862335682216148	0.388502822635883	0.797778896589112
Dr1	146.144940633051	0.123740569928788	0.361857022269627	0.341959841355756	0.732381114291752	0.947444972732545
Zfand2b	59.5426666920411	0.582470816412171	0.304165204130313	1.91498175498939	0.0554948304369915	0.394613689305255
Lman2	513.459275383851	0.340936131794681	0.216593292736608	1.57408443949039	0.11546792944248	0.527592416397641
Cmc2	159.377197518981	-0.286743034577214	0.313743145733298	-0.913941988778822	0.360747328836638	0.782083163577308
Carhsp1	173.537206314814	0.605260324591132	0.254214290468331	2.38090598084034	0.0172701191483764	0.243705089344319
Pdgfrl	40.2278900779661	-0.0871341087353547	0.553030054246053	-0.157557637358687	0.874805387013057	0.98076062886617
Zfp385a	113.50587581904	0.403503796389059	0.375933197168815	1.07333909170001	0.283119001743913	0.728683347716843
Nde1	356.599622858706	-0.218933563725251	0.181569336523549	-1.20578489692755	0.227900440401424	0.674589529335339
Zmynd10	1.35189137613543	0.786914827745939	2.31705752294708	0.339618166555079	0.734144095550339	NA
Gm35978	1.79952123972208	-0.39355255125329	1.59294958665295	-0.247059012131205	0.804862554152908	0.969064044788602
Cd46	23.1369889062705	0.543564357833186	0.507039538554605	1.07203544595891	0.283704111650629	0.729008437151496
Eif3k	501.866088055255	0.510756533376974	0.266445541116894	1.91692655555792	0.0552472628506015	0.393618304495353
Fez2	186.623370915806	-0.0961319959126627	0.199299109572833	-0.482350353289118	0.629557082848926	0.91633663902668
Tdrd3	678.090270570871	-0.360239892771441	0.271476582537607	-1.32696488737307	0.184520298024128	0.63106027400687
Septin4	12.239427115065	0.848044068116936	0.749316420771937	1.13175695154697	0.257736630669796	0.706677510161864
Sh3bp5l	205.50695746573	-0.0303201384183638	0.301688591962584	-0.100501441639279	0.919946238371335	0.988207904835368
Apba2	36.5561668944805	-0.553011379197554	0.523458419370899	-1.05645712960768	0.290759417084631	0.73309317419185
Cpsf4	332.127458283733	0.557597435521468	0.283892082515617	1.96411759912605	0.0495164557261905	0.37468310389246
Nlrp5	3.70153262854979	0.349793908719837	1.1467468839493	0.305031488304703	0.760342170223888	0.95518466757525
Abhd12	604.02562261081	0.0784237376771603	0.177869133691712	0.440906952485002	0.659280360197383	0.926372839572779
Tbx6	30.664733698665	0.492451170893028	0.582930442690752	0.84478547495293	0.398230625817294	0.804650571087132
Gm10451	1.88295893528983	0.841730190867729	1.63013412168421	0.516356402624144	0.605605509586119	0.909302846746973
Slc24a3	17.3817726364306	0.459899470874254	0.838331143732861	0.548589270853575	0.583287350518002	0.901072990724483
Cdc123	705.833929876374	-0.0500073143708727	0.168718095457893	-0.29639567845497	0.766927925239032	0.956466846244912
Scml4	11.3272549320038	0.606336188200008	0.753583121952306	0.804604257363374	0.421048084589647	0.820705072587101
Ppfia2	26.3882458540212	-0.0121761977012764	0.671006304327187	-0.0181461748164727	0.985522241828868	0.998257957473755
Cpsf7	725.175254437478	-0.161119350513188	0.18626215223231	-0.865013898863557	0.387031160241336	0.796401496121682
Rps21	329.737926574522	0.574940212510995	0.506949612890907	1.1341170757235	0.256745441812582	0.705765276248369
Cdk11b	551.125158235185	0.121508786529664	0.16331555880785	0.744012312217146	0.456869026490039	0.838294867079342
Hnrnpc	4875.43415811614	-0.246514559138986	0.16289238844896	-1.51335836797696	0.130188653955102	0.554842626245046
Stard13	9.24659162022724	-0.295515677102979	1.04840393821573	-0.281871963974035	0.778041687733434	0.960055422018268
Lysmd4	42.6130390085249	0.22209946326652	0.355709186511899	0.62438495177602	0.532374805310001	0.874691151147593
Zkscan8	197.508463490689	-0.535140932615459	0.260353612778847	-2.05543885834235	0.0398366355029469	0.344012617628342
Prom1	166.990233791609	-0.035957349986255	0.440543448611474	-0.0816204397082447	0.934948546987449	0.989647175651322
Fyb2	39.7107530673297	0.342213523195771	0.463492482139702	0.738336729035928	0.460309852386584	0.839092740428819
Nsfl1c	442.73745212066	0.202758880511402	0.174490608558354	1.16200454675814	0.245233618051231	0.692915048444247
Atp6v0e	246.531266862467	0.0370886366549377	0.249161712799915	0.148853675141979	0.88166909574733	0.98076062886617
6330403K07Rik	8.24751090926043	0.182918889505095	0.814191851420332	0.224663129686203	0.822241349612415	0.974808498208832
Abcc2	17.0888421872493	-0.266775546882146	0.753298835750414	-0.354143049506233	0.723231681108555	0.944717350280877
Adat1	288.449531957849	-0.496625533538684	0.231822137076991	-2.14226967191554	0.0321717878539134	0.314144130625301
Slc25a13	5498.17304071084	-0.544508795866532	0.234912287669882	-2.3179238568896	0.0204534596248961	0.261392104026515
Sema4a	22.465429605828	0.0600356312126958	0.541715101199537	0.110825101755068	0.911755039641123	0.987835819352224
Chek2	787.228120407721	-0.303770460278154	0.294676524314554	-1.03086074123058	0.302606129056163	0.739883581521412
Keap1	128.16768101984	0.328423907712579	0.294935146288934	1.11354618750943	0.265473923177931	0.713745145059127
Klf13	1614.31091599629	0.0920468840480265	0.147892335929065	0.622391170372586	0.533684684939498	0.875556367621434
Reck	234.046584034965	-0.35693090454969	0.233635003389985	-1.52772871945861	0.126579906446213	0.54649397807513
Pld5	22.2029108016884	0.488947104022531	0.650511258399545	0.751635114241511	0.452270520577915	0.8365553310169
Myo18a	364.371367644292	-0.203647719898535	0.297284503528145	-0.685026355163697	0.493327290256765	0.85586717456495
Prrg1	29.3435710817242	-9.3099562170814	3.28976716053619	-2.82997420874126	0.0046551756610527	0.120989517100328
Arhgap24	24.6326617739062	-0.161705133078954	0.695183869005192	-0.232607717596144	0.816066033908787	0.972947578111554
Cd72	2.30787363310575	0.063614203639216	1.77713342093108	0.0357959638201431	0.971445051411148	0.995283924554854
Catsperg1	21.6878872417714	0.00927228620042351	0.535923871192023	0.0173014987740698	0.986196089934208	0.998339225606221
Fh1	412.626343248931	0.0636963943931323	0.182203981773383	0.349588377669787	0.726647634505409	0.945230829220176
Fkbp7	16.6138942941717	-0.792152549309522	0.530590999913218	-1.49296265756314	0.135446962041121	0.564560875926181
Cd300a	7.79222553325223	-1.30547311493636	0.898547293140631	-1.45287078921959	0.146259632677548	0.578623147330502
Hivep2	308.234745697351	-0.293998933229795	0.229687679946441	-1.27999435275914	0.200547122021648	0.649310091271214
Cgrrf1	30.6095421097389	-0.902838172808072	0.395847574481854	-2.28077227450451	0.0225619258229584	0.269505465315902
2210408F21Rik	24.6330171147601	-0.137390061037907	0.594539564274516	-0.231086489938742	0.817247610563355	0.97318417472637
Akt1	122.170892147923	0.383772905685936	0.316088107744496	1.21413269364804	0.224697057238646	0.673412499909342
Efna3	11.3676413720077	-0.0321410743897501	0.897394832653405	-0.0358159788982914	0.971429091923162	0.995283924554854
Plpp1	1212.05880058905	-0.212123421427473	0.174070068850674	-1.21860939579132	0.222992481177711	0.671149163646456
Dgcr2	982.092961572846	0.0804901576316908	0.1567485259655	0.513498657393477	0.607602549716831	0.90986869800811
Ptn	6.81968975655913	-0.102565517492778	0.811149098674853	-0.126444716095149	0.899379907850864	0.984762802401252
Twf1	558.873044949301	0.420493910813895	0.199371006104531	2.10910261742586	0.0349357249908026	0.323165483640524
Ptgs1	58.943078406566	0.142553702000413	0.590804843966803	0.24128729386048	0.8093324580454	0.970347445941816
Ptgis	44.586218431462	-0.0761300046276786	0.40387320129238	-0.188499767709433	0.850484897593392	0.978798721527156
Cst7	15.2266796724931	-0.283850422371592	0.676227423223014	-0.419755858197399	0.674663814613729	0.932215894596903
Plxna2	33.3423677960723	-1.16460173837747	0.472894361215796	-2.46271013970925	0.0137891342366833	0.220216163617358
Gm14023	2.80519372340141	-1.73274765064166	1.34798882579413	-1.28543176136558	0.19864144823992	0.646676742811128
Etaa1os	29.5409509239969	0.0351621058774111	0.41337155469671	0.085061745245653	0.932212302912205	0.989647175651322
Trip10	277.985445685928	0.295688262553882	0.339927311863641	0.869857326064153	0.384378378763177	0.794799588783502
Gusb	51.2190120175795	0.0718499492900612	0.336118380858838	0.213763820670779	0.830731239713532	0.975759752364215
BC055324	565.058714851783	-0.318320029711375	0.267007670905071	-1.19217559792335	0.233192399495837	0.680510541487958
Sowahb	5.42970658173899	0.265158875648773	0.83633818624994	0.317047433691531	0.751207610516416	0.951797408072144
Dmrt2	2.23684818411697	0.321456847574017	1.70446588737247	0.188596820831399	0.850408824708302	0.978798721527156
Nlrp3	2.56837206125222	0.227075403922839	1.38652387412914	0.163773165511097	0.86990971723704	0.980518389355959
Shisa4	3.20975184882659	0.486473506138159	1.23804315810885	0.39293743756176	0.694365689782052	0.937121250620374
Sgms1	34.241180262487	-0.0890499489690322	0.386716384158758	-0.230271983853869	0.817880429325053	0.973331455156853
Ctnna2	42.4966788443009	-0.137395875542231	0.827726950771191	-0.165991786801456	0.868163413690334	0.979851132093025
Map3k13	25.478787917734	-0.0698509576262027	0.512251249239144	-0.136360736513486	0.891536111416869	0.983039723590114
Dip2b	385.758439391305	-0.145978780244229	0.230877166264297	-0.632278984562377	0.527204593403443	0.873977240733714
1700128A07Rik	2.09460792544651	0.579805436980236	1.66832516444952	0.347537428155708	0.728187605079108	0.945542219590914
Fbxo44	48.3642232290603	0.233790755148671	0.351385748563184	0.665339320403976	0.505833486400444	0.863362016720343
Ap5z1	140.570125953579	0.275517609337853	0.271422522462746	1.01508749840636	0.310064120365568	0.74395074978719
Fbxw8	433.969335025854	-0.397295199830878	0.28314050890246	-1.40317329149021	0.160565169961038	0.598842331152762
Pax2	8.26959733700688	-0.953294618372917	0.938481624909899	-1.01578399946237	0.30973225708544	0.743929883838841
Dna2	446.969608303004	0.315669128987409	0.217844868550106	1.44905469239824	0.147322309475606	0.578623147330502
Kdm5b	2311.15070502968	-0.26171394982821	0.160355099290396	-1.63208997397867	0.102660533540307	0.500356054886378
Supt3	411.954095800377	-0.659559300232017	0.363802644080928	-1.8129590616315	0.0698381356966073	0.433168482915754
Esrrb	5306.45786284519	0.10998175674725	0.207940237211016	0.528910413022379	0.5968675980805	0.905851858539985
Chchd7	196.209264691689	-0.0152233726573846	0.25058557315456	-0.0607511935573198	0.951557360377134	0.992452770557744
Rxrb	47.7259805468696	0.373194983330222	0.328767116842808	1.13513476321495	0.256318858009305	0.70543502612501
Cadps2	125.581368130076	-1.16215697788463	0.4448959530318	-2.61219948162027	0.00899617452008112	0.175289427105909
Gabpb1	513.678948946386	-0.047823224644936	0.144418918020112	-0.331142382871723	0.740536938947033	0.948742853619036
Dll3	5.3776060891878	-0.719914929853896	0.917998358445398	-0.784222458821223	0.432909589135316	0.827060524824632
Fam57a	25.8877986115212	0.0550228625328879	0.441135554761365	0.124730056190218	0.900737261809328	0.984943439515604
Mettl7a1	75.6476540323776	0.168354002849736	0.360039365503437	0.467598876623754	0.640071468423462	0.920973079388929
Ckmt1	6.53539240136504	0.647621491624141	0.871220489634126	0.743349702319459	0.457269987562444	0.838294867079342
Gm4788	7.71890118328793	-0.117821630269139	0.966427907622829	-0.121914557040215	0.902966686777121	0.985599484571329
Spag7	128.959259356316	0.5516456187918	0.293115699582586	1.88200638716171	0.0598351484230463	0.409132755110522
Gal3st1	4.74098078313444	0.103510372655724	1.07876825887593	0.0959523714236652	0.923558400045	0.988786131042797
Gpr68	15.8393400220547	-0.39674798472433	0.550088264136956	-0.721244226772944	0.470759265233788	0.844182232846653
Golph3l	185.879351794975	-0.280542545040311	0.24775394257563	-1.13234341348442	0.257490084910655	0.706596277262381
Sptan1	788.250331990875	0.328352804808347	0.203008531216866	1.61743352774461	0.105784733400549	0.506848168992363
Slx1b	154.734419974068	0.480303379961102	0.256970882743919	1.86909650942726	0.0616093885743926	0.413655703119901
Sh2d1b2	1.63283531370062	-0.108753022874476	2.23564217199758	-0.0486450936722594	0.96120213292722	0.993742211001852
Rprd2	945.554219204527	0.0521064397716724	0.159961075358942	0.325744495370196	0.744617676282357	0.949574799860022
Edem3	388.024671067507	-0.415617369656883	0.268233168478403	-1.5494629989816	0.121270459564849	0.53684969576109
Pcsk1n	1.45745611276558	-4.94880235463257	2.29668654880854	-2.15475740788393	0.0311808228232107	0.309389026461341
Gpr162	32.8616452558103	0.374148363082557	0.473123281398289	0.790805225176793	0.42905766032835	0.825612954378193
Syk	282.770279334481	-0.342307511025994	0.26040876748964	-1.3145007148794	0.188677757679088	0.635336491031326
Frmd4b	338.175479813666	-0.470735510810995	0.217301190680881	-2.16628132287732	0.0302896960509576	0.306588041561012
Pomt1	166.436087942038	-0.1914755427353	0.220405808254376	-0.868740911375227	0.384988858935187	0.79483798499444
Mpp4	19.6700209657962	-0.0626296772875964	0.547826881349275	-0.11432384831745	0.90898107821338	0.987082761259546
Chst10	10.8036688509142	-1.47881286986154	0.646207232274244	-2.28844989038121	0.0221113350922481	0.267887265130096
Abcc10	74.3491509954317	-0.0498084239295965	0.285418441942526	-0.174510180879014	0.861464530347145	0.979518981535068
Chd6	1695.76644903017	-0.137272503595819	0.173010750621218	-0.793433373954652	0.42752537276328	0.824604324939294
Tyms	804.16392080017	0.316518172745832	0.141553568989091	2.23603103055793	0.025349738593483	0.28545470838252
Fam131b	20.0226341910191	-0.230959531807896	0.776070572992641	-0.297601197423685	0.766007560553593	0.956337323216906
Aicda	1.61647851892418	0.308619254258631	2.0104283093841	0.153509206380593	0.877996730715829	0.98076062886617
Ahrr	25.5676186705772	-0.181683087096716	0.493882741796553	-0.367866847170695	0.712972521592894	0.942360811730546
Zbtb17	431.586566123726	0.174863650768556	0.187827355868499	0.93098074005248	0.351863527033708	0.775766697037622
Gm21992	2500.89362726095	-0.295164142168849	0.266219878467205	-1.10872314970728	0.267549632065314	0.715448850166025
Sergef	390.233294445348	-0.413393369661895	0.328570195449419	-1.25815845559715	0.208334456204686	0.656643727745692
Armc3	6.3178375243205	-0.0577277160574405	1.05326547866271	-0.054808324422381	0.95629116844308	0.993491565122388
Gm10790	1.98679721425768	1.24057171275303	1.75984448934867	0.704932577998512	0.480852195094239	0.851607043737216
A730082K24Rik	4.30285198451783	0.609959400921507	1.03197881639117	0.59105806362822	0.554481517214729	0.887544965570492
Mettl26	2.73772184995977	3.04504143439992	1.76893240265964	1.72140067637498	0.0851781416253249	0.465117104083526
Acbd6	647.568978676484	-0.288661134307313	0.219955896765514	-1.31235915268524	0.189398982227767	0.635563348525249
Ccdc88c	1609.93347739905	0.0761894087552445	0.196998034519058	0.38675212644253	0.698939721936052	0.939185680393391
Nudcd2	268.142140827642	-0.148366310433615	0.283816061001825	-0.522755160190393	0.60114464706323	0.906945569276686
Zmynd19	427.844394877112	0.392128524964267	0.269217106546049	1.45655129421426	0.145240280669198	0.578157745699943
Tmprss13	2.7395648992708	1.71465986678074	1.61666995579861	1.06061219275503	0.288866179169829	0.732348880373582
Odr4	153.878322132087	-0.195271486732347	0.229047345958394	-0.852537652926209	0.39391574995848	0.80186437529446
Elovl1	30.8895877514444	0.190443917785357	0.43495261723569	0.437849803033052	0.661495165685384	0.926909184442002
Nfatc4	98.3890608806697	0.309437107413021	0.396872711965216	0.779688545178036	0.435574222879678	0.828205825266425
Camta2	47.6886228041239	0.268488636567247	0.3287630980438	0.816662934997277	0.414121078538018	0.815090638764092
Ephx2	13.9235371104082	-0.987325571018952	0.916092808187502	-1.07775714665022	0.281142148243898	0.72675403139443
Hdac9	53.7952791129654	-0.954185943268082	0.424817904008833	-2.24610576499676	0.0246972341788636	0.280932346758401
Styxl1	11.3144274221476	0.131022009861713	0.728754688670611	0.179788908254879	0.857318291656978	0.979358212942049
Pex5	309.431570251074	-0.279069633745905	0.28935414294543	-0.964457017636464	0.334816847926396	0.762462786929583
Coq3	195.354764713817	-0.733907899917343	0.263652328764406	-2.78362001715201	0.00537559703249338	0.130455377381925
Chrd	3.48455777297346	-0.804894198827827	1.08470852342435	-0.742037313661769	0.458064728304145	0.838583634010439
Sbk3	1.46110968543596	-1.30405877573328	2.55806832036638	-0.509782622047604	0.610203761698495	0.910881177691015
Dync1i2	395.593060936806	-0.420894061520489	0.206086810559349	-2.04231440322708	0.0411203542889447	0.349349799118682
Dennd2d	12.8804430874759	-0.302701090393318	0.860223548850897	-0.3518865425129	0.72492335207502	0.944868955377891
Gm15290	5.71514150145437	-0.405871253118699	0.84099293259636	-0.482609588484496	0.629372969623496	0.91633663902668
Sh2d3c	6.91385741141116	0.508564636828979	0.977698725864955	0.520164978612465	0.602948592404224	0.907846727758147
Pard6a	7.73820282736737	0.882243912563063	0.813784644469913	1.08412455132739	0.278309578518188	0.724959502617262
Srgap2	1440.23329243334	-0.449215489031317	0.197661272017174	-2.272653031355	0.0230470971628778	0.272827575653887
Nrip1	865.549022676625	0.366850197570749	0.163757131026201	2.2402089928655	0.025077358119505	0.283153881832653
Tes	46.9354899217872	0.277411917858458	0.460598879759385	0.602285263922867	0.546984268166492	0.883367363424976
Dnph1	83.7389040431901	0.634716251732465	0.33317060285793	1.905078798333	0.0567698289396348	0.39894854929493
Fbh1	264.650309832528	-0.165982684381155	0.220154232424494	-0.753938193934484	0.450886335046743	0.835729301586458
Rpl15	758.730195550887	0.305744717240252	0.342603559858147	0.892415471009246	0.372170281697694	0.787237612556181
Sh3tc1	482.16951077745	0.355078445487176	0.249926677816517	1.42073046618839	0.155395131975126	0.591914337810531
Ghitm	704.293338655579	-0.109388559802673	0.242201281233673	-0.451643192164357	0.651526048894588	0.923678622675118
Atp2b1	974.735219746752	-0.182474422866368	0.182132384965699	-1.00187796311311	0.316402537041364	0.747609847677114
Lrriq1	22.6280182904348	-1.20316109125599	0.629786314728793	-1.91042749440199	0.0560781936042412	0.396509000324152
Sgtb	186.510441660569	-0.0407156488663025	0.200234260582961	-0.203340071513052	0.838869237157596	0.976809288418253
Zfp532	1617.14783782951	-0.00480299879948362	0.259345454454094	-0.0185196953214145	0.985224265665145	0.998257957473755
Tnks2	1214.11748205928	-0.0972691035179382	0.165926687599273	-0.586217352526506	0.557729462139173	0.889298689185695
Mbtps1	1221.39886565779	0.100854018745475	0.144519235546682	0.697858789274436	0.485265508998166	0.852301368786761
Cyp4f16	98.4639109027398	-0.150664596513932	0.258735256119898	-0.582311814684098	0.560356668818033	0.891055951170554
Toporsl	8.0272596453527	-0.408952736907706	0.749524959559612	-0.545615902034788	0.585329991075163	0.902354622854327
Prpf38b	942.534822483438	-0.00537373229653558	0.310372361886135	-0.017313823511473	0.986186257689278	0.998339225606221
B4gat1	8.26534631781056	0.326486394577371	0.813019612021874	0.401572594005994	0.68799860265018	0.93590947720038
Rcor3	18.8848726137364	-0.0408302920824779	0.487111424952934	-0.0838212572953365	0.933198546617466	0.989647175651322
Man2a2	65.5108229140378	0.0373213371881654	0.362287596687893	0.103015774013145	0.917950451707875	0.987848639180641
Gm1715	7.56156054548921	-1.11565093097795	0.837351207375689	-1.33235722496235	0.182742831060571	0.629347719536233
St6gal1	134.467745316769	0.30065021537203	0.255618337201088	1.17616841836944	0.239527581942604	0.686910029439959
Fam227a	13.4267094822924	-0.0104620297081708	0.730258992917002	-0.0143264647332592	0.98856952599266	0.998747427325692
Arap2	197.586008878624	-0.561749594983465	0.199397895479015	-2.81722930743061	0.00484399278856122	0.123702218375397
Tmem158	1.40295140347364	0.0792047132345113	1.80405358994675	0.0439037474695246	0.964981128134365	0.994233560309308
Diaph1	1143.28745347205	-0.0473325253451442	0.165398019774779	-0.286173470574778	0.774745261835761	0.959517830102786
Pkp1	2.17808112495944	0.79697008260346	1.70697727336103	0.466889685668883	0.640578805101258	0.921221496242898
Gfra2	20.4893778024946	1.42532834418922	0.679275190199009	2.09830767375979	0.0358779750872613	0.327186016160797
Crim1	114.459855907526	-0.797670668630405	0.27574065486779	-2.89282938351208	0.00381788628720598	0.107987400016572
Pde4b	30.8916698949316	0.293954632664913	0.657110155651989	0.447344528366404	0.654626321043215	0.924892266588944
4933405L10Rik	0.831014259532577	-0.891279683097912	2.41576353270105	-0.368943264120465	0.712170014552079	NA
Fbrsl1	1763.99425650947	0.0821042419623006	0.245310629619633	0.334695003186806	0.737855171158069	0.948283073249186
Phka2	25.7192632397903	-8.63139884265508	1.83441327200743	-4.70526406146724	2.53537570689948e-06	0.00022083807643772
Eif2ak4	183.729645527575	-0.148646630161801	0.190867797976342	-0.778793655806861	0.436101275499233	0.828286873235271
Cpq	111.697842821111	0.356302008670672	0.260700966586087	1.36670766256256	0.171716955117932	0.613400255541277
Cdadc1	73.4617521059842	0.209434206410038	0.299019151763076	0.700403988089635	0.483675046382884	0.852301368786761
Axin1	449.052880919951	0.0200354272784325	0.200181161827262	0.100086477146742	0.920275671095484	0.988207904835368
Arrdc1	52.695335671286	-0.0186575110512759	0.329556621442413	-0.0566139771964379	0.954852700210795	0.993419313616835
Septin2	821.584147213823	-0.110869059895399	0.218757810526668	-0.50681189224045	0.612286811296351	0.911981420665414
Mettl14	282.609156747494	0.0779853910159605	0.212838310454327	0.366406737816571	0.71406159275848	0.942742972977128
Pcnp	626.291002015588	-0.0892133834144357	0.243035130003693	-0.36708019706073	0.713559198229128	0.942483026251161
Kcnc4	4.05046260509753	-0.7232595462334	1.08456519392016	-0.666865901918887	0.504857792940003	0.862930561982455
Paip2	362.203530533225	-0.241434272338924	0.203714364570802	-1.18516076589686	0.235953889081294	0.684107944239233
Trim30a	3.15183429730184	1.19438907874845	1.81305914551428	0.658770058165788	0.510043437217638	0.86536024382466
Plcb4	1339.15526111043	-0.342764743055033	0.21776990047367	-1.57397667129152	0.115492842826431	0.527592416397641
Pak1	899.685856900522	-0.294824373366671	0.214561625753916	-1.37407783116264	0.169417520954829	0.609781981832949
Zfp948	333.756027297566	-0.33809958707628	0.296312870208841	-1.14102228107064	0.253860651053055	0.704323438544926
Kcnj9	17.0570984385102	0.305924493778451	0.495146603519365	0.617846293610871	0.53667666414155	0.877224197944914
Kcnj4	9.6942154750933	-1.06856273297126	0.803752112073832	-1.32946802492894	0.18369360815633	0.629736728466663
Kcnj3	7.71596441708557	0.167528828901174	1.04823306963392	0.159820209602509	0.873022703752023	0.98076062886617
Ppfibp2	317.896023982066	-0.382723761801912	0.296979694532707	-1.28872030259214	0.197495341612114	0.645394430082661
Uspl1	878.812556597915	-0.0759478101538248	0.227220577444765	-0.334247060754376	0.738193134667515	0.948432799556078
Ptpre	23.7380048381805	-0.329457858625589	0.550342988365649	-0.598640966797776	0.549412331193571	0.884880590190226
Amer1	13.0956505974904	-7.67527432781701	1.22686373633043	-6.25601205784586	3.94946224314824e-10	4.74937571537991e-08
Nr2f6	32.9889728785976	0.221495557075371	0.483742794378297	0.457878772871512	0.647039538080296	0.922875826887749
Epor	4.44996733103572	0.284138770008175	1.02259677878424	0.277860028413141	0.781119808745174	0.961123146626854
Epn2	1142.29103240259	-0.103254818453107	0.141948502794732	-0.7274104088468	0.466974580006112	0.842288903603252
Ehbp1	939.374633712844	-0.437765606837094	0.225618862042604	-1.94028816063451	0.0523446794089988	0.383400983634821
Ppp3cc	1.7120361912626	-2.1610597096873	1.48492946349194	-1.45532819087944	0.145578425763081	0.578291560524179
Apoe	424.198975665954	0.546568565491136	0.668370678355589	0.817762632609607	0.413492738936707	0.81494887417149
Tnfrsf8	33.4086139851348	-0.233093658967367	0.451606675295653	-0.516143076970171	0.605754483563029	0.909302846746973
Kif2a	475.252267548918	-0.189633027792878	0.214194607523175	-0.885330541163881	0.375978382428896	0.789794766583136
Tctex1d2	23.5640698857593	-0.573245252585014	0.463786017583773	-1.23601236529618	0.216453967388314	0.665400748782251
Srsf5	474.304207851099	0.384534791995553	0.317767898546489	1.210112140825	0.226235865095271	0.674562957309319
Col6a1	14.3510048562097	0.0273277011361726	0.787697296759997	0.0346931508443389	0.97232442247576	0.995283924554854
Sytl3	143.609463726633	0.86013309639549	0.347609031659439	2.47442677852566	0.0133450173009563	0.217653450189889
Zfr2	27.6187716980944	0.91102541238802	0.593350832065725	1.53539080617166	0.124687860700133	0.543032483059986
Gm6936	2.26611593492349	-0.336217189035813	1.28446591724739	-0.261756411377833	0.793509246284702	0.964808571239092
Gm12866	26.4586688308953	-0.416830054204919	0.531674076053556	-0.783995445666475	0.433042782665971	0.827060524824632
Gm10778	304.890014786813	-0.126027228072215	0.259431924469168	-0.48578149481828	0.627122095951718	0.915470150960377
Ercc6	250.667857698708	0.166244064163821	0.261842840274383	0.63490017137614	0.525493525300874	0.873111523565795
Eif5	536.96597652672	0.29503413010708	0.30069348509401	0.981178990342407	0.326504482857355	0.756693979111667
Rin1	19.0962566657886	0.553954035688326	0.522721257772258	1.05975034963984	0.289258190107043	0.732348880373582
Plekhg4	5.30121755957262	-0.923355605891905	0.862702598236054	-1.0703058131271	0.284481678667716	0.72911427385673
Palb2	440.279702466243	-0.141812214481328	0.18882751921368	-0.751014550590221	0.45264389895397	0.836648748307442
Rars2	233.319796216015	-0.438342377836827	0.278507547954341	-1.57389765935065	0.115511111148745	0.527592416397641
Tmcc3	25.7733224609245	-0.167684639119572	0.494272290166023	-0.339255593436662	0.734417192293972	0.94766095002435
Ano2	16.3544356426996	-0.0957985906461867	1.10689324406954	-0.0865472719789845	0.931031379410229	0.989647175651322
Dpysl3	16.5690395636428	1.11020898044499	0.630364258541882	1.76121816140568	0.0782014852948382	0.450532261008589
Eif2ak1	223.032132937166	0.0911310944309667	0.197555194652091	0.461294346582255	0.644587440441858	0.922540369062981
Mmp28	5.6734645333753	-0.157127058329029	0.995319947436958	-0.15786587894038	0.874562485521687	0.98076062886617
Rab3d	10.5688165143302	0.453156972079204	0.748770260602289	0.605201616467376	0.545045041906941	0.882841883605971
Tnrc6a	1356.35040316756	-0.181144871827311	0.203491055266818	-0.890185917950022	0.373366064797372	0.787902143549614
Capn5	312.232725507339	0.423215767028731	0.30936400482005	1.36801877540636	0.171306199194435	0.613054664830212
Nptn	707.525493638634	-0.283558861291124	0.22456497935487	-1.26270294729717	0.206695954447569	0.65550146949171
Slc25a44	225.910960176251	0.292921866359468	0.252823366841616	1.15860282227383	0.246618117961037	0.69419982551635
Slc25a45	7.65710751533274	0.318222852811097	0.831790785729438	0.382575592649817	0.702034470155258	0.940062006842872
Slc10a1	158.894307672996	0.189025520761644	0.254206956884365	0.743589094013776	0.457125103135063	0.838294867079342
Lpxn	27.1426956217236	1.69897384974315	0.658556212783219	2.5798463620332	0.0098844280025407	0.184349158371459
Poc1b	306.545139955389	-0.432707405139697	0.214353781678513	-2.01866000101025	0.0435225700588948	0.357703609524176
Acd	35.447598248039	0.491373706301173	0.385625895142007	1.27422383323149	0.202584101007693	0.651430692067492
Tesc	18.6551769315479	-0.39359205653441	0.572668914966789	-0.687294257201365	0.491897316999732	0.855610852420382
Alkbh2	174.606817004925	0.629704792225086	0.240778635312118	2.61528516186168	0.0089152987794612	0.174346024917764
Dhx32	440.023515104144	0.162454876520638	0.16547950546959	0.981722032946806	0.326236807773452	0.756372361574469
Wsb1	222.604545731457	-0.125841531094898	0.248195553117039	-0.507025728360075	0.612136766299019	0.911981420665414
Mtmr14	314.079378959138	-0.330933181471606	0.186103342120891	-1.77822266757915	0.0753672914537038	0.446433381159873
Ap5s1	23.1764512778997	0.495839049060039	0.436777523165452	1.13522107425893	0.256282701689476	0.70543502612501
Glis2	254.707648210702	0.312827181559783	0.388752973756093	0.804693989957885	0.42099628860568	0.820705072587101
Gm13483	18.391794719248	0.398852429779718	0.602277896536436	0.662239859827876	0.507817512576027	0.864111407988739
Cyp4f37	11.7831461126408	-0.726117058956842	0.581476054674458	-1.24874799765119	0.211757259448992	0.66129001526377
Tmem9	182.506925009679	0.250658008450138	0.265721083486923	0.943312458164328	0.345521105421791	0.769660919652576
Bmp1	6.58074699655841	0.818164428021639	0.812859825490035	1.00652585152478	0.314162682490638	0.746965328545417
Nsmce4a	371.418058161672	0.263515996338013	0.203847662263074	1.29271041626141	0.196111233820009	0.643617152677856
Satb1	173.58718456386	-0.520861907200843	0.393721307563435	-1.3229202920823	0.18586188634087	0.633130377643015
Dbn1	15.507827252066	0.395487046905072	0.661612195515709	0.597762631320302	0.549998328119651	0.885381924007998
Psma2	314.427815544175	0.476204108529367	0.249913944610592	1.90547233877395	0.0567186997784576	0.398763144952036
Syt14	452.316495425273	-1.01309617261887	0.297541704959358	-3.40488797278772	0.00066191201676198	0.0314632750386506
Utrn	2411.12242172762	-0.343470590316187	0.345420789606897	-0.994354134581973	0.320050489122897	0.750916363093529
Usp24	1903.51010040313	0.0772666879990811	0.140476747288527	0.550031869974764	0.582297514544265	0.900449965151693
Foxred2	111.931239618152	0.338882023334221	0.270780515111498	1.25150077063219	0.210751832679635	0.659736632894017
Homez	29.4771402254222	-0.0900534934686944	0.461287422427242	-0.195222087337312	0.84521908852123	0.978297686570256
Hdac7	39.3446625646167	-0.11304687025015	0.494582628746011	-0.22857024019783	0.819202957138057	0.973331455156853
Xylb	57.2734885296039	0.483091978500571	0.344045546415721	1.40415123385099	0.160273819887881	0.598842331152762
Pmm1	663.134687022557	0.411475858341598	0.254391033168709	1.61749356184545	0.105771784288264	0.506848168992363
Sh3glb1	188.466633903992	0.073315513244112	0.237141692841354	0.30916332073736	0.75719729381402	0.95398570699915
B230311B06Rik	2.89820726100818	-0.0623706906996106	1.36330995098174	-0.0457494575277592	0.963509943643512	0.993928354234717
Foxp1	474.77464636194	-0.659770768258623	0.325273474170506	-2.02835712300591	0.0425238128241436	0.35323981157817
Eps8	76.6737604053561	-1.10908694771263	0.415099189689753	-2.67186006443802	0.00754320975550967	0.156638540878598
Cast	465.908488252053	-0.119438165870502	0.163434168601249	-0.730802909163446	0.464899546359686	0.841260172694372
Kcnq2	6.56162878605053	-0.792807974081291	0.95578660094951	-0.829482201668959	0.406831604023638	0.810945629296995
Ube2h	703.470725743338	-0.714583657731841	0.184853488590788	-3.86567580184393	0.000110782016053428	0.00741462281471127
Stk40	395.532349319198	0.0723786395636416	0.226127755648213	0.320078529750417	0.748908800956161	0.951302095736907
Ppp1r36	4.48564989000499	0.42720470326229	1.22802566574394	0.347879295343139	0.727930835164127	0.945542219590914
R3hdm2	652.483049912385	-0.310813346858045	0.248553235453282	-1.25049004609102	0.211120589216904	0.659736632894017
Pola2	687.725266481925	0.151171050599273	0.163573389398382	0.924178750316761	0.355393257327418	0.778259300678126
4930432K21Rik	26.2983307757807	0.0859755269580349	0.543297243053926	0.158247677596813	0.874261635744485	0.98076062886617
Mmp19	5.61151988234902	0.443098470459976	0.953994899735966	0.464466288638032	0.642313706792132	0.921875470077047
Grwd1	130.969666284972	0.595727851303661	0.356080367678836	1.67301515437934	0.0943243127653393	0.483134766656286
Igf2bp2	1160.63996316893	-0.530658796539655	0.193325608380705	-2.74489655552852	0.00605299742186734	0.139539342569342
Gm18905	4.11130755243874	0.195836815584411	1.0417205461472	0.187993619122435	0.850881653205554	0.978887560060195
Smtn	74.2029914881742	0.367510712104543	0.371508641936778	0.989238662628699	0.322546386276125	0.752608234644292
Mapkap1	889.682066156712	-0.469391243245576	0.230425709697012	-2.03706107214677	0.0416439222768038	0.349458717624914
Rce1	29.5663441703233	0.670921566446783	0.53045527103192	1.26480327953308	0.20594185548458	0.654029771241334
Zfp831	4.57340094053955	3.76946297592307	1.7893840259198	2.10657015001877	0.0351548564507187	0.324076291102334
Large2	37.0742000670779	0.247338724652325	0.379523247297262	0.651709022869413	0.514588900784877	0.86752079369393
Plekha7	2338.10040890262	0.0992738310409442	0.197797647758637	0.501895913151016	0.615740740232274	0.912500278677119
Elf2	399.299548932937	-0.0860977289025475	0.1567379379713	-0.549310077808428	0.582792672483892	0.900913384919938
Coasy	40.8619691822827	-0.246341122870706	0.440953273644985	-0.558655843133705	0.576396620650203	0.898370049774801
Csrp1	166.521931684029	0.0396225915911571	0.307827505149242	0.128716865544381	0.897581689653904	0.98446660350227
Pcx	171.453378931303	-0.402481227424241	0.313182808317059	-1.28513193168885	0.198746184827298	0.646676742811128
Rfx8	5.21840534067993	-0.0772072057798821	1.11880126482225	-0.0690088652984747	0.944982562836679	0.990474667548151
Lrrc57	6.04186324261149	0.87014058759308	0.934230612818772	0.931398067729424	0.351647690031657	0.77569484971528
Mindy3	622.731789869001	-0.430419340890293	0.244176266689727	-1.76274028072198	0.0779443037096505	0.450243157334231
Tcea2	10.0408944870165	-0.241992594315137	0.727798752961243	-0.332499325301844	0.739512249083079	0.948742853619036
Stam	592.656776354415	-0.249353631760771	0.196670445972794	-1.26787545798958	0.204842429632153	0.653693660391951
Fgf13	15.5560868488409	-7.92538919900283	1.12442558323888	-7.04838925504876	1.81000718475756e-12	2.62760862839489e-10
1600002D24Rik	9.09724162082896	0.0799229492768024	0.875333215934688	0.0913057425696567	0.927249655140482	0.989496608422381
Pde1c	25.2326739883835	-0.651418403775021	0.817267888497105	-0.79706839451741	0.42541131073561	0.82287410192552
Eda2r	58.050366286073	-9.33471804658574	1.00403120251038	-9.29723899341585	1.44139964543281e-20	6.11229312802746e-18
Nxt2	4.00308929979162	-5.93050258888144	1.41262832175538	-4.1982045082545	2.69039615950423e-05	0.00202584316421734
Phyhipl	34.3954431938136	-0.238399327470212	0.439551095265506	-0.542369999843157	0.587563642171626	0.90317662214572
Rab26	104.351941309653	0.698512581175326	0.486675748827554	1.43527303930411	0.151209307356352	0.587313213386995
Tmeff1	1235.93922518065	-0.0461185111354724	0.156322464614694	-0.295021648034696	0.767977342585791	0.956596827473911
A230028O05Rik	10.437450129921	1.76964650385328	0.841774918144723	2.10227991557837	0.0355287628796275	0.326006981032095
Olfr70	1.31756452634875	0.669599206660244	2.10293427120969	0.31841185710244	0.750172545291844	NA
Arntl2	12.7613535135515	-0.936958313653118	0.595831214954119	-1.57252304031313	0.115829300060707	0.528297011372269
Erg	121.921706336052	-0.700451362532214	0.34348957044277	-2.03922163234624	0.0414279128620401	0.349458717624914
Adra1b	7.79346126444929	1.00648487618592	1.25772607845397	0.800241716720317	0.42357076412385	0.822066773218217
Chfr	379.32640904917	-0.0652711796915525	0.221778537992311	-0.294307917630044	0.768522623045554	0.956882517984551
Mlst8	97.6491628200711	0.702603750346036	0.350109829344144	2.00680955362554	0.0447699452285551	0.362160089062719
Psma4	265.249000631425	0.0876813108253346	0.177017131865021	0.495326694662487	0.620369530506028	0.914139727295088
Dnajc14	87.483948719449	0.531822036487191	0.385510490890584	1.37952675492334	0.167732402952676	0.607501280098871
Becn1	205.564701389815	0.338463786874637	0.279897256837056	1.20924295828907	0.226569518228827	0.674562957309319
Gprin1	2.29711705830448	0.0673075878995699	1.44117415155603	0.0467032994082624	0.962749700669755	0.993928354234717
Mier2	211.107530549687	0.311358405355041	0.303468673792666	1.02599850410842	0.304892289172295	0.740327675808897
Zfp653	216.107828879202	0.237154145167861	0.197578430318442	1.20030382256623	0.230021365741462	0.677245438983725
Ndufa11b	3.11914446205349	-1.22133725345261	1.17366604983234	-1.0406173490552	0.298053176061985	0.737648422525393
Itgav	236.437705447668	0.138764898484555	0.241301800799456	0.575067811449453	0.565245436332861	0.89239798420218
Sec23b	335.02042909321	0.0501281403829555	0.233720801117814	0.214478729078491	0.830173752760601	0.975759752364215
Cd180	34.9888374732383	1.47785060412069	0.674438833196273	2.19122999948998	0.0284351527200366	0.298960825362676
Gna13	997.628640148941	0.160935034559589	0.208965834416566	0.770149986522538	0.441210927391207	0.831172907431022
Actr6	180.598817042295	0.0114727515017708	0.263712496347437	0.0435047700077724	0.965299162211575	0.994233560309308
Rnf146	451.714439266848	-0.0892163770966425	0.210448443055801	-0.423934602704504	0.67161350775709	0.930572812753958
Cdc42ep3	155.693646261793	0.421967240180658	0.293844766522151	1.4360209479819	0.150996380563967	0.587313213386995
Sox13	316.677056223599	0.373530343039208	0.300963304705079	1.24111590084126	0.214562936328257	0.663938061087847
Stpg1	23.0195307538855	0.223210391734654	0.488019460703394	0.45738010409039	0.647397862364345	0.922875826887749
Ttc30a1	26.8602167304953	0.84298810053584	0.578063182625172	1.45829751119516	0.144758555941192	0.577887475058122
9430065F17Rik	35.9497377828241	-0.886096979943871	0.508233467714695	-1.74348411947026	0.0812490858797828	0.45711344542707
5033417F24Rik	10.1312514996475	0.694919502653367	0.771152990641441	0.901143496928329	0.367512028523003	0.784096619022453
Slc35a1	119.587291146464	-0.270410957521251	0.331203241714706	-0.81645021383631	0.414242687240296	0.815230417951897
Lpin2	165.240450912089	-0.249226450658616	0.276228467914784	-0.902247521915455	0.366925395704567	0.783809232126197
Cdc40	415.426782483765	0.000705947351353735	0.173594882036377	0.00406663689086066	0.996755302153611	0.999854946709882
Lrmda	68.0701584532685	0.036215192205115	0.670953952258397	0.053975674609586	0.956954544831905	0.993491565122388
Nt5c1b	3.00065771302648	-0.234642297231001	1.49946113701875	-0.156484413925873	0.875651203782985	0.98076062886617
Aldh1b1	15.3579087051147	0.296323102475731	0.655066693363633	0.452355623446787	0.651012810543137	0.923678622675118
Shisa5	109.608835487153	0.0941471972775752	0.428553850987434	0.219685803920908	0.826115861425314	0.975318282115477
Slc22a22	13.6399632678643	0.0332244786351411	1.04347084682459	0.0318403515884007	0.974599367023687	0.995985172515202
Gria2	3.87118637735137	2.24093521922127	1.65007117067768	1.35808397785711	0.174437038589956	0.6177754812832
Mtdh	1113.73757045338	-0.153384428023726	0.196995343460983	-0.778619561909112	0.43620385226488	0.828304133325039
Usp15	1428.54809338826	-0.234990249278732	0.20535491232339	-1.14431277352973	0.252493947761367	0.702692662175869
Itga7	5.35517559235277	0.588242016463783	1.06396510651407	0.552877169431877	0.580347521728521	0.899836265094818
Plekha1	440.887502848529	-0.353736636932308	0.298816159921879	-1.18379353052655	0.236494803796481	0.684442928010058
Lag3	17.917359993231	-0.211602847785466	0.548460898565245	-0.385812094059963	0.699635837722189	0.939416039417995
Plek2	57.5249184567853	0.13521591369575	0.361370356282897	0.374175444512379	0.708273791719275	0.941102931979752
Abl2	981.53909494463	-0.142284362858017	0.193030698176778	-0.737107435252152	0.461057017956733	0.839092740428819
Clmn	153.623223517693	-0.111036490360895	0.309442773076949	-0.358827221126551	0.719724347447024	0.944120993573791
Slc37a3	351.965366618461	-0.527929787103196	0.216559377574223	-2.43780617129939	0.0147766948506846	0.227640211112745
Klc1	382.503429530623	-0.0319787339914633	0.190882108902903	-0.167531332167595	0.866951996387826	0.979851132093025
Higd1a	152.811976721929	0.371750918036222	0.213252137896705	1.74324591398136	0.0812906684694182	0.45711344542707
Ythdc1	554.905298228277	-0.114624695274741	0.210377883489227	-0.544851451937962	0.585855688335657	0.902617703589328
Adck1	241.143323650162	-0.256471698749731	0.184966910290741	-1.38658151529154	0.165569408054031	0.603889869031836
Slc4a2	30.2991919991859	0.921915896937808	0.453349917809805	2.03356361327186	0.0419956136572287	0.350994671574061
A530072M11Rik	17.9044119579285	-0.429784858899024	0.822825205395575	-0.522328261313293	0.601441795227944	0.907023892417584
Slc10a7	3056.64450252458	-0.244939283891506	0.166820357957002	-1.46828173066647	0.142027711381944	0.574999625357827
Cyb5r2	69.4920394721725	-0.641308763991396	0.373773707660065	-1.71576745728366	0.0862046126054389	0.467513032700823
B130034C11Rik	13.2515707871195	-0.0176230134162623	0.648379721826987	-0.0271800810898351	0.978316102824361	0.996308265241216
9630028I04Rik	41.3560281617946	0.323792873806104	0.584336569450259	0.554120503035994	0.579496379229402	0.899615091994468
Ypel5	98.405964361844	0.0674203748961199	0.284498194063366	0.236979974927726	0.812672325507392	0.971324866727942
Zfp574	169.64722350389	0.848873221892314	0.430688659999821	1.97096719911935	0.0487276277665451	0.372789398440392
Shoc2	683.96892514586	-0.403206965921236	0.280579163895946	-1.43705241801479	0.150703099868971	0.587002598812811
E030044B06Rik	12.4623965253068	-0.0711210409354195	0.731943427736104	-0.0971674015236347	0.922593455329864	0.988616983989374
Clip3	7.97079139525648	-0.295964690382045	0.998423667649378	-0.296431965679304	0.766900216612193	0.956466846244912
Cdh1	1747.78036317712	0.170814741728995	0.210150817937391	0.812819780601022	0.416321392779384	0.817225353057254
Islr2	9.95399196016412	0.668906131456149	0.789980950635651	0.846737039567751	0.397141708443654	0.804257894106872
Slc24a2	19.0172520681012	-0.0497628773724162	0.847512372433037	-0.0587164022509276	0.953177994770843	0.992849310329806
Aqp8	5.08034821106288	-0.722792561747526	1.09262610459895	-0.661518664715433	0.50827974889378	0.864111407988739
Kif21a	134.739626757906	-0.755876048471132	0.339013782122906	-2.22963221063708	0.0257718696341813	0.287901323720167
Abhd14a	120.130928846858	0.012132430355329	0.357357448131836	0.0339504057317232	0.972916698371466	0.995318075876128
Zfp78	82.4043884698954	0.558234578821945	0.419132047455897	1.33188235595534	0.182898849792711	0.629736728466663
Ipo7	2452.90978807623	0.0158133235867648	0.147444757846641	0.107249140747427	0.914591331533437	0.987835819352224
Wdr70	1817.9856106815	-0.29912851093264	0.182907566548177	-1.63540807292874	0.10196353119909	0.499094207977812
Cacna1d	22.731924637063	0.958578756475356	0.964431558485627	0.993931345403648	0.32025629274265	0.751031300053075
Cyp26c1	2.60288857506645	-0.331680208260452	1.30717182289304	-0.253738798872191	0.79969735757803	0.967365286935864
Pls3	27.4775229888677	-9.2152660449933	3.6556439114327	-2.52083251767859	0.0117077562218108	0.203385910042987
Ddah2	48.6838181529426	0.86115340931276	0.503404260964886	1.71065975417484	0.0871439412518082	0.469330704990521
Men1	69.9170285877109	0.78315055579364	0.375042305923619	2.08816590401707	0.0367828717979206	0.331648507748748
Taf1a	318.169760382991	0.337840900681773	0.282295278765858	1.19676426102041	0.231398451934934	0.678440441918877
Tk1	637.266780850103	0.500040843400675	0.207158567067819	2.41380721289201	0.0157868129314128	0.235327200348553
Trim2	637.32870723157	0.684191950305124	0.302174458287066	2.26422826794692	0.0235600788208911	0.27454168809648
Ank1	7.33745927930733	0.472907722871786	1.08232714024722	0.436936029123104	0.66215774184904	0.927181947528279
Ildr1	222.122976192229	-0.372828041160728	0.520666280873502	-0.716059508472967	0.4739546048002	0.847269459870551
Pars2	72.0918436108502	0.6156290507132	0.304324449787483	2.02293654401777	0.043079690249876	0.355370949394756
Clip1	167.535916139116	-0.165576634380373	0.318637761415087	-0.519639083720142	0.603315151937785	0.907902536264986
Arhgdib	3.00505045885334	-0.3343625820075	1.10576608946209	-0.302380933177427	0.762361687984332	0.955327846877351
Bub3	276.931466485303	0.186185251446907	0.284247253914037	0.655011610079492	0.512460279045258	0.866353375377407
Mtch2	622.788558277021	-0.194242368777775	0.229572914363394	-0.846103162110429	0.397495196889516	0.804364511124689
Atf3	142.142213613032	0.0490869758759791	0.57626038880178	0.0851819365513666	0.932116750924761	0.989647175651322
Mns1	41.7986454232622	0.105818851731415	0.347420797004849	0.304584102747132	0.760682929233725	0.955327846877351
Cdr2	173.687504396018	0.208510211510321	0.392028605226262	0.531874992616873	0.594812578435338	0.905366262890333
Lmna	110.188950933664	0.400711928416377	0.327598111025828	1.22318143765116	0.221261174952735	0.669056590952968
Ap2b1	933.571933190934	-0.0845208112396893	0.152704312536699	-0.553493282774031	0.579925678970699	0.899836265094818
Blzf1	93.8232501940959	0.21707748191389	0.250643584928431	0.866080342634241	0.386446104258593	0.795861732549229
Stoml2	126.821834960482	0.785351710405595	0.275032174527866	2.8554903140106	0.00429704335574803	0.115984181967377
Cic	272.485489307814	0.688582386311605	0.248590604731865	2.76994533664828	0.0056065701149764	0.13334664072518
Aven	229.057949867897	-0.158318569936444	0.2508989039947	-0.631005426551361	0.528036976272915	0.873977240733714
Tspan17	79.8161552446204	1.23540507233349	0.298013861488877	4.1454617787287	3.39129568215852e-05	0.00250675865239919
Lrrc2	463.879887229217	-0.0211542807312853	0.222472942861896	-0.0950869820804108	0.924245738017627	0.989048532075932
Ctbs	12.9837186764126	-0.133311082042294	0.550203870988052	-0.242293973328278	0.808552383262713	0.970144298836174
Zbtb14	92.7916101037508	0.365916604257003	0.259312257339016	1.4111041568645	0.158213904499237	0.596364644935837
Rsrc1	1987.61053816884	-0.758340204954786	0.31133885687783	-2.43573902904243	0.0148614021311839	0.228149844130428
Zfp638	781.925944098648	-0.944274004994078	0.274575202281334	-3.43903599869357	0.000583789598569933	0.0283946054253886
Il21r	1.69146555668488	-1.78876432344148	1.67737753549348	-1.06640531758119	0.286240458933672	0.729881810297986
Glp1r	22.449168560137	-1.02124556073081	0.480809531410089	-2.12401272024655	0.0336690799279918	0.320138665561707
Yeats4	323.459592093729	0.478827393890965	0.187681551949012	2.55127575895712	0.0107329366824712	0.194262599181095
Slc25a39	246.473641378909	0.701785911188242	0.283987964205885	2.47118187966397	0.0134667307772458	0.218661844351799
Tcirg1	1.91053656016682	1.77306705802877	1.72733009854409	1.02647841285417	0.304666133871746	0.740257853017086
Slc7a10	1.72521059829057	3.64293338372548	2.39176205731623	1.52311697251907	0.127729443299056	0.548832214604688
Crb2	25.1140467081038	0.512971300251471	0.442278168275502	1.15983861977997	0.246114517043657	0.693735733927702
Dmkn	2.17464159175843	0.715639220406167	1.67219466012056	0.427964062721364	0.668677284783112	0.930240695815109
Mgat1	141.255047016725	0.187803699173386	0.342713849607705	0.54798981537618	0.583698896036823	0.901393700191327
Ubr5	3243.55419999186	-0.165885969122121	0.219873881678758	-0.754459637750357	0.450573272758987	0.835549115073204
Tax1bp1	578.786057795142	-0.471523101066342	0.206069329741815	-2.28817700167762	0.0221272154578725	0.267887265130096
AA465934	229.573303303599	0.774112998580649	0.302098070206112	2.56245595363286	0.0103934770138334	0.190102711238265
Cbln1	2.68721103161109	-0.919326105033202	1.32056853122394	-0.696159330846042	0.486329053712573	0.852928425285634
Adar	653.367122603565	-0.202842414526764	0.156588024307508	-1.29538906582294	0.195186048064204	0.642776188694573
Trpv4	15.69219197124	0.0972684706669175	0.713865938858713	0.136255934584055	0.89161895802872	0.983039723590114
Rsrc2	999.10970120918	-0.0188920998891425	0.241815388958282	-0.0781261274169849	0.937727724035903	0.990076303571913
Il12rb2	484.792403066356	-0.687644723816541	0.372649910489834	-1.84528348044592	0.0649963122551205	0.421299507513682
Pdcd6ip	352.687273693074	-0.187561391344704	0.325781858020384	-0.575726937296087	0.564799764870828	0.89239798420218
Endov	230.064813756354	0.406264833105799	0.278284227648685	1.45989169612114	0.144319841773616	0.576997694894413
Ppp1r8	496.285542094016	0.516187171945395	0.2247614865533	2.29659974162426	0.0216416134059242	0.266005307721635
Rbm20	394.470762331242	-0.189940312870304	0.30192435300835	-0.629099014298628	0.529284235754527	0.87404039505518
Hdac5	148.697720377032	0.287302280651177	0.325602357867502	0.882371622038714	0.377575876572909	0.790882318353808
A930001C03Rik	21.0213400359659	-1.21734630311548	0.551219422689485	-2.20846046602614	0.0272121907714844	0.294016015980291
Btf3l4	300.847756326451	-0.331209595362086	0.313625384840422	-1.05606756140167	0.290937349277451	0.73309317419185
Plec	197.555919017048	0.285195972820268	0.283699839734973	1.00527364797489	0.314765100524714	0.747109269385069
Ctf1	15.6623550610266	0.560427870418278	0.593127825509342	0.944868620751381	0.344725953372994	0.769462901411668
Rprd1b	427.862812208307	-0.157576841222631	0.152507603274004	-1.03323924735425	0.301491950203234	0.739013525968195
Srpr	216.15582487914	0.583244725700568	0.302845464228534	1.92588232148802	0.0541190693316801	0.390364674669066
Gm7271	2.2980722943593	1.38466129676084	1.71238731221729	0.808614550506043	0.418736892634082	0.819015311668426
Fbln5	9.82579423853107	0.582284510381892	0.724832074232209	0.803337119150925	0.421779908884405	0.821262563881444
Slc22a27	6.10077282179612	0.0826256639970891	1.39893105599931	0.0590634282102388	0.952901587825585	0.992835641948608
Thra	194.303554902746	0.101740835435559	0.255665577746845	0.397944988653501	0.690670736610119	0.936587414771981
Cux2	167.535411258802	-0.428640776835976	0.417683940913494	-1.02623236100128	0.304782071024209	0.740327675808897
Mx1	8.71378599273342	-1.34418048804366	0.956067158560117	-1.40594776842671	0.159739635229946	0.59856607874403
Aamp	99.0750237597848	0.592593837649891	0.274262535661951	2.16068095563845	0.0307199930175648	0.308252368165927
Mroh1	264.899744915225	-0.0567019023015694	0.328647340256875	-0.172531146174043	0.863019977374675	0.979656010605417
Triobp	80.9300065278789	0.111291290459201	0.265738188915478	0.418800515324499	0.675361928201225	0.932596235628947
Nod2	98.1740206873048	0.0875260834105761	0.316245092522912	0.276766613870015	0.781959318376824	0.961123146626854
Col6a6	10.9011094971205	0.678889488995528	0.858848170733095	0.790465081174991	0.429256207306027	0.825612954378193
Cep55	1215.73272440985	-0.134855624740051	0.17352446922252	-0.777156243982618	0.437066594106862	0.828996702973504
Zfp119a	206.238573723566	-0.135020725665568	0.222702452370778	-0.606283066163868	0.544326801417799	0.882777986920935
Sh3d21	55.8328809887046	0.291187245492528	0.390782594033633	0.745138729150937	0.456187858273511	0.838294867079342
Fam174b	25.6728151398718	-0.29134947460352	0.486288997764902	-0.599128246665316	0.549087366711763	0.884710911628172
Rangap1	1138.90105325227	0.378687639729963	0.240387634295164	1.57532079734594	0.115182415833074	0.527436615156056
Brinp3	28.0364484690907	0.245617153987793	0.476807587854663	0.515128450645924	0.606463262842524	0.909610529212458
Syvn1	150.398366698074	0.805422289574633	0.381634357012852	2.11045539997729	0.0348191489142951	0.322807449965328
Aurkaip1	33.6161371749985	0.831247041042213	0.445576284018884	1.86555494728033	0.0621036578457426	0.414349342452375
Ndfip1	406.730806583297	-0.491246230881437	0.225247217525217	-2.18092030737934	0.0291893114086583	0.301897666263877
Grk6	210.18228376168	0.159405197585296	0.283464069481844	0.56234710055733	0.573879553301732	0.897292365797021
Cenpa	482.663737295464	-0.177371835088956	0.150368821912695	-1.17957853784304	0.238167883153291	0.686450485454502
Rassf5	61.6564405332866	0.180940441929163	0.302651577506497	0.59785064865647	0.549939591930053	0.885375820197909
Ppp1r14a	15.8046388843871	0.846198911182526	0.562400360119381	1.50462014462954	0.132421764134685	0.560064122642078
Myadm	277.231143149616	0.561899705125836	0.382679216103693	1.46833086689919	0.142014370359882	0.574999625357827
Phgdh	987.373744772921	-0.190923380315004	0.209713919385318	-0.910399180343444	0.362612029853923	0.782408414202346
Nckap1	432.612009285247	-0.136279815845785	0.196438439445593	-0.693753301188945	0.487836933162224	0.853088548773797
Zfp518a	534.157706169688	-0.476101484163359	0.340282698381282	-1.3991351497686	0.161772458952589	0.600465001615185
Utp3	117.826718974211	0.202473675629878	0.3326910214862	0.608593747812567	0.542793749655236	0.881540887524769
Katnal2	1201.44343273831	-0.159100520323176	0.211734282116049	-0.751415966905043	0.45240235642952	0.8365553310169
Rfx4	10.2701801076843	0.320064959540521	0.850871814670765	0.376161196107274	0.706797061471569	0.941102931979752
2810006K23Rik	113.103211388074	-0.00382823884233235	0.359928517950101	-0.0106361087032928	0.991513773082218	0.999088458067408
Hspa12b	40.8137742005947	0.513116472702528	0.501408577818765	1.02335000915759	0.306142386651235	0.741162622971455
Ankle2	443.971115479879	0.00076162410725343	0.151244600884535	0.00503571104554587	0.995982100885341	0.999854946709882
Dgke	891.282053087683	0.204245935700143	0.154802735225209	1.31939487634377	0.187037133791319	0.634086437956364
Fis1	597.609491441966	0.179695603915237	0.214177373049911	0.839003678849688	0.401467245189176	0.807171537074256
4930524B15Rik	23.0615554367327	-1.03020323436781	0.462963957787808	-2.225234204603	0.0260655197674917	0.289269824747494
Nkain1	192.559556185627	-0.306655687997024	0.246725877830011	-1.2429003827815	0.21390454463698	0.663938061087847
Slc12a5	20.3558510698054	0.218547143820718	0.519128742214084	0.420988333045507	0.673763601305529	0.931613752483035
Sfswap	827.91325018151	0.265518251220103	0.196003926770615	1.35465781525307	0.175526604004102	0.619160369262326
AW551984	3.11354380849354	1.50137851578891	1.45181396759128	1.03413973780668	0.301070841405097	0.739013525968195
Pheta1	19.901673690756	1.26688237605726	0.655428503039431	1.9329070526874	0.0532476489125181	0.386627611401593
Dpy19l1	786.234717718772	-0.263468338166653	0.184795098432888	-1.42573228619663	0.15394563325093	0.58919153116466
Cyp4a31	1.73159858870821	3.64791086518656	2.13736297977417	1.70673437301323	0.0878714352790155	0.470941462513468
Ctps	813.979494721275	0.38471575738801	0.201205240899775	1.91205634439535	0.0558689674755271	0.395900138488448
Maco1	474.386161218887	-0.171303233902182	0.243318253947523	-0.704029521513529	0.481414389079337	0.851818542398642
Exosc10	428.120315322042	0.532278605095077	0.26630025945266	1.9987911622358	0.0456309544230269	0.364558778567563
Zfp637	16.0703527578693	0.250760870585539	0.624481407945136	0.401550578440231	0.688014807855902	0.93590947720038
Syt11	38.9073644778684	-0.0535242180214537	0.426378994575391	-0.125532023627842	0.900102374360032	0.984818776601388
Gsn	2.07003339824597	-0.193124119734997	1.50263306350034	-0.128523805595706	0.89773446030832	0.98446660350227
Gm5134	9.7455961835576	-0.641097160293339	0.798920932002543	-0.802453828173447	0.42229048654069	0.821933675578775
1810024B03Rik	86.0887309455087	0.149932738442978	0.290952799515977	0.515316362971598	0.606331966479224	0.909610529212458
Rere	3871.28613044987	-0.296657985432336	0.22163054166407	-1.33852484050681	0.180725408338293	0.626955700745586
Selplg	13.0088561515381	-0.520083816801183	0.591458119381153	-0.879324841030756	0.379225170681225	0.7917681329453
Selenbp1	3.1317661511356	1.03251781253952	1.38149966354731	0.747389116178502	0.454828713245213	0.837899838256929
Apob	3.80173554834549	0.637720523341064	1.12261280865081	0.568068098303186	0.569988728660019	0.894471433636309
Ankzf1	95.9017832777301	-0.296090027207777	0.249066494633566	-1.18879911022715	0.234518728264947	0.682130650423265
Slc47a1	23.6489922163605	-0.575965611146479	0.580394306322192	-0.992369506165944	0.32101730857792	0.751409961511897
Wdr77	774.914531904005	0.0386750660872585	0.20639553415123	0.187383250545143	0.851360154137179	0.978887560060195
Galnt13	64.923147896873	-0.459243881130407	0.53266937205692	-0.862155598241028	0.388601899717117	0.797778896589112
Tut4	759.769830215407	-0.460264317787915	0.266107847122398	-1.72961572822847	0.0836989540624445	0.461575956797478
Lurap1	23.3946676316646	0.14882711160326	0.473939697324145	0.314021198147222	0.753504938735873	0.952675893942931
Psmd8	109.69938233524	0.631567799910792	0.305938716476305	2.06436049410473	0.0389835492535432	0.340846941221701
Scamp1	106.680324251431	-0.726416177104861	0.313312710233862	-2.31850210150316	0.020422048881341	0.261392104026515
Uhrf1bp1l	515.289088588455	-0.218997242784124	0.19364787895314	-1.13090442285257	0.258095321550722	0.706998742948415
Fam161b	50.166080341677	0.0314868683641908	0.409610853627894	0.0768702003018569	0.938726804095639	0.990447488708079
Gask1b	8.54678333427502	-1.07860094787726	0.78876974005587	-1.36744716880348	0.171485186147499	0.61338785562282
Cars	1521.04107500432	-0.1469114202904	0.213531699112206	-0.688007545957856	0.491448029460725	0.855395344297493
Nelfcd	169.937540336249	0.206539990367382	0.223767440844276	0.923011808992879	0.356001051243252	0.778935959508853
Rmnd5a	494.07895077893	-0.630839382452348	0.236665602318551	-2.66553050494951	0.00768669576377377	0.157386805003114
Pcsk7	103.120568582134	-0.0618337734255173	0.327590923823411	-0.188753011542069	0.85028640109149	0.978798721527156
Tgfb2	30.8776700676629	-0.417957774647347	0.413814691361447	-1.01001192894402	0.312489574893671	0.745545808243924
Tsc22d1	2442.37527854839	0.193738176981564	0.173307595306985	1.11788624519537	0.263615580343245	0.711558182537847
H2ac6	47.3454558603091	1.30617352736485	0.492957734733316	2.6496663615015	0.00805712936646598	0.162984745344675
Zfp286	41.7148560874752	-0.00115610721076287	0.523323568499306	-0.00220916327938018	0.998237344160835	0.999854946709882
Eci2	94.3523084217449	0.0582251599239788	0.254356641413578	0.228911498439336	0.818937703379503	0.973331455156853
Uqcc2	82.6919936581621	0.398953760359546	0.407107419741837	0.979971724938197	0.327100075955956	0.757003109500266
Snhg18	5.55686269446278	-0.711370394611092	0.931589747527109	-0.763609084899672	0.445100233722545	0.833149677954334
3110009E18Rik	155.361426849379	0.194796777843382	0.241432173097393	0.806838522572558	0.419759521770268	0.820050704134039
Fn1	4050.19751704572	0.105566016669532	0.250553482247885	0.421331269166277	0.673513199951346	0.931556574103268
Kctd17	5.14019580185671	-0.579293599644097	1.12267302238229	-0.515994940730691	0.605857942772444	0.909302846746973
Whrn	333.733388474474	-0.0508388577726983	0.237119851307428	-0.214401525188143	0.830233952390951	0.975759752364215
Hrh1	45.0243524632866	-0.337034089603565	0.352873696659496	-0.955112531180767	0.339520792555459	0.765738568918724
Igsf9b	586.022532191102	-0.196410877998145	0.260573545867993	-0.753763692104215	0.450991129228723	0.835729301586458
Marchf2	91.7623082603542	-0.228186771279951	0.26050597677735	-0.875936798467307	0.381064393220431	0.792921490759633
Lmf1	431.513315626731	-0.204385943474164	0.253451883032552	-0.806409252236309	0.420006913856499	0.820263169298705
2310039L15Rik	76.9480655926633	0.117180087177697	0.468768698280283	0.249974214591508	0.802607289489108	0.968097562784765
Gm4489	1.05935279654941	-0.268950058073392	1.7859668614608	-0.150590732603744	0.880298572330391	NA
AA543186	14.4388831435157	1.44046187325053	0.73861273193172	1.95022616179826	0.0511491688948778	0.378645024314383
A230072C01Rik	26.0075514766985	-8.66081315852672	1.03437881999952	-8.37296065142818	5.61883714758097e-17	1.31220205501623e-14
Emp3	3.9946550595234	0.937326343698581	1.27984627992804	0.73237415961492	0.463940226307099	0.840653638447386
Emp1	13.8332622679876	-0.0954435363329094	0.562369930712854	-0.169716642232145	0.865232985338828	0.97969083527085
Eif4ebp2	415.07994246156	0.085463468348615	0.215795581804673	0.396039008926384	0.692076251021846	0.936926986401073
Eif3a	1433.01376942928	-0.0126812100913293	0.147760448266689	-0.0858227640758188	0.931607310125298	0.989647175651322
Rfxank	70.2870436489804	0.389400366367725	0.313372528235891	1.24261168826708	0.214010960691391	0.663938061087847
Capn3	12.2972414529822	-0.00766436817505381	0.713121508926412	-0.0107476328775896	0.991424794751409	0.999088458067408
Efna4	40.1382602093498	0.575508142890948	0.552790481611651	1.04109633221807	0.297830841649052	0.737598538424731
Zp1	1.70248967440032	-0.32445342874125	1.45286742316595	-0.223319363878524	0.823286957590295	0.974833591394261
Ikzf1	25.8832943209633	-0.670706275975363	0.438325399571431	-1.53015608183131	0.125978099295103	0.545555251825127
Hira	1636.02520059479	-0.0999370806699369	0.156243022091558	-0.639625881092943	0.52241585237859	0.872262878999958
Uhmk1	452.090964597618	-0.0168349609291016	0.28950082510871	-0.0581516854840739	0.953627804951595	0.993005392503393
Nr1h4	2.09159570761059	-0.762350134976598	1.35760762727442	-0.561539372393716	0.574429897610878	0.897629646604294
Gpn2	120.452363561443	0.414446768129869	0.264954279412811	1.56421994409134	0.117765925038557	0.532010125055032
B4galt7	69.8416591087991	0.419772915631654	0.333200711017362	1.25981998762836	0.207734307689027	0.655847597036284
Spin1	1792.49722967347	0.0621642683274347	0.143229140189331	0.434019699100766	0.664274136192332	0.928249756267529
Rnf144b	87.7174662280845	0.115817734273978	0.383762091088513	0.301795661852555	0.762807838113358	0.955327846877351
Bag6	122.202930816329	0.347851560848144	0.271407036290672	1.28166006895857	0.199961918311495	0.648718814510053
Cdca7l	166.992750989489	-0.192228979772314	0.283462140484914	-0.678146927993527	0.497678538710757	0.858096566187269
Dhrs7b	463.843676621805	-0.132875242138108	0.201130372734673	-0.660642350190411	0.50884170288703	0.864262772026726
Ankmy2	324.898114324105	-0.301242032014478	0.206710526230857	-1.45731345910293	0.145029873275571	0.577984687797508
Plekhh3	27.1852112481923	0.902427354183856	0.58334193089937	1.54699552077893	0.121864325751318	0.537858599056901
Ambp	2.82049259032084	0.622381180719735	1.540306667964	0.404063160709683	0.686166274106757	0.935535835868964
Fdft1	637.099275739951	-0.0409841291739651	0.196438374303616	-0.208636063698124	0.834732355301085	0.976399330235314
Cldn3	8.58686237591091	-0.0163046950185163	0.780350020370413	-0.0208940790579808	0.983330149821622	0.997945713202268
Stk32a	6.11908898279297	0.861427759949524	1.14592743060967	0.751729766597189	0.452213585811293	0.8365553310169
Rgs13	8.70044532305515	-0.268451804789995	0.852037877040416	-0.315070270963154	0.752708300142593	0.952051926883653
Cdnf	11.178528180941	1.07044229730508	0.715261427328625	1.49657489752103	0.134503905900304	0.56266768942822
Dgkd	584.591718883104	-0.243725203962966	0.202302970568285	-1.20475346100121	0.228298490942219	0.674875826916571
Tfap2a	31.5137452749177	1.48950781550676	0.606860607468519	2.45444801849991	0.0141101063002567	0.222627355142675
Zkscan17	502.368501794402	0.154839247065242	0.168068112932316	0.921288663052931	0.356899738445219	0.779454566327193
Ccdc85a	107.265121917543	-0.034148581451203	0.374250596532834	-0.0912452291794999	0.927297737131769	0.989496608422381
Klk7	1.09934673836943	-1.6578590360506	1.9879654287857	-0.833947619030406	0.404310501716951	NA
Cib1	62.6390125762763	0.722621525005506	0.333636510572149	2.16589462516045	0.0303192401316622	0.306694435330574
Med24	263.377201611682	0.389433833629446	0.238816325868617	1.63068346442818	0.102957127447899	0.501223912898924
Mthfsl	105.292111320428	-0.418276397014576	0.306095272010122	-1.36649087804514	0.171784942064138	0.613506772256542
Uhrf1	2453.01099312813	0.658222806919088	0.190776401914594	3.4502317913185	0.000560105416859052	0.0275826079242756
Firre	155.191429242664	-5.83817711790811	0.499947269621962	-11.6775857628399	1.65941853000482e-31	2.43089729022706e-28
Igf1	4.3862296057839	1.01386408983192	1.17819230605947	0.860525132117735	0.389499635884196	0.798395127959373
Pwwp2a	626.697056222656	-0.328373281542058	0.267797482317559	-1.22620003257785	0.220123409049218	0.667606821453899
Nrf1	1732.10510212709	-0.465757350117526	0.194724915942248	-2.39187341724498	0.0167626224964531	0.24095709090798
Etl4	4284.57967518446	-0.0549021191045463	0.233450861810379	-0.235176339375182	0.814071869481224	0.972126960753312
Klf10	475.8218880149	-0.0768709831968502	0.274868398541935	-0.279664681733584	0.77973477735468	0.960673308532251
Gmeb1	533.578368309781	-0.0151862876530696	0.210417602199803	-0.0721721352886125	0.942464920148064	0.990447488708079
Atp13a2	68.2073718762451	0.337637707726828	0.305798555034674	1.10411806127908	0.269541927461596	0.718035810731717
Magix	2.86402848934352	-5.9767712703889	1.76081184697557	-3.39432704332085	0.000687974808036068	0.0325103403422088
Alkbh7	2.27517276458287	1.05308680853136	1.41692062079193	0.743222162962649	0.457347187346208	0.838294867079342
Mpp2	6.60304454162762	0.221640852768148	0.854353716793405	0.259425163619606	0.795307216372997	0.965452630198825
Pex7	183.724456518846	-0.784144285931372	0.373640168885417	-2.0986616301735	0.0358467393292613	0.327086272679341
Slc66a2	84.5284049054234	-0.0775106648851661	0.446266201273272	-0.173687060915694	0.862111406855745	0.979518981535068
Ano7	9.33898834848922	-0.876663698065638	0.796316950393395	-1.10089794978312	0.270941074474404	0.718719860166998
Ank	376.970042429948	-0.632945068866427	0.338894986677486	-1.86767315466008	0.0618076427244333	0.414104330121335
Meaf6	438.281317611764	0.0832691837021868	0.191976082523707	0.433747697148179	0.664471666169904	0.928249756267529
Golm1	487.074110596081	-0.444390301067545	0.227425467876299	-1.95400411931551	0.050700730030384	0.377015027092574
Zfp933	71.3940067983572	-0.427341941857702	0.333706919451305	-1.28059059296809	0.20033750589915	0.649022631696602
Tspyl3	8.48757079794173	-0.520787776659901	0.699710804825203	-0.74429003106505	0.456701030950908	0.838294867079342
Lad1	34.8845951578984	0.00116611436715347	0.436406150064537	0.00267208509087467	0.997867987097949	0.999854946709882
Ginm1	71.5528918773954	0.199623563532659	0.313861884339561	0.636023593475563	0.524761044254126	0.872630416723525
Plekhs1	10.9771521006135	0.537278126680755	0.757808272021219	0.708989524814412	0.478330977353798	0.850190312053728
Gm5141	79.8941503319164	-0.448681694362327	0.372457008562369	-1.204653648737	0.228337036635792	0.674875826916571
Ccdc149	7.22849343945695	-0.938995026075985	0.807036967356779	-1.1635093112914	0.244622922502623	0.692397295208341
Sspn	4.80384847993737	0.0329666359087932	1.1429952737175	0.0288423204074781	0.976990348102779	0.996308265241216
Bcl2l1	454.652300968662	0.128010211394674	0.18159602286979	0.704917483167907	0.480861589377487	0.851607043737216
Map3k10	69.2140153129628	-0.0347650671666674	0.302245474411311	-0.115022622702226	0.908427190726759	0.986930445749749
Clgn	8.67865579278568	0.0655852021560967	0.924328185464673	0.070954454475632	0.943434004141747	0.990447488708079
Rbm46os	3.97042853202156	0.834539105575909	1.72309970584541	0.484324327109357	0.628155713718077	0.916091262292179
AI987944	164.144627067318	-0.603010638781454	0.262040399524306	-2.30121248431969	0.0213796235744209	0.265203051216834
Cgnl1	106.409859273548	0.470862246500423	0.46788761923361	1.00635756781016	0.314243597353196	0.746965328545417
Col17a1	32.7118325575149	0.0780960762476456	0.491257604924275	0.158971740009366	0.873691138864684	0.98076062886617
Pde7a	1046.49336992396	-0.179706993698346	0.198392724627549	-0.905814434655893	0.365034079504773	0.78341862897005
Klhl12	362.238691067438	-0.0395864187910535	0.182647436885246	-0.216736787913015	0.828413476763236	0.975557564933127
Stard6	36.3174661133539	-0.876778455959897	0.46297101549944	-1.89380852495496	0.0582504296967326	0.404240923399289
Ogdh	1270.76596115206	-0.333015292496869	0.22914711353299	-1.45328163799421	0.146145573363047	0.578623147330502
Bpifb5	3.65344853353844	0.201534091761999	1.15441966793593	0.174576107250786	0.861412723903682	0.979518981535068
Ptp4a2	997.218055716021	-0.237292072491699	0.216698446467345	-1.09503356558423	0.273501931607357	0.720575317739531
Sez6l	13.9314642877196	0.282397994214139	0.811106300007681	0.348163975808676	0.727717040403422	0.945542219590914
Slc19a2	757.041335928784	-0.112238952873893	0.261576814406666	-0.429086014861388	0.667860629415396	0.929465337094141
Uros	54.9420397670886	0.0795329673470161	0.452291121581267	0.17584463535114	0.860416002021384	0.979518981535068
Urod	45.0703526774234	0.906972501377309	0.393326567075619	2.30590195857006	0.0211161111780146	0.263638262173959
Akap1	832.063102542322	0.491963710357186	0.21913504498405	2.24502525551307	0.0247665112901121	0.281245639837116
Ak4	313.747357764724	0.380886161673969	0.272660413314011	1.39692505063182	0.162436110618874	0.600618514573779
Sypl	258.910810638686	-0.194567172270327	0.222117630357957	-0.87596455966494	0.381049300642	0.792921490759633
Eny2	124.939688112636	0.209107442818169	0.323961403968643	0.645470232739234	0.518622502607666	0.869668428384044
Man1c1	66.3366325802222	-0.682171385987699	0.475516166626884	-1.43459136379472	0.151403577019143	0.587313213386995
Gpatch3	102.413865051048	1.08945788515501	0.364595190567333	2.98813016008177	0.0028068998733188	0.0881168316805939
Azi2	323.991938389023	-0.0230910488693159	0.219996097700153	-0.104961174814965	0.916406616502588	0.987848639180641
Dmrt1	159.616426655278	0.372689274689792	0.42617708706911	0.87449392751928	0.381849325764459	0.793018465331824
Gtf2ird2	116.548549666811	0.468673496726531	0.285878392410207	1.63941560177109	0.101126734547946	0.497270735583032
Noc3l	471.869069326064	-0.12430658112056	0.172231462959378	-0.721741422761291	0.470453469609161	0.844102795822516
Rcn3	6.46986727418551	-1.22806541268602	0.969180889244761	-1.26711682650181	0.205113519820198	0.653693660391951
Yif1a	19.5182263957379	0.32305892981876	0.628142693582044	0.514308186849209	0.607036538767205	0.90969330315224
Trabd2b	10.4719895021016	0.519066618550617	0.900450215849207	0.576452322865056	0.56430948698979	0.892209860746741
Arhgef33	15.9720145673091	-0.486917299709397	0.648973132286965	-0.750288841686731	0.453080761509925	0.836741640255332
C8b	5.64808486910558	-0.299718070173124	0.997385259204977	-0.30050380974352	0.763792890883553	0.955750679508403
Bloc1s5	1.4847631177776	0.217966054889525	1.72297153041674	0.126505894637043	0.899331483289503	0.984762802401252
Myl6b	17.05702013566	0.14274541252351	0.58306447819247	0.244819257324727	0.806596382395026	0.969581843002241
R74862	51.9322414536114	0.201938970046771	0.459439898834134	0.439532941216484	0.660275418625473	0.926801227851121
Nkx6-3	13.7542013460999	0.448321784895502	0.772317570033681	0.580488910638082	0.561584962829334	0.891246190702289
Ddx28	9.37984956876743	-0.0115818357144666	0.747494044654816	-0.0154942180439912	0.987637897272932	0.998422906052267
Hsf2bp	1068.69085190672	-0.192670350735053	0.253591157107148	-0.759767623338873	0.447393499083662	0.834811642554149
Zfp661	47.0771007957767	-0.624529022421643	0.327983493781143	-1.90414772164839	0.0568909480626554	0.399625430288417
Scaf11	833.320887901823	-0.105956791355138	0.197832311986692	-0.535588905023087	0.592242698403343	0.905171195734457
Mon2	681.108493175901	-0.132286538676932	0.175249645290195	-0.754846256366908	0.450341235761798	0.835433915123759
Polr3e	699.348295264799	0.352220261237663	0.23398905416981	1.50528520441836	0.132250767420844	0.559872566453599
Erlin1	286.429819108346	0.0999188059129661	0.20207677666139	0.49445961858544	0.62098161829965	0.914169358421393
Zfand1	460.445135818773	-0.488610128032779	0.217564127090159	-2.2458211956528	0.0247154631043912	0.280932346758401
B9d1	111.251064611217	0.141387139082163	0.275885904470946	0.512484098646846	0.608312246351321	0.909873192153506
Smim8	11.4909251829205	0.339365105159654	0.697113409472539	0.486814771525382	0.626389601345784	0.915470150960377
Pax6	14.8033185058277	0.418707614549311	0.76129843204056	0.549991431647928	0.582325250517922	0.900449965151693
Fstl4	43.6539321967434	-0.140215504099824	0.467234619430176	-0.300096564485796	0.76410349965252	0.955750679508403
Kank3	219.877837524045	0.332336862200494	0.304892497490203	1.09001325036269	0.275707307301139	0.722914826697824
Fgfr3	7.17095067328678	-0.210637209142063	0.831087236429308	-0.253447772880073	0.799922214983968	0.967365286935864
Gabra1	21.6859614356343	0.0792080737228842	0.552713936512576	0.143307538475795	0.886047302443275	0.982134829939961
Gk5	620.899541111783	0.0255708382841502	0.16105431252146	0.158771521754458	0.873848886513097	0.98076062886617
Rpp40	189.390656140488	-0.0752371724416526	0.189850471699754	-0.396297000307901	0.691885939887797	0.936926986401073
Slc6a15	71.8420078342865	-0.895253911286262	0.447935784750737	-1.99862110097867	0.0456493655325147	0.364558778567563
Slfn9	10.1258723713882	-0.00410638370748897	0.723075991633426	-0.00567904861315152	0.995468799147938	0.999749718259263
Ranbp3l	4.02640907227872	-0.432932616457923	1.3109100953849	-0.330253476559586	0.741208442899493	0.948892443555053
Nol11	383.355609710613	0.0074956635075969	0.250987052929712	0.0298647417071989	0.97617492534055	0.996308265241216
Cep152	924.664016818916	0.080805310143888	0.176067900354563	0.458944020921267	0.64627436575736	0.922875826887749
5830411N06Rik	2.72705623756934	0.894959592982134	1.99421793379725	0.448777226307464	0.653592368743818	0.924335037957311
F8	5.27706442114904	-3.51377815128358	1.14771044930354	-3.06155455273221	0.00220190864082925	0.0751597780866372
Fmnl1	8.13006040343859	-0.228552581016466	0.85371379681714	-0.267715693325524	0.78891816909731	0.96375536994991
Car12	19.3028861200719	0.292249940235559	0.641183163145498	0.455797901494868	0.648535313291686	0.92299284595615
Jakmip1	519.169158866212	0.193250083069473	0.301242434513228	0.641510162343967	0.521191280478148	0.871627910688392
Nasp	2984.98704700047	-0.290639745797784	0.210734770307746	-1.3791731918437	0.167841361486917	0.607501280098871
Smad2	844.476126141285	-0.168481073994865	0.198550899760677	-0.848553565851091	0.396129754185042	0.803789205000956
Dcstamp	18.318493451589	-0.47605499176247	0.651905066182954	-0.730252020512551	0.465236150020063	0.841582321668534
Des	4.5396658200602	0.15146505240133	1.19140871552879	0.127131059582776	0.898836668912466	0.984760272154982
Ddx4	51.5935694926144	-0.731997823027978	0.504357877665868	-1.45134606881846	0.146683519138519	0.578623147330502
S1pr4	23.1006091223491	0.158513049200398	0.53717729342563	0.295085163018611	0.767928823548793	0.956596827473911
Asb1	212.945310376258	0.11905151423428	0.405553769304423	0.29355297187465	0.769099516140522	0.957071914470991
Sp8	2.09034749673797	1.24185898495648	1.67427359643154	0.741730018082655	0.458250928616349	0.838583634010439
Rtn2	60.353732389925	-0.213846216638924	0.407109195828591	-0.525279750077081	0.599388732330272	0.906401579459698
Ccdc115	54.2511543275172	0.563908618832147	0.320791169280514	1.75786827329726	0.0787699252479906	0.452497505204588
Gm17801	9.52895786848801	1.61076149162396	0.877375867106844	1.83588533946741	0.0663746163836682	0.424260439669349
Fam216a	48.649433839915	-0.0656957236166445	0.360265773079504	-0.182353497128207	0.855305317769672	0.97912644276689
Tacr3	4.84903083519086	1.34427236090346	1.29747182220352	1.03607056268895	0.300169224319231	0.739013525968195
Ngly1	170.570463166262	-0.860271071241036	0.381801738322093	-2.25318793733542	0.0242473016553468	0.27853171786685
Cand2	254.137709535001	-0.113110726442002	0.222103232161151	-0.509270960811288	0.610562309727046	0.911091999382561
Fastkd3	368.215115755854	0.455037594922232	0.227087200917474	2.00380115252554	0.0450913653406073	0.363301130549273
Mfsd3	11.8284693279855	0.451849630836556	0.620413278067995	0.728304255904456	0.466427357679164	0.842288903603252
Aldh3b1	20.4908424721447	-0.0932383846759228	0.603881361916001	-0.154398513608857	0.877295525575283	0.98076062886617
Pole3	6.72422652545254	0.0199678217864629	0.809702646059265	0.0246606848620837	0.980325614470814	0.997031491516202
Slx4ip	722.711563159257	-0.474984823109297	0.247106923842314	-1.92218338411431	0.0545826868226985	0.392334246305243
AV039307	1.40990566974278	1.24532260598488	2.3700649977702	0.525438166107895	0.599278627566766	0.906399080590469
Cyfip1	1380.1116890008	0.106551717705653	0.147668107859142	0.721562152115412	0.47056371565493	0.844182232846653
Egfl7	90.7324474105038	0.62671508000554	0.339288199439579	1.84714670607678	0.0647258808757793	0.42021053994452
Exosc1	285.823958190212	0.217830997108008	0.287058984423596	0.758837064603305	0.447950030600963	0.835044684907693
Col9a1	2.8045609342575	1.80722937207947	1.80885099547975	0.999103506367119	0.317744552762711	0.749527174442741
Gabrb2	104.20586660971	-0.271096051104926	0.353216757521361	-0.767506199330115	0.44278060874878	0.831852804349679
Vps39	86.5196334320056	-0.003027428617978	0.265518923884084	-0.0114019316351992	0.990902771898114	0.999088458067408
Ppcdc	336.292850728834	-0.221284213171665	0.20064491964565	-1.10286477007474	0.270085895418818	0.718719860166998
Ptprf	710.749008836386	0.143839891856511	0.26825365108112	0.536208514876892	0.591814449346779	0.905171195734457
Acin1	930.639552927893	0.145426193078465	0.152981209331401	0.950614743562596	0.341799981490708	0.767310964362537
[truncated: 14,435 more rows]
