# Supplementary material for: Transcription elongation can be sufficient, but is not necessary, to advance replication timing
Source: EMBO Rep. 2026 Mar 24;27(8):1964–99. doi: 10.1038/s44319-026-00735-2 (PMC13121604; doi:10.1038/s44319-026-00735-2)
Supplement: Supplementary file 5 — Source data Fig. 4 [file 44319_2026_735_MOESM5_ESM.zip › Fig4/4C/TRE_Ptn_D0200_129_DESeq.txt]

baseMean	log2FoldChange	lfcSE	stat	pvalue	padj
Zc3h14	693.049874280969	-0.378984410835625	0.233058137715959	-1.62613678522358	0.103920560212606	0.446110096450146
Troap	142.351149316903	0.0910506353314345	0.276022576181618	0.329866623922548	0.741500743480867	0.903165362844663
Clca2	2.72689109243513	-1.27416752059411	1.37457044347167	-0.926956873433147	0.353948926273689	NA
1810013L24Rik	1290.65863943965	-0.330093889474724	0.176462898377074	-1.87061355395718	0.0613986645576472	0.372117681845809
Srsf7	1182.72806303209	0.156078636469541	0.196692641783684	0.793515380413627	0.427477611932406	0.742508519785997
Fignl2	6.16642960379243	0.792071781310805	1.02410026505242	0.773431868285143	0.439266835811009	NA
Sema6a	120.958127556288	1.15280916749851	0.39852262820469	2.89270692781439	0.00381937498855762	0.137380355096172
Anapc15	53.6467141240621	0.723423035292637	0.368294487820177	1.96425159544026	0.0495009220491845	0.349963839683768
Misp3	10.3574135472318	1.16139670562287	1.03360174726216	1.12364042407941	0.261165599690127	NA
Nmb	27.0015549664435	0.45506872912245	0.466231549371747	0.976057346903402	0.329036046653062	NA
Tcerg1	1774.26155320249	-0.415245711991068	0.228126725354185	-1.82024140900793	0.0687222496228795	0.389038635784436
Zfp712	58.7206213251576	-0.478934747277304	0.322573703190902	-1.48472966810276	0.137615449331724	0.486797894369104
Fam129c	50.1879048950555	0.600622596594158	0.526394166584585	1.14101301785161	0.253864505777887	0.611616003599455
Atp5g3	351.781842329952	0.111438656883796	0.284883001609539	0.391173415943342	0.695669056919499	0.883232970111776
Pifo	2.43972668333942	0.546149002288888	1.82948702858787	0.298525758179574	0.765301919657213	NA
Vsx1	6.15862024820338	-0.0514901061752989	0.894791157467445	-0.0575442724769799	0.954111640176557	NA
Fyco1	285.435784127561	-0.335841322954123	0.20212484385217	-1.66155390180413	0.0966022528095355	0.434135856732236
Tlr3	6.88625297048898	-0.843961061438353	0.957948929016857	-0.881008408563608	0.378313268862481	NA
Ifi44	2.45243946693786	2.0027057305687	2.41237468511857	0.830180213265781	0.406436900684895	NA
Trafd1	30.6491742706789	-0.0849558157741184	0.487860874487518	-0.174139432401423	0.861755884033858	NA
Erfl	6.79100830297238	0.798876089865925	0.872892107823028	0.915205994768704	0.360083498130204	NA
Krt80	13.1316827985066	2.42604767624536	1.07044854140182	2.26638421410551	0.0234278692629897	NA
Armc8	422.449595668558	-0.125251814193888	0.216128605116655	-0.579524464733778	0.562235343921518	0.821952046440741
Ppil4	519.211727783435	-0.181371626400917	0.201554680387457	-0.899863134174105	0.368193091134387	0.701213752120132
C530005A16Rik	52.5067210126251	0.178871953234611	0.344920137818066	0.518589475135139	0.604047050108863	0.842861028846585
Katnbl1	603.928399217616	-0.343713648048717	0.259576415238739	-1.32413280972617	0.185458940725945	0.542959950779135
Spag9	616.987519242736	-0.360377639877415	0.199802971654752	-1.80366506510287	0.071283829309216	0.394410500903011
Gm5860	5.08279505362201	1.60029118432396	1.61026610562723	0.99380542056471	0.320317606649253	NA
Taz	76.4866012354585	0.100681193452632	0.273875786002995	0.367616264738099	0.713159385327211	0.889233771069909
Gfpt1	277.619568570069	-0.200614306627428	0.204501848678721	-0.980990186267705	0.326597581071146	0.672668041702893
Abcc5	2551.89314661923	-0.110846475811869	0.191107876661435	-0.580020445772852	0.561900830069797	0.821952046440741
Kcnmb4	22.8819666621971	-0.25640650100805	0.451080353317702	-0.568427552036299	0.569744686421424	NA
Gm4013	10.136584950705	0.271962483987092	0.689161141802623	0.394628291542564	0.693117231032872	NA
Hpcal1	388.625311314921	0.0114712678921228	0.379627839711182	0.0302171408209948	0.975893878375044	0.990861490007507
Tbc1d31	598.485471825198	-0.495075859634379	0.197069939732667	-2.51218354410606	0.0119986664905763	0.220565538215276
Cyp3a13	7.69013944361729	-0.211813280383549	0.979514090267182	-0.216243219457693	0.828798166157301	NA
Akap7	735.214147757073	-0.167121657501883	0.234398550673319	-0.712980762986032	0.475857661050144	0.772691902041574
Ablim1	295.453938974706	0.443840129804779	0.362488848542772	1.22442423150131	0.220792232893587	0.580903241182778
Ulk1	1803.84808427915	0.315839786741523	0.254096898259069	1.24298954023241	0.213871687910847	0.572264578725617
Cyp4b1	1.464131770877	1.27557098594716	2.16808096516385	0.588341028975714	0.556303411459361	NA
Golga3	298.761325856909	-0.0113249953620351	0.197960603977698	-0.057208329003234	0.954379243443273	0.983618552217666
Mir1193	29.1605909069814	0.805975518169995	0.549411997079911	1.46697837406846	0.142381938384581	NA
Wdyhv1	332.783873812737	-0.0844713179474989	0.221948701425445	-0.380589376756834	0.703507965225759	0.885863024282809
Traf1	34.3435201184121	0.306335698966829	0.4407211267144	0.695078316872574	0.487006222522743	NA
Rxra	207.965132501492	-0.0412258260525098	0.451368270018273	-0.0913352328705799	0.927226223193226	0.974701661006552
Dapk3	129.716032332354	-0.0489174260112983	0.266083047829337	-0.183842700278574	0.854136857025159	0.948185694710859
Ap3m2	54.2390334638118	1.23605270144171	0.479914248632553	2.57556991684174	0.0100075038366883	0.204286511652931
Sirt2	39.7984134822507	0.0880379945597396	0.500226402664079	0.175996297058435	0.86029685156048	0.949125114080056
Inhbc	47.1304528050398	-0.377583428255188	0.39627602834344	-0.952829344317413	0.340676543807149	0.682053151500321
Slit3	283.353172044401	-1.10510329917556	0.219912798820292	-5.0251886434251	5.02937915601796e-07	0.000924803779830611
Dcakd	454.888135737997	-0.383669037005175	0.265813135449633	-1.44337877191879	0.148913800683991	0.497217227856496
Vps35l	721.291324915315	-0.0782761368575158	0.201881399745771	-0.387733277835843	0.698213426454624	0.883629018889328
Cyhr1	29.0972080521346	0.0961892368462809	0.432116673054486	0.222600151404369	0.823846718601875	NA
Taf10	36.3393011175469	0.72600475272127	0.519944121559184	1.39631303176226	0.162620251183423	0.514251705919997
Hagh	43.0486368033562	-0.332579885790905	0.424758202534609	-0.782986376263816	0.433635112379743	0.745486599418919
Ogfod3	120.317919481813	-0.0300677590590308	0.292396743678295	-0.102832058527001	0.918096261104997	0.969991406932324
Syn1	453.230645118254	-0.221403073289496	0.25179134297686	-0.879311697820537	0.379232294996573	0.710157697969295
Glyatl3	1.05539115603563	1.55890336917375	2.23012485035524	0.699020670939312	0.484539112733499	NA
Ccl27a	1.4495617234636	1.22504319482568	2.06195238598059	0.594118081074455	0.552433138314805	NA
Sqor	2.7257063499314	-0.669649861640673	1.68773556827045	-0.396774159548532	0.691534007639985	NA
Fundc2	182.532064211773	0.139602547687346	0.216952751231079	0.643469819558331	0.519919291974993	0.799970787022085
Rab5if	262.982200726778	0.108095507880006	0.193660555579991	0.558169977134849	0.576728320009656	0.829352282056388
H1f5	176.383885758356	0.587040649916519	0.560121858235996	1.04805881306846	0.294611510778878	0.647054776217146
Pop4	123.08589682359	0.41086699126271	0.232298853369683	1.76870004006801	0.0769439456043489	0.404178400019195
Carnmt1	1036.3844146694	-0.359793073975662	0.220959839972027	-1.62831885659046	0.10345729316863	0.445068899605016
Iqcm	102.463010055338	0.774524197185436	1.36877041836994	0.565853986023317	0.571493043657885	0.82670952450821
Clcc1	271.683918586971	-0.126827173804247	0.161624468760978	-0.784702803829833	0.432627838488864	0.745054241537065
Ilf3	1201.76078441471	0.0876974383483115	0.138616059839755	0.632664342426792	0.526952859935323	0.804008228918972
Tpd52l2	651.395088191175	-0.237882829404028	0.129562187646019	-1.83605134897811	0.0663500626518969	0.385196978028374
Arhgap25	9.54377322225119	0.504039292846511	1.02013186098676	0.494092295440081	0.621240998839177	NA
Banf1	105.48619141405	0.548548931391778	0.329592665776201	1.66432384076244	0.0960477305612465	0.434135856732236
Tbc1d23	580.181908617771	-0.478020473678875	0.199474887634893	-2.3963942496552	0.0165572704742165	0.240439387089672
4930473A02Rik	34.5279559258869	-0.203328019153587	0.490076057073968	-0.414890742403477	0.678221887168988	NA
Pard3	8345.80606021272	-0.143692394231874	0.24080156628773	-0.59672533051624	0.550690777867904	0.816567534040565
Rorc	8.54321254991881	0.44880439910422	0.86231267754713	0.520465964133631	0.602738844425043	NA
1700123J17Rik	180.436661883538	-0.296420541514226	0.374852172502469	-0.790766502793239	0.42908026045082	0.743315120345892
Evi5l	59.097288687282	0.0800650174059799	0.378353215179496	0.211614476086839	0.832407814806854	0.940470643845488
Pex5l	32.5826591585973	0.231411712151722	0.533842315420694	0.433483269248445	0.664663718151852	NA
Mtmr1	132.968625621544	-0.270172837115914	0.32758911261646	-0.824730818915312	0.409524430676523	0.72856462874507
Mtor	617.88626335986	-0.107203788920761	0.216101760585533	-0.496080127391327	0.619837879415401	0.851554277974136
Zfp758	39.8969441513077	-0.194916298007865	0.417147344236981	-0.467260071772466	0.640313819588285	0.859491356925382
Plekhh2	212.586017171105	-0.223940492561308	0.212314100490424	-1.05476033878122	0.291534947931113	0.644269629606673
Adgrl3	361.535119720986	0.147765763121764	0.443962493689482	0.332833888497605	0.739259675936723	0.902614194441847
Golga5	206.697920063661	-0.168803431113494	0.230758565568541	-0.731515342442859	0.4644644367095	0.766148278931154
Plekhb1	97.0175325230845	0.188428930922767	0.384375832164797	0.490220547586302	0.623977842339945	0.853040759695134
Nufip1	1083.14682832721	-0.0303700006731723	0.127707415148902	-0.237809219126094	0.812029067946993	0.93426809788977
Smap1	410.779666930041	-0.206162240654963	0.218320877025487	-0.944308411837751	0.345012068618967	0.68499971552613
Tepp	1.23622192410872	-1.18712066199102	1.67152113871539	-0.710203798501382	0.477577765681006	NA
Acox2	16.8274758306828	1.16388816160524	0.607794597506495	1.91493666837473	0.0555005807809184	NA
Hars2	182.65181596481	0.0465142866880416	0.194047465518469	0.239705716144045	0.810558403282069	0.933755440687074
Gpa33	796.567659914019	-0.133372908744387	0.293114273793874	-0.455020177005022	0.649094723073102	0.862490439428908
Sdhb	331.289836631008	0.38513022295913	0.303139508255039	1.27047188661107	0.20391659087946	0.561792828908786
Gmpr	32.674989766341	-0.503875313215577	0.398118018322929	-1.26564307573455	0.205640896778722	NA
Me1	510.527481140787	-0.0029675864197952	0.260910599509139	-0.0113739588402244	0.990925089512166	0.996036783371026
Klk11	12.4699826720845	1.00558605316828	0.768558332115267	1.30840563578388	0.190735762101156	NA
Magt1	939.92645392993	-0.0895102052013018	0.241885379873029	-0.37005215134659	0.711343632980774	0.888102250076299
Mcam	99.7760508675559	0.324306170570954	0.487833490305999	0.664788656407189	0.506185679077177	0.79121796344906
Pbld1	8.32210590614132	0.015460700174044	0.718235570113142	0.021525946106524	0.982826106255931	NA
Tab2	974.764566721347	-0.188644078616394	0.188806350054939	-0.999140540355248	0.317726614745491	0.664664479841388
Mettl27	345.988612721646	0.597877253230646	0.246076750031562	2.42963731093637	0.0151139387031157	0.234637522140897
Trmt1	499.8780681714	0.230578616877197	0.169060001670912	1.36388628060016	0.172603359380745	0.530332509201301
Vps37c	319.196416030596	-0.280166846938608	0.212186554429657	-1.32037983128421	0.186708233954073	0.542959950779135
Sec23a	693.667102100011	-0.0489143386172196	0.166827715330716	-0.293202712272675	0.769367211057622	0.914413416657346
Rara	318.120286580217	0.179261986229745	0.316956829885887	0.565572246208685	0.571684599042619	0.82670952450821
Med1	1103.70455859295	-0.539831558416737	0.188625578226659	-2.86192129133227	0.00421081462950458	0.14179976099333
Ap5b1	21.5115223267432	0.041335096759525	0.530992879787	0.0778449171975828	0.937951416073695	NA
Bag5	35.8520813392471	0.812736030733644	0.390799036945639	2.07967767035899	0.0375551075508653	NA
Pdcd2l	302.095015604354	0.171323227707174	0.225417583332905	0.760026015602156	0.447239034337725	0.755529475044719
Ctcf	1187.82670405944	0.022838522247552	0.207593142018343	0.110015783881406	0.912396857172912	0.968034565356458
Mnd1	326.091531367204	-0.176084833922646	0.297737930543638	-0.591408805727688	0.55424654169181	0.81872366049547
Tktl1	6.07495129486144	0.515107923550772	1.49565042013561	0.344403957379337	0.730542513151273	NA
Lix1	12.9335645670158	0.0817343935625168	0.700952787858993	0.11660470573513	0.907173308529706	NA
Ctnnbl1	23.8588974547606	0.327377811247571	0.492732997870909	0.66441219212467	0.506426531636127	NA
Snph	4.48018796081872	1.24205772288857	1.13967645329579	1.08983362716384	0.275786438198782	NA
Ppm1m	50.9289113590639	-0.0587213416018559	0.317143939851054	-0.185156751314353	0.853106089945319	0.947728616766247
Prkar1a	503.978062847493	-0.244501171420957	0.148764637587794	-1.64354362290342	0.100270507470791	0.440343538687421
Slc27a3	26.8796786073743	0.188085202435926	0.570864127591647	0.329474551552954	0.741797026082026	NA
Impdh2	195.896742521041	0.0966254963374413	0.211569271434799	0.456708555463449	0.647880540623484	0.862077183803568
Tiprl	428.108737085475	-0.125157927152904	0.188860127141298	-0.662701699121834	0.507521621364681	0.792247676499038
Uaca	492.57100473033	-0.125569495454736	0.156149657934908	-0.804161194557852	0.421303886764876	0.738546876259011
Smim31	29.0404646841633	0.277168415298373	0.532519307733507	0.520485194195209	0.602725444675783	NA
Calca	99.0348777574143	-0.382936538908435	0.481813964781875	-0.794780904870196	0.426740960451192	0.741949131190292
Phf3	29.8788514884852	-0.373729013768036	0.401383764210565	-0.931101472186052	0.351801077161137	NA
9330020H09Rik	59.4597860036757	1.53157644834766	0.49466732753357	3.09617466749655	0.00196034848283022	0.104852126366999
Gm13884	1.45120613047815	0.279181436143013	2.04650723220376	0.136418494765044	0.891490453646583	NA
Ube2q2	619.198451258313	-0.533405962847455	0.241453300604549	-2.20914753085552	0.0271643810103939	0.285764676866672
Rfx3	845.763778579011	-0.583960855215236	0.240082424787009	-2.4323348772127	0.0150018300287638	0.234575722368834
Bri3	273.410629560534	0.342405451418876	0.313423434621342	1.09246920809399	0.274626917627614	0.628615266171539
Fbxo27	53.2882047189832	0.186011415141906	0.340020827406741	0.547058886246972	0.584338276905723	0.832649024544427
Eps15l1	2360.5501220209	-0.0985708935213586	0.184613954641997	-0.533929808895037	0.593390097508655	0.837601301282616
Tmprss15	10.4400409752408	1.05931935985815	1.59681934516782	0.663393365732812	0.507078653740378	NA
Max	798.192534130617	-0.28496968717077	0.22746041098461	-1.25283202442667	0.210266844351229	0.568364425143312
Ttc8	51.7827500107617	-0.963597612550047	0.310764780240804	-3.10072979249251	0.0019304436164356	0.103962634358494
Vti1b	242.427409544757	0.0120575349664324	0.21363848498974	0.056438964950587	0.954992116866543	0.984006395198417
Cpsf3	403.881332760308	0.202933019171718	0.209821848277981	0.967168199294782	0.333459956719891	0.677399420946436
Nlgn1	33.614263910716	0.60261932715669	1.06067399808232	0.568147544152317	0.569934786571002	NA
Casq2	95.3091180749615	-0.0227303613330807	0.437503067105242	-0.0519547473883488	0.958564751035209	0.985688357149209
Pidd1	152.770377939814	0.422491509217603	0.413211561111506	1.02245810374021	0.306564132292786	0.656433128028328
Asb4	5.83382800323359	2.14058679668056	1.66156578791333	1.28829493978015	0.197643313925926	NA
Orc4	1388.18128745	-0.667738433238241	0.313198939194678	-2.13199455577717	0.0330072941189033	0.305902557543536
Mapkbp1	97.2947031029178	-0.103809107627409	0.243149622177014	-0.426935097402026	0.66942660099378	0.874444029178964
Mospd1	147.228866220048	-0.242467715527385	0.313512229029278	-0.773391571608332	0.439290676525388	0.750072576730583
Banf2	1.23632797375869	0.510431714602875	2.1439023190807	0.238085340950491	0.811814904102319	NA
Dclk1	48.0071864539462	-0.302139824525047	0.571597652067584	-0.528588288339091	0.597091086453894	0.839575269211867
Gpcpd1	552.597539132682	-0.342732146142561	0.267564270351339	-1.28093390680497	0.200216881969618	0.558242475391894
Sinhcaf	985.471501602204	0.0595862486380816	0.218357206596223	0.272884277862493	0.7849421724659	0.922651040842453
Acbd5	299.731600644971	-0.302302567431075	0.272339193623699	-1.11002226087508	0.266989434029559	0.623367378501637
Myo7a	8.77655655092358	0.670584237328473	0.832900900487575	0.805118876610551	0.420751083777345	NA
4930548K13Rik	5.23966251454241	1.120915100616	1.89776358117784	0.590650548747649	0.554754588174151	NA
Luc7l2	1932.88389919935	-0.423666002298886	0.26213010583384	-1.61624320469103	0.10604174098971	0.448063719364508
Dnah8	411.212419997966	-0.595640440590945	0.29387368099961	-2.02685874612819	0.0426768605321677	0.333054663406916
Evc	86.4612446852535	-0.388901440524381	0.562945785208482	-0.690832848815725	0.489670589803975	0.781853353833313
Shroom2	539.330981090781	-0.228155849740284	0.259042568265316	-0.880765857396084	0.378444563017553	0.709886712810658
1500009C09Rik	9.29921233756582	1.04720383161078	0.890988574082023	1.17532801437966	0.239863510812528	NA
Kmt2e	548.987599602484	-0.0936063146945241	0.181959622868017	-0.514434538932962	0.606948216520274	0.844485575909977
Setd5	1626.61164393348	-0.184828337750339	0.308518780911039	-0.599082938174948	0.549117578715862	0.815728173997508
Pcyox1	103.242266966435	-0.123120397233985	0.237213022781497	-0.519028828140662	0.603740638177888	0.842704925677575
Arpp21	14.6665188672383	-0.158489556342565	1.17401101118522	-0.134998355920497	0.892613174217685	NA
Smim4	120.142493797423	0.21499659458505	0.281852358907436	0.76279863478332	0.445583495438854	0.754874669806189
Smc6	812.760633152688	-0.245524266542442	0.201246130551997	-1.22001981289774	0.222457364188025	0.581481846830015
Nsmf	4.34073876809475	0.339801953242574	1.02644106167176	0.331048674815423	0.740607719245214	NA
Hmbs	215.897707012481	0.494016753358721	0.252511316149866	1.95641431398473	0.0504163673153183	0.351567702731096
Slc35b1	152.604959172562	-0.0100188646835073	0.234286032537059	-0.0427633887304934	0.96589014883733	0.988110416675226
Synj2	147.127596672015	0.176679869566363	0.401512755808707	0.440035508238097	0.659911389978836	0.869311408630939
Suds3	349.331822074934	-0.127800921867143	0.20641052352612	-0.619158944437107	0.535811655271522	0.809229637759991
Ptk2b	197.66889631938	-0.0141670629806434	0.357722717124924	-0.0396034758276087	0.96840925630505	0.989050451983122
Gfm2	663.721576744353	-0.317794883448589	0.193627241058	-1.64127155720509	0.100741057536284	0.440343538687421
Rlim	1780.31723407347	-0.50398251092793	0.322569344512288	-1.56240051791013	0.118193665174702	0.462309736309173
Ddt	153.94298412631	0.331623757748208	0.3827076490271	0.866519805891637	0.386205169822102	0.715217004489971
Epha3	26.4634446130021	0.704845741524914	1.09462668186054	0.643914270687139	0.519631027313828	NA
Gatad2a	3029.86319664736	0.0381287380030395	0.17477044663651	0.218164676790808	0.827300806020234	0.938569688278107
Shc1	238.190695244019	0.220379805894352	0.191519432493608	1.1506916192523	0.249859125573603	0.607106585222759
Anks1b	157.822090123858	0.412752981756292	0.546341528353706	0.755485278594953	0.449957862069539	0.757732630281057
Cdk6	2647.23880952425	-0.354894610169586	0.253283363783045	-1.40117615649474	0.161161402501703	0.511108391220684
Kdm1a	1627.73973944233	-0.235402363006211	0.167396026353884	-1.40626016120931	0.159646885407604	0.50951032486995
Scaf4	1242.96804650926	-0.508546300265458	0.193487345694703	-2.62831813853023	0.00858082236633907	0.188485045946792
6030466F02Rik	1.93619117084879	3.71905877270113	2.3030341642362	1.61485175967181	0.106342801119623	NA
Plcxd2	67.5368660463763	-0.672458638179574	0.314047867352947	-2.14126159762716	0.0322529481308194	0.303206004489466
Morc2a	948.656176535929	-0.639423867029255	0.197062283166627	-3.24478056761673	0.00117541161371757	0.0846379022187125
Atp6v1c2	17.8381401959988	-0.576271821057208	0.590055674432311	-0.976639741006872	0.328747537220862	NA
Map1a	29.610597936904	0.964553252837772	0.437897339116187	2.20269265573648	0.0276164182598679	NA
Runx2	14.3672437905507	1.21422932540445	0.995242133874824	1.22003408424544	0.222451954293267	NA
Gja3	4.45691414271385	0.092729971452901	1.29677113995346	0.0715083553264678	0.942993174994472	NA
Ackr3	53.2622389454882	0.69883547366288	0.502381882350594	1.39104433940392	0.16421198170127	0.516277146381891
Socs1	10.6093229834162	0.721509617971064	1.0038780739359	0.718722359521455	0.472312003737296	NA
Sort1	137.111544714771	-0.0517988564852431	0.407164829920025	-0.127218395791742	0.89876754594311	0.964269875850667
Rangrf	23.3545606014916	0.238185496213497	0.474822001211988	0.501631128308138	0.615927018740964	NA
Phyhd1	125.510625931849	0.117342760919165	0.28457934320586	0.412337591327848	0.680091999305153	0.878773324879831
Slc4a9	23.6563194586133	0.224245635898845	0.485872810970141	0.461531558950776	0.644417284810193	NA
Specc1	302.973901630122	-0.676974426097839	0.237045204565648	-2.85588745546782	0.00429167231485905	0.142183893454455
Gtf2a2	340.801809053322	-0.08806514936513	0.258920085862665	-0.340124826823366	0.733762526047393	0.899665886301898
Deaf1	763.079410962805	-0.260852853531153	0.220212018879188	-1.18455320857969	0.236194146789992	0.59416898191456
Mtarc1	6.84503078294953	1.30399553479833	0.876533742455706	1.48767294587547	0.136837165679554	NA
Set	1333.57086353037	0.0602824721915768	0.153828500209475	0.391881037060671	0.69514611487174	0.883232970111776
Glra3	32.0790297714703	1.17350691031443	1.84698722944404	0.635362763535549	0.525191847835187	NA
Dnhd1	29.5328291316397	-0.567599286053631	0.545798052727055	-1.039943772642	0.298366024319447	NA
Pgpep1l	25.6602360281816	-0.742177736944883	0.551415183281164	-1.3459508541796	0.178318366677684	NA
Notch3	81.3848106194206	-0.0429165866929207	0.548806400135579	-0.078199865530574	0.93766906898266	0.978585536440741
Gtsf1l	140.850614265946	0.500148873007317	0.316924482102221	1.57813265068616	0.11453513862614	0.460348973575642
Rnf212	5.22372244640513	-0.0505149536627851	1.28271905208967	-0.0393811517654559	0.968586506963602	NA
Tceal8	175.103310490316	1.07630911745316	0.313153035802268	3.43700681264595	0.000588180809119326	0.0656520748231941
Gm5087	14.5964468208384	1.33966822718626	0.941461711439889	1.42296623527828	0.15474594351915	NA
Slco6b1	10.6367363762594	-0.189004387584211	0.979009579184644	-0.193056729579317	0.846914539887868	NA
Ranbp3	756.565491348838	-0.110870215618238	0.215129790666985	-0.515364307632604	0.606298469064387	0.844485575909977
Parp6	105.287244375607	-0.397022498876818	0.431254279485023	-0.920622745705662	0.357247422611483	0.695159690059165
Gng10	18.0312833635153	0.594211033780149	0.551143367275574	1.07814240188985	0.280970211461486	NA
Mrps18b	117.734108637025	0.531780152752486	0.228226862885694	2.33005066112145	0.019803473685573	0.253430697858659
D16Ertd472e	240.136278811521	-0.00592952378122653	0.296346665646621	-0.0200087413444942	0.98403639937777	0.993693456956713
2310039H08Rik	37.5778942573893	-0.0412509144540609	0.529985925467005	-0.0778339810018766	0.937960115500616	0.97859984115107
Rps10	1141.71525366956	0.331345528033713	0.323675852541139	1.02369554426863	0.305979100617317	0.656098043480549
Arih1	2052.59966147465	-0.432347184619852	0.230615550558441	-1.87475295387892	0.060826718168175	0.371999372899811
Dancr	58.3575114781317	0.605181469199931	0.818669159578892	0.739225927981977	0.459769819141019	0.763457259332864
9530026P05Rik	63.7847296474216	-0.145490410485913	0.372963828569058	-0.390092548771049	0.696468112477603	0.883232970111776
Itgal	26.6958108296024	-0.328322442615404	0.796736973210406	-0.412083854088567	0.680277962549977	NA
Sirt6	139.41716692526	0.58403756656511	0.327043786030358	1.7858084804305	0.0741302731583606	0.398622246582113
Rgs12	181.05908300751	0.00381933218364381	0.492720326658169	0.00775152145548385	0.993815242644309	0.997823554362654
Hfe	3.8112516702062	-0.240450815583132	1.25149795220106	-0.192130410729192	0.847640054329045	NA
Tdrd7	17.0572446122884	-0.340236298462214	0.505202394166563	-0.67346533268811	0.500651296639227	NA
Ak2	551.231063952572	0.170059154170055	0.24131001200481	0.704733105589772	0.480976345018736	0.77586762350906
Znhit1	49.4711543809984	0.53643540792983	0.381767628618778	1.40513591964472	0.159980864746278	0.509915364172973
Prx	218.269736076896	0.456252898319334	0.3117031806866	1.46374155475196	0.143264576842844	0.491317270407922
Zxdb	6.09367139079785	-1.46813329028156	0.929858747138233	-1.57887775406742	0.114364099503032	NA
Alas2	476.542266744105	-0.244855145627123	0.289067792712588	-0.847050940298201	0.396966728611585	0.720194408681388
Fiz1	329.781394206179	0.806964494889864	0.275364122759014	2.93053607276239	0.00338377704501281	0.130752697378921
Serpinh1	68.8408043528662	0.0258115511982199	0.594115498646283	0.0434453422895592	0.965346533881119	0.987898684423094
Vmn2r65	1.43471921085178	1.10995532183686	2.44581658154595	0.453817890602117	0.649959905713059	NA
Myh3	7.2154417447807	-0.344497714051987	0.82605553311147	-0.417039412295178	0.67664958010044	NA
Grm5	75.1890969241541	0.62522206129	1.24206805129582	0.503371824625648	0.614702877094403	0.848502155309211
Vill	18.4958709540924	-0.175982508974337	0.587206425563476	-0.299694453795302	0.764410229499595	NA
1700123O12Rik	47.0694644179088	0.87758832782903	0.743266216078769	1.18071870999183	0.237714486290361	0.595926584695625
Wnk1	1264.16135188324	-0.243581511700057	0.238230237520503	-1.02246261530547	0.306561997989611	0.656433128028328
Tex14	650.931039883543	-0.679885130448518	0.249212907944313	-2.72812967858166	0.00636945627849065	0.169383282721053
Zbtb37	155.841082820465	-0.344764099957479	0.269522648716418	-1.27916559739745	0.200838747747807	0.558514524270937
Egfem1	45.3779501841436	1.04239967241149	1.41936654603486	0.734411893336176	0.462697740357034	0.764882258739215
Eya1	1243.09619884795	0.181854956947179	0.349523137558678	0.520294473829074	0.60285834696095	0.842347700823192
Adgrg2	34.2107043430963	0.124374103449938	0.64157148769092	0.193858526814483	0.846286658392803	NA
Nkain3	93.9710005504931	-0.27256876077886	0.716885964841093	-0.380212159460087	0.703787933887749	0.885997332018678
Cd2bp2	384.370836240681	0.404108099840147	0.221774533601037	1.82215736531373	0.068431111573498	0.388478554210549
Sapcd2	58.0029538174467	0.345393404734852	0.402078528517578	0.859019769118936	0.390329609268045	0.716967220435076
Kcng2	8.70279928051553	1.69491192635321	1.07559213200763	1.57579427732481	0.115073221680619	NA
Tecr	1624.31290469169	0.0612945399993697	0.140085558180017	0.437550742529813	0.661711984876344	0.869943338457774
Asmt	1.10662051695512	1.61459723992286	2.9647401879142	0.544599910138764	0.586028716570269	NA
Tfg	341.094637253563	-0.387857389066323	0.206159947923333	-1.88134209856591	0.05992539777379	0.369729699448306
Gm12530	16.1257526822698	0.768785170575266	0.751406239247972	1.02312854275031	0.306247073160412	NA
Trpm3	119.446572709206	0.621229532558417	0.568004718256744	1.09370488059505	0.274084433052185	0.628218271056408
Trpc4	15.7094795132321	1.70293015403047	1.31853326216859	1.29153370862231	0.196518674216327	NA
Mtarc2	375.852299805631	0.379318000281455	0.3136481865144	1.20937412231472	0.226519145813061	0.586236581907409
Itih5	12.0117439562301	0.199647528066708	0.888707284108574	0.224649366148682	0.822252057668027	NA
Adcy4	2.51651844395238	0.279928945720918	1.48331212185313	0.188718841838356	0.850313183289607	NA
Mical1	140.578619477036	0.0715567715429427	0.338417185132179	0.21144544274545	0.832539700048916	0.940479389208836
Zc3hav1l	138.789739557831	-0.206959289642268	0.268097621933042	-0.771954962338147	0.440141102666586	0.75058578344341
Gbp5	2.10948718409261	-0.824239423920382	1.91350183444136	-0.430749220661717	0.666650725534262	NA
Wnk2	106.057196650061	-0.248104589807182	0.346165390138279	-0.716722690584622	0.473545222202545	0.770961257414833
Sec22a	462.769895904737	-0.761189726907829	0.223010099457654	-3.41325226417545	0.000641924918630096	0.0686243405041866
Ahsa2	125.71142271952	-0.257722391729609	0.240504064231248	-1.0715926674811	0.283903028233913	0.637458360272963
Tfeb	724.96276346895	-0.075681524237004	0.361924505192007	-0.20910859350862	0.834363466351331	0.941095352647431
Tgm1	70.282651908368	0.692467608774931	0.413096032728408	1.67628724052694	0.093681942957918	0.430850262401384
D7Ertd443e	9.18402133343281	0.201992525527542	1.01902774299367	0.198220830508631	0.842872290443509	NA
Tlcd2	10.1561316125436	0.324906441225171	0.720114005098061	0.45118750492976	0.651854414427394	NA
Cbwd1	423.716753007473	-0.362148755302313	0.232269254642864	-1.55917646465586	0.118954619649818	0.463745601595891
Lrch2	379.485198405289	-0.424057739937415	0.277338778016637	-1.529024332515	0.126258411892616	0.472073417973808
Zdhhc6	288.197885595847	-0.424399431497141	0.205529269250963	-2.06490994223759	0.0389315222035227	0.32450887155448
Cbx3	760.318876959323	-0.115054645026164	0.152037992297248	-0.756749305142243	0.449200069634	0.757406725341029
Fndc4	4.91361636176353	0.498489259816162	1.29034678475291	0.386321929659877	0.699258261262668	NA
Slc25a28	309.571158920613	0.066529644229297	0.196556080500323	0.338476652871534	0.73500401823145	0.900438736098131
Gbp4	4.77973174625572	0.905003087783004	1.11010417761238	0.81524158365883	0.414934039360315	NA
Cdkl3	122.523518750003	-0.0965811118088175	0.23498517703217	-0.41100937952182	0.681065657065824	0.879326425356934
Etfrf1	148.335250931543	0.418620388905224	0.257451806357557	1.62601457269961	0.103946555340208	0.446110096450146
Gm10549	2.09989563538304	-0.972179134966707	1.42288963044892	-0.683242827948633	0.494453414081356	NA
Atn1	31.7054598783976	0.513179162903546	0.491261195012153	1.04461571179228	0.296200614976654	NA
Zfp111	416.549615347536	-0.347865988879986	0.156411991324771	-2.22403657119667	0.0261459838018096	0.281614581310546
Sema3b	49.2463147451455	0.727006895474777	0.467053721029981	1.5565808872511	0.119570024497984	0.464290032714167
Rbm43	25.1769968787964	0.547463359869033	0.45502774745622	1.2031428037731	0.228921063844825	NA
S100a3	2.52882196605879	-0.343653624491161	1.30924798226668	-0.262481691127909	0.792950099025896	NA
Kif18b	565.30564172775	-0.118086728010943	0.238304746679046	-0.495528224496445	0.620227303858859	0.851554277974136
Hsh2d	11.8600764584796	0.646797034278651	0.942808071626031	0.68603255927067	0.492692576877121	NA
Sgsm2	136.90473321644	-0.215541139440003	0.283085894332267	-0.761398373269053	0.446419158790238	0.755332195256549
Sem1	767.23056238499	-0.240590052820991	0.22036438813178	-1.09178281872439	0.274928572662961	0.628888604973524
Shd	1.79674978734164	0.325840743650291	1.63334698063982	0.19949266598739	0.841877379753449	NA
Gjb5	61.0956541271188	0.601233067223481	0.471572552361262	1.27495348109847	0.202325707774952	0.560001190657065
Rnps1	669.698656423191	0.35835566050023	0.184272802640828	1.94470185162762	0.0518108725681502	0.353140635844101
Gpr83	3.40221891985955	0.820850794406887	1.63686351763916	0.501477848068112	0.616034864071336	NA
Rab23	321.328501162984	-0.150455118404512	0.173921330670132	-0.865075708797749	0.386997236283352	0.715570976750981
Ext2	591.732984716475	-0.00903497005260532	0.218531166875084	-0.0413440800312473	0.967021592309845	0.988607307525004
Scin	5.6991033688316	-0.495473124380894	1.34759845847502	-0.36767118666905	0.71311842760241	NA
Clec11a	16.8785009108387	1.03373753271484	0.675212419617489	1.53098121817792	0.125774034588955	NA
Map7d2	111.525344496672	-0.919141983452823	0.31293824599799	-2.93713534605396	0.00331259495219801	0.130752697378921
Ola1	725.869644904342	-0.376817380549422	0.232979700413222	-1.61738288735493	0.105795657305095	0.44761628872432
Lrrc46	8.26994749067149	0.414532753904101	0.744908414362427	0.556488215076619	0.577877148585338	NA
Tmigd3	2.24973889337718	0.780715977635887	1.57632790809736	0.495275109718901	0.620405938086014	NA
Dpep2	2.21197649350628	-0.246153493056906	1.57782921153353	-0.156007691616802	0.876026958425431	NA
Slc25a51	186.318235521137	0.760997860178283	0.305679873566709	2.48952556574585	0.0127913718475908	0.225968639391413
6720489N17Rik	114.214332785774	-0.385227822206539	0.339668389523545	-1.13412915092541	0.256740377365588	0.614573360700181
Zfp703	8.1632922225267	0.599588018388589	0.845416472032865	0.70922206773052	0.478186681183656	NA
Slc35g2	8.78284353559556	-0.165768024784746	0.795255290764272	-0.208446302350829	0.834880506171494	NA
Clasp2	1885.70001201927	-0.4024850213419	0.218883892110691	-1.83880603301023	0.0659437205877035	0.384275547591281
Pak6	18.4339153912774	0.986884319880298	0.670291685686589	1.47232069404146	0.140934297637013	NA
Smim19	225.283901979311	0.0743222751378274	0.288066087768813	0.258004250738028	0.796403626649568	0.927892074698496
Heph	17.6328026936892	1.23300296536773	0.909099956258433	1.35628976426573	0.175006990935527	NA
Cd209b	1.14518896731091	3.00729348729522	2.5175859635344	1.1945147180092	0.232276686935235	NA
Prame	1.48326645055176	-0.469794152155252	2.3212425167919	-0.202389086343523	0.839612559701199	NA
Sh3d19	1038.13531455588	-0.211254326689684	0.192962301577784	-1.09479584852757	0.273606085617323	0.628218271056408
Dab2	19.1727530395288	0.779999978517519	0.792493389082036	0.984235312575935	0.324999826903617	NA
Arhgap44	1560.9696934075	-0.593845390420629	0.218007675993333	-2.72396551045656	0.00645032421050537	0.170686727318484
Ppp1r32	4.05354124370336	-0.258877136288826	1.15439335246898	-0.224253834912638	0.822559795782434	NA
Tead3	57.22556909003	0.250870984795374	0.440667965105853	0.569297077755839	0.5691545496226	0.825573828892981
Gps1	120.151742409663	0.302646780831558	0.322859902111539	0.937393522243596	0.348556171799258	0.688313339445854
Cdh16	55.1595301712805	1.18170059277716	0.401516957731493	2.94309012364901	0.00324953804369749	0.129153707143533
Shmt2	351.090317674719	-0.0117095055259559	0.237513855030976	-0.0493003051313735	0.960679976355494	0.986270936674367
Ncor1	3659.09696812012	-0.443092160266764	0.195482061427437	-2.26666404595513	0.0234107563772707	0.270346545121242
Dhrs3	27.8198298577575	0.432867042835647	0.703678657643785	0.61514874457763	0.53845649343855	NA
Rs1	13.200806661232	-0.0656008537987016	0.59880874361287	-0.109552264388966	0.912764470193924	NA
Rps7	1097.48739289994	0.545576676400844	0.309564251865894	1.76240206390882	0.0780013901854535	0.405407170766607
Klk5	3.1382399815739	0.704113894892102	1.92775052398575	0.365251564521068	0.714923630252595	NA
Gm4719	1.83033776250118	-0.345000795705334	2.31158115838773	-0.149248835349551	0.881357286450099	NA
D030068K23Rik	183.069486363537	-0.554207281283981	0.527919478415347	-1.04979509933511	0.293812328892812	0.646757183660619
4930547E08Rik	4.31050568648994	0.419373761475374	1.01295944621795	0.414008441345972	0.67886792477853	NA
Mpig6b	6.7400513939302	1.28724539630144	0.854065428248215	1.50719763817361	0.13176000548308	NA
Lgi1	16.4744317593697	-2.70806183608393	0.805113504373859	-3.36357770844995	0.000769391724079788	NA
Cep131	95.718886866236	-0.104022033787862	0.403066296544954	-0.258076734967745	0.796347686340305	0.927892074698496
Masp1	11.8000785343209	0.560578396340775	1.05705067552737	0.530323104955304	0.595887929856573	NA
Mapkapk2	221.319362479878	0.304361324637878	0.258709320103383	1.17646061037249	0.239410863815126	0.597841285758216
Ppp2r5c	2751.1836798801	0.063626978688264	0.274182393787634	0.232060774615404	0.816490810597126	0.935828345106967
Tbc1d21	1.92264725960748	2.34852995476239	1.93466532812005	1.21392052704252	0.224778073523662	NA
Commd4	62.7306215661251	0.576802045122999	0.409102888675118	1.40991926747566	0.158563522721856	0.508627738105396
Utp23	133.691756635194	-0.148311659358713	0.24410311493305	-0.607577905752616	0.543467458203987	0.812609247237451
Ppcs	52.1836100262808	0.540899458640228	0.358941383245858	1.50692977708212	0.131828657922967	0.479568135424452
Mrpl19	207.517516981023	0.266938155438062	0.219606896072019	1.21552719979486	0.224165081225027	0.583466468217881
Hormad1	58.5898403120901	-0.413771250603797	0.537964076278898	-0.769142901633612	0.441808482190374	0.751645020188221
Tctn2	75.6676779003594	0.158468186266489	0.270228523825518	0.58642286914467	0.557591379835934	0.820656514763388
Tppp3	4.12269480619201	0.0735422432075283	1.07285472631852	0.0685481840210433	0.945349264946116	NA
Ooep	117.859653977114	0.190676217578226	0.345126890838887	0.55248148619992	0.580618515380174	0.831190975463141
U2surp	1933.63726283445	-0.370406999163188	0.228499636366774	-1.62103977517336	0.105009108617087	0.44761628872432
Plekhj1	54.2404898060292	0.56187079972837	0.385101441106178	1.45902024701448	0.144559535095916	0.491470364363404
Cux1	2384.67923642939	-0.272637077525877	0.210826849512163	-1.29318005821715	0.195948791080345	0.55306378562235
Gm45927	10.3818186961791	-0.0591178386435314	0.719603426114944	-0.0821533590559758	0.93452476209448	NA
Mpv17	336.909767040676	-0.0724779348636356	0.18464321113809	-0.392529649029073	0.694666908777936	0.883020431902875
Ankrd23	32.0577373567669	-0.177469291316829	0.449767854945928	-0.394579757902361	0.693153054731564	NA
Hsf3	10.9158362245056	0.240108634817013	1.06201504131506	0.226087791110466	0.821133140049674	NA
Radil	91.5179304202647	-0.278597969995321	0.356009623665467	-0.782557412709472	0.433887058356202	0.745486599418919
Gm10653	12.911470668368	1.00456684277591	0.817921199335347	1.22819514103832	0.21937372228863	NA
Nanog	1067.25697784417	0.348551604654378	0.318391615113863	1.09472607979871	0.27363665942738	0.628218271056408
Nit1	51.7539332030841	0.701480189393169	0.343995801614324	2.03921148485307	0.0414289251704298	0.329353536909788
Rnf25	91.5716199732076	0.258119625799309	0.298090912574728	0.865909073073811	0.386540027129402	0.715361584514743
Tmem33	553.864489968157	-0.143339863854693	0.174445692114037	-0.821687610153136	0.411254712484725	0.730604714814895
Osgin1	19.2869666928961	0.780585957466995	0.706209881966595	1.10531723981727	0.269022150309166	NA
Nfix	106.654924680284	0.51174891437666	0.320160806862243	1.59841212105907	0.109951288819081	0.455299084170601
Stk35	653.687774274189	-0.0889966457582272	0.216292212331258	-0.411464864125234	0.680731699956474	0.879175901233253
Pex26	90.2486145984794	-0.41111891793994	0.37994944137411	-1.08203585312063	0.27923659709021	0.633799558936932
Stard7	382.102442097626	-0.214839712168753	0.150134530808181	-1.43098134061672	0.152435562962685	0.501389098559329
Stat5b	140.661910905564	-0.281905084098206	0.278343216182343	-1.01279667586197	0.311157288819723	0.661417359099966
Ubac1	417.673545795161	-0.276734959658366	0.188759451720512	-1.46607206757581	0.142628654443423	0.490706674051417
Stat5a	49.0571402172437	-0.214883262676099	0.464569350428438	-0.462542917387743	0.643692032866991	0.861336935477031
Eva1c	41.9194660502791	-0.150024984354027	0.65015592243922	-0.230752315215666	0.817507228412002	0.935828345106967
Dab1	1154.3228195361	-0.947017307733709	0.408631746492783	-2.31753238915429	0.0204747484001026	0.256127745496833
Gpx6	3.66716332847296	2.93546870678087	1.67747650305551	1.74993134117464	0.0801301618381348	NA
Clba1	28.5678970315155	0.277207457885649	0.461321113742982	0.600899134306892	0.54790716984283	NA
Mical3	997.82543570283	-0.0872124451053595	0.256406455158957	-0.340133578350408	0.733755935786649	0.899665886301898
Gm10516	4.2705936495959	1.83635512411774	1.30886649683835	1.40301178810335	0.160613323778821	NA
Cilk1	386.161976316631	-0.190268773067655	0.158908888806185	-1.19734506041206	0.231172087976571	0.588407685585386
Slc38a10	777.317509494228	-0.471072639182799	0.238391471294273	-1.976046528113	0.0481495077242466	0.347487053387711
Zfp451	816.971076109585	-0.308187403430139	0.210362048144433	-1.46503328974312	0.142911835512247	0.491207870809734
Bloc1s4	46.9115337881731	0.675568221371888	0.365368496500708	1.84900512179374	0.0644570731522024	0.379552996138546
Abhd17c	713.116476750307	0.0322366291485119	0.172648584323216	0.18671817828614	0.851881602545209	0.947129989761496
Acad10	76.2737389477773	-0.108908220836392	0.299002549106383	-0.36423843596612	0.715679967638329	0.890480288019582
Snx10	1126.75338831634	-0.357598918224777	0.225743055116807	-1.58409709676226	0.1131716249716	0.458895310185635
Sh2d4a	423.183309792286	0.331026204789033	0.34259453133041	0.966233183885178	0.333927511510686	0.677399420946436
Metrn	13.6168495672511	-0.338876002152341	0.63831368077018	-0.530892588332838	0.595493214105299	NA
Rab43	80.4712905475749	-0.48481219739698	0.25895901357345	-1.87215803268215	0.0611847432470566	0.371999372899811
Abcb8	203.962659761472	0.20037794807312	0.282223077634221	0.709998451412335	0.477705096491567	0.773762041812374
D14Ertd670e	1.95766410051238	-2.03346925361831	1.37087174855715	-1.48334025831267	0.137984031321382	NA
Optn	284.83049045737	-0.113734142249635	0.287335037050091	-0.395824134144169	0.692234771405925	0.881893209138276
Sidt2	148.262053567745	0.407149171204336	0.283854245883283	1.43435998266431	0.15146956117743	0.500543299209244
Pum1	6124.05681088313	-0.186879864417012	0.15010345929025	-1.2450070458113	0.213129160320217	0.57145489395841
Oxr1	1375.08912854324	-0.304379601079965	0.201031535812704	-1.51408882118648	0.130003313525859	0.477302333352735
Gm11545	8.03776716839165	1.22400012874853	1.22899971592677	0.995931986709634	0.319283192407011	NA
Cyp3a59	3.35346779138738	1.81520621575819	2.12190428832818	0.855460929950034	0.392296024910248	NA
Zfat	761.238011371093	-0.209009306045287	0.20838211257121	-1.00300982395436	0.315856121316312	0.663515051650454
4933402J10Rik	2.57414190311844	-1.01416917350072	1.86783569348066	-0.542964874823032	0.587153986931266	NA
Mecp2	1245.61961750135	-0.254743469185435	0.24069254748868	-1.05837705339596	0.289883576596285	0.64324875726658
Efcab12	205.414021804971	-0.336643397741386	0.226922502932275	-1.48351703066601	0.137937095031734	0.486797894369104
Gnb1l	560.141464469492	-0.39704607098689	0.215163365450816	-1.84532376204001	0.0649904558815776	0.380339950518762
Ap1b1	571.905347766647	-0.442992682130405	0.182872893200379	-2.42240757707598	0.0154180471412256	0.236766152124963
Tbc1d4	275.726949933636	0.0140122270538001	0.308642134374015	0.0453995922566422	0.963788805986099	0.987251550985035
B4galnt1	10.8259864419178	0.948670075339874	0.905051565609772	1.04819450226652	0.294549003009175	NA
Oxtr	3.84092722092514	0.891049171905601	1.28862843915543	0.691470981728134	0.489269610529324	NA
Prickle2	641.460413807339	0.328562186487321	0.366771847996694	0.895821716639175	0.370347989392428	0.702985919955065
Gm2381	1480.03177749636	-0.391474965044667	0.341478967388819	-1.14641018168162	0.251625471810057	0.609554742628476
Gpr161	75.53915876984	0.435504389563293	0.329967151275799	1.31984165053837	0.186887892293831	0.542979738563021
Carmil1	1202.07875801195	-0.198292380367314	0.249531633128022	-0.794658287935705	0.426812302376734	0.741949131190292
Myo1b	1644.11266085142	-0.0563710608591476	0.135733988925688	-0.41530541690637	0.677918336266202	0.878327777371837
Rngtt	2590.45878494127	-0.412424757555179	0.232461069935718	-1.77416699350659	0.0760355320423619	0.402009273259987
Larp4b	2030.29833091302	-0.273709344355622	0.20721466076566	-1.32089758197737	0.186535516128291	0.542959950779135
Sh2b3	241.403430931333	0.101361261137865	0.228577015771438	0.443444677916434	0.657444125920023	0.867819768134609
Ap4s1	142.518249606722	-0.0762760547893747	0.240056341776615	-0.317742302598085	0.750680419953726	0.906067588316488
Ntng2	10.9523635030644	0.180393090156237	0.851959443839924	0.211739058074378	0.832310614958288	NA
Stk26	42.5902335867862	-0.153910761711443	0.419877258595625	-0.366561318958383	0.713946265648737	0.889796735545705
LOC666331	67.4362411971779	-0.754463617645879	0.480159091429261	-1.57127841815952	0.116117991970321	0.460561258307153
Ubap2l	1234.0267691956	-0.414028783240597	0.325353187474176	-1.27255179657171	0.203177132897893	0.561198281769773
Tsen34	192.737137682396	0.418210913295466	0.2517684306346	1.66109353838103	0.0966946620186289	0.434135856732236
Nup98	2238.11660636723	-0.316336191611493	0.208757546453828	-1.51532817368812	0.129689316925109	0.476722970154531
Nbr1	706.334668812954	-0.349727639240176	0.154408077170823	-2.26495689634986	0.0235153247314896	0.270401003377011
Fen1	190.904005609263	0.715884577910522	0.205237770172692	3.48807423364695	0.000486512983689587	0.0629522899476522
Xpo6	2264.23037895828	-0.277261175818751	0.181795226951382	-1.52512901723707	0.1272269209195	0.473271469334651
Mybl2	4379.14284435661	0.116570117929111	0.278103609540987	0.419160751352747	0.67509865409775	0.876654825634992
Vamp2	103.286782885187	-0.254685610571722	0.331822439503899	-0.767535827150499	0.442763000311251	0.752433920680628
Vamp1	70.2178759819877	0.0877391851685765	0.399653325152867	0.219538233880617	0.826230799883576	0.938456948946252
Ahi1	99.024096257148	-0.0683717623607936	0.255627379840588	-0.267466506926726	0.789109998673238	0.924856939608605
Arpc4	363.349553222895	0.446611263139557	0.233649159362357	1.9114610313959	0.0559453600396278	0.362275784619149
Vps8	1130.33646982304	-0.361069950680395	0.162094390108386	-2.22752897517898	0.02591194152285	0.280220259637118
Mapk10	33.6986060920086	0.232105481464735	1.04863294546228	0.221341015909445	0.82482691579007	NA
Pccb	305.678734709013	-0.222046462015959	0.21523823110072	-1.03163114136565	0.302244946116153	0.653325340344605
Bpgm	111.150813663573	-0.292030155163618	0.22339503717654	-1.30723653870985	0.191132389654654	0.549159737246362
2310057M21Rik	385.585239198006	0.0324537727656818	0.205786419610991	0.157706095606459	0.874688397008183	0.955754032497624
Ubr7	680.865083231186	-0.323291795197266	0.144161786856951	-2.24256234780208	0.0249250505536575	0.27652356809891
Lbh	7.40558113143728	0.254526729775592	0.975664885433143	0.260875156599078	0.794188783787985	NA
Hspa13	127.706929518334	-0.486808517714477	0.329104976520577	-1.47918917198154	0.139089762695527	0.487450944018301
Tspyl4	27.2944235096841	0.247641261404623	0.419283033632388	0.590630293954956	0.554768162389126	NA
Atp12a	5.50813812102641	-0.54957160786746	0.891277913507847	-0.616610823109577	0.53749145397798	NA
Cutc	27.2343460704462	0.271201710349137	0.42701881429463	0.635104827399984	0.52536004883235	NA
Sprtn	396.206097567908	0.0528530191290407	0.250616690805607	0.210891856241277	0.832971658999355	0.940565926096478
Prkd2	45.5687667292439	-0.339187011352841	0.355382323262117	-0.954428482090455	0.339866794698905	0.681068144874377
Proz	56.2082165318656	0.439757069811664	0.395427934475875	1.11210420779843	0.266093347761107	0.623367378501637
Ube2d2a	1032.63429731603	-0.304122494688719	0.206343556050743	-1.47386475502017	0.14051800898285	0.48901785892139
Tdo2	2.03188410727928	2.50376657126875	2.20364204606209	1.13619477162499	0.255875058213666	NA
Sult1b1	3.76482107048742	-0.136805565558121	1.59298238248835	-0.0858801497505707	0.931561691407319	NA
Polr3k	43.9925531115096	-0.14989875052431	0.384181149561179	-0.390177265843283	0.696405471280227	0.883232970111776
Tsc22d4	108.835208452837	0.0418234194093837	0.398667820674985	0.104907938991846	0.916448859329124	0.969400954517737
Asb3	527.725405717384	-0.765278807571754	0.27449050508233	-2.78799737478066	0.00530349735725584	0.153201027433183
Wdr72	12.1565612332839	0.648396225256161	1.2771393223789	0.507694198976199	0.611667817304988	NA
Eefsec	1084.40084137297	-0.529717787128665	0.246094245245295	-2.15249969214301	0.0313580195030766	0.299775997299126
Ccdc57	537.833631337295	-0.383156992227658	0.251019297729332	-1.52640452624008	0.126909151122293	0.473271394891258
Arhgap4	130.059139695589	0.101834704585591	0.27153646522972	0.375031414286986	0.707637103666896	0.886878146588433
Mtf2	3719.27509414479	-0.43346407711979	0.192296274772674	-2.25414703239684	0.024186919692435	0.275449400855957
Cxxc5	516.848671802233	0.103915029228581	0.276892298634516	0.375290427870454	0.707444484253113	0.886878146588433
Nmnat3	43.7985318325519	0.105722128212468	0.408995983410719	0.258491849555159	0.796027338358143	0.9278772156163
St3gal6	58.7911266157342	-0.228852598171777	0.335987434639725	-0.681134395448964	0.495786454920332	0.78576507503419
Rock1	1417.57576733256	-0.295234357144738	0.228391293690639	-1.29266905219531	0.196125545812311	0.553271248873528
Atpif1	502.296713960783	-0.0766840382737811	0.511039471805423	-0.150055020217652	0.880721206761371	0.957377398734017
Hyal1	45.046670869738	0.85936048428165	0.426907825462972	2.01298836194837	0.0441158537113236	0.33698474998165
Kitl	88.638613457502	-0.199672743195233	0.432932901019626	-0.461209445447486	0.64464834569628	0.861589095060583
Krba1	231.841284409583	-0.253684280161623	0.201375828823215	-1.25975536212109	0.207757627082142	0.566706137405592
Pik3cd	110.338964330538	0.595409183896494	0.297738477148759	1.99977238279152	0.0455248480376564	0.339047808491705
Nfe2l1	539.006676280886	-0.0922646562617919	0.238159793536492	-0.387406517665018	0.69845527940781	0.883629018889328
Lpp	2262.82078425007	-0.424180120406082	0.263121144546274	-1.61210958981475	0.10693809429173	0.449962919719068
Gucy2d	1.89395031639157	-0.21362115203963	1.73088130619994	-0.12341756264537	0.901776450411941	NA
Wac	2295.06208463807	-0.603264135673973	0.308128817654619	-1.95783094961981	0.050249852472013	0.351567702731096
Setdb1	566.32388345267	-0.326104090717464	0.2678122116356	-1.21765952615028	0.223353383605353	0.582545196422139
Chn2	964.778499702541	-0.556328392772956	0.276207665108594	-2.01416710341558	0.0439919922397376	0.33698474998165
Rnpep	152.998426713271	0.399084928321298	0.383599272595017	1.04036935633773	0.298168332878317	0.64988204666604
Pcdh15	59.1431564867487	0.915653790005135	1.55263423949676	0.589742108419507	0.555363559983001	0.819620815676173
Kcnt1	8.97789450749647	-0.115474494935017	0.749286471226884	-0.154112611623614	0.877520944441211	NA
2810459M11Rik	2.0281049008078	0.824026250798815	1.87574590930172	0.439305903167649	0.660439897403145	NA
Gm10548	6.54757394377474	2.14977908300786	1.09516135616272	1.96297930977072	0.04964857820788	NA
Yars2	387.914614182601	-0.102158028788158	0.176480699483165	-0.578862329350091	0.562682070256769	0.821952046440741
Nudt12os	4.54234059111557	1.97762572228633	1.20836916062869	1.63660724447603	0.101712560941053	NA
Fam49b	2143.08387963634	-0.440054952372587	0.263142790357215	-1.67230480369694	0.0944642328938823	0.432464906962752
Cacna1g	2.68372413302023	0.857868304990828	1.43557186145828	0.59757949289936	0.55012055091403	NA
Bcar1	369.827685636287	0.730723711889002	0.288674558878734	2.53130623885689	0.0113638583789606	0.214825725441817
Crhr2	3.2463122502042	0.206017036885195	1.30401554016141	0.157986642444226	0.874467324310408	NA
Elavl4	106.85019491624	-0.456057559271991	0.296654685548791	-1.53733475818295	0.124211353963137	0.470011770556257
Gm19466	22.7813007498465	0.588736229260659	0.470718939850883	1.25071710402637	0.211037707938402	NA
Gm4262	41.108188217322	1.28678608998131	0.53494948210022	2.4054347803635	0.0161532349617092	0.240163993197992
4930556M19Rik	141.815373882948	0.135086383798614	0.32409577966051	0.416810067505713	0.676817338027218	0.877398259542482
1700026F02Rik	4.51553241107834	-0.679515833361386	1.43295681955778	-0.474205380153109	0.635353457143202	NA
Kdm6a	3055.37680423481	-0.354604460367445	0.288380260980446	-1.22964192889571	0.218831221566584	0.578351221092251
Mettl1	82.8217734309885	0.13502102188193	0.293636476411427	0.459823736928193	0.64564274383957	0.861589095060583
Aanat	6.37767776450129	0.538180776109408	1.0657875103724	0.50496067074511	0.613586459694815	NA
Dnajc2	787.647099236091	-0.0429621692604131	0.159460237125262	-0.269422459385061	0.78760460484339	0.924262839883573
Mid1	58.3330308185308	0.611134496649506	0.549773176216678	1.11161206673467	0.266304982060313	0.623367378501637
Bcl11a	41.3072165763141	-1.07989361933463	0.708988383890639	-1.52314712606237	0.1277219008611	0.47369065471714
Tpx2	1088.26901816635	-0.339501142068002	0.167290311221343	-2.02941305799118	0.042416236204742	0.332291522957763
1700001G11Rik	7.335027240432	0.773240953312753	0.919294441762298	0.841124364714359	0.400278266886341	NA
Mad2l1bp	30.2611116206809	0.508887702435201	0.494423255716646	1.02925519087404	0.303359773596741	NA
Tars2	165.020440431572	-0.0210582416384792	0.272021631709434	-0.0774138494286111	0.938294323594929	0.97859984115107
Mrps34	40.0159468046433	0.879672216689478	0.697448053190257	1.261272739476	0.207210599313266	0.566065764170346
Pycard	84.3635056172374	-0.0422804913927592	0.434337979739357	-0.0973446794087207	0.922452675419559	0.9722431564172
Ints12	80.2971767170791	0.333227526582677	0.292256067570127	1.14019027681168	0.254207037438873	0.611787189225635
Mybphl	11.8030806187032	1.01726042991499	0.877194797730873	1.1596744902574	0.246181360064789	NA
Trnau1ap	235.582985309678	0.101878394682173	0.180981958003988	0.562920170638932	0.57348924445136	0.827532547836977
Krt20	1.37707594024323	1.2126663063298	2.0061088932544	0.604486780556843	0.545520055491271	NA
Rreb1	1347.69170753379	-0.0524498126082848	0.152699055216046	-0.343484853485677	0.731233733672307	0.898437119319567
Gnpda1	420.68228730596	0.135081884415437	0.256764179151389	0.526093183487996	0.598823464550719	0.840007129590018
Ksr1	355.516220501795	-0.402359839700687	0.375422329767573	-1.07175255118627	0.283831190184993	0.637430608803974
Thbs3	9.97000846845959	0.292728964453527	0.689655536496683	0.424456774378313	0.671232723082125	NA
Sart1	143.514429170207	0.383319441294516	0.344251779021377	1.11348572368805	0.265499876378764	0.623288133412481
Cuta	76.5178183520337	0.361619041407895	0.405521999766973	0.891737172374602	0.372533824200471	0.704259127528037
Syt17	19.2569616943657	0.453353112498956	0.62875513192021	0.721032862371112	0.470889296107586	NA
Amdhd2	259.805880072718	0.148646181247936	0.27113614229835	0.548234477292111	0.5835309114037	0.832288552800006
Dgkk	8.85422734112782	0.58468693068153	1.22738170276809	0.476369274010601	0.633811320654577	NA
Gprasp1	688.202846271421	-0.343963935021722	0.263647258781418	-1.30463687205219	0.192016526642253	0.549780297147154
Zfp7	517.057280783305	-0.141614733853176	0.194174263713065	-0.729317733180349	0.465807327322855	0.767064709114787
Fam178b	1157.92851989974	-0.0751766808561816	0.182498564323116	-0.411930258931135	0.68039054141881	0.878947135051277
Syce2	317.092129431233	-0.1758854355741	0.276639977487464	-0.635791822901195	0.524912117881752	0.802265140807007
Tekt4	1.35944885318792	3.19121992040412	2.07652038399219	1.53681126609933	0.124339533748139	NA
Vezt	428.475119747885	-0.214757679526851	0.180876373696469	-1.18731747622959	0.235102417226627	0.592705858719773
Stil	660.453550098502	-0.47803822984097	0.214250538984185	-2.23121132907048	0.0256671338915109	0.278415661857614
Tbl2	267.647153477784	-0.38041947611644	0.249943737689191	-1.52202043401262	0.128003960705436	0.473861273342303
Rrm2	802.292032777495	0.455113198063777	0.211025861344467	2.15667025436696	0.0310313662516466	0.297728873875467
St6galnac2	354.536813187444	-0.0525999271038877	0.297952940702838	-0.176537700818828	0.859871532792153	0.948920183115051
St3gal1	62.216460958139	0.329052519169605	0.498931398566278	0.659514554736715	0.509565402868296	0.792829910357074
Zfp317	730.210460780013	-0.248496720453665	0.236827071367532	-1.04927497949769	0.294051578165563	0.646862228873655
Pdia6	460.328421103332	0.089396519894474	0.287535534886114	0.310905989167154	0.755872091273959	0.908266702628351
Mrpl1	756.454589112105	-0.426108296980194	0.210488974867415	-2.02437347252319	0.0429317390853989	0.333647170252517
Dcaf7	483.89587855991	-0.322116689925837	0.178252877477141	-1.80707708332588	0.0707502612493575	0.392865569849411
Pdilt	3.27241635792665	1.0564282621819	1.58505208832335	0.666494350541738	0.505095173501946	NA
Fendrr	1.92419670662994	1.10145118059357	1.7433609169274	0.63179756406082	0.527519165585425	NA
Ccdc163	83.3673689306124	-0.221978604465452	0.443301296194893	-0.500739804667436	0.616554254688238	0.849635071042028
2410004B18Rik	153.849327372068	0.404475323812053	0.225520172022661	1.79352170665872	0.0728895429526255	0.397644520948198
Disp3	4.82696035015031	0.865549617821469	1.32977194907268	0.650900794249016	0.515110528713992	NA
Ccdc34	46.8367661493932	-0.0847223302668578	0.377605194963139	-0.224367491223547	0.822471364119089	0.938068640436416
Rabggtb	2200.54084469318	0.334743530468303	0.263777775217735	1.26903614298812	0.204428173587316	0.562322731237658
Pex11b	5.33392759818049	1.87872081850472	1.04147999027369	1.80389526063867	0.0712477281015632	NA
Dand5	219.063972835873	0.182953870392982	0.174608395275786	1.04779538294258	0.294732890181903	0.647054776217146
Mir22hg	63.1336093177146	0.537167531891778	0.449067248639552	1.19618505584437	0.231624351303172	0.588924833432051
AU019990	32.4934869561228	-0.463444703941233	0.482162026135953	-0.961180430684844	0.336461454160199	NA
Mrps12	93.7617550613187	0.58856624049771	0.360226332265931	1.63387900266883	0.102284259457896	0.443473659495046
Exoc1	669.034172295972	-0.458540311234415	0.233811560912303	-1.9611532870541	0.0498611441944735	0.349963839683768
Gm10649	31.2593249395886	1.06930600279095	1.51375443763207	0.706393306739792	0.479943582116324	NA
Nkx6-2	12.4773875889921	1.10099024061555	0.859688353647137	1.28068530409272	0.200304223678648	NA
Lrrc75a	898.927952102994	0.452217596395529	0.415826928344112	1.08751397653906	0.276809725149663	0.630976028763565
Slc23a2	2302.73418655533	0.0204260772828786	0.245749577951816	0.0831174460323327	0.933758153917845	0.976770544875287
Atg13	699.306667348505	-0.0289415228706374	0.225824007406894	-0.128159637245698	0.898022641408889	0.964180829298088
Setd2	1321.69429839891	-0.178568140844287	0.1895091976697	-0.942266354562472	0.346056289305325	0.686031308265847
Nhsl1	728.783079001754	-0.0399552798889206	0.236861205528699	-0.16868646682658	0.866043264137847	0.951839366399888
Cops7a	245.226070337931	0.246873987202237	0.233088272052015	1.05914375283174	0.289534316568739	0.64324875726658
Cops6	65.7901517740474	0.354715697827445	0.360941414542921	0.982751448116976	0.325729782798524	0.671833349163161
Rpl21	2909.45641366701	0.0619975831524495	0.374090933709346	0.165728643936127	0.868370503163604	0.953150048516766
Derl3	29.0285512384366	0.602920764173666	0.633747931226744	0.951357368546504	0.34142299377946	NA
Kctd18	231.088732932739	0.024928379495398	0.259358920794593	0.0961153733175066	0.923428941694282	0.972637636713408
D330050G23Rik	5.20270995685433	0.0856762105088939	0.987769276925284	0.0867370675625646	0.930880511780179	NA
Inppl1	120.015563842593	0.117560445005218	0.383690412686649	0.306394012250775	0.759304666816974	0.90972959895215
Trp63	16.454372195266	1.41666329576708	1.33382576579234	1.06210521051491	0.288187924928246	NA
Mocs2	105.160827829665	0.131491784160843	0.253076787819678	0.519572677105944	0.603361445836477	0.842434191446946
Rnf34	189.415976060745	0.137928022074759	0.288753922321923	0.477666315198956	0.632887722993138	0.856927422005557
Ttc39a	80.6939814529818	-0.0538563774163995	0.279785231113201	-0.192491852418791	0.84735694940542	0.946084765139167
Tmc7	149.428170855132	0.0359406071268059	0.395486192680064	0.0908770212260752	0.927590309031317	0.97489313934379
Nkd2	53.910893549747	0.308081325818594	0.382913807313493	0.804570950261833	0.421067311265363	0.738546876259011
Matn2	574.963793702158	0.257024130823723	0.235055646131121	1.09346078281543	0.274191538712209	0.628218271056408
Tmub1	3.85635529517508	-0.171581408073417	1.2048259976316	-0.142411774323185	0.886754762612264	NA
Folh1	7.1910822148653	-0.0413300082737739	1.11023181457942	-0.0372264672395742	0.970304435429047	NA
Stk32b	16.7310904062508	1.73033196208669	1.00908630439864	1.71475121061906	0.086390850119863	NA
Sdf2l1	8.27327338576472	-0.205516604535644	0.80413361050237	-0.255575195280359	0.798278873713251	NA
Ulk2	79.1152653377928	-0.464402824761331	0.351754594299237	-1.3202466500445	0.18675268133446	0.542959950779135
Rhbg	15.4004519072339	1.14251820359964	0.781626345747692	1.4617191575173	0.143818185272284	NA
Gm19277	1.22438315505818	1.7595654935205	2.55761596901605	0.687970952182252	0.491471073847234	NA
Ralgps2	1215.84146401453	-0.198565050820559	0.240502689800443	-0.825625072989073	0.40901680757346	0.728145037668566
Vmn2r95	2.17763187602919	0.253716294535331	2.62616248720116	0.0966110420706411	0.923035287214171	NA
Tiam1	1180.74514429395	-0.0950885368298131	0.351281302638326	-0.270690572244076	0.786629028457895	0.923666407141805
Ypel1	162.528465136878	-0.526194982548024	0.273930779891524	-1.92090491895944	0.0547436955237338	0.360152354160746
Klhl22	911.971966919949	-0.618059336912549	0.778698790845198	-0.793707842080644	0.427365533831976	0.742508519785997
Ndrg2	77.5499434604833	0.163510863380187	0.40648975883968	0.402250880432822	0.687499400179559	0.880480067912122
Man2c1	275.662173861389	-0.0884373590166418	0.217954352318015	-0.405760922303602	0.684918274019024	0.879772396922089
Setd6	176.577772848666	0.58010884152457	0.256429406583697	2.26225552386179	0.0236816206122237	0.270860115369479
Sis	3.18141490527296	0.841048337432077	1.56723322002872	0.536645297383796	0.591512648574809	NA
Porcn	59.0551437848365	0.637864129778683	0.570429952274915	1.11821640367031	0.263474580041172	0.621677030889749
Gm12250	9.9644643161274	0.384266953698547	0.777166030404106	0.494446409988788	0.620990944564852	NA
Satb2	534.323672089472	-0.310440475920632	0.228366609518426	-1.35939521357908	0.174021387021167	0.530955558086905
Mark3	1302.37615933894	-0.353601784363895	0.206889519477948	-1.70913338315131	0.0874262451131508	0.421257906506158
Itgb3	54.343447694065	0.0163669015696262	0.451236661875792	0.036271214093263	0.971066102656381	0.989815048712996
Zkscan3	555.943298566274	-0.0282197666050964	0.172677093428256	-0.163425073035649	0.870183762828584	0.953684364230699
Ripk4	45.7412101317286	0.107428377697164	0.619263375330113	0.173477686517303	0.862275965540788	0.94998165499892
Pde1a	58.7477934090577	0.260540082303885	0.622200314008791	0.418739875949666	0.675406249654866	0.876807019699712
Enpp4	65.6477270049377	0.0580402941438192	0.45862522532412	0.126552773242686	0.899294377789272	0.964352001378722
Gimap8	3.0287221200879	1.25905482131016	1.94850623871997	0.646164121156352	0.51817307270889	NA
Igsf1	8.25196130805067	0.125715250904444	0.791818946294115	0.158767672196806	0.873851919545769	NA
Fbf1	170.227215913211	-0.202969347922382	0.295915959141183	-0.685901999038666	0.492774909528176	0.783061175840372
Atraid	83.8371280666942	0.357003147461546	0.327679295363143	1.08948948717039	0.275938088318867	0.630001809227376
Dock9	1136.2736210185	-0.26549065184328	0.191531903910732	-1.3861432295218	0.165703172378769	0.518498083350813
Wdr76	848.53913783994	-0.219979375261541	0.189049320984411	-1.16360838598135	0.244582751393448	0.601327443982819
Crtac1	144.67897753238	-0.0839959354281559	0.350498693082838	-0.239646929035208	0.810603980540378	0.933755440687074
Paqr7	38.0998913028379	0.216345145793784	0.425565335414844	0.508371166046428	0.611193070005714	0.845965049593684
Phf23	97.8327566593002	0.226057620916627	0.281015228665434	0.804431923459075	0.421147570682791	0.738546876259011
Ms4a8a	1.8275599285695	1.16753355653722	2.28264352354491	0.511483087260185	0.609012828178409	NA
Tpm1	299.725630497711	0.012829705821297	0.21152753617748	0.0606526509651792	0.951635841266494	0.983100184196358
Gramd4	84.2928205923095	-0.0836439793736148	0.363554099137561	-0.230072992085741	0.818035051168516	0.935947136945024
Polk	636.531708653267	-0.0969207471312196	0.159880098926114	-0.606208951471877	0.544376009373946	0.812609247237451
Syne1	391.518516555289	-0.292484170297718	0.221251005804877	-1.32195634200037	0.186182689151156	0.542959950779135
Dbi	385.067512867645	0.252177874251843	0.216105897305895	1.1669180591351	0.24324346214562	0.600570565086489
Daxx	56.8063428725205	0.366552693731971	0.407327920327431	0.899895822111377	0.368175693691605	0.701213752120132
Cyp1a1	6.68773456262028	1.03191005381397	1.05666137065426	0.976575923443698	0.328779143495193	NA
Cyp46a1	4.05442152848958	-0.0717428530500915	1.09297982447699	-0.0656396865188447	0.947664691955829	NA
Eif4ebp3	36.1292713500822	-0.0778416403888208	0.439063195242763	-0.17729028812306	0.859280378914036	0.948820261300458
Mprip	608.76852640255	-0.282156505416269	0.204820682038713	-1.37757819477888	0.168333557059014	0.523362556136193
Grin3a	54.4445472206241	-0.019034983183088	0.378243358645711	-0.0503246990277429	0.959863641725143	0.985992394169305
Epc1	1018.15324543836	0.112541166309484	0.198507660908051	0.566936136341927	0.570757571777064	0.826692199059533
Dnm1l	1681.8926166614	-0.600999783547182	0.205481985506736	-2.92482955167611	0.00344644940031275	0.131443410046803
Exoc3l4	1.47233296727072	3.32630236242798	2.58076873686879	1.28888044670897	0.197439652782283	NA
Klk1	10.5279637335148	0.1000583955782	0.706346956930676	0.141656157213431	0.887351607093868	NA
Rfc1	1655.3140898526	-0.219863837672735	0.14915704485703	-1.4740425964022	0.140470122610079	0.48901785892139
Rbp4	1.40509765957762	0.579525275478736	1.71880116438512	0.337168305146019	0.735990028641483	NA
Rbp1	7.90163697996215	-0.903464947599317	0.743525757802517	-1.21510914466433	0.224324466253229	NA
Zfp850	453.193606499326	-0.166838627875564	0.168877361836025	-0.987927724957942	0.323188046052292	0.670591730792336
Tnip1	1246.16117728722	0.125067042199212	0.375256765658401	0.333283910230845	0.738919983570664	0.902614194441847
Smarcd1	223.420387842872	0.217511331167417	0.28681778072256	0.75836069374589	0.448235081904562	0.756468210113254
Kis2	116.257329532534	0.902447978765141	0.402968430246776	2.23950044476806	0.0251233724138018	0.276631624281653
Lpcat1	941.599447912834	-0.0450147877244547	0.251970930195771	-0.178650718515347	0.858211967444697	0.948820261300458
Dnm1	4.30750825524604	1.24908677308254	1.17377232178091	1.06416444646382	0.287254210039813	NA
Secisbp2l	315.559441798003	-0.184474535936832	0.177549496983128	-1.03900342761524	0.298803142163733	0.650368352344271
Rragd	386.413407468324	0.320355870267102	0.286153649738163	1.11952397098634	0.262916670355081	0.621133080625872
Lrp8	305.497492418398	0.343017506127005	0.314486399711431	1.09072286255226	0.275394847441747	0.629120990102805
Hsf4	4.17915921237554	-1.32867957369061	1.06366024561385	-1.24915787646441	0.211607335453301	NA
Ampd3	165.760751374401	0.464873942212294	0.439065271721314	1.05878094250042	0.289699554792928	0.64324875726658
Mgst2	6.05447994633069	1.21077120254391	1.28680084112631	0.940915768662494	0.346748026116324	NA
Sh3bp1	140.381756747725	0.304312721762125	0.370037891634326	0.822382595517674	0.410859181719323	0.730485509878938
Usf1	270.06963087275	0.26095745801406	0.217944716262062	1.19735620339737	0.231167746586633	0.588407685585386
Wdr44	8.60843448642835	0.1895572182325	0.823661364553914	0.230139747219007	0.817983179882886	NA
Adamts10	32.4800653209832	0.190042092475451	0.452832567550145	0.419674082859348	0.674723560720272	NA
Col26a1	66.2583422252694	0.43886953870136	0.547204254936469	0.802021429369758	0.422540562412024	0.738963317129513
C2cd6	10.2655701402939	0.416402608000308	1.13256335400201	0.367663854325599	0.713123895608956	NA
Itpa	481.609098039261	0.499101929773578	0.198071261372896	2.51980992252051	0.0117418221701189	0.21885562100667
Rint1	366.021479705001	-0.367362489686208	0.283597388924338	-1.2953662622903	0.195193910704501	0.551957783433531
Vasp	686.964991648144	0.372235434308701	0.235537621483237	1.58036508972386	0.11402328153551	0.460232484880997
Pla2g4a	15.7970926687128	0.204664021841988	0.769359912997584	0.266018567362804	0.790224909394539	NA
Igfbp7	51.4167878362431	-0.255332313629207	0.403500175957214	-0.632793562043655	0.526868461480254	0.804008228918972
Rgl2	61.1099275747178	-0.243623866770096	0.444768867942473	-0.547753865726066	0.583860920171591	0.832489667640545
Ptpra	476.405593280751	-0.390798150330197	0.182420862688859	-2.14228868655638	0.0321702586644086	0.302694172174247
Rabggta	208.849033648881	0.527331077437238	0.280536987520178	1.87972032528976	0.0601462040083603	0.370162443076859
Ccdc186	430.454502377953	0.00690535058749491	0.153377531122153	0.0450219177279319	0.964089838845067	0.987325696838229
Slc16a11	2.03921080075012	-0.765147470732032	1.59135839432517	-0.480814047583858	0.63064866537895	NA
Timm10b	39.4309695309996	-0.173316319825028	0.378695189900512	-0.457667074859231	0.647191646173825	0.861719880299928
Arvcf	259.216956896863	0.371716418171146	0.312432054504005	1.18975122050539	0.234144187061259	0.591961135346901
Kcnj15	1.88825423770712	-0.880104966661912	2.01010545460334	-0.437840196217758	0.661502130195702	NA
Palld	867.289302742788	0.482016562200174	0.245476191667238	1.96359801301458	0.0495767280180575	0.349963839683768
Csde1	1765.53949139263	-0.0904651531121762	0.179556304331499	-0.503826103176854	0.614383582796473	0.848255699345218
Dctn6	475.153550852861	0.165771311611112	0.165033628465878	1.00446989593631	0.3151521744981	0.663515051650454
Fgd4	740.036757202522	-0.543683032861431	0.252621788946765	-2.15216207251229	0.0313845916739404	0.299775997299126
Tpk1	2077.80626129578	-0.266270900577328	0.316957466418092	-0.840084013752482	0.400861282712001	0.722786559404314
Mgme1	470.042782534655	0.0420849667572255	0.162705847919668	0.258656755705571	0.79590008820766	0.9278772156163
St7	685.242859276082	-0.370753385141969	0.254780612498187	-1.45518680368432	0.145617553188877	0.492919557019959
Azin2	165.778945635932	-0.123963133371981	0.378077465132085	-0.327877603942021	0.743004207981502	0.903423655200562
Rgs21	4.16541662394122	1.42838694645874	2.2369639737474	0.638538198747066	0.523123396588165	NA
Ddit3	226.160135643438	0.320571626681966	0.18503381484939	1.73250293165549	0.0831840555699764	0.412018870943056
Ltbp1	269.326607201955	-0.635537282903363	0.257682160838742	-2.46636119797631	0.0136493617822605	0.228562828469509
Cc2d2a	282.528298458622	-0.241744285657799	0.27838756597854	-0.868373143060688	0.385190092480603	0.714324661899053
Dmp1	3.35171733472286	1.06853714392805	2.20623742251934	0.484325545846225	0.628154848922136	NA
Gpr135	8.17123165600066	0.228076663860216	0.855799731950505	0.266507052228672	0.789848728855053	NA
Ffar4	4.7331430880345	0.691232905375378	1.154684757917	0.598633437079683	0.549417353468483	NA
Aida	367.423330370871	-0.329694505644122	0.208996045891732	-1.57751551823577	0.114676954268309	0.460348973575642
A730020M07Rik	1.16411465573674	0.263242717553296	1.79461566256985	0.146684732025763	0.88338087031716	NA
Homer3	235.950790917512	-0.0980769842995773	0.223222674782883	-0.439368376868397	0.660394636401717	0.869358717395554
Hint3	65.060165487329	-0.269005238988116	0.362624932790145	-0.741827752764568	0.458191703413828	0.761912399339288
Etfdh	150.266848188358	-0.421630480201751	0.266479564143112	-1.58222444395517	0.113598342032626	0.459929517024424
Alg6	562.390771839197	-0.359540405255435	0.195725364479594	-1.83696377938241	0.0662152426558222	0.384831212333214
Slc44a5	26.1671663953997	0.942271125182498	0.959744339441997	0.981793886620203	0.326201400543378	NA
Tspan2	55.8434227232457	-0.227567125024305	0.368585769168078	-0.617406161767825	0.536966858787021	0.809922776883988
Rufy3	812.250107417294	-0.294907188543792	0.178756871739938	-1.64976700293141	0.0989906000836641	0.438164743261495
Als2	751.592917961303	-0.205683357368179	0.17625954291826	-1.16693458954199	0.243236785927676	0.600570565086489
Vgll1	2.64308967862453	0.389856376960408	1.26450642937031	0.308307152818943	0.757848623809835	NA
Nus1	627.569004720108	-0.0382005013188095	0.163727283574836	-0.233317871552843	0.81551458202842	0.935775207241761
Cttnbp2nl	182.29893705069	0.0182869972776023	0.280754380626732	0.0651352161871168	0.948066341492151	0.981306605207991
Adamts18	15.1569008912855	0.330517229283063	1.05100649268312	0.314476867254439	0.753158883184136	NA
Asb18	13.5490968349836	0.26860042930771	0.662234930939863	0.405596891312429	0.6850388133791	NA
Mettl18	3.8618576536367	0.961686099772446	1.26699488220876	0.759029190469922	0.447835095272014	NA
Zfp819	433.454365887752	0.165083822385343	0.297018109626318	0.555803895570665	0.578344922148287	0.830339845229293
Tm4sf1	1.83816355209752	2.36958210646417	2.14789716756247	1.10321021986042	0.269935884199717	NA
Ubap1	14.3041972231112	-0.64840783463619	0.536231444303677	-1.20919398055476	0.226588329755203	NA
1700049E22Rik	2.28311910506173	0.251289596268747	1.47367027761463	0.170519552498202	0.864601558869384	NA
Iqch	19.3082090715179	0.0102058646626231	0.908456805393833	0.0112342872022392	0.991036524235636	NA
Slc2a4rg-ps	27.887161665006	-0.35501427137582	0.404599543773567	-0.877446049653735	0.380244410225083	NA
Retreg1	355.9353177371	-0.0474833147980403	0.281920231999808	-0.168428191411508	0.866246431355833	0.951965033310138
Fhl1	450.218387216521	-0.372801438629636	0.236719215499642	-1.57486766692246	0.115286993261046	0.460561258307153
Hnrnpf	2815.71042848618	0.0472868038402452	0.126098854868717	0.374997884710977	0.707662039817173	0.886878146588433
Sfxn4	107.73852568538	-0.203973319593611	0.225163329979406	-0.905890491192623	0.364993817779479	0.698314873957082
Sfxn3	64.7044274504033	0.754183638867539	0.50924572250701	1.48098178450022	0.138611427545369	0.486987923314018
Camsap2	435.837556388265	-0.266100567521939	0.162067738251255	-1.64190955209975	0.100608749980198	0.440343538687421
Psmc5	286.669121576599	0.22588060477589	0.231914400426751	0.973982660672396	0.330065148638227	0.67508361126782
Fli1	7.1506421979883	0.827917086692055	1.32078173987074	0.626838683258203	0.530764983748634	NA
Peg12	3.05550993977522	1.35783101636257	1.35186615195394	1.00441231877875	0.315179914725079	NA
Mlip	25.9803222722308	0.123136428862796	1.57539368940286	0.0781623220221669	0.93769893296022	NA
Cldn10	17.8680207826781	0.0127230473293247	0.662562771215579	0.0192027802980572	0.984679339655483	NA
Rad18	1170.43012379933	-0.51768544470482	0.225884248727374	-2.29181736938917	0.0219161839579313	0.264811858614264
Mrpl53	44.7274188042218	0.0240784717300932	0.490006185908713	0.0491391178775424	0.960808429488317	0.986293461996548
Tspan11	2.1448331741095	0.675364020500073	1.41114685478628	0.47859230115519	0.632228696411112	NA
Nadsyn1	136.435493584365	-0.171597808278026	0.233954160882053	-0.733467648667023	0.463273252399102	0.765203715304492
Lrrc40	591.26879016528	-0.438227861041909	0.220438752218056	-1.98798013794062	0.0468138866981568	0.343938110621443
Spag16	106.435530775673	0.21649459078584	1.1062535239158	0.195700701607273	0.844844435226514	0.945325570403806
4933439C10Rik	25.614529130385	0.108623571327914	0.472699042797607	0.229794354321175	0.818251571943375	NA
Pdcd4	57.2334409917253	0.0553929863266848	0.377956694386793	0.146559082427567	0.883480052334501	0.958789648117254
Pik3c2g	23.6371770298447	0.544162128130794	1.12874757383703	0.482093730027685	0.62973936371124	NA
Zeb2	10.4684659999394	-0.319804884737683	0.644438269797945	-0.496253713855252	0.619715418286289	NA
BC031181	73.4511876468789	-0.0315840336805267	0.319601756647041	-0.098823091624641	0.9212787337703	0.971471001030984
Cyp39a1	158.860571112913	-0.273346457318529	0.305939229251011	-0.893466516169652	0.371607395671242	0.703811219445074
Rpap3	260.623344061681	0.174248661517985	0.205742454690625	0.846926132868407	0.397036295300442	0.720194408681388
Pmfbp1	15.3752058681683	1.14159346903777	0.759885182343582	1.5023236346272	0.133013547672304	NA
Armcx3	7.5386384574327	0.069088273909685	0.75798425583749	0.0911473732833012	0.927375490837638	NA
Ccdc153	1.40468764058512	3.26700097764284	2.42366309183034	1.34796003151396	0.177671238146007	NA
Lama1	1605.40023788061	0.480221294588363	0.71028651025298	0.676095192089914	0.498980209034927	0.786543896954102
Fanca	818.723163677273	0.00899820075575999	0.212373576732562	0.0423696812673229	0.966203997480075	0.988148510448894
Naa30	267.090298933329	-0.664075563189995	0.313099124830468	-2.12097546918909	0.0339238668335727	0.308731953240665
Ovch2	1.37175837640716	3.23929941602905	2.2327982503712	1.45078016587057	0.146841084311626	NA
Rap1gap	98.1812462974385	0.53243810919682	0.376430160010218	1.41444062075782	0.157232570363774	0.507335126361544
Chchd6	418.939411088243	-0.3788172683959	0.303403531565397	-1.24855919257568	0.211826345710063	0.569958058492278
Olfr78	1.04026869831461	2.84934896594891	3.48598288746084	0.817373193711902	0.413715189964657	NA
Zfp57	57.6905385795046	-0.23753157407494	0.408330656277993	-0.581713791073349	0.560759480604669	0.821627235307024
Rapgef4	58.41269137441	1.42717266762466	0.496677196629501	2.8734410947585	0.00406026786750051	0.140305846828109
Zbed4	43.3981381506151	0.0856004158956703	0.363955752668404	0.235194567658503	0.814057722136351	0.934982313336716
Gtf2h3	257.773757598996	0.0327598635197593	0.184640129486653	0.177425479557668	0.859174195008866	0.948820261300458
Fcgrt	20.5999505671192	-0.688900692539129	0.760662992024107	-0.905658221528538	0.365116782082818	NA
Mapk1	2173.03062130297	-0.452494000625109	0.162371863423299	-2.78677592955542	0.00532352747326265	0.153366247126225
Ahcyl1	89.9522747148109	-0.441336821549258	0.309206436691382	-1.42732093895495	0.153487407814532	0.502727551817951
Cox7b2	227.560392173739	0.154713776052931	0.526988189994883	0.293581106731127	0.769078014546011	0.914413416657346
Rgs17	20.5260630441832	0.577782810696773	0.623402470121106	0.926821497169444	0.354019221571313	NA
Mzf1	39.813948713166	-0.0576987482952546	0.411679664211846	-0.140154477646395	0.888537938382222	0.961934447161831
Cdk2ap1	138.024498938584	0.0867046908183426	0.326501337415962	0.26555692391508	0.790580464381111	0.925244070628909
Adam34	2.70904044630076	0.696803830620108	2.28004751755186	0.305609345970246	0.759902103684597	NA
Srcin1	259.444072344851	0.0654550296085012	0.276942481877746	0.236348822920551	0.813162004640006	0.934752676308879
Nphs1	228.207975063011	-0.84102719041889	0.422523760712411	-1.99048495876503	0.0465375392792046	0.342984908241892
Tsnaxip1	47.3466649216999	-0.078729070165605	0.350765290479054	-0.224449431863916	0.822407610614564	0.938068640436416
Phyh	285.146256601028	0.173428107085838	0.197120140178152	0.879809170839153	0.37896269572224	0.710025036722945
Vdac1	1783.33720786068	-0.14111494806976	0.218093579831766	-0.647038524373867	0.517607010710466	0.798310910669487
Grb2	50.2026542253431	-0.552365129156174	0.360680170567019	-1.53145410874074	0.125657200032473	0.471251207315864
Pax7	8.733201926535	0.0688001902333712	0.780377541606077	0.0881626989056799	0.929747363796594	NA
Smarcd3	19.7978715091662	0.669704912424853	0.537192053491264	1.24667687854348	0.212516000049895	NA
Khdc3	54.5516809880074	0.78937171977116	0.605558962045239	1.30354229603853	0.192389686248107	0.549780297147154
Rab5a	703.299477876674	0.0834721829222965	0.168764914153775	0.494606259487315	0.620878082857889	0.851869211879145
Slc25a23	37.3753720467724	-0.453215166695135	0.369447981419011	-1.22673607514212	0.219921804061072	0.580316598310074
Cd68	21.567948848229	0.196916182055329	0.469579690832465	0.41934561033983	0.674963567595074	NA
Sh3kbp1	171.215737585773	0.0945920845913094	0.244566702117365	0.386774175602677	0.698923397056575	0.883629018889328
Pan3	1706.77444903262	-0.479624187338053	0.203019885581921	-2.36244930373837	0.0181546243161341	0.249111851846822
4930550C14Rik	39.5103243681476	0.536137956224916	0.354553974646619	1.51214764059345	0.130496307563318	0.477802845287352
Cobll1	75.3691082117933	-0.445115260194959	0.31118968339589	-1.43036637763049	0.152611892902704	0.501389098559329
Prl3c1	1.29686967767752	0.803304768689382	2.90779956640936	0.276258645186239	0.7823494167007	NA
Dguok	228.268978070065	-0.33012658775346	0.227641184325116	-1.4502058963196	0.147001111308742	0.494479256087819
Rpl3	3712.13120351545	0.513206437236661	0.262440433095479	1.95551589053334	0.0505222096426122	0.351588649831088
Cntn6	28.9690268308986	1.49579960657944	1.76337089319986	0.848261481658642	0.396292363921345	NA
Ap1ar	487.430837173194	-0.361920470605157	0.216589630645078	-1.6709962962088	0.0947224093886873	0.432610252165562
Barhl1	31.6467114308479	-0.148552238509181	0.435815855979125	-0.340860105182351	0.73320889957878	NA
Fmn2	986.397475915703	-0.0931972731143473	0.277412488127717	-0.335951974416669	0.736907082529207	0.90122483207412
Srfbp1	1075.07086717627	-0.0569085116450635	0.155596497200349	-0.365744169496225	0.714555983752611	0.889859671100791
Ccdc30	134.673527303543	-0.538184838017002	0.275631352079759	-1.95255305304046	0.0508725786900823	0.352197303502333
Myl12a	288.567728643975	0.167834206573009	0.251906050676188	0.666257146751709	0.505246751445576	0.790510259432766
Stard3nl	520.161654772482	-0.0870948773168808	0.175034055304241	-0.497588181714091	0.618774335360327	0.851162180985319
Xaf1	24.241336790016	0.31342882820798	0.638024091442892	0.491249205808452	0.623250200616222	NA
Kansl2	1385.64884501359	-0.0386665673452451	0.180975218031548	-0.213656697120292	0.830814782211101	0.939719474507268
Otub1	237.909074445293	0.334917387339963	0.232844996581921	1.43837055662105	0.150328942142204	0.498939384620007
C2cd5	41.0869065424454	-0.0943662460573039	0.397228925299285	-0.237561365870336	0.812221318283007	0.93426809788977
Capza1	794.098756029599	-0.264900859948343	0.216703561351466	-1.22241119756545	0.221552166875012	0.58101342029231
Asap1	2063.56917179336	-0.236043455523369	0.221274617947159	-1.0667443817697	0.286087279940268	0.63928218914092
Alyref	80.483623954501	-0.0983709617500019	0.25665071227123	-0.383287312470198	0.701506745477573	0.884892630800747
Prkacb	690.512336642083	-0.616285582749206	0.218417690703324	-2.82159188097225	0.00477859466720051	0.148932360298954
Scyl2	435.891734951149	-0.223209305735186	0.212799657848698	-1.04891759691592	0.294216045833355	0.64693511034695
Gm12505	3.33897940011289	0.0142449614902598	1.12695101182677	0.012640266826833	0.989914794818028	NA
Rgs19	23.1368769809141	-0.24860975504729	0.506093545406062	-0.491232811214415	0.623261794775163	NA
Ctbp1	84.5472087770501	0.206619435135953	0.300838552820398	0.68681169085169	0.492201401666361	0.783061175840372
Txndc16	158.830861481324	-0.459646404729259	0.271856594636989	-1.69076790409674	0.0908811394521174	0.427036836522311
Mfap2	8.53919138657906	0.087719544540293	0.980238717076086	0.0894879410618957	0.928694136771633	NA
Ncor2	1232.03501375042	0.376037406166862	0.364176306712587	1.03256966264869	0.301805331459293	0.653190129087627
Avpr1b	4.16897839154373	1.19256849014446	1.30161029243977	0.916225460931999	0.359548653981726	NA
Gm20556	2.43839329738374	1.94125692801298	1.6353824405241	1.18703544804532	0.235213638501323	NA
Ckm	1.28799570894857	1.78992171433605	2.20658119326919	0.811174191004579	0.417265644772814	NA
Ncan	3.69734816046311	-0.103373097330402	1.34967981486271	-0.0765908300561766	0.938949054080364	NA
A830082K12Rik	4.66770714712689	0.0963829273487817	1.1191998150228	0.0861177120073221	0.931372843784809	NA
Ablim2	767.520276774918	0.779382085519999	0.273585195893218	2.84877287667347	0.00438881989994903	0.14249949118847
Fgf1	20.1417598364819	-0.477145088108163	0.558168924830148	-0.854839936231418	0.392639765914215	NA
Armt1	456.992953222751	-0.0575381717139124	0.158519801584869	-0.362971509796568	0.716626166923693	0.891060298008917
Ncbp3	19.2041613880369	-0.332805118848782	0.515772772327509	-0.645255307578459	0.518761749974888	NA
Slc15a3	3.44054889212992	-0.649612427077751	1.10879699952581	-0.585871378940928	0.557961952106929	NA
Ccnc	397.585152781612	-0.36099722786503	0.229279120714046	-1.57448801592039	0.115374669937688	0.460561258307153
Atp2a3	64.2620728605201	0.370898290883997	0.422425566243518	0.878020462118959	0.379932614411867	0.710390243117739
2810004N23Rik	1137.5810144527	0.16679235144757	0.183208630113077	0.910395713043785	0.362613857763464	0.697216727972123
Rwdd1	399.45479087704	-0.0435043938040152	0.208543376840951	-0.208610767040541	0.834752104621044	0.941378703099046
Grtp1	1061.57706648918	0.365307515900633	0.164212893903613	2.22459702899491	0.0261083022726361	0.281491625207083
Podxl	118.324063576972	0.257437919219105	0.428290083898676	0.601083071724839	0.547784657831923	0.814570303591608
A330076C08Rik	17.3982261785433	0.118704078736612	0.766047573565897	0.154956536425085	0.876855582247923	NA
4930532M18Rik	1.62731142766145	3.48935852967735	2.80472846366804	1.24409851965276	0.213463305822025	NA
Zfp617	178.994455986412	0.882510048415713	0.293155398329397	3.01038307138422	0.00260918388270048	0.120220596705625
C1ql1	17.3774815012853	-1.14605279529128	0.622726480627099	-1.84037909249849	0.0657126007820235	NA
Bpnt1	11.0847568550358	0.0540664725769089	0.658420874767353	0.0821153682225109	0.934554972321994	NA
Ube3a	739.461296586879	-0.689578959584916	0.296211873963758	-2.32799229266983	0.0199125129283257	0.253466953620235
Ubb	566.518610804903	0.379309088654147	0.387564587780659	0.978699036530179	0.32772870828256	0.673235301258232
Tyr	5.37368628567638	3.22995027169306	1.97083364891555	1.63887513970057	0.101239266179836	NA
Med21	139.330191079285	0.244615547459855	0.327006158384091	0.748045690236015	0.454432598679861	0.761080506337251
Ftsj3	544.155957133058	-0.36300363120073	0.225840635191614	-1.60734418273638	0.107978887157023	0.452035052211646
Gdpd3	23.2671492208573	0.149193474986464	0.559737397648478	0.266541909854949	0.789821886986106	NA
Tjap1	808.690502640038	0.00538319443344854	0.174370649963097	0.0308721360767297	0.975371511516866	0.990861064727421
Stau2	459.841537295042	-0.760755733557874	0.232984706541852	-3.26526038918875	0.00109363489980741	0.0825386283185631
Paqr5	27.5874280304218	0.689830735824338	0.603624936312223	1.14281351602003	0.253116025840577	NA
Clasp1	1520.18814495763	-0.0723474779181914	0.195489184321592	-0.370084299902625	0.711319679804459	0.888102250076299
Rbm10	527.195703930467	-0.00616660988355355	0.172208467979784	-0.0358089817295016	0.971434671277106	0.98985746857102
Slc41a3	54.5174200795143	0.295365210267054	0.456286611466985	0.64732385926784	0.517422362868357	0.798310910669487
Flot2	286.203309120169	0.0281751130151428	0.261849179249665	0.107600539730082	0.914312568835535	0.968632641381023
Ccnyl1	405.40744547662	-0.436163100405451	0.231461380160781	-1.88438822970155	0.0595124807745083	0.369560200985651
Ecm1	41.8021137516537	0.729858425479577	0.478236237985909	1.52614621709424	0.126973454200537	0.473271394891258
Cd82	9.83493075000268	0.31231531831471	0.778616386009983	0.401115779126058	0.688334884045022	NA
Anks1	836.224144635229	-0.11063201688095	0.255477507557648	-0.433040144858881	0.664985605394796	0.871881813371865
Syt6	6.08920619070878	1.19434386284708	1.11355609958982	1.07254934285486	0.283473363741246	NA
Dnmt3a	284.56360024332	0.239363202246041	0.238746144083066	1.00258457855035	0.316061339547946	0.663515051650454
Mpv17l	349.52455128191	-0.277206484718762	0.182474898501874	-1.51914858972186	0.128725098461691	0.475211965866509
Pde4dip	436.420253259722	-0.36089018290886	0.20477230537362	-1.76239742112779	0.0780021740616126	0.405407170766607
Pomgnt2	87.422169914663	-0.353619844847597	0.36664916713459	-0.964463788670737	0.334813454736128	0.677913431779157
Ankrd10	3617.29654672863	-0.186794112538709	0.204365479470294	-0.914019887423603	0.360706395834926	0.697216727972123
4930504C09Rik	2.73078705083523	-1.25396575432623	1.75938836892938	-0.712728227872332	0.47601394556877	NA
Nsg1	16.3503245853514	-0.635219689271999	0.634305652255624	-1.001441004054	0.316613648723217	NA
Prkar1b	109.701938719723	0.413998159944852	0.309555826512765	1.33739417735618	0.18109400406955	0.538401215915659
Tmem159	47.0396869914231	-0.107974771610151	0.467467053884198	-0.23097835604239	0.817331616787824	0.935828345106967
Thumpd1	257.508471161441	0.167152411207218	0.222126230553525	0.75251090693199	0.451743873240762	0.759306632609982
Brdt	12.8570240895687	-0.182963079198584	0.98863083178243	-0.185067138629203	0.853176375923093	NA
Adgrv1	288.722039598704	-0.513666236071782	0.282102666137013	-1.82084856944352	0.0686298789330045	0.389038635784436
Ctu1	86.8220687772944	0.487874511581805	0.323061541598742	1.51015967164476	0.131002686330115	0.478838945907176
Ube2m	102.294951948687	0.399512101609635	0.260958161046161	1.53094312133417	0.125783450656113	0.471251207315864
Ccdc136	39.9904725432518	-1.28212263007545	0.630835336805913	-2.03242043568323	0.0421111110035954	0.331597925514718
Mrps35	561.612927857707	0.0595635200102153	0.211238879366775	0.28197233477458	0.777964723567846	0.918893101719603
Eva1a	106.51106017684	0.694676251098014	0.33877304139305	2.05056532314813	0.0403092962534869	0.326548371539654
Tmem141	5.2170361316982	1.78106286340341	1.09661692398045	1.62414314830979	0.104345260964576	NA
Rsph6a	9.57030419517371	0.511290194291784	0.777610066379174	0.657514886185221	0.510849902405191	NA
Thy1	13.4585163580685	-1.19562270381242	0.67515142962858	-1.77089561147811	0.0765780622719313	NA
Thrb	89.6570420385829	0.173298826947116	0.481666360405214	0.359790180907224	0.719004046656995	0.892261043078162
Thpo	25.9568444540453	-0.181842223420587	0.588966599713722	-0.308747938353337	0.757513274582855	NA
Adam17	454.307845385361	-0.353551402544845	0.240450238665314	-1.47037243342877	0.141460913166264	0.48951779347848
Prap1	17.1368902001412	0.72716403142945	0.76011926730049	0.956644651321524	0.338746643474273	NA
Patl2	123.371358387458	-0.0909627114248144	0.22271506415897	-0.408426397955222	0.682960656271775	0.879693806687308
Tmem86a	5.50225173497854	-1.69468601168285	1.27788903738923	-1.32616053671229	0.184786527778092	NA
Plce1	626.144808064172	0.119386853199534	0.213547332471598	0.559065064488279	0.576117316213471	0.829092154942898
Aknad1	3.11023881308097	1.81215441992832	1.65568643398265	1.09450339311491	0.273734260034634	NA
Pde2a	32.9069037002632	0.180671637616111	0.467048434828076	0.386837047602178	0.698876848301373	NA
Rhbdf2	238.965207567243	0.279580945318087	0.412320362844334	0.67806727610889	0.497729038023333	0.785826328847625
Mtmr11	1.97760693420019	-0.966658081443477	1.47289165976554	-0.656299514654971	0.511631429775965	NA
Rps27l	258.872849169608	-0.27121305221737	0.372696155149638	-0.727705527599225	0.466793865915405	0.767554858202906
Ppa1	450.292065265079	0.0975538876774839	0.252073869472992	0.387005157977853	0.698752389414158	0.883629018889328
Mfap3l	37.106514396648	-0.411513378127735	0.363552192372358	-1.13192379735742	0.257666472839237	0.614739890787645
Ifi30	85.9985139489353	1.29013295312448	0.480280383174855	2.68620788672683	0.00722681091762123	0.175225639375898
Cpvl	14.7510146179573	-0.311478206592273	0.58020947670887	-0.536837502825833	0.59137986403787	NA
Nipbl	1501.30984543844	-0.364804440514341	0.231493979084112	-1.57587010235714	0.115055742446014	0.460561258307153
Rbm12b1	56.8033668092937	-0.295633340879186	0.367103725088052	-0.805312833064489	0.420639178135802	0.738546876259011
1700029P11Rik	34.794598410642	0.39594897054759	0.49259178740967	0.803807494700056	0.421508160702894	NA
1810012K16Rik	6.90501250469492	3.46210831143452	1.30824464127972	2.64637683365391	0.00813591270144742	NA
Nox4	221.731690948038	-0.45897153171011	0.288293332505838	-1.59202964467039	0.111378043779917	0.456622260997521
Eral1	176.283178132949	-0.0574432539243028	0.236943280410973	-0.242434619055956	0.808443412176879	0.933330547225743
Insm2	2.03882764891808	1.13543829271163	1.62497830603552	0.698740585332346	0.484714165399128	NA
4930526I15Rik	7.19225637018601	-0.0614231527377469	0.919862264123689	-0.0667742934277904	0.946761388594434	NA
1110038B12Rik	1677.5919396412	0.532423100020666	0.23675798186307	2.2488073932333	0.0245247528033436	0.276227396151534
1110020A21Rik	21.1084167450425	0.304508370620076	0.527527061622592	0.577237440072657	0.563779068320235	NA
Angel2	226.287222963784	-0.212909582290998	0.204879609850514	-1.03919361446629	0.298714699648575	0.650368352344271
Cpeb3	268.396682162732	-0.310059590629405	0.18188388657811	-1.70471170625799	0.0882482055061262	0.423157055216624
Armh3	2241.05273091794	-0.578712154652429	0.283021791776884	-2.04476182211668	0.0408783453496268	0.32758735078454
Dhx30	509.466178234799	-0.0906856541057226	0.165452863229087	-0.548105679985475	0.583619340700947	0.832288552800006
Marchf1	269.872281544431	0.100595388390672	0.957714882342276	0.105036885450341	0.916346540234293	0.969400954517737
Efemp2	36.2072574626778	0.253135810355146	0.396844517655875	0.637871506579949	0.523557327069587	0.801337314225188
Mmaa	139.574490892636	0.303363376025376	0.225182954260161	1.34718623362091	0.177920260511404	0.536061690160448
4933406K04Rik	2.28255214502549	0.460836524597817	1.99090824983956	0.231470498268794	0.816949302114097	NA
Npy4r	1.52592917115982	-0.634564809894447	1.68349374858704	-0.376933273691714	0.706223193268292	NA
Cstf2	51.2443365088597	0.352598157935469	0.522933586139763	0.67426948140453	0.500140002921957	0.78673850408345
Hap1	376.299063511213	0.225947750321262	0.369840536274835	0.610932897180735	0.541244004975192	0.811828131745155
Gabra6	1.45637617764046	3.33134916892509	3.27181117376233	1.01819725894948	0.308584221834609	NA
Ormdl2	36.8501097902023	-0.0188774569560535	0.382975726440087	-0.0492915233336772	0.960686974707821	0.986270936674367
Tec	117.469361300151	-0.0132292348702435	0.225202851977954	-0.0587436382534738	0.953156301030385	0.983591559548647
Tom1	885.023913947662	0.238198796711504	0.282627503860975	0.842801190462603	0.399339642106916	0.721728197821509
Sgpl1	722.548793945175	-0.253931519534998	0.245612667712193	-1.03386979955184	0.301197035223174	0.652931304809304
Hvcn1	354.777008641845	-0.0445584721485584	0.232057015171684	-0.192015191247688	0.847730305945745	0.946084765139167
1700109H08Rik	338.22375137394	-0.399616537839282	0.205221004491917	-1.94724969224591	0.0515048067987023	0.352642364505807
Pi4k2b	133.59942163985	-0.636782229910169	0.28041125009246	-2.27088688381869	0.0231538264645938	0.269752746599697
Rtn4ip1	706.858038451039	-0.195801015302347	0.255115921697532	-0.767498218062965	0.44278535225237	0.752433920680628
Sdr42e1	16.3033038637961	0.212545164137487	0.599722454358273	0.354405879908097	0.723034728642413	NA
Ahctf1	1595.46269107454	-0.253758321633192	0.164168868751609	-1.545715235555	0.122173356081455	0.466823734156641
Stk31	35.7707852970706	-0.19752278164645	0.620030516915792	-0.318569451434398	0.750053021588023	NA
Ctrb1	3.41589832344583	3.21371629058819	1.74615143289585	1.8404568069211	0.0657012000177753	NA
C330018D20Rik	58.8262115274407	-0.393738675106661	0.321813026490026	-1.22350135854076	0.221140391377875	0.58101342029231
Ankrd55	19.0667433737843	0.0611614884489873	0.647791123876787	0.0944154468850371	0.924779145777756	NA
Sema3d	32.066100110862	0.814872368230213	0.704231048318651	1.15710940347734	0.247227665263685	NA
Wdr82	1606.75391505774	0.103980734946736	0.151013250222574	0.688553718256393	0.491104154530066	0.7829217091051
Slc6a19	1.60120658054003	2.12332255379868	1.97044801102544	1.0775836469259	0.281219603305351	NA
4933430I17Rik	10.9659211831669	-0.503285467412797	0.740905964021335	-0.679283865770454	0.496958017329977	NA
Dao	2.03319069025666	0.227306203426349	1.94773231548517	0.116702999492889	0.907095413269262	NA
E2f3	2849.16764406713	-0.331322974459161	0.276778206532602	-1.1970703134827	0.231279149745005	0.588407685585386
Zbtb39	158.064395237532	0.172128207036428	0.300429983283597	0.57293950875051	0.56668565251241	0.823337743403237
1810058I24Rik	361.072448632744	0.232086638586057	0.187842038427741	1.23554152482931	0.216629032093298	0.576202884517929
Klkb1	5.55608687844455	0.701992940837448	1.78442476776526	0.393400132927205	0.69402397149604	NA
Hspb1	329.103985672786	0.268319447619422	0.412312625298992	0.650766993673425	0.515196909625322	0.796591296637121
Neb	280.052869311295	-0.197383000105134	0.271642784148131	-0.726627069164103	0.467454441225527	0.768138414450392
Ptger3	29.5224733967259	-0.262189756342318	0.656038287749543	-0.399656180497829	0.689409771101325	NA
Ptcra	2.89949835202849	0.862262444652585	1.36349860880723	0.632389676881944	0.527132277812314	NA
Pstpip1	57.8461983953688	-0.286591900657338	0.380538581254479	-0.7531217983537	0.451376726484951	0.758927577304552
Scn1b	27.7371060712729	0.244570253499347	0.561487718057434	0.435575428694114	0.663144801453964	NA
Slc20a1	2047.75401212409	-0.308593745380142	0.293862137928315	-1.05013101570581	0.293657880553197	0.646757183660619
Csnk1g2	348.874163431452	-0.0167056030909042	0.29042445744356	-0.0575213370043074	0.954129909774662	0.983618552217666
Gm12348	6.70974624500804	0.22965049469637	0.94295962452622	0.243542235238073	0.807585370808984	NA
Zc2hc1c	30.0234792628466	-0.240059741747892	0.53714531508025	-0.446917686905687	0.654934493079215	NA
Aplf	181.903894596119	-0.191966118275951	0.315358024798155	-0.608724380484117	0.54270714400408	0.81213387333192
Fam13c	441.893864563454	0.128926557582661	0.291343275079552	0.442524570191152	0.658109654569403	0.868484320652665
Phospho2	149.531380153916	0.344424671478467	0.293732463709926	1.17257952058919	0.240964465929659	0.599035022593874
Col20a1	42.9620155294813	-0.251565348512306	0.503171212810369	-0.499959739563069	0.617103426345067	0.850173212513188
Fgd6	156.564036560819	-0.141095341990368	0.252676319738268	-0.558403502696729	0.576568881528834	0.829296564668436
Ccdc60	102.199251616103	0.504583222773606	0.455927183065718	1.1067188830039	0.268415488659471	0.62436001740878
Trerf1	1131.72523322124	-0.115866538146286	0.248483103569142	-0.466295440140645	0.641004042206109	0.859779764746291
Ctnnd1	382.460429448435	-0.231557105626571	0.216139207589842	-1.07133318479629	0.28401964373668	0.637474359872919
Stxbp1	64.032247532009	-0.0952521847339796	0.300286212201674	-0.317204656303059	0.751088317010692	0.906067588316488
Zfp275	281.935974440608	-0.0096631834924256	0.236232857456106	-0.0409053321222308	0.96737136658826	0.988681950765438
Acer2	69.4379069882997	-0.220881056273164	0.307217877140001	-0.718972015331344	0.472158162489003	0.770185544504512
Pdzd4	374.189574578273	-0.366990290203453	0.182130834430052	-2.01498165509365	0.0439065712680495	0.336826574287535
Matn4	1.31373585155125	1.03191006305314	1.80951679457636	0.570268298225288	0.568495739105909	NA
Scn1a	14.9874363299903	0.205396361812652	1.02746793633925	0.199905373733078	0.841554587642653	NA
Adh5	497.082772374943	-0.0743647276316112	0.239105215304478	-0.311012570499203	0.755791065347356	0.908266702628351
Tmcc2	90.776710720616	0.441314274150592	0.424178863537873	1.04039666302512	0.298155651408281	0.64988204666604
Hnrnph3	204.19012522299	-0.111031862361193	0.351185615571346	-0.316162899156773	0.751878866634027	0.906411613545962
Il1r1	21.9593994966881	-0.0897438234602462	0.483187220843852	-0.185733023533849	0.852654129853634	NA
Odf2	517.264485436068	-0.21574230657763	0.191432254284181	-1.12699036734614	0.25974655369365	0.618051468902053
Stx8	1419.39786687478	-0.667292962644427	0.192201900995988	-3.47183331271191	0.000516917189082149	0.0629522899476522
S100pbp	508.72697296421	-0.514435265396968	0.299950393250462	-1.71506781445494	0.0863327944369288	0.419053688120747
BC051537	2.15029264088571	-0.167515351613778	1.39930124492285	-0.119713572914754	0.904710048056303	NA
Nt5c3b	149.074184358531	-0.372290580635709	0.322465434812252	-1.1545131367412	0.248289855926025	0.605303332610176
Gpr179	30.7002433240696	-0.102771552292364	0.516715973297215	-0.198893700995092	0.842345896958012	NA
2310057J18Rik	2.22578290706633	1.84831054138575	2.35745577325658	0.784027663362057	0.433023878403156	NA
Gm16157	1.73470123020233	-0.374826222922929	1.47632626225181	-0.253891184155468	0.799579625714754	NA
Gtf2ird1	1697.56452428018	0.111288237031758	0.211689392817431	0.525714753822065	0.599086411259479	0.840007129590018
Zfp37	99.2238158970847	0.448143866170786	0.247432609139188	1.81117544583095	0.0701136977977084	0.391272646908361
Pbx1	450.621772811163	-0.0558545368705537	0.15482865936991	-0.360750632976214	0.718285870193548	0.892089417795613
Lats1	477.112180678089	-0.240840437969443	0.157352324997885	-1.53058073957712	0.125873044879293	0.471251207315864
Lat	17.5937839078207	0.178468174197454	0.547513500753819	0.325961230091565	0.744453688369165	NA
Lasp1	1202.84333657624	-0.117470443797468	0.314806601656732	-0.373151144795746	0.709035955094323	0.887597642474397
Laptm5	383.037461944544	0.116289357187368	0.347087467139383	0.335043377238016	0.73759236500025	0.901754206674387
Ing1	167.101640055256	0.443890193021332	0.210798137865073	2.10575955516958	0.0352252436844819	0.314831095699506
Actn3	8.91858645220073	0.0998919495743338	0.746964351772643	0.133730544620071	0.893615650986908	NA
Slc9b1	512.271152461738	-0.832946380518166	0.384444034412668	-2.16662584396893	0.0302633951442685	0.296329598912913
Nalcn	11.2803087647418	-0.207956698901373	0.802291766449824	-0.259203331752476	0.795478360567791	NA
Bglap	1.76663780681151	1.47469461055917	1.9526357946933	0.755232806121326	0.450109307782768	NA
Cnga1	4.04666517775258	2.83610209837177	2.25432341069551	1.25807241539348	0.208365568282393	NA
Ccr7	3.13334189791392	0.308511705108883	1.20345137030494	0.256355772008229	0.797676135778177	NA
Clk4	522.5777308179	-0.472884036909854	0.309945304172116	-1.52570156909767	0.12708420357323	0.473271394891258
Lta4h	306.943123070108	-0.379457381869758	0.211194702436087	-1.79671827698704	0.0723803558983644	0.397591119509365
Tmem116	137.202277452699	0.819688433920419	0.292015042817954	2.80700756375562	0.00500040675699113	0.150478149118422
Mast2	1161.07798517885	-0.294070860468323	0.210895250983223	-1.39439299413962	0.163198962542733	0.515473999873407
Pigv	186.157748511071	-0.22022240074415	0.23219356835881	-0.948443155857957	0.342903898283312	0.684018116825181
Cabyr	90.0049143918532	-0.031678987872045	0.36865666091229	-0.0859308707284743	0.931521370974461	0.976152785052635
Mtif2	598.215972166118	-0.214845815268209	0.215879950366398	-0.995209675116037	0.319634297161	0.666962765318232
Blcap	23.1429057486057	0.0969739333892811	0.569174724510985	0.170376387448683	0.86471414072341	NA
Sgk1	416.865756753947	0.238920757058458	0.28283045942292	0.844749032851504	0.398250976562477	0.721442818766069
Sertad1	20.8813675082319	0.817530943825629	0.57043011768195	1.43318334443458	0.151805448182931	NA
Bace1	98.1567763564898	-0.24022115821738	0.373671171687741	-0.642867784347359	0.520309894904403	0.799970787022085
Ash2l	4098.07932984581	0.0857860419183177	0.213771283247169	0.401298250238453	0.688200551690862	0.880650186563698
Smarcal1	477.38929528309	-0.0291824377564946	0.191349535725818	-0.152508537038259	0.878785857617557	0.957150176684799
Dusp14	74.4649990000387	0.0756816207747603	0.362010796747089	0.209059015517798	0.834402168597172	0.941095352647431
Npy1r	3.97090804139505	0.248183963846906	1.19865121207674	0.207052695017853	0.835968705384454	NA
Cbx5	1672.49774341258	-0.415621242758532	0.273880886286667	-1.51752555059102	0.129134047578179	0.475577177970909
Bclaf3	2662.54034532005	-0.395131872991281	0.277395108564001	-1.42443706032443	0.154319992514474	0.503731759044097
Zbtb3	13.4377815599533	0.292247487779837	0.630945259989994	0.463189925199647	0.643228237080448	NA
Abcc8	24.9844437980615	-0.00167893815032119	0.612236278445714	-0.00274230425316108	0.997811960517807	NA
Nr6a1	857.581190006458	-0.509164917581018	0.322061959575137	-1.58095329933627	0.113888716140061	0.460232484880997
Fut10	343.204499913439	-0.02867963186046	0.219890717693585	-0.130426750893709	0.896228803202724	0.964180829298088
Tmem200a	86.3764483302008	0.316609024354753	0.484679584455816	0.653233671292822	0.513605645994987	0.795650723927187
Rgs7bp	17.6315112151247	-0.57613949609713	0.674957606713758	-0.85359360405203	0.393330203614765	NA
Ak7	63.194218253324	0.384605885029921	0.489821726272485	0.78519564241617	0.432338869981424	0.745007239323334
Pold3	939.000553816161	-0.287815263250998	0.186403308366629	-1.54404589582126	0.122577214466909	0.4669960922296
Cds2	1386.66174826854	0.131159431603826	0.239033955998215	0.548706275039875	0.583207039150642	0.832254306068899
Armc9	342.19880033118	-0.349520099817205	0.246599766461958	-1.4173577892302	0.156378347223676	0.506669387960858
Asb10	7.66409180020703	0.506565253712213	0.970539397259652	0.521941979009317	0.601710728841821	NA
Ppp1r3c	6.30962348506895	1.05814020335463	1.19111106458975	0.888364011393915	0.374344977459354	NA
Slc22a5	115.291419534428	-0.794732716678795	0.267518404238173	-2.97075903596988	0.00297064763417399	0.126838369304552
1600023N17Rik	4.93059878108942	0.974856216821666	1.02411550230514	0.951900654396303	0.341147367643728	NA
Slc7a7	495.220569999684	-1.13984460068674	0.291967541896606	-3.90401136127107	9.46113363931672e-05	0.0281652692257104
Tcf7l2	857.791879148032	0.234939202636469	0.184861094633179	1.27089587510373	0.203765694072685	0.56166588049819
Bcl2l2	11.4692090984135	-0.00758369679017167	0.726526869390251	-0.0104382881207634	0.991671602308236	NA
Anxa4	642.047050647783	0.316629036979563	0.193760546990004	1.63412542903225	0.102232516401293	0.443473659495046
Rgl1	102.220542866256	-0.262472830715408	0.280505850934462	-0.935712498833876	0.34942123357506	0.689097623087172
Psme3	286.855524621342	-0.227940259442613	0.198230930301542	-1.14987231859265	0.250196463600451	0.607466130585871
Tmem19	461.076435107768	0.0679842884996647	0.166250126169832	0.408927740783881	0.682592690353343	0.879693806687308
Mrpl42	619.147884265688	-0.139129982928235	0.140417027159843	-0.990834129894073	0.321766580767282	0.66938241800978
Herc4	1275.78118401201	-0.382125561611593	0.241775630415912	-1.58049659907512	0.113993185128903	0.460232484880997
Aup1	68.7827233432135	0.306217195429199	0.321048207325918	0.953804408315344	0.340182657561772	0.681553473504139
Hadhb	387.290275246412	-0.115208089211729	0.225618994170781	-0.510631162217321	0.60960935098674	0.845172498644876
Agbl5	369.501227267996	0.02424378614296	0.204686906059606	0.118443268353961	0.905716443851921	0.966554274426577
Pvr	250.147026767923	0.0160954225149676	0.232445374050018	0.0692438925951875	0.944795485690058	0.97971680891537
Zmym2	975.516055054276	-0.300701417074502	0.236924505186047	-1.26918664170417	0.204374504276887	0.562322731237658
Nol8	439.99582774852	0.0396285426473886	0.218690510028335	0.181208332461496	0.856204054517127	0.948338841253701
Anxa6	472.583901730229	0.294517546688354	0.359665025003318	0.81886624001218	0.412862733201887	0.73176527312826
Sh3gl1	476.182075571991	0.256666302061352	0.25760268203032	0.996365022438479	0.319072821338367	0.666307112222919
Cpt1c	169.888401755455	0.201810586511639	0.306416955557692	0.65861429288185	0.510143482333194	0.793038540783991
Map2k7	502.723926564679	0.227111789128322	0.145262750616145	1.56345510576529	0.117945587388092	0.462111121741828
Lrrc73	10.2106720321208	0.833109206911717	0.789910881170056	1.05468759422287	0.291568227425677	NA
Zfp936	602.422645982012	-0.217946585852582	0.249482884731071	-0.873593337224381	0.382339755949831	0.711894418908324
Cmip	3393.68101953071	0.270371776409309	0.145511984160369	1.85807222662383	0.0631587582527697	0.376458516237449
Dpy30	553.783750086996	0.169993994769739	0.201776604292774	0.842486151283829	0.399515888235554	0.721782160185508
Gm4710	1.98984426246412	0.922520347612149	2.41086854301113	0.382650622028499	0.701978830731811	NA
Ect2	583.191591508843	-0.18717269806917	0.266305292701153	-0.702850086720637	0.482149179600008	0.776437679605301
Rpl31	210.387003704195	0.448392689002768	0.336816551191062	1.33126679023684	0.183101241497061	0.541024539598568
Insig2	157.217181352658	-0.286302445086677	0.251411382269126	-1.13878076045181	0.254794608366037	0.612524409569049
4921509O07Rik	8.84630254959625	1.8781782374579	1.17603338943266	1.5970449940745	0.110255678042216	NA
Cers3	24.0357522099502	-0.143153708809562	0.523805567842047	-0.27329550810107	0.784626067969149	NA
Ldb2	20.7180921114249	0.990935591680711	1.18585711833679	0.835628151450937	0.403364126482475	NA
Ncoa7	428.708649275535	-0.228115570625757	0.283684846286295	-0.804116164863957	0.421329889748227	0.738546876259011
Cmah	94.6216857045615	-0.359052211187333	0.599223104476637	-0.59919620672993	0.549042052024239	0.815728173997508
Vps13d	959.778393060785	-0.0786509210670236	0.207399812717843	-0.379223684131403	0.704521765393753	0.886088459068754
Zfp59	908.97366026476	-0.149515702404444	0.233339556007928	-0.640764493437896	0.521675705067626	0.800515253609643
Commd6	221.309949031577	0.275575110776465	0.21028740974093	1.31046890118609	0.190037258071614	0.547532957999913
Tmem42	5.47031919303563	0.47953159449057	1.30029678410334	0.368786265068898	0.712287043088202	NA
Traf7	174.656372717827	0.0953021751248406	0.260203235868988	0.36626053018351	0.714170678722982	0.889859671100791
Mynn	430.616679400706	0.0718339619954162	0.172294438242522	0.416925599735858	0.676732828118413	0.87739483655275
Rab27b	11.7758563991306	0.560934854220115	1.19139431917419	0.470822166257202	0.637767733889884	NA
E230029C05Rik	1.65562764183367	1.42605534660211	1.79964019659138	0.792411366062583	0.428120854179733	NA
1700045H11Rik	2.53141134148151	1.5134709596318	1.55810455293456	0.971353916385971	0.331372068484952	NA
Il6ra	215.425996104523	0.031631587621156	0.292037195112779	0.108313557829305	0.913746968295758	0.9684845685284
Meis2	524.692997186922	0.311350645814663	0.424819050776517	0.732901797237087	0.463618326878025	0.765459499176058
Kcnd1	47.4517341323835	-0.00174209582762893	0.324185089683456	-0.00537376913086892	0.995712373213086	0.998362710354732
Kcnc3	69.5821166580521	0.18988999191036	0.404563798919285	0.469369707367824	0.638805397222713	0.858850560406505
Tnfrsf18	30.6934106869245	-0.179875166971357	0.427605607491121	-0.420656707536492	0.674005778385542	NA
Foxa3	9.31588884247935	0.714388001945785	0.794459707204102	0.899212377251819	0.368539548836108	NA
Jpt1	332.440821519008	-0.653388700713385	0.265229258255392	-2.46348651355888	0.013759307169964	0.228897731510449
Hmgcs2	3.09216901593031	-0.114823881556401	1.54203404628624	-0.0744626111420418	0.94064229052969	NA
Tnnc1	2.32932014458861	1.16373367751754	1.94216906267631	0.599192778775867	0.549044337685164	NA
Ankdd1a	19.8351368290064	0.339154520535585	0.566136335057922	0.599068633354695	0.549127117435914	NA
St3gal2	393.100476736362	0.237111893198242	0.256099531925909	0.925858362235666	0.354519592324153	0.692181903978492
Tbca	863.550795919774	-0.289257719774615	0.220477443837014	-1.31196060123251	0.189533428342753	0.547404499194059
Gm11351	5.8935162386656	1.17647189578976	1.67471083639696	0.702492555861683	0.482372042509981	NA
Pacsin3	24.8913173894972	0.79181809992906	0.529507511379622	1.49538596320568	0.13481374175238	NA
Ush1c	14.0701063748176	-0.361383563883105	0.834325315079714	-0.433144670731437	0.664909671834207	NA
Hp	6.36873595396469	0.628503125529738	0.913851946171929	0.687751586197852	0.491609228479306	NA
Slc25a4	153.474254026702	1.12698279785647	0.306340307439258	3.67885900251613	0.000234279737527646	0.0421441391397722
Amy1	1.9921265785948	0.138815643496566	2.26631367272205	0.061251734553512	0.951158728828393	NA
Ctnnb1	1417.20341924105	-0.043339723832389	0.157326960333197	-0.275475504901393	0.782950942331164	0.921871594331969
Ctsl	316.701741864757	0.0760405356461889	0.260059596506219	0.292396576276202	0.769983425648783	0.914846161050777
Ctsd	427.304772582654	0.543547080009916	0.28374003416679	1.91565170423009	0.0554094436338174	0.362054831100055
Sec61g	493.520141468768	0.110044334632724	0.225049833640014	0.488977631544261	0.624857533163419	0.853788466983344
Pik3c2a	351.983400219665	-0.205872172287157	0.227067127453293	-0.906657756215743	0.364587809105803	0.698025056846663
4930584F24Rik	2.88416492178572	0.80876668529141	2.2707268825663	0.356170833005406	0.721712633454103	NA
Lpar5	120.527113484226	0.112981809920977	0.305072254626322	0.370344428926738	0.711125873920181	0.888102250076299
Rnf20	303.093676523859	-0.197528792871614	0.190504406601347	-1.03687256581401	0.299795250982755	0.651440734951782
Gm38509	124.57963958702	-1.31751413630045	0.274958549613585	-4.79168273964213	1.65388285746808e-06	0.00221558282293568
Prxl2a	113.264501782573	-0.227882369511027	0.36633160793759	-0.622065812977434	0.533898593524794	0.808160205605535
4921525O09Rik	5.26494813609439	-0.900730277060953	1.10166432992103	-0.817608642303519	0.413580691129147	NA
Rorb	15.6345672967456	1.54431594806872	1.22867028764715	1.25690021447984	0.208789770872499	NA
Tbx2	2.51139804230841	0.499567201848781	1.52455183937405	0.327681348017586	0.743152607561109	NA
Trpc5	1132.94563406449	-0.0229206139619745	0.323218651405431	-0.0709136488946731	0.943466480477313	0.979126471070905
Fam149b	476.040001571499	-0.451968766690323	0.177789963185522	-2.5421500662481	0.0110172859908948	0.212053819894745
Pus1	37.6945693015082	0.653135770736213	0.518528010016041	1.25959592947738	0.207815164691982	0.566706137405592
Aldh18a1	1101.80716713539	-0.448663908075745	0.165175715948859	-2.71628250859018	0.00660195562784356	0.171202387644165
Gdi2	805.239027851576	-0.0367143632770288	0.207341292255272	-0.177072125275593	0.85945173672739	0.948820261300458
Drd4	1.89765857378317	0.473801028372256	1.50392420514395	0.315043156265249	0.752728887027538	NA
Drd3	6.00123491053654	0.30761602727921	1.1098900557845	0.277159008386448	0.781658013631589	NA
Dpep1	2.8453969365842	1.20470360424616	1.57178597170088	0.766455246411514	0.443405471162146	NA
Pkib	23.9330804918941	0.102362948294446	0.732719671035444	0.139702743546917	0.888894858630351	NA
Dmbt1	3.80863701135361	2.0742641884927	1.85927427833098	1.11563108932735	0.264580078681947	NA
Epha6	77.7587134295616	0.178467179386336	1.2866909935592	0.138702439264509	0.889685290479699	0.962037862785888
Inka2	71.8079968168316	0.551872262406588	0.437448788055437	1.26156998824889	0.207103561075997	0.566061939314322
Rhot1	776.380091548761	-0.404375230587922	0.234838404102143	-1.72192973348617	0.0850822479989976	0.415463035995366
Ncmap	56.8752347260284	-0.16855771771725	0.530899170473712	-0.317494784493351	0.750868196299638	0.906067588316488
Cacfd1	140.549105189379	-0.213538333298275	0.252409744790574	-0.845998768690367	0.397553431169031	0.720666461745348
Jarid2	5462.93247901637	-0.458785830946619	0.239180500482857	-1.91815733314557	0.0550910644971852	0.360886881550326
St7l	463.015609484691	-0.301172429282653	0.22697374241383	-1.3269042757093	0.18454034981162	0.542959950779135
Arhgap15	41.3173289445392	0.559979754611071	0.624843043732214	0.896192668267999	0.370149870785678	0.702971440257861
Mag	2.6892029870461	2.12003913595215	1.74640389647564	1.21394549120655	0.224768539819469	NA
Zfp467	19.6037453790248	0.818850477892548	0.5591935043145	1.46434189877859	0.143100554534626	NA
Ranbp17	3877.98881856266	-0.62770880522643	0.213971022071956	-2.93361595952623	0.00335038476025317	0.130752697378921
Vmn2r89	1.04026869831461	2.84934896594891	3.48598288746084	0.817373193711902	0.413715189964657	NA
Pecam1	794.378019404713	-0.463420729846954	0.210869273421581	-2.1976683578762	0.027972748004015	0.28936673779829
Aldh1l1	367.079113154282	0.0857837998845055	0.287725791499954	0.298144283268117	0.76559304439724	0.912975232389594
Stk32c	10.20008405182	0.429721589804417	0.846329542847989	0.507747358503354	0.611630531384382	NA
Maf1	1.65123740672763	-0.211389447745858	1.95499923568678	-0.108127637027745	0.913894445494946	NA
Itch	798.943552394188	-0.16612216579749	0.139583253903963	-1.19012962623573	0.233995447550667	0.591961135346901
Slc30a6	312.607837944274	-0.206805767390296	0.178314448846362	-1.15978132298456	0.246137850162438	0.602754052467361
Prmt1	525.822131367721	0.465196424678859	0.264474179423458	1.75894836196473	0.0785862797496964	0.406815889691663
Mpl	2.01673453537542	-0.930689774178345	1.89700670429005	-0.490609638897746	0.623702567721865	NA
Rhbdl3	12.0302737640353	-1.29112685754739	0.657546870626181	-1.9635510641513	0.0495821771436681	NA
Lin54	666.977268030805	-0.153137935707552	0.20061957148634	-0.763325006493588	0.445269592254541	0.754817181302106
Rpain	219.223924499804	-0.0364447481484842	0.237949757148725	-0.153161526976072	0.878270896665527	0.957150176684799
Arih2	1201.36915065273	0.499237995910337	0.275286494465717	1.81352157097017	0.0697514146860084	0.390556902398094
Osbpl3	274.402177481046	0.0378955746930036	0.436580575094382	0.0868008721753393	0.930829794346634	0.976152785052635
Cmtm7	796.307439874636	0.427598685725662	0.280257872953846	1.52573300160628	0.127076372146606	0.473271394891258
Cbfa2t3	24.1656077767351	0.339813793827835	0.500684821888858	0.678698013145018	0.497329225331769	NA
Senp6	1367.31369309708	-0.321814354669061	0.206464277294809	-1.55869266531539	0.119069138610793	0.463877754329774
Thap3	84.2745380475141	0.330345257316592	0.386223751462607	0.855320927482045	0.392373505068236	0.718067752972682
Mtpap	1031.71294239408	-0.216878543525547	0.190119477775178	-1.140748681111	0.253974522009476	0.611616003599455
Peli3	20.8101334643806	-0.0741571905096384	0.650270602700989	-0.114040508984439	0.909205681369642	NA
Gm5741	9.01970520125017	0.368361706022952	0.972533018572068	0.378765243943905	0.704862198983322	NA
Zfp169	246.657573693368	-0.180711027478019	0.185143747350111	-0.97605795531561	0.329035745169044	0.674660446325038
Tmem241	153.637282863011	-0.454571897762198	0.226636178274629	-2.00573404132929	0.0448846312231683	0.338680664392538
Tcf20	1148.75729043324	-0.556053277268396	0.270917973668566	-2.05247835622991	0.0401231963826265	0.326548371539654
Cacnb1	157.895091041707	-0.158126929191817	0.315205051383538	-0.501663690025734	0.615904109946439	0.849285170650539
Podn	3.70591678204735	0.300128345735599	1.21870872089492	0.246267496564076	0.805475169219946	NA
Acr	3.24758715664742	2.42847901378114	2.1229472445621	1.1439186819181	0.252657362544311	NA
Crhr1	1.73736280058037	-0.325697858855563	1.53353271686115	-0.212384030203284	0.831807443649417	NA
Asgr2	5.61165177182931	-0.4760595919171	1.09929968764641	-0.43305715199132	0.664973250208812	NA
Tet3	129.143944846933	-0.612737696063471	0.235385593392452	-2.60312318707573	0.00923787542611547	0.197071046370504
Arhgap33	7.06277901770138	0.631725099354057	0.879294498584579	0.718445413193144	0.47248269406604	NA
Nrap	4.08825990778553	2.76433249312261	1.54795842449926	1.78579246662703	0.0741328669429717	NA
1700012B07Rik	5.41779514165141	-0.759941635159386	1.02279260637349	-0.743006578678652	0.457477697509654	NA
Hoxc5	1.03944432928505	-0.318423804007674	2.10020601025275	-0.151615509361081	0.879490200128677	NA
Pianp	41.4970733277189	-0.0689365549368982	0.452075402543377	-0.152489063879744	0.878801215329218	0.957150176684799
Rae1	640.93364735692	0.0717938177175328	0.210147169319746	0.341635901877394	0.732624915324757	0.898962814006803
4931406C07Rik	64.4449489265646	0.350172285065171	0.288834350527305	1.21236371098481	0.225373185641105	0.584965955562053
Cnep1r1	704.444387889913	0.0726048181730105	0.17856637387916	0.406598491058253	0.684302905687655	0.879772396922089
Snx16	410.177681104663	-0.164183896849184	0.277528745429555	-0.591592400978366	0.554123563655278	0.81872366049547
Spata17	30.3085987018469	0.221683480664747	0.65225353843089	0.339873174468391	0.733952039038365	NA
Tbc1d30	24.4200880022144	0.243801736267034	0.548541517879634	0.444454482150121	0.656714030847898	NA
Asnsd1	87.5593350140933	0.124320804573413	0.291472804098791	0.426526258454207	0.669724418354104	0.874444029178964
Kptn	39.5713624775035	0.628374602246183	0.452715990678059	1.38801061854482	0.165133811722956	0.517561432406467
F9	3.52848621722237	0.730099350776441	1.6058920423727	0.454637878208625	0.64936977954054	NA
Ankra2	105.736255446968	-0.307003801755728	0.26678097066173	-1.15077099012808	0.249826462379652	0.607106585222759
Capzb	240.352513799294	0.293988230299801	0.397656391234335	0.739302163325615	0.459723535981711	0.763457259332864
Nf2	1770.17116097503	-0.443327915364827	0.233512174496147	-1.89852163520554	0.0576274005117045	0.366430174352853
Pex3	220.200805274334	0.012423243818116	0.216978415063105	0.0572556667192119	0.954341535217828	0.983618552217666
Trim24	2116.15871422791	-0.164944970343104	0.211148735072418	-0.781179059806027	0.434697187898976	0.745902733176597
Kmt5a	460.567429507913	0.10891323511932	0.171421221857746	0.635354444093868	0.525197272540168	0.802472080098799
Cep57	652.134554233933	-0.114215016262926	0.197010882448809	-0.579739630842999	0.562090213568992	0.821952046440741
Csn1s1	1.76152439670334	-0.160603734013962	2.68367272665428	-0.0598447539518672	0.952279280929469	NA
Tsc2	332.676726734902	0.0313372122867419	0.225710461256001	0.138838103082866	0.889578083650249	0.962019003277469
Mapk7	71.2130985445995	0.387018521220397	0.369994661522746	1.04601109547794	0.295555909685857	0.647769934109427
Egflam	22.843853705751	0.69883755539274	0.90599641245084	0.771346934478793	0.440501319710757	NA
Txk	5.41680991189032	1.89120048322914	1.51387760373939	1.24924265908799	0.211576333549854	NA
Zfp862-ps	125.162611879324	-0.374948344715291	0.273332364729914	-1.37176709785461	0.170135952912105	0.527010808863122
D6Ertd474e	4.91735561204238	0.510472685016797	1.64458279672586	0.310396464095988	0.756259482694364	NA
Dnajb6	1520.60004609003	-0.35019989140317	0.185287823313082	-1.89003187117933	0.0587536976881532	0.368995556560746
Slc26a10	3.32587038975012	2.42232953984651	1.44699771983671	1.67403825634215	0.0941230809928972	NA
Hspa14	957.160192220867	-0.105032832206379	0.177967877054073	-0.590178598211105	0.555070918860328	0.81960526831443
Fkbp11	26.9090429035693	-0.457105544120067	0.459263249683847	-0.995301810965137	0.319589497267647	NA
Nubp2	138.114000962421	0.456821539338317	0.324004411608553	1.40992382501948	0.158562176835083	0.508627738105396
Ndrg3	301.330469539065	-0.133678685579405	0.198083051830271	-0.674861803391179	0.499763570093885	0.786716536529988
Gbp3	2.02265726308844	3.82017341440344	2.10795478860624	1.8122653460368	0.0699452063858044	NA
Fgfr1	1010.45401425241	0.366028537505621	0.196373225707028	1.86394319382269	0.0623296821053469	0.374420504712666
Lct	29.4960502004011	-0.29563573071664	0.495676912614284	-0.596428284620737	0.550889149729568	NA
Fmo5	7.30864582459909	-0.141490798602919	0.835432415991701	-0.16936235163315	0.865511634721687	NA
Fbxw7	1454.20599270231	-0.435720076682658	0.211846763333801	-2.05677004371366	0.0397083509059539	0.325259690190183
Septin7	1301.749923214	-0.432913683144132	0.260801666626205	-1.65993449637194	0.0969276307940295	0.434135856732236
Gm9926	1.38823148570388	0.330566369876173	2.14596703024518	0.15404074956287	0.877577605506399	NA
Brd2	1283.90862939487	0.410120452302597	0.242911882157043	1.68835072480091	0.0913439234043955	0.427294992197689
Frk	30.1646469184457	0.358728515615577	0.724833351907553	0.49491171270128	0.620662442493936	NA
Slc15a2	1.49024732027707	-0.78912399334305	1.7466400973995	-0.451795418253562	0.65141637072725	NA
Tmpo	1981.51486904412	-0.157780584657306	0.141264173146216	-1.11691861526698	0.264029124489145	0.622098468616113
Triml2	1927.2119044371	-0.0922807507623326	0.195526568297511	-0.471960161556762	0.636955224659251	0.85843173323355
Abr	1501.72789156294	0.0171079935390953	0.237142846779995	0.0721421445824464	0.942488787055183	0.979126471070905
Gins4	628.055119746079	0.243293447516747	0.183137403483766	1.32847492040758	0.184021263412679	0.542695619150709
Med27	905.79135379905	-0.0575541801935644	0.228549837440719	-0.251823325879602	0.801177626769186	0.929848454200278
2510003B16Rik	125.000601330198	-0.451971432881306	0.240497830383374	-1.87931605104639	0.0602013513103214	0.370162443076859
4930586N03Rik	3.1777780901166	0.628386252054602	1.2572700176	0.499802145329231	0.617214399880982	NA
Lin7a	14.3619356229372	0.517119268657765	1.25139981288633	0.413232656208441	0.679436164426171	NA
Gxylt1	321.532598536733	-0.155586658163739	0.178090418121836	-0.873638569691596	0.382315114712334	0.711894418908324
Zdbf2	1486.78667074711	-0.682203099194813	0.237663241373259	-2.87046114179427	0.00409873570535875	0.140339139151213
Magoh	105.166139489804	0.477568677970467	0.310578698820763	1.53767363886753	0.124128432232694	0.470011770556257
Tmem175	101.744858681749	-0.473739148341975	0.29424869198937	-1.60999576629924	0.107398780556619	0.450585840381231
Alkbh4	93.5137359312344	0.657943330593626	0.302726615746177	2.17339109404666	0.0297508945610972	0.295496141808414
Stra8	22.6798241998134	3.8743948286034	1.38688685272907	2.79359114334344	0.00521263373732963	NA
Adad1	4.93849142164356	0.743166380169454	1.43953384419055	0.516254885683036	0.605676400947228	NA
Golt1a	5.89205397862141	-0.0217851472307978	1.12554969635253	-0.0193551180382305	0.984557814310928	NA
Myl4	9.65893703330871	-0.104311736619076	0.690100642495459	-0.15115438270261	0.879853934077382	NA
E030030I06Rik	69.2592024504472	0.0131455782245349	0.51639228320515	0.0254565737174512	0.979690786404394	0.991734209562465
Srrm1	1190.20333783851	-0.125709641518736	0.17721230014058	-0.709373115856027	0.478092966432355	0.773762041812374
Lrrc56	26.7288453362344	-0.22109311922094	0.478892978091219	-0.461675425065067	0.644314096779985	NA
Klhdc3	155.737337434321	0.399417809252951	0.25582654280527	1.56128369196225	0.118456829673577	0.462815108863188
Slc38a4	591.710374809042	0.500297833546348	1.30775204264348	0.382563220880197	0.702043644823235	0.885452328114616
Dars2	203.554439245688	-0.200835802401194	0.245877024474982	-0.816814026564848	0.41403471515012	0.732696506318334
Tmem218	76.5308991887425	-0.0625816295262125	0.303116240546674	-0.206460826425353	0.836430961496447	0.941819980175216
Parp11	42.7952680604632	-0.547842463138509	0.330089115982034	-1.65968048206814	0.0969787478787882	0.434135856732236
Zfp773	12.7166065180717	0.405302951072659	0.672556952010238	0.602629933214175	0.546754902747804	NA
G3bp1	2415.67482988544	-0.47671556188528	0.153612885242548	-3.10335660405419	0.00191338933675001	0.103962634358494
Stx3	665.44434737473	-0.153431356868812	0.221495524003959	-0.692706354039322	0.488493850740097	0.781138256995168
Extl3	400.323598319351	0.0758299867668139	0.192080124426635	0.394783098944613	0.693002969024489	0.882089712420608
Dhx16	11.2766346589657	1.64475877557657	0.918053459591319	1.79157189419966	0.0732015686207872	NA
Tbc1d7	64.4250942106051	0.669004744408418	0.389061726137185	1.71953368698242	0.0855172391442253	0.416486156789488
Map3k4	635.486170027169	-0.148769044363404	0.23664517860494	-0.628658674731598	0.529572538323236	0.806144964173668
Svop	163.94443764894	0.323118771258405	0.302719209389596	1.0673877350233	0.28579678457549	0.63928218914092
Slc27a1	133.286283576156	0.652589539307814	0.291860977594429	2.23596023245922	0.0253543762193199	0.278068686838709
Aqr	1165.02131437809	-0.0495718763178849	0.136579910753266	-0.362951447577363	0.716641153824419	0.891060298008917
Colgalt1	410.262799397163	0.46633057533534	0.213551108148616	2.18369541314114	0.028984637055687	0.294002431635884
Acap1	39.7184257214279	-0.10665830482992	0.401774677852661	-0.265467961793833	0.790648987479663	0.925244070628909
Zfp687	97.3061166251995	0.375046022419454	0.351453198741121	1.06712934684573	0.285913431457607	0.63928218914092
Zmym5	334.12045364846	-0.0827424504349669	0.2964920810637	-0.279071367228827	0.780190056168015	0.920340873082291
Postn	2.00340272343405	1.67132282174466	2.44203697807125	0.684397016405825	0.493724499526565	NA
Zbbx	222.637895120649	0.0232856399482086	0.80872330606507	0.0287930863047677	0.977029614925044	0.991318763406563
Tfdp1	3715.08491300565	-0.26800460844194	0.184346998537464	-1.45380510975596	0.146000346429523	0.493492479721823
Cct2	919.245063431729	0.214878845602365	0.221828459312432	0.968671225812919	0.33270925350319	0.677235530825011
Ccng2	64.9420184212084	0.369378393616979	0.388462409496482	0.950872940565244	0.341668879629153	0.68250985703367
Ccnf	1348.54696957971	0.153865991760129	0.219896413235359	0.699720334207741	0.484101975027919	0.778130604788984
Kcnc1	4.86638032392309	-0.35561689311422	0.990455069052858	-0.359043942754804	0.719562216393498	NA
4933433G15Rik	61.4113050949949	0.147268657259966	0.447424510087364	0.329147496258554	0.742044205638243	0.903165362844663
Mitf	1146.15687988422	-0.561947501504939	0.248604142641383	-2.26041085049641	0.0237957637028164	0.271875479320985
Pkd1	266.825496193528	-0.0217235866380478	0.211751787792432	-0.102589861764672	0.918288489522138	0.969991406932324
Mmp20	4.88679218230958	2.04616077802483	1.67809698239986	1.21933404295776	0.222717432662492	NA
Tcl1b2	7.94549805813165	-0.235756554364741	0.847680672849386	-0.278119534768053	0.78092060051174	NA
Cldn1	1.15556978926034	3.00697348737485	2.93429566880253	1.02476840331567	0.305472478470992	NA
Nfatc1	13.6939197265498	0.94401082908694	0.726020116310409	1.30025437020168	0.193513801458679	NA
Tnk2	762.476985105404	-0.494250998813959	0.283908574386527	-1.7408808447647	0.0817044670273232	0.410170176363327
Pdlim5	1413.8304048719	-0.322112604655276	0.212112129222667	-1.51859587584987	0.128864249881498	0.475211965866509
Ints13	734.99149683233	-0.39279689927348	0.222812574072601	-1.76290274868191	0.0779168933887955	0.405407170766607
Aak1	797.496961279675	-0.505419077308545	0.248370800998039	-2.03493758234703	0.0418571538459523	0.33081350867778
Cryz	48.909794623707	0.277974818932302	0.321849800627364	0.863678704757502	0.3877644150911	0.715746755460562
Hus1	454.048388616671	-0.341358266146049	0.166977651760857	-2.04433505050686	0.0409204588564246	0.32758735078454
Slc6a17	2.51215606242815	1.19026254405699	1.88317647556192	0.632050452787137	0.527353909840267	NA
Wbp1	53.5037106597379	0.527855867122593	0.396427461458963	1.33153204165003	0.183014009207765	0.541024539598568
Cdk2	297.316645402622	-0.129127059961976	0.213004749117751	-0.606216812051423	0.544370790289695	0.812609247237451
Mylpf	170.344811122706	0.543166124666058	0.330828370411168	1.64183659337011	0.100623873165069	0.440343538687421
A330093E20Rik	52.6526937389709	0.91322868244889	0.68023150881491	1.34252628791028	0.179425412671187	0.53706803942829
Nup88	744.129046135654	-0.206432579148114	0.156559299179735	-1.31855840074452	0.187316788688338	0.543079927659009
Ggps1	204.531258862389	0.111935090034663	0.209399613429876	0.534552515170464	0.592959326448603	0.837472997041339
Rbp7	1.8112035712014	2.29879764562691	1.71218849979842	1.34260780626523	0.179399001324445	NA
Mkrn2os	4.57834697072303	0.539646333202515	1.08909129052961	0.495501467962426	0.620246186062494	NA
Usp17le	2.45190377812322	-0.537635838188581	1.76820793308077	-0.304056908766296	0.76108453531771	NA
Tmem250-ps	104.359244253042	0.705197334327749	0.424166766714431	1.66254735086901	0.0964030775038772	0.434135856732236
Ate1	1533.32264550515	-0.512138208179819	0.268808111760151	-1.90521857702265	0.0567516643645751	0.363869820153141
Papss1	185.710666628665	-0.101906240053502	0.239450291972379	-0.425584112736255	0.670410918926558	0.87459450007741
Pi4kb	309.330871316224	-0.293809368680885	0.178856349340308	-1.64271142603866	0.100442653598306	0.440343538687421
Gid8	237.612445376999	-0.179778815183377	0.187727255166786	-0.957659637774242	0.338234415865746	0.680213592575193
Tll2	9.64377122350646	0.103234744557488	1.11294846671296	0.0927578838060547	0.926095910553863	NA
Cacna1c	134.949314615734	0.265904471431758	0.509874338817502	0.521509813669859	0.602011670955076	0.841826601986632
Zdhhc23	77.8156266867151	-1.33323559783176	0.472194242287787	-2.82348973882488	0.00475039465348637	0.148859589185419
Vdr	7.28313671698464	0.0506149778518052	0.874521733782754	0.0578773241379256	0.953846345554291	NA
Vcp	1223.20497842498	0.0361130277483739	0.174650449268199	0.206773174072502	0.836187007377078	0.941819980175216
Hsd3b7	4.91722153642054	-0.281336043989633	0.984909047082338	-0.285646725271794	0.775148712205349	NA
Ppp1r11	3.06878919503492	1.86364372846613	1.39392849064521	1.33697226290532	0.181231690897215	NA
Brk1	615.288975219499	-0.119614405220523	0.168678805268204	-0.709125281213211	0.478246735696519	0.773762041812374
C9orf72	106.959242626883	-0.174940668191671	0.242773904526916	-0.720590907546551	0.471161249697568	0.769848317275323
Zfp202	1296.93359695675	-0.180768810203472	0.263314219841476	-0.686513665355029	0.492389249994266	0.783061175840372
Ube2w	658.94354725828	-0.485731336425483	0.248737357179729	-1.95278804089934	0.0508447161992465	0.352197303502333
Kif20a	160.574086395313	0.136676958404127	0.242432005052248	0.563774400886842	0.572907675631974	0.827263735515256
Gm45871	247.482805992714	0.435428204161846	0.208943940417199	2.08394750904202	0.0371649421800377	0.321619506272238
Dph3	118.464607618439	0.671261542937098	0.313915261167135	2.13835268932562	0.0324881292034234	0.303383449774879
Ankrd31	113.423108702915	-0.614620979225079	0.47327480194052	-1.29865561552192	0.194062142461576	0.551222894450227
Mir323	1.38610611061695	3.24136517768756	2.02586541547724	1.59999038086347	0.109600717340842	NA
Gm4961	11.0171768860583	0.109730560360689	0.705183932601976	0.15560558782984	0.876343920148165	NA
Stard8	46.3485415291085	-0.798326948649424	0.589920154736384	-1.35327966376428	0.175966303451252	0.532871114463711
Tjp2	2775.24193487867	-0.126579493050455	0.200371604149972	-0.63172370949186	0.527567432473155	0.804258915194139
Fchsd2	561.95032324055	-0.293378812533714	0.2339497719353	-1.25402478534944	0.209832996760015	0.568150932352139
Mphosph6	488.311648197385	0.900372149603548	0.267849605350381	3.36148395076314	0.000775248617950125	0.0757862641220745
Hcrtr2	102.556526550688	0.316871057260927	0.476786083963712	0.664597956858666	0.506307676411624	0.79121796344906
Gabra4	11.7090572883262	-0.164742179975156	0.961308160888247	-0.171372913159225	0.86393055185968	NA
Fubp1	1911.77281103386	-0.298226548718437	0.198754418417264	-1.50047757978563	0.133490736871726	0.481814635117321
Bdnf	31.127414186995	0.541465851280345	0.640345377242355	0.845584071539902	0.397784814454062	NA
Hnrnpab	325.262477998812	0.00867827259764656	0.353893492663418	0.024522272315135	0.980436018317054	0.991820586983717
Rad1	437.212804833273	0.230076715280385	0.148396452991581	1.55041923605437	0.121040924493704	0.465612199497139
Sox17	1.00433495117641	-0.347844526088407	2.10697192918993	-0.165092150146558	0.868871451508618	NA
Ovol3	14.9045873737075	1.12801919661368	0.686942340800976	1.64208715872486	0.100571942522357	NA
Obsl1	39.6336485180114	0.317087439567586	0.539830649414665	0.587383172688327	0.556946392637004	0.820656514763388
Bmf	45.5599498714725	0.598432232910109	0.573114488664158	1.04417571837167	0.296404098943929	0.648145833173248
Mcts1	16.5259749591613	-0.409903238426606	0.66318582509201	-0.618082026059192	0.536521269763055	NA
Ccpg1	237.95860628114	-0.00758229460742718	0.249774728842674	-0.0303565322343041	0.975782711116684	0.990861490007507
Dnajb2	71.7449008372588	0.0795268593736971	0.311382792580645	0.255399017763965	0.798414929353011	0.928615852313126
Nthl1	19.3833413234379	-0.328659654395381	0.703524682119268	-0.467161512237695	0.640384327608444	NA
Kcnip4	259.921259832233	-0.292195667708588	0.530216774073406	-0.551087181689455	0.581573912060731	0.831695705304892
Pkm	3840.51272198132	-0.216155121533476	0.25058278454365	-0.862609623909832	0.388352137209488	0.715768237130025
Tssk4	1.89016089601642	1.60482114849861	1.75342916488067	0.915247208522299	0.360061866409102	NA
Apbb1	27.6729297506127	0.406857736559087	0.521758648625682	0.779781490217277	0.435519503187885	NA
Mphosph9	660.755162637859	-0.296825490248492	0.207418462791148	-1.43104662070208	0.152416854141021	0.501389098559329
Immt	1090.67864826351	-0.40196932383642	0.207901011883268	-1.93346497063765	0.0531789442878367	0.356645022486074
Prlr	111.238470247126	0.293068187663692	0.680218279807652	0.430844328009773	0.666581565583433	0.872323069881662
Enpp1	9.02426415620637	0.647092346136801	1.08187866565039	0.598119148368445	0.54976043439243	NA
Pmepa1	365.042615002828	0.197045773759422	0.354015729006489	0.55660174849409	0.577799558883566	0.829841580347785
Mtrr	899.179099740694	-0.0755990917043244	0.172897263215792	-0.437248631344556	0.661931044624215	0.87009873730378
Csf3r	10.1750705038269	1.27008210563523	1.09296620149153	1.16205066899781	0.245214883868239	NA
Sumo3	291.296553772103	0.409670575837227	0.360269814708634	1.13712156587014	0.255487469661396	0.613227147225349
Hipk1	478.64461410923	-0.0537764673712632	0.170745139597397	-0.31495167299089	0.752798347171723	0.906895221070072
Brd8	1229.20714767448	-0.225061545255476	0.16910201160675	-1.3309217502324	0.183214759681371	0.541210744075317
Tmem63c	53.1008518404993	-1.0648196118511	0.444138287574272	-2.39749564863407	0.0165075770411807	0.240439387089672
Apool	6.55321989256748	0.0374832308475644	0.852911479719127	0.0439473869667084	0.964946342428251	NA
Ppt2	20.24981642793	0.499112335600146	0.637686502978042	0.782692331214877	0.43380780666644	NA
Pbx3	375.022254271297	-0.634773171049237	0.245881958713969	-2.58161751423031	0.00983385052893355	0.20306238173137
Plpp2	27.3999366704799	0.184869708574282	0.463693365792284	0.398689569902313	0.69012195406045	NA
Kmt2b	175.179445616677	0.384673948480063	0.292988208911222	1.31293320611623	0.189205456369409	0.546848672036395
Fmo4	2.21838692980349	3.93988078682658	2.61823038748603	1.50478766332308	0.13237867647328	NA
Kctd9	338.276262175293	-0.259808264950739	0.301992498653624	-0.860313637289154	0.389616177501014	0.716334975858357
Dusp28	17.306899502884	0.996059770692602	0.683631011168055	1.45701373170701	0.145112589780743	NA
Lax1	37.2971777573145	0.330351612755336	0.486021796987659	0.679705344087118	0.496691051541495	0.785813397717454
Ikzf5	73.4096546994029	0.260828439589051	0.279035892194853	0.934748707549467	0.349917818870989	0.689097623087172
Actn1	2162.39569384963	0.165846450605102	0.225445125061853	0.735639994697601	0.461949816111775	0.764882258739215
Rps19bp1	92.9681967900395	0.407316429066444	0.317734623812243	1.28193907286333	0.199864019994659	0.558233698796654
Slc16a13	8.47883190641589	-0.424453831136992	0.844721612943545	-0.502477768572685	0.615331486708828	NA
Zranb1	717.293313957417	-0.42631934163188	0.207973433810491	-2.04987403352849	0.0403767247154802	0.326825799679608
Tom1l2	419.452869154977	-0.584727703949814	0.180223395345007	-3.24446059198059	0.00117673298783131	0.0846379022187125
Pex10	93.7288042557781	0.135443045853884	0.375038737776226	0.361144149153729	0.717991690933068	0.891941051932748
Rad52	176.882313011389	0.0780788301737529	0.192564976405189	0.405467451201832	0.685133939041873	0.879772396922089
Traf3	335.700344759109	-0.318995906126456	0.218427078353554	-1.46042289505021	0.144173884259691	0.491470364363404
Hsp90b1	570.633725681974	0.0424710547733995	0.224401499856098	0.189263684960372	0.849886156098622	0.946805528246517
Nrg1	176.648162025319	0.0443640767672701	0.44070495619054	0.100666162574512	0.919815473238358	0.970596777528013
Ralbp1	783.299507101612	-0.0916740812439482	0.242769589587837	-0.377617647249757	0.705714653128451	0.886652278731256
Arhgef2	530.053449988025	0.505183420601401	0.222838201443918	2.26704136601345	0.0233876988595443	0.270346545121242
Fip1l1	1600.11486422399	-0.462973427506988	0.241860155799065	-1.9142195041486	0.0555921146393059	0.362176712820329
Tada2b	98.4120571640066	0.393871647708133	0.25697715998031	1.53271071926513	0.125347146865364	0.471251207315864
Wbp2	347.608243548006	0.185145254837761	0.211868342452153	0.873869369509854	0.382189397329497	0.711894418908324
Matn3	16.3716160901209	-0.307088492785629	0.53090088205129	-0.578429049880467	0.562974485884039	NA
Gpr158	49.0498642760054	1.12002625323506	0.956002523584841	1.17157248605909	0.241368739889503	0.599035022593874
Apaf1	982.313146512146	-0.0452185735320804	0.212454087120764	-0.212839273392641	0.831452329764668	0.940231597889285
Grb7	99.7342037127376	-0.0696955114502646	0.31810915375837	-0.219093071126158	0.826577548100675	0.938456948946252
Mon1b	179.327686324826	0.568389843015343	0.294807468795992	1.9280035385015	0.0538546860448746	0.358040118078735
Dipk2b	6.9685621047853	0.270637416424284	1.10700583710497	0.244476955182144	0.806861447665598	NA
Enox2	1229.7129014778	-0.539287604707172	0.319741316202228	-1.68663722008978	0.0916731304960327	0.42846094179066
Kcnma1	143.624399221638	-0.772443034916925	0.375834572798868	-2.05527402432534	0.0398525447833261	0.325533325032702
Haghl	13.3507849436187	0.0370619319194161	0.674168429111768	0.0549742917630333	0.956158945012932	NA
Orc6	621.274936258785	0.030575939230179	0.256752741672255	0.119087099249788	0.905206351315415	0.966554274426577
Camsap1	768.519755143334	-0.297385892868996	0.191132284111936	-1.55591659593642	0.119727926465363	0.464290032714167
Dst	8925.62085991424	0.199093938739855	0.264246266874128	0.753440875797471	0.451185027548338	0.758927577304552
Usp29	35.8326776068064	0.250555508806991	0.460810340337149	0.543728052247424	0.586628625492751	NA
Slc30a4	12.452585181256	-0.104299369871542	0.652969065663461	-0.159730951060547	0.873093018506343	NA
Slc2a12	3.28103216016182	1.99446791848927	1.38938059281452	1.43550869272544	0.151142193041813	NA
Cdk10	118.804891855119	0.567224488686781	0.263914977419878	2.14926979223445	0.0316130196354351	0.300821986525896
Hnrnpr	804.39467286373	-0.460809586906962	0.246655247655033	-1.86823346062128	0.0617295367232233	0.372582263925921
Wdr37	865.780954330839	-0.442740458797182	0.210499048453374	-2.10328959703231	0.0354404622626411	0.315954303278776
Tfpt	124.237437082235	0.370476026366774	0.266337015326857	1.39100464842303	0.164224017170464	0.516277146381891
Polg	295.931156020737	0.14956648835696	0.189054594586737	0.791128555663534	0.428868977148059	0.743315120345892
Cyba	175.867261475646	0.546872929822958	0.398330402479356	1.3729128543014	0.169779439970592	0.526652894367865
Slc26a2	192.797475460248	0.165278496490471	0.240608645279727	0.686918361966262	0.492134175182818	0.783061175840372
Epyc	1.94766177530985	0.782785638127343	1.92233652714574	0.407205308265985	0.683857203199814	NA
Dsg2	587.894399017695	0.317624744445323	0.20078190926213	1.58193905821789	0.113663483351616	0.460019467930239
Htr7	9.76689414228169	1.1334775793539	1.27544106453396	0.888694594264192	0.374167237095503	NA
Vldlr	186.704631166616	-0.10429464262989	0.396184946149962	-0.263247363746156	0.792359926782777	0.926132563754522
Smarca2	63.7888072924622	0.149574036681552	0.313153676611692	0.477637811249532	0.632908013954921	0.856927422005557
Ptprk	3796.77676543534	-0.331873253686971	0.274405859915996	-1.20942480524493	0.226499683609854	0.586236581907409
Cpne9	61.2804863674121	0.724622995671681	0.457635507162998	1.58340641040685	0.113328862831493	0.459230217732782
Gnas	137.405730020356	-0.0742127167421893	0.283275778558158	-0.261980452829125	0.793336512396336	0.926870969513957
Rpusd4	217.609009179612	0.143849900935986	0.202224371087469	0.711338105107844	0.476874743972126	0.773253269670686
Ppp6r2	158.520241840578	-0.131636530991634	0.24352467844399	-0.540546986172941	0.588819866797195	0.834375580122377
Irak2	205.283754357687	0.488813635497522	0.277121746409623	1.76389490117816	0.0777496754728772	0.405273965001374
Msrb2	415.085430131643	-0.0268541824325041	0.308236039674311	-0.0871221368561533	0.930574429619522	0.976152785052635
Knl1	602.352231047926	-0.421205470202731	0.195013926163963	-2.15987380228729	0.0307824403328807	0.297704993845278
Clec4a3	1.55916673572487	0.569916485452686	1.91961361068742	0.296891250551509	0.766549536222268	NA
6030458C11Rik	813.011649122453	-0.356782492403357	0.188539236361503	-1.89235142397239	0.0584441735792096	0.368655802382807
Smim10l1	40.0779771456713	0.27141310221214	0.406039693034568	0.668439827110778	0.503852879872394	0.78955860704671
Rerg	257.988828307032	-1.04912642080533	0.352853262807648	-2.97326546581275	0.00294649491584007	0.126310344052232
Rit1	83.5564480653262	0.341770220018545	0.256461071180158	1.33263975871979	0.18265005110937	0.540525205532923
Pcgf2	254.841811521476	-0.388287661436142	0.323893938551231	-1.19881113914308	0.230601390243455	0.588407685585386
Pum2	144.563260502964	-0.480190723017626	0.301139168992262	-1.59458075355838	0.110806019328617	0.456207494869302
Pcdh11x	13.8986658985568	1.20372683804379	1.48684238247249	0.809586041018076	0.418178133500675	NA
Gm7616	2.21167928277706	0.00898963759337412	1.47270060303339	0.00610418545008929	0.995129594919207	NA
Scoc	197.686239186848	0.338414134648018	0.199155655090503	1.69924441509949	0.0892731409470074	0.424225235628264
Ptger4	12.9495631656948	0.692020752611855	0.640555471967736	1.08034476777791	0.279988681255935	NA
Ptpn21	323.812998622083	0.0137996085014863	0.202814772399193	0.0680404505956058	0.945753433957928	0.979951614785567
Serpinb9c	1.24832243797754	3.11051315317314	3.36343986456369	0.924801179276218	0.355069337092169	NA
Snrpa	79.9238035840343	0.735922395082949	0.462442024811383	1.59138303959964	0.111523398898464	0.456622260997521
Hspbp1	366.144468300289	0.0210167109476159	0.185518559507607	0.113286298704547	0.909803579359692	0.96779912932782
Lrrn4cl	6.83847300714901	0.414679881414029	0.872676546374195	0.475181650219597	0.634657504994911	NA
Ptprc	8.70100541236801	1.25231710885158	1.46354820315061	0.855671925363094	0.392179273370488	NA
Bdkrb1	1.34800631090171	-0.638229628262327	1.7592059343131	-0.36279415377912	0.716758659389483	NA
Opn1sw	44.1085052327525	-0.0296560433614663	0.387718895309054	-0.0764885171196706	0.939030449223747	0.978757127262932
Bckdha	248.289806215962	0.185141925553462	0.295310683716874	0.62693947683574	0.53069890888964	0.806392592422869
Bcat1	4057.97382901425	-0.21897879926253	0.194777350367622	-1.12425186424001	0.260906192684758	0.618887044489277
Mmp23	19.3752676501493	0.84690343810344	0.734446703409567	1.15311762469871	0.248862108461936	NA
Fhod3	1766.84527808547	-0.57803287496537	0.380762078469507	-1.51809465188551	0.128990539209263	0.475211965866509
Abi1	1235.69643318583	-0.276208605775131	0.255662795365933	-1.08036292640778	0.279980598181074	0.634232101185072
Slc25a32	148.565871809193	0.0272710455240263	0.249938484469097	0.109111030187903	0.913114426300711	0.968128938134618
Mbnl3	9.17704006239655	-0.238551674647249	0.786533395897809	-0.303295036029523	0.761665028819505	NA
Mcoln3	3.30405048080485	0.132478921346667	1.59432526587857	0.0830940361932121	0.933776767876684	NA
Cyp4f15	2.38074221755837	1.9989389875746	1.7958167400226	1.11310856114942	0.265661807265093	NA
Zfp809	912.480984983293	-0.0242327184304175	0.216595167780865	-0.11188023573515	0.910918367801455	0.96779912932782
4933406I18Rik	12.70996034084	0.412941772059195	0.965036879119978	0.427902581749787	0.668722047380222	NA
Tmem108	255.202903822387	-0.654250883611702	0.34721173247558	-1.88429947037494	0.0595244790302811	0.369560200985651
Zfp87	40.0729043790101	0.400009710010966	0.367885349403036	1.08732166328466	0.276894677920598	0.630976028763565
Dlg1	1345.34309362014	-0.498243713073573	0.194797659019766	-2.55775000367442	0.0105351799797474	0.209472214921991
Tmem38a	105.75282311964	0.663736125907729	0.289115361491487	2.29574839082797	0.0216902718501924	0.263554017481306
Ubxn4	266.717872523073	-0.282921162924996	0.238189599965437	-1.18779813630003	0.234912948839944	0.592705858719773
Dsg1c	6.52716295671397	0.82800557627268	1.903866486812	0.434907375075006	0.663629661135068	NA
Rnf181	80.5291384066435	0.0547963873265873	0.30699282760876	0.178494031125774	0.858335008400136	0.948820261300458
Ccdc59	339.081422105291	0.303887828132338	0.181767093061865	1.67185282557668	0.094553347090348	0.432610252165562
Speer5-ps1	3.9656345461573	1.12626805566354	1.71327087711487	0.657378859763359	0.510937341246874	NA
Aldh9a1	213.658647660936	-0.236405890240883	0.234081008790167	-1.00993195245839	0.312527892889417	0.66218661794493
Atxn7l2	60.1813945222715	0.0584778801852249	0.420649452237618	0.139018082334722	0.889435860157157	0.962019003277469
Atp9a	242.639864984733	-0.0500488652076699	0.281303450419324	-0.177917708201107	0.858787603589687	0.948820261300458
E130008D07Rik	7.55397548332268	0.274252841195281	0.810865627231437	0.338222304639637	0.735195668612459	NA
AI197445	1.96214032280191	-0.479103659841998	1.43253250855802	-0.334445226883026	0.738043616084464	NA
Acsm2	5.24730184422531	1.72842745345681	1.42418957454112	1.21362175679015	0.224892194986874	NA
Mep1b	75.2656312451429	-1.09796557374779	0.430391761275673	-2.55108408788645	0.0107388412717018	0.209989721839083
Smurf2	587.250992097383	-0.502145236945903	0.163267890142724	-3.07559089853456	0.00210085880473935	0.107305984306707
Dzip3	664.312652801465	-0.684303247435126	0.324551881383856	-2.10845564819198	0.0349915952796466	0.313765726373891
Bin3	18.3956113676079	-0.421994838723758	0.617150927498718	-0.68377899136291	0.494114734642759	NA
Aggf1	511.147979472511	0.27656782569101	0.195353256556746	1.41573184171963	0.156854031885422	0.507090395087803
0610030E20Rik	108.260806989575	0.262957286436947	0.282675369330875	0.930244778876197	0.352244361937569	0.691139294559672
Slc11a1	22.5604929712242	0.283994213290092	0.531736111348068	0.53408863387161	0.593280213148446	NA
D230017M19Rik	352.216804394628	0.31777134689386	0.344710142452744	0.921850876312475	0.356606365553317	0.694611126796601
4930563J15Rik	1.82713734512279	-1.10414371136331	1.651258877351	-0.66866784276407	0.503707385004696	NA
Adcy10	69.59169580668	0.483766285121938	0.316845807684687	1.52681927104229	0.126805958216435	0.473271394891258
Elovl4	38.0965668487239	-0.0617144395315509	0.446463558850365	-0.138229511251634	0.890059032363662	0.962062425208745
Cdr1os	2.46232477108629	2.79743213821017	2.12444644251174	1.31678167179529	0.187911818117846	NA
Vash2	28.7456881114775	-0.604709605742949	0.388660607153102	-1.55588087553401	0.119736421826204	NA
Cahm	11.8486514871503	0.422802208838253	0.678569742940868	0.623078487121842	0.533232945953101	NA
Gm11532	11.3071809204246	0.618938138017873	0.748357863953089	0.827061714496357	0.408202082844888	NA
Apobec3	33.1596042474811	0.23941956769138	0.49280671267944	0.485828543993712	0.627088734578863	NA
Smox	116.099799685513	0.355069688284346	0.365875229133417	0.970466596291135	0.331813967363041	0.676064360929962
Uimc1	361.012669774799	-0.452322274760215	0.23119769268693	-1.95643074765766	0.0504144330133051	0.351567702731096
4930546K05Rik	46.9512700085506	0.314591245180722	0.377413147865334	0.833546067380176	0.404536828051128	0.725128200873871
Ica1l	73.6689396358187	0.235842958449465	0.383608370319885	0.614801387813303	0.538685892673401	0.810765926482422
Irf8	18.2568997778703	2.88378064619139	1.07543911076834	2.68149132509334	0.00732948147489427	NA
Icam5	3.63561546190373	0.901421147960025	1.18418645777059	0.761215551862572	0.446528330750546	NA
Dnase1l1	144.166935837323	0.817215735468491	0.388643990847175	2.1027360636327	0.035488847720043	0.315954303278776
Smpx	1.51061949602489	2.06086476861121	2.18622479159251	0.942659133926488	0.345855282518258	NA
Tspan4	112.814691640938	0.202514609033288	0.29848833258276	0.678467420421325	0.497475374010049	0.785826328847625
Zfp410	331.852606414675	-0.227276538512734	0.226027685378662	-1.00552522197438	0.314644010797952	0.663134683131102
Ldhb	138.945742324817	0.380551947091235	0.540173622243893	0.704499315443085	0.481121876226229	0.77586762350906
Nkiras1	126.11593357567	-0.27383762798496	0.292483647872999	-0.936249359498775	0.349144814780473	0.68896795801921
Mus81	46.9120348095606	0.612953709019491	0.355364304065454	1.72486009992324	0.0845526876718642	0.414781247198648
Ldah	552.961273968664	0.117310419049786	0.240335927001348	0.488110206881918	0.62547178174762	0.853823096716242
Bspry	23.4111124908564	0.271556675919339	0.646852441526097	0.419812399994447	0.674622505653747	NA
Tatdn1	375.352471103719	-0.356790108903999	0.199851538995857	-1.78527576368274	0.0742165980675416	0.398886299643853
Drd2	26.1873780145255	0.457500545760608	0.499068932846619	0.916708125170382	0.359295607243507	NA
Chaf1a	891.444883541748	0.209241032854958	0.1822875264657	1.14786259329889	0.251025292555886	0.608788879909805
Vsig2	7.07745630977914	-0.123087584793763	0.961552787415157	-0.128009180988022	0.898141707441341	NA
Slc16a8	24.6748680151955	-0.105354479330105	0.47378752217307	-0.222366513256591	0.824028577803472	NA
Sgk2	18.5878405544538	0.0196286823798975	0.491305693326276	0.0399520759611105	0.968131333603618	NA
Ldoc1	1.83275448834011	1.50934654727491	1.62664338522599	0.927890256084139	0.353464499319562	NA
Prkg1	244.175131607979	0.41519611707329	0.462683459012377	0.897365377961747	0.369523980773918	0.702285600630268
Glrx3	63.6899850647271	-0.256778404240156	0.378415253569282	-0.678562509883455	0.497415103946417	0.785826328847625
Bloc1s2	109.431596950625	0.421850022262776	0.286007779225657	1.47495995879868	0.140223308793887	0.488817761903533
Ebf1	1562.18893458668	-0.0623344035236391	0.391450541973028	-0.159239538178834	0.873480154307935	0.95521294017532
Gm6938	75.7608003245505	0.0213091246431015	0.363475909833054	0.0586259613543269	0.953250032071846	0.983591559548647
Zfp229	715.010676555754	-0.445056648957522	0.295123021141502	-1.50803772350965	0.131544872443351	0.47947863541773
Cox7a2l	590.502603121767	0.230334412462335	0.236512773919646	0.97387726102519	0.330117485354248	0.67508361126782
Shcbp1	456.164486607116	-0.332902526328062	0.288808925145699	-1.15267395618096	0.249044235052934	0.606247933267293
Srpx	10.3192879155312	0.63911876970869	1.07123343221507	0.596619513999983	0.550761439749669	NA
Pigp	889.807832549932	0.110699434713652	0.444150373669866	0.249238639154977	0.80317619254413	0.930704049285626
Pcdh9	82.2019560942739	0.703824945971941	1.12312051638177	0.626669120282276	0.530876149552702	0.806392592422869
Pik3r3	91.135826173571	0.013073673733003	0.514863330483644	0.0253925128455391	0.979741883067736	0.991734209562465
Cblif	4.22894319064813	0.812092812218954	1.85661211971798	0.437405747594877	0.661817116576304	NA
Sytl4	1.02749951058454	0.701183964597418	2.24572825208196	0.312230103507567	0.75486565558206	NA
Rp9	293.413413432874	-0.133817295607705	0.165693512667217	-0.80761940195249	0.419309714125841	0.738131111413705
Nemf	914.218466742435	-0.331274685827863	0.198598430590305	-1.66806295922479	0.0953032292477815	0.433847569271885
Gm2762	3.34946578333731	0.403374209710308	1.91394696173602	0.210755166038891	0.83307832499742	NA
Kmt5b	240.72441185867	-0.131580467100635	0.250428341327616	-0.525421629209684	0.599290120869538	0.840007129590018
Suv39h1	583.657071279229	-0.101696356984934	0.191027669222891	-0.532364538596106	0.594473540736808	0.837734771344691
Stag2	231.636445231136	-0.272700172229862	0.356869710714848	-0.764144907909427	0.444780893037718	0.754346705283309
Mgat4e	16.9329266910251	-0.598802041672427	0.562888059824629	-1.06380306212036	0.287417923873753	NA
Nol4l	216.733183487303	0.147004146450318	0.385706230851794	0.381129820292698	0.703106920969805	0.885556102013562
Tor1aip2	1434.69908972165	-0.0405136839978731	0.187095948135537	-0.216539611902894	0.82856715166956	0.938825097097422
Ktn1	1469.88707615227	-0.198862807712146	0.196446725418391	-1.01229891864377	0.311395151746834	0.661417359099966
Unc5d	172.767211311702	0.318367326340879	0.527791708184116	0.603206381237462	0.546371403115144	0.813600446875469
Vmn2r6	1.04026869831461	2.84934896594891	3.48598288746084	0.817373193711902	0.413715189964657	NA
Miga1	904.535027220664	-0.316414096502698	0.123276775403118	-2.56669673154587	0.0102672365010038	0.20683077740838
Setd3	735.458193089812	-0.503281953868473	0.240272577422934	-2.09462918850945	0.0362039684266587	0.318807250617334
Capn12	41.3857710285727	0.342097758117282	0.431601302628023	0.792624480126095	0.427996641674678	0.742928410888811
Mrpl52	85.2218376011915	0.868309397511926	0.433939077786103	2.00099378452367	0.0453930597132854	0.338901407753187
Gpr180	127.196046551275	-0.173232536885608	0.266637685877562	-0.649692620589105	0.515890791552044	0.796777366991712
Dr1	177.890846617648	0.0646682664097183	0.252801529296414	0.255806468377388	0.798100279012853	0.928615852313126
Zfand2b	66.2344916690108	0.820949603729056	0.302646411148471	2.71257009331037	0.0066763659890148	0.17158420696468
Lman2	607.707230690958	0.254550840605965	0.218340468692574	1.16584361172356	0.243677680839741	0.601034224524626
Cmc2	459.856527225829	-0.172659626796116	0.166223823747983	-1.03871769342697	0.298936049874392	0.65049678988428
Carhsp1	240.657339898931	0.17897034296118	0.288369516856797	0.620628507867063	0.534844078158289	0.808680020544919
Pdgfrl	77.2904589503472	0.0365821640108383	0.370480998354884	0.0987423489282335	0.921342843564329	0.971471001030984
Zfp385a	112.657776679454	0.535596998789106	0.381633228269744	1.40343387083301	0.160487498680175	0.509915364172973
Nde1	635.141918518453	-0.220723146701667	0.230587671777583	-0.957220067318123	0.338456190371332	0.680404237893371
1700111N16Rik	28.2369276117415	1.2783383782369	0.77443056076232	1.65068173055897	0.0988035802220048	NA
Zmynd10	2.2349034505832	1.42471328519048	2.3152085461628	0.615371469473792	0.538309428609014	NA
Gm35978	4.30001368953191	1.53843705668816	1.11965764164918	1.37402452273014	0.169434069444779	NA
Cd46	18.5390780384403	-0.416295015133415	0.573811342688357	-0.725491087685782	0.468150810456614	NA
Eif3k	631.259266746178	0.359278772306673	0.190845768632584	1.88256084942787	0.0597599062696526	0.369685760536617
Fez2	267.056199478362	-0.211516245848642	0.208262315323053	-1.01562419259836	0.309808379839949	0.660353917575474
Tdrd3	645.312861621433	-0.493829947815975	0.279749816754623	-1.76525566145099	0.0775208076382923	0.405028474381325
Septin4	21.993819965727	0.350821563845113	0.606205702708603	0.578717030007469	0.562780123040816	NA
Sh3bp5l	288.503612153423	-0.573177247446627	0.20440104169612	-2.80417967878442	0.00504447844161856	0.150478149118422
Apba2	54.9331389324047	-0.396658488790701	0.389762866078803	-1.01769184114759	0.308824425822516	0.659165778040211
Cpsf4	386.211364230819	0.221923827642874	0.220310443988069	1.00732322819382	0.313779470893732	0.662615682673522
Nlrp5	5.62821743565249	-1.16455183080253	1.35104919260083	-0.861961087116829	0.38870893148742	NA
Abhd12	597.681920742826	-0.0659716498859999	0.173949598217509	-0.379257270853297	0.704496826519911	0.886088459068754
Tbx6	38.2641479641957	0.294232473386202	0.547963335511447	0.536956497484593	0.591297663811144	0.836117833891547
Gm10451	139.431526628691	-0.0722915535650504	0.330405608362403	-0.218796387638063	0.826808660950936	0.938456948946252
Slc24a3	31.6853263486968	0.276345421021838	0.820345995288703	0.336864472562684	0.736219068365943	NA
Cdc123	759.912372034851	-0.459447951219836	0.238830308100627	-1.92374223721327	0.0543869009507841	0.359142224331206
Scml4	18.5723998009652	-0.0321735903019349	0.568096037948651	-0.0566340691586429	0.95483669482381	NA
Chrdl1	6.50155722381954	2.521027405692	1.4299233651882	1.76305071101499	0.0778919371732939	NA
Ppfia2	37.1977554281447	1.70609911001217	1.54922350631055	1.10126079488377	0.27078316897017	0.625291100677379
Cpsf7	899.543413347024	-0.276324783462701	0.19913461690548	-1.38762806666538	0.165250330410209	0.517561432406467
Rps21	327.595283955038	0.195022836889851	0.496683826606718	0.392649863842401	0.694578105324265	0.883020431902875
Cdk11b	638.06577809988	0.0853584199190659	0.160762379164914	0.530960168432834	0.595446381446435	0.838334060688576
Hnrnpc	2539.94947183339	-0.175547337540423	0.141878150109706	-1.23731058943666	0.215971798017769	0.575620432568125
Stard13	37.6953008593021	-0.721300495743303	0.523037372596462	-1.37906110257977	0.167875915446505	0.522512505696147
Lysmd4	56.9323923021925	0.553314267550149	0.397342927028914	1.39253584224461	0.163760195792573	0.516029996562483
Zkscan8	331.45845356284	-0.226533026550169	0.239564647435419	-0.945602904999732	0.34435116199934	0.68499971552613
Prom1	393.257869121452	0.00829716183764448	0.32457054697033	0.0255635081959638	0.979605492792456	0.991734209562465
Fyb2	60.587633969826	0.243730565818248	0.29074381735188	0.838300081625699	0.401862190072999	0.723095549196159
Nsfl1c	523.232863912726	0.165131270197364	0.179662840113752	0.919117554263378	0.358034088373746	0.695691822258676
Atp6v0e	350.736816808913	0.207275081860742	0.244123470142248	0.849058395491284	0.395848799364846	0.719225351310953
6330403K07Rik	11.333502681	0.0937890506221432	0.613075615189749	0.152981211939273	0.878413091579422	NA
Abcc2	13.2689554966449	-0.03190416928794	0.662164911600373	-0.048181606619462	0.961571508952271	NA
Adat1	905.281693345176	-0.206303296787353	0.182780931083923	-1.12869157391823	0.259027965044179	0.616752433098971
Slc25a13	4835.31798978492	-0.118745806850646	0.205262206098641	-0.578507895377395	0.562921268454654	0.821952046440741
Sema4a	39.7365238139346	0.018164394172669	0.414407574397861	0.0438321963565991	0.965038162757569	0.987898684423094
Chek2	868.930492876218	-0.544267418292795	0.275908424016397	-1.9726379150368	0.0485368300430027	0.349036685243306
Keap1	196.554417223755	0.432095846265313	0.230299016561731	1.87623834750285	0.0606225585778238	0.371677322813809
Klf13	2034.09893070017	0.00351269860532858	0.200574861217919	0.0175131548589837	0.986027238396385	0.994465361733236
Reck	143.422638663922	-0.437144054692699	0.239352303524372	-1.82636243000764	0.0677956871032326	0.387339872396707
Pld5	22.3465509535035	0.88237077978041	1.07260736973995	0.822640981848127	0.410712186260348	NA
1700027A15Rik	5.51297397261075	-0.162528401300928	0.979946694460554	-0.165854328832036	0.868271589915245	NA
Myo18a	579.341156053037	-0.175915699886223	0.30686738428856	-0.573262943189825	0.566466672037608	0.823337743403237
Prrg1	433.33792894486	-0.63778100181328	0.319948387638105	-1.99338714134942	0.0462190708255998	0.342031235605397
Arhgap24	42.7159381391024	0.237870641886461	0.752665822911995	0.316037522424177	0.751974027809755	0.906411613545962
Cd72	10.3108630281317	0.378424558799754	0.698624235356984	0.541671101069642	0.588045101331945	NA
Catsperg1	34.8834245630466	0.0176892427213528	0.483962896526956	0.0365508241402293	0.970843153955074	NA
Fh1	588.988764520473	-0.103515320721594	0.159838161197691	-0.647625823182266	0.517226991083621	0.798260608214741
Fkbp7	39.6693941404159	0.530364927916724	0.360159191738892	1.47258473497805	0.140863043398416	0.48901785892139
Cd300a	5.74846118611176	-0.226300922265564	0.952429851227367	-0.237603768901129	0.812188427063109	NA
Hivep2	382.105390248822	-0.0262456701978504	0.209665594139351	-0.125178717593534	0.900382065603215	0.964660725927204
Cgrrf1	31.4331003560085	-0.442246742818075	0.432960547024113	-1.02144813391841	0.307042170323114	NA
2210408F21Rik	32.6987597148707	1.41467613363551	0.731681327589889	1.93345939043622	0.0531796310931039	NA
Akt1	177.12061921498	0.256791897139854	0.36343450604053	0.706569940035404	0.479833774893134	0.775271907964679
Efna3	9.71883818572167	0.463746576963058	0.880982283033625	0.52639716586146	0.598612284440915	NA
Plpp1	1432.65310960515	-0.438590919434837	0.248437975807209	-1.76539403048103	0.0774975659636064	0.405028474381325
Dgcr2	1040.8010730842	-0.467057047874183	0.159406722538073	-2.9299708345903	0.00338993819399236	0.130752697378921
Ptn	3251.35958341633	9.05336052225605	0.516266423996465	17.5362179321544	7.58078103170627e-69	8.12432303167961e-65
Twf1	566.610562507552	0.356013226314381	0.132142895602894	2.69415336095135	0.00705676866947837	0.174085524320102
Ptgs1	13.6191745661421	-1.39183422667973	0.804648997204209	-1.72974083297901	0.083676589748474	NA
Ptgis	29.1279475909114	-0.145537967715381	0.384287816239935	-0.378721264544365	0.704894860801406	NA
Cst7	17.8841220162731	-0.416604221276907	0.592316502959105	-0.703347313802043	0.481839331686044	NA
Plxna2	76.914618039652	-0.0720591313252084	0.457286886161226	-0.157579702164917	0.874787999043446	0.955765418059804
Gm14023	2.86505475471927	0.883501705986506	1.30404616635641	0.67750799686415	0.498083697990685	NA
Etaa1os	10.2261864990349	0.83350364017677	0.808913769310975	1.0303986306065	0.302822915812708	NA
Trip10	339.638869922655	-0.0444344977889782	0.230919080747006	-0.192424539562673	0.847409671773855	0.946084765139167
Gusb	100.482589992338	-0.0678323413838122	0.247373846049471	-0.274209834495789	0.783923370844634	0.922409614113081
BC055324	644.398558229903	-0.555735707674533	0.276030934157984	-2.0133095204339	0.0440820774220195	0.33698474998165
Sowahb	10.8838798829615	1.25523754194672	0.821833252131809	1.52736280588632	0.126670819881254	NA
Dmrt2	3.4019087304134	1.1357175834145	1.27977109066949	0.887438067397173	0.374843096091617	NA
Nlrp3	3.66185396928858	-1.33133766289769	1.90438617447531	-0.699090174430876	0.484495678566263	NA
Shisa4	1.81272737883736	-0.312004074423854	1.6764725641576	-0.186107474165931	0.852360480775399	NA
Sgms1	31.2240936815087	-0.201706243019002	0.405113963867483	-0.497900001010536	0.618554526600231	NA
Ctnna2	81.4597448212487	1.25957030975495	1.35879265748445	0.926977565574141	0.353938182477381	0.691661456551741
Map3k13	83.6967806753556	0.0736001960239143	0.350765252243707	0.209827500167485	0.833802308790063	0.940913903685701
Dip2b	607.628951689449	-0.252359164129135	0.252395554130512	-0.999855821543679	0.317380286823935	0.664458787632762
1700128A07Rik	7.30807686596732	1.37146002011977	1.4876912142899	0.921871425297343	0.35659564560646	NA
Fbxo44	49.3498888477661	0.350519467891318	0.369979583169025	0.947402191464125	0.343433874859327	0.684504526105153
Ifi202b	5.01340216333372	0.0612728918654276	1.88369213324484	0.0325280818367485	0.97405092180721	NA
Clec9a	1.689037874084	0.678604142756229	2.17032289609294	0.312674277167636	0.754528140206477	NA
Ap5z1	172.874586861897	0.424260824139007	0.317509446705283	1.3362148072804	0.181479072595704	0.538731968717318
Fbxw8	575.133353751474	-0.0984103919147001	0.279158776460254	-0.352524800267964	0.724444722761742	0.895383934244907
Klhl33	1.80229400020627	3.63567117797407	2.07303434443445	1.75379206221782	0.0794661437002824	NA
Pax2	4.63932945837949	-0.440965824567859	0.985265240248054	-0.447560521324024	0.654470400339523	NA
Dna2	325.944503380103	-0.161121592212126	0.193376759098314	-0.833200395763232	0.404731719438334	0.725128200873871
Kdm5b	1942.00852242576	-0.409436246627885	0.243273178217828	-1.68303077892653	0.0923691332231259	0.42917910235964
Supt3	509.4885037421	-0.417216229400931	0.285626575954666	-1.46070521626514	0.144096356934795	0.491470364363404
Esrrb	7461.3606003422	0.131867096982892	0.244422790961493	0.539504096423097	0.589539071172846	0.83504027265695
Chchd7	183.454951932155	0.247985049301266	0.230020238820208	1.07810099916947	0.280988685788424	0.635291661231659
Rxrb	60.226318710728	0.459250225168988	0.325480125153971	1.41099314421038	0.158246635533789	0.508552293462175
Cadps2	465.168761414017	-0.484186978382002	0.307494447978046	-1.574620229945	0.115344130456445	0.460561258307153
Gabpb1	631.798989982119	-0.000882851242168236	0.142323007942291	-0.00620315193539341	0.995050632583651	0.998217507198258
Dll3	5.22577619719537	-0.11346194166417	1.02154471643437	-0.111068991732639	0.911561637581343	NA
Fam57a	45.7695894999776	-0.235274656476985	0.348477638530004	-0.67514993923126	0.499580508217465	0.786543896954102
Mettl7a1	15.5996069203858	0.850269970709299	0.652558094893594	1.30297973063677	0.192581681649226	NA
Ckmt1	9.62464572195809	1.54265363699901	0.750264756187497	2.05614567961058	0.0397684763388377	NA
Gm4788	18.7483977296065	1.11593667561647	0.897786535799144	1.24298664673462	0.213872754179192	NA
Spag7	169.501313077612	0.434198070870305	0.373715799524001	1.16184028457812	0.245300347115737	0.602402341897194
Gal3st1	13.7697064032695	0.416361718855398	0.585057111354404	0.711659957250197	0.476675369372701	NA
Gpr68	36.526595246919	0.257943051827382	0.561239629069249	0.459595221839824	0.645806789447012	0.861589095060583
Golph3l	174.525887369599	-0.430701399692587	0.271473522110766	-1.58653188842797	0.112618704336322	0.457553112630843
Sptan1	749.98214443047	0.160311823507258	0.205398007797057	0.780493565768437	0.435100413321674	0.746314201275348
Slx1b	142.084913423863	0.0387896765263003	0.32442757538426	0.119563438713114	0.904828983580416	0.966419395757556
Sh2d1b2	1.68826315057277	1.36081622887175	2.4844579443062	0.547731641821679	0.58387618217144	NA
Rprd2	1058.73191257748	-0.0731972645492157	0.195250896639195	-0.37488823769387	0.707743587161867	0.886878146588433
Edem3	426.135450712417	-0.597919965095445	0.292489335033946	-2.04424535693259	0.0409293144257254	0.32758735078454
Kir3dl1	2.49165381279703	-0.166191198252183	1.6472217356898	-0.100891819632642	0.919636336960029	NA
Pcsk1n	4.51609622702876	0.750978867260965	1.1358310479797	0.6611712794757	0.508502477590367	NA
Gpr162	17.2378688640258	0.723126555315479	0.72085291918587	1.00315409158941	0.315786519400592	NA
Syk	384.022562436483	-0.098265459018782	0.259971773947215	-0.377985107870725	0.70544165693241	0.886609046475736
Frmd4b	235.869847675147	0.0468529516120151	0.209526675406007	0.223613301367125	0.823058212746309	0.938068640436416
Pomt1	171.382773908474	-0.12807732583069	0.240553394524427	-0.532427846565615	0.59442970291238	0.837734771344691
Mpp4	20.5002040969848	0.495565882105581	0.533134868476719	0.92953192786193	0.352613486779581	NA
Chst10	43.9778924197693	-0.293612590126091	0.493071615874532	-0.595476560956216	0.551524962225528	0.816978817788253
Abcc10	114.095222903142	-0.0319293799170924	0.251917277634026	-0.126745494461392	0.899141836802405	0.964352001378722
Chd6	1964.24457156028	-0.240869267362758	0.210370324729987	-1.14497739960195	0.252218519541123	0.609750930277965
Tyms	966.22384245459	0.0745402979620302	0.182370550924967	0.408729905042062	0.682737885001371	0.879693806687308
4930447J18Rik	3.36149658922131	0.691865707255634	1.37155355579612	0.504439439737401	0.613952608895485	NA
Fam131b	19.0195970767281	0.976989756066088	0.723391655053009	1.35056818701412	0.176833797318727	NA
Vmn2r56	4.33970266904297	1.15042430599727	1.37056372440395	0.839380384518485	0.401255887654683	NA
Aicda	1.48373992539224	1.97307605073138	1.99238262168001	0.990309807594909	0.322022714270243	NA
Ahrr	26.5429071952518	1.06754445849378	0.520361345859216	2.05154450265912	0.0402139504199184	NA
Zbtb17	347.972865679723	0.0200366769273538	0.241413353928826	0.0829973843669849	0.933853619412372	0.976770544875287
Gm21992	2620.958489206	-0.556164971622112	0.290441431545155	-1.91489543576239	0.0555058400202846	0.362054831100055
Sergef	726.115759864408	-0.115749579358821	0.219520815128357	-0.527282933470979	0.597997124051726	0.840007129590018
Armc3	9.66729776754033	1.43276045009502	1.07540134366914	1.33230301275858	0.18276063754918	NA
Gm10790	2.83348797117386	0.523316831484596	2.0236545046249	0.258599889600027	0.795943968435231	NA
A730082K24Rik	268.584851712766	-0.634523869614882	0.530840463060297	-1.1953193356001	0.23196228807649	0.589276464243302
Mettl26	5.0815115084566	0.820281843878745	0.962993165266447	0.851804429631424	0.394322647407742	NA
Acbd6	691.136928557242	-0.253274783993272	0.20179814282063	-1.25508976670017	0.209446174905806	0.567543528815555
Ccdc88c	1761.4032588517	0.125437296138553	0.289766003695062	0.432891693777017	0.665093454641903	0.871881813371865
Nudcd2	395.815787483486	-0.272580567562893	0.199706438522583	-1.36490625730161	0.172282515337128	0.529866538725035
Zmynd19	481.681101930192	0.081432063115008	0.204145736790319	0.398891813247356	0.689972921726487	0.881338362213219
Tmprss13	3.73363676833762	-0.867747858220319	1.1370463739834	-0.763159601996131	0.445368218086332	NA
Odr4	169.395599695995	0.225941064110982	0.208285383175901	1.08476677847418	0.278024962916849	0.63216958936248
Elovl1	33.7276601022752	-0.0296145809135707	0.418073904225661	-0.0708357556265599	0.943528474412922	NA
Nfatc4	87.1477664250152	0.063118595485712	0.355071733377997	0.177762940702797	0.85890915277956	0.948820261300458
Camta2	77.9532395596482	0.134785391011304	0.311519837561396	0.432670330295547	0.665254287392118	0.871900476700663
Ephx2	536.247880681852	-0.0993204582530764	0.216449674941291	-0.458861665096127	0.646333508975465	0.861690078331812
Hdac9	67.8823888469515	-0.762708729259386	0.483205480833405	-1.57843559212928	0.114465573888289	0.460310527339884
Styxl1	9.74222957533042	-0.0430287915192031	0.703256797810087	-0.0611850346177854	0.951211848046791	NA
Pex5	297.24579830011	-0.212175909039125	0.267842604162318	-0.79216639079025	0.428263662753599	0.743151177741309
Coq3	186.236603315706	-0.578153259247511	0.254114570939614	-2.27516768168678	0.0228958727923852	0.268985684455687
Chrd	9.81988681765585	0.295134455789933	0.811872705422038	0.363523066878462	0.716214184916544	NA
Sbk3	1.62022450828617	1.30432656885522	2.48752486197603	0.524347148763407	0.600037109018039	NA
Dync1i2	505.879497148594	-0.428675352135681	0.234059146688124	-1.83148301701226	0.0670284802887756	0.386348188670347
Dennd2d	9.42162693926695	-0.586573678721134	0.800088582838274	-0.733135919325699	0.463475534303632	NA
Gm15290	36.1136370092132	-1.29334854357652	0.494605334398958	-2.61491021957576	0.00892509124067219	0.193821243068682
Sh2d3c	15.0555492267871	0.421352430813761	0.694110243142564	0.607039638121605	0.543824607024602	NA
Gm1673	1.4674620151163	-0.873416972154984	2.10077850748569	-0.415758714706354	0.677586572059433	NA
Pard6a	16.6792238928262	0.498245919164566	0.594568300220136	0.837996104030593	0.402032891592583	NA
Srgap2	1999.50255824217	-0.44760400016934	0.243575388205203	-1.83764050821198	0.0661153955819305	0.384668129452524
Nrip1	759.284931290722	0.115537939689141	0.199451945494704	0.579277075500918	0.562402231258731	0.821952046440741
Tes	57.3687698256943	0.438826117721416	0.471401289019356	0.93089715268767	0.351906767525075	0.690856352366043
Dnph1	84.4110284513918	0.299141782444282	0.370123198855218	0.808222190258595	0.418962685697385	0.737897884510821
Fbh1	326.31418279306	-0.286123119326242	0.20387119372068	-1.40345045371272	0.160482556757228	0.509915364172973
Rpl15	605.07200457187	0.454367445124367	0.291731060981357	1.55748737757274	0.119354815120096	0.464290032714167
Sh3tc1	673.104632798585	0.427411878262803	0.286305257978447	1.4928537508556	0.135475473692285	0.483641123104671
Slc7a4	1.59416932478457	-0.0263197377229581	1.83356310937893	-0.0143544215022265	0.988547222011838	NA
Ghitm	1001.60328267725	-0.126720189818984	0.229776458730961	-0.551493353665781	0.581295521556399	0.831519501404155
Atp2b1	1674.20394269133	-0.209431212374752	0.221655785367086	-0.944848843119121	0.344736051815969	0.68499971552613
Lrriq1	28.2393756531189	0.193512647052707	0.837618010727138	0.231027323403324	0.817293575143457	NA
Sgtb	191.932573514159	-0.153192465475673	0.206486439894223	-0.741900850991229	0.458147410202	0.761912399339288
Zfp532	1226.41309639504	-0.540121902387353	0.241940902637463	-2.23245386166348	0.0255849813709852	0.278369792236394
Tnks2	1546.00496310651	-0.15539802480837	0.16619542894669	-0.935031882605006	0.349771868886323	0.689097623087172
Mbtps1	2560.03838798509	0.087715997401834	0.163825149287452	0.535424492413708	0.592356357559712	0.836841956758164
Cyp4f16	245.797773374961	-0.199058386316837	0.214635284578927	-0.927426199785142	0.35370529279822	0.691661456551741
Toporsl	6.22793425716085	-1.0623390481028	1.00193482070759	-1.06028758173366	0.289013787046309	NA
Prpf38b	987.276635165115	-0.0828530693282973	0.239059615578254	-0.346579112192942	0.728907540439568	0.897484157960805
B4gat1	7.61778541439433	1.50770649880552	0.956208831980058	1.57675441637938	0.114852043987748	NA
Rcor3	11.6879992199565	0.688870577600309	0.684090065371893	1.00698813280649	0.313940477048823	NA
Man2a2	64.0666275286427	0.529470016335784	0.346312080723305	1.52888116184089	0.12629390710556	0.472073417973808
Gm1715	20.0043216625623	-0.744742224014548	0.922830267771532	-0.807019719685794	0.419655122069866	NA
St6gal1	162.925392677986	-0.0521608893768731	0.393379151584961	-0.132596984783541	0.894512117158419	0.963549746597535
Fam227a	20.4928558703052	-0.10547204345408	0.596051882373222	-0.176951112098054	0.859546790383673	NA
Arap2	235.810436854849	-0.194185924688264	0.219610445245244	-0.884229001363814	0.376572605810963	0.708150372870357
Tmem158	1.44666402955229	-0.0126093936997658	1.7985467614831	-0.00701087898841616	0.994406173722543	NA
Diaph1	1039.8599552497	-0.0371304949165393	0.227412006841746	-0.163274118337904	0.870302611008326	0.953684364230699
Pkp1	1.5168474341755	1.02811423272538	2.88692105426267	0.356128281099797	0.721744498575325	NA
Gfra2	65.1528950894968	1.18185558713891	0.638229461081993	1.85177222175752	0.0640585381183689	0.378678886723136
Crim1	226.621810751471	-0.0938705685310604	0.260658385937043	-0.360128710970124	0.718750883000716	0.892124337467588
Pde4b	67.8281511478336	-0.0413084063917626	0.579761837502424	-0.0712506476275094	0.943198272831864	0.979126471070905
4933405L10Rik	3.76647928783163	0.0784650228177452	1.21900452066359	0.0643681147097231	0.948677118134027	NA
Nxf2	1.64093650666669	-0.765292913933126	2.22629180320979	-0.343752293760302	0.731032580221903	NA
Fbrsl1	2440.86226520821	0.0862982099586308	0.275232984646981	0.313546031080972	0.753865854655322	0.907263376119156
Phka2	619.130985340668	-0.11478753621452	0.210505938486975	-0.545293577176791	0.585551620808277	0.833380706534171
Eif2ak4	201.416855511739	0.139962000913071	0.189370839277962	0.739089510543024	0.459852645898637	0.763476499782447
Cpq	358.341377130553	0.181204124084477	0.221146880441509	0.819383586703605	0.412567596376218	0.731564322789981
Cdadc1	93.9439074199419	0.105068378073209	0.2609349519759	0.40266118922586	0.687197488886854	0.880480067912122
2310016D03Rik	3.10892838265361	1.34473261012479	1.57363639751474	0.854538324258733	0.392806784186988	NA
Axin1	458.939697228602	-0.231594994409321	0.209690677172839	-1.10446013877111	0.269393585711148	0.624505961078601
Arrdc1	74.5825822220967	-0.0508098509281587	0.348129235826667	-0.14595111728409	0.883959977845136	0.959040198680534
Septin2	873.779067531559	-0.279180684368303	0.210288082054135	-1.3276105884899	0.184306784746669	0.542959950779135
Mettl14	407.443528039543	-0.242426570527482	0.187604101603449	-1.29222425552249	0.196279494098042	0.553559825854924
Pcnp	797.954669108473	-0.442292463440353	0.168255564694767	-2.62869441639399	0.00857133449836891	0.188485045946792
Kcnc4	6.70292109255413	-0.457355068092953	0.955333076879424	-0.478738859944946	0.632124416897908	NA
Paip2	482.374901635498	-0.242004565022034	0.209565877067775	-1.15478993244577	0.248176460815796	0.605303332610176
Trim30a	4.55252082283537	1.34645364981237	1.81786162810062	0.740679944501168	0.458887522389133	NA
Plcb4	1388.44879964954	-0.506263565554037	0.232091411640526	-2.1813110703905	0.0291604161617784	0.294002431635884
Pak1	738.244003209256	-0.255174852742402	0.209717996112386	-1.21675229342577	0.223698476125277	0.583241894072696
Zfp948	346.076556047831	-0.337638287962258	0.293773680635494	-1.14931428585391	0.250426409463579	0.607749055756606
Kcnj9	9.10345836683551	-0.044411537728828	0.710235358515882	-0.0625307332229008	0.950140188247897	NA
Kcnj4	22.8171737871868	-0.817381806975143	0.461975029806382	-1.76932031871444	0.0768404344911432	NA
Kcnj3	16.7349996906072	1.07869027234018	0.989461066381741	1.09017960280613	0.275634036496578	NA
Ppfibp2	411.174468046669	-0.013812089519677	0.283132289579939	-0.048783166131171	0.961092097682032	0.986293461996548
Uspl1	990.398864458485	-0.160539398117373	0.18802079539938	-0.853838522363266	0.393194466800745	0.718316491659053
Ptpre	41.3268158637777	-0.394264732441443	0.410828356068532	-0.959682374932449	0.337215096406964	0.679737581980495
Amer1	249.336905688304	-0.251003158513157	0.16848824081495	-1.48973695314935	0.136293414201503	0.485106781799238
Nr2f6	73.2048482990855	0.231207470881824	0.32120652290082	0.719809388656827	0.471642363495916	0.770011901231191
Epn2	1217.72765573553	-0.544376376875356	0.230970496832606	-2.35690871492513	0.0184277762118053	0.250074775692639
Nmur2	2.69308340564651	2.92454181343658	2.12075744296514	1.37900815726839	0.167892238850605	NA
Ehbp1	1310.28632196174	-0.600287006995236	0.207485774592722	-2.89314777446093	0.0038140180564017	0.137380355096172
Ppp3cc	3.26931090054036	0.39244656276878	1.1699280941895	0.335445028389253	0.737289405773124	NA
Apoe	310.396441231783	0.574069036090027	0.447112044417419	1.28394894133982	0.199159821226298	0.557698352416931
Tnfrsf8	31.9548971230776	-0.453919533277411	0.623963286418716	-0.727477951279339	0.466933217403242	NA
Kif2a	705.669863168925	-0.125877535626159	0.180715535745144	-0.696550714951696	0.486084008452055	0.779377965077899
Tctex1d2	40.7751589235181	-0.634704729586671	0.364639931706481	-1.74063418292207	0.0817477218455794	0.410170176363327
Gnrhr	3.24115787954872	0.899880225348125	1.50651217264119	0.597326886360612	0.550289157243147	NA
Srsf5	537.758788628067	0.0538723400495439	0.252873220863939	0.213040905895411	0.83129505668551	0.940163478524548
Sytl3	50.7209591873934	0.385492184077269	0.419233125900495	0.919517471929844	0.357824971145907	0.695691822258676
Zfr2	60.0978501787231	1.30993160546443	0.467704219469168	2.80076927026907	0.00509809552520962	0.150478149118422
Gm6936	1.54773874316729	-1.52114267121628	1.55839057180239	-0.976098481818311	0.329015663639775	NA
Gm12866	45.0506151539612	-0.462419419501857	0.40869396347744	-1.13145644620558	0.257863025087472	0.615071898478175
Gm10778	401.0599048198	-0.175926330880839	0.157434511615061	-1.11745721491481	0.263798883449625	0.622098468616113
Ercc6	418.999416343147	-0.158365856824946	0.237521460751141	-0.666743360048931	0.504936077250506	0.790216112718118
Eif5	512.801852970299	0.0833603193339669	0.22945648024872	0.363294683347396	0.716384764509683	0.891060298008917
Rin1	18.9577488905689	0.411304664828569	0.608835343438418	0.675559770406416	0.499320190764137	NA
Plekhg4	2.66369486985461	0.410344924675092	1.45093452094795	0.282814226797084	0.777319247971102	NA
Palb2	506.717364085908	-0.290881933809839	0.185299325476479	-1.56979488760612	0.116462837345204	0.460853528170424
Rars2	271.949531071161	-0.567059846906508	0.261547635658882	-2.1680939515205	0.030151538958927	0.296329598912913
Tmcc3	46.3270974307126	-0.00645889356812303	0.492412293462266	-0.0131168406107594	0.989534575489701	0.995647183137644
Ano2	22.9238743058754	0.672267284984139	1.02471646884506	0.656051996257889	0.511790669417298	NA
Dpysl3	79.4412958730431	0.50106787893303	0.614466777901826	0.815451537744626	0.414813893980561	0.733590841879484
Eif2ak1	240.902936867954	-0.0561688881184204	0.184552167188977	-0.30435236266234	0.760859456370224	0.910432194336812
Mmp28	5.36505209104299	0.723755595642738	1.45859062738742	0.496202006274446	0.61975189565395	NA
Rdh1	2.7014154153225	2.46363139018108	1.71838463211303	1.43369030666414	0.151660659605002	NA
Rab3d	16.7353956724565	0.505683868477181	0.677182069515904	0.74674728000208	0.455216124300493	NA
Tnrc6a	1296.38322389922	-0.360224107334972	0.202747332553457	-1.77671440999103	0.075615240185268	0.401014136441109
Capn5	529.089388418431	0.699527791673884	0.420777187140179	1.66246605817259	0.0964193634177414	0.434135856732236
Nptn	817.426313423146	-0.465983985129178	0.334478162126899	-1.39316714181294	0.163569253447326	0.515883369392288
Slc25a44	209.06525203836	0.277649185585418	0.263874375380554	1.0522021518194	0.292706812465815	0.645460680904556
Slc25a45	8.39559353217498	1.66949281459761	0.853432223266127	1.95621019348013	0.0504403982119848	NA
Slc10a1	302.070606226585	0.197972904824108	0.219764705879342	0.90084030568949	0.367673233902522	0.701213752120132
Lpxn	30.8255090781865	1.13314949714069	0.465528394630158	2.43411467530553	0.0149282647545413	NA
Poc1b	508.92404492015	0.114094053904423	0.211691751834218	0.538963152394211	0.589912279955749	0.83504027265695
Acd	79.0902925651196	0.631778726818815	0.389698319891697	1.6211995140097	0.104974856978456	0.44761628872432
Tesc	25.8147532720415	0.510594070808004	0.625100971832372	0.816818552227312	0.414032128462388	NA
Alkbh2	157.309378981754	0.765563660931693	0.286659026602047	2.67064208654585	0.00757063229185321	0.17831750828965
Dhx32	529.082821866184	0.150430413897512	0.1956320051003	0.768945826734161	0.44192547095325	0.751645020188221
Wsb1	646.9581111931	-0.328964892260271	0.169611165965723	-1.93952379483526	0.052437589994348	0.355229868501535
Mtmr14	326.807556487146	-0.294159036154831	0.187125170529824	-1.57199074460135	0.11595269770002	0.460561258307153
Ap5s1	26.9196735822528	0.274703299929135	0.450564964929256	0.609686330077322	0.542069611608694	NA
Glis2	232.723043029623	-0.235103159881836	0.371564932375864	-0.632737751591727	0.526904912652614	0.804008228918972
Gm13483	23.1505959556931	0.0519291970056665	0.58499473785887	0.0887686566134453	0.929265767724229	NA
Cyp4f37	7.94826511115075	-0.052159825112741	0.799503671746446	-0.0652402571195232	0.947982708838894	NA
Tmem9	246.188318921633	0.156703171795522	0.245494265776663	0.638317034818574	0.523267325271121	0.801337314225188
Bmp1	6.60638000988314	0.334586399090038	0.864996123312717	0.38680681921285	0.69889922845506	NA
Nsmce4a	598.197000566949	0.32960513231851	0.187245305215084	1.76028516143516	0.0783594688088973	0.406278871419909
Satb1	116.042072856179	-0.183384707857019	0.373384127986727	-0.491142215513611	0.623325865197016	0.853040759695134
Dbn1	19.0482297295515	0.685285567097926	0.689025022858187	0.994572830251143	0.319944067267542	NA
Psma2	430.726861649976	0.314737359667491	0.147188730127588	2.13832512444849	0.0324903647916935	0.303383449774879
Syt14	669.577706107677	-0.979587526431452	0.287166545059711	-3.41121743909188	0.000646734943633746	0.0686243405041866
Thbs1	1.10770577315025	0.755260669486214	1.98911232411603	0.379697345559334	0.70417009080734	NA
Cd79a	3.73995062948956	-0.933700482115473	1.00249327198477	-0.931378302686163	0.35165791038908	NA
Utrn	5088.1315336908	-0.368651296770834	0.302397172198291	-1.21909637610334	0.222807615190603	0.582113225800676
Usp24	2086.5301769636	0.0301407072984791	0.182091764324499	0.165524824312023	0.868530912346744	0.953150048516766
Foxred2	121.079706740591	-0.0878109233885301	0.237264284395199	-0.370097520629223	0.711309829416892	0.888102250076299
Homez	29.8040445039479	0.864672194333146	0.473615762367142	1.82568289115104	0.0678980417518459	NA
Hdac7	140.48949876769	0.43681556427955	0.610852468086223	0.715091756358252	0.474552347480058	0.771741655226673
Xylb	85.4992766328932	0.167127000263792	0.298594538903018	0.55971217986031	0.575675773210575	0.828790604714903
Pmm1	855.777548698527	0.277641264134515	0.27930361866672	0.994048216990023	0.320199393809893	0.667400308600866
Sh3glb1	277.441856045783	-0.0391213993360966	0.274534823086228	-0.142500681320887	0.886684541247062	0.96053757490597
B230311B06Rik	2.91559489093603	2.61693355638215	1.59820006601618	1.63742550887596	0.101541591831012	NA
Foxp1	696.058827689764	0.133482262219479	0.284084652552307	0.469867910921029	0.638449391622654	0.858850560406505
Eps8	573.91353940721	-0.256664919813923	0.255930389502147	-1.00287003944004	0.31592356995821	0.663515051650454
Cast	552.960088463713	-0.14140618621837	0.179996336650671	-0.785605912040337	0.432098399818848	0.744860632275792
Kcnq2	52.8391988016427	-1.00223925483426	0.52388399186767	-1.91309387267442	0.0557360360360919	0.362275784619149
Ube2h	632.597434783553	-0.0413390690617899	0.18157632675583	-0.227667724093678	0.819904565959399	0.93717120663256
Spx	7.81591235951809	0.158706515773362	1.10572982518481	0.143531007447353	0.885870824363264	NA
Stk40	450.275659619627	-0.105050494448673	0.188673156312852	-0.556785588907422	0.577673931181392	0.829841580347785
Ppp1r36	4.45093978898847	-0.690886285590532	1.18280899696999	-0.584106383499265	0.559148740315796	NA
R3hdm2	1024.46199243351	-0.269637395630268	0.175503297916672	-1.53636654599101	0.124448506845625	0.47028020023433
Trim43c	10.9910103089092	-0.358133173046556	0.80177404756559	-0.446675935862415	0.655109059167593	NA
Tro	10.6632926128298	-0.0833999277690678	0.700409406078972	-0.119073112161581	0.905217432551606	NA
Pola2	712.694833385491	-0.241380796628211	0.165331748204776	-1.45997849323678	0.144295984794532	0.491470364363404
4930432K21Rik	165.892381902139	0.149205545380243	0.252386245130461	0.591179385798608	0.554400233348781	0.818727752624897
Mmp19	8.78364078644068	0.208455811951998	0.887029615092195	0.235004343040263	0.81420536235279	NA
Grwd1	121.963532890468	0.258809662548456	0.255539734318594	1.01279616353434	0.311157533583768	0.661417359099966
Igf2bp2	1433.30267115941	-0.804761941058367	0.223968117480048	-3.59319866645777	0.000326643349575193	0.048951045878219
Gm18905	5.40030969319115	0.391581756664818	0.921609408619514	0.424889061464088	0.670917549035471	NA
Smtn	117.986434899936	0.439471632465029	0.366979025420386	1.19753882926034	0.231096602446188	0.588407685585386
Mapkap1	1033.49558547209	-0.227764407228671	0.236746327523486	-0.962060994192512	0.336018966091901	0.679013779684541
Rce1	30.7550430911882	0.379629412754796	0.455670235430749	0.833123129922955	0.404775289982635	NA
Zfp831	5.44176078125315	1.88551485026186	1.77245598052378	1.06378655999382	0.28742540114711	NA
Large2	39.3833181902991	0.897075484566505	0.585615273497198	1.53185124289761	0.125559147552355	0.471251207315864
Plekha7	3120.64384266465	0.0244930770845897	0.215026585502197	0.113907203741277	0.909311354978985	0.96779912932782
Elf2	549.312943251748	0.0853638848821847	0.173102938940307	0.493139431397069	0.621914070995481	0.852526617914885
Coasy	48.6900428780847	0.0905726108670428	0.469328378450352	0.192983452579832	0.84697192741848	0.946084765139167
Csrp1	300.519002986039	0.0640390325664248	0.240146699631771	0.266666302991542	0.78972610096291	0.92498191193719
Pcx	193.726009493073	-0.210183920569348	0.251758624105055	-0.83486284259975	0.403794937965144	0.725128200873871
Rfx8	6.59031184435499	-0.0870149980170471	0.929142132256925	-0.0936509011874039	0.925386473956839	NA
Lrrc57	10.1411171388859	-0.325836021889682	0.647789500565115	-0.502996763000066	0.614966548004676	NA
Mindy3	876.78394692661	-0.529612727434596	0.276878325399791	-1.91279951823558	0.0557737228678279	0.362275784619149
Tcea2	9.39087752921369	0.554395294119586	0.763846122184096	0.725794473544463	0.467964775354054	NA
Stam	892.399547123214	-0.411868482434731	0.193840726724075	-2.12477784929588	0.0336051539652469	0.307697803358154
Fgf13	308.204126975432	0.0689370037330716	0.353355162259809	0.195092674724771	0.845320397119986	0.945325570403806
1600002D24Rik	16.1248556065346	-0.937463005487755	0.78327925557101	-1.19684390824872	0.23136740047344	NA
Pde1c	29.8672299116506	-0.145718277508491	0.766144603636674	-0.190196833361232	0.84915489244303	NA
Eda2r	1145.93582175076	-0.157006277096233	0.184527459332254	-0.850855897893942	0.39484940599911	0.719117245891328
Nxt2	101.045379305836	-0.190397524609328	0.361358681758873	-0.526893455783571	0.598267578649542	0.840007129590018
Phyhipl	59.4226500694368	0.481372234243304	0.285968518767318	1.68330498866898	0.0923160651818676	0.42917910235964
Rab26	72.485950495976	0.6169211204314	0.501079147944752	1.23118497938258	0.218253687958775	0.577822325556866
Tmeff1	1542.7587229344	-0.087381751727935	0.199293241377383	-0.438458179133472	0.661054179983945	0.86969281204124
A230028O05Rik	7.45207344343412	0.628635963239491	1.0297446179972	0.61047754195808	0.541545515834408	NA
Olfr70	1.42359951868129	-0.53859445159815	2.12075945697878	-0.253963008310913	0.799524136425909	NA
Arntl2	8.17119750981871	1.07689246796964	0.961977694901261	1.11945679580458	0.262945312612183	NA
Erg	16.2991180073373	0.781608471979881	0.907266587118261	0.861498134150948	0.3889637483618	NA
Adra1b	11.8241573696298	-0.33384101309624	0.950197095500187	-0.351338700862377	0.725334264126455	NA
Chfr	341.068784688567	-0.123410174678948	0.247885926556788	-0.497850670238336	0.618589298750656	0.851126141316059
Mlst8	134.00456174711	0.755159563221724	0.364769338052679	2.07023859859807	0.0384300063418173	0.32450887155448
Psma4	296.196436623772	-0.00310934514442877	0.160796722067995	-0.0193371177250364	0.984572173795485	0.994126623946317
Dnajc14	107.111389888374	0.0366516447706932	0.24853117951355	0.147473024682181	0.882758670098374	0.958707404483611
Becn1	284.978010773372	-0.0270362705676231	0.262850307443369	-0.102858051910204	0.918075630779432	0.969991406932324
Gprin1	2.54758320210748	2.05337087949484	1.74214450277554	1.17864555794509	0.238539342603165	NA
Mier2	211.381721611122	0.114075917667576	0.270481000562842	0.421752054414897	0.673206005001995	0.875151474479183
Zfp653	195.792364479169	-0.108585586579103	0.245761173589676	-0.441833772979936	0.658609497410245	0.86880993700112
Ndufa11b	4.97645758725251	-1.07417911459458	0.911543076763108	-1.17841837865632	0.238629854325612	NA
Itgav	245.346696332826	-0.0295261237541244	0.250524565796975	-0.117857199593162	0.906180806592962	0.966554274426577
Sec23b	316.588770355775	-0.166401278355516	0.200514358717078	-0.829872131951932	0.406611082675677	0.726396228210573
Cd180	46.0724368526201	1.19423963398092	0.533761533573256	2.23740295780796	0.0252600154013937	0.277652907750499
Gna13	1460.64017271532	-0.100006585304343	0.187610485384744	-0.533054349810209	0.593995958239328	0.837601301282616
Actr6	206.332285638965	-0.161210191788014	0.196292409121478	-0.821275730984823	0.411489228200308	0.730604714814895
Rnf146	492.796163282322	-0.0494085909271235	0.166225922080251	-0.297237580690152	0.766285132420334	0.913119253442626
Cdc42ep3	151.579292175602	-0.163531105056989	0.247885670621258	-0.659703744258966	0.509443963415542	0.792756055746241
Sox13	319.934555111277	-0.232688412891764	0.364436970208235	-0.638487398133095	0.523156454726892	0.801337314225188
Stpg1	43.2123307946743	0.720564596224654	0.450244199982032	1.60038618210609	0.109512938580476	0.454949716915614
Ttc30a1	22.4963257671205	0.118670774013663	0.534797407318627	0.221898558948998	0.824392852361893	NA
9430065F17Rik	12.3479129918855	0.497268125951335	0.68147482805722	0.729694048082406	0.465577220069145	NA
5033417F24Rik	8.65421311567736	0.189585115528367	0.761540314238668	0.248949546049838	0.803399809263029	NA
Slc35a1	152.563506381067	-0.429809462810267	0.279960671409723	-1.53524943573678	0.124722569329976	0.470817814550669
Lpin2	297.998570363903	-0.440207434359366	0.160312819768332	-2.74592783656048	0.00603400344536425	0.165355391297887
Cdc40	466.57896049188	0.0221803984954887	0.17032205152129	0.130226229060634	0.896387443488032	0.964180829298088
Lrmda	99.2360097006766	0.401468013811644	0.616802686265315	0.650885644228461	0.515120309105793	0.796591296637121
Nt5c1b	3.43066356988	0.0567272769328138	1.39884651216036	0.0405528958607509	0.96765233689653	NA
Aldh1b1	47.4639721492079	0.429132205628527	0.398222783286792	1.07761841772743	0.281204079500339	0.635291661231659
Shisa5	135.912614354868	0.153738022421724	0.273627630172809	0.561851236750583	0.574217379720117	0.828058320600025
Slc22a22	23.2690068577187	1.48656385334871	1.09241411728634	1.36080615384344	0.173574956670673	NA
Gria2	9.67494333125857	2.39839564869868	1.43234973495579	1.67444834886831	0.0940425174561367	NA
Mtdh	1284.24581552347	-0.103372397277462	0.178147732170347	-0.580262212816809	0.561737805438928	0.821952046440741
Tfap2b	1.43600400189263	-0.526740442543478	2.120688253953	-0.248381836208893	0.803838985931754	NA
Usp15	1250.41131829189	-0.316742904183473	0.202376267635232	-1.56511881499059	0.117555052686935	0.461717980908754
Itga7	6.06625285484639	0.411606419789898	0.888051361919114	0.463493934517932	0.643010361509245	NA
Plekha1	679.530473906248	-0.28266473319691	0.283431854505083	-0.997293454154923	0.318622090108929	0.666017737409283
Lag3	18.0995916701522	1.12742147566992	0.670080795394382	1.68251572559451	0.0924688781514858	NA
L1cam	7.10881841902031	0.520818003784744	0.806110507334356	0.646087600950624	0.518222624785346	NA
Serpinb2	2.01812537606625	-0.778174852208567	2.58677248046852	-0.300828487269056	0.763545284322872	NA
Plek2	79.1728113517993	0.19506045652223	0.347715055385945	0.560977885486505	0.574812612949047	0.828326848591493
Abl2	943.483883477354	-0.423527951177271	0.232618209417313	-1.82069990237725	0.0686524870407479	0.389038635784436
Clmn	275.097763862727	0.340941710463475	0.357056435654462	0.954867848379629	0.339644530774633	0.68097716949117
Slc37a3	357.086203500895	-0.208561478438163	0.229690958862008	-0.908009089567432	0.363873419331563	0.697501050553855
Klc1	656.802004896169	0.038103185944573	0.210181189456529	0.181287326630406	0.856142053096525	0.948338841253701
Higd1a	185.463110419715	0.32219414924413	0.19870371474338	1.6214802509366	0.104914682087407	0.44761628872432
Ythdc1	680.094193780896	-0.087302118874646	0.202402486576681	-0.431329280342469	0.666228963095459	0.872286440617242
Adck1	351.340064290107	-0.0734199553533142	0.242958592972792	-0.302191227134478	0.762506291545999	0.911541313102057
Slc4a2	35.2834591787259	0.482055109120757	0.38765062757082	1.24352980450855	0.213672665035898	NA
A530072M11Rik	69.772905027657	-0.0449740965575453	0.400868322961785	-0.112191694832003	0.910671414159666	0.96779912932782
Slc10a7	6463.69944760713	-0.131737494829733	0.227368477165643	-0.579400875934791	0.562318713216143	0.821952046440741
Cyb5r2	146.264636103219	0.164830271077166	0.292038166039671	0.564413457708044	0.572472782195388	0.827263735515256
B130034C11Rik	59.3560694335724	-0.0774707234936867	0.346767387646853	-0.223408331502565	0.823217720585467	0.938068640436416
9630028I04Rik	3.49352822133895	-0.512392847280653	1.19596197625809	-0.428435734122436	0.668333913052771	NA
Ypel5	176.442754250338	0.378611873791264	0.259420184564828	1.45945418405425	0.144440141987058	0.491470364363404
Zfp574	163.991619156155	0.495969654196868	0.27062949999298	1.83265185136777	0.0668543618946886	0.385701218424719
Shoc2	832.920774017436	-0.36860052428728	0.302022018380602	-1.22044255668399	0.222297153000317	0.581378067933055
E030044B06Rik	16.4991145074317	0.592091818091218	0.591792912205726	1.00050508527447	0.317066137892721	NA
Clip3	27.1264354610571	0.306071795989268	0.430728128250152	0.710591614326873	0.477337341028811	NA
Cdh1	3679.99959239983	0.282996149757221	0.211416502855656	1.3385717100355	0.1807101409257	0.538113526062998
Islr2	2.255606713858	0.519969741918876	1.62355137338242	0.320266885571719	0.74876602363739	NA
Slc24a2	26.5853095679252	0.950839698765044	0.796531812375346	1.19372469999602	0.232585675251709	NA
Aqp8	1.37036753571634	1.88597812601143	1.98532654477008	0.949958650872638	0.342133263270189	NA
Kif21a	134.027977998495	-0.153025211669215	0.320269818012932	-0.477800913675345	0.632791910791636	0.856927422005557
Abhd14a	84.2556517877924	-0.486192828436541	0.352197611785731	-1.38045464298131	0.167446705722728	0.522043771183836
Zfp78	200.760313242721	0.580174124862387	0.266814361476679	2.17444863781478	0.02967145874685	0.295254432116984
Ipo7	2693.05820209632	-0.284288659664596	0.198688266183376	-1.43082762321866	0.152479624210829	0.501389098559329
Wdr70	1824.6484531455	-0.317635931465971	0.20000740207406	-1.58812088038799	0.112259007559956	0.457097182378436
Cacna1d	43.0744051942808	0.0233558573367092	0.876691489633852	0.0266409080193806	0.97874614494666	0.991734209562465
Cyp26c1	6.95109123747626	0.383351703617663	0.82756401768218	0.463229061953835	0.643200187065633	NA
Pls3	377.759615982873	0.0505393146941434	0.245552402955262	0.205818856121523	0.836932411475989	0.941966462275591
Ddah2	57.0507165749548	0.179522124733799	0.476929678399803	0.37641214808886	0.706610516111375	0.886878146588433
Men1	63.950979016121	0.348519994428422	0.331999914769448	1.04975928885538	0.293828797124113	0.646757183660619
Taf1a	297.256029924527	-0.123379337086333	0.271949771316209	-0.453684283274773	0.650056080643684	0.862956895362116
Tk1	729.77714039288	0.102432243008818	0.200518560307691	0.510836716818823	0.609465396704179	0.845082243042914
Trim2	552.606781606712	0.330671075178488	0.278922486746733	1.18553035660672	0.235807819542174	0.593785808748469
Ank1	18.0880954007696	-0.562504272174711	0.690797932208126	-0.814281928112718	0.415483460191381	NA
Ildr1	476.241526229435	-0.276186080577867	0.406977793246688	-0.678626905843136	0.497374290395697	0.785826328847625
Pars2	130.409716951827	0.56206359718687	0.363803835732547	1.54496336206877	0.122355125686578	0.466980014951233
Clip1	231.141766445687	0.12125572376011	0.331414392625974	0.36587343959125	0.714459516405286	0.889859671100791
Arhgdib	5.56780355599745	0.74352738511071	1.0768521171521	0.690463781672348	0.489902578740832	NA
Bub3	363.306317417595	-0.19414485685445	0.192318232584763	-1.00949792562638	0.312735895966975	0.66218661794493
Mtch2	634.358500591565	-0.162496310229303	0.241958211019165	-0.671588327359685	0.50184581134005	0.788257593453219
Atf3	129.614240862757	0.528086551800444	0.46823353198818	1.12782728216435	0.259392869070446	0.617346963763706
Mns1	61.9445516986518	-0.55760183747799	0.2970091620694	-1.87738934918008	0.0604647501931458	0.371132939334469
Casp4	5.17639262221024	5.15851823173762	2.1294054662869	2.4225157272338	0.0154134585684515	NA
Cdx4	1.49124869281687	3.38274644872088	2.2017168087509	1.53641305515582	0.124437106869926	NA
Cdr2	202.284046290561	0.245043483600345	0.225356723899413	1.08735820862269	0.276878532956072	0.630976028763565
Lmna	105.876262026832	0.132379826295232	0.329455729365574	0.401813702102413	0.687821137310841	0.880480067912122
Ap2b1	1064.38380934772	-0.207958742544003	0.138579887733044	-1.50064158620628	0.13344828908831	0.481814635117321
Blzf1	115.972611160976	0.0511449854592609	0.216541982663053	0.236189697860319	0.813285473317461	0.934789465785988
Cldnd2	1.3200107193288	3.17607672063969	2.84004720624377	1.11831828487117	0.263431080292611	NA
Stoml2	128.405523050678	0.722650635443624	0.339549700867932	2.12826173486956	0.0333153888319779	0.306999915677634
Cic	323.844270590712	0.643735425004571	0.228231907556685	2.82053211532086	0.00479440741841365	0.148932360298954
Aven	336.881564199228	-0.387974605260124	0.345440799770711	-1.12312907310788	0.261382680176716	0.619468859675776
Tspan17	47.0445379591078	0.692830965268377	0.398485447749402	1.73866064415	0.0820944725032114	0.410375412615029
Lrrc2	453.336329439208	-0.139290878510105	0.159869888222188	-0.871276511537418	0.383603192280961	0.712862044680953
Ctbs	49.4872722608917	0.410771318211173	0.377437474867981	1.08831619953703	0.276455541467608	0.63054191182399
Zbtb14	136.661410154152	0.681437157912216	0.27618345215358	2.46733521722106	0.0136122857818669	0.228298695969119
Rsrc1	2250.28826555907	-0.797033680504268	0.29507198106296	-2.70114999612316	0.00691001671389877	0.173430091622607
Zfp638	1030.68997879886	-0.612545027792718	0.270124620323118	-2.2676386441932	0.0233512402975753	0.270346545121242
Il21r	1.80751660405024	1.66587451232364	2.06603247900846	0.806315742491684	0.420060815666609	NA
Glp1r	18.7563066276572	0.403921038022486	0.711995884279897	0.567308108011055	0.570504869358351	NA
Yeats4	392.953355649275	0.363763389290857	0.206131317361472	1.76471675409206	0.0776113813665988	0.405028474381325
Slc25a39	375.048092552416	0.774536608518544	0.3933137720479	1.96925880445452	0.048923379226657	0.349541236781388
Tcirg1	5.02610690957324	0.168691590747242	1.02490732280232	0.164592043586929	0.869265094101813	NA
Slc7a10	1.78077893635773	1.68066777929658	1.96142034272341	0.856862622808831	0.391520811699767	NA
Crb2	14.2746354819031	0.0900014733284826	0.656167562001647	0.137162332520572	0.890902483746282	NA
Dmkn	1.41889298347979	1.19753877027483	2.12388889501022	0.56384247457025	0.572861342404114	NA
Mgat1	159.58237268127	-0.197684748953291	0.273452976190983	-0.72292045128529	0.469728758053091	0.768679661025344
Ubr5	3338.41652681747	-0.36902160637993	0.243258008468595	-1.51699674227816	0.129267506533254	0.475741712746184
Tax1bp1	650.319889670066	-0.142802078991101	0.182454481584275	-0.782672356146762	0.433819539576554	0.745486599418919
AA465934	195.768935122306	0.127512802836344	0.276524121517105	0.461127232361378	0.644707324906728	0.861589095060583
Cbln1	7.84027044261634	0.51611993258345	0.758548162318325	0.680404960716074	0.496248080834659	NA
Tspan6	1.43438014571955	1.99899733882459	1.95754069433788	1.0211779221789	0.307170150370111	NA
Adar	807.586102921215	-0.250098042459427	0.195621540076779	-1.27847905890766	0.201080563885713	0.558719316350321
Trpv4	42.4097391655855	0.996529945724848	0.49997639798266	1.99315397635912	0.0462445890073921	0.342031235605397
Rsrc2	1269.87271127543	-0.171341571745659	0.233492639325874	-0.733820013514541	0.463058441275543	0.765203715304492
Il12rb2	528.760988035755	-0.25802140118271	0.406246220769333	-0.635135511400154	0.52534003825134	0.802575793291463
Pdcd6ip	798.645663521941	-0.143437073884713	0.15768943935955	-0.909617501763448	0.363024265311721	0.697216727972123
Endov	189.898105568171	0.0829986871529106	0.289291373774363	0.28690342912764	0.774186264760537	0.917957891656314
Ppp1r8	492.915766298848	0.29481266923515	0.186836151864381	1.57792090178107	0.114583782484515	0.460348973575642
Rbm20	306.344597051254	0.487770776961152	0.410112952246372	1.18935716194627	0.2342991504037	0.591967049693878
Dcaf12l1	2.06935473698573	-0.596312427905137	1.83496614721731	-0.324971895971722	0.745202342033884	NA
Hdac5	193.26775031255	-0.0679521731036845	0.280123278679412	-0.242579529355904	0.80833114082385	0.933330547225743
A930001C03Rik	47.7439490477907	-0.316386145087638	0.493315138412525	-0.641346920967722	0.521297310608358	0.800278366679526
Btf3l4	408.689375940263	-0.0948437190484617	0.218489844864104	-0.434087538976709	0.664224873968427	0.871510525749221
Plec	244.865048415202	0.436134814509197	0.442448997238754	0.985729015617704	0.324266107045184	0.671098108649726
Ctf1	12.5138254199306	0.935127531255711	0.773329382432082	1.20922281307194	0.226577255534001	NA
Rprd1b	447.049156017544	-0.255932720305541	0.208835914423189	-1.22552062470881	0.220379124043922	0.580568780242588
Srpr	247.776917568455	0.228823538399011	0.20622783362922	1.10956670771423	0.267185784105807	0.623367378501637
Gm7271	3.83730685370779	0.0860754179162299	1.56828387803638	0.054885100281719	0.95623000223843	NA
Fbln5	20.0288020834852	0.591752320132027	0.699142664957408	0.846397094315617	0.397331258914899	NA
Slc22a27	10.070664085108	1.46095106770646	1.63062552881	0.895945170668728	0.370282047500337	NA
Thra	164.472071552024	-0.033660858029811	0.440773388912793	-0.0763677183707449	0.939126551590821	0.978757127262932
Cux2	269.567547865801	-0.330259789838141	0.240603452003869	-1.37263113678365	0.169867047069567	0.526652894367865
Mx1	2.23666091688502	-0.941867537736962	1.51104904420688	-0.623320296153148	0.533074062935545	NA
Aamp	98.8955946422878	0.255176491161019	0.316479750321658	0.806296424658031	0.420071951549529	0.738546876259011
Mroh1	290.311499276673	0.326019360873266	0.295555599816741	1.10307286031939	0.269995525595553	0.624662317886232
Triobp	92.3677252527771	0.734011888034657	0.398351065315809	1.84262564342018	0.0653836871959456	0.382070324797682
Nod2	419.076566860781	0.791689585025099	0.402819842703763	1.96536888478782	0.0493715580717616	0.349963839683768
Tmem255a	9.51746492876764	1.524520948447	0.777885779802187	1.95982622131835	0.050016105336378	NA
Col6a6	12.832986442228	0.203648107345349	0.649936622452288	0.313335331954307	0.754025909620908	NA
Cep55	1861.76474975534	-0.422399772425883	0.149327697496708	-2.82867665883078	0.00467408963506478	0.147330054761733
Zfp119a	220.617751007281	-0.391651140345321	0.332971834554505	-1.17622903711759	0.239503364064031	0.597841285758216
Sh3d21	46.6876403334597	0.0536912722175718	0.365823242420357	0.146768345997756	0.883314870303852	0.958789648117254
Fam174b	46.8439910154104	0.137884440019988	0.488753611646689	0.282114416618698	0.777855779166545	0.918893101719603
Rangap1	1286.59665150119	0.0517606166810684	0.173370292670129	0.298555282360589	0.765279389492861	0.912975232389594
Brinp3	39.9412812576693	0.496569864380225	0.771095032191199	0.643980110945776	0.519588331275378	0.799970787022085
Syvn1	159.000474136685	0.342332375296811	0.319721687128568	1.07071990758997	0.284295388802593	0.637804831860454
Aurkaip1	35.2555433568128	0.761208996415043	0.522172358232832	1.45777344283633	0.14490300068891	NA
Ndfip1	615.758624817934	-0.202614979133103	0.195087072073628	-1.03858742139835	0.298996658297095	0.65049678988428
Grk6	184.056902056261	0.0778451190767556	0.268738286858613	0.289668881895161	0.772069564759619	0.91641040265022
Cenpa	612.246259319315	-0.177748961098257	0.182549173059132	-0.973704553789901	0.330203255600067	0.67508361126782
Rassf5	81.3752383883617	0.0378084340267342	0.270662439785354	0.139688514064669	0.888906101872383	0.961971795795852
Ppp1r14a	18.2641157384328	-0.468188458060638	0.582820547471139	-0.80331494847275	0.421792719996182	NA
Klrg1	1.9401289836519	3.74620791020783	2.63144583492369	1.4236310170209	0.154553312227297	NA
Myadm	302.280264650501	0.294415209569006	0.398080082920652	0.739587892488685	0.459550090460544	0.763328939780789
Phgdh	1101.07330359837	-0.143921247106133	0.198424351952957	-0.725320484555516	0.468255441663588	0.768165610192408
Nckap1	468.529441076528	-0.205289984648957	0.199028161688856	-1.03146199465928	0.302324221757444	0.653325340344605
Zfp518a	676.317634529207	-0.320969626611229	0.28348348946231	-1.13223393439957	0.257536096962187	0.614739890787645
Utp3	171.515074969325	0.0194311386494571	0.378312541857102	0.0513626604977763	0.959036538086221	0.985688357149209
Katnal2	1371.9031969325	-0.271350686173326	0.155650954799039	-1.74332811850507	0.0812763163995873	0.40990036840206
Rfx4	14.5642777573265	0.196960889337717	0.675570582961342	0.291547462700855	0.77063264960922	NA
2810006K23Rik	154.067006406873	-0.0482512708270354	0.255788244133583	-0.188637562255741	0.850376890883177	0.946805528246517
Hspa12b	30.9385726935437	0.263465335192292	0.472678592219057	0.557387915444651	0.577262420271977	NA
Ankle2	655.858842751014	-0.303143027916947	0.201049784780573	-1.50780080788347	0.13160551533735	0.47947863541773
Dgke	879.103770747599	-0.0639692986703662	0.136898222675064	-0.467276327043347	0.640302191122021	0.859491356925382
Fis1	570.189493352799	0.0384715089999969	0.217085026599077	0.177218620752909	0.859336669912198	0.948820261300458
4930524B15Rik	46.563159551606	-1.30371104614142	0.695430523347974	-1.87468194502743	0.0608364922134247	0.371999372899811
Nkain1	282.427478346828	-0.277306090410157	0.242413378913745	-1.14393888510925	0.252648983258493	0.609846244799026
Slc12a5	17.3861280100753	0.0739086945875957	0.586738506347002	0.125965304455211	0.899759388796919	NA
Sfswap	941.870124395909	0.0818394663397831	0.203125564918219	0.402900867612272	0.68702115305102	0.880480067912122
AW551984	5.81808245890027	-0.055050149730304	0.955468719221089	-0.057615857665316	0.954054618065782	NA
Pheta1	23.799392679047	0.35525785330494	0.561434003074647	0.632768680484972	0.526884712076295	NA
Dpy19l1	989.413037590713	-0.533643365194568	0.171761350159476	-3.10688850954592	0.00189067689438083	0.103962634358494
Cyp4a31	1.49035336992704	1.26030700942152	2.19506979753282	0.574153501104185	0.565863931872939	NA
Ctps	783.944504556304	-0.0682017661827841	0.148560274631444	-0.459084814914232	0.646173260784942	0.861690078331812
Maco1	472.841965416543	-0.105051737421006	0.309979653387995	-0.338898815689411	0.734685956650734	0.900281894541158
Exosc10	445.43506380757	0.221776660107957	0.23574916605572	0.940731472430911	0.346842486310677	0.686700706778408
Zfp637	24.6353324353588	1.10149159186153	0.562153109315507	1.95941563536441	0.0500641310645684	NA
Syt11	43.1404067596523	0.205099803613707	0.364303590472398	0.562991441692218	0.573440711679045	0.827532547836977
Gsn	8.62452012694834	-0.00712137372314284	0.85879692393594	-0.0082922673855246	0.99338380370261	NA
Gm5134	164.073851963331	-0.317268244598043	0.232917266471796	-1.3621499573818	0.173150564992876	0.530672215228526
1810024B03Rik	120.137087293367	-0.108357324248862	0.242714415349583	-0.446439590713204	0.655279739936076	0.866708225375025
Rere	4507.75038693524	-0.245483654358306	0.212654603235636	-1.15437733593894	0.248345502798073	0.605303332610176
Selplg	9.02238488563387	0.421314900344781	0.884454072827951	0.476355882445846	0.633820859505284	NA
Selenbp1	6.82188859580795	0.553319090638648	1.04635923790861	0.528804133984216	0.596941329698004	NA
Apob	3.96819006688537	0.403723612367435	1.28289620662847	0.314697019354703	0.752991707569357	NA
Ankzf1	119.445752124953	-0.329743336090617	0.249971934826619	-1.31912142984902	0.187128519909173	0.542979738563021
Slc47a1	12.0271390119198	-0.948020279908748	0.735905561190884	-1.28823633072511	0.197663708801694	NA
Wdr77	1004.84097487196	-0.221972540127673	0.202602889481288	-1.09560401974511	0.273252101819269	0.627747647416314
Galnt13	76.7269661628608	0.111903443133072	1.14414581480174	0.0978052287439111	0.922086955356145	0.972004395161533
Tut4	926.661474054174	-0.378653876175044	0.254971996162464	-1.48508025145543	0.137522566783497	0.486797894369104
Lurap1	19.5001938209277	-0.0396204956703633	0.519270155754014	-0.0763003520062342	0.939180145801643	NA
Psmd8	100.387587407604	0.683681522930239	0.303641858587283	2.25160498658228	0.0243472456635568	0.275654401880579
Scamp1	235.01599549057	-0.425628989833515	0.182848549402633	-2.32776793266365	0.019924429710571	0.253466953620235
Uhrf1bp1l	742.97462617368	-0.413751847529307	0.219494916021583	-1.88501790851786	0.0594274200222057	0.369560200985651
Fam161b	50.2887619312575	-0.124139618331514	0.312163357613454	-0.39767517648639	0.690869637816965	0.881418997949887
Gask1b	30.878352177728	-0.185179306357043	0.482401580679681	-0.383869609415738	0.701075092077844	NA
Cars	1910.14593794445	-0.134441237362004	0.211379710322669	-0.636017700832217	0.524764884944741	0.802265140807007
Nelfcd	168.844095478019	0.149209244705033	0.233442722178665	0.639168543411843	0.522713293493118	0.801337314225188
Rmnd5a	514.315997118046	-0.456958558619647	0.198493301623562	-2.30213591532806	0.0213275085736942	0.261842144527247
Pcsk7	103.121571232041	-0.356459944342822	0.33081822918547	-1.07750998250757	0.281252493512894	0.635291661231659
Tgfb2	63.0970121890227	-0.319923135749402	0.386790254706588	-0.827123051463874	0.408167319954054	0.728032385300511
Tsc22d1	2737.57164432459	0.119905472576099	0.171146697061315	0.700600564515374	0.483552326029436	0.777871376214309
H2ac6	33.4312286908989	-0.713244817177159	0.689066827082878	-1.03508801925154	0.30062780716781	NA
Zfp286	106.599133315853	-0.334435705965334	0.380329303430826	-0.879331944576711	0.379221320217744	0.710157697969295
Eci2	123.203680231461	0.19899810623176	0.278941531154439	0.713404366170135	0.475595572098282	0.772647213109259
Uqcc2	57.8847759295923	0.11335520311173	0.493591233667285	0.229654003920458	0.818360639143293	0.935947136945024
Snhg18	2.9389846747111	-0.658369004541394	1.24128036792354	-0.530395083620582	0.595838033997127	NA
C430049B03Rik	15.9762940225206	0.639967670102298	0.565651771228127	1.13138100622017	0.257894762364622	NA
3110009E18Rik	244.707132501563	0.12075420828467	0.226304510249766	0.533591699747376	0.593624052122344	0.837601301282616
Fn1	4863.1175828102	-0.0585462396050216	0.228146668852322	-0.25661667513944	0.79747470108069	0.928615852313126
Kctd17	5.22903375810436	-0.194323680054058	0.882823546485448	-0.220116104546223	0.825780732765169	NA
Whrn	439.387680828811	-0.089845632652247	0.314480373195096	-0.285695516510052	0.775111338947964	0.917957891656314
Hrh1	14.6309116036236	0.274968590507413	0.706875568478513	0.388991503977508	0.697282431272832	NA
Igsf9b	598.14968212084	-0.215104806554513	0.205240056275637	-1.04806444929847	0.294608914167028	0.647054776217146
Marchf2	127.911762212584	-0.0464481633187417	0.251330058155501	-0.184809424147762	0.853378515790714	0.947932996862467
Lmf1	400.15090636132	-0.244582963557772	0.233830038844525	-1.04598607076483	0.295567463504382	0.647769934109427
2310039L15Rik	129.880178727623	0.441920047447862	0.339433845375947	1.30193277266857	0.192939368040516	0.550660774245063
Gm4489	2.99646933898802	-0.0472122648798602	1.20933211445114	-0.0390399496678278	0.968858537648556	NA
AA543186	14.5303662528328	0.874529766510052	0.649080174419461	1.34733704860456	0.177871705107473	NA
A230072C01Rik	497.23737529333	-0.404103523472099	0.274139137477435	-1.47408183738581	0.140459558096189	0.48901785892139
Emp3	2.78231117171641	-1.17870161850099	1.35052020263351	-0.872775998613368	0.382785184286785	NA
Emp1	37.542021998615	0.0837856311067355	0.403038666702841	0.207884845868921	0.83531888193475	0.941534755752494
Eif4ebp2	558.820691905473	0.0491550648729889	0.183067069369823	0.268508503698655	0.78830793012309	0.924422375219297
Eif3a	1489.58999049873	-0.215181869881206	0.226237290373777	-0.951133517934615	0.341536601744507	0.682372811501841
Rfxank	205.055221588904	1.15189080827406	0.341304139655476	3.37496875788503	0.000738240711748293	0.0740289797968508
Capn3	17.8042985695588	-0.123110344859924	0.514091181070999	-0.239471808490178	0.810739754150345	NA
Efna4	55.1828274035456	0.4514024519439	0.397660318493016	1.13514582912006	0.256314222223738	0.614111227268454
Zp1	1.92449555061384	2.35248282919261	1.71061741335551	1.37522441360984	0.169061881712167	NA
Ikzf1	22.0773454173217	-0.532876077844761	0.497752939927149	-1.07056339621571	0.284365789316325	NA
Hira	2067.66827194275	-0.487848491546751	0.16214163262326	-3.00877993920462	0.00262299030266134	0.120220596705625
Uhmk1	456.73357462931	-0.146725404364504	0.152913551561568	-0.959531728000096	0.337290943903765	0.679737581980495
Chrne	2.90842198437726	0.074072016983358	1.18301535746168	0.0626128955268084	0.950074760422155	NA
Ccl1	2.06462691154379	0.628941017441894	1.46174566789115	0.430267064412964	0.667001382429211	NA
Nr1h4	3.38706332473975	3.2200685572112	1.64718716114236	1.95488930048363	0.0505961377129021	NA
Gpn2	121.384019833389	0.393384989482461	0.269126446120828	1.46171063881937	0.143820520634328	0.491470364363404
B4galt7	90.5512765615208	0.0790520097912914	0.26437619352841	0.299013344341825	0.764929863786215	0.912975232389594
Spin1	1402.150309785	-0.0265233589164897	0.179014243320362	-0.148163399875527	0.882213815632303	0.958459640872222
Rnf144b	118.222040080143	0.0599178270194114	0.284412282570632	0.210672431154696	0.833142888535399	0.940565926096478
Bag6	140.863395229648	0.226708383914706	0.254165720338692	0.891970733160251	0.372408619590659	0.704146643640278
Cdca7l	181.496181309202	-0.416450450554897	0.295814713683598	-1.40780843984769	0.159187800571688	0.509258405590082
Dhrs7b	772.240904418849	-0.507683796606814	0.19675474849741	-2.58028739069287	0.00987181225282037	0.203454253679761
Ankmy2	367.621669492144	-0.291263137400111	0.148901385008053	-1.95608078047333	0.0504556388430741	0.351567702731096
Plekhh3	30.1504774914228	0.308928427043342	0.578666736064156	0.533862425105927	0.593436720350374	NA
Ambp	1.02988787636519	2.85672544767457	2.60817753457674	1.09529562685163	0.273387142772363	NA
Fdft1	800.605897777305	-0.138655400368688	0.177459210125693	-0.781336738005763	0.434604468015692	0.745902733176597
Cldn3	6.66118148388366	1.32791603954513	1.23356050913981	1.07649039484177	0.28170799433722	NA
Stk32a	24.593179590025	0.20799956433651	0.583382244477397	0.35654078660354	0.721435612957582	NA
Rgs13	6.0861046080253	0.766321153185694	1.53329859411999	0.499785988276804	0.617225777728103	NA
Cdnf	17.1274318011645	1.12638980097607	0.587620039032864	1.91686757795044	0.0552547569750241	NA
Dgkd	681.697341823263	-0.216094159107346	0.179077230819535	-1.20670929586305	0.227544117850835	0.586481556278835
Tfap2a	73.9619522895495	0.724972758202278	0.289138975912073	2.50735050823014	0.0121640023037028	0.220983605902155
Zkscan17	485.108939123948	-0.317742699992091	0.196167323233701	-1.61975345717264	0.105285247880417	0.44761628872432
Ccdc85a	336.344291090714	-0.74061481010449	0.4698321175952	-1.57633925474331	0.114947639571561	0.460348973575642
Fyb	43.0415733526238	-0.183535491931152	0.710203664208101	-0.258426562943462	0.796077718397605	0.9278772156163
Klk7	3.60883438272823	0.740626472088169	1.76343069346376	0.419991823230329	0.674491427044243	NA
Cib1	72.7445083607502	0.342033039964654	0.275588225061983	1.24110179194966	0.214568147674778	0.573305120576064
Med24	335.019629297943	0.187212303727015	0.262846887260708	0.712248509685894	0.476310902651186	0.772911142349575
[truncated: 15,505 more rows]
