# Supplementary material for: Transcription elongation can be sufficient, but is not necessary, to advance replication timing
Source: EMBO Rep. 2026 Mar 24;27(8):1964–99. doi: 10.1038/s44319-026-00735-2 (PMC13121604; doi:10.1038/s44319-026-00735-2)
Supplement: Supplementary file 5 — Source data Fig. 4 [file 44319_2026_735_MOESM5_ESM.zip › Fig4/4C/TRE_Ptn_D0800_cas_DESeq.txt]

baseMean	log2FoldChange	lfcSE	stat	pvalue	padj
Zc3h14	567.926238552156	-0.505030923097528	0.343501411428934	-1.4702440988427	0.141495655059499	0.76953168781476
Troap	155.823510831116	0.194950078034796	0.469034340155075	0.415641374937153	0.677672445888902	0.987693774388687
1810013L24Rik	1385.76837545976	0.310617949588764	0.344017926090471	0.90291210437411	0.366572545913213	0.922011584801303
Srsf7	906.825526994432	0.106739298672846	0.328553586051199	0.324876376957921	0.745274636394392	0.987693774388687
Fignl2	7.36538018960944	1.69689477191988	1.51095474763142	1.1230612793533	0.261411469578774	0.8788071556193
Sema6a	113.900494931347	2.73043365880466	0.515481475507572	5.29686087383862	1.17810385726617e-07	1.81622186962495e-05
Anapc15	52.2132695222272	0.618094404914239	0.651919424018118	0.948114724216379	0.343071053178144	0.915042987934912
Misp3	4.94432986078632	-0.12785763962815	1.92207641872086	-0.0665205807546607	0.946963372924976	0.996083106820719
Nmb	19.92506417631	0.0323296244702202	0.922998413298737	0.0350267389460359	0.972058419355685	0.998396791306656
Tcerg1	1431.83606397459	-0.390559050960693	0.331483112728507	-1.17821703719963	0.238710092115047	0.864457040025584
Zfp712	56.2443338582306	-0.660118643488197	0.632607151754801	-1.04348906214083	0.296721844014003	0.889860980928337
Fam129c	20.5542304841044	-0.165015207505077	1.09442646459991	-0.150777793522566	0.880151004180053	0.993808150142651
Atp5g3	311.939152671841	0.0510880817053396	0.463004337052842	0.110340395579294	0.912139421794862	0.99428895397709
Fyco1	305.046359167407	-0.52432742609047	0.396195425434531	-1.32340605779435	0.185700378338019	0.819757900473276
Tlr3	3.79771828620682	-1.71985544480163	2.05976051631774	-0.834978353637071	0.403729896269791	NA
Trafd1	18.0886967818058	-0.347275948052923	0.959351646302577	-0.361990256014418	0.717359311953949	0.987693774388687
Erfl	6.10013122906359	2.01126059035274	2.12878978831184	0.944790604218231	0.344765789647491	0.915042987934912
Krt80	8.79485649171937	2.58777794110227	1.77847661409679	1.45505311714008	0.145654556945439	0.776472552048679
Armc8	396.585681932822	-0.246161085111114	0.3685362232957	-0.667942713771186	0.504170160582311	0.971725527486398
Ppil4	467.028236640224	-0.400877725942921	0.359789432565036	-1.11420094549458	0.265192989907427	0.881109729425316
C530005A16Rik	22.1077225510327	0.828699506086319	0.918984086262397	0.901756100540026	0.367186444401951	0.922011584801303
Katnbl1	510.530529086205	-0.40929750323395	0.397527211065366	-1.02960877102485	0.30319369623065	0.894442036921395
Spag9	800.049357654889	0.195490247115296	0.331207562712069	0.590234853076839	0.555033208713795	0.978809625592555
Taz	11.0983840487209	-6.86965433850817	1.9314207993423	-3.5567880085207	0.000375416862361937	0.0191517205893659
Gfpt1	259.313999463814	-0.447492182878616	0.381270921865998	-1.17368557950478	0.240520988403664	0.864457040025584
Abcc5	1299.22132135065	-0.116614067562758	0.355889828709206	-0.327669009214766	0.743161937907433	0.987693774388687
Kcnmb4	12.6681773029441	-0.373325951251364	1.150162155514	-0.324585493846758	0.745494807514046	0.987693774388687
Gm4013	7.23570205726244	1.49051865401331	1.56684983996417	0.951283662285976	0.341460398279814	0.915042987934912
Hpcal1	389.778666292125	0.148332373917889	0.403250509587014	0.367841751941746	0.712991234771254	0.987693774388687
Tbc1d31	784.189433441841	0.181194172255639	0.346210115407517	0.52336475507759	0.600720446065709	0.980072429919545
Akap7	392.753319591493	-0.775148404059982	0.386237845894636	-2.00691986116617	0.0447581967005025	0.505175437094735
Ablim1	371.681990158636	-0.288695089776182	0.427834176983909	-0.674782673538117	0.499813850041062	0.969251409059689
Ulk1	1398.3826887371	0.947558534818636	0.328681171377813	2.88291090982342	0.00394018861393413	0.119131263070866
Golga3	244.04832001161	0.416421223607679	0.38689996791986	1.07630203705247	0.28179219792491	0.884411666946906
Mir1193	46.4350163901519	0.70875052617029	0.648003438755582	1.09374500779096	0.274066828705766	0.882983464117953
Wdyhv1	194.374090175023	0.162522774489925	0.450281834111691	0.360935667792477	0.718147539277105	0.987693774388687
Traf1	30.8593024221284	-0.779083598165744	0.770294269975416	-1.01141035125525	0.311820068908833	0.899737504467713
Rxra	128.114522280801	-0.0742025292660758	0.566833372598839	-0.130907128713804	0.895848775317269	0.993808150142651
Dapk3	139.44937713112	0.409026947823007	0.449608537863854	0.909740170340948	0.362959553931272	0.922011584801303
Ap3m2	12.8511657602552	-0.103582946085349	1.15281093192549	-0.0898525015826651	0.92840442664985	0.994784684384165
Sirt2	33.9456350607888	0.300718290575915	0.783229662004373	0.383946504025835	0.701018097751023	0.987693774388687
Inhbc	10.0127566826916	0.559822161488593	1.2858248347436	0.435379801635442	0.663286768981796	0.987693774388687
Slit3	70.6962008034175	-0.302547293688358	0.595453522896014	-0.508095564229608	0.611386325902282	0.982784302523529
Dcakd	363.783523973052	-0.223915446347668	0.359062065121979	-0.623612094114149	0.532882366080299	0.976926772554916
Vps35l	707.824925988649	0.281359551341553	0.348667462680435	0.806956717952854	0.419691419824649	0.948238579834714
Cyhr1	27.1757578751885	0.373120748399757	0.807936927825086	0.461819153883923	0.64421101406864	0.987693774388687
Taf10	27.5302744036818	0.498227614619228	0.811014187467868	0.61432663240428	0.538999506984806	0.978786188177451
Hagh	48.9912648821514	0.486608573013843	0.695554607858808	0.699597943160518	0.484178427434854	0.966431685124097
Ogfod3	114.642544983732	0.279788626821648	0.49690652081739	0.563060887913903	0.573393423418161	0.978809625592555
Syn1	33.7696722326597	-8.45295528915021	2.75208629365957	-3.07147174440884	0.00213006323265791	0.0765466209032252
Glyatl3	5.30934252998561	-1.5515044061922	1.74281010927624	-0.89023147039038	0.37334160973889	0.925618921683059
Ccl27a	2.70294003970462	2.38954493030742	2.64711182013466	0.902698900791375	0.366685720003591	NA
Fundc2	9.8208380215979	-4.17788532979128	1.62253321194966	-2.57491513826769	0.0100264683371295	0.223429340872892
Rab5if	216.080063848352	0.49453108874434	0.43677045295748	1.13224483340333	0.25753151605514	0.875193085148995
H1f5	122.861994846999	0.241789683453527	0.591015820735084	0.409108648145489	0.682459929981138	0.987693774388687
Pop4	109.558129618749	0.0555765710556525	0.508162973350394	0.109367612302069	0.91291092125961	0.99428895397709
Carnmt1	1072.50558721059	-0.578218666957628	0.335537337907313	-1.7232617704005	0.0848411977787211	0.644067729241168
Iqcm	28.0852162739107	0.265220747673447	0.952506242676529	0.278445154257656	0.780670661333434	0.990127293569685
Clcc1	149.345167049538	-0.256168184600202	0.434390812338986	-0.589718238332113	0.555379565667019	0.978809625592555
Ilf3	1028.91083900141	0.499234071599045	0.32400563279886	1.54081911257686	0.123360816476843	0.74127328680341
Tpd52l2	537.775552651214	-0.0657510006494048	0.333756644577631	-0.197002821419818	0.843825329877313	0.993808150142651
Arhgap25	8.81817356405328	-1.03807206540083	1.37785562787135	-0.753396832296969	0.451211485756981	0.957646888605852
Banf1	66.7439360612503	0.755628373988306	0.58984056126086	1.28107224835989	0.200168290408882	0.837449148240554
Tbc1d23	592.70954551865	-0.163324062467976	0.401516590653756	-0.4067679051619	0.684178461282682	0.987693774388687
4930473A02Rik	21.9394941162409	0.383850791107216	0.896530246436476	0.428151523758338	0.66854080685128	0.987693774388687
Pard3	3296.47041277505	-0.165174382048679	0.329744498065305	-0.500916264009861	0.616430055729999	0.983993214136541
Rorc	5.40512573945065	0.410543981266723	1.70279116424678	0.241100605809359	0.809477143257774	0.990545302290625
1700123J17Rik	19.9614220551341	-0.35391365647696	1.00721815746488	-0.351377359367452	0.725305265478138	0.987693774388687
Evi5l	41.2511701088285	-0.155104345633209	0.68017734356113	-0.228035154510066	0.819618911053256	0.991154026947705
Pex5l	9.35751873131466	0.31611865595641	1.37357109714992	0.230143642809855	0.817980152884765	0.990959949872996
Mtmr1	14.9153969427625	-7.30061965896838	1.8708790916391	-3.90224023112698	9.53064973544061e-05	0.00605002195196816
Mtor	620.062260889442	0.125514395278637	0.330278543304319	0.380025883676578	0.703926201592219	0.987693774388687
Zfp758	49.953308552067	-0.276654620728592	0.699682509348729	-0.395400223718761	0.692547543976567	0.987693774388687
Plekhh2	54.1286709318995	-0.899795868391548	0.697238136342476	-1.29051441894965	0.196872108785493	0.831903257274602
Adgrl3	133.54467822261	-0.172053874027485	0.481277489810636	-0.357494122767267	0.720721925260988	0.987693774388687
Golga5	133.194874844227	-0.218265352086306	0.473291801371569	-0.461164447501072	0.644680626695606	0.987693774388687
Plekhb1	95.1690544075302	0.342068191915367	0.580833948311919	0.588925962247078	0.55591094082534	0.978809625592555
Nufip1	613.079658898686	0.0508970055419693	0.333310581916573	0.152701439148154	0.878633725800538	0.993808150142651
Smap1	296.948807841714	-0.50932046094483	0.393663950098199	-1.29379502699645	0.195736230900471	0.831444282824377
Acox2	35.3672990260058	1.20230596107809	0.742736845180593	1.61875093295763	0.105500863264921	0.697741501854678
Hars2	139.616007891884	-0.1489714073893	0.44085041742645	-0.337918263203537	0.73542478425849	0.987693774388687
Gpa33	47.2024245967609	-1.81438667272402	0.764643109494949	-2.3728542769743	0.0176512263260066	0.315853385366768
Sdhb	259.284124536915	0.618967016856929	0.403876368922427	1.53256556829106	0.125382930591396	0.744865873296159
Gmpr	41.7784882282929	-0.945142479225519	0.721636665539315	-1.3097207006786	0.190290338027645	0.825544519351865
Me1	230.221616803082	-0.435793573158134	0.392903933947226	-1.10916062555044	0.267360895146248	0.882542587766285
Klk11	3.5447367882852	-0.648006121101565	2.28250945171993	-0.283900739431013	0.776486449819145	NA
Magt1	113.39571179356	-6.84155259295823	0.921466347184634	-7.42463641115196	1.13090137983059e-13	7.93270772882167e-11
Mcam	234.33655730758	0.808348081420619	0.54986125816082	1.47009462736907	0.141536127256035	0.76953168781476
Pbld1	3.28318827115107	-3.67249486831156	2.51289626120781	-1.46145900449802	0.143889518148868	NA
Tab2	817.621213906499	-0.41781704529801	0.329479742485207	-1.26811148432523	0.204758140889426	0.840173137916862
Mettl27	224.271293787427	0.279223740093792	0.398435307862117	0.700800693573122	0.483427405170546	0.966431685124097
Trmt1	322.58193356525	0.267953483533057	0.376009393624565	0.712624439911202	0.476078184205718	0.964322963647418
Vps37c	197.233477361896	0.194861431627382	0.418478039191592	0.465643148213494	0.641470952497955	0.987693774388687
Sec23a	543.610522451889	0.0737837508137998	0.333093597026443	0.221510564815638	0.824694911374514	0.991996827668951
Rara	246.122447067157	0.78513969168275	0.501388403700268	1.56593109431408	0.117364749452459	0.728544278791392
Med1	875.783516819899	0.0365116590870348	0.31513831967009	0.115859153927259	0.907764168067037	0.993808150142651
Ap5b1	16.8671662547314	-0.406168399670854	1.00637522907679	-0.403595386626771	0.686510278713554	0.987693774388687
Bag5	22.2789582050804	0.955956053221281	0.918790014458039	1.04045106953537	0.298130385611963	0.890455861134815
Pdcd2l	407.037901331828	0.37183731591816	0.3535536808295	1.05171388697118	0.292930837720925	0.888989512305859
Ctcf	630.158599006966	-0.229857390724265	0.328425827859781	-0.699876109690134	0.484004678274076	0.966431685124097
Mnd1	370.959027074616	-0.152312526695676	0.39522710261682	-0.385379761881731	0.699956074532636	0.987693774388687
Lix1	11.9517447780854	0.2737428129462	1.15687247619067	0.236623153009548	0.812949156720275	0.990545302290625
Ctnnbl1	19.460356657996	0.312183894097073	0.929182381532772	0.335976983960993	0.736888222777602	0.987693774388687
Snph	25.5769174411572	0.484298810173632	0.848339058709715	0.570878831053975	0.56808178148398	0.978809625592555
Ppm1m	20.8718446992793	0.1661424479123	0.903506640864841	0.183886249860065	0.854102691890554	0.993808150142651
Prkar1a	450.064509113388	0.0678194960845131	0.348756861799082	0.194460678808332	0.845815181755059	0.993808150142651
Slc27a3	38.1305290476178	0.658448709547021	0.751529510761132	0.876144848763369	0.380951294084517	0.929575961526764
Impdh2	158.660945865039	-0.0659983373842969	0.428295775332519	-0.154095233213676	0.87753464673523	0.993808150142651
Tiprl	289.235962061531	-0.457302450203963	0.408158541791429	-1.12040396899901	0.262541654367857	0.879246730693165
Uaca	379.489834463713	-0.0243744099823416	0.352624848391046	-0.0691227804664275	0.944891888204064	0.996083106820719
Smim31	8.31301493498035	0.459872565420038	1.43336172502859	0.320834969561409	0.74833545727509	0.988050635689427
Calca	36.9582881558449	-0.349680800642484	0.771616733475199	-0.45317939006791	0.650419571942341	0.987693774388687
Phf3	28.463419658855	-0.106378823293138	0.818200764207754	-0.130015551129608	0.896554123103014	0.993808150142651
9330020H09Rik	40.694519163149	1.80164394410983	0.768596929359121	2.3440686207426	0.0190746616117093	0.332420407143689
Ube2q2	516.8829138724	-0.53099438560409	0.366632704285658	-1.4483006545711	0.14753298469603	0.778317746196219
Rfx3	796.845985930152	-0.501042936625473	0.396423466547762	-1.26390836796012	0.206262917967507	0.841425552825286
Bri3	269.652885227926	0.831486124382168	0.398154060259101	2.08835274426455	0.0367660268782176	0.468224947163386
Fbxo27	70.752315609336	1.44175885256127	0.556116682393028	2.59254738835964	0.009526805551075	0.216480212453645
Eps15l1	1252.05782270218	-0.191798540294969	0.310970564958062	-0.616773939105248	0.537383843773779	0.978505842111223
Tmprss15	7.09786994590428	0.399505684301834	1.91163273658085	0.208986630463543	0.834458675523585	0.993697859665244
Max	655.808664593788	-0.412317947868736	0.371936045501228	-1.10857216679036	0.267614790745587	0.882552035492792
Ttc8	77.1882496558602	-0.74675578945377	0.539302803575233	-1.3846688437428	0.166153750083852	0.796910447763549
Vti1b	256.198326534531	0.426146033072008	0.378312253370663	1.12643994286508	0.259979347915355	0.877699716252896
Cpsf3	342.366269695262	0.0352052541377429	0.373655254737731	0.0942185442098317	0.924935554151948	0.994784684384165
Nlgn1	19.1617882319666	0.51099183818777	1.26299579400693	0.404587125794473	0.6857810234122	0.987693774388687
Casq2	26.0893758268397	0.637045732209304	0.873646849198167	0.729179911532887	0.465891617654124	0.960697653270382
Pidd1	128.504151481509	0.106658129982581	0.479276850199964	0.222539707348854	0.823893766123791	0.991996827668951
Asb4	12.7956023848133	-0.00595342959003637	1.20255280024843	-0.00495065962077213	0.996049961258072	0.99973960867721
Orc4	1224.65389813001	-1.15873623498309	0.393761740441825	-2.94273444058562	0.00325327354639506	0.103258313534788
Mapkbp1	100.089355427386	-0.065456778533389	0.493688878417094	-0.132587103730718	0.894519932099224	0.993808150142651
Mospd1	13.9404733180178	-7.20302420784503	1.88578818835365	-3.81963587020529	0.000133648825044214	0.00797855049593736
Dclk1	33.2591182503972	0.608401310393184	0.779741480379303	0.780260285879917	0.435237683837119	0.953067169513758
Gpcpd1	206.034060857142	-0.814659353390938	0.455421251344364	-1.78880399407391	0.0736463874828899	0.611663732795026
Sinhcaf	887.569590514213	0.119985983704443	0.332444132433841	0.360920744264665	0.718158695674355	0.987693774388687
Acbd5	265.425022674192	-0.346051870721343	0.376806074141168	-0.918381879883646	0.358418973811032	0.920956925987003
Myo7a	3.53100163804603	-0.820425800741422	2.03829593990289	-0.402505732695769	0.687311870239954	NA
Luc7l2	1927.71824181301	-0.803659191799057	0.366187878825125	-2.1946635546144	0.0281877409044793	0.411374538692155
Dnah8	254.614750454667	-0.479623561324481	0.392623707476286	-1.22158583954956	0.221864286248677	0.853450526948915
Evc	34.2893742621346	-1.19601809166106	0.795768831257007	-1.50297177356371	0.132846322926718	0.754534843861912
Shroom2	55.6404408591796	-7.73655482445133	1.51518044607718	-5.10602868752785	3.28999765341178e-07	4.31358664296391e-05
1500009C09Rik	3.1027835640295	3.11520248291986	2.7771711161145	1.12171787501459	0.261982413907974	NA
Kmt2e	595.422619564938	0.0206344068821138	0.341834388809266	0.0603637537872972	0.951865926279304	0.996378252880185
Setd5	1655.79683307806	-1.10611441814198	0.369730131302224	-2.99168048394147	0.0027744648110558	0.0909415112950977
Pcyox1	85.6065796955886	-0.799894828965883	0.517356921480317	-1.54611796180698	0.122076081603967	0.740736260259782
Arpp21	8.27814499544945	0.616267677139353	1.5769703892863	0.390792167897496	0.695950864661561	0.987693774388687
Smim4	103.291488882636	0.306486227223167	0.538899564675965	0.56872606198421	0.56954205835555	0.978809625592555
Smc6	674.430503773337	-0.575719361278602	0.338027917278064	-1.7031710454998	0.0885360635330528	0.656408021582693
Nsmf	7.15325190024165	0.591493673174825	1.53306017131083	0.385825477853929	0.699625924939063	0.987693774388687
Hmbs	197.109621872166	0.775934045277096	0.410431440773979	1.89053266439302	0.0586867562341161	0.563529434092002
Slc35b1	166.45542957463	0.429803415595689	0.420827048963274	1.02133029864532	0.307097976152891	0.896999240480154
Synj2	117.785158767336	0.537006297312711	0.542665160350441	0.989572090763897	0.322383317100191	0.906884959636668
Suds3	287.590173265985	-0.166866331392276	0.401584817600192	-0.415519521852052	0.677761627172363	0.987693774388687
Ptk2b	116.924004387221	0.307747177816596	0.463006073689487	0.664672010378389	0.506260299884969	0.972521668778068
Gfm2	309.193503614499	-0.0601731412072423	0.413999067622966	-0.145346079044899	0.884437635148433	0.993808150142651
Rlim	192.122732470086	-7.16209995901818	0.808352151973925	-8.86012357550972	7.99257926575806e-19	1.01934449563018e-15
Ddt	64.4228618850894	0.292262466639807	0.596224746330872	0.490188420454487	0.624000574015036	0.985788984250198
Epha3	25.4988527620252	-0.311174336416089	0.970084010261688	-0.320770503507369	0.748384313912407	0.988050635689427
Gatad2a	1640.90903552436	0.0268503147726835	0.319492269158202	0.0840405773930889	0.933024169770897	0.994784684384165
Shc1	248.280704645245	0.808837154996867	0.406258010904165	1.99094450641533	0.0464869884809419	0.514581222079811
Anks1b	117.646897677479	-0.208770825469889	0.570681433402985	-0.365827260622418	0.714493976772329	0.987693774388687
Cdk6	1715.89387997548	-0.38685246830659	0.348399601546382	-1.11037000785745	0.266839616801232	0.88165166841839
Kdm1a	1340.44442915057	-0.0807834654224469	0.324077337423738	-0.249272183191325	0.803150246903334	0.990545302290625
Scaf4	851.645773680947	0.0581979667480668	0.328052889949092	0.177404219048636	0.859190893559859	0.993808150142651
Plcxd2	28.8558526017209	-0.192265065311656	0.78230538008968	-0.245767279894733	0.80586238716621	0.990545302290625
Morc2a	794.757050046238	-0.470215203836128	0.339811405904126	-1.38375344578279	0.166433962328436	0.796910447763549
Atp6v1c2	27.6349948759435	-0.464743020008612	0.846618963786811	-0.548940007119472	0.583046621500755	0.979502931022703
Map1a	24.7827507656978	0.466617314923691	0.857188817664655	0.544357678620859	0.586195362940088	0.980072429919545
Runx2	9.46743918881377	1.18476968454966	1.42330888826962	0.832405175232227	0.405180281870153	0.939516850495377
Ackr3	50.4875949806756	1.66283352105888	0.734307168026515	2.26449310787449	0.0235438031795553	0.38078386671127
Socs1	11.0655460235104	2.79651678337582	1.40143893869456	1.9954610266365	0.0459926207407151	0.512066505365245
Sort1	140.398282797232	0.0560997160222861	0.469395153545404	0.119514902526278	0.904867434148893	0.993808150142651
Rangrf	21.2981727362076	0.178208065393783	0.89232547675455	0.19971195492696	0.841705863450459	0.993808150142651
Phyhd1	131.729715401965	0.652631541724227	0.454661978419433	1.43542141789161	0.151167046349112	0.778317746196219
Slc4a9	11.8690631731483	0.27575642531122	1.15720391533734	0.238295447895052	0.811651951728243	0.990545302290625
Specc1	304.475874707602	-0.580628303545779	0.417537763831384	-1.39060069254061	0.164346546238225	0.794633070579669
Gtf2a2	353.464520038929	-0.294050665903693	0.373650110901189	-0.786967961000963	0.431300621727123	0.95196199277977
Deaf1	707.120375625444	-0.464079727313737	0.339851285338351	-1.36553765524737	0.172084126388779	0.802385321675576
Mtarc1	4.01352676730801	-0.290582776092196	1.94963449267475	-0.149044745147866	0.881518325732353	NA
Set	1139.83681194546	0.345085617444342	0.310344343453192	1.1119442797139	0.266162108569061	0.881214740736454
Glra3	10.8761120319913	-0.5895167608369	1.46219146281837	-0.40317343920242	0.686820637768279	0.987693774388687
Dnhd1	33.4522829199285	-0.483905988430457	0.74574678007632	-0.648887801273422	0.516410900103399	0.976445386178026
Pgpep1l	134.79951187334	-1.5827611449249	0.551083623388442	-2.87208887680784	0.00407768268314733	0.121198750766682
Notch3	81.5067433840838	-0.220618025078918	0.673944296223793	-0.327353501342874	0.743400531215995	0.987693774388687
Gtsf1l	100.376534748264	0.428669998298329	0.519740684006944	0.824776684775753	0.40949838581926	0.94072835647115
Rnf212	3.02935255082787	1.79098008112355	2.35869622447796	0.759309343245308	0.447667529701763	NA
Tceal8	10.1544294950834	-5.18978084969046	1.86569843653102	-2.78168258496269	0.00540779020293312	0.147886722723097
Gm5087	8.53313732470663	1.17337878517672	1.48633054417799	0.789446728234768	0.429850953828469	0.951242892805865
Slco6b1	8.88850807560149	0.260487611297344	1.59523004279392	0.163291565673576	0.870288874392473	0.993808150142651
Ranbp3	705.328135141283	0.165484577029176	0.356042466910442	0.46478887326326	0.642082656649396	0.987693774388687
Parp6	88.645353659211	-0.577385414795195	0.509055156638802	-1.13422957662892	0.256698260620027	0.874374661939026
Gng10	15.3846210449715	0.497976087827756	1.10187749231135	0.45193416809266	0.651316408704233	0.987693774388687
Mrps18b	101.889023355023	0.734856540440684	0.488693106389795	1.50371783606569	0.13265403473311	0.754053263075692
D16Ertd472e	721.28212473383	-0.193174905158663	0.386204549345387	-0.500188062222708	0.616942663302598	0.983993214136541
2310039H08Rik	62.4586563685147	0.0722206091760263	0.575799546796672	0.125426651649535	0.900185789752567	0.993808150142651
Rps10	813.040752314149	0.235043495297419	0.357279745340427	0.657869633985162	0.510621904554026	0.974893127243934
Arih1	1743.94529805191	-0.598958021141843	0.334445721053407	-1.79089754611092	0.0733097375546638	0.611088715480914
Dancr	48.7155469744858	1.00775127215111	0.894086344829921	1.12712969835459	0.259687648518703	0.877290550182899
9530026P05Rik	70.2878626309717	-1.30259301467421	0.623243918387607	-2.09002122001309	0.0366158935614729	0.468224947163386
Sirt6	127.458690435734	0.915798028717251	0.455301252384122	2.01141117869059	0.0442820435584593	0.503122829207492
Rgs12	173.420962325497	0.435372426433714	0.50205578165914	0.867179389897557	0.385843726995744	0.932230020509467
Hfe	1.95392971019815	0.229250145665388	2.85565366486239	0.0802793939917205	0.936015046523042	NA
Tdrd7	17.8541664405433	-0.276534802981865	1.03484784066323	-0.267222669957581	0.789297722508843	0.990127293569685
Ak2	557.668110785704	0.112148523416327	0.374955123569388	0.299098522374434	0.764864873683731	0.989488177021846
Znhit1	48.0255426241584	-0.173270380311379	0.637451048535594	-0.271817546946437	0.785762312522023	0.990127293569685
Prx	97.3998090669832	-0.29789805677083	0.491542417023671	-0.606047507709766	0.544483206537737	0.978809625592555
Alas2	29.2692782854658	-8.26514114526786	1.68768346693679	-4.89732897619089	9.71481217345583e-07	0.000111712377033944
Fiz1	271.101254841904	0.700660272669514	0.384405606107639	1.82271085940749	0.0683471946996834	0.599923485402007
Serpinh1	81.9627315770881	-0.903892602886528	0.532645253803403	-1.69698799798214	0.0896989296451465	0.659109756397919
Myh3	3.85844996385591	-1.17458805622874	2.03873331141168	-0.576136196752197	0.564523126984974	NA
Grm5	25.4984114086445	-0.29399457613231	1.28673429457956	-0.228481184787549	0.819272181677074	0.991154026947705
Vill	17.7493534872137	-0.0323160388958858	0.966787976983018	-0.0334261902974135	0.973334724491718	0.998396791306656
1700123O12Rik	46.2739677195503	-0.316736287191148	0.696842056783105	-0.454530957349685	0.649446715553453	0.987693774388687
Wnk1	1223.170197172	-0.610277288078777	0.36864376701588	-1.65546617814506	0.0978299715966436	0.677770761262501
Tex14	496.787611768381	-0.288117553191532	0.47239333169644	-0.609910288438781	0.541921236764137	0.978809625592555
Zbtb37	217.138536477145	-0.109374844039796	0.400822378774242	-0.272876091335708	0.784948465646343	0.990127293569685
Egfem1	27.731646448887	0.632258149854168	1.21274569000195	0.521344380002005	0.602126890092032	0.980072429919545
Eya1	1749.80339429593	0.530116503573146	0.447017691885759	1.18589602424197	0.2356633634523	0.86442739058456
Adgrg2	4.39147021997614	-5.52761114028108	2.42251338410793	-2.28176701790094	0.0225030989936134	NA
Nkain3	40.0909158650779	0.258955928155264	0.800767308699224	0.323384740288555	0.746403884714354	0.98793644192402
Cd2bp2	355.309514323107	0.563009560817814	0.37911918839381	1.48504633385369	0.13753155070303	0.763468834639738
Sapcd2	45.1142037118031	0.223130579959219	0.714505933243621	0.312286531962415	0.754822774550705	0.989020967355515
Tecr	808.610869344015	-0.343814693825434	0.328078397336751	-1.04796504925782	0.294654710027884	0.889352609075127
Tfg	304.678985533265	-0.1299019758172	0.365488572593434	-0.355420074820512	0.722274911816162	0.987693774388687
Gm12530	4.22277906053224	0.269412899877946	2.05972082300822	0.130800687582732	0.895932979057973	NA
Trpm3	173.170858566549	0.772706980502192	0.514826855488573	1.50090651306232	0.133379743362686	0.756239965049918
Trpc4	7.67398586101069	-0.378176502401419	1.59658735346139	-0.236865525448098	0.812761115677931	0.990545302290625
Mtarc2	494.953889020947	0.374765499435331	0.366984037578354	1.02120381558916	0.307157884976635	0.896999240480154
Itih5	8.15196563373127	0.572133637747328	1.44113401818553	0.397002381824055	0.691365704199675	0.987693774388687
Adcy4	7.90540875821328	-0.299198275177849	1.40480021949553	-0.212982793585619	0.83134038351579	0.993526198491898
Mical1	82.3724374081212	-0.001981416298331	0.562881996451219	-0.00352012732832665	0.997191350553137	0.99973960867721
Zc3hav1l	128.799507413964	-0.394733477089688	0.509563310545557	-0.774650507445429	0.438546203659461	0.953601168455151
Wnk2	238.770388365579	0.209694142385659	0.387004573400758	0.541838925940839	0.587929473070614	0.980072429919545
Sec22a	316.356580201525	-0.429312992274589	0.407030890052905	-1.05474302507799	0.291542868447261	0.888989512305859
Ahsa2	75.7166022251342	0.0525414651288507	0.600931148796669	0.0874334193427352	0.930327006289837	0.994784684384165
Tfeb	1201.60876397821	0.718244623096554	0.36011101594544	1.99450889112866	0.0460964692952727	0.512430560810919
Tgm1	278.677964207263	0.976050696386983	0.426025721519557	2.2910604855162	0.0219599156215255	0.365629142509585
D7Ertd443e	3.52009245713868	1.39092358841036	2.44048956813208	0.569936297443369	0.56872090504858	NA
Tlcd2	6.25761099224822	-2.30661323011639	1.78290612013541	-1.29373790580808	0.19575596736538	0.831444282824377
Cbwd1	277.10972153688	-0.720989333079944	0.405230666227344	-1.77920723471469	0.0752057927066726	0.615196539872833
Lrch2	15.7177783952708	-5.9785841398034	1.76785731520566	-3.38182504231564	0.000720059891921917	0.032904626136067
Zdhhc6	190.78344796262	-0.428601144022853	0.427264977845786	-1.00312725415456	0.315799466357573	0.902425958804093
Cbx3	711.464305054697	-0.470512923172147	0.343475115916776	-1.36986029371092	0.170730516447678	0.799458750081601
Fndc4	2.28936136514056	1.29513245574046	2.66201966498671	0.486522497476341	0.626596758426801	NA
Slc25a28	199.437192645387	0.013013554233191	0.407980285883103	0.0318975075107422	0.974553786348098	0.998396791306656
Gbp4	7.97166080905269	0.233176889233074	1.39347961317387	0.167334266700879	0.867107043305612	0.993808150142651
Cdkl3	87.4570981909172	0.445019722355612	0.567266067631164	0.784499105003691	0.432747306886132	0.952236886217071
Etfrf1	131.531302612327	-0.424433624962909	0.48152692187687	-0.881432804023862	0.378083608972103	0.928006172487633
Atn1	27.0743651813161	0.406959722089509	0.849792151028899	0.478893246538905	0.632014575658264	0.987693774388687
Zfp111	195.056568528544	-0.645330521891869	0.428517340645005	-1.50596127783421	0.132077114313584	0.753827226047231
Sema3b	44.6454956138029	1.14798105895667	0.682325179204219	1.68245448643055	0.0924807434434931	0.664657966070064
Rbm43	25.8011721472235	0.340684563220863	0.835650086491275	0.407688060742419	0.68350270392864	0.987693774388687
Kif18b	415.028778471756	-0.0486345889525345	0.350527182256325	-0.13874698287156	0.889650090165185	0.993808150142651
Hsh2d	9.59348681387815	-1.63001985926094	1.32542224943862	-1.2298117524067	0.218767606246461	0.850513993482105
Sgsm2	150.287831708006	0.551589207562586	0.45773631952791	1.20503701373636	0.228189013283018	0.860381210286022
Sem1	696.190919796879	-0.863917399617732	0.436017888945259	-1.98138063029381	0.0475486042876984	0.518305648447646
Shd	3.27577786087255	-0.321600938031498	2.12134106391703	-0.151602655273954	0.879500339011486	NA
Gjb5	88.9395009468717	1.19286360552075	0.543602042937714	2.19436924680106	0.0282088749178027	0.411374538692155
Rnps1	694.978124241269	0.511372851406965	0.333087541451864	1.53525061062923	0.124722280844649	0.743517443546996
Gpr83	11.6651390607839	1.02816802070853	1.2559549113422	0.818634499872094	0.412994977270582	0.942954838073802
Rab23	315.817196485784	0.0313080041232738	0.36652804807396	0.0854177580345949	0.93192927588695	0.994784684384165
Ext2	515.455155655557	0.181405406483815	0.343773297796128	0.527689054521611	0.597715171394436	0.980072429919545
Scin	5.78624740361427	2.1159410883009	2.05785843219053	1.02822480652789	0.30384409213188	0.894570570517972
Clec11a	13.232056147683	2.13798763599865	1.16606585653769	1.83350504948908	0.0667274983318158	0.595641707733774
Map7d2	38.0392769995428	-8.62467297362809	2.59548184593034	-3.32295638559422	0.000890688392974217	0.0394178784385971
Ola1	717.865268585568	-0.337667590748734	0.352421284810469	-0.95813620034423	0.337994083346569	0.915042987934912
Lrrc46	11.4734835306368	0.48266425245192	1.24811379251494	0.386714941655566	0.698967253330208	0.987693774388687
Tmigd3	2.28114658809172	2.64764166648039	2.73045941302737	0.969668933311428	0.332211540571233	NA
Slc25a51	81.1815557353816	0.535870913161132	0.52975320661656	1.01154821994122	0.311754114405827	0.899737504467713
6720489N17Rik	128.114051992235	-1.05609706454827	0.516332223933684	-2.0453828283317	0.0408171305257279	0.489840482588055
Slc35g2	1.88049869699652	-1.11023940303903	2.92871191895576	-0.379087951892138	0.704622552778416	NA
Clasp2	1626.23576355106	-0.246597044531197	0.330888624009138	-0.745256943388863	0.456116404744575	0.958940820059773
Pak6	11.0643894145764	0.573142718212487	1.27119315176215	0.450869891344197	0.652083324837531	0.987693774388687
Smim19	121.312269172637	-0.856063532203203	0.489961138483777	-1.7472070026867	0.080601437470718	0.63170813758475
Heph	2.64617002851696	-4.75402861008767	2.86145591330728	-1.66140201146519	0.0966327340965554	NA
Sh3d19	326.077318793606	-0.92142558038336	0.394058981172499	-2.33829356621111	0.0193720245467514	0.335933414544346
Dab2	140.450907035724	0.324968393244934	0.459565139532606	0.707121505289627	0.479490972778221	0.964929327182067
Arhgap44	894.821405079953	-0.709228731720019	0.319637967217819	-2.2188500880958	0.0264969250904719	0.401431276559645
Ppp1r32	5.11744495187673	2.12646033778822	1.82641568317631	1.16428059470564	0.244310317999145	0.865379605789042
Tead3	37.9983455050723	-0.0658229141442219	0.762129335709306	-0.086367117836976	0.931174585395704	0.994784684384165
Gps1	107.385920610665	0.96818192539406	0.477886269914201	2.02596723602854	0.042768142267009	0.498532218019026
Cdh16	6.64199997912437	0.332586375417819	1.60927218527922	0.206668814921519	0.836268513666404	0.99378858477488
Shmt2	244.086661210419	0.27914079155406	0.384826466448211	0.725367966840778	0.468226319392119	0.961326947863609
Ncor1	2495.45767902946	-0.115273341008799	0.307598496360448	-0.374752615414999	0.707844457623048	0.987693774388687
Dhrs3	36.9818251030411	-0.104981736963095	0.731171193595277	-0.14358024205916	0.885831943530169	0.993808150142651
Rs1	1.21865453093085	-3.70325865642842	4.24580741199577	-0.872215410893468	0.3830908738232	NA
Rps7	1419.5671685852	0.629103206620904	0.361804974759063	1.73879092469594	0.0820715455057871	0.63589963082611
D030068K23Rik	38.6836104552329	-2.22810578193623	0.783904323973026	-2.84231852510218	0.00447867205904431	0.130297148985076
4930547E08Rik	4.36045129323773	0.0995476687622781	1.90109140055349	0.0523634312023587	0.958239111795708	NA
Mpig6b	3.69613340000391	0.817228554459833	2.00487644491604	0.40762040799679	0.683552379117949	NA
Lgi1	29.4236935723883	-1.80990933694894	0.820799864608819	-2.20505559879876	0.0274501932849096	0.406796110702252
Cep131	69.3942594350177	-0.175336191530598	0.572950539703081	-0.306023259217911	0.759586936500694	0.989488177021846
Masp1	18.3465932492054	-0.690240380100198	1.29690390695343	-0.532221683040224	0.594572466993421	0.980072429919545
Mapkapk2	239.146284182243	0.784875523539312	0.40191870810985	1.95282157237825	0.0508407414168337	0.53137348336923
Ppp2r5c	1809.12006213885	0.304234393888958	0.304995184345788	0.997505565674873	0.318519173614056	0.904241319780316
Commd4	74.5706673352442	0.86035231113482	0.558889035897305	1.53939736848391	0.123707316088558	0.74127328680341
Utp23	168.660259183979	0.228652835776474	0.420879990768459	0.543273238908294	0.586941686867418	0.980072429919545
Ppcs	35.9143249646868	0.449455223285173	0.804397193681162	0.558747875820316	0.576333800331559	0.978809625592555
Mrpl19	196.456360960538	-0.0422001596036488	0.47111425362401	-0.0895752129744056	0.92862478238688	0.994784684384165
Hormad1	62.2856739330121	-1.83340905621297	0.620388168702353	-2.95526115536318	0.00312404483545322	0.0998342255047224
Tctn2	81.0324012317343	0.347771146509543	0.548273102997291	0.634302767376975	0.525883250832401	0.976642006016457
Ooep	112.288210006973	-1.33511329872127	0.481437442856073	-2.77318126899491	0.0055511189699529	0.15034101936191
U2surp	1669.99922053491	-0.33174877281656	0.337626149512103	-0.982592057208733	0.325808255160648	0.909817455089797
Plekhj1	59.3922908506995	0.467578934092471	0.617888979136304	0.756736161156428	0.449207945815198	0.957575540975634
Cux1	2077.00493406465	-0.108696875235182	0.306507987898344	-0.35462982867263	0.72286692668033	0.987693774388687
Gm45927	9.27074389444283	0.177253620451591	1.43682179982041	0.123365068983326	0.901818016655218	0.993808150142651
Mpv17	178.311965954047	-0.386560777270365	0.431968945998178	-0.894880941909181	0.370850735534656	0.92405270404219
Ankrd23	21.7826876138203	-1.75988823571114	0.952390229332113	-1.8478646478191	0.0646219258342239	0.587830659263159
Hsf3	1.5450670420541	-4.02323234755796	3.52265705920535	-1.1421016238423	0.253411780562433	NA
Radil	63.3607429278222	-0.557580675838952	0.678121234273531	-0.822243350683872	0.41093841077627	0.94119390695229
Gm10653	7.30183331385449	-0.53247975610584	1.48362097036695	-0.358905520170789	0.719665769897594	0.987693774388687
Nanog	1101.15300919902	-0.0583366288046308	0.382303355775727	-0.152592510432614	0.878719631637714	0.993808150142651
Nit1	41.0294991529518	0.401005789074431	0.681404141093322	0.588499195838481	0.556197273462825	0.978809625592555
Rnf25	74.9657237433524	0.283581092325874	0.536956627776095	0.528126626354121	0.597411451408355	0.980072429919545
Tmem33	402.002418598304	-0.405526478048454	0.380183076255092	-1.06666104668046	0.286124923090577	0.885981195349355
Osgin1	2.31131129242856	0.614597271640691	2.66463316088296	0.230649862301134	0.817586827327899	NA
Nfix	55.6788342474301	0.452556706897899	0.623838325673758	0.725439089381257	0.468182699738514	0.961326947863609
Stk35	548.23197226426	-0.284785928622531	0.331864130605128	-0.858140131334007	0.390815089751526	0.935390751692659
Pex26	94.9966545179186	-0.548376618170281	0.520784812579953	-1.05298120245412	0.292349607384576	0.888989512305859
Stard7	336.218121184113	-0.264504531898631	0.364593938324259	-0.725477041978104	0.468159424225265	0.961326947863609
Stat5b	94.2213053823589	-0.141805052397245	0.590312995753519	-0.240220109361195	0.810159625021651	0.990545302290625
Ubac1	268.599684171233	-0.271285286438566	0.393008364866773	-0.690278657378018	0.490018966794342	0.9681711268629
Stat5a	40.2843506074638	0.469153447868563	0.691566618432393	0.67839226961535	0.497523009208964	0.968639488708511
Dab1	1343.16378840415	-0.528757712086816	0.414516204743589	-1.2756020296333	0.202096236278272	0.838103472804949
Gpx6	3.85821851593961	0.472696289727562	1.94181693718472	0.243429893248787	0.80767238868855	NA
Clba1	37.8921871203291	0.737550733281202	0.699938462158491	1.05373653993341	0.292003554767482	0.888989512305859
Mical3	1044.3466584945	-0.413953031777854	0.327165779514885	-1.26526995699751	0.205774572282873	0.841291082450516
Gm10516	4.3739549955606	1.83902914658	1.95940293660029	0.938566086754392	0.347953571512647	NA
Cilk1	446.769244569456	-0.0817102149818714	0.348014794219328	-0.23478948693881	0.814372127892762	0.990545302290625
Slc38a10	532.660066044303	-0.0199317667558044	0.380236103257084	-0.0524194482982281	0.958194477918771	0.996548332040708
Zfp451	638.163850243812	-0.492936813674938	0.337344044933618	-1.46122873985203	0.143952678388009	0.773463088895202
Bloc1s4	26.7346590445149	0.829494569198614	0.825877475348347	1.00437969790705	0.315195631919453	0.902056205670748
Abhd17c	716.043552285461	0.23975471844695	0.324472453966534	0.738906232304326	0.459963937650462	0.958940820059773
Acad10	62.2019060271096	-0.597869996669754	0.590028293700597	-1.01329038463558	0.310921478944521	0.899593575061951
Snx10	888.612329225959	-0.284876201626316	0.348884578101923	-0.816534233688861	0.414194652140841	0.943874943458137
Sh2d4a	67.9789311521678	-0.40979795160486	0.565204912094746	-0.725043153085983	0.468425557184723	0.961537652888154
Metrn	12.1590570074097	1.73858872480108	1.41641232265538	1.22745947418878	0.21964994461625	0.850868437367007
Rab43	82.8913633299307	-0.490349095340847	0.531063819940773	-0.923333650173218	0.355833356906608	0.920003314665559
Abcb8	177.948927973187	-0.0673453163763693	0.477846636087258	-0.140935001505528	0.887921290899953	0.993808150142651
D14Ertd670e	2.24609505627577	-1.46742947184371	2.73451717051783	-0.536632019599213	0.591521821997166	NA
Optn	898.699543487674	0.294330623006973	0.331251796912343	0.888540456989159	0.374250103663142	0.925618921683059
Sidt2	125.883739938817	0.051812937436553	0.47106193308413	0.109991773475144	0.91241589914428	0.99428895397709
Pum1	5410.68350486205	-0.119734546271322	0.300509021791293	-0.398439106944614	0.690306535895465	0.987693774388687
Oxr1	1499.7066848343	-0.413428341551384	0.364372450802683	-1.13463117379109	0.256529885893047	0.874374661939026
Gm11545	10.2638979991563	-0.27803904961026	1.28676884061212	-0.216075367101674	0.828929000372118	0.992442207565559
Zfat	518.665937794428	-0.190793673742014	0.348868054693079	-0.546893506514569	0.584451897116823	0.979502931022703
Mecp2	113.909024401644	-8.77983295839224	1.45119594771579	-6.05006716853906	1.44785455113662e-09	3.7614724996103e-07
Efcab12	249.483638209603	-0.834886741962296	0.431043966872379	-1.93689462358137	0.0527582258056852	0.541041776190027
Gnb1l	787.101976720143	-0.417295097525797	0.341074950975141	-1.22347037310345	0.221152087614631	0.85281545825884
Ap1b1	387.921804829845	-0.024523700187926	0.370962642678101	-0.0661082744366963	0.947291623216715	0.996083106820719
Tbc1d4	587.725469171588	0.0133148444032344	0.395072875619955	0.0337022489391116	0.973114585598747	0.998396791306656
Oxtr	3.45837499161472	0.00644246067649895	2.07897154936078	0.00309886909153702	0.997527464153203	NA
Prickle2	523.76737944591	0.463807109126752	0.350096102571306	1.32479940713503	0.185237691518015	0.818948743621228
Gm2381	1449.08081800216	-0.710669186743321	0.380262080578706	-1.86889312145397	0.0616376855009087	0.575615761992815
Gpr161	35.148806569911	0.331194881235605	0.757926650341459	0.43697484589887	0.662129590475742	0.987693774388687
Carmil1	727.338578497793	-0.0952627709076986	0.334958606217896	-0.28440162198946	0.776102616132788	0.990127293569685
Myo1b	812.125472962862	-0.125347536576476	0.319589201915627	-0.392214554888398	0.694899690724591	0.987693774388687
Rngtt	2068.9886160739	-0.219241463055802	0.344531001417411	-0.636347562784877	0.524549910595357	0.976445386178026
Larp4b	1875.38047050126	-0.244240251758686	0.329556080912808	-0.741118935151149	0.458621329613116	0.958940820059773
Sh2b3	137.44742533651	0.124907108918528	0.495335227332548	0.25216681961259	0.800912123606892	0.990545302290625
Ap4s1	102.722887089569	-0.126084709480988	0.493102821896438	-0.255696588788674	0.798185129382052	0.990538534474183
Ntng2	14.3070767193373	1.48209875459471	1.17987607416321	1.25614781674918	0.209062382300712	0.844067800154445
Stk26	5.68849244721898	-5.91891474122108	2.346005061438	-2.52297611736312	0.0116366303769675	0.244753054810311
Ubap2l	1059.74632137845	-0.227226353314345	0.367972557551871	-0.617508965413309	0.536899069610765	0.97845635847875
Tsen34	244.84824705374	0.176263154046742	0.396548924003396	0.444492831470228	0.656686310491521	0.987693774388687
Nup98	2161.1022904534	-0.178554212238579	0.329736513969597	-0.541505731618921	0.588159048135765	0.980072429919545
Nbr1	520.666813203397	-0.107288282794782	0.339979631501898	-0.315572678047871	0.752326878461151	0.988727851394581
Fen1	133.819967912957	0.941182991681398	0.450753497111382	2.08802149670029	0.0367958956036777	0.468224947163386
Xpo6	1555.15564192349	-0.0298854036420337	0.30840964488454	-0.0969016505732888	0.922804498009911	0.994784684384165
Mybl2	3044.56784674543	0.537134174349222	0.318492637846362	1.68648851031945	0.0917017462686575	0.662875730020623
Vamp2	123.912558765797	0.0249418640422742	0.474322971919687	0.052584136798876	0.958063256483485	0.996548332040708
Vamp1	13.6984828820261	-0.45203236529851	1.111401966551	-0.406722661020022	0.684211694868485	0.987693774388687
Ahi1	96.5570199309808	-0.212255603977735	0.540703415335744	-0.392554583451147	0.694648489215932	0.987693774388687
Arpc4	255.527893122079	0.249631645888151	0.413429324705438	0.60380730386266	0.545971762945601	0.978809625592555
Vps8	1046.47072981373	-0.242184148664589	0.31292028951806	-0.773948372084103	0.438961322580441	0.953601168455151
Mapk10	27.4175385768964	-0.700688702273577	0.802035018340899	-0.873638539777268	0.382315131008406	0.929575961526764
Pccb	190.618173404496	-0.18038390582169	0.437814519179885	-0.412009876144779	0.680332184419809	0.987693774388687
Bpgm	100.45110123334	-0.811619513331068	0.48843543387889	-1.66167205946879	0.0965785463000209	0.674981869297816
2310057M21Rik	207.161390104046	-0.186976192479632	0.424528191239694	-0.440432923744428	0.659623583614373	0.987693774388687
Ubr7	521.129702596247	-0.085776430104594	0.345624221253967	-0.248178295471847	0.803996458821851	0.990545302290625
Lbh	9.40158923576928	0.267165635494557	1.37772192953647	0.193918402376338	0.846239774193429	0.993808150142651
Hspa13	85.6379298355802	-0.263922764949293	0.578140923928032	-0.456502478939109	0.648028688645687	0.987693774388687
Tspyl4	34.730804134881	-0.0848778013514479	0.72827104104204	-0.116546994962207	0.907219043240457	0.993808150142651
Cutc	20.0252717768885	-1.3269480236711	0.943382106170478	-1.40658595810943	0.159550199281192	0.791215974499868
Sprtn	187.013889175953	-0.343697784571949	0.441792784917255	-0.777961515682791	0.436591701129854	0.953067169513758
Prkd2	24.8357196197242	-0.127148539660048	0.895793933010748	-0.141939496322222	0.887127796579287	0.993808150142651
Proz	16.211123936584	-0.959078935381004	1.0266684437051	-0.934166177271236	0.350218179681475	0.916043607433037
Ube2d2a	781.825346128302	-0.28243495949954	0.357957308350997	-0.789018558667328	0.430101159649797	0.951242892805865
Polr3k	39.5006416189525	-0.801883097963278	0.718499661894009	-1.11605215769965	0.264399809243885	0.880197434219093
Tsc22d4	148.068181224026	0.256971290741586	0.533708710352308	0.481482287542123	0.630173765414131	0.987375559248504
Asb3	449.687801740407	-0.789498936792276	0.403156360633313	-1.95829463177032	0.0501954503574566	0.52995880101828
Wdr72	7.84337073355597	1.94637087103392	1.59641676247124	1.21921224882465	0.222763644099947	0.85456690267382
Eefsec	1244.45240348447	-0.816569338373491	0.335863204833992	-2.43125572143903	0.0150465906615324	0.287979018268266
Ccdc57	539.769612228316	-0.122771261348993	0.347907011782301	-0.352885274487702	0.724174450814916	0.987693774388687
Arhgap4	9.10503904245044	-6.58820339692708	2.02761770116509	-3.24923351830152	0.0011571644182732	0.0480291704850733
Mtf2	2600.45698973127	-0.431177140834167	0.303410239780414	-1.42110279846264	0.15528687657177	0.7827546836584
Cxxc5	482.216945859532	0.151065398083495	0.422477193578192	0.35757053961668	0.720664728505351	0.987693774388687
Nmnat3	26.0330794827106	-0.555995053766055	0.890946701051453	-0.624049736207448	0.532594922219359	0.976926772554916
St3gal6	56.6484480350964	-0.406391413864945	0.618682693914205	-0.65686565643826	0.511267302727392	0.975360976939966
Rock1	1222.8943836841	-0.324221268765721	0.360178961434614	-0.90016714878162	0.368031305733615	0.922011584801303
Atpif1	424.213805806064	-0.267997663693139	0.487139189778298	-0.550145973299967	0.582219256303635	0.979502931022703
Hyal1	37.9763672646049	0.0780684463096604	0.703593068515356	0.110956815527464	0.911650591423697	0.99428895397709
Kitl	72.9037922682837	0.297204430629328	0.641847744243127	0.463045065274467	0.643332065215203	0.987693774388687
Krba1	226.195170140637	-0.823724792593355	0.389088144813622	-2.11706474117305	0.0342543535933854	0.456447426461628
Pik3cd	88.7450586489041	-0.0773695885738059	0.515630473010175	-0.150048518510036	0.880726336300072	0.993808150142651
Nfe2l1	445.175252257651	1.05940513667788	0.423859434133152	2.49942563822959	0.0124394802848641	0.254764188199064
Lpp	2238.22777686478	0.0907543602051657	0.363177253475168	0.24988998990646	0.802672424595274	0.990545302290625
Wac	1956.64739126243	-0.777950255561547	0.377844510288616	-2.05891639120894	0.039502248584514	0.482424386576237
Setdb1	575.342433734078	-0.138611570035459	0.356715278802035	-0.388577608733107	0.697588633217637	0.987693774388687
Chn2	124.44672612092	-0.646845611831208	0.468771667427111	-1.37987352218079	0.167625590315749	0.796910447763549
Rnpep	57.4424329470903	-0.747603840160816	0.643019852326476	-1.16264503725033	0.244973549964399	0.865676053513992
Pcdh15	44.2424671072551	0.463248305440551	0.883486042036978	0.524341396919503	0.600041108883282	0.980072429919545
Kcnt1	4.86514702647806	0.0103920633208214	1.74379792128839	0.00595944242962699	0.995245081039545	0.99973960867721
Yars2	250.591384999652	0.170476959690329	0.43266565247598	0.394015468329308	0.693569619051556	0.987693774388687
Nudt12os	10.061874695106	-1.02351336201758	1.31191559508161	-0.780167082283909	0.435292535267011	0.953067169513758
Fam49b	1902.61016693125	-0.226553551987769	0.319382815390419	-0.709347970744221	0.478108566511275	0.964698135471944
Cacna1g	3.47211014185388	0.18425188926597	2.03662379950057	0.0904692802427003	0.92791430463878	NA
Bcar1	176.041626430116	0.343361290906654	0.443767606310554	0.773741224063943	0.439083836465605	0.953601168455151
Crhr2	2.76780403369374	-0.673791588347118	2.30023788050831	-0.292922568598958	0.769581337861439	NA
Elavl4	344.227253148381	-0.814126804792297	0.415081166801773	-1.96136772734161	0.0498361418753891	0.529259072195181
Gm19466	18.14650260768	0.342163058479659	0.96655988984757	0.354000887139668	0.723338218391463	0.987693774388687
Gm4262	28.7760571335058	1.53427653545708	0.84583593058346	1.81391742769633	0.0696904392073385	0.60194234930823
4930556M19Rik	170.008876863016	0.428775997658531	0.455909093180645	0.940485732949917	0.346968464441849	0.915042987934912
Kdm6a	251.087975748476	-7.13646360309069	0.752898374952568	-9.47865454423418	2.57582758537872e-21	4.51703564940976e-18
Mettl1	62.8313110670893	-0.0713573858274487	0.606109615985069	-0.117730166203478	0.906281463818034	0.993808150142651
Aanat	3.27084117776219	0.719459683894875	2.13659986858205	0.336731128029293	0.736319595584565	NA
Dnajc2	612.381373689095	-0.0287224694783005	0.347386057846984	-0.0826816990189978	0.934104637106629	0.994962947522942
Mid1	46.2650157480609	-8.92174388511434	1.62015935105861	-5.50670764532199	3.65606668434286e-08	6.66116357333066e-06
Bcl11a	38.8402847615326	0.220516967382476	0.692251286522695	0.318550462347529	0.750067423095155	0.988095046547496
Tpx2	909.72774398872	-0.55288790480874	0.324466931412613	-1.70398845392861	0.0883832443211313	0.656408021582693
Mad2l1bp	40.8941690819411	0.010429599236785	0.701800684620628	0.0148611984361671	0.988142915664187	0.99973960867721
Tars2	132.318911667434	0.21640338547422	0.44867257259941	0.48231917592037	0.629579227095307	0.987342395790077
Mrps34	27.0544262565442	1.28660820873712	0.844390828467861	1.52371172845595	0.127580738346817	0.746659490942481
Pycard	75.7183044127514	0.161751158625081	0.55778125586756	0.2899903087878	0.771823651672411	0.990015131374443
Ints12	68.8468706541276	0.241421314570612	0.554482958462634	0.435398980051577	0.663272850575285	0.987693774388687
Mybphl	45.6653339960058	0.115133951227645	0.645621682091607	0.178330366561805	0.858463531953414	0.993808150142651
Trnau1ap	196.102028709459	-0.0609303484796632	0.41231539506378	-0.147776069506786	0.882519495727605	0.993808150142651
Rreb1	1381.15043974261	0.19905571343146	0.310410266843011	0.641266525930124	0.521349533657051	0.976445386178026
Gnpda1	362.841335796989	0.442481081722355	0.405960100761748	1.08996199599931	0.275729885231389	0.882983464117953
Ksr1	220.679487650131	-0.413438264146375	0.479376735413225	-0.862449580057299	0.388440167225375	0.934508079407765
Thbs3	14.8479096547115	0.810217928367255	1.15674245345592	0.700430701706005	0.483658368393809	0.966431685124097
Sart1	144.340569254196	1.30382618977909	0.504573112400716	2.58401836668545	0.00976565937181077	0.219907600846121
Cuta	77.223977241718	0.842377318275666	0.590729792198406	1.4259943029803	0.153869986526188	0.780895598172594
Syt17	4.49794193365817	-2.88792805362187	2.01372762341058	-1.43412049377894	0.151537880533728	0.778317746196219
Amdhd2	216.872097186108	0.297628195447707	0.420650514526961	0.707542687264754	0.479229294898221	0.964929327182067
Gprasp1	72.226671165513	-9.54833958143924	2.3369720314977	-4.08577400702566	4.39301221413415e-05	0.0030814784176044
Zfp7	284.714674476458	0.326629603024816	0.405769431880884	0.804963551617905	0.420840713107993	0.948238579834714
Fam178b	380.451083884388	-0.435667449598819	0.393100396396715	-1.10828544970264	0.267738557330157	0.882552035492792
Syce2	164.170318409693	-0.100041100573304	0.451460926604622	-0.22159415062938	0.824629836420964	0.991996827668951
Vezt	370.963884475752	-0.233429407327835	0.358319631782635	-0.651455813812173	0.514752291487709	0.976445386178026
Stil	470.924205871115	-0.843228962167885	0.391545291581207	-2.15359239479706	0.0312721512139029	0.43140101594194
Tbl2	177.50294208978	-0.663105361913764	0.472879286946925	-1.40227195442415	0.160834051952918	0.792702627237121
Rrm2	682.769325567693	0.342387260341598	0.349572761117686	0.979444906539303	0.327360197851445	0.910060801720184
St6galnac2	396.213943637873	0.689888256893947	0.412139829238829	1.67391794713965	0.0941467264834431	0.669429511320945
St3gal1	253.822443106274	-0.76933192142795	0.478540741279341	-1.60766232645355	0.107909153818446	0.705761081081106
Zfp317	393.061215655948	-0.253631858631292	0.45000408505467	-0.563621236017176	0.573011931271163	0.978809625592555
Pdia6	589.317234174531	0.152267860621656	0.370600782255447	0.410867617966064	0.681169608091697	0.987693774388687
Mrpl1	638.010749413044	-0.329558756267065	0.352950679277818	-0.933724669240995	0.350445936352777	0.916043607433037
Dcaf7	368.455464848751	-0.267702694819514	0.366195155287803	-0.731038330119683	0.464755740903854	0.960514644813732
Ccdc163	62.8321974319882	-0.692183592172419	0.578884316772553	-1.19572006377983	0.231805819012621	0.863919263899053
2410004B18Rik	117.353307672088	0.596017377734827	0.471912705842622	1.26298226421052	0.206595553669878	0.841558949603577
Disp3	5.05550680966242	1.24166930330358	1.8270932846771	0.679587251355379	0.496765844166212	0.968639488708511
Ccdc34	48.8793874494464	-0.39864202952083	0.763032080906425	-0.522444651406102	0.601360773913576	0.980072429919545
Rabggtb	1611.16887750007	0.42891176065881	0.397531292501473	1.07893835969459	0.280615207073302	0.884411666946906
Pex11b	5.27051092399328	0.956107193666592	1.78406469649029	0.535915090718121	0.592017234430966	0.980072429919545
Dand5	89.6400660111864	0.207487433300395	0.521642997768571	0.397757535686212	0.690808921670705	0.987693774388687
Mir22hg	44.444938706594	1.03268659899439	0.681623434607543	1.51503975151467	0.129762337607279	0.751215969365618
Mrps12	51.7250749123482	0.271628443536699	0.624516878833655	0.434941716938046	0.663604733075141	0.987693774388687
Exoc1	498.306806363142	-0.533135158684359	0.375135220521688	-1.42118129548845	0.155264060914444	0.7827546836584
Gm10649	4.59820970162692	0.81218205725437	1.91868990646676	0.42330032305741	0.672076158621511	0.987693774388687
Nkx6-2	24.0318820821334	2.62312525572844	1.06150846129013	2.47112986036903	0.0134686899409236	0.265382375254519
Lrrc75a	653.72329302262	0.656919248344026	0.469175599416801	1.40015646414817	0.161466469638298	0.793295077887869
Slc23a2	1498.83562791502	0.0330191949366594	0.320571169360832	0.10300113700959	0.917962068551584	0.994576778979751
Atg13	384.500644966946	-0.0360423039383428	0.353060283813019	-0.102085410313188	0.918688881393203	0.994696790697325
Setd2	1023.27336238263	-0.398720382593059	0.311147363696805	-1.28145190708281	0.200034982021417	0.837313207612696
Nhsl1	482.566701859441	-0.783693502541936	0.340588107711612	-2.30100078305	0.0213915868185659	0.361569363226097
Cops7a	301.819910414035	0.274822701317299	0.369347226917962	0.744076796272633	0.456830016198793	0.958940820059773
Cops6	54.2069669418418	0.953098211874753	0.614063192095713	1.552117476089	0.12063411712407	0.739002969728748
Rpl21	2743.99868842834	-0.0815486982126577	0.410839465232087	-0.198492854542565	0.842659474782794	0.993808150142651
Derl3	32.5405532981276	1.18227154389593	0.797953798390801	1.48162906960298	0.138439019739485	0.764152840339493
Kctd18	223.670054193503	-0.10676930076576	0.422783691495051	-0.25253883466555	0.800624600857428	0.990545302290625
D330050G23Rik	3.94934634584183	-1.88213157911949	2.19927869900515	-0.855794938572758	0.392111215353042	NA
Inppl1	91.0432599624213	0.582610668327116	0.68201240517651	0.854252303777864	0.392965208409852	0.936259670235081
Trp63	9.40648683447434	1.0745908157303	1.83368370444132	0.586028448160149	0.55785639769308	0.978809625592555
Mocs2	71.3921399996121	-0.610950236904961	0.610779010252745	-1.00028034141538	0.317174858048927	0.90322915778194
Rnf34	155.492736159393	-0.178231869112909	0.429413076793122	-0.415059248879782	0.678098530401329	0.987693774388687
Ttc39a	42.7061341932606	-0.22268064201864	0.688136957954307	-0.323599305987903	0.74624141346107	0.987923071571704
Tmc7	342.916415795562	-0.484003153191615	0.403776077942412	-1.19869199695541	0.230647731082304	0.863097256896391
Nkd2	54.7462125149467	0.16422441228336	0.643096757821013	0.255365013563118	0.798441190294784	0.990545302290625
Matn2	305.930245830705	0.704771279091682	0.390277469436203	1.80582107419575	0.0709462925365957	0.603159723799062
Tmub1	4.05903535542465	1.98935120896258	2.06544322280486	0.963159474440093	0.335467498914127	NA
Folh1	4.43985480423634	-0.178401484332215	1.84694971633998	-0.0965924966737835	0.923050015418346	0.994784684384165
Stk32b	6.83833226010571	0.592888747472372	1.58491141285073	0.374083209108806	0.708342410503105	0.987693774388687
Sdf2l1	9.1689491027755	0.642254254180447	1.3530883079364	0.474658047381956	0.635030724846561	0.987693774388687
Ulk2	74.130074602413	-0.626419155352655	0.653877317969535	-0.958007164551684	0.338059145811047	0.915042987934912
Ralgps2	589.559801228162	-0.441148273989513	0.336238547397226	-1.3120098138788	0.189516823295775	0.82528893842622
Tiam1	1669.26634231638	0.440810826076104	0.306657015022939	1.43747184796385	0.150583966458572	0.778317746196219
Ypel1	107.414174140854	-0.328015432471999	0.513227100784653	-0.63912336657692	0.522742680108901	0.976445386178026
Klhl22	117.347922103025	-2.2705741247004	0.652773519997165	-3.4783490064215	0.000504512582286333	0.0247475769821502
Ndrg2	14.9034738319814	-1.96741470418764	1.12515062131822	-1.74857896081738	0.080363825691634	0.630903251610483
Man2c1	202.168137793027	0.023811591000074	0.404307094139345	0.058894813732522	0.953035888925019	0.996548332040708
Setd6	85.899147022355	0.0990063235921396	0.525400716970826	0.188439643103185	0.850532025598462	0.993808150142651
Porcn	11.2130705394518	-5.47406325502625	1.81192416031874	-3.02113265825833	0.00251831001516553	0.0848187901680869
Gm12250	5.62978254331188	-0.888319512554106	1.66345474546907	-0.534020847260029	0.593327110730577	0.980072429919545
Satb2	526.691458678807	-0.20781545494151	0.366150915513413	-0.567567760004404	0.570328503956748	0.978809625592555
Mark3	1061.82198543605	-0.378174134761437	0.317910605465233	-1.18956124224926	0.234218886852518	0.86442739058456
Itgb3	15.8167399874118	-0.330791616575616	1.06119386422529	-0.311716480585859	0.755256001904303	0.989020967355515
Zkscan3	479.600312260076	-0.424013557329565	0.342640024841978	-1.23748986279439	0.215905275482441	0.849660968182035
Ripk4	78.0558492818967	0.887217187954167	0.706656402362834	1.25551425698203	0.209292135847818	0.844067800154445
Pde1a	15.0016201149457	0.324923044900445	1.19520750607678	0.271854923306992	0.785733572242349	0.990127293569685
Enpp4	36.4061828549933	-0.446312729582591	0.718109670735039	-0.621510540480197	0.534263761462247	0.97702205447962
Fbf1	121.125990246505	-0.216005004696011	0.471868145361067	-0.457765600029489	0.647120852575647	0.987693774388687
Atraid	65.5500787982107	0.579068782133834	0.571567252695639	1.01312449130494	0.31100070133655	0.899593575061951
Dock9	952.741967628388	-0.0662718513701604	0.316792487352003	-0.209196410950625	0.834294914089592	0.993697859665244
Wdr76	888.077007293334	-0.337951148881264	0.320642437832234	-1.05398134808994	0.291891456689997	0.888989512305859
Crtac1	191.103289483116	-0.0157936155746354	0.454964432180476	-0.03471395664699	0.972307831840414	0.998396791306656
Paqr7	18.5774858529907	0.678559256253703	1.04020829231512	0.652330173934185	0.514188198719274	0.976445386178026
Phf23	103.644673147784	1.18898907918314	0.526397454931975	2.2587287762187	0.0239002613191108	0.38078386671127
Tpm1	298.139718215427	0.314178292373552	0.37675963885809	0.833895831638936	0.404339686359681	0.939516850495377
Gramd4	84.405289849171	-0.153557674951239	0.574906054710476	-0.267100465707516	0.789391809032264	0.990127293569685
Polk	450.593958407925	-0.403708726346292	0.355291012444232	-1.13627621360014	0.255840982534619	0.874374661939026
Syne1	980.951441777795	-0.156225966892115	0.357245210132706	-0.437307380087983	0.661888443851821	0.987693774388687
Dbi	234.499746017815	-0.196205148631529	0.422935038196086	-0.463913203948266	0.642709932379022	0.987693774388687
Daxx	47.7299277324357	0.575115612307601	0.681037913554465	0.844469303193364	0.398407209792217	0.938198021723261
Cyp1a1	5.42603985205203	0.197515697914725	1.67233876806634	0.118107468227328	0.905982506083068	0.993808150142651
Cyp46a1	3.29485196319748	1.6616938193772	2.21312325718902	0.750836544679298	0.452751032999772	NA
Eif4ebp3	33.3082753472169	-0.175457314267828	0.787033645839092	-0.222934959890775	0.823586126948165	0.991900427220858
Mprip	508.765383608973	0.22492941275565	0.339244195787313	0.663030983429611	0.507310710777423	0.973483311179059
Grin3a	65.6358681354941	-0.56307116835842	0.585135381896885	-0.962292122094997	0.335902885114295	0.915042987934912
Epc1	926.01200749885	0.125487046422111	0.328014799218319	0.382565197427539	0.702042179050575	0.987693774388687
Dnm1l	987.535426985163	-0.594260824650066	0.378099144912102	-1.57170634381682	0.116018670279007	0.724631740630298
Klk1	6.58683870147735	0.0418712996525513	1.51624947058859	0.0276150465109791	0.977969180861927	0.998439983931572
Rfc1	1320.52444743461	-0.280873501552335	0.315198976746867	-0.891099027196085	0.372876046778919	0.925411844794388
Rbp1	7.88897920411561	0.235496015320055	1.39464931817031	0.168856795935635	0.865909282974831	0.993808150142651
Zfp850	383.733545809448	-0.142564707027452	0.351127814394569	-0.406019407130331	0.684728340857849	0.987693774388687
Tnip1	845.175036078821	0.605544261322167	0.360845764901625	1.67812489495963	0.0933227197019284	0.666953868858972
Smarcd1	234.180907841554	0.918969735183467	0.42081855139517	2.18376716553189	0.0289793614755558	0.416975858605715
Kis2	5.28371223978373	-5.80691689659828	2.33387381411565	-2.48810233932833	0.0128426771105547	0.259610831677194
Lpcat1	850.830047921272	0.0135056267964273	0.388211052178995	0.0347893928331546	0.972247678805905	0.998396791306656
Dnm1	4.57769768682045	0.25380419310358	2.09664251492848	0.121052678888484	0.903649310225547	0.993808150142651
Secisbp2l	280.487925726083	0.0681588097345305	0.379460033327559	0.179620523238858	0.857450491517602	0.993808150142651
Rragd	339.543157150839	0.890234439701929	0.372023636840255	2.39295128466311	0.016713460042424	0.3081118671947
Lrp8	332.462064690343	0.53964007116311	0.386161746415097	1.39744569774924	0.162279585317406	0.793571740599818
Ampd3	94.9041871944768	1.00029249360734	0.730601049120164	1.3691364046246	0.170956640553023	0.799620004058986
Mgst2	33.8255705335668	0.401350259039794	0.73197623259913	0.548310506769685	0.583478714226733	0.979502931022703
Sh3bp1	91.7414203548829	-0.193194052448069	0.525668984461849	-0.367520356267263	0.713230910519222	0.987693774388687
Usf1	226.318470866515	0.397803338947799	0.419775662689778	0.947656985159196	0.343304105766061	0.915042987934912
Adamts10	8.1009366724243	-0.777432859661624	1.38645033894509	-0.560736174837067	0.574977402578736	0.978809625592555
Col26a1	30.8636764981436	0.497745170532149	0.765790851456474	0.649975341942877	0.515708149481159	0.976445386178026
C2cd6	5.12813345609373	0.552918522166626	1.86186115067805	0.296970868082867	0.766488750256757	0.989555353179113
Itpa	367.166747699396	0.386315651866742	0.36069175554003	1.07104098148389	0.28415100320519	0.88544436081224
Rint1	279.305184584957	-0.664030143815145	0.381492723679876	-1.74061024653345	0.0817519203385225	0.634697117005608
Vasp	576.040995653842	0.720371663801545	0.452651317314367	1.59144939216259	0.11150847612824	0.713664421351769
Pla2g4a	9.0924714435517	-0.475449052700453	1.35250130076176	-0.351533157441452	0.72518840169399	0.987693774388687
Igfbp7	20.7746843753704	-0.55878431192777	0.941336823022566	-0.593607195916923	0.55277486698081	0.978809625592555
Rgl2	25.198792396204	0.599111967925981	0.887720071147723	0.674888388128249	0.499746678472775	0.969251409059689
Ptpra	422.626652551883	-0.477082996009989	0.356974844202818	-1.33646110855624	0.181398604195318	0.813717779255212
Rabggta	224.588637470281	0.378625827624858	0.41068009157622	0.92194833738267	0.356555524090292	0.920055786494649
Ccdc186	315.934948308679	0.0160960138195476	0.368132928146638	0.0437233743272649	0.965124907012325	0.996915586661038
Slc16a11	6.32380224504995	0.141975361926316	1.68038425048459	0.0844898194477678	0.932666996803508	0.994784684384165
Timm10b	28.8028729764685	0.512912344813179	0.788112743459607	0.650810875816611	0.515168578727506	0.976445386178026
Arvcf	253.670674981034	0.478540598082782	0.419020961941673	1.14204453129339	0.253435510010381	0.873519985324293
Palld	266.707310786611	0.0702947546326649	0.414198651977011	0.169712659124169	0.865236117958245	0.993808150142651
Csde1	1391.86181354217	0.207600381302864	0.320112030888195	0.648524145521328	0.516645999081374	0.976445386178026
Dctn6	170.095384685549	-0.126496873938633	0.437345149514051	-0.289238085935532	0.772399188408949	0.990060089917602
Fgd4	272.486321520031	-0.103574666036895	0.395225111138882	-0.262064993133746	0.793271335236923	0.990298360566754
Tpk1	669.024677910682	-1.29498176164382	0.442964825594841	-2.92344151684016	0.00346185250636573	0.107447630114612
Mgme1	435.105542502219	0.155893282417534	0.344682667478402	0.452280596404814	0.651066852537573	0.987693774388687
St7	746.138455553319	-0.748675829992545	0.361906929846882	-2.06869713798876	0.0385745159556312	0.476820268478835
Azin2	52.803754592751	-0.797314452356857	0.635252916910068	-1.2551134062242	0.209437594435642	0.844067800154445
Ddit3	204.384689712231	0.97326449764688	0.398569640429645	2.44189320741473	0.0146104678777379	0.2827175915266
Ltbp1	365.354176882651	-0.451296493325693	0.361051060025837	-1.24995199652204	0.21131708344251	0.847027740547351
Cc2d2a	208.748709984558	-0.41055168022935	0.443249307738833	-0.926231971627242	0.354325440652739	0.919925770149845
Dmp1	4.60337783265358	-1.44303536284422	1.90243632622579	-0.758519663944303	0.448139945695173	0.957428893253883
Gpr135	13.8998126441555	-1.26230092076783	1.14022956523052	-1.10705857772827	0.268268602969868	0.882552035492792
Ffar4	3.99381911927186	0.525652035657806	1.94426677692519	0.270360035925271	0.786883282317915	NA
Aida	211.357870361865	-0.588705956859546	0.40114796328014	-1.46755314933115	0.142225642114641	0.770379742558419
A730020M07Rik	3.3721946160488	-0.158377396733512	2.14439700785936	-0.0738563783446107	0.941124666042655	NA
Homer3	81.8445456850809	-0.309829937588802	0.587793088885693	-0.527107146115245	0.598119184500033	0.980072429919545
Hint3	33.7297874952823	0.469708725924345	0.745629900980704	0.629948886581067	0.528728026539585	0.97674926937891
Etfdh	81.1951208663897	-0.0832195292339305	0.548684452457697	-0.151671017578809	0.879446417291973	0.993808150142651
Alg6	514.446989668718	-0.543789343836094	0.353642182414549	-1.53768235486865	0.124126300058128	0.741925875438937
Slc44a5	20.8236026228989	0.510788061898535	1.13476316505512	0.450127460626308	0.652618537226904	0.987693774388687
Tspan2	17.5431478400116	0.245913615156263	0.979677108178704	0.251014965138295	0.801802539025127	0.990545302290625
Rufy3	265.567007896589	0.101704952026585	0.376824317263472	0.269900182570951	0.787237046714407	0.990127293569685
Als2	676.451456839714	-0.334395548771939	0.338582999843782	-0.987632423737237	0.323332700796995	0.907206891896209
Nus1	532.898561367487	0.0157750708452758	0.337234398101486	0.0467777632829985	0.962690351958091	0.99686912810895
Cttnbp2nl	205.437900188305	-0.252397302313959	0.401241164672101	-0.629041395890229	0.529321955589877	0.97674926937891
Adamts18	3.93188097705754	-0.419773601846412	1.97453881560409	-0.212593238749772	0.831644245595118	NA
Asb18	5.14088281845801	0.120701736093074	1.7235367939938	0.0700314240541289	0.944168648251936	0.996083106820719
Mettl18	3.86643329298844	-0.0865068259812742	1.94364480882576	-0.0445075281185438	0.964499851354229	NA
Zfp819	313.137790365785	0.00474113997832723	0.389013201696253	0.0121876068926555	0.990275937359562	0.99973960867721
Ubap1	16.0358873604891	-0.54003042531488	1.03366550038306	-0.5224421489493	0.601362515868609	0.980072429919545
Iqch	18.095384535156	0.499604213611231	1.15727539850871	0.431707279231055	0.665954176196338	0.987693774388687
Slc2a4rg-ps	18.8865436489986	-0.405644831345474	0.972546186080202	-0.417095699054052	0.676608410699163	0.987693774388687
Retreg1	263.960556089129	-0.0109608108443869	0.437252004269726	-0.0250674913719219	0.980001130156934	0.999010908027751
Fhl1	41.2081918201643	-7.29643727021057	1.55193350281982	-4.7015141157486	2.58239408207327e-06	0.0002533455005413
Hnrnpf	2195.77885008796	-0.0705785999125023	0.299646129171692	-0.235539835297061	0.813789764294097	0.990545302290625
Sfxn4	115.260752831561	-0.816332779972844	0.468274893935864	-1.74327684559713	0.0812852678840291	0.633448404090613
Sfxn3	32.1397344147928	0.126810440829882	0.896972749634638	0.141376023832982	0.887572894224242	0.993808150142651
Camsap2	424.05776383759	-0.115722395402574	0.344901924248348	-0.335522614594774	0.737230888405223	0.987693774388687
Psmc5	206.074067001815	0.661887139851892	0.406034020904985	1.63012729420222	0.103074596184589	0.693416167122114
Fli1	5.25327700312529	0.711070406322926	2.08221147340102	0.34149768907069	0.732728944280782	0.987693774388687
Peg12	1.5842508902101	-4.0808335650725	3.8231357578216	-1.06740482775786	0.285789069357579	NA
Mlip	8.9783686429008	0.0712668599958537	1.43122648376657	0.0497942574457538	0.960286342902627	0.996564943098169
Cldn10	15.7241351606227	1.13931525114796	1.08614248038863	1.04895561284032	0.294198547952459	0.889345873705336
Rad18	1407.28765390764	-1.06455040569549	0.373115008283507	-2.85314281672262	0.0043289161823646	0.127050973059399
Mrpl53	43.5006540838922	-0.497980843061728	0.745842867940268	-0.667675276478757	0.504340895017159	0.971725527486398
Tspan11	2.87019328666698	-2.10479227102025	2.35168888063431	-0.895013064165415	0.370780104385341	NA
Nadsyn1	100.333015223776	-0.518203466127035	0.506958438563806	-1.02218135986667	0.306695071384282	0.896999240480154
Lrrc40	433.126174819897	-0.480554368110348	0.404248091696177	-1.18876100588131	0.234533726581629	0.86442739058456
Spag16	49.6462261611268	-0.262438819564217	0.896660164149992	-0.292684820913173	0.769763073230157	0.989555353179113
4933439C10Rik	45.8284547554476	-0.183574525885116	0.654083219579864	-0.28065928063868	0.778971743205341	0.990127293569685
Pdcd4	72.1702785881213	0.0985421701113203	0.546223094606693	0.180406451291254	0.856833490022859	0.993808150142651
Pik3c2g	60.1891128456122	0.561506344524906	0.591419554784852	0.949421337157464	0.342406362505193	0.915042987934912
Zeb2	11.2283147119691	0.949923860755941	1.24087895056024	0.765525001715166	0.443958984507809	0.954879669059529
BC031181	74.8397758295506	0.201216814344526	0.537845639985395	0.374116287992946	0.70831780110335	0.987693774388687
Cyp39a1	48.0793156737747	-0.61868881341853	0.653734521401345	-0.946391529228575	0.343948924293438	0.915042987934912
Rpap3	203.67281000832	-0.109993020381477	0.416216888268569	-0.264268518365604	0.79157301690588	0.990127293569685
Pmfbp1	4.32723994287872	-0.76917862955018	2.05929462048344	-0.373515582422882	0.708764750048824	NA
Lama1	1684.72886162083	0.914725351125113	0.302510730602785	3.02377819557814	0.0024963939029255	0.0845939856621785
Fanca	328.122886197835	-0.839865539543577	0.373824070756826	-2.24668662412034	0.0246600616867699	0.387779493884367
Naa30	302.59411700528	-0.503623158420266	0.440593382210016	-1.14305656588416	0.253015106153946	0.873519985324293
Rap1gap	60.6879674753483	0.630519794745433	0.597634963557575	1.05502494531462	0.291413916127898	0.888989512305859
Chchd6	392.815471522565	-0.570005721859189	0.41560030108172	-1.37152384244088	0.170211716285726	0.799281854299425
Zfp57	62.2694031674526	0.319412851872333	0.583852802071902	0.547077706467866	0.584325347572048	0.979502931022703
Rapgef4	115.515885713724	2.87718275583757	0.50441715457491	5.70397483460346	1.17045364846244e-08	2.28059642142772e-06
Zbed4	34.9570696722828	0.0323041039199671	0.72141024509418	0.0447791033460439	0.964283381496281	0.996909606097084
Gtf2h3	172.410016985639	-0.307861889198668	0.415949003077856	-0.740143351518126	0.459213016314461	0.958940820059773
Fcgrt	7.0374088005768	-2.50623369512726	1.6091718820762	-1.55746798899671	0.119359414972922	0.735071656126043
Mapk1	1639.5268410486	-0.289285157383912	0.315426858949663	-0.917122778786816	0.359078305874855	0.92110161823783
Ahcyl1	78.1723351034842	-0.34007236074168	0.5433972008036	-0.625826486111385	0.531428757269378	0.976926772554916
Cox7b2	12.8774295961683	-0.17932979014854	1.12105009265453	-0.159965902793787	0.872907933911887	0.993808150142651
Rgs17	27.6205763243618	0.376815453203075	0.835519295186733	0.45099551305857	0.651992782856667	0.987693774388687
Mzf1	35.7490223816698	-0.104897536301651	0.795039767015082	-0.13193998671976	0.895031760255906	0.993808150142651
Cdk2ap1	148.76465728216	0.326675684301035	0.490476628597146	0.666037208001913	0.505387318089858	0.971769909838125
Srcin1	84.3867280388429	0.157724839925296	0.600551709184192	0.262633237926431	0.792833278952867	0.990298360566754
Nphs1	5.14949969330176	-0.968683836775495	1.78256926737419	-0.543420025524401	0.586840640872698	0.980072429919545
Tsnaxip1	27.7213175882087	-0.204773335490443	0.800350075078376	-0.255854708916458	0.798063027828861	0.990538534474183
Phyh	115.684660078517	0.0355613309208454	0.50426454113711	0.0705211808878235	0.943778842607141	0.996083106820719
Vdac1	917.032767339549	0.27591188187116	0.342661461046736	0.805202548977423	0.420702805798188	0.948238579834714
Grb2	49.3938135815607	0.308048489757315	0.663913922995663	0.463988597147294	0.642655915287806	0.987693774388687
Pax7	4.01576904655986	0.14113747880035	2.1925240133849	0.0643721473236941	0.948673907232703	NA
Smarcd3	12.8257170623384	-0.0342954915676242	1.14051963975862	-0.0300700578684313	0.976011180287434	0.998396791306656
Khdc3	38.5099709225186	2.209127060717	0.724597806110568	3.04876310980703	0.00229785597382709	0.0799916165181642
Rab5a	735.702176175341	0.235418510252689	0.333760192612836	0.705352272269856	0.48059103796742	0.965379678070581
Slc25a23	21.7499993266841	-0.551200004011599	0.906140752114725	-0.608294023555639	0.542992484117343	0.978809625592555
Cd68	19.405768299203	0.809032850813525	0.948517147893795	0.852944886246919	0.393689868328755	0.936259670235081
Sh3kbp1	26.2575118976696	-8.11105260691204	1.7221900384009	-4.70973146171684	2.48043382939641e-06	0.000247011716066295
Pan3	1514.14918626387	-0.658490541455632	0.337482181436042	-1.95118610011837	0.0510349118622169	0.531923312418307
4930550C14Rik	36.8291829423519	-0.0464207311265855	0.73001808103702	-0.0635884676454082	0.949297914643916	0.996083106820719
Cobll1	58.9265690601508	0.393646355145246	0.585846759799305	0.671927169623842	0.501630062681997	0.969868700078167
Dguok	217.821337957822	-0.599500707017742	0.425457714723415	-1.40907236200305	0.158813772251036	0.790911753961586
Rpl3	3259.46097356514	0.584798659214392	0.326490614462436	1.79116529942908	0.0732667728920875	0.611088715480914
Cntn6	15.9460375644158	-0.848064652272975	1.19577846525828	-0.709215525210012	0.478190740584903	0.964698135471944
Ap1ar	483.505989577252	-0.716528855890515	0.420101773147922	-1.70560778765915	0.0880811284552977	0.656408021582693
Barhl1	19.5979680926638	0.714124048399616	0.960940510959883	0.7431511527038	0.457390173145001	0.958940820059773
Fmn2	2246.5985385963	0.490346630814061	0.366070085750304	1.33948839280062	0.180411730621387	0.812767047816526
Srfbp1	876.837502795059	0.164045979800931	0.330105497272903	0.496950160346199	0.61922419791189	0.983993214136541
Ccdc30	131.118081292924	-0.433523648255478	0.536537806995937	-0.808002050559618	0.419089401700597	0.947859178831172
Myl12a	217.246444211366	0.562150449158561	0.399542585938904	1.40698505977163	0.159431819008039	0.791215974499868
Stard3nl	442.324033505392	-0.471119855340146	0.343661569159231	-1.3708831525525	0.170411384027315	0.799281854299425
Kansl2	1050.02046424472	-0.0271170087428993	0.329091307473953	-0.0823996505743183	0.934328913907777	0.994962947522942
Otub1	190.660461831761	0.711915025964144	0.492034176180577	1.44688125424619	0.147930184210057	0.778317746196219
C2cd5	55.532517457349	-0.226488832352901	0.656441457952475	-0.345025180248896	0.730075440660584	0.987693774388687
Capza1	1327.50919696655	-0.186009096183821	0.353522241838139	-0.526159528794189	0.598777370808782	0.980072429919545
Asap1	1433.18623580567	-0.164962699434908	0.314906485500572	-0.523846624411957	0.600385221662485	0.980072429919545
Alyref	100.868191441209	1.42003119530198	0.529623096180137	2.68121085644458	0.00733562776571477	0.186433916531182
Prkacb	564.394095302155	-0.385266610626361	0.372031075533393	-1.03557642348557	0.300399795761551	0.892651459510859
Scyl2	372.902773832892	-0.231650034463035	0.379415058992129	-0.610545177301042	0.541500726176683	0.978786188177451
Gm12505	13.57845761039	-0.069178498841455	1.09062863360691	-0.0634299308763506	0.949424153839501	0.996083106820719
Rgs19	17.0224637348738	-0.241357706325108	1.0366929610021	-0.23281503338443	0.81590503871189	0.990545302290625
Ctbp1	88.8409021969399	0.607988852799141	0.507622723722885	1.19771795939349	0.231026835223878	0.86313594443563
Txndc16	97.8314483734655	-0.710919061620817	0.517671954314205	-1.37330032213667	0.169659002507325	0.798263871726578
Mfap2	10.8885691484016	0.630044736116819	1.2686754476618	0.496616165527603	0.619459751247982	0.983993214136541
Ncor2	1344.9192383987	1.01044854214761	0.45827070668554	2.20491628071912	0.0274599698364126	0.406796110702252
Avpr1b	4.33361453847061	-3.16411836528902	2.15930753561817	-1.46533937991524	0.142828347513612	NA
Gm20556	4.2384042478596	-2.28191024464203	2.05059358899885	-1.11280472975443	0.265792303624193	NA
Ncan	4.21807382533818	-0.38879434810473	1.93203500441647	-0.201235664579564	0.840514305559786	NA
Ablim2	347.108736090984	0.735220066567149	0.415589008682156	1.76910373279253	0.0768765650998305	0.621215896994708
Fgf1	5.74446903404275	-0.653782989464816	1.66884116656462	-0.391758666171123	0.695236538332922	0.987693774388687
Armt1	395.70056153229	-0.0516702418241208	0.3900402541067	-0.132474126144903	0.894609286983827	0.993808150142651
Ncbp3	17.1387697303713	0.142174724615186	0.996231711399448	0.142712506526686	0.886517239046909	0.993808150142651
Slc15a3	2.21817263119078	0.875776721820354	2.6902376765808	0.325538791402786	0.74477332870939	NA
Ccnc	283.766570820922	-0.720640106246598	0.406947132416765	-1.77084453689816	0.0765865575046901	0.620342272074652
Atp2a3	49.2158824304268	0.316619267534132	0.740619712538315	0.427505860529944	0.669010917452059	0.987693774388687
2810004N23Rik	481.377180862733	-0.105383435098051	0.361316808315734	-0.291664911990372	0.770542839438873	0.989649866747959
Rwdd1	227.437069426884	-0.293433772550687	0.396747562979581	-0.739598172568457	0.45954385085017	0.958940820059773
Grtp1	327.84118784545	-0.363101496189388	0.416665600862668	-0.871445819951586	0.383510776708817	0.931004098710503
Podxl	58.9470310481455	0.491947796598864	0.590947935207652	0.832472316577262	0.405142397768634	0.939516850495377
A330076C08Rik	48.158107181514	-0.69582081072148	0.673392848991899	-1.03330591015803	0.301460762319758	0.892988394126664
Zfp617	69.2193146454098	0.562603278467409	0.558198224842147	1.00789155792552	0.313506524864059	0.900861030592615
C1ql1	8.64930081232433	-0.39573668506374	1.41531306504921	-0.279610705812272	0.77977619255922	0.990127293569685
Bpnt1	9.7616652218582	-0.14170581250199	1.31825711455549	-0.107494820955145	0.91439643379644	0.99428895397709
Ube3a	725.925510685059	-0.75954814688446	0.426633704977378	-1.7803285066864	0.0750222144702746	0.615196539872833
Ubb	67.8845640244459	0.600743109656964	0.626386318952378	0.959061670857847	0.337527678066278	0.915042987934912
Tyr	5.52699119254373	0.327414146764007	1.67588463226085	0.195367951027935	0.84510490452675	0.993808150142651
Med21	87.0845792605204	-0.0536184655376287	0.537275476083762	-0.0997969718038452	0.920505512200449	0.994784684384165
Ftsj3	445.434309919697	0.299272820988445	0.361552763500341	0.827743143465594	0.407815980193587	0.940266415110321
Gdpd3	13.794095270432	-0.829784074407588	1.14755180618454	-0.723090731011538	0.46962414350368	0.961979584905566
Tjap1	760.704795655991	0.0985543765522783	0.35378923406604	0.278568048607951	0.780576335912462	0.990127293569685
Stau2	424.7824114054	-0.583911532460802	0.390468491802305	-1.49541267661729	0.134806774194196	0.758488932662442
Paqr5	12.7475808139427	-0.46420880260281	1.13624866803229	-0.408545079667033	0.682873541752504	0.987693774388687
Clasp1	1523.35453129543	0.358605444028753	0.305217280020423	1.17491854984343	0.240027303509083	0.864457040025584
Rbm10	52.8691272836311	-7.71556267627343	1.54164968609835	-5.0047444278993	5.59361940630273e-07	6.76490402163974e-05
Mrgprd	4.13843886642326	1.48218790244588	1.97601913153354	0.750087830017918	0.453201808683898	NA
Slc41a3	28.7419204509486	0.0747302167818433	0.846240064955593	0.0883085307308923	0.929631458904358	0.994784684384165
Flot2	198.274326167087	-0.0410876797613345	0.429013971492706	-0.0957723582250118	0.923701371361122	0.994784684384165
Ccnyl1	316.047178483662	-0.938184204459285	0.396573277266671	-2.36572723942873	0.0179946964040144	0.319553918799897
Ecm1	24.5279791131309	0.271964988359889	0.85319396871191	0.3187610301213	0.749907731333046	0.988095046547496
Cd82	25.9690090842659	0.168768981501767	0.84011320996588	0.200888379684711	0.840785854162774	0.993808150142651
Anks1	823.701134890383	0.0465217901000792	0.351705924294258	0.132274684293223	0.894767030417824	0.993808150142651
Syt6	4.01208885482647	0.733024385421229	1.97825914699061	0.37054012187247	0.710980087637257	NA
Dnmt3a	439.517585355218	0.485128967590817	0.381195566660131	1.27265112719255	0.203141867392649	0.838103472804949
Mpv17l	154.731944542263	-0.265398929502698	0.445883334297779	-0.595220563515061	0.551696046477927	0.978809625592555
Pde4dip	245.874527974667	-0.410888602782592	0.411915022952555	-0.997508174956559	0.31851790772633	0.904241319780316
Pomgnt2	91.9469009483142	-0.661620410679582	0.581790370612833	-1.13721444028484	0.255448651767824	0.874374661939026
Ankrd10	2936.59637100478	-0.424045217435009	0.310600274784282	-1.36524417993357	0.172176316788216	0.802385321675576
Nsg1	10.0907222812087	0.830376069318053	1.25503154316441	0.661637608903725	0.508203498680804	0.974253468569691
Prkar1b	44.6193424315587	0.577067776338348	0.659909329271363	0.874465249605601	0.381864936808891	0.929575961526764
Tmem159	40.7118747971984	-0.82886768333962	0.687198588573896	-1.20615451940861	0.227757916552763	0.860381210286022
Thumpd1	247.956255258049	0.468074284357485	0.421337583982712	1.11092459384466	0.266600808342365	0.881485444316532
Brdt	5.80721154302739	1.03405002682332	1.64915950174828	0.627016383634889	0.530648495728598	0.976838108170516
Adgrv1	541.686890119214	-0.959507798009675	0.34663415451137	-2.76807055946993	0.00563892458565963	0.151548798873983
Ctu1	95.6730273126618	0.450858707310705	0.53779742056669	0.838343008108191	0.401838087801622	0.939181154864011
Ube2m	89.6519106648703	1.02867039882703	0.54482286167153	1.88808229462149	0.0590149033833288	0.563621681996502
Ccdc136	34.2526531987403	-1.5491315886713	0.936259278289684	-1.65459678167482	0.0980063167831035	0.677973677588836
Mrps35	589.5112301949	-0.389119227295523	0.357836822591693	-1.08742086540245	0.276850853996655	0.882983464117953
Eva1a	81.6910986981543	0.368645956485027	0.581188202707529	0.634297039698413	0.525886988085121	0.976642006016457
Tmem141	5.70631022934743	0.295138109868063	1.72770933645545	0.170826251638811	0.864360386647269	0.993808150142651
Rsph6a	7.78986804508084	0.813220441334732	1.41430648612171	0.574995907403869	0.565294064861003	0.978809625592555
Thy1	12.1805837539179	-2.86739682642811	1.28573779435254	-2.23015675437312	0.0257370381114679	0.395470873675557
Thrb	72.8757416475764	0.707870245742701	0.603480860400957	1.17297878390441	0.24080431377708	0.864457040025584
Thpo	25.558477055724	0.356079616615925	0.831840522310623	0.428062359389315	0.668605720141307	0.987693774388687
Adam17	353.37788991255	-0.541802698456298	0.369382264499403	-1.46678048874535	0.142435779031605	0.770808290500589
Prap1	27.7429254139114	0.842604986219507	0.876319811440588	0.961526802451657	0.336287355713	0.915042987934912
Patl2	40.6489399247028	-1.15501007483509	0.707376192633646	-1.63280880366478	0.102509214927377	0.693196333265413
Tmem86a	2.58785145117883	4.9083529109658	2.87428957794082	1.70767515863249	0.0876966339697779	NA
Plce1	1019.73556405384	0.356466975744299	0.334556659421866	1.06549059988911	0.286653977168061	0.885981195349355
Pde2a	11.1621623723921	-2.73096002510336	1.34460790454149	-2.03104564228679	0.0422503647892564	0.497066492569028
Rhbdf2	158.443398679939	0.377186035522386	0.499017609315729	0.755857165120078	0.449734838398304	0.957575540975634
Mtmr11	5.18185682125921	1.89782963080468	1.93716410563814	0.979694815364904	0.327236786111439	0.910060801720184
Rps27l	224.028693699586	-0.50329539510343	0.478409800615326	-1.05201731748826	0.292791604458896	0.888989512305859
Ppa1	469.324337668162	-0.387063824821524	0.423005387113957	-0.915032849728815	0.360174385086226	0.921524149812793
Mfap3l	49.1718019565743	-0.312745009115842	0.636086221750724	-0.491670780503721	0.622952097589497	0.985252974835701
Ifi30	40.0295683548515	0.794639848128664	0.698835974596549	1.1370906436055	0.25550039487522	0.874374661939026
Cpvl	7.61795941855567	-0.183147506290213	1.4707273687097	-0.124528522543843	0.900896818416439	0.993808150142651
Nipbl	1463.31905936234	-0.433250141069363	0.36657016101816	-1.18190236724669	0.237244442590427	0.864457040025584
Rbm12b1	37.6610453554936	-0.156463336334336	0.727438913958755	-0.215087938426137	0.829698757580223	0.992991287330911
1700029P11Rik	6.68370758126026	-0.868001325296754	1.59007742092711	-0.545886202692354	0.585144163091713	0.979709686599074
1810012K16Rik	2.5468274215659	1.1262147393187	2.57206722394376	0.437863648677062	0.661485128265853	NA
Nox4	141.968736432437	-1.16090135136822	0.49316532073517	-2.35398010070465	0.0185736053604013	0.327224115750147
Eral1	131.601643092775	-0.00189053274083791	0.457249047096359	-0.0041345799468435	0.996701091894013	0.99973960867721
4930526I15Rik	17.8624413849823	2.01788804055566	1.11237681168156	1.81403281636666	0.0696726736438352	0.60194234930823
1110038B12Rik	1018.68083655351	0.639432122015766	0.417379978584716	1.53201436298886	0.12551889045669	0.744865873296159
1110020A21Rik	11.3645881165983	0.262940900840677	1.19971662659236	0.21916917296339	0.826518268109643	0.99223365643746
Angel2	218.956200184089	-0.260427779347501	0.399614053266279	-0.651698250396533	0.514595851495522	0.976445386178026
Cpeb3	269.700822552938	0.0463763480213221	0.387854751621586	0.119571431901831	0.904822651364566	0.993808150142651
Armh3	2689.48613115781	-0.192906990963068	0.356306073942162	-0.541408090041097	0.588226332256338	0.980072429919545
Dhx30	420.157880173771	-0.0395712331413469	0.351393098549398	-0.112612436910977	0.91033782454637	0.99428895397709
Marchf1	68.0082459769625	-0.186885854920546	0.76625744094846	-0.243894342727976	0.807312650751576	0.990545302290625
Efemp2	26.4671486296293	0.0657964274095739	0.821189767043991	0.0801232918992879	0.936139198042468	0.995456994701482
Mmaa	82.8262574591603	0.0210597535850358	0.519223657907288	0.0405600809291248	0.96764660875425	0.997508424158903
Cstf2	2.80290542114095	-4.90138049962231	3.1026527761842	-1.57973864727792	0.114166731116626	NA
Hap1	206.2688814897	0.231200074733874	0.548856423353062	0.421239626424395	0.673580111107379	0.987693774388687
Ormdl2	29.5738938601202	-0.0836286607623728	0.776976280681796	-0.10763347973633	0.914286438266631	0.99428895397709
Tec	168.392990988235	0.0434160687118645	0.416752844193067	0.104177018385869	0.91702887139358	0.994426688278327
Tom1	477.53464307005	0.272045042852674	0.422568587520175	0.643789081552794	0.51971221485691	0.976445386178026
Sgpl1	497.727223648724	-0.6049887615398	0.358474807874577	-1.68767441463132	0.0914737457919124	0.662763022372977
Hvcn1	230.798192577889	0.185973434405188	0.447849803942833	0.415258492396096	0.677952683422956	0.987693774388687
1700109H08Rik	203.024118158316	0.132079916216796	0.415097841200835	0.318189841302721	0.750340938114393	0.988128510354531
Pi4k2b	122.804659264258	-1.10437594125402	0.478533198585879	-2.30783557863401	0.0210082832423194	0.356810176279054
Rtn4ip1	476.367706772141	-0.518763795361514	0.361301182753189	-1.43582091652296	0.151053306373684	0.778317746196219
Sdr42e1	3.93188097705754	-0.419773601846412	1.97453881560409	-0.212593238749772	0.831644245595118	NA
Ahctf1	1297.22991927421	-0.29900126680437	0.324972134338275	-0.920082786215537	0.357529499068128	0.920495750124201
Stk31	100.550808114976	-2.103412048542	0.530524244643963	-3.96478025232118	7.34635916610038e-05	0.00477139225653807
C330018D20Rik	83.9234888093128	-1.57485057265991	0.587357099005917	-2.68124889496576	0.00733479390492882	0.186433916531182
Ankrd55	13.0980041105012	-0.283796289570972	1.1279161885653	-0.251611150232678	0.801341639215401	0.990545302290625
Sema3d	52.8197111645121	0.357186540934725	0.701295804012812	0.509323653287107	0.61052538101158	0.982784302523529
Wdr82	1395.39232478548	0.503051709317093	0.334064323591291	1.50585283669066	0.132104956105144	0.753827226047231
4933430I17Rik	11.2636475473326	-0.271523514633094	1.21585099449443	-0.223319729031433	0.82328667341564	0.991898178088238
Dao	2.12647188243454	-0.55926634386519	2.80965633459615	-0.199051512805596	0.842222449348994	NA
E2f3	2163.56428586579	-0.427353936336763	0.370413398067934	-1.15372159475286	0.248614327565934	0.868748779907891
Zbtb39	132.221501551828	0.417518823358164	0.47370759540045	0.881385114809513	0.378109411514472	0.928006172487633
1810058I24Rik	349.217139389793	-0.415846122003757	0.377027478307498	-1.10295972025837	0.270044657701421	0.882983464117953
Hspb1	230.522544208055	0.749755883721733	0.45904378076844	1.633299295476	0.102406064902182	0.693196333265413
Neb	283.707034431219	-0.14398443180703	0.421089006183806	-0.341933486015021	0.732400948652516	0.987693774388687
Ptger3	5.91184307525248	0.732190463081132	1.69109031690459	0.432969461040585	0.665036956103401	0.987693774388687
Pstpip1	36.7409307662323	-0.35172868843995	0.736545377673092	-0.477538382701061	0.632978795813439	0.987693774388687
Scn1b	24.723407144899	0.90510032553066	0.886055777137899	1.02149362250566	0.307020629093944	0.896999240480154
Slc20a1	3016.94790186113	0.32713488242698	0.322037299987284	1.01582916773895	0.309710743768529	0.898812821697798
Csnk1g2	377.560844488638	0.753823569611008	0.4280056066685	1.7612469506617	0.07819661457931	0.621640334898571
Gm12348	3.44935584779556	-0.987662196340451	2.07955634586134	-0.474938896609396	0.634830526257645	NA
Zc2hc1c	22.1773239227132	-0.680343223485526	0.918219245630953	-0.740937664640246	0.458731236950905	0.958940820059773
Aplf	170.330318674188	-1.198385611263	0.510676077131021	-2.34666487217402	0.0189422836403436	0.330524001480572
Fam13c	212.760974337023	0.656138097329826	0.427964884084802	1.53315872804137	0.125236750518071	0.744865873296159
Phospho2	83.0945006715526	0.496357133627464	0.54876085554018	0.904505357144814	0.365727495009891	0.922011584801303
Col20a1	15.6504125321146	-1.32562273472986	1.10618198007807	-1.19837672155562	0.230770390663509	0.863097256896391
Fgd6	135.081918615513	-0.341750279333386	0.449838616054168	-0.759717523433411	0.44742345190074	0.957275839309104
Ccdc60	49.7649729394671	1.18513064014802	0.729684783133986	1.62416795243818	0.10433996853124	0.693767246714536
Trerf1	1626.61898457668	0.275441066200844	0.318478824745813	0.864864615161403	0.387113101056865	0.933756666304665
Ctnnd1	444.331843112607	-0.161298785130661	0.369237475003317	-0.436842942686713	0.662225253549344	0.987693774388687
Stxbp1	56.4961186898045	-0.411007342342426	0.664556532149529	-0.618468591397348	0.536266495637773	0.977815921440781
Zfp275	23.6782166944773	-6.57033361321239	1.72220908757887	-3.81506151639762	0.000136149012423437	0.00809336650545934
Acer2	128.88626393808	-0.595082969250728	0.508416827804057	-1.17046277130715	0.24181478754808	0.864457040025584
Pdzd4	39.1360660773805	-8.6655006161007	2.6221970239283	-3.30467182176836	0.000950876706311343	0.0410456901933595
Scn1a	8.72607071750213	-1.05073871336931	1.39095261144855	-0.755409425684937	0.450003359432474	0.957575540975634
Adh5	386.012475340945	0.276108477879506	0.383243432617916	0.720451948761191	0.471246774845771	0.962597700103571
Tmcc2	66.3882157533208	0.516290903352807	0.677686313984655	0.761843485250755	0.446153423325965	0.956312781381563
Hnrnph3	148.879764845114	-0.249430841992802	0.438130069033776	-0.569307745854744	0.569147311123293	0.978809625592555
Il1r1	10.7170735620777	0.249856570492501	1.50479930191945	0.166039796917633	0.868125631427018	0.993808150142651
Odf2	545.16026898398	0.211220877560186	0.338409367977522	0.624157891439385	0.532523897825767	0.976926772554916
Stx8	1104.65986353028	-0.247306496003889	0.334251391814321	-0.739881723936903	0.459371764850337	0.958940820059773
S100pbp	383.659666743811	-1.1336191663703	0.374193687514713	-3.02949836994705	0.00244960225641512	0.0840231541693099
Nt5c3b	116.54793997516	-0.533675271370821	0.509949267190786	-1.04652620506886	0.295318152653432	0.889402551449312
Gpr179	18.6313091005992	-0.0150822644228875	0.999432344140744	-0.0150908308214243	0.987959716074979	0.99973960867721
Gm16157	2.32774084652624	-1.16970817864505	2.71212633963445	-0.431288233719491	0.666258804701386	NA
Gtf2ird1	845.609584816265	0.332777011209467	0.346961461517171	0.959118081167633	0.337499262591263	0.915042987934912
Zfp37	51.5824053696751	0.767708021029962	0.621213313429353	1.23582029623914	0.216525368899862	0.849660968182035
Pbx1	215.640080721937	-0.271962845977762	0.397563232025753	-0.684074441673078	0.493928159991052	0.968255838892302
Lats1	459.626358631933	-0.292250385991005	0.351088950143244	-0.832411233312148	0.405176863547962	0.939516850495377
Lat	20.7049935501119	0.520734846396592	0.971569373735485	0.535972891358723	0.591977285954911	0.980072429919545
Lasp1	916.509248034793	0.276321950958171	0.378285865178406	0.730458038203073	0.465110253354802	0.960514644813732
Laptm5	252.336689759542	0.224043461987157	0.441174136734064	0.507834533650845	0.61156938919598	0.982784302523529
Ing1	114.565959355968	0.316390576388294	0.506118700832627	0.625131171537018	0.531884970869238	0.976926772554916
Actn3	4.49110444223367	2.41330005117857	2.02203440055627	1.19350098619225	0.232673226158127	0.86436186045731
Slc9b1	165.590182142718	-1.37226692999896	0.446694146089368	-3.07205039961374	0.00212593826770929	0.0765466209032252
Nalcn	17.0947490815479	-0.752437008991203	1.0311540903034	-0.729703752394382	0.465571286957971	0.960514644813732
Clk4	283.483298103155	-0.143328567840493	0.398075757362523	-0.360053495319901	0.718807129014351	0.987693774388687
Lta4h	228.114898883283	-0.724202759152741	0.435963875067023	-1.66115313807	0.0966826945307366	0.674981869297816
Tmem116	85.8194937196587	0.598377667942728	0.524259711552027	1.14137641088475	0.253713316742259	0.873523877701521
Mast2	991.448697625372	-0.252547993497357	0.3239616448591	-0.779561400261432	0.435649083546468	0.953067169513758
Pigv	149.22053591161	-0.60388173591792	0.432041453734944	-1.39774026473024	0.16219107828623	0.793571740599818
Cabyr	75.5013386920687	0.507288064038886	0.536012590065405	0.946410725123054	0.343939137170581	0.915042987934912
Mtif2	490.388656031734	-0.0168185233736962	0.34198367035026	-0.0491793171190619	0.960776393866652	0.996564943098169
Blcap	25.8717165642362	0.949481603952774	0.873004102584005	1.08760268267057	0.27677054594548	0.882983464117953
Sgk1	224.914701428403	-0.118915105447911	0.473415492777749	-0.25118549616993	0.801670697548375	0.990545302290625
Sertad1	17.8528993491209	0.799324344362469	0.980527414299261	0.815198364375881	0.414958773973459	0.94427520520254
Bace1	124.687466088509	0.197182262981618	0.482697113545778	0.408501019476094	0.68290588223525	0.987693774388687
Ash2l	1922.80298794012	0.175713312122406	0.320071579875806	0.548981300340961	0.583018282808013	0.979502931022703
Smarcal1	356.259425124909	0.0766197948792093	0.36915817900355	0.207552749030308	0.835578201644882	0.993754373590713
Dusp14	29.4053025831193	-0.226404163094322	0.791243486039399	-0.286137158901108	0.774773072109003	0.990127293569685
Npy1r	6.62189023329331	1.47898189199169	1.57530428230844	0.938854739748695	0.347805329629999	0.915402395050656
Cbx5	1412.07641672413	-0.46973551530858	0.333955516170692	-1.40658109407748	0.159551642444944	0.791215974499868
Bclaf3	254.023573291947	-6.54894301426697	0.708901385508036	-9.2381580120254	2.50776977201214e-20	3.51815021315584e-17
Zbtb3	13.3000774413632	0.0152752040805674	1.12696608668557	0.0135542712962127	0.989185587335031	0.99973960867721
Abcc8	5.26090809009416	-0.925371002525648	1.70390590451332	-0.543088089591401	0.587069152738021	0.980072429919545
Nr6a1	768.11573079729	-0.452413814530437	0.382132421962363	-1.18391894675453	0.236445149303462	0.864457040025584
Fut10	124.555347119245	-1.09175949239248	0.483430000567464	-2.25836106801594	0.0239231578585786	0.38078386671127
Tmem200a	15.8936805424682	-0.484131038759254	1.06476544479437	-0.454683274261171	0.649337115471082	0.987693774388687
Rgs7bp	18.5948305987081	0.0872797424518277	0.992564471077316	0.0879335750927045	0.929929470888926	0.994784684384165
Ak7	48.8767390719012	-0.0953967697311349	0.658477098742805	-0.144874848211534	0.884809685121333	0.993808150142651
Pold3	876.547141014549	-0.14471703638026	0.334927565275545	-0.432084580023149	0.665679941492835	0.987693774388687
Cds2	1444.96170097491	0.2389484200041	0.379071439982649	0.630351946364087	0.528464343238615	0.97674926937891
Armc9	351.662564855194	-0.0429471408701116	0.360231257653447	-0.119221028041459	0.90510024749481	0.993808150142651
Asb10	3.31554539910851	1.60207703656203	2.44716352967197	0.654666930565439	0.512682221125956	NA
Ppp1r3c	4.18158438104069	-1.60837906218988	2.0903585921497	-0.769427345255556	0.441639660357759	NA
Slc22a5	53.5048434050104	-0.94599484880366	0.614070799739839	-1.54053058573123	0.123431073290199	0.74127328680341
1600023N17Rik	2.5603811507005	2.87410698130064	2.91401837716921	0.986303656771261	0.323984125872674	NA
Slc7a7	633.678245839538	-0.803678652996764	0.3407326670025	-2.35867802188414	0.0183401607349909	0.324048003716861
Tcf7l2	949.79131480238	0.34943726547206	0.335488297015429	1.04157810743541	0.297607323034607	0.89019398668208
Bcl2l2	8.54776595293315	0.207087320834393	1.52649375138662	0.135662082236682	0.892088424518563	0.993808150142651
Anxa4	284.83108103912	0.439552842245807	0.370296644904302	1.18702896257514	0.235216196564084	0.86442739058456
Rgl1	136.749142725967	-0.13374330675546	0.44531763276234	-0.300332385057021	0.763923633045463	0.989488177021846
Psme3	209.18428974877	0.336438552018143	0.399575417273558	0.841990116193286	0.399793485889862	0.938756232244753
Tmem19	318.304852251799	0.0703720318854336	0.363884665999387	0.193391034195302	0.846652736574408	0.993808150142651
Mrpl42	367.789973264097	-0.480152437577783	0.362548634353471	-1.3243807646222	0.185376619623069	0.819101920217962
Herc4	1186.28344058118	-0.400998131094429	0.322304941919004	-1.24415756304227	0.213441578860738	0.849254909511105
Aup1	75.8332714052018	0.372368166587365	0.538250053642479	0.691812595405151	0.489055025737059	0.9681711268629
Hadhb	264.681803133091	-0.102158039489372	0.385643597701776	-0.264902723909272	0.791084399901935	0.990127293569685
Agbl5	286.518913965259	0.104634256352287	0.391438910310188	0.267306733174204	0.789233003009863	0.990127293569685
Pvr	205.666817044661	-0.142967130903737	0.42867904455144	-0.333506227376556	0.738752189500235	0.987693774388687
Zmym2	907.578786623787	-0.395986361966101	0.319579775229575	-1.23908454995826	0.215314188040946	0.849660968182035
Nol8	343.147984002564	-0.424680328579873	0.367600420095426	-1.15527704911118	0.247976991359766	0.868748779907891
Anxa6	716.333440422278	0.749115068442646	0.393106602349405	1.9056283053135	0.0566984470579758	0.557096737061921
Sh3gl1	404.59513780781	0.33728290944772	0.391339494606122	0.861867800455946	0.388760269810943	0.934690287091297
Cpt1c	146.430167713065	0.239426253070581	0.533697043425014	0.448618286385956	0.6537070400796	0.987693774388687
Map2k7	303.990409202479	0.23681416526919	0.408740751435632	0.579374981421403	0.562336181634222	0.978809625592555
Lrrc73	9.26908530527094	0.658456917592397	1.32191309520974	0.498109081435435	0.618407159998647	0.983993214136541
Zfp936	332.101961007314	-0.590743337945817	0.422253847361269	-1.39902416908091	0.161805735501185	0.793418766358704
Cmip	1613.23706605708	-0.0416397599750246	0.346041886150997	-0.120331559968596	0.904220504503435	0.993808150142651
Dpy30	394.177762026606	0.268335798588913	0.355689834200455	0.754409524219597	0.450603354366096	0.957575540975634
Ect2	495.633886659958	-0.522525635677636	0.356521659165882	-1.46562101416261	0.142751563091602	0.770808290500589
Rpl31	343.288247306519	1.08825349124343	0.493461612927752	2.20534579131033	0.0274298388637576	0.406796110702252
Insig2	156.666305400093	-0.492593655301575	0.430742360873643	-1.14359231885734	0.252792748654459	0.873519985324293
4921509O07Rik	5.69298794812913	-1.54689747827983	1.72019640340109	-0.899256314698358	0.368516150512113	0.922869167357093
Cers3	11.5424299853347	0.41902079949201	1.21382635886857	0.345206541636307	0.729939101198078	0.987693774388687
Ldb2	13.0844005257354	0.672139799876298	1.24085203506466	0.541676026538711	0.588041707624263	0.980072429919545
Ncoa7	81.2607893983296	0.0320981740336421	0.591257558478895	0.054287972429849	0.956705732033324	0.996548332040708
Cmah	23.719272920662	-0.00447114347813703	0.864557673849601	-0.0051715965439627	0.995873681356227	0.99973960867721
Vps13d	955.624656454198	0.0487373160180049	0.31430963385648	0.155061476862842	0.876772851802224	0.993808150142651
Zfp59	381.095123544542	0.153397641602118	0.371305763098721	0.413130246947805	0.679511189797105	0.987693774388687
Commd6	201.207992417477	0.24415411755276	0.419037245494023	0.582654931460604	0.560125618376182	0.978809625592555
Tmem42	2.08257202785853	0.803290808570832	3.05545209572188	0.262904075536176	0.79262451496353	NA
Traf7	143.113776177652	0.301850215898988	0.462545682111571	0.652584658278526	0.514024078759146	0.976445386178026
Mynn	314.787179377412	0.359321449179448	0.374085535052837	0.960532860830068	0.336787100703687	0.915042987934912
Rab27b	9.74909745177897	1.14119195007115	1.45767337389879	0.782885912924953	0.43369411058461	0.952306134258006
1700045H11Rik	6.30185231776195	0.368175753434635	1.62805663597713	0.226144315436337	0.82108917849457	0.991154026947705
Il6ra	148.905081229804	0.537121235255999	0.450293578766641	1.1928245495465	0.232938093407131	0.86442739058456
Meis2	194.078473742361	0.322290093075087	0.534258262603771	0.603247746706562	0.54634388860093	0.978809625592555
Kcnd1	9.92754118319623	-6.68316975824103	1.93818455874976	-3.44815963375132	0.000564420345175108	0.0272756641539221
Kcnc3	56.5626797267233	0.0792092158938382	0.718138834625995	0.110297914657533	0.91217311103709	0.99428895397709
Tnfrsf18	15.9792273723229	0.134460030761927	1.01266542146608	0.132778337160227	0.894368687086965	0.993808150142651
Foxa3	9.0331669071582	-0.431853305801813	1.35050952198374	-0.31977064861229	0.749142199286399	0.988088759197435
Jpt1	296.88158702277	-0.0413294140182741	0.442607180108046	-0.0933771883415561	0.925603912392269	0.994784684384165
Hmgcs2	4.43905043746603	-1.6034888390926	1.89252550079218	-0.847274627697965	0.396842065399741	NA
Ankdd1a	17.0261440977877	0.320500964043587	0.991138558451035	0.323366457001199	0.74641772952032	0.98793644192402
St3gal2	179.805418515803	-0.675499224406377	0.4601643286369	-1.46795216918996	0.142117215789896	0.770379742558419
Tbca	599.782384843378	-0.516467395473944	0.39596796238959	-1.30431611779186	0.192125822060282	0.828568446874792
Pacsin3	24.5643686749854	1.29650054020506	0.923018749110193	1.40463077424473	0.160131100590934	0.791900812239896
Ush1c	40.8711439132002	-0.261142532668617	0.793161449623083	-0.329242593412367	0.741972331033563	0.987693774388687
Hp	4.50955559889285	1.89297442806439	2.2023823693244	0.859512160299884	0.390058013957509	0.934774772931533
Slc25a4	85.1164227316041	0.831705375993343	0.523947809315657	1.58738210410624	0.112426129951158	0.716318440690358
Ctnnb1	963.108912473672	0.163121945487367	0.315098439855399	0.517685665350246	0.604677601256791	0.980252554853012
Ctsl	286.40733560331	0.248370486384726	0.399870101051297	0.621127925623184	0.534515456638401	0.97702205447962
Ctsd	488.894158407406	1.06213219717047	0.342796209551807	3.09843623580075	0.00194544829617904	0.07201238561239
Sec61g	345.637702991562	0.129826394018276	0.42760639346478	0.303611910398082	0.761423576499723	0.989488177021846
Pik3c2a	330.957173667253	-0.294305022842915	0.360951025852978	-0.815359984494935	0.414866282429999	0.944254075424786
Lpar5	67.5346357662173	-0.0202336894382632	0.589222274952798	-0.0343396546572923	0.972606303660125	0.998396791306656
Rnf20	279.921754061739	-0.148305212994563	0.369901373524275	-0.400931771573511	0.688470357459126	0.987693774388687
Gm38509	10.4531011734067	-1.57034163111652	1.30708090973071	-1.20141118994695	0.229591737601825	0.86088737101436
Prxl2a	62.0690921375234	-0.515162129435897	0.682728264607185	-0.754563940211705	0.450510666854923	0.957575540975634
4921525O09Rik	3.37736274707547	-5.12360656642651	2.61814808473985	-1.95695827760469	0.0503523738853282	NA
Rorb	8.32060693754392	0.719431254391591	1.64812417461904	0.436515200414365	0.662462973162324	0.987693774388687
Trpc5	51.8755318255369	-6.19940457838348	1.15174959527394	-5.38259757487389	7.341855481279e-08	1.19766151798678e-05
Fam149b	433.660824784394	-0.803552525897479	0.360983695914114	-2.22600780864259	0.0260136583828528	0.398412241760963
Pus1	28.972891394725	0.717158853143737	0.825675310931218	0.868572480791397	0.385081011924087	0.931881585498046
Aldh18a1	998.869398809058	-0.509119244890815	0.311820614297732	-1.63273119718986	0.102525543076753	0.693196333265413
Gdi2	836.398274775643	0.147972217529819	0.321690816514361	0.459982722333056	0.645528622123813	0.987693774388687
Drd3	3.65470727259605	0.50486951705509	2.06451493455449	0.244546313811984	0.806807737286862	NA
Dpep1	4.49627257326033	0.0124475316036395	1.8276021128345	0.00681085424241177	0.994565766567764	0.99973960867721
Pkib	11.5188607244606	1.17920898603061	1.31965819453617	0.893571525500262	0.371551187073152	0.924528485890253
Epha6	41.5620005175282	-0.518637798388762	0.952423507744461	-0.544545356316336	0.586066245674797	0.980072429919545
Inka2	53.5029130222218	1.32921352856803	0.71755528246999	1.85241968255403	0.063965581099129	0.585254526595133
Rhot1	551.935893314108	-0.169395078440914	0.339611226649763	-0.498791162212105	0.61792651427257	0.983993214136541
Ncmap	61.1352458529739	0.438208606365251	0.829328844486877	0.52838944319654	0.597229063142701	0.980072429919545
Cacfd1	84.4524362858357	-0.410252468456472	0.5369860188155	-0.763990968259134	0.444872624863605	0.955271710670967
Jarid2	5603.105320791	-0.539284955204166	0.31942739164919	-1.68828650673902	0.0913562441352945	0.662763022372977
St7l	693.997943089851	-0.417371492418916	0.388770367686862	-1.07356817059445	0.283016269733185	0.884964493484696
Arhgap15	24.6687087630846	0.318543735550234	0.870761165891236	0.365822165741855	0.714497778786652	0.987693774388687
Mag	3.95813404174469	0.758015642120471	1.94892902670235	0.388939582578365	0.697320840302149	NA
Zfp467	13.3039890810129	-0.612840777177267	1.11103266146871	-0.551595644692507	0.581225421055915	0.979502931022703
Ranbp17	3310.42770840142	-0.375259264958917	0.346923026120354	-1.08167874918955	0.279395299038039	0.884411666946906
Pecam1	1338.24802222298	-0.107148813132939	0.335219069998606	-0.319638179096984	0.749242628761047	0.988088759197435
Aldh1l1	222.525442165492	-0.218674411452799	0.391588174104808	-0.55842955919877	0.576551092863564	0.978809625592555
Stk32c	4.34200013657856	0.555346243806465	2.10641320222205	0.263645443933142	0.79205313781888	NA
Itch	606.725455785137	0.117732516690794	0.330087731685921	0.356670379991028	0.721338582333984	0.987693774388687
Slc30a6	253.284043381187	-0.363243272959318	0.405403559835101	-0.896004152275004	0.370250545564862	0.923492597949388
Prmt1	452.458760610061	1.10806909952069	0.366057166636317	3.02703839868153	0.00246962584388094	0.0842977639022038
Rhbdl3	17.6092681541972	-0.921702101876317	0.995408745214106	-0.925953389808791	0.354470203464059	0.919925770149845
Lin54	576.158319276703	0.378075795475697	0.333436508541133	1.13387642262052	0.256846388327801	0.874374661939026
Rpain	149.568321655923	0.100554069306897	0.483305378280737	0.208054935503922	0.835186073404168	0.993754373590713
Arih2	706.580145219209	0.126298906642791	0.362046738457303	0.348846967054463	0.727204201052175	0.987693774388687
Osbpl3	246.283461581427	-0.251336048249776	0.42005038097437	-0.598347387917525	0.549608163235963	0.978809625592555
Cmtm7	533.170965862431	0.191144673857876	0.384900254901666	0.496608332739892	0.619465275872367	0.983993214136541
Cbfa2t3	6.35625925545038	-0.67058636976104	1.58368561159093	-0.423434023049175	0.671978625972105	0.987693774388687
Senp6	1371.41213688512	-0.425232027173122	0.342590024242781	-1.24122711428333	0.214521861045475	0.849660968182035
Thap3	57.8889735226766	0.467253233307306	0.640153128480033	0.72990853675392	0.465446093818199	0.960514644813732
Mtpap	740.798537301271	-0.523427155883029	0.360540100375161	-1.45178623775379	0.146561051710025	0.777657690413465
Peli3	20.0654414129194	-1.20306519027904	0.976337830485754	-1.23222224184479	0.217866077039104	0.850513993482105
Gm5741	4.13539222040109	-0.37787635138215	1.92255977231046	-0.19654855824224	0.844180829795611	NA
Zfp169	164.712682026903	-0.46838937384422	0.427559913836424	-1.09549412535296	0.273300217811253	0.882983464117953
Tmem241	148.045517644841	-0.362034781298344	0.443448592075894	-0.816407556067703	0.414267076430031	0.943874943458137
Tcf20	986.38367353857	-0.729854123409433	0.334932035324028	-2.17911112236051	0.0293234142069941	0.419345747104914
Cacnb1	38.8899539791687	0.0948907747938388	0.781886316326206	0.121361344753666	0.903404832935108	0.993808150142651
Podn	3.97002901052691	-0.349816555286946	1.99815543953601	-0.175069741004822	0.861024834225835	NA
Acr	5.19132808968502	1.00133384554396	1.7336434082776	0.577589278604182	0.563541447097865	0.978809625592555
Tet3	128.876115494473	-0.0994645758219631	0.55905857960006	-0.177914407275742	0.858790195990571	0.993808150142651
Arhgap33	5.05492311958245	-0.0961834285939817	1.74624010044822	-0.0550802999938518	0.95607449064318	0.996548332040708
Nrap	2.86502515564032	1.69283399255142	2.34781605988973	0.721024965060905	0.470894154898003	NA
Pianp	36.4858170120802	0.342798532503921	0.787706300275873	0.435185718819139	0.663427627794664	0.987693774388687
Rae1	549.286246989775	0.296630803112372	0.366192905451155	0.810039732328835	0.417917340439643	0.94640231945565
4931406C07Rik	60.9636823555239	0.0296303106115043	0.590674638571814	0.0501635057214359	0.959992093137185	0.996564943098169
Cnep1r1	284.413994147028	-0.513709781115282	0.373807231128975	-1.37426389415682	0.169359771081064	0.797833521993367
Snx16	342.456314260331	-0.276717819813383	0.432462029458929	-0.639866163879395	0.522259613256762	0.976445386178026
Spata17	14.0839792528525	-0.515708716637253	1.25622763398632	-0.410521710146417	0.68142328106024	0.987693774388687
Tbc1d30	17.5936929936816	-0.543904602135409	1.07302181019751	-0.506890537514136	0.612231625417377	0.982808645080987
Asnsd1	46.4018156398383	0.253557401246578	0.646019574782142	0.392491824000976	0.694694851235558	0.987693774388687
Kptn	30.5290492099715	0.601980453119517	0.772356392148501	0.779407614462747	0.435739639806459	0.953067169513758
Ankra2	123.947165916742	0.00215587787013141	0.459496425360262	0.00469182729428443	0.996256477174455	0.99973960867721
Capzb	216.983919245107	0.906335020696266	0.447625282386987	2.02476280129483	0.0428917264713984	0.498816048635454
Nf2	1808.42386536913	0.179469958450699	0.338181629403099	0.530691033594784	0.595632900471797	0.980072429919545
Pex3	159.586058566096	-0.40515403838924	0.449125319452929	-0.90209574219229	0.367006010492063	0.922011584801303
Trim24	1622.38442063284	-0.547917773058269	0.396025966201664	-1.38354001964421	0.166499345200314	0.796910447763549
Kmt5a	377.795490691289	0.129384655390568	0.37379910933584	0.346134199250653	0.729241862841063	0.987693774388687
Cep57	563.622561572317	0.0450813484271461	0.334147018058559	0.134914711162395	0.892679308071406	0.993808150142651
Tsc2	251.426157894203	-0.0644773182048536	0.398216131861861	-0.161915384751968	0.871372487405309	0.993808150142651
Mapk7	77.307078315223	0.63370989647775	0.553558565845903	1.1447928648875	0.252294971707163	0.873519985324293
Egflam	24.8112568808627	0.50457597710534	0.867689136904335	0.581516992255454	0.560892069375859	0.978809625592555
Txk	3.20189472306426	0.955492046572489	2.4382759527938	0.39187198868023	0.695152800838601	NA
Zfp862-ps	66.543180596376	-1.7795263562208	0.693221619493243	-2.56703816814262	0.0102571321469772	0.226253627185446
Dnajb6	1303.47253938633	-0.179936064249966	0.31346932109294	-0.574014910366993	0.565957711493019	0.978809625592555
Hspa14	756.50324684756	-0.0956667682744733	0.335352261178691	-0.285272471216461	0.775435401751633	0.990127293569685
Fkbp11	46.5231903433865	-0.716169662562707	0.735515895535477	-0.973697056596329	0.330206979199457	0.910710372882261
Nubp2	127.676883361606	0.933927307807253	0.45743394001576	2.04166596771345	0.0411846767768119	0.491012930961159
Ndrg3	236.511431986543	-0.376697920509914	0.411173022510131	-0.916154270555608	0.359585986485368	0.921299964810381
Fgfr1	431.305919921057	0.10636277437945	0.427755513910804	0.248653193051835	0.803629058294827	0.990545302290625
Lct	68.9505485409751	-0.23690978263448	0.574327645047358	-0.41249935411858	0.679973454006392	0.987693774388687
Fmo5	8.16109543121936	-2.44407363312372	1.61055472239785	-1.51753529335836	0.12913158973415	0.74935085648013
Fbxw7	1400.96802302715	-0.368493642522691	0.368952493681911	-0.9987563408106	0.317912740346305	0.903933659385353
Septin7	973.814624968304	-0.76488008896932	0.379750728841049	-2.01416358384258	0.0439923616369732	0.501355679451744
Gm9926	1.43222073278017	-0.581780257129807	3.5691830265589	-0.16300095926734	0.870517679386934	NA
Brd2	1126.64489426144	0.972694139686805	0.371290891163123	2.61976300210247	0.00879908940735008	0.208165978576247
Frk	93.8922663785033	0.143549308626853	0.497572074452494	0.288499528002667	0.772964391759158	0.990060089917602
Tmpo	1314.75347922439	-0.121807446070502	0.323818228509855	-0.37615994204846	0.706797993721441	0.987693774388687
Triml2	452.068022690841	-0.928797396175692	0.464252085161547	-2.00063160912351	0.0454321045859234	0.508672781513104
Abr	936.518325760073	0.324243830030469	0.35503324321086	0.913277379599903	0.361096676111303	0.921906250271796
Gins4	208.17396672393	-0.00341208168592935	0.452620650622956	-0.00753850201318299	0.99398520260132	0.99973960867721
Med27	986.083743472755	0.25895853554768	0.316489497669013	0.818221575928883	0.413230677277083	0.94309633504477
2510003B16Rik	131.590463956119	-0.940426668950331	0.455521052673724	-2.06450758626941	0.0389696153627653	0.47956555607389
4930586N03Rik	4.19204143734138	-1.75944808387435	1.93952937095221	-0.907152070097573	0.364326385765051	NA
Lin7a	4.59844114954322	-0.640951522929174	2.22065076652825	-0.288632293105337	0.772862780441245	0.990060089917602
Gxylt1	283.499898135951	-0.18512057502763	0.395651552060142	-0.467887903039213	0.639864754713527	0.987693774388687
Zdbf2	1448.57248692443	-0.123719081470494	0.316820742520137	-0.390501835474456	0.696165498319288	0.987693774388687
Magoh	84.6621116427336	1.17090976565387	0.538037007595611	2.17626250448171	0.0295356375415003	0.421092946209053
Tmem175	64.8639611752301	-0.816530132746718	0.595794089811758	-1.37049048775342	0.170533842722739	0.799281854299425
Alkbh4	50.8422826185145	0.47896292037189	0.63506736365572	0.75419230743456	0.450733756051587	0.957575540975634
Stra8	7.81653397878886	0.264117522975039	1.53749074527978	0.171784788809885	0.863606724519054	0.993808150142651
Golt1a	68.6490722645914	-0.914067762059803	0.604082997131611	-1.5131492963717	0.130241740147889	0.751533588845079
Myl4	1.8402790341539	-0.652909522203462	2.96088931780792	-0.220511289725224	0.825472980833672	NA
E030030I06Rik	101.734839858377	0.498761114867651	0.50254990553584	0.992460866818491	0.320972760028859	0.906201856263657
Srrm1	926.994363130715	0.105138299727949	0.316236269033933	0.332467556770559	0.739536233689983	0.987693774388687
Lrrc56	23.397818635101	-0.591610208212722	0.880894663236734	-0.671601535237967	0.50183740066059	0.969868700078167
Klhdc3	106.069539724805	0.017912975178129	0.508694490341078	0.0352136213744293	0.971909400681778	0.998396791306656
Slc38a4	805.612541737765	-1.0865987084063	0.378754906620444	-2.86887031537573	0.00411940662023177	0.122180032717191
Dars2	159.116104063223	-0.484604889552888	0.434631493694542	-1.11497877301424	0.264859518149199	0.880500990548604
Tmem218	44.7253309682513	-1.02159998530294	0.768804031293375	-1.32881715459307	0.183908301154982	0.816988460070693
Parp11	47.1248432657988	-0.317113906837839	0.694110299058111	-0.456863854733396	0.647768905485464	0.987693774388687
Zfp773	3.94255871004858	-0.625596258128273	2.18228986630908	-0.286669643564055	0.774365283356199	NA
G3bp1	2136.95283939841	0.0631455873979461	0.301371233261797	0.209527587336421	0.834036401720915	0.993697859665244
Stx3	887.934976819232	0.230751454420027	0.340039598544008	0.678601714059378	0.497390256497804	0.968639488708511
Extl3	306.304199024403	0.0591533001541311	0.364814748790902	0.16214613129042	0.87119077930885	0.993808150142651
Dhx16	9.70662473845855	1.60491970357387	1.47506616492396	1.08803234847205	0.276580827164463	0.882983464117953
Tbc1d7	129.157987748501	0.0776653057879735	0.483537395976993	0.160619026437552	0.872393468538487	0.993808150142651
Map3k4	643.601207186693	0.0701273248223457	0.347377135722905	0.201876628052702	0.840013173999504	0.993808150142651
Svop	200.118120883175	0.207673090632272	0.427933459342207	0.485292949402682	0.627468556127557	0.986541928201037
Slc27a1	62.7892827346395	0.17662864657387	0.589744581757203	0.299500244745933	0.76455838531297	0.989488177021846
Aqr	784.937700319721	0.0641242486885834	0.34362744749243	0.186609798363084	0.851966583722201	0.993808150142651
Colgalt1	169.680227816285	0.0636026050101771	0.455451994773158	0.139647220212209	0.888938729804299	0.993808150142651
Acap1	22.1267679978173	0.224078953660765	0.949153891641855	0.236082847717298	0.813368383327029	0.990545302290625
Zfp687	98.4715111989987	0.734967056922494	0.572130334274275	1.28461473355502	0.198926947496834	0.834874272369816
Zmym5	214.581560814177	-0.0656356787569349	0.393518152023176	-0.166791997826493	0.867533715296581	0.993808150142651
Zbbx	78.4680988143471	0.287872802743277	0.592684839388017	0.485709745909011	0.627172972745208	0.986541928201037
Tfdp1	1689.19848515184	-0.562244502307992	0.301478403860807	-1.86495780496297	0.0621873188928671	0.576239033519176
Cct2	772.891735737862	0.486769352680263	0.350255500276825	1.38975505679581	0.164603269863629	0.794911970023011
Ccng2	53.2962134268044	0.0860869257686098	0.614175153638636	0.140166734617306	0.888528254324703	0.993808150142651
Ccnf	1216.77900996805	0.0580308460375377	0.349458262208368	0.166059447760134	0.868110166995881	0.993808150142651
Kcnc1	3.00188225034954	1.1503096524678	2.21435488930129	0.519478453081548	0.60342713476698	NA
4933433G15Rik	23.3998186952106	-0.013021561376628	0.879842090891804	-0.0147998845604549	0.988191831679262	0.99973960867721
Mitf	857.800103184337	-1.15308378658567	0.376710611444132	-3.0609272782768	0.00220652679449614	0.0781701121211776
Pkd1	231.783920334027	-0.133806368164288	0.394922490554711	-0.338816783962704	0.734747756592758	0.987693774388687
Nfatc1	8.76559603659584	0.991448963626688	1.361657338131	0.728119282188528	0.466540571267325	0.960858073662961
Tnk2	553.202227034995	-0.466895161516396	0.339835892406746	-1.37388419513255	0.169477637013187	0.798120768599532
Pdlim5	1436.02959069779	-0.413042954862989	0.37798380469213	-1.09275304850538	0.274502241267871	0.882983464117953
Ints13	835.023041739113	-0.899072211209355	0.413404463235198	-2.17480044645248	0.0296450736298333	0.422077413265318
Aak1	699.340433230083	-0.506994117759019	0.337139827443405	-1.50380962582692	0.132630391978088	0.754053263075692
Cryz	42.0315302359657	0.47396222545586	0.677534279446551	0.6995398459293	0.484214720560074	0.966431685124097
Hus1	393.527791700905	-0.554716934178893	0.366834652897061	-1.51217157320891	0.13049022067196	0.751805875074712
Wbp1	47.5666367825823	-0.453460323531728	0.639936332178904	-0.708602247957624	0.478571340927972	0.964698135471944
Cdk2	264.416372091315	-0.252250108724556	0.41796494663876	-0.60351977062462	0.546162967204739	0.978809625592555
Mylpf	56.2281422344902	0.718002993085595	0.6599538515038	1.08795939511455	0.276613033443586	0.882983464117953
A330093E20Rik	44.1471960186063	0.735221814236466	0.773460243699442	0.950561868209175	0.341826833399386	0.915042987934912
Nup88	681.913975464345	0.216598136676853	0.323185270734532	0.670198045178763	0.502731549859927	0.970660736716889
Ggps1	176.980453540788	-0.103612018084652	0.413314201451399	-0.250685840749741	0.802057008640869	0.990545302290625
Tmem250-ps	67.5797918238837	1.0041221110982	0.568407650742151	1.76655277209438	0.0773031562966283	0.621230183253213
Ate1	1103.88928045419	-0.801815030115016	0.387050217875491	-2.07160464736632	0.0383023261725016	0.476368203789029
Papss1	140.730503927001	0.051267428146905	0.44494028792475	0.115223164856619	0.908268238058124	0.993808150142651
Pi4kb	275.053710640854	-0.178164957417389	0.384549846871127	-0.463307836076442	0.643143729778697	0.987693774388687
Gid8	178.038018884237	0.138959969826326	0.414594441074232	0.335170846638161	0.737496212392298	0.987693774388687
Tll2	6.26474009897919	0.287013428423238	1.68622883689015	0.170210247947466	0.864844792624574	0.993808150142651
Cacna1c	158.54290017015	-0.171896231024248	0.555792103366656	-0.309281528080381	0.757107381076247	0.989020967355515
Zdhhc23	45.1733444861515	-1.61235450110794	0.79491774934243	-2.02832872009929	0.0425267096413792	0.497172674632424
Vdr	6.95163069398629	-0.946985699056075	1.49605871770689	-0.632986986304644	0.526742141322774	0.97674926937891
Vcp	961.988920954619	-0.00489182496205343	0.317331692348934	-0.0154154945125192	0.987700702062258	0.99973960867721
Hsd3b7	1.75863324390343	-0.966465145353362	3.00857110501551	-0.321237262347629	0.748030596043438	NA
Ppp1r11	2.82256321354585	1.30321978121483	2.29562627968225	0.567696838439755	0.570240838698401	NA
Brk1	427.327397126953	-0.323856856811612	0.372666893546898	-0.869025025886439	0.384833442653481	0.931881585498046
C9orf72	83.3102705277155	-0.0451188362892337	0.524348704404844	-0.0860473877597262	0.931428746905214	0.994784684384165
Zfp202	1466.71079063767	0.0275379110188419	0.395528228412386	0.069623124320043	0.944493631053734	0.996083106820719
Ube2w	604.615302221773	-0.542323393579181	0.369856209994422	-1.46630874086813	0.142564195262082	0.770808290500589
Kif20a	150.951438175005	0.245407263620583	0.431658893407301	0.568521273090102	0.569681065019246	0.978809625592555
Gm45871	231.394350724136	0.548204252073283	0.41002022833819	1.3370175766575	0.18121689956266	0.813717779255212
Dph3	68.3854906259163	1.01383109171786	0.567199604927699	1.78743264788961	0.0738675888405364	0.611663732795026
Ankrd31	219.351268057102	-1.64612380704588	0.39928291227474	-4.12270036217632	3.74456655957073e-05	0.00268023082980703
Mir323	5.31130350568992	5.93877962728005	2.28225140443234	2.60215838436835	0.00926390577113646	0.214497853296373
Stard8	38.1568285440108	-8.62849400186588	2.85205587303369	-3.02535938494356	0.00248337849450878	0.084364962744386
Tjp2	2022.88881551388	0.129175629642567	0.303829055770409	0.425158908238783	0.670720837130354	0.987693774388687
Fchsd2	517.387722966507	-0.19121990341596	0.346994034408365	-0.551075478118796	0.58158193461863	0.979502931022703
Mphosph6	196.752045016041	0.26000497365918	0.455359679002187	0.570988134542169	0.568007686011171	0.978809625592555
Hcrtr2	21.7306937764428	-0.552482785511019	0.916088324704642	-0.60308899329019	0.546449488219939	0.978809625592555
Gabra4	8.81277398511032	0.781615686129213	1.3824630824929	0.565379065833557	0.571815960353654	0.978809625592555
Fubp1	1741.2103840655	-0.150563616985763	0.328841481816995	-0.457860778858654	0.647052466466375	0.987693774388687
Bdnf	29.542643656646	1.04483420530714	0.876630334176734	1.1918754856782	0.233310071691757	0.86442739058456
Hnrnpab	401.074299026118	1.11593938356753	0.419669989564614	2.65908788170738	0.00783525222965815	0.194550006247565
Rad1	198.500051643879	-0.306542977023529	0.447576786094082	-0.684894718733453	0.493410358874382	0.9681711268629
Ovol3	12.6473732133641	1.70363882228012	1.17659661137455	1.44793789631084	0.147634419939362	0.778317746196219
Obsl1	8.77359013695432	0.845357248418117	1.38485200338689	0.61043147307485	0.541576024752349	0.978786188177451
Bmf	58.293252209341	-0.207753001783097	0.677434968866328	-0.306675933973067	0.759090049557897	0.98915793286715
Mcts1	2.43013009949947	-3.19843744170384	2.76548823030897	-1.15655434966234	0.247454482310052	NA
Ccpg1	152.790853765113	-0.780996233738796	0.43406224570619	-1.7992724349204	0.0719755962311864	0.606467449680273
Dnajb2	60.884631086689	0.244914299511206	0.58190132057512	0.420886309845708	0.673838102470998	0.987693774388687
Nthl1	16.5470286279375	1.13948456343624	1.04531218050512	1.09009019954748	0.275673412978315	0.882983464117953
Kcnip4	196.786533521942	-0.646112128083803	0.452916191111312	-1.42656001433389	0.153706756670246	0.780895598172594
Pkm	4604.81244964894	0.197606433883248	0.30478700715404	0.648342708990141	0.516763316306763	0.976445386178026
Tssk4	7.82128924079466	0.179567923660388	1.44646516720361	0.124142584095225	0.901202381690493	0.993808150142651
Apbb1	27.4763403312239	1.52370231999423	0.945147790333556	1.61213128314725	0.106933374581282	0.701668995323108
Mphosph9	624.048879629647	-0.264024788431866	0.342965116438965	-0.769829862503967	0.441400823073807	0.954563531992182
Immt	955.351549780904	-0.585590369159934	0.373576482694782	-1.56752471391078	0.116992094167845	0.726932148220765
Prlr	98.1073403229289	1.73816888683445	0.717792921710925	2.42154642970199	0.0154546266476964	0.292990482757477
Enpp1	7.94845439038772	0.588487328992574	1.45567760638166	0.404270373063828	0.686013909345528	0.987693774388687
Pmepa1	298.480916656765	0.671244005130735	0.488804247535811	1.37323684995507	0.169678727314039	0.798263871726578
Mtrr	1158.10593770163	0.0961784805328169	0.321300842418231	0.299340891262349	0.764679957377415	0.989488177021846
Csf3r	31.441148444709	-1.05656131460445	0.847009287454785	-1.24740227793648	0.212250031732344	0.847851849422852
Sumo3	278.691554506854	1.02867777474404	0.382508241081358	2.68929571774964	0.00716029572155312	0.183596375879871
Hipk1	366.021243625873	0.105329856899788	0.35638841818678	0.295547923346334	0.767575348825653	0.989555353179113
Brd8	999.40756611769	0.0777068237149854	0.327222125807788	0.237474234125081	0.812288905750985	0.990545302290625
Tmem63c	19.6673065045782	-1.78698615128466	1.1683227688225	-1.52953122114164	0.126132805303916	0.74609079526713
Ppt2	21.6471080934729	0.602262461315125	0.891656520271298	0.67544222200257	0.499394848044472	0.969251409059689
Pbx3	438.551871971723	-0.550677610546041	0.376454984399875	-1.46279803260914	0.143522651594607	0.772741211471812
Plpp2	18.1171921257448	-0.00488758780051193	0.958395089341926	-0.00509976298383159	0.99593099548895	0.99973960867721
Kmt2b	161.347176642113	0.750435662920849	0.510517948470972	1.46994961718475	0.141575399975044	0.76953168781476
Kctd9	245.507779380339	-0.703017657989973	0.431122379861713	-1.63066843854284	0.102960299665877	0.693416167122114
Dusp28	7.91994827522277	0.458582719819169	1.40025111668095	0.327500342157311	0.74328948421356	0.987693774388687
Lax1	21.7546154506611	0.174173503034676	0.936423733399241	0.185998599589549	0.852445859532581	0.993808150142651
Ikzf5	60.5376674763539	0.388852838933267	0.5833523821151	0.66658309943533	0.505038467351806	0.971725527486398
Actn1	1465.26209926374	0.425255366866122	0.31293225249752	1.35893748078745	0.174166400640518	0.805067688496152
Rps19bp1	70.4989824998982	0.554011647836191	0.568850548934186	0.97391423612793	0.330099124572374	0.910710372882261
Slc16a13	33.0562188391325	0.273933131287795	0.776625176956964	0.352722445029586	0.72429653083701	0.987693774388687
Zranb1	626.357727259028	-0.521882946281548	0.363315408438332	-1.4364459479569	0.150875486518228	0.778317746196219
Tom1l2	466.871261082939	-0.286784563357221	0.35015671697419	-0.819017741071521	0.412776291668364	0.942720254717404
Pex10	91.0171541218599	0.379724742682906	0.519952114024607	0.730307142601473	0.465202463254823	0.960514644813732
Rad52	191.568405869953	-0.0178500325199846	0.408558511771992	-0.04369027203121	0.965151293608256	0.996915586661038
Traf3	303.421950836226	-0.247128623306089	0.369448280468304	-0.66891263641242	0.503551208929532	0.971415020424645
Hsp90b1	457.471647671057	0.160056683868682	0.354383026915233	0.451648842389301	0.651521977799843	0.987693774388687
Nrg1	82.0927402920408	0.410318232062626	0.554036316732147	0.740598079351172	0.458937172913692	0.958940820059773
Ralbp1	536.300253770376	0.0500167753991651	0.361739435607872	0.138267411500536	0.890029079947091	0.993808150142651
Arhgef2	673.521838513267	1.58880226465157	0.431060729753886	3.68579681465926	0.000227988195642583	0.0125923086483063
Fip1l1	1156.501648959	-0.719107434741147	0.365689010133612	-1.96644529863888	0.0492471951939677	0.527396107920743
Tada2b	65.1230851901798	-0.128570166224972	0.584793890587778	-0.219855522252029	0.82598367684769	0.99223365643746
Wbp2	297.704618988509	0.997541831556189	0.378928085214926	2.63253601535075	0.00847500370481319	0.205088420381598
Matn3	5.09882297415846	-0.697559327372294	1.75700113741856	-0.397017003868974	0.691354921633195	0.987693774388687
Gpr158	29.5623726759535	0.0933368268814072	0.931160804233506	0.10023706588277	0.920156119866399	0.994784684384165
Apaf1	783.596463432351	-0.381855678422803	0.362771983081822	-1.0526052072127	0.29252196963504	0.888989512305859
Grb7	48.2517972191539	-0.21519476845933	0.652204182278349	-0.329949997725542	0.74143774421663	0.987693774388687
Mon1b	89.2492202594092	0.477816281980114	0.524777016441394	0.910512974101402	0.362552042655359	0.922011584801303
Enox2	110.772444995348	-5.60286006870329	0.825317219927219	-6.78873520801781	1.13120840279303e-11	5.11926538154302e-09
Kcnma1	99.6945913823381	-0.655737054756135	0.502301401561527	-1.30546530970771	0.191734452182779	0.827643886052987
Haghl	10.022409372222	-0.0387699873999663	1.35289163159966	-0.0286571270709427	0.977138049952706	0.998396791306656
Orc6	248.559621715877	-0.0284854113885837	0.423410278125893	-0.0672761452902523	0.946361867155438	0.996083106820719
Camsap1	725.390091000932	-0.437981311656185	0.326677406217429	-1.3407150397315	0.180012989636388	0.812548980569138
Dst	6370.51928988477	0.386627829256984	0.296101354312274	1.30572800031586	0.191645072420716	0.82751644090791
Usp29	68.9296627956276	1.15077328426532	0.656035849380426	1.75413170690616	0.0794079418266063	0.626604274033454
Slc30a4	17.630766128059	0.0530439334282198	0.971003779129271	0.0546279371598182	0.956434881350003	0.996548332040708
Slc2a12	5.75222091525899	1.09305505435387	1.80489356902262	0.60560637652766	0.54477616704037	0.978809625592555
Cdk10	55.7965357011528	0.0412785401639071	0.628826781451763	0.0656437374830123	0.947661466710079	0.996083106820719
Hnrnpr	846.30196520981	-0.319610181147232	0.333802272602815	-0.957483538548371	0.338323251210166	0.915042987934912
Wdr37	656.531136735364	-0.700789192769504	0.365989981872335	-1.91477698155671	0.0555209512209059	0.555436735858243
Tfpt	87.6834490102181	0.605088309214681	0.556365279820052	1.08757381375486	0.276783296184064	0.882983464117953
Polg	228.919311159997	-0.000386417329990146	0.415749863911556	-0.000929446678237158	0.999258408952118	0.999777966426065
Cyba	129.912845750033	0.54320212208467	0.485920719855954	1.11788219742039	0.263617309343622	0.879594282343176
Slc26a2	166.216084722906	-0.51465037162374	0.426658036804018	-1.20623620611685	0.227726427299552	0.860381210286022
Dsg2	169.000271279369	0.228559525196832	0.48539997038538	0.470868436632513	0.637734689132975	0.987693774388687
Htr7	5.75923999896854	-0.685778791219201	2.03398244103481	-0.337160625079096	0.735995817858025	0.987693774388687
Vldlr	129.02938128555	0.304157077063857	0.485717026047312	0.62620221394963	0.531182315260575	0.976926772554916
Smarca2	297.955660936072	1.16977878410942	0.367428411280397	3.18369170210062	0.00145409792913882	0.0576258187793462
Ptprk	3086.79778616129	0.0808750040676781	0.349626623261639	0.231318208302336	0.817067602064376	0.990959949872996
Cpne9	45.7418938245387	-0.377443070126363	0.724212667648412	-0.521177116870873	0.60224339349359	0.980072429919545
Gnas	96.8515547789241	-0.202591956494143	0.507402082475032	-0.399273009495605	0.689692052384373	0.987693774388687
Rpusd4	168.637953356389	0.374665099175781	0.483315329437138	0.775198046401943	0.438222642407494	0.953299030909403
Ppp6r2	117.069439389475	-0.369861491805928	0.474352077600834	-0.77971934617975	0.435556088913964	0.953067169513758
Irak2	78.8529603240928	0.412907688681733	0.560204509070784	0.737065985717657	0.461082222818141	0.959105468337713
Msrb2	82.4909255154804	-0.373128703672825	0.531179497515395	-0.702453135744401	0.482396618031189	0.966239599423123
Knl1	481.422477873913	-0.753306965747697	0.377110045681715	-1.99757862293463	0.0457623627445615	0.510479426976787
6030458C11Rik	495.928541251702	-0.74538557207456	0.403043707842536	-1.84939141232239	0.0644013145722937	0.586298534805132
Smim10l1	13.1861953174027	0.329364563446501	1.12333472374537	0.293202512558633	0.769367363702065	0.989555353179113
Rerg	321.915560949164	-1.37983467703566	0.485632167188755	-2.84131647420164	0.00449277029488708	0.130297148985076
Rit1	87.5534509493853	0.272400377495164	0.510388803688613	0.533711506848325	0.593541146773031	0.980072429919545
Pcgf2	284.103869069916	0.43785976616343	0.455709143793672	0.960831644759967	0.33663682462585	0.915042987934912
Pum2	122.869622392936	-0.198432227004807	0.498549951508686	-0.398018746976752	0.690616366872239	0.987693774388687
Gm8439	3.09645882406885	-0.326540036736994	2.43914759506414	-0.133874652521143	0.893501694189006	NA
Scoc	91.9204270357562	-0.839623639715136	0.527818487794253	-1.59074314206748	0.111667393506043	0.714030019825103
Ptger4	10.0372303639595	-0.361975056663044	1.28235391040161	-0.282273913407944	0.777733486672819	0.990127293569685
Ptpn21	304.854715769288	0.303755886088053	0.365031547369598	0.832135984620794	0.405332192321092	0.939516850495377
Snrpa	76.8661710462323	1.37920977955294	0.613986944297933	2.24631776353162	0.0246836615609623	0.387779493884367
Hspbp1	347.272457172167	0.552326346831654	0.362372997495703	1.52419289143696	0.127460533254186	0.746659490942481
Lrrn4cl	4.32925077421427	1.13710780794242	1.87398900535384	0.606784674132981	0.543993820278548	NA
Ptprc	4.63842936446953	0.606612281008073	1.96667237854734	0.308446026712462	0.757742963759668	0.98915793286715
Opn1sw	35.1798756946417	0.190193599478473	0.72871700286461	0.260997889071911	0.794094135131664	0.990298360566754
Bckdha	193.361715428581	0.454530770508262	0.428569163106954	1.06057740415362	0.288881995892412	0.888705166275966
Bcat1	5008.88039287202	-0.168732218784177	0.323564356583564	-0.521479623298989	0.602032696819199	0.980072429919545
Mmp23	12.4566611880161	0.178594886310365	1.21630804456005	0.146833597877719	0.883263364822192	0.993808150142651
Fhod3	1794.33447985816	-0.361316496406486	0.311537017944693	-1.15978672066069	0.24613565198699	0.867277578677353
Abi1	1103.09482285293	-0.266235468914778	0.348380954077615	-0.764207875885959	0.444743373861937	0.955236438336722
Slc25a32	119.339773020965	-0.112387324845754	0.515682096953522	-0.217939163507326	0.827476512414813	0.99223365643746
Mcoln3	6.42498503345795	-0.731047627710677	1.56041014788923	-0.468497099111773	0.639429144995484	0.987693774388687
Zfp809	711.218141325036	-0.114452420054406	0.402972171982103	-0.284020654556486	0.77639455211813	0.990127293569685
4933406I18Rik	9.383832422859	-1.58704147693185	1.36432635258877	-1.16324182547708	0.244731401201089	0.86547437041847
Tmem108	210.988901995103	-0.278397589376514	0.402544663389836	-0.691594286785777	0.489192150551853	0.9681711268629
Zfp87	33.1692965963227	-0.0157036349448519	0.752144785535107	-0.0208784734626322	0.983342598569617	0.99973960867721
Dlg1	1097.07632035468	-0.195008622182249	0.364073407497636	-0.535629953098168	0.592214323250572	0.980072429919545
Tmem38a	38.4927763743424	-0.274607569696745	0.73115336759138	-0.375581351148498	0.707228157032018	0.987693774388687
Ubxn4	255.507297311924	0.226807633567463	0.393101382589907	0.576969819015046	0.563959843898259	0.978809625592555
Rnf181	54.741738727669	0.000344032730236547	0.652613713869148	0.000527161355830054	0.999579386112613	0.999813732999875
Ccdc59	239.033498927287	0.938629498452285	0.447257467756098	2.09863348545394	0.035849222180558	0.4656747573806
Speer5-ps1	4.73856556696497	0.64647539306062	1.85681554976847	0.348163495906328	0.727717400791806	0.987693774388687
Aldh9a1	317.967145256173	0.52539889466613	0.366836528218355	1.43224257741691	0.152074410420981	0.778447069852063
Atxn7l2	55.4789324283843	0.0266174479863677	0.600981148296299	0.0442899882331161	0.964673252077512	0.996909606097084
Atp9a	397.71815125417	-0.0680035973959525	0.446699249140505	-0.152235754877131	0.879000994296243	0.993808150142651
Mep1b	20.9400757272435	-1.33808584697115	1.04575975941113	-1.27953464926269	0.20070884611773	0.837520643124815
Smurf2	465.176183089174	-0.399021704929226	0.351140900400025	-1.13635781099455	0.255806844989742	0.874374661939026
Dzip3	476.102260251534	-0.920580157023115	0.422592548060433	-2.1784107676491	0.0293754689561707	0.419662376767942
Bin3	14.5066661824528	-0.992779155123252	1.11975159600792	-0.886606599769675	0.375290739385519	0.925624786012562
Aggf1	378.033155420031	0.121107002156635	0.372312931866611	0.325282824718062	0.744967028569096	0.987693774388687
0610030E20Rik	93.6313414376825	-0.354855608645043	0.522493157304559	-0.679158384534018	0.497037512337044	0.968639488708511
Slc11a1	36.1371238739572	-0.228126823433103	0.75635631558137	-0.301612902191151	0.762947171269648	0.989488177021846
D230017M19Rik	55.9805710867375	0.408123919835098	0.656105106050924	0.622040456736548	0.533915265988599	0.976952819427945
Adcy10	31.0756945933095	-0.43127797692629	0.761761750155138	-0.566158614341632	0.571285960698323	0.978809625592555
Elovl4	15.9484789779061	-0.0120503205701054	1.06260725908708	-0.0113403333800469	0.990951917017465	0.99973960867721
Vash2	43.6546839590708	-0.819816594672731	0.670495676419863	-1.22270228355561	0.221442164178469	0.853325772951123
Cahm	2.42271968922096	0.663347427511017	2.40926191943528	0.275332217788302	0.78306101440901	NA
Gm11532	12.1299281177595	2.18770452882448	1.25315482299618	1.74575757813697	0.0808530852795163	0.631915283223585
Apobec3	24.1762393289857	-0.904815053707405	0.863016785167223	-1.04843274112228	0.294439275326005	0.889352609075127
Smox	76.2839727274136	0.0480722642934729	0.632526674330581	0.0760003747578693	0.939418800048278	0.996083106820719
Uimc1	393.701987169494	-0.123414596035388	0.36558996391634	-0.337576542619834	0.735682321770029	0.987693774388687
4930546K05Rik	4.28305861357467	2.66715021739129	2.15386028247379	1.23831162081134	0.215600536532738	NA
Ica1l	53.122023436622	0.0981827647996787	0.625130595597129	0.157059605610719	0.875197872461307	0.993808150142651
Irf8	5.050388534267	-0.104509057063588	1.83892474851434	-0.0568316115969509	0.954679332211166	0.996548332040708
Icam5	4.13924323319358	4.26355629844752	2.28126387993998	1.8689448142929	0.0616304925690813	NA
Dnase1l1	10.614591656856	-3.76430156135802	1.74587851104054	-2.15610739095156	0.0310752805212673	0.430459335676685
Tspan4	73.8463823620043	0.436855733629715	0.629452712853416	0.694024705445107	0.487666715650349	0.9681711268629
Zfp410	295.2146219343	-0.319792200098628	0.375839317972284	-0.850874788257813	0.394838911253905	0.936259670235081
Ldhb	98.4406254413896	0.246418463750302	0.534190219234963	0.461293477262104	0.644588064051177	0.987693774388687
Nkiras1	106.734292371872	0.0223374803708836	0.481052021249055	0.0464346461176572	0.962963822676066	0.996909606097084
Mus81	39.2538312935993	1.00885756614522	0.746253366697979	1.35189683714153	0.176408319498078	0.808242742007351
Ldah	227.891941861555	-0.166178070601298	0.408860365427509	-0.406442112400747	0.684417782416056	0.987693774388687
Bspry	7.19432578548584	-0.928733790874663	1.51347951274688	-0.613641468584577	0.539452274322653	0.978786188177451
Tatdn1	307.353983155014	-0.6112217816882	0.373038597405435	-1.63849474542147	0.101318529286149	0.68866165085048
Drd2	11.812413956208	0.72755330130407	1.16900980913849	0.622367148347751	0.533700476913703	0.976926772554916
Chaf1a	674.688887850471	0.41703509857023	0.36961515700712	1.12829544639642	0.2591951659356	0.877290550182899
Vsig2	2.32877666121286	-1.4933819309186	2.66646393288433	-0.560060802811308	0.575437965318675	NA
Slc16a8	14.4797187740167	-0.0402540367970948	1.0843724198113	-0.0371219666432496	0.970387757249371	0.998305565791771
Sgk2	4.72380537326513	-0.52320184439944	1.82196816955472	-0.287162999410307	0.773987515880902	0.990127293569685
Prkg1	277.46448395608	0.506347366931352	0.375006488967324	1.35023628077933	0.176940203966944	0.809619739547375
Glrx3	73.4910522991708	-0.606876666071368	0.551409118012416	-1.1005923664427	0.271074109339587	0.882983464117953
Bloc1s2	86.7361769358759	0.500420550256196	0.572588618032491	0.873961749319649	0.382139084862922	0.929575961526764
Ebf1	1190.19843700978	0.605466711911644	0.376246399737592	1.60922925065574	0.107566222649892	0.704131480992945
Gm6938	3.14569763073063	0.446539197918384	2.14586157284594	0.208093198353966	0.835156197846065	NA
Zfp229	639.838162975807	-0.310887692293929	0.38154983607103	-0.814802321749795	0.415185471741641	0.944359686193691
Cox7a2l	498.159050980643	0.431701806562164	0.378521143356748	1.14049588547104	0.25407976590454	0.87359144210752
Shcbp1	296.369172874822	-0.799095484602911	0.409304780305262	-1.9523238502295	0.0508997675668897	0.53137348336923
Srpx	1.82798179639627	-4.28672556524232	3.61837838145859	-1.1847090362933	0.236132508442771	NA
Pigp	92.7213039800263	-1.10891253037412	0.587394837996892	-1.8878486133036	0.0590462767762131	0.563621681996502
Pcdh9	26.262704823893	0.769708934190234	1.22186352064671	0.629946733971433	0.528729434965087	0.97674926937891
Pik3r3	47.5490398483247	-0.613740205044186	0.64868194572211	-0.946134248211537	0.344080117468893	0.915042987934912
Cblif	4.58447455138775	0.647412647489949	1.83174090160488	0.353441170049059	0.723757725643727	0.987693774388687
Rp9	219.248700059196	-0.284351506010385	0.400864497201887	-0.709345696601257	0.478109977407954	0.964698135471944
Nemf	776.064844073469	-0.469356728885619	0.3282550479369	-1.42985380372838	0.15275898312019	0.779293008797508
Gm2762	2.22886113540778	-2.63668734071304	2.85412198817934	-0.923817325129468	0.355581433296179	NA
Kmt5b	220.099230989911	-0.0419444103703669	0.406446216918478	-0.103197935235746	0.917805878607054	0.994576778979751
Suv39h1	102.879249850724	-10.0603241576662	1.52620620806207	-6.59172011260558	4.34759639434989e-11	1.64844404909012e-08
Stag2	14.4671189785462	-7.25784404865044	1.89523133608781	-3.82952936164103	0.000128388564700596	0.00779724317828858
Mgat4e	32.1225012957529	-1.09883836970351	0.759915978538492	-1.44599982200249	0.148177251740448	0.778317746196219
Nol4l	809.205310032102	0.0395293268446536	0.440708352898682	0.0896949798765019	0.928529605341507	0.994784684384165
Tor1aip2	1013.38960736291	-0.0510222452286634	0.382592067332699	-0.13335939133389	0.893909159504633	0.993808150142651
Ktn1	1188.54826157457	-0.242761536745126	0.313767711737118	-0.773698273162401	0.439109241444171	0.953601168455151
Unc5d	56.3736804890379	-0.406355312218767	0.639956706566649	-0.634973128727492	0.525445940594507	0.976445386178026
Miga1	1032.71327062074	-0.430684390895374	0.365114225977625	-1.17958808573448	0.238164083839033	0.864457040025584
Setd3	615.612901696489	-0.694547476272842	0.344769264260437	-2.01452840572292	0.0439540856393295	0.501355679451744
Capn12	23.2003899125759	0.262418136481667	0.865517890089541	0.303192041997559	0.761743513336486	0.989488177021846
Mrpl52	72.5624012836127	1.13235237701512	0.573047579538039	1.97601807851272	0.0481527296876497	0.520843982103345
Gpr180	186.795198441522	-0.252088739870277	0.414997039684065	-0.607447079772402	0.54355425250624	0.978809625592555
Dr1	137.705124156221	0.059815385807803	0.448490979014346	0.133370320935462	0.893900516153211	0.993808150142651
Zfand2b	48.8091415896482	0.352448984637907	0.63264882661592	0.557100511073702	0.577458758391095	0.978809625592555
Lman2	497.850067781389	0.469469959991696	0.373577660570251	1.25668638556992	0.208867219911429	0.844067800154445
Cmc2	130.662063822373	-1.17633195562315	0.452845015571674	-2.59764801460415	0.00938646563837508	0.215520010541349
Carhsp1	175.214461220146	0.916112817740619	0.453033300553235	2.02217544851975	0.0431582297106184	0.498968585586297
Pdgfrl	49.4326062743282	0.503901268029687	0.633237087658537	0.795754509409606	0.42617473717915	0.949468856262711
Zfp385a	86.279726765973	-0.100569906553586	0.661776414031562	-0.151969614542336	0.879210901338167	0.993808150142651
Nde1	366.57984132108	-0.198294309146219	0.384303532572522	-0.515983571160119	0.605865883673325	0.980447326272636
Gm35978	3.31226730517004	1.08320859110039	2.37792254495968	0.455527280901723	0.648729945615739	NA
Cd46	15.4519980217146	-0.126078358813472	1.06271655893149	-0.118637803988147	0.905562313594563	0.993808150142651
Eif3k	412.169099606545	0.277603326461142	0.360877826284215	0.769244620317878	0.441748106283543	0.954563531992182
Fez2	199.208927561417	0.0944366023871766	0.405429829053918	0.232929586378849	0.815816083639314	0.990545302290625
Tdrd3	670.451292456253	-0.548957081398767	0.431021168453714	-1.27361976992487	0.202798202311071	0.838103472804949
Septin4	14.2713916418102	1.54645103978447	1.14286332346642	1.35313734199985	0.176011757980215	0.808242742007351
Sh3bp5l	192.612745273595	-0.178595344741384	0.411291264150282	-0.434230824499417	0.664120831324695	0.987693774388687
Apba2	51.2907135194756	0.260279512074186	0.658842474155416	0.395055756549156	0.69280173977965	0.987693774388687
Cpsf4	261.398840705702	0.24136578552526	0.413961218540181	0.583063762292581	0.559850377235026	0.978809625592555
Nlrp5	4.64417041435022	1.08894009488217	1.80489273912398	0.603326763567512	0.54629133192386	0.978809625592555
Abhd12	554.373134347738	-0.0710741262628397	0.333002219859089	-0.213434391797493	0.830988157676071	0.993432711038568
Tbx6	34.8085482548797	1.06754991277669	0.860053236421896	1.24126027037355	0.214509616358674	0.849660968182035
Slc24a3	17.0207660612966	0.619758913758718	1.11348673175422	0.556592993957218	0.577805541633971	0.978809625592555
Cdc123	636.113258757061	-0.333217350103021	0.374569011138072	-0.889602023110749	0.373679619521005	0.925618921683059
Scml4	12.7464451168131	1.14515367150554	1.3315513154531	0.86001467477494	0.389780953283169	0.934774772931533
Ppfia2	23.3325633145429	-0.388080234478758	1.00187014877336	-0.387355821464393	0.698492805164093	0.987693774388687
Cpsf7	704.053069084772	-0.279603002787646	0.335704935892652	-0.832883204544404	0.404910602826655	0.939516850495377
Rps21	219.850034882033	-0.207873069018243	0.499470554573951	-0.416186834468268	0.677273292817227	0.987693774388687
Cdk11b	605.072712556286	0.474290050797943	0.334801944791294	1.41662872088035	0.156591506830567	0.786148665377979
Hnrnpc	4959.665910979	-0.262264152623636	0.32834856926728	-0.798737004424555	0.424442925078401	0.948773245819572
Stard13	13.3408307674741	0.686823016446742	1.19184476921581	0.576268851604431	0.564433473270561	0.978809625592555
Lysmd4	44.4724804051555	0.457337999477378	0.656031926227416	0.697127656739743	0.485722907491303	0.967056382738926
Zkscan8	216.775002408488	-0.489948318540333	0.447490646684158	-1.09487946210894	0.273569447840378	0.882983464117953
Prom1	197.079793471696	0.461371933615867	0.457197479797217	1.00913052674853	0.312912039494911	0.900861030592615
Fyb2	36.0742991956634	0.392311111466475	0.784242670166155	0.500241986811757	0.616904697429366	0.983993214136541
Nsfl1c	403.125557127673	0.104408733562251	0.353412245463273	0.295430435426441	0.767665086190709	0.989555353179113
Atp6v0e	269.895952166666	0.369498259794215	0.393356507722882	0.939347011018628	0.347552609329566	0.915164181740655
6330403K07Rik	5.45746104776584	-0.628656525342207	1.8981887685657	-0.33118756983123	0.740502808766065	0.987693774388687
Abcc2	17.5956645694313	-0.238949894341767	1.02165703309856	-0.233884646804672	0.815074532755544	0.990545302290625
Adat1	283.850063049815	-0.791856946395699	0.393427336491487	-2.01271460559232	0.0441446619556745	0.50268300533779
Slc25a13	5837.30042725908	-0.602630380455085	0.359847194887828	-1.67468411319126	0.0939962260979716	0.668950990409083
Sema4a	19.1360156050654	-0.318148159594804	0.956833521666495	-0.332501059369965	0.739510939903557	0.987693774388687
Chek2	728.375679784673	-0.685363971599368	0.352895119984078	-1.94211801973995	0.0521228145249421	0.537274772204565
Keap1	117.985222239871	0.282204556968286	0.48993166263949	0.576007999662481	0.564609774467193	0.978809625592555
Klf13	1703.82856372014	0.340250112983737	0.31499993866387	1.08015929916358	0.280071249247362	0.884411666946906
Reck	255.22831151393	-0.203639006607094	0.389187974492432	-0.5232407472833	0.600806728857903	0.980072429919545
Pld5	21.9156649230907	0.713343842620954	0.900992873784328	0.791730837586744	0.428517637362223	0.95084053024891
Myo18a	430.267385735185	0.238988186500626	0.402710202024911	0.593449545849457	0.552880339295355	0.978809625592555
Prrg1	57.4809513412498	-9.23422265259915	1.60767801741256	-5.74382591077594	9.25609517265957e-09	1.85505370253201e-06
Arhgap24	21.7620866589773	-0.604866659244419	0.926299028441734	-0.652992868039552	0.513760876384619	0.976445386178026
Cd72	3.61672988900529	1.22494699750252	2.04809704823357	0.598090309518784	0.549779675854599	NA
Catsperg1	19.0955752655325	-0.24489682582387	1.0217260593218	-0.239689321408154	0.810571113948255	0.990545302290625
Fh1	328.272006387397	-0.563246842986776	0.421980662300776	-1.33476932311488	0.181951856676062	0.813751951580733
Fkbp7	18.4395829741969	-0.914114885320252	1.01144455810481	-0.903771618518641	0.366116514058567	0.922011584801303
Cd300a	10.2885423303028	-0.915909236967887	1.28216532130211	-0.714345663348416	0.475013462489193	0.964306750984053
Hivep2	329.481607483789	-0.17525538955785	0.368868139339463	-0.475116636182465	0.634703841425781	0.987693774388687
Cgrrf1	44.7310929299364	-0.105218982311769	0.666875175286902	-0.157779126005856	0.874630847645207	0.993808150142651
2210408F21Rik	22.5663082929425	-0.414615507418848	0.910844677287185	-0.455198913445614	0.648966142129273	0.987693774388687
Akt1	118.453626690044	0.543708262501105	0.533629242086134	1.018887683845	0.308256291410666	0.898696490482177
Efna3	14.0541450770469	0.592739882277263	1.3922290449743	0.425748826615094	0.670290879220034	0.987693774388687
Plpp1	1057.13689814537	-0.743379437254703	0.332038445799076	-2.23883543204072	0.0251666259232095	0.389609505907075
Dgcr2	886.439641148868	-0.111773583185659	0.335300284424503	-0.33335367841248	0.738867324632325	0.987693774388687
Ptn	10.3227396397172	0.930124172999916	1.29245013752105	0.719659618578333	0.471734594936552	0.962893151806327
Twf1	542.010227441393	0.56499389366557	0.379797947877414	1.48761702590329	0.136851920745031	0.760957430095931
Ptgs1	41.4029588489442	-0.878978327225641	0.801227673060665	-1.09703940188183	0.272624168232077	0.882983464117953
Ptgis	41.5605301201884	-0.271646500193875	0.718173188063889	-0.378246507539779	0.705247479294772	0.987693774388687
Cst7	16.5276022834489	-0.0382934884424396	1.02676882911971	-0.0372951411811654	0.970249679575153	0.998305565791771
Plxna2	53.0137615682948	-0.120631595718736	0.609653845596746	-0.19786899826845	0.843147560384536	0.993808150142651
Gm14023	3.31950706556994	-2.71840995793836	2.48382608713495	-1.09444456357812	0.273760048209744	NA
Etaa1os	24.2023109725683	-0.576163577055389	0.942042704722002	-0.611610890002503	0.540795231311025	0.978786188177451
Trip10	228.27419842102	-0.0521257530867639	0.43304293449372	-0.12037086610755	0.904189369049923	0.993808150142651
Gusb	41.1262863228926	-0.412894668470977	0.716770322496739	-0.576048778125653	0.564582211905996	0.978809625592555
BC055324	495.553999521145	-0.929085913013129	0.394768238698262	-2.35349712042885	0.0185977519169514	0.327224115750147
Sowahb	7.57710621000183	1.20888107798713	1.45242452430675	0.832319378911706	0.405228695011307	0.939516850495377
Nlrp3	2.68018574564629	0.55018043038548	2.38101229834698	0.231069965815566	0.81726044756042	NA
Shisa4	3.24211438590688	0.673462674581004	2.22332664534185	0.302907661360508	0.761960232567635	NA
Sgms1	39.921448652043	0.374568164204064	0.685667638371092	0.546282401622319	0.58487183132768	0.979709686599074
Ctnna2	46.0729334020454	0.0880005654666876	0.916017447725295	0.0960686564270314	0.923466044685393	0.994784684384165
Map3k13	26.0359339364023	0.0545630596996154	0.817403081090358	0.0667517176798895	0.946779361335526	0.996083106820719
Dip2b	434.264668144428	0.178688117156598	0.369631624817627	0.48342215643686	0.628796019394745	0.98717315981299
Fbxo44	43.7700250784977	0.120751971256299	0.692280288066399	0.174426418515497	0.861530353578568	0.993808150142651
Ap5z1	129.522719285333	0.272747616951148	0.490077188229805	0.556540119601021	0.577841675984191	0.978809625592555
Fbxw8	513.712799061013	-0.0218277817031042	0.380474837175273	-0.0573698430759795	0.954250585162518	0.996548332040708
Pax2	9.21760404817682	-1.09360754217113	1.45987115283954	-0.749112372036388	0.453789478680226	0.958940820059773
Dna2	346.398086713494	-0.191317594569216	0.366592035703297	-0.521881481146142	0.601752852973068	0.980072429919545
Kdm5b	2423.26971570385	-0.19025657122605	0.367309329006302	-0.517973697375886	0.604476621029915	0.980252554853012
Supt3	484.319441256559	-0.421481821014839	0.428713991313798	-0.983130547531709	0.325543191506043	0.909588813710072
Esrrb	6166.95234950816	0.600822534760346	0.304014741284711	1.97629408436374	0.0481214792215174	0.520843982103345
Chchd7	182.009828881839	-0.199489851500302	0.422359602566088	-0.472322282453817	0.636696767978091	0.987693774388687
Rxrb	40.3554077759402	0.171849814606648	0.680618153864849	0.252490788896548	0.800661732921596	0.990545302290625
Cadps2	169.526869062289	-0.688098270425983	0.498639941624424	-1.37995016641539	0.167601988947575	0.796910447763549
Gabpb1	504.461628392823	-0.0621556464263792	0.350886294265099	-0.177138997567742	0.859399210628363	0.993808150142651
Dll3	5.79864452381489	-0.751162764566007	1.68054056154732	-0.446976872652446	0.654891758497851	0.987693774388687
Fam57a	23.8547028741157	-0.107551751116006	0.855993358433828	-0.1256455439243	0.90001250976661	0.993808150142651
Mettl7a1	71.4608151201604	0.118686508846489	0.54617097921293	0.21730650906704	0.82796948479435	0.992276089371257
Ckmt1	8.358523523097	1.51461158353238	1.51650001126044	0.998754745984809	0.317913513109083	0.903933659385353
Gm4788	7.44071201112521	-0.347561257466671	1.61779362840667	-0.214836584446791	0.829894728539211	0.993043786978777
Spag7	149.443724823122	1.13345233089428	0.435494382825901	2.6026795650942	0.00924983621509752	0.214497853296373
Gal3st1	4.73978280275615	-0.0321257666520696	1.91028038231319	-0.0168173043860546	0.986582364945478	0.99973960867721
Gpr68	26.9426155907764	0.889945667937564	0.839325266377038	1.06031082774266	0.289003214878106	0.888705166275966
Golph3l	190.275804835153	-0.308014525347417	0.424962027927539	-0.724804818090565	0.468571779545422	0.961537652888154
Sptan1	704.045251275238	0.232614097922254	0.336402163448883	0.691476224580226	0.489266316846236	0.9681711268629
Slx1b	133.277562931605	0.365766657922453	0.506875501812079	0.72161044795978	0.470534013762197	0.962136238706011
Rprd2	975.252836187488	0.219808532686752	0.319040533445436	0.688967418380852	0.490843771312996	0.9681711268629
Edem3	376.835117939994	-0.713772224428552	0.361967396897209	-1.97192407533667	0.0486182744752048	0.523457998935263
Pcsk1n	2.85071708654713	-4.84887729915727	2.80997587720274	-1.72559392359774	0.08442049330115	NA
Gpr162	31.0100862287597	0.509211989784891	0.895101906894445	0.568887169005819	0.569432713463036	0.978809625592555
Syk	318.504918238282	-0.0905236289278683	0.374597768936853	-0.241655547455031	0.809047076729938	0.990545302290625
Frmd4b	364.506269213992	-0.420054856651969	0.396470895766542	-1.05948472167126	0.289379083692816	0.888705166275966
Pomt1	154.096018398313	-0.460023174632698	0.446175714486652	-1.03103588944096	0.302523989971497	0.894438157072735
Mpp4	25.6212195647086	0.720008914325715	0.835873866404275	0.861384645775585	0.389026229731345	0.934701506943516
Chst10	18.3071996667654	-0.358367031694484	0.955466696951062	-0.375070144085659	0.707608300469574	0.987693774388687
Abcc10	68.7669656223581	-0.293163506592852	0.564889083125185	-0.518975344630415	0.603777934713792	0.980207378061588
Chd6	1788.66348232666	0.0138203901538644	0.314349996518031	0.0439649763224085	0.964932321704491	0.996909606097084
Tyms	692.68533685862	0.11372588662639	0.356105972606658	0.319359672049105	0.749453787935073	0.988088759197435
Fam131b	20.6709886042085	-0.180566354457121	1.0198268972039	-0.177055885613713	0.859464492568981	0.993808150142651
Ahrr	34.5271822378685	0.61885271815385	0.728507479728416	0.849480252947513	0.395614113722078	0.936333775438616
Zbtb17	412.351087076796	0.197966351039663	0.35177471387442	0.562764585490745	0.573595198556917	0.978809625592555
Gm21992	2295.51311818525	-0.698787654516168	0.346793349104053	-2.01499727812399	0.043904934270991	0.501355679451744
Sergef	450.3114331199	-0.115201736080302	0.355061225545153	-0.324455974891158	0.745592847855253	0.987693774388687
Armc3	4.01375821522431	-2.29981628928286	2.24418170217449	-1.02479058939589	0.305462007704671	NA
A730082K24Rik	4.49133589014997	0.799565153711712	1.85768181702027	0.430410173790806	0.666897295937871	0.987693774388687
Acbd6	639.256066165471	-0.430296870239798	0.345516445524523	-1.24537305188635	0.212994654233382	0.849254909511105
Ccdc88c	1788.49342632939	0.450324554763532	0.340635907900437	1.32201140372775	0.18616435358207	0.82007542330955
Nudcd2	267.056931491236	-0.181636460379799	0.37792009847963	-0.480621330039131	0.630785652856392	0.987644187937759
Zmynd19	359.848211217558	0.164777891336344	0.374902652727025	0.439521806895088	0.660283484554091	0.987693774388687
Odr4	158.851999991972	-0.147316903078596	0.427017241036957	-0.344990527129199	0.730101492312876	0.987693774388687
Elovl1	26.9765996248754	0.0335157352246108	0.852365579543609	0.0393208454552523	0.968634587196864	0.997799743243249
Nfatc4	78.9656747255325	-0.0726732684773354	0.630221971110368	-0.115313765321915	0.908196427997508	0.993808150142651
Camta2	50.1339363327213	0.601141817102075	0.692424020739817	0.868170079454765	0.385301231307333	0.931881585498046
Ephx2	27.1460062110531	0.655566053144756	0.845115273868965	0.775711992688942	0.437919057248991	0.953229861000171
Hdac9	81.4035825915596	-0.0416024085632432	0.627725476877643	-0.0662748448098315	0.947159010116677	0.996083106820719
Styxl1	12.8687626945128	0.512313911767677	1.18920393973247	0.430804082168556	0.666610831119322	0.987693774388687
Pex5	312.414182653808	-0.343506438530884	0.37238790760046	-0.922442516311343	0.35629780141661	0.920003314665559
Coq3	215.428641609247	-0.794002186835933	0.423528014368007	-1.87473357109742	0.0608293859907317	0.572909287631541
Chrd	4.49053152337965	-0.491647857559676	1.82866697715267	-0.268855873541938	0.78804059483624	0.990127293569685
Dync1i2	369.001571347675	-0.883675361792869	0.380951813233799	-2.31965128159276	0.0203597493103782	0.349177167573711
Dennd2d	11.8822254045334	-0.65956030046939	1.17905555583127	-0.559397135450823	0.575890715925078	0.978809625592555
Gm15290	5.60783261602388	-0.588562635078772	1.63790782389583	-0.359338069268667	0.719342198352207	0.987693774388687
Sh2d3c	4.39635704745525	-0.244074194889803	1.83324116505684	-0.13313807236171	0.894084185762401	NA
Pard6a	6.76696210505137	0.858962005124334	1.52381317524842	0.563692465110954	0.572963446222276	0.978809625592555
Srgap2	1664.95385806597	-0.169202712746453	0.310218527062917	-0.545430714111204	0.585457321046845	0.980072429919545
Nrip1	796.235777471645	0.365593684978195	0.322837816745323	1.13243760803463	0.257450501233527	0.875193085148995
Tes	30.574586741915	-0.830275760361517	0.91214249220598	-0.91024786966511	0.362691803993193	0.922011584801303
Dnph1	60.0763594768733	0.00128730538104365	0.620224821635919	0.00207554637630952	0.998343954780123	0.99973960867721
Fbh1	256.117265641581	-0.297926946402206	0.376995720696626	-0.790266122521724	0.429372367100886	0.951242892805865
Rpl15	672.456982592296	0.178751391486395	0.378894862345231	0.471770428292387	0.637090660690129	0.987693774388687
Sh3tc1	517.220170482393	0.734968549333791	0.412885433591875	1.7800786599323	0.0750630884635792	0.615196539872833
Ghitm	861.033632956282	0.444441412016199	0.352152943535817	1.26206928033528	0.20692385806906	0.842066376566673
Atp2b1	1067.16935433144	0.048847521656662	0.338098333428205	0.144477262461972	0.885123609992478	0.993808150142651
Lrriq1	25.5352712677065	-1.59899108044981	0.896911172772445	-1.78277529480111	0.0746228888911263	0.615196539872833
Sgtb	166.783035670537	-0.316279493690553	0.474439303659525	-0.666638474618297	0.505003087050354	0.971725527486398
Zfp532	1565.00270761531	-0.038897080514257	0.337752871319075	-0.115164322252381	0.908314877193441	0.993808150142651
Tnks2	1196.26067922352	-0.131446303332922	0.309940773282755	-0.424101359562027	0.67149189403239	0.987693774388687
Mbtps1	1165.37416685201	0.0821589476156216	0.318289384317868	0.25812657180414	0.796309224952928	0.990368223831003
Cyp4f16	83.5980616265974	-0.705986835195622	0.526689569124293	-1.34042304344367	0.180107848207938	0.812715665007773
Toporsl	7.54682071141763	-0.758452380612386	1.65855061303352	-0.457298302899037	0.647456649372534	0.987693774388687
Prpf38b	852.733753217737	-0.247895800103406	0.324343454929759	-0.764300300609093	0.444688306290609	0.955236438336722
B4gat1	7.87502337718609	0.242205826816725	1.44660388695553	0.16743064843166	0.867031211570628	0.993808150142651
Rcor3	18.8836678240355	0.00225308423516231	0.939471431052174	0.00239824667434425	0.998086477839842	0.99973960867721
Man2a2	59.9829674829063	-0.0928620244113216	0.609569808447519	-0.152340262139667	0.878918570894768	0.993808150142651
Gm1715	12.0313297101886	-0.0564598279909866	1.2417091645216	-0.0454694461506525	0.96373312814	0.996909606097084
St6gal1	145.98480585648	0.680881169835613	0.435352107929186	1.56397811664292	0.117822707653917	0.730094861164662
Fam227a	9.86549238731297	-0.876994632678373	1.3976999065288	-0.627455599432926	0.530360632056436	0.976838108170516
Arap2	270.053715918527	0.168709569358987	0.377286916279394	0.447165173451315	0.654755804976231	0.987693774388687
Diaph1	1117.95362627852	-0.0817176194884271	0.331463904074821	-0.246535500498965	0.805267726872355	0.990545302290625
Gfra2	21.3789036771993	1.89038740981201	0.938096049804803	2.01513204346757	0.043890815560168	0.501355679451744
Crim1	181.928020636271	0.298331066525329	0.454491318079554	0.656406524520473	0.511562593557673	0.97551132826101
Pde4b	21.2828396236538	-0.65005470342632	0.93294002371727	-0.696780807876799	0.485939978640308	0.96712327427222
Fbrsl1	1892.8420734938	0.367063082982997	0.322129466357537	1.1394893088594	0.254499124947853	0.87359144210752
Phka2	50.0255891594461	-9.01869824997482	2.70128580790142	-3.33866865312607	0.000841809116296291	0.0379124101639667
Eif2ak4	192.425222744509	-0.0208868156033729	0.407097894174686	-0.0513066166694793	0.959081195710865	0.996564943098169
Cpq	96.2102623967921	0.180724855885948	0.528092224413546	0.34222214895636	0.732183717991673	0.987693774388687
Cdadc1	77.7208599533435	0.492453107329078	0.554691165431024	0.887796918392266	0.374650000861743	0.925618921683059
Axin1	415.499658423933	-0.135031651807445	0.35063316531708	-0.38510804214808	0.700157369907652	0.987693774388687
Arrdc1	48.4214743376531	-0.210504938336984	0.635831191847768	-0.331070480712408	0.740591248449393	0.987693774388687
Septin2	744.952636579083	-0.419694587329091	0.351480439071476	-1.19407665598069	0.232447983795235	0.86436186045731
Mettl14	237.625767971826	-0.340271537820217	0.393161774891231	-0.865474620248506	0.386778340103053	0.933284027056368
Pcnp	549.140931803975	-0.496709739793446	0.396292298171971	-1.25339236236657	0.210062949661031	0.84464692484798
Kcnc4	4.15756282437945	-0.8220520478833	1.97832578569605	-0.415529157951136	0.677754574583414	NA
Paip2	349.828915812484	-0.435981971781103	0.384013987718975	-1.13532836230996	0.256237762888421	0.874374661939026
Trim30a	3.78433537813132	1.88759447721383	2.33994576078444	0.806683004729577	0.419849138108797	NA
Plcb4	1315.54875247719	-0.536900146853962	0.356867101076343	-1.50448204733533	0.132457292454345	0.753827226047231
Pak1	903.520244477466	-0.381693980750835	0.336433648993465	-1.13452974128117	0.256572405524701	0.874374661939026
Zfp948	318.304261286092	-0.640630163984855	0.448328200339451	-1.42893122382175	0.15302400203417	0.779528701726059
Kcnj9	12.4236312587616	-0.305596199779049	1.14408836366883	-0.26710891351003	0.789385304868573	0.990127293569685
Kcnj4	13.2120568843404	-0.399720223419291	1.10613827806817	-0.361365510392958	0.717826227197019	0.987693774388687
Kcnj3	9.0723116709089	0.660322355360107	1.46283747911084	0.451398302811788	0.651702506321331	0.987693774388687
Ppfibp2	422.310038567374	0.321786916190297	0.348330553872825	0.923797561289385	0.35559172514866	0.920003314665559
Uspl1	924.051737592245	0.0909969254805065	0.322588609303956	0.282083504674418	0.77787948121296	0.990127293569685
Ptpre	24.6593373771017	-0.318517663607825	0.851535808008792	-0.374050815728628	0.70836651020977	0.987693774388687
Amer1	25.6323778525917	-6.68162088279546	1.67051845328089	-3.99972886840775	6.34150942366773e-05	0.00423643027164926
Nr2f6	30.8002502454555	0.235674673269914	0.860432788041206	0.273902478549699	0.784159566796429	0.990127293569685
Epor	2.89070530147345	-0.997866392704955	2.25821940002339	-0.441881950307672	0.658574632600846	NA
Epn2	1189.94866682638	0.0286529664244611	0.326979876719212	0.0876291431508072	0.930171438387678	0.994784684384165
Ehbp1	1008.26506634433	-0.389844823733782	0.353940313111919	-1.10144227512877	0.270704214777029	0.882983464117953
Ppp3cc	2.69765111443059	-1.35124601315089	2.34751208993341	-0.575607690774117	0.564880381519082	NA
Apoe	466.598018939009	1.02884897847714	0.431994441018702	2.38162550437218	0.0172364162205988	0.312193086682415
Tnfrsf8	25.7535209911175	-1.25113324791149	0.859629748517493	-1.45543270235724	0.14554950848059	0.776472552048679
Kif2a	434.829243030629	-0.519389265885438	0.360123087638007	-1.44225483928852	0.149230495197102	0.778317746196219
Tctex1d2	20.7806567019869	-1.40535604223768	0.919669002507245	-1.52811069896488	0.126485055535758	0.746198000046738
Srsf5	455.204506274053	0.498195739034905	0.393973512243911	1.26454120277627	0.206035841700852	0.841291082450516
Col6a1	9.51736139681801	-1.38109193804669	1.35452974487803	-1.01960990023963	0.307913507788925	0.898070395170651
Sytl3	103.439186616479	0.493304611051722	0.53289915034013	0.925699751513704	0.354602037053939	0.919925770149845
Zfr2	33.7991069327678	1.70126349865195	0.817080043445765	2.08212587285505	0.0373309738513423	0.470310165895238
Gm6936	1.68744450995366	-1.67104651759978	3.0989543083127	-0.539229156466531	0.589728744488369	NA
Gm12866	26.9864445067363	-0.491302266167611	0.833473720365822	-0.589463415777492	0.55555044666784	0.978809625592555
Gm10778	312.623027447954	-0.0674915505500985	0.391213080004948	-0.17251864520799	0.86302980435948	0.993808150142651
Ercc6	229.901008077252	0.0632674789311234	0.39611208841605	0.15972115161674	0.873100738226169	0.993808150142651
Eif5	580.975356328199	0.666504652453017	0.349598869042218	1.90648400630989	0.0565874387877611	0.557096737061921
Rin1	22.7415550096158	1.24213131601104	0.921413407960366	1.34807167475521	0.177635330734641	0.810204461913596
Plekhg4	8.35099231857111	0.157423979647981	1.37368724187251	0.114599579037651	0.908762513391038	0.993808150142651
Palb2	397.673693945828	-0.476802659112372	0.404726624652133	-1.17808572520325	0.238762432301134	0.864457040025584
Rars2	225.299671911704	-0.768506288239471	0.401047272454406	-1.91624863457173	0.0553334555461261	0.554084973487939
Tmcc3	29.2295746268319	0.152695440020512	0.870598365321941	0.175391370007968	0.86077212121849	0.993808150142651
Ano2	24.503035765303	0.943245661032025	1.29927311438085	0.725979511614472	0.467851330792694	0.961326947863609
Dpysl3	16.6444704265744	1.51429979662444	1.0239801477897	1.47883706524303	0.139183866936561	0.765258942404849
Eif2ak1	200.271768148529	-0.0894725947527093	0.40972809320504	-0.218370661510717	0.82714032266222	0.99223365643746
Mmp28	6.97518935481493	0.440732472353979	1.4867128695708	0.296447606914988	0.766888273184851	0.989555353179113
Rab3d	12.1373885548497	0.994908404742655	1.16837577297893	0.851531183504436	0.394474348573842	0.936259670235081
Tnrc6a	1298.08741400965	-0.354138465548729	0.329334956144433	-1.07531392869641	0.2822342022245	0.884796340336874
Capn5	275.926176921678	0.345806336064923	0.484382582827092	0.713911582135405	0.475281854983988	0.964322963647418
Nptn	669.8050527052	-0.567539931236975	0.37583154436564	-1.51009126228325	0.131020138759591	0.752632305214476
Slc25a44	233.73935243495	0.545913711401744	0.433675561295048	1.25880672125386	0.208100152063216	0.843473083965449
Slc25a45	6.58804516604259	0.360994809825791	1.61733408058556	0.223203612759519	0.823377040292439	0.991898178088238
Slc10a1	205.831231970459	0.946463366845632	0.434901305219976	2.17627161722797	0.0295349565370184	0.421092946209053
Lpxn	27.7867648128107	2.22770190720228	0.845828892104733	2.63375007403559	0.00844476229486899	0.204968114592936
Poc1b	336.241569821921	-0.308654191055579	0.36749000277496	-0.839898197841834	0.400965468171345	0.938756232244753
Acd	27.1473125580613	0.0273849986585818	0.836710404851262	0.0327293631103462	0.973890408053806	0.998396791306656
Tesc	15.7978973330032	-1.15579168183165	1.1375928951629	-1.01599762687174	0.30963051663211	0.898812821697798
Alkbh2	179.070085557031	0.961927449109769	0.418182245024997	2.30025894344766	0.0214335542095844	0.361842758130276
Dhx32	437.110266067671	0.27745966603295	0.353419092478989	0.785072657186583	0.432410970057109	0.952051636258204
Wsb1	228.940311955948	-0.0549517173166733	0.398491228162372	-0.137899440271449	0.890319892781306	0.993808150142651
Mtmr14	303.518436421463	-0.576116752120949	0.369067133872953	-1.56100800977654	0.118521861004584	0.732273048987592
Ap5s1	23.8351160203269	0.793905428285477	0.854551780828291	0.929031389433147	0.352872819227672	0.918567651681167
Glis2	229.12524415768	0.23460450748143	0.526460854255525	0.445625739473427	0.655867614532208	0.987693774388687
Gm13483	17.0694211778784	0.386218675441617	1.00947487584746	0.382593648125602	0.702021080637315	0.987693774388687
Cyp4f37	15.9312450570381	-0.0846712604969398	1.03984487077817	-0.0814268194000665	0.935102521126746	0.995051017948562
Tmem9	164.399199209134	0.164384134369406	0.462406093022745	0.355497336323638	0.722217040085919	0.987693774388687
Bmp1	7.34486817480298	1.2597626660526	1.47730224274167	0.852745382498474	0.393800518018287	0.936259670235081
Nsmce4a	362.900966433954	0.367425363861138	0.354108012102455	1.03760816277388	0.299452516096384	0.891749599386791
Satb1	194.361250192508	-0.369445649854898	0.446364525167325	-0.827676997217481	0.407853449602513	0.940266415110321
Dbn1	23.8007689728382	1.58647470146626	0.89979105812092	1.76315899913406	0.0778736767742661	0.621391408056534
Psma2	273.49787183516	0.374011316703393	0.3836652880132	0.974837516941396	0.329640864026717	0.910699425252227
Syt14	550.050161705813	-0.869583795221985	0.412313583783839	-2.10903503891804	0.0349415572998669	0.460709687368264
Utrn	2788.64432337209	-0.0156306131422864	0.344143965426063	-0.0454188209371479	0.963773479528495	0.996909606097084
Usp24	1978.5871926814	0.275400238161594	0.304647627777885	0.903996004073221	0.365997520248815	0.922011584801303
Foxred2	85.1665768469917	-0.207280298206793	0.518613365577648	-0.399681751309894	0.689390934675229	0.987693774388687
Homez	29.5006334967972	-0.0770098291742629	0.798203160198291	-0.0964789830638255	0.923140165135626	0.994784684384165
Hdac7	41.0250144232676	0.0311514270436968	0.704821176096896	0.0441976321089056	0.964746869514207	0.996909606097084
Xylb	45.9574777996315	0.266140364343473	0.684350787211326	0.388894656537144	0.697354075117899	0.987693774388687
Pmm1	620.651106187469	0.476309744238767	0.373126037119585	1.2765384799081	0.201765233275758	0.838103472804949
Sh3glb1	173.564309043352	-0.065420688118795	0.414084159083971	-0.157988869372635	0.874465569515791	0.993808150142651
B230311B06Rik	4.37193339299909	1.05629241329732	2.0504485424309	0.515151876011013	0.606446894594423	NA
Foxp1	599.472009835394	-0.197459756002353	0.372212153122815	-0.530503247531521	0.595763057982393	0.980072429919545
Eps8	109.451612680581	-0.400210729902689	0.518398992133918	-0.772012939792334	0.44010676361451	0.954233328568679
Cast	436.701786765746	-0.323636239675994	0.379223847221727	-0.853417426269526	0.393427861111697	0.936259670235081
Kcnq2	6.81499427596742	-0.885267393611217	1.52727583422263	-0.579638185699316	0.562158636446003	0.978809625592555
Ube2h	834.248923052181	-0.484723880360793	0.319245673093356	-1.51834126885424	0.12892838912572	0.748959159852888
Stk40	435.716115938661	0.428448393284081	0.377779783701786	1.13412207790953	0.256743343842892	0.874374661939026
Ppp1r36	3.84098459507161	0.172130320655581	1.98567375995209	0.0866861032900661	0.930921022800578	NA
R3hdm2	727.14999435479	-0.0765954847004018	0.340085943197285	-0.225223906581662	0.821805092412553	0.991154026947705
Pola2	567.392869274926	-0.263613385042779	0.337929893820929	-0.780083058240682	0.435341987839137	0.953067169513758
4930432K21Rik	18.2243364695433	-0.852844543887603	1.01582909973331	-0.839555141816185	0.401157859598495	0.938756232244753
Mmp19	6.62906919565552	1.07373008334541	1.57621670861552	0.681207144599123	0.495740427879747	0.968639488708511
Grwd1	121.920476733345	0.709478282078635	0.49052692891319	1.44635949681815	0.148076396000043	0.778317746196219
Igf2bp2	1278.77935063968	-0.445252739343126	0.316877986129516	-1.40512360855872	0.15998452493232	0.791865475360536
Gm18905	4.77999169437282	0.891833217927714	1.95621784909152	0.455896677531027	0.648464278818453	0.987693774388687
Smtn	82.2965852625861	0.863793594392649	0.59722705596133	1.4463403587807	0.148081761139851	0.778317746196219
Mapkap1	1090.52492830058	-0.0223012787973867	0.315488370568837	-0.0706881168303501	0.943645978573863	0.996083106820719
Rce1	30.9946926605292	1.04602160822378	0.782618654051482	1.33656615876545	0.181364291592352	0.813717779255212
Large2	38.3384149976241	0.442490059994859	0.73053425378465	0.605707477373536	0.544709017842119	0.978809625592555
Plekha7	2527.8496534589	0.410418496108035	0.322727933539363	1.2717166797648	0.203473802037254	0.83810490822868
Elf2	419.642232517081	0.0847040581491113	0.345735575007245	0.244996651407181	0.806459024154772	0.990545302290625
Coasy	44.5425233013972	-0.0426444305386805	0.663712740757232	-0.0642513363387109	0.94877010131713	0.996083106820719
Csrp1	187.528292932762	0.436537243838995	0.473285426292274	0.922355136220515	0.356343363064743	0.920003314665559
Pcx	184.339057496478	-0.313010423722152	0.415060341654143	-0.754132332842759	0.450769764343659	0.957575540975634
Rfx8	5.81910651180962	0.231871339752202	1.92873371975398	0.120219466988827	0.904309297186676	0.993808150142651
Lrrc57	6.37034664785322	1.38600741047698	1.66808207606334	0.830898809096936	0.406030796486006	0.939960030747296
Mindy3	630.77819743392	-0.586051066513672	0.429463614844164	-1.36461168363781	0.1723751306256	0.802605611532206
Tcea2	10.5271051054623	-0.0681195481717091	1.30051718923133	-0.0523788141639029	0.958226854788582	0.996548332040708
Stam	616.034618511274	-0.206520505469346	0.35155871508684	-0.587442428836766	0.556906605196639	0.978809625592555
Fgf13	30.2833857583664	-8.3150601739342	1.69043305348494	-4.91889350885096	8.70348011571783e-07	0.000101750935452838
1600002D24Rik	7.49488750089735	-0.433670646332662	1.46191287106132	-0.296646027897563	0.766736766524514	0.989555353179113
Pde1c	30.5988822007489	-0.290604971874823	0.838986284686027	-0.346376308146177	0.729059927764492	0.987693774388687
Eda2r	113.274849499115	-8.80647251115879	1.47927809112573	-5.95322310523578	2.62912498076593e-09	6.04655645166642e-07
Nxt2	9.07649384288019	-2.5666212753197	1.59026739908031	-1.61395578932451	0.106537016207523	0.700598347241015
Phyhipl	32.609511154699	-0.523365774339416	0.784222379848512	-0.667369087886161	0.504536406075283	0.971725527486398
Rab26	94.5000197060484	0.802618307071338	0.675440008675238	1.18828955460536	0.234719351531341	0.86442739058456
Tmeff1	1364.9614273855	0.271967217647806	0.349429389895753	0.778318096623022	0.436381509608465	0.953067169513758
A230028O05Rik	5.22005488154032	1.02328651327107	1.73491457741274	0.589819537280667	0.555311642918496	0.978809625592555
Arntl2	17.3174658215092	-0.339278249893474	1.11057877221233	-0.305496789946395	0.759987814446629	0.989488177021846
Erg	118.2965591198	-1.22765776808367	0.52193636364665	-2.35212154889211	0.0186666740740082	0.327753154673669
Adra1b	5.99452468018957	0.719967179890697	1.79984912321234	0.400015296063101	0.689145250647209	0.987693774388687
Chfr	326.014947951724	-0.511825322536678	0.424378655900831	-1.20605811677834	0.227795082610132	0.860381210286022
Mlst8	92.8658004103403	0.891695611532187	0.514101456629684	1.73447400320145	0.0828340145161031	0.638153975643279
Psma4	257.937885964396	0.116996183253601	0.378049431024819	0.30947324252399	0.756961563194938	0.989020967355515
Dnajc14	78.3720439283715	0.53334720797031	0.567339412342567	0.940084888106218	0.347174019689531	0.915042987934912
Becn1	198.20785609268	0.460599602028244	0.443964388408339	1.03746970264787	0.299517008504566	0.891749599386791
Gprin1	2.62726674725113	0.480048600966894	2.35008593682528	0.204268530543776	0.838143660468401	NA
Mier2	178.901551482962	0.0709434728626646	0.449659788498363	0.157771441159059	0.874636903421457	0.993808150142651
Zfp653	215.356983969917	0.401462332790486	0.398958331226454	1.00627634860095	0.314282654408088	0.90109776388536
Ndufa11b	5.20529468784049	-0.02836049354319	1.72201693231398	-0.0164693465035099	0.986859956717208	0.99973960867721
Itgav	227.253059007677	0.134672623064753	0.395566069118654	0.340455447467506	0.733513568700914	0.987693774388687
Sec23b	289.386787551617	-0.306356233014442	0.372189871591624	-0.823118135118366	0.410440816852585	0.941169372282594
Cd180	12.5467532032317	-0.409543222163346	1.24278802169507	-0.329535862121328	0.741750692174419	0.987693774388687
Gna13	1076.5461757074	0.48515322867391	0.320805633608727	1.51229647439929	0.130458457556525	0.751805875074712
Actr6	156.787886693329	-0.361064935118565	0.468439777003431	-0.770781972078177	0.440836174719281	0.954544018388145
Rnf146	458.810701320955	-0.0376079531135411	0.364713907426411	-0.103116312122343	0.917870658834536	0.994576778979751
Cdc42ep3	115.943941404096	-0.13008040052462	0.476785018500503	-0.272828204488734	0.784985277701349	0.990127293569685
Sox13	319.704713162851	0.604590582048939	0.390064981254584	1.54997400716251	0.121147754878699	0.740736260259782
Stpg1	20.5376195089021	0.153920643020506	0.947168176437628	0.162506138666328	0.870907294574416	0.993808150142651
Ttc30a1	22.4078712262428	0.810283094021181	0.944582906475396	0.85782104298781	0.390991288271545	0.935398139310775
9430065F17Rik	45.1747155145899	-0.540606048351374	0.667509524439873	-0.809885145541575	0.418006190011799	0.94645074881787
5033417F24Rik	6.12051167839675	0.0499468252158235	1.79863789793397	0.0277692498713585	0.97784619154811	0.998439983931572
Slc35a1	125.316031966098	-0.186811445813612	0.456844702728073	-0.408916738441001	0.682600764831056	0.987693774388687
Lpin2	176.291231212951	-0.125127422227724	0.417396015025928	-0.299781065758262	0.76434415880948	0.989488177021846
Cdc40	423.490623693113	0.125761143385288	0.353300490210332	0.355960851654687	0.721869883301383	0.987693774388687
Lrmda	69.0148214435093	0.167340102438605	0.671667311956372	0.249141352362663	0.803251443157756	0.990545302290625
Nt5c1b	2.92167437258061	-0.326345476064403	2.2048357326425	-0.148013510137228	0.882332106136269	NA
Aldh1b1	15.6913759348704	0.428404530772801	1.03999868048698	0.411927956074138	0.680392229371515	0.987693774388687
Shisa5	93.5852806713357	-0.293141743129603	0.504508744742524	-0.58104392874143	0.561210847336697	0.978809625592555
Slc22a22	15.7013916377904	0.479360595610973	1.2580599046825	0.381031613698833	0.703179790512132	0.987693774388687
Mtdh	1163.88164354649	-0.038766920040952	0.333548799259262	-0.116225632132524	0.907473722908436	0.993808150142651
Usp15	1455.3877003131	-0.239011420207342	0.323699956652667	-0.738373346351119	0.460287606752072	0.958940820059773
Itga7	4.7879857947313	0.607221765904007	1.78935925527522	0.339351510387785	0.734344942612273	0.987693774388687
Plekha1	409.9292713661	-0.757371966478523	0.360047075780035	-2.1035359468972	0.035418946436758	0.4637126492191
Lag3	14.8972698862681	-1.09134882079608	1.09710606441126	-0.994752336349295	0.319856733166957	0.904873988626587
Plek2	53.6923875306218	0.0566563768980312	0.609621909376903	0.0929369106106109	0.925953682203491	0.994784684384165
Abl2	952.753442079136	-0.249343111836254	0.327435398655528	-0.761503224330888	0.446356553744848	0.956312781381563
Clmn	173.950355988752	0.270790094097367	0.428843401287381	0.631442837372477	0.527751014100513	0.97674926937891
Slc37a3	360.65453777654	-0.70458319044064	0.362442412051916	-1.94398659486825	0.0518970676447157	0.536129574365035
Klc1	434.589710249118	0.372922483472313	0.39255242507572	0.949994089070728	0.342115256075624	0.915042987934912
Higd1a	140.700720291548	0.378714948969828	0.449016788974746	0.843431600485496	0.398987104799926	0.9382869305208
Ythdc1	579.710955148261	0.00964292628400158	0.34660865619635	0.0278207889838128	0.977805085167713	0.998439983931572
Adck1	292.719626120049	0.25765805316143	0.375721214406816	0.685769244007734	0.492858633802754	0.9681711268629
Slc4a2	25.7566279757104	1.0375666894529	0.874904568460987	1.18591984412431	0.235653955639835	0.86442739058456
A530072M11Rik	17.299890600884	-0.799877199395274	1.16274572196504	-0.687920999651994	0.491502531647514	0.9681711268629
Slc10a7	3064.240662389	-0.30475758548632	0.328907449252274	-0.926575503775133	0.354146978348081	0.919720096120924
Cyb5r2	95.6559148166887	0.129369707364677	0.523241338237649	0.247246725192647	0.804717286066999	0.990545302290625
B130034C11Rik	12.1614491959163	-0.0811849295575095	1.23256836198753	-0.0658664720442751	0.947484134027209	0.996083106820719
9630028I04Rik	28.2988497021642	-0.526932756297282	0.907260828474073	-0.58079522421742	0.561378474192005	0.978809625592555
Ypel5	102.713454274901	0.277585669438838	0.493457493775899	0.56253207812242	0.573753554291893	0.978809625592555
Zfp574	131.036727343235	0.604586081607882	0.491097349384088	1.23109212942429	0.218288408879778	0.850513993482105
Shoc2	685.709203931504	-0.57022615283362	0.3443754829119	-1.65582679699501	0.0977568994258241	0.677770761262501
E030044B06Rik	16.6795825852476	0.669460663084942	1.05319464405866	0.635647614485641	0.525006127627015	0.976445386178026
Clip3	6.53925848398747	-0.999002989727936	1.58736395398586	-0.62934715584252	0.529121805756877	0.97674926937891
Cdh1	1704.11222710245	0.240030826453247	0.371719864870798	0.645730425347798	0.518453952865459	0.976445386178026
Islr2	8.74508402178937	0.712149550091596	1.36875275498145	0.520290861515927	0.602860864305876	0.980072429919545
Slc24a2	21.3871898523313	0.313970488508833	0.999158927237234	0.314234782825781	0.753342726784264	0.988821686622805
Aqp8	4.6565175077391	-1.33010532808526	1.86267923428509	-0.714081793366728	0.475176603432373	0.964306750984053
Kif21a	183.491302391177	-0.0925308700963071	0.451564219362737	-0.204911873281036	0.83764097851732	0.99378858477488
Abhd14a	89.5366095487827	-0.908132503411876	0.525426088330789	-1.72837345457454	0.0839212914958596	0.642243336642586
Zfp78	56.925781789391	-0.108953082422288	0.643716610276184	-0.169256285581231	0.865595058873337	0.993808150142651
Ipo7	2075.37141453923	-0.43000484576674	0.331925905475924	-1.29548443996918	0.195153165649903	0.831077359226811
Wdr70	1986.82665112756	-0.121548512423196	0.328872017487655	-0.369592139068989	0.711686409130623	0.987693774388687
Cacna1d	17.6953095629148	0.773364041343728	1.09986110941824	0.703147001672594	0.481964143505837	0.965945971664053
Cyp26c1	5.19110741299467	1.27554400899809	1.88377729987973	0.677120384176793	0.498329576610857	0.968639488708511
Pls3	54.1999836357182	-7.68944899357956	1.5696342770504	-4.89887937974269	9.63847885003826e-07	0.000111712377033944
Ddah2	59.0040143346485	1.55811086063706	0.66617315071453	2.33889771595544	0.0193407277416981	0.335933414544346
Men1	52.3985718280538	0.435725503577811	0.623127693100117	0.699255559338147	0.484392334607895	0.96655367156785
Taf1a	277.675071197779	0.183553980223053	0.389478437249115	0.471281495118175	0.637439728463159	0.987693774388687
Tk1	430.733462492693	-0.292919119091612	0.365266619058148	-0.801932352446862	0.422592090418715	0.948740192468402
Trim2	499.105792022456	0.408476771584754	0.360702362173309	1.13244828540516	0.257446014514383	0.875193085148995
Ank1	5.93051490860201	0.230582063022769	1.69001898741553	0.13643755764862	0.891475384558175	0.993808150142651
Ildr1	305.306456618399	0.412875984275717	0.389599829531504	1.05974374981684	0.289261193430737	0.888705166275966
Pars2	64.3459920974687	0.668072203746443	0.579204844919133	1.15342993002712	0.248733962521784	0.868748779907891
Clip1	182.984241638421	0.0854687544949392	0.476397167381477	0.179406512773196	0.857618517901271	0.993808150142651
Arhgdib	6.25997406574744	1.33877148226201	1.67586381807149	0.798854577457614	0.424374739642803	0.948773245819572
Bub3	235.862026764286	-0.129868624697888	0.388302572299132	-0.334452135943727	0.738038403298836	0.987693774388687
Mtch2	599.045289934991	-0.365557499715755	0.381793526315214	-0.9574743271418	0.338327898425813	0.915042987934912
Atf3	191.305958410832	0.867556437478105	0.515630512096091	1.68251571062271	0.0924688810521728	0.664657966070064
Mns1	43.3375431226678	0.264486707445983	0.676104036644828	0.391192321167761	0.69565508380714	0.987693774388687
Cdr2	130.40385293592	-0.497575871179295	0.45763407970907	-1.08727888337254	0.276913578004373	0.882983464117953
Lmna	105.558835779213	0.490557032406762	0.52089859642807	0.941751495916159	0.346319883460239	0.915042987934912
Ap2b1	940.816725675662	-0.0451134349708625	0.317993579611043	-0.141869012028619	0.887183471519412	0.993808150142651
Blzf1	106.394898591002	0.678383344971694	0.477129856187041	1.4218002419571	0.155084249348004	0.7827546836584
Stoml2	120.741642966132	0.99566654960172	0.475501363829793	2.09392995549456	0.0362662203414641	0.466341709597067
Cic	267.597105811823	0.957094282688256	0.44782119647485	2.13722416496202	0.0325797634747273	0.442032400180802
Aven	201.554925092535	-0.606958329669992	0.466052691083068	-1.30233842928677	0.192800720210075	0.82969365148072
Tspan17	58.8347470576801	1.07537620969721	0.599370557753185	1.79417589967781	0.0727850975609926	0.609586346099315
Lrrc2	385.780898862924	-0.567122214280098	0.39578859336665	-1.43289176036139	0.151888772357482	0.778317746196219
Ctbs	15.6801037405734	0.439867299174255	1.03828681774038	0.423647196187596	0.671823129971181	0.987693774388687
Zbtb14	85.9575257670833	0.376182754392268	0.520238375898784	0.723096895230692	0.469620356641381	0.961979584905566
Rsrc1	2199.24582137097	-0.813230171247258	0.416944776725433	-1.95045055518896	0.0511224412206397	0.532045050359313
Zfp638	850.979595081317	-1.24363807676574	0.404425604951872	-3.07507255114013	0.00210451353319404	0.0762899750831504
Glp1r	31.8252776704895	-0.264468292496943	0.846840470741426	-0.312300015923183	0.754812527950218	0.989020967355515
Yeats4	297.453368567957	0.515421636110579	0.366985349954142	1.40447469136026	0.16017754293523	0.791900812239896
Slc25a39	270.979540519694	1.19207325744463	0.45053960078951	2.64587897568978	0.00814789615813366	0.199488368590676
Crb2	23.9582379647969	0.716478059984494	0.856123603447624	0.836886235935121	0.402656517842072	0.939286379914605
Mgat1	132.167543368895	0.14710069189263	0.462678190435788	0.317933057864859	0.750535716061603	0.988142204614521
Ubr5	3462.92974113769	0.00614606683789219	0.306003472002415	0.0200849578525164	0.98397559962097	0.99973960867721
Tax1bp1	615.644105639437	-0.487314228166073	0.357776392528241	-1.36206367536563	0.173177790719201	0.804382038163365
AA465934	181.624541668723	0.557141827338021	0.42576519898666	1.30856591535438	0.190681432960584	0.82567599555098
Cbln1	2.26804498356377	-2.69941398471123	2.86935796930525	-0.940772818723916	0.346821293031407	NA
Adar	709.269255916466	0.00380453616159056	0.32209073217649	0.0118120013447201	0.990575605649261	0.99973960867721
Trpv4	16.5505272273858	0.380220149732763	1.15290835120233	0.3297921724101	0.741557002310785	0.987693774388687
Rsrc2	947.792076341605	-0.123699260923329	0.321858559429456	-0.38432801396553	0.700735347266121	0.987693774388687
Il12rb2	622.9335404003	-0.180014824706995	0.438952842703858	-0.410100601235751	0.681732151689707	0.987693774388687
Pdcd6ip	381.933020483788	0.0179277078605882	0.368651629114968	0.0486304859241441	0.961213774445973	0.996564943098169
Endov	212.530216699587	0.448554913080097	0.418795914527997	1.07105847387656	0.284143138374812	0.88544436081224
Ppp1r8	436.938526658549	0.468209143479343	0.362619922645069	1.29118427929737	0.196639785030816	0.831903257274602
Rbm20	436.699096524925	0.082708346802668	0.346874402227471	0.238438888172642	0.811540708621455	0.990545302290625
Hdac5	148.63984443484	0.481944391656123	0.50831792662721	0.948116063609875	0.343070371389691	0.915042987934912
A930001C03Rik	34.7190296179851	-0.117691076677878	0.811877183779815	-0.144961675274516	0.884741130806089	0.993808150142651
Btf3l4	375.330898750643	0.209316774063596	0.383442512744003	0.545888280789935	0.585142734534408	0.979709686599074
Plec	284.335497521747	1.2758378807313	0.508399677122222	2.50951748819577	0.0120896229144406	0.249118419332392
Ctf1	11.3728028936472	0.0782316349582682	1.21153467824746	0.0645723447812768	0.948514504409465	0.996083106820719
Rprd1b	400.997339725079	-0.391885901572331	0.351008081667436	-1.11645834395239	0.264225991454768	0.880063255963662
Srpr	196.486588742649	0.627390717227166	0.411535457492592	1.52451193646773	0.127380877381314	0.746659490942481
Gm7271	5.24483077816015	3.2354684810056	2.04951742998643	1.57864892177425	0.11441660675029	0.721091903009801
Fbln5	5.59059869515589	-0.844942864813959	1.67505944612091	-0.504425599205253	0.61396233276817	0.983587708850594
Slc22a27	8.87328498606905	1.10738913693683	1.59280052820149	0.69524659072485	0.486900778950085	0.96793694599557
Thra	207.502388866579	0.399467584197728	0.536582089393165	0.744466861816981	0.456594081951225	0.958940820059773
Cux2	179.55488988732	-0.360028827487703	0.423196589743317	-0.8507365990498	0.394915687653931	0.936259670235081
Mx1	8.56770487770511	-2.70571791797922	1.53894359479125	-1.7581657489833	0.0787193111960847	0.624281072227175
Aamp	100.906560782016	0.859701860450137	0.517116223149718	1.66249253449013	0.0964140589968803	0.674981869297816
Mroh1	340.783254344958	0.641828700003567	0.40420503854319	1.58787901881878	0.112313698729688	0.716318440690358
Triobp	78.5583926489302	0.185552970243371	0.557963946334933	0.332553691797117	0.739471204052278	0.987693774388687
Nod2	97.5960622061454	0.174304957542236	0.556679821958523	0.313115278597655	0.754193081691834	0.98896197362829
Col6a6	9.2081329509315	0.587219656387649	1.32240133542964	0.444055553072219	0.657002420069944	0.987693774388687
Cep55	1127.0506072946	-0.383046594505204	0.342685917067525	-1.11777746159824	0.263662049796739	0.879594282343176
Zfp119a	200.366548829994	-0.253264308973861	0.425099522943583	-0.595776507158003	0.551324539995348	0.978809625592555
Sh3d21	51.4415656967001	0.278957086227839	0.618433751264631	0.451070281428531	0.651938895911492	0.987693774388687
Fam174b	32.5067688577341	0.320802407889822	0.808428926801691	0.396822030056472	0.691498704076854	0.987693774388687
Rangap1	1167.62234453892	0.649126221478843	0.355581933614769	1.82553206480421	0.0679207769993061	0.599923485402007
Brinp3	26.1883271072218	0.155134275701496	0.863412027424836	0.17967583352318	0.857407066714508	0.993808150142651
Syvn1	128.488532776623	0.802173001173426	0.514160645728388	1.56016024920971	0.118722016696485	0.732273048987592
Aurkaip1	23.395515728992	0.244727137762432	0.860040095196508	0.284553172729133	0.775986491337313	0.990127293569685
Ndfip1	453.698716520804	-0.343945440602912	0.354373697646129	-0.970572711483711	0.3317611003446	0.911352354950929
Grk6	212.018422857924	0.326575198647516	0.469817581320329	0.695110637898525	0.486985968600663	0.967969134811377
Cenpa	432.197924820977	-0.570493808668638	0.343395982455421	-1.66132930440646	0.0966473276399376	0.674981869297816
Rassf5	54.8331049473954	0.0766908537838675	0.624492812911145	0.122805022248958	0.902261497187319	0.993808150142651
Ppp1r14a	5.84851687618788	-2.21105775964914	1.81523694823995	-1.21805462465547	0.223203215429791	0.855317647982664
Myadm	189.049566784507	-0.166992951946454	0.479892817955677	-0.347979685667807	0.727855439707477	0.987693774388687
Phgdh	1031.50594383507	-0.0911526348262813	0.324454490877128	-0.280941202508432	0.778755497728034	0.990127293569685
Nckap1	422.661724536037	-0.223886814146275	0.352343700299506	-0.63542164640935	0.525153453984777	0.976445386178026
Zfp518a	519.456707366161	-0.818537024041008	0.438338672463031	-1.867362100272	0.0618510386428548	0.575615761992815
Utp3	108.067242238146	0.078450887809622	0.518079756744576	0.151426275179287	0.879639463846636	0.993808150142651
Katnal2	1097.42959602705	-0.471055474731876	0.341893652463449	-1.37778362171329	0.168270104233352	0.796910447763549
Rfx4	18.7635318987304	1.73986277216709	0.983813184255259	1.76848897739072	0.0769791933128923	0.621215896994708
2810006K23Rik	106.179129482592	-0.131838085928035	0.484744744719808	-0.271974244928101	0.785641822707049	0.990127293569685
Hspa12b	22.9606705284824	-0.87039301429095	0.886931833402725	-0.98135277313441	0.326418806793967	0.910060801720184
Ankle2	447.397121612728	0.085563392459074	0.343348776219931	0.249202555492048	0.803204102777435	0.990545302290625
Dgke	737.909259902233	-0.172475032339383	0.358457477350602	-0.481158974878037	0.630403515865139	0.987432960556979
Fis1	577.059378309626	0.227074632382022	0.363890713486055	0.624018761585472	0.53261526380814	0.976926772554916
4930524B15Rik	25.5266326792304	-1.30271450556485	0.845086790359877	-1.54151564126341	0.123191339139922	0.74127328680341
Nkain1	188.980539592975	-0.451172455134835	0.430662558283565	-1.04762405381376	0.294811850644757	0.889396616032416
Slc12a5	16.1244806651855	-0.21876987806292	1.02290402152335	-0.213871363744487	0.830647371966459	0.993227961680526
Sfswap	794.975926603492	0.339751290357857	0.321474491100927	1.05685303115136	0.290578667200147	0.888989512305859
Pheta1	10.3096272639633	0.428344672179925	1.34955640686073	0.317396642335477	0.750942654639661	0.9882796767728
Dpy19l1	727.789971775868	-0.612764101490437	0.323356036636137	-1.89501364460365	0.0580905940212172	0.560490332547218
Ctps	678.575727541136	0.135012591199778	0.344629568658938	0.391761483859771	0.695234456210872	0.987693774388687
Maco1	578.75601798322	0.360910519889886	0.381922305750483	0.944984135400763	0.344666975456703	0.915042987934912
Exosc10	370.177837456577	0.446505845777188	0.378692351454426	1.17907278576479	0.238369194103475	0.864457040025584
Zfp637	22.1948386876617	1.14629270961829	0.927890667211257	1.23537475925201	0.216691062167495	0.849660968182035
Syt11	47.5032208416531	0.52221744579387	0.681980441248674	0.765736690098788	0.443832991217348	0.954879669059529
Gm5134	11.0108974973272	-0.526919740895761	1.26709226512135	-0.415849544188717	0.677520102370478	0.987693774388687
1810024B03Rik	77.9330673845304	0.00646104653302079	0.555535944638177	0.0116302943047707	0.990720576932022	0.99973960867721
Rere	4448.76596520293	0.0308724342830461	0.30016862313072	0.1028503044757	0.918081779726835	0.994576778979751
Selplg	10.3419134533047	-1.57686262682422	1.29825237336259	-1.21460407789589	0.224517132807128	0.856841908637433
Ankzf1	111.190216744307	0.026534988155357	0.507006841393623	0.0523365485215537	0.958260531700702	0.996548332040708
Slc47a1	21.6784190949848	-1.35322803052688	0.927345247582546	-1.45924943709427	0.144496466490536	0.774308987164142
Wdr77	729.394449164695	-0.0542652818039493	0.384879307595387	-0.140992983340629	0.88787548545373	0.993808150142651
Galnt13	71.5870983648201	-0.342572990622863	0.689252166695599	-0.497021274906136	0.619174048672761	0.983993214136541
Tut4	779.520797225644	-0.582272854551573	0.344628847675341	-1.68956504506003	0.0911111980238093	0.662279273096383
Lurap1	15.3184688765751	-1.01075087501021	1.06459242866859	-0.949425195775894	0.342404400797084	0.915042987934912
Psmd8	105.1237869845	0.844844459055053	0.528350337662776	1.599023221585	0.109815442933653	0.707279345206292
Scamp1	123.597155948672	-0.57427409129997	0.459857183949826	-1.24880965513551	0.211734701692142	0.847027740547351
Uhrf1bp1l	538.476643751851	-0.141445147553539	0.354650285861863	-0.398829926810301	0.690018524324803	0.987693774388687
Fam161b	38.0159107562996	-0.670871144055846	0.830503765644583	-0.807788202543741	0.419212517692605	0.947859178831172
Gask1b	10.2979635719169	-0.874990908620013	1.41904654554068	-0.616604798038267	0.537495429020187	0.978505842111223
Cars	1646.20612286577	0.0750283712281189	0.352911113698906	0.212598493829613	0.831640146339733	0.993526198491898
Nelfcd	163.186788221863	0.275235749916568	0.443421731917458	0.620708752199366	0.534791269772121	0.97702205447962
Rmnd5a	529.865898224436	-0.718250137575374	0.35484125954188	-2.02414493315314	0.0429552415310799	0.498816048635454
Pcsk7	96.3109816046456	-0.224669483902829	0.528674931305379	-0.424967159589138	0.670860615032916	0.987693774388687
Tgfb2	34.3562386585943	-0.252219337043905	0.777327150416137	-0.324469995559631	0.745582234606602	0.987693774388687
Tsc22d1	2241.77322547539	0.106253557862137	0.314759379255664	0.337570744082046	0.735686692090956	0.987693774388687
H2ac6	22.5703907536513	-0.115599067858107	0.938592360545096	-0.123162165725461	0.90197868479421	0.993808150142651
Zfp286	25.4103374549589	-1.93483406260611	0.863595031863179	-2.24044140044642	0.0250622810832627	0.389223386065145
Eci2	97.9871574613337	0.230301102263278	0.503810071837433	0.457118892886267	0.647585591355134	0.987693774388687
Uqcc2	72.5765457618413	0.321409334561655	0.636167619752892	0.505227434691663	0.613399103270302	0.98318021811095
Snhg18	7.69592501707274	0.16580782292997	1.410557176626	0.117547750404969	0.906426006938166	0.993808150142651
3110009E18Rik	158.527810785672	0.395391788147299	0.440937702514799	0.89670669097304	0.369875449334167	0.923492597949388
Fn1	4076.76123601842	0.232406008556801	0.309567335043791	0.750744611100279	0.452806369445732	0.958940820059773
Kctd17	6.16872544159785	-0.357529787797354	1.58075181329672	-0.226177053722122	0.821063716688406	0.991154026947705
Whrn	337.161328448165	0.0270534624146421	0.410230358791149	0.0659470022997863	0.947420019577901	0.996083106820719
Hrh1	48.1586585579161	-0.204701617737645	0.650342609479654	-0.314759658607375	0.752944143681987	0.988821686622805
Igsf9b	646.595656970771	0.054175294173772	0.355394207175684	0.152437189689452	0.87884212667855	0.993808150142651
Marchf2	95.5633810456218	-0.15938854377182	0.49420534778032	-0.322514809861326	0.747062720015087	0.988050635689427
Lmf1	511.327537372366	0.248196893924285	0.336149410816581	0.738352904803136	0.460300025261932	0.958940820059773
2310039L15Rik	74.8453069739668	0.166242363807643	0.538864044226763	0.308505207554143	0.757697938308414	0.98915793286715
AA543186	12.453112561756	1.52307744629576	1.1741986511015	1.29712075964913	0.194589639685415	0.831077359226811
A230072C01Rik	50.9599127371857	-6.73307133117438	1.26796236072549	-5.31015078974578	1.09534571417905e-07	1.70740055824643e-05
Emp3	3.86270307444332	1.37550656748857	2.1995313784078	0.625363466505431	0.531732534155096	NA
Emp1	12.641913467031	-0.290872630776738	1.1288725041884	-0.257666503256593	0.796664299877335	0.990368223831003
Eif4ebp2	414.654054883011	0.180732971556365	0.368467934221746	0.490498506845913	0.623781186151694	0.985788984250198
Eif3a	1524.01058533574	0.207012832747211	0.32011741885766	0.646677814303067	0.517840484636778	0.976445386178026
Rfxank	68.1679025902153	0.548889805110694	0.563363438556783	0.97430853254665	0.329903369330937	0.910707274369089
Capn3	10.594845095595	-0.340396358366929	1.22086805872564	-0.278815025042296	0.780386783213011	0.990127293569685
Efna4	34.5715234458252	0.482409738290899	0.74205277102513	0.650101660053718	0.515626557006527	0.976445386178026
Ikzf1	26.7351823960242	-0.878527702625465	0.812587770088743	-1.08114807404685	0.279631251703768	0.884411666946906
Hira	1673.05757127092	-0.0206380135958418	0.302539035519472	-0.0682160355287886	0.94561366219983	0.996083106820719
Uhmk1	405.663239903568	-0.295832318455283	0.361988546618964	-0.817242206192455	0.413790027139858	0.943715463152162
Chrne	2.853532284653	2.03260371880672	2.47240169667181	0.822117102387884	0.411010252761354	NA
Nr1h4	2.08504575502669	-1.26871863209903	2.79328978837072	-0.454202294864314	0.649683231461983	NA
Gpn2	113.83168784889	0.521351720501866	0.491198034935545	1.06138804193359	0.288513589077816	0.888401479625261
B4galt7	62.9543929541455	0.442257426720562	0.613169189011185	0.721264921079546	0.470746535211209	0.962136238706011
Spin1	1875.58050024683	0.271486170221576	0.301028141479867	0.901863091227748	0.367129599861932	0.922011584801303
Rnf144b	70.8901701820801	-0.398204069192095	0.566586853827109	-0.702812051678143	0.482172885662033	0.965945971664053
Bag6	127.189140705153	0.629604561944473	0.45951042270023	1.37016383272596	0.170635765459176	0.799281854299425
Cdca7l	160.880991793193	-0.361987661753767	0.45371436654257	-0.797831606065759	0.424968217311017	0.948773245819572
Dhrs7b	441.654258518948	-0.279043224996316	0.356507191647843	-0.782714154254578	0.433794988508651	0.952306134258006
Ankmy2	337.796014849504	-0.282983841358175	0.364292813599049	-0.776803249458647	0.437274859339829	0.953067169513758
Plekhh3	16.5046165414743	0.0849901909450111	1.02619198229161	0.0828209461890527	0.933993913694205	0.994962947522942
Ambp	3.21912864393226	1.28400998101577	2.32167215584116	0.553053960605634	0.580226460987061	NA
Fdft1	609.310707578855	-0.132168122138231	0.338609735329876	-0.390325818628552	0.696295633904993	0.987693774388687
Cldn3	9.13142384379139	0.162675126164666	1.30406366465806	0.124744773260223	0.900725610285397	0.993808150142651
Stk32a	4.48455902558267	0.386849772240012	1.89503102363961	0.204139017997196	0.838244864320182	0.993808150142651
Rgs13	12.2133433220313	0.532019226606838	1.29018910779503	0.412357555487408	0.680077368459286	0.987693774388687
Cdnf	11.7647838830869	1.56683879328791	1.19822649457675	1.30763157080862	0.19099830333454	0.825948435095974
Dgkd	637.146731853851	-0.0473169004332369	0.336499017186451	-0.140615270822675	0.8881738837361	0.993808150142651
Tfap2a	22.5370472071715	1.3368887101669	0.915765032042781	1.4598599677744	0.144328563353711	0.774000541012694
Zkscan17	464.800475392669	0.0819209359268325	0.341960883214105	0.239562300684377	0.810669593470892	0.990545302290625
Ccdc85a	147.931735511472	0.821125445022989	0.508470532165901	1.61489288577903	0.106333893157744	0.700027305072731
Klk7	3.25934830677487	1.01376649375542	2.12807646847049	0.476376910686883	0.633805881054991	NA
Cib1	48.7552152609263	0.503473288200939	0.670943556463036	0.750395891503992	0.453016304652583	0.958940820059773
Med24	247.691825686164	0.463708740750127	0.403357779888255	1.1496214127284	0.250299834919672	0.871112970500641
Mthfsl	111.118676570021	-0.429284473011551	0.503906986817421	-0.851912127122564	0.394262865463895	0.936259670235081
Uhrf1	2149.33363830957	0.648620212206413	0.312086825006191	2.07833256720641	0.0376787388495186	0.472804138926562
Firre	292.73985674905	-6.22706038954383	0.670764873540305	-9.28352189445659	1.6396712843217e-20	2.55588316086102e-17
Igf1	3.39724121617072	0.544341981184937	2.4014478730793	0.226672411792535	0.820678480958079	NA
Pwwp2a	580.863331161683	-0.730859698715682	0.378617400528436	-1.93033837772808	0.0535649248010359	0.544366396039069
Nrf1	1869.87545201768	-0.41682299375244	0.321624424534545	-1.29599297178896	0.194977906270078	0.831077359226811
Etl4	4688.52167563134	0.231959917124455	0.334253743615863	0.693963557790492	0.487705063031091	0.9681711268629
Klf10	428.037551024245	-0.386107574072708	0.354615546695141	-1.08880611036673	0.276239396495543	0.882983464117953
Gmeb1	565.940331309761	0.209737447464528	0.354578376397739	0.591512233755789	0.55417726061105	0.978809625592555
Atp13a2	57.2096432472027	0.0874489000764391	0.594568958464492	0.147079491506386	0.883069277228604	0.993808150142651
Magix	5.61012475090699	-5.88721007743105	2.26960663535915	-2.59393411426973	0.00948846680252544	0.216480212453645
Alkbh7	2.66047809761014	1.91543317066706	2.56480472516439	0.746814426795901	0.455175585927734	NA
Mpp2	5.44902559402666	-0.173002747174781	1.67938694353717	-0.103015417525158	0.917950734638884	0.994576778979751
Pex7	194.09306521013	-1.04250095036101	0.463080582441072	-2.25123010959691	0.0243709667912864	0.384589756034822
Slc66a2	71.2088374115341	-0.60565490950025	0.567186146560875	-1.06782387611656	0.285599965802787	0.885981195349355
Ano7	12.4808641657819	-0.239492660758658	1.13392721335467	-0.211206378979238	0.832726233324654	0.993697859665244
Ank	486.380365991616	-0.0898708060917774	0.36190771603427	-0.248325200348222	0.80388280246763	0.990545302290625
Meaf6	362.568516067523	-0.385907431267669	0.406996372455442	-0.948183957855589	0.343035812469105	0.915042987934912
Golm1	468.041387813959	-0.793820526557981	0.363876696454058	-2.18156461871201	0.0291416805226674	0.418031639414154
Zfp933	74.1711337159327	-0.490009832232942	0.557478470011671	-0.878975348093145	0.379414642359088	0.929098973233661
Tspyl3	12.1010805316568	0.347699496444923	1.17701115076935	0.295408838070607	0.767681582606929	0.989555353179113
Lad1	40.2755021135232	0.453526705435594	0.714194218060247	0.635018730153506	0.52541619926274	0.976445386178026
Ginm1	70.9305991197396	0.339508315668696	0.554405043825787	0.612383165430546	0.540284277238093	0.978786188177451
Plekhs1	7.28684167223835	-0.48278195073794	1.6341411855406	-0.295434663179501	0.767661856975584	0.989555353179113
Gm5141	80.0664589276985	-0.660860943646537	0.553084440182545	-1.19486446486981	0.232139988584747	0.864073202402606
Ccdc149	11.1473024674298	0.0157789426771101	1.2855347972443	0.0122742244791305	0.990206831693775	0.99973960867721
Sspn	5.1006631556154	0.282960333808638	1.70728214818549	0.16573730013482	0.86836369072182	0.993808150142651
Bcl2l1	483.304724875705	0.406071716886216	0.344651228009337	1.17821056153386	0.238712673087358	0.864457040025584
Map3k10	69.4403909688001	0.0520855490863618	0.56959232980508	0.0914435577181771	0.927140152652864	0.994784684384165
Clgn	6.86401240593884	-0.456405299357041	1.52231611658485	-0.299809805850927	0.764322235222231	0.989488177021846
Rbm46os	2.22742322292624	-0.276701654892116	2.72282429990568	-0.101623029771587	0.919055898967263	NA
AI987944	156.522541307818	-1.17916546007377	0.448255148031094	-2.6305675802121	0.00852424198295147	0.205828899791439
Cgnl1	107.96830518394	0.756773934879135	0.645186315604263	1.17295410112715	0.240814212336498	0.864457040025584
Col17a1	26.1865260101702	-0.406603073788071	0.840381790376609	-0.4838313709842	0.628505549248895	0.98704851118468
Pde7a	1042.68060096175	-0.222657414428843	0.356298335033047	-0.624918481328831	0.53202456195249	0.976926772554916
Klhl12	344.497298336112	-0.14297243670326	0.377624067712692	-0.378610498979206	0.704977124560886	0.987693774388687
Stard6	40.5032669920918	-1.00255663188404	0.727285299902649	-1.37849153835261	0.168051578579392	0.796910447763549
Ogdh	1266.87492761066	-0.468565934676774	0.337570012270526	-1.38805556668129	0.165120125358849	0.796037882700788
Bpifb5	2.31728379022555	-0.959703786800586	2.68214403134968	-0.357812173985919	0.720483879437415	NA
Ptp4a2	1016.14799776053	-0.243781709683158	0.318401351342845	-0.765642823609316	0.443888856419982	0.954879669059529
Sez6l	11.4564810576851	-0.171157930382708	1.37940959901954	-0.12408057077779	0.90125148153975	0.993808150142651
Slc19a2	745.495306799273	-0.155065365068246	0.333328060426258	-0.465203454128492	0.641785765380971	0.987693774388687
Uros	49.3414182770358	-0.123059285334366	0.630142700124612	-0.195287964630918	0.845167518516056	0.993808150142651
Urod	27.010846789921	0.138299189092008	0.838382086113781	0.164959618511266	0.868975766308507	0.993808150142651
Akap1	838.355800031108	0.754251679882632	0.336177847964488	2.24360910288862	0.0248575630594282	0.388773441290126
Ak4	301.12408818277	0.496808705112135	0.401505665824435	1.23736412060838	0.215951932788797	0.849660968182035
Sypl	235.985409902327	-0.548685406728773	0.444752786089381	-1.23368627221709	0.217319831251852	0.849987278351861
Eny2	132.635479639058	0.491524219673405	0.45771614181006	1.07386254225086	0.282884293821192	0.884964493484696
Man1c1	80.627350780264	-0.318583713972025	0.557040976603002	-0.571921505514444	0.567375153859898	0.978809625592555
Gpatch3	92.4433912973305	1.29321241858784	0.555688279094391	2.32722637356217	0.019953220035967	0.34430962347427
Azi2	273.567503871429	-0.512788210373893	0.411035824708612	-1.24755113678331	0.21219548225667	0.847851849422852
Dmrt1	134.004896380093	0.13542152157686	0.484553627759013	0.279476850071609	0.779878901476604	0.990127293569685
Gtf2ird2	103.223318481529	0.409522724690446	0.499629174748604	0.819653345696844	0.412413753417907	0.942436848667438
Noc3l	451.008713233468	-0.265438373370667	0.348333135223878	-0.762024471774891	0.446045398666528	0.956312781381563
Rcn3	8.21930335488855	-0.927169735372449	1.47456800878273	-0.628773803480139	0.529497152619831	0.97674926937891
Yif1a	19.7672321709617	0.55892118354452	0.984013717187116	0.568001414799625	0.570034007259549	0.978809625592555
Trabd2b	11.4732520827205	1.02933978665384	1.25636070686113	0.819302753606108	0.412613701935575	0.942608308818464
Arhgef33	18.9571096084631	-0.153166262460684	1.00133211674067	-0.152962498555662	0.878427849020302	0.993808150142651
C8b	6.00767614034877	-0.251252232219375	1.59332738655782	-0.157690274038516	0.874700864796174	0.993808150142651
Myl6b	20.9506038933408	0.803285476865562	0.942647715450013	0.852158726637426	0.394126000868028	0.936259670235081
R74862	68.2772818118908	0.985864480439073	0.592074441102631	1.66510224390548	0.0958923591419359	0.674706653281245
Nkx6-3	12.9847056766206	0.52311166266734	1.13350341436554	0.461499856143039	0.644440024583567	0.987693774388687
Ddx28	6.33104200544985	-1.67291323030371	1.60374239861555	-1.04313088669843	0.296887677423196	0.889965219352567
Hsf2bp	1106.0155073434	-0.122857150921516	0.317202077643963	-0.387315088961726	0.698522956240822	0.987693774388687
Zfp661	42.0157845426775	-1.53048070758247	0.698182355301407	-2.19209307706116	0.0283727865370745	0.413335225678731
Scaf11	771.971315644693	-0.341234569743644	0.329509832964887	-1.03558235781087	0.300397026032083	0.892651459510859
Mon2	688.325545572977	-0.109742084871349	0.352938052337731	-0.310938659474256	0.755847254163427	0.989020967355515
Polr3e	624.660700349249	0.274495454414011	0.37680632392729	0.728478894815415	0.466320483528575	0.960858073662961
Erlin1	232.625806824472	-0.433640374296366	0.386546190543693	-1.12183326315138	0.261933340368343	0.879152280958018
Zfand1	467.002343165001	-0.678692262516651	0.34980314593377	-1.94021200325383	0.0523539303516569	0.538865215629783
B9d1	103.338990246593	0.112248996706004	0.505197390012181	0.222188393933107	0.824167228624726	0.991996827668951
Smim8	15.0680320444378	1.19329470984395	1.09441025102787	1.09035410507459	0.275557190338021	0.882983464117953
Pax6	25.1920551295835	1.75611455554721	0.957775942237929	1.83353379230208	0.066723227965262	0.595641707733774
Fstl4	41.4439926767746	-0.279579352420683	0.699343101939405	-0.399774233341773	0.689322810524345	0.987693774388687
Kank3	207.298465641142	0.39802651698734	0.469174327659433	0.848355277606454	0.396240141248381	0.936333775438616
Fgfr3	6.14125514111952	-0.538867633053725	1.65373073514263	-0.325849681331133	0.744538088020666	0.987693774388687
Gabra1	26.2876483429015	0.63752803490705	0.85707669326268	0.743840125298633	0.456973201904896	0.958940820059773
Gk5	568.034470300461	-0.160565030510161	0.354822714989307	-0.452521847466839	0.650893085879264	0.987693774388687
Rpp40	176.682074108419	-0.267064412281652	0.41946769155524	-0.636674570314272	0.524336841038144	0.976445386178026
Slc6a15	77.8575756302875	-1.20910386664357	0.534316046278125	-2.26290016005658	0.0236418445375853	0.38078386671127
Slfn9	7.17916349399108	-1.37207440809044	1.52927150084554	-0.897207858337656	0.36960801272172	0.923492597949388
Ranbp3l	5.18334476055248	0.280562796864192	1.72321629313388	0.162813454110253	0.870665314771524	0.993808150142651
Nol11	383.326259101699	0.072328970243355	0.360507378522977	0.200631039896303	0.840987085214651	0.993808150142651
Cep152	817.25691451483	-0.17923499033157	0.332941169860193	-0.538338320871622	0.590343499945659	0.980072429919545
5830411N06Rik	4.14171696036174	2.06966298353858	2.27568619060882	0.909467655109724	0.363103323746428	NA
F8	8.28398575659263	-5.04040963012507	1.94437033735499	-2.59230946558347	0.00953339725737432	0.216480212453645
Fmnl1	10.1450791920854	0.46026120952269	1.31753598133797	0.349334831110486	0.726837952134909	0.987693774388687
Car12	17.4940796832284	0.255508158013439	1.02381014891523	0.249565955450003	0.802923029213336	0.990545302290625
Jakmip1	534.851844292548	0.417533932580466	0.419174120863519	0.996087095549521	0.319207829273674	0.904437331622175
Nasp	2934.62182635043	-0.447469376969458	0.341118078238867	-1.31177268375709	0.189596844235895	0.82528893842622
Smad2	826.904343402163	-0.2616019756395	0.331990268766467	-0.787980854413295	0.430707904793544	0.951571624629234
Dcstamp	20.7549267005225	-0.239292514116056	0.934968498051088	-0.255936445575283	0.797999912102005	0.990538534474183
Ddx4	50.8244977807114	-1.24130290245487	0.648584191181227	-1.91386549245698	0.0556373445793703	0.555436735858243
S1pr4	20.601860728406	-0.0141510079857197	0.928764353986197	-0.015236381462084	0.98784359681679	0.99973960867721
Asb1	183.060714044493	-0.201588486031143	0.440621278635179	-0.457509647867124	0.647304769307155	0.987693774388687
Rtn2	47.5478940106166	-1.14486882443023	0.663925882102227	-1.72439251924502	0.0846370071266751	0.643213744842972
Ccdc115	45.2841124493992	0.358756163107072	0.650429672158732	0.551567953405915	0.5812443976287	0.979502931022703
Gm17801	11.3415024921807	2.51244934844026	1.39303731306875	1.80357649064369	0.0712977242977469	0.603555939167941
Fam216a	48.8358966345733	-0.00424785234936122	0.637800791591629	-0.00666015534217311	0.994686004166039	0.99973960867721
Tacr3	4.9473765068085	1.57425653724822	2.12915395191131	0.739381262606697	0.459675516857675	0.958940820059773
Ngly1	203.678098740029	-0.689292143815718	0.491501980835187	-1.40241986948747	0.160789903414022	0.792702627237121
Cand2	259.080222201215	-0.0289946512475382	0.405037707309021	-0.0715850665859535	0.942932124721134	0.996083106820719
Fastkd3	293.686774266644	0.117036539497131	0.422796014664713	0.276815616604011	0.781921689262085	0.990127293569685
Mfsd3	13.762613447861	1.07779031087898	1.15146250569678	0.93601858987739	0.34926361641205	0.915402395050656
Aldh3b1	26.7869050704326	0.657036410713409	0.871665545156721	0.753771230679167	0.450986601777577	0.957575540975634
Pole3	5.1033575594739	-0.666596437092375	1.92072087076825	-0.347055341167688	0.728549743247729	0.987693774388687
Slx4ip	736.775278509049	-0.633785754844191	0.390829527908975	-1.62164245428201	0.10487992690115	0.695678720802001
Cyfip1	1286.65147620376	0.0160063135628936	0.319208517005576	0.0501437546624547	0.960007832394593	0.996564943098169
Egfl7	69.6281173173441	0.241884205500372	0.555597475022245	0.435358719891029	0.663302068830244	0.987693774388687
Exosc1	241.336807014819	-0.0884147806735038	0.449565925218099	-0.196666997461186	0.84408813788113	0.993808150142651
Gabrb2	108.590639090923	-0.22943742942128	0.613015504746412	-0.374276715099061	0.708198453913453	0.987693774388687
Vps39	89.0804404482153	0.120320981248476	0.51223377071321	0.234894667489312	0.814290488520536	0.990545302290625
Ppcdc	340.855524360933	-0.223096693406406	0.358558359354737	-0.622204691609732	0.533807281460896	0.976926772554916
Ptprf	766.339482614168	0.466336540608249	0.403653337829709	1.15528969267432	0.247971815439992	0.868748779907891
Acin1	883.448120577775	0.126196457723722	0.315577133559669	0.399891006994842	0.689236796267764	0.987693774388687
Trim44	330.656383648205	-0.219595661525932	0.4849444754155	-0.452826401079798	0.65067375118371	0.987693774388687
Pank2	724.254985419975	-0.754544003319427	0.334291439633827	-2.25714425755542	0.0239990621857783	0.381294273391035
Mvb12a	74.9939374413829	0.337546161597355	0.572866164981898	0.589223421159847	0.555711407701696	0.978809625592555
Pex11g	80.5906294285832	0.438353254690183	0.564697065486919	0.776262675125124	0.437593906547005	0.953067169513758
Stox2	230.626104025766	-1.00143524862732	0.441061899045145	-2.27050953799303	0.0231766852509324	0.37851655108886
Mier3	345.95475234327	0.0367172039308773	0.373121520696294	0.0984054842571346	0.921610320011478	0.994784684384165
Fcho2	1623.87235801982	-0.616923067852582	0.327265272426154	-1.88508564712374	0.0594182755020295	0.563991195546666
Morn4	62.2119502143895	-0.455679455639106	0.576829343445199	-0.789972737720818	0.429543689875844	0.951242892805865
Myo1a	8.1294320163633	-0.00413209764613974	1.39451578118767	-0.00296310569007729	0.99763578717749	0.99973960867721
Tspyl5	5.32060395305662	-0.512335507318705	1.69979749096273	-0.301409732654993	0.76310207361564	0.989488177021846
Lrrc9	8.04572536796554	-0.62452336743874	1.49159440173149	-0.418695167207502	0.675438928094515	0.987693774388687
Nanos3	14.0149012326813	-1.44724870310007	1.10514516082541	-1.30955530042691	0.190346318398352	0.825544519351865
Rtl1	1002.07083086123	-0.297927264078935	0.362177055869967	-0.822601153911584	0.410734842256007	0.94119390695229
Mfsd7a	2.77929690468105	-1.10574896113497	2.31881434658078	-0.476859634220159	0.633462077564378	NA
Dbhos	23.9709979272067	-0.101772847857133	0.851316140477273	-0.119547654529463	0.904841487851678	0.993808150142651
Ppp4r3a	1420.54723718498	-0.0532931028466736	0.321286754683816	-0.165873949267284	0.868256148938106	0.993808150142651
Cdc45	510.487415682395	-0.39472694320717	0.341560098592059	-1.1556588279318	0.247820735153451	0.868748779907891
Usp19	200.965095615075	0.697611129335029	0.440863568196957	1.58237418480306	0.113564174385432	0.7189493693381
Calb2	7.33262079267659	-1.63163695829105	1.52539108000689	-1.06965156652396	0.28477617477973	0.88544436081224
Anxa2	49.1660604472265	0.884468198117467	0.635549648635761	1.39165870049023	0.164025774138613	0.794357040727165
Rabl3	167.85688419986	0.328921416437736	0.422848752773282	0.77787013507899	0.436645576066648	0.953067169513758
Rbck1	366.187240156203	-0.203053177048422	0.370503371318052	-0.548046773032235	0.583659786953994	0.979502931022703
Map2k4	927.351655822198	-0.373850240052108	0.342078098374425	-1.09287978923137	0.274446583132409	0.882983464117953
Mmadhc	386.40178207715	-0.220910236777735	0.383799226786113	-0.575588019360044	0.564893680916425	0.978809625592555
Slc6a16	7.62496773103927	-0.772009234674125	1.43785468797608	-0.53691742366595	0.591324655004486	0.980072429919545
Gpr137b-ps	2.75958925664491	0.0908898910484413	2.29410453687639	0.039618896866921	0.968396961745022	NA
Tle4	2771.87103916076	-0.112905469978249	0.356297560143965	-0.316885330151094	0.75133061367964	0.988318535331614
Ralgapb	1093.56082844252	-0.687587563992407	0.369226255393221	-1.86223908497551	0.0625693974684191	0.577704086613135
Mfap5	81.5264532664235	-2.08905157900651	0.583730184070814	-3.57879656734193	0.000345180019563483	0.0178691162157052
Slc25a14	17.9228494219336	-7.56434938818901	1.8213017971292	-4.15326520849658	3.27764495954858e-05	0.00240743880301084
Ctnnbip1	137.433221150358	-0.197926463481965	0.478509971878744	-0.413630802101905	0.679144511569168	0.987693774388687
Zgpat	94.6712596488811	-0.0609308009453265	0.515285330460887	-0.118246721463676	0.905872171230789	0.993808150142651
Slc35c2	119.956552979784	-0.0734172340724867	0.480482881084469	-0.152798854991006	0.878556900716777	0.993808150142651
Psma6	460.463535472652	0.293814404144151	0.348065876898802	0.844134468917147	0.398594268314293	0.938198021723261
Gm3772	3.17914042900594	-0.352690834651784	2.38579824586692	-0.147829279052734	0.882477501857938	NA
Ppwd1	239.087534806137	-0.355543406508838	0.411207476377372	-0.864632641510025	0.387240450820482	0.933756666304665
Lrig3	260.046360067432	0.392859974302651	0.457877945444148	0.858001522483401	0.390891622735965	0.935390751692659
Ikbkg	44.5416437702573	-8.85176662256467	2.59615012756141	-3.4095742494211	0.000650643642270828	0.0305280256100918
Sidt1	8.6741267357559	-0.0755906179919838	1.33918392103861	-0.0564452849264793	0.954987082281117	0.996548332040708
Trappc12	167.980949937415	-0.172144921945676	0.417906757627449	-0.411921843338887	0.68039670990413	0.987693774388687
Jmy	474.7915449453	-0.267017350857539	0.360966624689421	-0.739728641359248	0.459464665467751	0.958940820059773
Taf4b	544.611618210923	-0.255543063286457	0.378809188828301	-0.67459573532754	0.499932643224024	0.969251409059689
Slco2b1	12.3955878682488	-3.01645876038023	1.31252543996127	-2.29820974781963	0.0215498541710091	0.362932658061329
Trim46	7.31918802896985	2.73944581095285	1.59816308469857	1.71412156692978	0.0865064016640734	0.651421529224523
Mta3	699.343010363443	0.0344698953202743	0.367648543702991	0.0937577365956361	0.925301605048893	0.994784684384165
Gpm6b	2.67282519099902	-2.98425121000728	2.94334627330545	-1.01389742588999	0.310631699789471	NA
Zfp82	85.7941348807125	-1.1302239182603	0.528446128395161	-2.13876847142902	0.0324544240977932	0.441185189600718
Mfsd6	40.599974731927	1.12682436495137	0.726931643083302	1.55011048930531	0.121114998852643	0.740736260259782
Mmp16	19.5223163426622	-0.0640779831383806	1.03708625332611	-0.061786551439547	0.950732813421058	0.996221389990929
Med8	163.677720320505	0.222988388454343	0.428045460172471	0.520945575183755	0.602404685449549	0.980072429919545
Txnrd3	145.145312473476	0.187294741346068	0.433527874283663	0.432024680432701	0.665723475513354	0.987693774388687
Anxa7	610.19358704653	-0.372380070979939	0.36734732121623	-1.01370024898248	0.310725805237345	0.899593575061951
Naga	189.715213305997	0.397900665666582	0.408047694518421	0.975132738186858	0.329494421109706	0.910699425252227
Icosl	27.5764557930955	0.513465855383686	0.81861180767987	0.627239737524632	0.530502098846081	0.976838108170516
Fbxo17	307.652364609859	-0.0137128498067721	0.409919815684147	-0.033452517497564	0.973313730166298	0.998396791306656
Fbxo16	24.8466895986692	-0.777832546378377	0.843013532299958	-0.922680973170442	0.356173484141222	0.920003314665559
Tdrd12	511.886518270588	-0.940360437806452	0.385926572839567	-2.43663044730887	0.0148248212941988	0.285683266396037
Slc27a4	58.0486740226612	0.2873785008313	0.641199435231243	0.448188948774822	0.654016837722921	0.987693774388687
Uba52	208.665012432057	1.74388759803612	0.551314711738792	3.1631435927695	0.0015607532830594	0.0606532072244885
Jag1	239.739979349499	0.457500987829675	0.429325519740059	1.06562728464564	0.286592160196662	0.885981195349355
Mthfr	292.938469791225	0.166679202987974	0.409728828698168	0.406803698723286	0.684152169949958	0.987693774388687
Zbtb10	166.72935430016	0.157769897270536	0.428058332245609	0.368571022652144	0.712447497776563	0.987693774388687
Thsd4	442.546200455324	0.125308463348515	0.475480954026175	0.263540447387965	0.792134052515611	0.990203155974439
Hcrtr1	4.42508383931056	-0.198868313961316	1.83885934728172	-0.108147648299089	0.913878571893317	NA
Mpdz	57.602670822555	0.262284190771457	0.603933046246786	0.434293490646775	0.66407533014633	0.987693774388687
Nebl	67.5721007407052	0.713408407286632	0.579091714877918	1.2319437300826	0.217970104477954	0.850513993482105
Serbp1	2398.65384055557	-0.768315367582364	0.35598451406573	-2.15828311969913	0.0309058263309065	0.429710443603853
Arhgef1	160.455355235062	0.591841910831503	0.460518815825772	1.28516336465048	0.198735202762335	0.834874272369816
Snx27	516.199565560387	-0.454593062339198	0.359111970996993	-1.26588111523301	0.205555648457172	0.841291082450516
Slc4a7	717.414951765123	-0.443536004902747	0.353197070169642	-1.25577487007385	0.209197605217277	0.844067800154445
Tmem74b	4.96380606090617	0.47849546649564	1.82192918970516	0.26263120937926	0.792834842630748	0.990298360566754
B230354K17Rik	89.6996097392321	-0.0629062436075324	0.549061124901074	-0.114570565561105	0.90878551132096	0.993808150142651
Slc22a15	5.01798155067831	0.284464541514511	1.72342966848143	0.165057238317803	0.868898930163703	0.993808150142651
Gm3704	2.07579516329123	0.0437319607149232	2.78646078566817	0.0156944468552557	0.987478157220293	NA
Zscan21	214.166020416155	0.425042636362032	0.400129012875964	1.06226397657845	0.288115863248718	0.888072265476519
Gm5176	19.3477310254124	0.465857129077204	0.980910932572373	0.474922965590286	0.63484188169906	0.987693774388687
Mrpl41	32.8903436796225	0.0268732315424788	0.784386591297459	0.0342601873114986	0.972669672141419	0.998396791306656
Mcm5	1415.05956883559	0.369118041990902	0.314471934387762	1.17377101619427	0.240486756255178	0.864457040025584
Fbxo46	232.555303631446	-0.233694080839645	0.448867215495053	-0.520630762890324	0.602624014924958	0.980072429919545
Ppm1k	57.1032926160546	-0.921382353657439	0.633957681725063	-1.45338147989668	0.146117865664589	0.776472552048679
Rfx5	10.7942738782298	-0.948029021390415	1.22887265121592	-0.771462380949218	0.440432912171804	0.95425997295108
Yipf2	56.1796791390584	0.428942249733612	0.597393744981888	0.718022666518908	0.472743311013886	0.963637093606694
Crk	1168.4515057196	0.0331404372657223	0.324369952893481	0.102168640991865	0.918622818336114	0.994696790697325
Bmpr1b	37.4617981651439	0.266359307364889	0.742207516337604	0.35887444077531	0.71968902100388	0.987693774388687
Aurka	317.098275971007	-0.333327446884854	0.425815568512792	-0.782797698189	0.433745919488502	0.952306134258006
Cfap54	18.5149249362911	0.71917474418267	1.01907993527818	0.705709845995894	0.480368596683446	0.965208637513789
Lmnb2	196.968397589275	0.191174242029997	0.45906251667931	0.416444896030461	0.677084481656716	0.987693774388687
Tmem268	250.375551404042	0.265129768246997	0.393394534496126	0.67395386818626	0.500340643039067	0.969251409059689
[truncated: 13,210 more rows]
