# Supplementary material for: Transcription elongation can be sufficient, but is not necessary, to advance replication timing
Source: EMBO Rep. 2026 Mar 24;27(8):1964–99. doi: 10.1038/s44319-026-00735-2 (PMC13121604; doi:10.1038/s44319-026-00735-2)
Supplement: Supplementary file 5 — Source data Fig. 4 [file 44319_2026_735_MOESM5_ESM.zip › Fig4/4C/TRE_Ptn_D0025_129_DESeq.txt]

baseMean	log2FoldChange	lfcSE	stat	pvalue	padj
Zc3h14	565.871792589307	-0.198485309880019	0.229221021627935	-0.865912334175853	0.386538238636766	0.724288105676624
Troap	118.143205745063	0.301256026935466	0.308813407191785	0.975527680857374	0.329298577828312	0.677494804234351
Clca2	2.48248141549548	-0.793300660620393	1.30212481831846	-0.609235496828059	0.542368354968107	NA
1810013L24Rik	1000.56665546159	-0.258512406741302	0.211237863850445	-1.22379767542209	0.221028561473526	0.575589198792786
Srsf7	878.311245828914	0.143590247997957	0.303617026853829	0.47293213258124	0.636261599339489	0.867982599240922
Fignl2	4.23212831386901	0.525608569211026	1.11590929414779	0.471013703324723	0.63763094919089	NA
Sema6a	88.4376317257237	1.11758327127686	0.408574884106327	2.73532053670245	0.00623195580902349	0.132378972681791
Anapc15	40.1603382268155	0.749915022876997	0.440570227445107	1.70214639156576	0.0887279292207083	NA
Misp3	6.2327679600611	0.732272968811241	0.99396033400752	0.736722526802262	0.461291104833203	NA
Nmb	18.4508835285303	0.316229596204694	0.543425078192271	0.581919401395031	0.560620971493868	NA
Tcerg1	1425.06999871752	-0.267216249619929	0.194700973784422	-1.37244434080642	0.169925154626136	0.523454439264515
Zfp712	40.1946900761616	-0.699852782530859	0.404434463548702	-1.73044793559385	0.0835502757073214	NA
Fam129c	33.6265178118837	0.338027152222388	0.512627927713309	0.659400578759401	0.509638570578539	NA
Atp5g3	317.058178073452	0.456118185023346	0.257361625006383	1.77228514551085	0.0763472357764496	0.386890422647747
Pifo	2.18815404956825	0.473555292489704	1.81328155766947	0.26115927252817	0.793969684278688	NA
Vsx1	6.6659437951849	0.530933233092375	0.854011930884915	0.621692992675442	0.534143760175785	NA
Fyco1	211.56508874472	-0.355645494892598	0.216126113573542	-1.64554615364228	0.0998572329727046	0.427171992164624
Tlr3	4.69110310308401	-1.03384737932494	1.0787080169841	-0.95841262236598	0.337854732826564	NA
Trafd1	17.9084642472557	-0.560870292963722	0.474528808823937	-1.18195203859966	0.237224731901793	NA
Erfl	6.76274727376816	1.17280734075358	0.95276198486338	1.230955222171	0.218339612114892	NA
Krt80	4.13329331637218	0.752638235516483	1.44608830500381	0.520464921064763	0.602739571252411	NA
Armc8	321.98571230547	-0.0785240297967057	0.195365626362144	-0.401933703788546	0.687732817609225	0.893178820166185
Ppil4	421.181278278293	-0.0164430587544107	0.204208509393756	-0.0805209283551699	0.935822951856261	0.982343157591495
C530005A16Rik	40.8742896948171	0.239810907505139	0.40277596371786	0.595395279528457	0.551579280147609	NA
Katnbl1	483.090025225281	-0.203060296893857	0.228380858977373	-0.889130103998671	0.373933161712763	0.714975088106711
Spag9	418.789903406609	-0.570544940691934	0.166469724928706	-3.42731953774947	0.000609571315646637	0.0424402985560354
Gm5860	2.22650578935066	0.554384916672115	1.56187739072163	0.354947782691172	0.722628710669184	NA
Taz	59.8160675398739	0.225974017300367	0.368908212962977	0.612548079332258	0.540175197941736	0.821752470873529
Gfpt1	189.811701803145	-0.374734846504664	0.271883690222319	-1.37829101185968	0.168113457140194	0.520371809343746
Abcc5	2038.54505558636	0.0147455830046011	0.191231157828721	0.0771086844425643	0.938537084386099	0.983547179479778
Kcnmb4	20.6315250792806	0.0152929133118625	0.568377852947244	0.0269062442045607	0.978534513166707	NA
Gm4013	7.19967274241524	0.250476290765383	0.78351591065964	0.319682456166726	0.749209060392276	NA
Hpcal1	233.546211458935	-0.445039496007201	0.262495160599772	-1.69541981265611	0.089995810050472	0.41113402858477
Tbc1d31	482.452830421293	-0.342100139862219	0.227914583713874	-1.5010015343805	0.133355164706649	0.480238539168473
Cyp3a13	6.00643987733553	-0.166665848757408	0.975785917648203	-0.170801654075004	0.864379728423921	NA
Akap7	526.872629443285	-0.258180211795121	0.283941991182004	-0.90927097721742	0.363207106488608	0.706561495450714
Ablim1	164.812349398222	-0.112564637642261	0.391929823044379	-0.287206104317087	0.773954512566235	0.92969338121661
Ulk1	1366.20306170395	0.336440113526962	0.231331420684151	1.45436410035419	0.145845387471231	0.49532784829395
Golga3	204.909572281139	-0.172125514699194	0.248377045609412	-0.693000894172289	0.488308990359256	0.795873245016409
Mir1193	16.5659362102203	0.369483784510045	0.711924225524482	0.518993133346238	0.603765529701092	NA
Wdyhv1	279.457907948267	0.147477312907683	0.312553513705288	0.471846600472846	0.637036285753703	0.868440649032086
Traf1	18.461110970612	-0.288277634975637	0.542059257334204	-0.5318194110241	0.594851077348273	NA
Rxra	144.092058894825	-0.214973148182046	0.348632869327824	-0.616617557020717	0.537487011296004	0.819436200425676
Dapk3	105.0621549221	0.120980064272515	0.299037625465083	0.404564690093293	0.685797517818437	0.892354083315214
Ap3m2	34.0548459793221	1.00939592787958	0.498968429161519	2.02296552023502	0.0430767025058187	NA
Sirt2	25.7453228717745	-0.243358440213673	0.492044838903731	-0.494585901471647	0.620892456135061	NA
Inhbc	27.4718471323285	-1.04638881931806	0.640570652233826	-1.63352600633365	0.102358415710916	NA
Slit3	238.623013470053	-0.836666120281807	0.513864790980515	-1.62818339564645	0.103486004479338	0.434153881673845
Dcakd	378.123619436967	-0.174378373636958	0.237709042763932	-0.733579049452202	0.463205333470256	0.780922415157435
Vps35l	564.466235028077	0.0102566782708244	0.179603177905571	0.0571074431445584	0.954459607329631	0.988152961375368
Cyhr1	21.8849843245119	0.108842820223027	0.454705859291297	0.239369733199983	0.810818897295304	NA
Taf10	33.3883179246548	1.0335445647461	0.631076252479727	1.63774910034236	0.101474043430972	NA
Hagh	38.0592744645321	-0.0326670751175019	0.383180736070714	-0.0852523940855766	0.932060737698772	NA
Ogfod3	99.6905416784799	0.171162771589666	0.329083192769014	0.520120064927794	0.602979894249653	0.851724613929824
Syn1	341.690209801966	-0.201790044748113	0.220336335987359	-0.915827359313489	0.359757451245179	0.703843988996279
Sqor	2.71434741341957	-0.364105881374606	1.95708519919206	-0.186044982367103	0.852409486239062	NA
Fundc2	110.050041751518	-0.279548076732042	0.325875507706305	-0.857837027089452	0.39098246080639	0.728156519369605
Rab5if	195.674934221777	0.126331551779856	0.317262136733457	0.398192967747651	0.690487949227398	0.893904305976135
H1f5	180.678618377635	1.13099388794097	0.473123437777916	2.39048374617166	0.0168261939090855	0.210692281119709
Pop4	86.2193989533285	0.320093798521283	0.290290884564337	1.10266568997395	0.270172371713955	0.622946039699466
Carnmt1	807.801787886889	-0.269524115465124	0.190316914334067	-1.41618582041543	0.156721106332142	0.506143324248478
Iqcm	74.3837299341614	0.716937249398907	1.26374166670566	0.567313137081119	0.570501453178018	0.835209633939086
Clcc1	186.921181860133	-0.277615606288449	0.212873597574968	-1.30413357716042	0.192188042291541	0.549713526016482
Ilf3	946.017821455247	0.184270948102919	0.155024493384876	1.18865699270781	0.234574670843057	0.590152772312149
Tpd52l2	503.304965595525	-0.168402479660128	0.185579951976435	-0.907438965613656	0.364174711661663	0.70700962409482
Arhgap25	6.043993268963	0.000189269652614588	1.01828312357841	0.000185871343865018	0.999851696125288	NA
Banf1	78.3749325678752	0.538306315679711	0.294511058234844	1.82779661621556	0.067580081264348	0.37031864638333
Tbc1d23	435.761744705446	-0.473101865952282	0.167066848073734	-2.83181176521318	0.00462850873571993	0.118273170034035
4930473A02Rik	26.4711281077502	-0.148979455266532	0.660300970323292	-0.225623559501343	0.821494215460611	NA
Pard3	6176.37595028163	-0.163280101666952	0.247398332199744	-0.659988691981654	0.509261086037311	0.804654057142957
Rorc	8.29987709256673	0.831514920330291	0.846971398607459	0.981750885209841	0.326222589985674	NA
1700123J17Rik	163.722096232775	0.0801602151060311	0.345738060609236	0.231852446227003	0.816652620520879	0.944502368538129
Evi5l	43.1054682769583	-0.0127696992470952	0.399917640992904	-0.0319308225948497	0.974527218290262	0.992691765538039
Pex5l	19.3152998012305	-0.391098943138085	0.749735510389966	-0.521649218581976	0.601914587712029	NA
Mtmr1	97.3209897291623	-0.330362580235967	0.309315600023127	-1.06804370749896	0.285500796535112	0.637388198339136
Mtor	481.766019631375	-0.0261800672350156	0.213870361064934	-0.12241091801901	0.902573592209944	0.973384808883332
Zfp758	32.3395164227883	-0.0281524647486426	0.441734113987827	-0.0637316970937372	0.949183865411143	NA
Plekhh2	154.313162652103	-0.289996249134134	0.245068319381132	-1.183328183204	0.236679107425813	0.592077007867434
Adgrl3	210.696554465546	-0.367032202488627	0.310571252397855	-1.18179709053832	0.237286222536205	0.592783678140368
Golga5	137.863607605539	-0.392535503963808	0.240710290651334	-1.63073835730767	0.102945539295276	0.433332883370216
Plekhb1	75.4195949859183	0.258202062803737	0.469480318461857	0.549974200515318	0.582337069251707	0.84208784362737
Nufip1	798.279954774768	-0.0542727497324063	0.217000748511533	-0.250103974777404	0.802506942216584	0.93973024994722
Smap1	299.443775182032	-0.255065140400022	0.287616873486135	-0.886822589052024	0.375174423917854	0.715982849543578
Acox2	7.6045587779299	0.178686137095641	1.06073749648275	0.1684546249078	0.866225637565547	NA
Hars2	126.050075069713	-0.078288709639564	0.287279139112727	-0.272517906734759	0.785223824539924	0.933254639557099
Gpa33	596.472625221456	-0.135809769473073	0.260461098850911	-0.52142055021741	0.602073838794573	0.850820038702494
Sdhb	244.255383652411	0.364640598416781	0.257190245450812	1.41778549096069	0.15625340142422	0.505652637549313
Gmpr	22.3648561228665	-0.698644243689708	0.431931420663611	-1.61748881944343	0.105772807159423	NA
Krt90	1.92506542405035	4.09255399569757	2.98812916597737	1.36960411293297	0.170810515025275	NA
Me1	374.406648485212	-0.0429787112328229	0.184802811621115	-0.232565245386734	0.81609901750579	0.944439613582102
Klk11	7.30364879470254	0.683549770838177	0.873657554378034	0.782400114796469	0.433979466367888	NA
Magt1	710.012223692862	-0.06640017835632	0.235860819983819	-0.28152271479797	0.778309508395775	0.931373490679612
Mcam	74.4508043760478	0.322291476844596	0.326424201345171	0.987339405339603	0.323476278996229	0.673979963479409
Pbld1	7.89726877559097	0.386376017449282	0.754305495192613	0.512227499218496	0.60849179938874	NA
Tab2	786.082987836931	-0.0355600606597128	0.161264341812179	-0.220507895670629	0.825475623852236	0.94622139382891
Mettl27	195.917812658616	0.0907708334799604	0.348614514724193	0.260375944334314	0.794573796820534	0.936719636791618
Trmt1	463.742490449819	0.624602858062936	0.255809881071596	2.44166822425488	0.0146195752814731	0.200079777761918
Vps37c	236.34105400924	-0.283581833067297	0.244458070891076	-1.16004283284086	0.246031367454167	0.599966847334932
Sec23a	480.549179203678	-0.196616089947861	0.162079380903992	-1.21308514908709	0.225097267296196	0.580288313437578
Rara	229.297499517745	0.112163526841772	0.34577845513628	0.324379744242784	0.745650553140312	0.91872409779073
Med1	852.476494292178	-0.469581182714567	0.145757163081183	-3.22166796326175	0.00127446736833467	0.0605484633280855
Ap5b1	10.3909137589647	-0.6998957096921	0.771911917433997	-0.906704112068519	0.364563288322729	NA
Bag5	27.1964931409705	0.896328359521126	0.509151918826859	1.76043402053038	0.0783342453141007	NA
Pdcd2l	231.380075683141	0.227999626899284	0.221094215375073	1.0312328909759	0.302431620077555	0.652961490856713
Ctcf	976.079608984622	0.204343470151757	0.205068271023826	0.996465563061263	0.319023991147729	0.670461853639697
Mnd1	233.462648294026	-0.269544335659505	0.369760583543386	-0.728969900135065	0.466020074798502	0.782781709405879
Tktl1	4.27255744794881	0.289519347863428	1.01019099012761	0.286598624114492	0.774419668056012	NA
Lix1	8.65156882047121	-0.191892982556309	0.780589033771707	-0.245830999737603	0.805813058959693	NA
Ctnnbl1	17.2952327913194	0.308502209128813	0.530252501130942	0.581802459150742	0.560699747444106	NA
Snph	4.64919814911511	1.70374051741387	1.45858600750966	1.16807682827204	0.242775776132299	NA
Ppm1m	35.3324574220514	-0.207270883157544	0.40402535734555	-0.513014540768717	0.607941149324107	NA
Prkar1a	427.274453651496	0.0072464572369275	0.21385042037868	0.0338856347539353	0.972968348416141	0.992691765538039
Slc27a3	23.1187406763388	0.434075903508333	0.535850021288418	0.810069770016291	0.417900077411049	NA
Impdh2	186.578342803005	0.541053918110919	0.245647760368667	2.20255994721428	0.0276257795442277	0.258151038559979
Tiprl	307.075902438681	-0.204210863787718	0.259354009835335	-0.787382712599556	0.431057863518286	0.760481074154655
Uaca	356.199506606508	-0.196082006090759	0.176537314826614	-1.11071138859986	0.266692598551292	0.62028140568405
Smim31	21.5282292451909	0.190714841549559	0.51877954571808	0.36762212990795	0.713155011369945	NA
Calca	79.7064547562333	-0.24027370125278	0.383020726311467	-0.627312531012729	0.53045439092355	0.815779949432085
Phf3	24.8876297879846	-0.18095072882133	0.495620143737524	-0.365099625404169	0.71503704052047	NA
9330020H09Rik	39.9461955137983	1.40671354250666	0.555898943050499	2.5305202682835	0.0113893504430424	NA
Ube2q2	467.441763117022	-0.512325568070412	0.273473247334537	-1.87340287601767	0.0610127731753087	0.355162286792309
Rfx3	607.706957222746	-0.67689344340016	0.267054630198459	-2.53466282497006	0.0112555604999848	0.177030983601978
Bri3	196.493970426142	0.274271353199842	0.24287014388354	1.12929217570423	0.258774600470535	0.61223993137673
Fbxo27	38.062813714104	0.116487047494009	0.355218575081445	0.327930619808665	0.742964121492963	NA
Eps15l1	1958.1931278287	0.101855771447136	0.16227180262886	0.627686201774042	0.530209526175637	0.815779949432085
Tmprss15	6.47397955764979	0.659677897067358	1.44500700820674	0.456522282120983	0.648014451570424	NA
Max	698.549694264864	0.0275949551558402	0.207334830250882	0.133093678097643	0.894119294814879	0.97089233620538
Ttc8	38.4950792951533	-0.963008074514409	0.456215458685123	-2.11086243611721	0.0347841376406272	NA
Vti1b	192.317867346668	0.126769337947572	0.207636953372414	0.610533606319109	0.541508388612151	0.822415570831081
Cpsf3	323.822449872593	0.334927360826206	0.227764807716437	1.47049653624797	0.141427323103568	0.490022978860109
Nlgn1	25.8369390656096	0.598637753945056	1.0472354529028	0.571636256474809	0.567568427251369	NA
Casq2	82.6417128662736	0.271008926785437	0.485694481777076	0.557982305654082	0.576856466895043	0.840154381875159
Pidd1	123.953150469604	0.568739231012867	0.275039759503173	2.06784368936414	0.0386547239220182	0.295571430141863
Asb4	3.72057144748859	1.97800576208178	1.44866616254251	1.36539791790971	0.172128017947216	NA
Orc4	1092.56100406983	-0.55331472732806	0.306855943974602	-1.80317421967181	0.0713608579060646	0.378663161212058
Mapkbp1	63.8227574268724	-0.396914406289709	0.30252547361116	-1.31200325563284	0.189519036079345	0.547094648443135
Mospd1	91.5701966913618	-0.623006283391098	0.349380919366567	-1.78317203046067	0.0745583039460808	0.385322537548835
Dclk1	39.1259380087456	-0.209448007923003	0.724106697850602	-0.289250201033517	0.772389917976748	NA
Gpcpd1	435.674426689731	-0.231357741708691	0.292857829346698	-0.790000193011059	0.429527655607366	0.759379950933558
Sinhcaf	767.891175236488	0.140088628394207	0.195725383624415	0.715740727135469	0.474151457860045	0.786821307594827
Acbd5	217.258894530448	-0.366289905333393	0.262137730633908	-1.39731851819889	0.162317809567768	0.513347437237366
Myo7a	6.71010531901352	0.551570816953218	1.02224846112046	0.539566297168746	0.589496164535934	NA
4930548K13Rik	2.85010536857593	0.557086633061779	1.64981647699686	0.337665819701253	0.735615035283364	NA
Luc7l2	1552.35361990893	-0.277370803817498	0.238593090797365	-1.16252655469	0.245021644644038	0.598720234420123
Dnah8	398.20287729603	-0.0737524148323983	0.36925597138967	-0.199732490594088	0.841689801913605	0.951630456199801
Evc	55.16652262807	-0.773322250075174	0.58729312480241	-1.31675685857101	0.187920137972181	0.544667003197549
Shroom2	399.099321690483	-0.255519483135716	0.28105329821017	-0.909149562602322	0.363271183665713	0.706561495450714
1500009C09Rik	6.03566018251398	0.812827330982506	0.966203273687638	0.841259135751266	0.40020277809528	NA
Kmt2e	394.802131699963	-0.172981277201198	0.219625363885441	-0.78761976367824	0.430919150776872	0.760481074154655
Setd5	1232.53548978373	-0.156341721088814	0.288239240677203	-0.542402626101489	0.587541170968565	0.842915120251985
Pcyox1	87.9756040242809	0.145516494493677	0.360624791188366	0.403512176781183	0.686571478671171	0.892852636898397
Arpp21	13.0895392666365	0.128403045691053	1.06228725819427	0.120874127690583	0.903790735001447	NA
Smim4	97.6734506480296	0.360331224324913	0.290255106088291	1.24142940732731	0.214447161195657	0.569869237372919
Smc6	627.019572666238	-0.180924063714634	0.288546454893329	-0.627018840974908	0.530646884958195	0.815779949432085
Nsmf	2.37089709569086	-0.431677447065704	1.56841348460798	-0.275231915118099	0.783138068746579	NA
Hmbs	167.060452588425	0.545470018608581	0.247419932385223	2.20463247786887	0.0274798948007808	0.25791874048435
Slc35b1	123.202691739984	0.167665024435937	0.287619365430247	0.582940665991417	0.559933243649033	0.830670235614842
Synj2	97.9061607891516	-0.0477424912535041	0.415355155905251	-0.114943779015939	0.908489684399571	0.974481786778494
Suds3	282.838204776875	0.0465466113520654	0.327927255846799	0.141941880469402	0.887125913371577	0.968470148355199
Ptk2b	131.899691902724	-0.244557194240295	0.296724007261844	-0.824190790954387	0.409831158796257	0.743796330508961
Gfm2	511.45987553162	-0.26563763184391	0.173484891058666	-1.53118597373464	0.125723436337362	0.468411579931345
Rlim	1404.92254594011	-0.387674206192446	0.315345813416816	-1.22936214688231	0.218936055949027	0.574188658926602
Ddt	128.60309267581	0.510084066156392	0.469682596060727	1.08601866544453	0.277470734311398	0.628445796520175
Epha3	17.4231557960798	0.405304177268242	1.03664365646846	0.390977338007347	0.695813986921868	NA
Gatad2a	2603.71058668602	0.298360306516293	0.152654535968363	1.95448045237338	0.0506444244004444	0.326790886258878
Shc1	181.473565179054	0.254513222025066	0.211706943388689	1.20219591266681	0.229287632551176	0.584953733994725
Anks1b	118.79302130831	0.401892237628788	0.876484876079783	0.458527293050754	0.64657365870754	0.872671067520361
Cdk6	2259.80321308186	-0.0892599886854994	0.178112723936719	-0.501143246325356	0.616270312878037	0.858497568325571
Kdm1a	1275.48015917608	-0.140336775911274	0.159503329880331	-0.879836026097783	0.378948145207084	0.717001531931797
Scaf4	1029.5502419559	-0.295648167748401	0.180108982733859	-1.6414959612829	0.100694504758553	0.429112842780944
Plcxd2	38.3694904625524	-1.33153443990948	0.333684643322767	-3.99039771998591	6.59625902862133e-05	NA
Morc2a	745.945130154503	-0.530060512492029	0.206369887596806	-2.56849736492386	0.0102140488704738	0.170046834987685
Atp6v1c2	15.4180692291753	-0.312421572685616	0.517467993645879	-0.603750524712484	0.546009517395338	NA
Map1a	30.8204291749908	1.50040806314424	0.420588790871593	3.56739907412872	0.00036054217483302	NA
Runx2	14.8904642950427	1.6403873970149	1.13223897199537	1.44879962409703	0.147393548805537	NA
Gja3	3.48361287930919	0.0912312809570978	1.12801349215728	0.0808778277843303	0.935539113054288	NA
Ackr3	41.8524864677588	0.840928735482862	0.631682873013635	1.33125144183656	0.183106290013789	NA
Socs1	8.09613828243982	0.684438737921358	0.847633086046498	0.807470530809143	0.419395446055646	NA
Sort1	81.64490442075	-0.560343805233869	0.488803617050265	-1.14635773076992	0.251647164780749	0.605819583867061
Rangrf	15.2821375900722	-0.0525588259611889	0.552829858187004	-0.0950723358784466	0.924257371293797	NA
Phyhd1	83.7383411221818	-0.141726883234955	0.406373502570386	-0.348760148824927	0.72726938370049	0.910655429501979
Slc4a9	17.9749614675434	0.276552489650849	0.64443295080384	0.429140827305445	0.667820742165048	NA
Specc1	236.343394522109	-0.608477306738563	0.41183388174483	-1.47748238722032	0.139546376093065	0.487621645264896
Gtf2a2	239.557233393107	-0.201692964704561	0.301479191381649	-0.669011230195434	0.503488314234524	0.802317710788402
Deaf1	634.558009515829	-0.0467177246337674	0.161177816142286	-0.289852076122719	0.77192940610598	0.929177866933883
Mtarc1	5.5003103179233	1.30389200228706	1.0533456356274	1.23785769664335	0.215768830456015	NA
Set	1250.5510721894	0.47458917723294	0.17021330120324	2.7882026485478	0.00530013782296844	0.122119242693239
Glra3	22.2161063227325	1.03012356553061	1.53955682210258	0.669103959491259	0.503429164383872	NA
Dnhd1	20.2911314380198	-0.839818709224268	0.511863623727456	-1.64070793526721	0.100858056923808	NA
Pgpep1l	18.2574124353131	-0.924961020151711	0.541989024843395	-1.70660470554542	0.0878955499744563	NA
Notch3	54.4491633823562	-0.311658491954754	0.428825670512621	-0.726772004069148	0.467365635844121	0.783407938718788
Gtsf1l	96.4580145434799	0.322874524681329	0.397797114572145	0.81165627616128	0.416988889928564	0.749136142616985
Rnf212	3.99162451427277	-0.221847526057472	1.31405413883724	-0.168826777756491	0.865932895045314	NA
Tceal8	151.330365067941	1.31721190550841	0.264805100586775	4.97426938752174	6.54941795206331e-07	0.000699186752038048
Gm5087	10.8085781011457	1.16076678153799	1.02057061400013	1.13737037458717	0.255383486513528	NA
Slco6b1	6.14029517349064	-0.759440032862256	1.06405314679681	-0.713723778881204	0.475397999553121	NA
Ranbp3	661.632738781608	0.191616286881585	0.226966871269532	0.844247822643831	0.398530936198691	0.734949181381386
Parp6	78.3080379255344	-0.387533161894063	0.364866326380405	-1.06212367071119	0.288179545480873	0.639747937379904
Gng10	8.37078568724199	-0.391169079751956	0.818146380511717	-0.478116250428555	0.632567466492268	NA
Mrps18b	97.0613515655386	0.712169033471311	0.303996008450083	2.34269205409074	0.0191451777110897	0.221874403912389
D16Ertd472e	207.693902439116	0.282734148589486	0.387435609220011	0.729757776159733	0.465538258181295	0.782549510651656
2310039H08Rik	26.8828541424134	-0.154456397738323	0.588830133054893	-0.262310620784626	0.793081974435606	NA
Rps10	1008.10104588004	0.626986828224542	0.35196435625351	1.78139296518123	0.0748482766704985	0.385538925526539
Arih1	1573.17044800769	-0.379677035998193	0.204252351163949	-1.8588624994257	0.0630466307718883	0.360137947952618
Dancr	54.6342464978842	0.976067743568686	0.755933484612363	1.29120850370745	0.196631387183574	0.55224623445185
9530026P05Rik	50.1845812716997	-0.118752539803927	0.568193150641394	-0.209000301516968	0.834448003238291	0.948801942616983
Itgal	19.9906523648853	-0.35723861036684	0.607367977646613	-0.588174917866172	0.556414891082714	NA
Sirt6	118.633032950705	0.806204163894891	0.287628303251398	2.80293752312072	0.0050639478077292	0.122066555088491
Rgs12	110.262802088498	-0.420327397897114	0.402829069276402	-1.04343859456852	0.296745206492778	0.647101212887566
Hfe	3.85372880629416	0.367734138053106	1.06324034676239	0.345861722773099	0.729446636166869	NA
Tdrd7	13.9632871796299	-0.258631833325903	0.752689078099447	-0.343610450651088	0.731139264285059	NA
Ak2	405.193165298024	0.141233409671467	0.284051281166937	0.497210958145493	0.619040294718595	0.860479022481673
Znhit1	44.2389032099992	0.832627923781504	0.378318820018193	2.20086308088364	0.0277457182476549	0.25841399363034
Prx	154.290422247087	0.366132588013013	0.341065486301455	1.07349644780358	0.283048431597072	0.634218593932991
Zxdb	4.71888932598624	-1.52298258101564	1.10373400523227	-1.379845663716	0.167634169503675	NA
Alas2	375.758101283068	-0.149490352180092	0.389996244291912	-0.38331228663884	0.701488230290549	0.899663186767242
Fiz1	255.868367693533	0.879059188749869	0.285243536643314	3.08178477624578	0.00205763551704023	0.0750897205469908
Serpinh1	58.4553938652631	0.234848083105622	0.666487822222731	0.352366652885578	0.7245633074115	0.909894687963625
Myh3	7.84446730122293	0.181351492591594	0.909323496221523	0.199435617077043	0.841922001648166	NA
Grm5	48.4089701326739	0.323307184428889	0.671447839860058	0.481507520370119	0.630155836121752	0.864686842824592
Vill	19.826951101261	0.407178241649234	0.635286262858711	0.640936638259707	0.521563850443134	NA
1700123O12Rik	30.5498664712738	0.560149185772374	0.609339914025837	0.919272105566718	0.357953264274326	NA
Wnk1	922.367081641617	-0.295392877677263	0.221226750572962	-1.3352493625306	0.181794745780248	0.53595701670961
Tex14	544.258362018339	-0.447335971207354	0.331871505433813	-1.34791919126232	0.177684374798246	0.530019085085858
Zbtb37	124.35458808434	-0.197674540033163	0.281229747827431	-0.702893422762874	0.48212217036166	0.79174225665158
Egfem1	40.11794979368	1.3081958640728	1.31931464937253	0.991572302100176	0.32140620622774	NA
Eya1	857.432301890119	0.0325574104944997	0.289392248341086	0.112502704136451	0.910424825765473	0.975086859616039
Adgrg2	30.590614836437	0.423869777448023	0.431522119585626	0.982266628313397	0.325968510582785	NA
Nkain3	77.1435252078623	-0.115467704937542	0.588041603699225	-0.196359754498938	0.844328594268755	0.952851248206998
Cd2bp2	335.217043010326	0.685512661817461	0.241327085275257	2.84059562164589	0.00450293709767728	0.116301665684095
Sapcd2	40.0359511537654	0.212856671502186	0.377385779269914	0.56402939165852	0.572734129522245	NA
Kcng2	7.9932054630905	1.82640687431253	1.1844254586058	1.54201926431269	0.123068912340846	NA
Tecr	1402.70059372298	0.330637360052152	0.263625902118729	1.25419147889058	0.209772416318838	0.565816349233331
Tfg	265.420119459602	-0.295738523957029	0.24724066581856	-1.19615647764862	0.231635501313634	0.587062489216932
Gm12530	10.8214425128067	0.59981659334906	0.726081471829595	0.826100949577504	0.408746829069662	NA
Trpm3	113.490656940717	1.00943191750677	0.464258849800741	2.17428686160752	0.029683598494994	0.264809669767783
Trpc4	10.3651185841051	1.41402451593492	1.17335674978825	1.20511047998838	0.228160654595415	NA
Mtarc2	283.221582165738	0.403284965512284	0.355362889531772	1.13485391241515	0.256436532956861	0.610425873337265
Itih5	7.63686127701751	-0.23559982260294	0.879070223527396	-0.26801024115862	0.78869143572163	NA
Adcy4	2.68225725616181	0.546385978847396	1.60012298079363	0.341464990757397	0.732753556114922	NA
Mical1	131.84359027318	0.459570897592805	0.288873945958935	1.59090462820117	0.111631040837572	0.448766125676735
Zc3hav1l	104.741135533458	-0.192356785224572	0.297924405965554	-0.645656352325872	0.518501933623695	0.809411800221185
Gbp5	1.75532628099335	-0.79113188911865	1.79795912511092	-0.440016615544495	0.659925073228674	NA
Wnk2	72.4209837402944	-0.48051506901032	0.422913821620016	-1.13620091008059	0.255872489747087	0.609498160198657
Sec22a	348.912404585215	-0.755562379869705	0.277954835646562	-2.71829190563338	0.00656199179700998	0.135825018680341
Ahsa2	99.1196499267188	-0.104003389286104	0.353456394923271	-0.294246732496328	0.768569373001905	0.927041834042446
Tfeb	573.315980804807	0.0261325013485319	0.284527033516234	0.0918454075367884	0.926820866504232	0.97909784336148
Tgm1	68.7084329399897	1.15887932586566	0.374376198467336	3.09549413293371	0.00196485260091113	0.0740325638806046
D7Ertd443e	8.11316711346362	0.351072721423345	1.10233196636389	0.318481847697278	0.750119461835567	NA
Tlcd2	8.63532551104228	0.499197836686148	0.771660678771252	0.646913663504329	0.517687822243235	NA
Cbwd1	343.931207164866	-0.196509101758482	0.238692917512079	-0.823271606911159	0.410353556122099	0.743914022975225
Lrch2	338.23906479716	-0.0611660642290507	0.269570123946891	-0.226902237286136	0.820499762323112	0.944751708687972
Zdhhc6	218.842240320338	-0.395492268201719	0.205472054474084	-1.92479833432338	0.0542545924759225	0.335875080224655
Cbx3	591.426827240462	-0.0386282436460633	0.223589955205094	-0.172763770226755	0.86283711593322	0.959359736267853
Fndc4	1.87600838079256	-0.647017431257609	2.00697923934805	-0.322383719060186	0.747162016691884	NA
Slc25a28	238.558477671237	0.142046142500461	0.280199506413207	0.506946440837006	0.61219239904476	0.856833798576853
Gbp4	4.20855250551314	1.2339405311508	1.09903457196026	1.12274951364807	0.261543892711221	NA
Cdkl3	93.0667911499156	-0.0723623816425712	0.287724270550764	-0.251499053256976	0.801428294067697	0.939505074906627
Etfrf1	101.371171564866	0.250570508800564	0.368570889896197	0.679843459344099	0.496603585505286	0.799544037841976
Gm10549	2.53704814501352	0.0942902533157284	1.27825464735178	0.0737648429529078	0.941197502042471	NA
Atn1	20.6065744472988	0.283215633827714	0.560231321904282	0.505533380149179	0.613184259565577	NA
Zfp111	323.20428905458	-0.260788790380315	0.320836597600791	-0.812839907699084	0.416309851506707	0.748485227035262
Sema3b	34.7571550846441	0.627410665042755	0.389763580263779	1.60972111508762	0.107458753200571	NA
Rbm43	16.3955428495065	0.358670636350247	0.518501303064416	0.691744908316437	0.48909753938596	NA
S100a3	2.26481834205634	-0.301884857970298	1.68573973164086	-0.179081534535851	0.857873680925391	NA
Kif18b	439.010888194461	-0.0431614180899528	0.254388957661824	-0.169667026771383	0.865272006866366	0.960435933684385
Hsh2d	9.47650994371256	0.778719695741773	0.888691289969179	0.876254448008351	0.380891722647115	NA
Sgsm2	96.175997664089	-0.315962701408859	0.335176724012811	-0.942674949579082	0.345847190338028	0.691694380676055
Sem1	585.647789068907	-0.197123533529506	0.230503506826433	-0.855186700816393	0.392447797494313	0.729048421949993
Gjb5	47.8697751876325	0.693125937579596	0.513577144886155	1.34960432815452	0.177142935108912	0.529390146353478
Rnps1	493.769594228332	0.34110180680324	0.206335402469365	1.65314242113097	0.0983018815722147	0.42429671075734
Gpr83	3.8611458618383	1.51644846963259	1.3984999269948	1.08433932698963	0.278214374395093	NA
Rab23	248.691823806566	-0.0704041615881073	0.223087892601189	-0.31558934358651	0.75231422721155	0.92032532404489
Ext2	417.530124309205	-0.129756242907317	0.170339403323124	-0.761751188368182	0.446208517910224	0.76930736955862
Scin	6.48642192993312	0.232652899464651	1.1905350965253	0.195418766018468	0.845065126655248	NA
Clec11a	11.9829967182	1.03703025211374	0.765999016962683	1.35382713182288	0.175791535451804	NA
Map7d2	77.1155760658209	-1.17191065180975	0.309715207493012	-3.78383309394386	0.000154431406644405	0.0231840149224914
Ola1	539.734826774759	-0.38291488289931	0.181556679123867	-2.10906525029612	0.0349389498283031	0.284727251866273
Lrrc46	5.11683054818233	0.106123629837748	0.887018116054334	0.119640882093605	0.904767633075343	NA
Tmigd3	3.09934859370421	1.53294173137308	1.68769252082945	0.908306289477235	0.363716420484536	NA
Dpep2	3.07282425452884	0.850892058300404	1.37484684944258	0.618899522259801	0.535982553258757	NA
Slc25a51	127.936739016999	0.62111474345447	0.297906829178279	2.08492952366248	0.0370756982851032	0.290794538059814
6720489N17Rik	90.8016698853792	-0.263308628759748	0.395324907510204	-0.666056258428269	0.505375141819511	0.803477545036549
Zfp703	6.98530103121226	0.856709374057208	0.831727868273989	1.03003567240696	0.302993260274515	NA
Slc35g2	7.09482405783476	0.00870224255279039	0.806859260805686	0.0107853289607171	0.991394719371857	NA
Clasp2	1408.65024765433	-0.406024224999026	0.208236386329183	-1.94982362187738	0.0511971450635264	0.329010983660528
Pak6	15.1526481119817	1.16832088185386	0.565948970843404	2.06435728668748	0.038983853136049	NA
Smim19	117.987861070598	-0.671345248663736	0.457431875336397	-1.46763984947491	0.142202077541477	0.490232350562794
Heph	9.88413223477598	0.653345096538474	0.844337329390576	0.773796294201565	0.439051264329464	NA
Sh3d19	711.259941860573	-0.389552749536875	0.205130993082673	-1.8990438435594	0.0575587116274532	0.346320872751827
Dab2	17.5335003493201	1.0246508821421	0.830383156951274	1.23394950097986	0.217221722278414	NA
Arhgap44	1166.73638593995	-0.601859288301814	0.267638122684912	-2.24878011497031	0.0245264891132721	0.24698632766118
Ppp1r32	3.55455909208654	0.0182771882076752	1.06471359162543	0.0171662955666533	0.986303950467027	NA
Tead3	43.9652510199535	0.331438889593057	0.486437994040848	0.681358967953529	0.495644379401243	0.799042767261933
Gps1	100.822386080017	0.503291661434501	0.315268053551659	1.59639283385886	0.110401115084073	0.445499333778989
Cdh16	24.0837052969592	0.273432377948883	0.641031569531647	0.426550564660425	0.669706711127185	NA
Shmt2	282.276601412257	0.107774239487306	0.362023297229762	0.297699734553012	0.765932346043052	0.926062016493316
Ncor1	2853.35803383783	-0.356546494142944	0.133174240442876	-2.67729324347738	0.00742196445420591	0.146127529663956
Dhrs3	14.354589097274	-0.293087825653868	0.787754468211083	-0.372054793061909	0.709852053921245	NA
Rs1	12.0858804957586	0.290233764213417	0.71791163424094	0.404275053322246	0.686010468064616	NA
Rps7	823.812137318506	0.550352761564633	0.338107673897964	1.62774407105212	0.103579164087299	0.434153881673845
D030068K23Rik	148.108038775777	-0.395984323922846	0.538569718986065	-0.735251741721281	0.46218619251418	0.780628061430127
4930547E08Rik	2.56074417235487	-0.0674060295226604	1.23591599613445	-0.0545393293180805	0.956505474938184	NA
Mpig6b	3.25567225045154	0.671448165787551	1.18830976195679	0.565044727632192	0.572043341907342	NA
Lgi1	14.8416296404047	-2.1551097583186	0.806661315502885	-2.67164139013543	0.00754812659579245	NA
Cep131	62.4808983067475	-0.387204593515937	0.349812823992269	-1.10689079118636	0.268341147803038	0.622475709015222
Masp1	9.81037011154904	0.686010812392079	0.871624645945965	0.787048433729818	0.431253514046845	NA
Mapkapk2	163.292536680831	0.275824908217894	0.221208114854194	1.2469023046451	0.212433321606986	0.568030693683094
Ppp2r5c	1862.51485648919	-0.13187215615779	0.184059449744478	-0.716465013564162	0.473704263231648	0.786520850200295
Tbc1d21	1.85025973743291	2.54529031749813	1.90760205017044	1.33428789158133	0.182109524332912	NA
Commd4	54.0822852582588	0.790356885449218	0.410475386634342	1.92546718069914	0.0541709379917888	0.335789917564585
Utp23	110.593664587545	0.0447043333374167	0.228807364092988	0.195379783839687	0.84509564179044	0.953046313484366
Ppcs	36.4348459548085	0.465999526810324	0.450250357167547	1.03497869439094	0.300678861246872	NA
Mrpl19	148.783965733656	0.217885466729697	0.296333118585909	0.735272074108485	0.462173812063701	0.780628061430127
Hormad1	37.2856443888686	-0.800769709104764	0.421402484461871	-1.90024914097823	0.0574004321929824	NA
Tctn2	66.3405704576401	0.458745051486404	0.298286102251125	1.53793639068102	0.124064168436259	0.465992388716021
Tppp3	3.91074774314302	0.341185854496658	1.14803015602818	0.29719241494235	0.766319612414527	NA
Ooep	86.337080729917	0.163839824719839	0.334248838854577	0.490173205331975	0.624011339658126	0.861983875289512
U2surp	1515.5237261517	-0.272633179749075	0.23602206350324	-1.15511734666845	0.248042375564765	0.601555865937242
Plekhj1	45.9081952818496	0.776010997044019	0.378893464783006	2.04809813093093	0.0405503850278529	0.301197445423103
Cux1	1838.07854070608	-0.212934916121823	0.173831144747635	-1.22495261957204	0.220593072842252	0.575589198792786
Gm45927	7.37862781159517	-0.0936384351968956	0.826891610238515	-0.113241486595669	0.909839105638933	NA
Mpv17	242.348178058389	-0.171816874300692	0.259804430233766	-0.661331579858337	0.508399693418936	0.804198922352509
Ankrd23	22.6352205550539	-0.304053600274253	0.53508541918561	-0.56823376113858	0.569876249774711	NA
Hsf3	6.94097172315452	-0.196570275137494	0.84093200767837	-0.233752875788592	0.815176835728087	NA
Radil	75.0027059626177	-0.0749903182175819	0.395572320731856	-0.189574230266771	0.849642782263389	0.955215866975861
Gm10653	5.85977864521995	0.130965640960559	1.06325945648801	0.123173737286235	0.90196952179174	NA
Nanog	844.894519362921	0.452048273312104	0.368414432706159	1.22701021779092	0.219818750550115	0.574819898529343
Nit1	32.5869984475421	0.408474803723933	0.402784771849567	1.01412673038317	0.31052228465895	NA
Rnf25	77.8771504870852	0.526830511394658	0.318447697910279	1.65437060732997	0.0980522347576456	0.423409380472566
Tmem33	462.406219931821	0.0732059244616593	0.259255310589876	0.282370009297384	0.777659808813089	0.931347927314545
Osgin1	13.4869973937071	0.630737245832153	0.689570854563639	0.914680836143059	0.360359207769328	NA
Nfix	76.8793389052389	0.409869282319958	0.320943458595973	1.27707629285547	0.201575313657236	0.558458942796632
Stk35	555.948647385837	0.164139524489007	0.24891831702852	0.659411193392413	0.509631756205198	0.804654057142957
Pex26	82.3648375476793	0.0037588853251935	0.50286573454587	0.00747492832970234	0.994035925632673	0.997599786691348
Stard7	284.821733153721	-0.217995112098598	0.211960833924321	-1.02846883578705	0.303729343010981	0.654752418139893
Stat5b	92.3194983736244	-0.585985956069626	0.391478315995525	-1.4968541861111	0.134431203306521	0.481586503120453
Ubac1	343.309199426479	-0.0821910015025667	0.22795274448337	-0.360561579062553	0.718427215300147	0.906216185454091
Stat5a	29.8443276432067	-0.699664910269224	0.439011259222428	-1.59372885221318	0.110996779054087	NA
Eva1c	22.7969427605033	-0.868207969143872	0.745847250095399	-1.1640560034683	0.244401316839294	NA
Dab1	1012.65215486331	-0.585314960300598	0.420433502334051	-1.3921701221506	0.163870888007286	0.515742935238338
Gpx6	2.05157925501426	2.48755176660819	1.7291226496439	1.4386207751778	0.150257996887246	NA
Clba1	19.0677189101776	0.0967040437847366	0.600253983703386	0.161105209478331	0.87201053727385	NA
Mical3	719.902238879602	-0.167209415771973	0.200382073389537	-0.834452967491372	0.404025780136376	0.739969442537229
Gm10516	2.07499857805652	1.10154404909284	1.51006050664262	0.729470139936277	0.46571412675057	NA
Cilk1	272.725356778446	-0.294651382531637	0.198700210232479	-1.48289416597444	0.138102531716134	0.486685224791906
Slc38a10	699.566517941999	-0.103383857260062	0.212382649738378	-0.48678108775559	0.626413474119821	0.863238856971538
Zfp451	647.104848947348	-0.189002230219653	0.269063784327999	-0.702443960236775	0.482402338377718	0.79174225665158
Bloc1s4	30.835719433972	0.455089580000334	0.408058507530527	1.11525570868361	0.264740859526176	NA
Abhd17c	566.910141808944	0.155294620692379	0.244031398871799	0.636371472729878	0.524534329997539	0.813277483335398
Acad10	42.7358392582784	-0.764017350296438	0.384084598695515	-1.98919027967096	0.0466802044066958	0.314078013963259
Snx10	864.424243851111	-0.305622121788429	0.208951864452914	-1.4626436695773	0.143564907312619	0.492281095453119
Sh2d4a	209.091008411123	-0.487762103970823	0.392677048635651	-1.24214569113612	0.214182813049541	0.569869237372919
Metrn	13.3885907408927	0.210915355036486	0.596332939314936	0.353687246052154	0.723573281759917	NA
Rab43	57.6474274465182	-0.610006465493866	0.30472312582514	-2.00183843560304	0.0453021106930677	0.310679999670946
Abcb8	158.763590552445	0.280970388397867	0.268661168164322	1.04581689388775	0.295645579783116	0.646020450732745
D14Ertd670e	2.58794373511883	-0.974836110210522	1.44915560391536	-0.67269250284558	0.501142938200623	NA
Optn	216.378004946078	-0.0948016037409442	0.260381152514624	-0.364087810601498	0.715792438814985	0.904728908188409
Sidt2	113.897299972631	0.45308906849302	0.305260874196403	1.48426839727093	0.137737730778324	0.486417629848322
Pum1	4604.2004836497	-0.177650451459186	0.152273699511978	-1.16665223231942	0.243350840636204	0.598641751376947
Oxr1	1068.29829367082	-0.226625798123486	0.184052022581736	-1.2313138152168	0.218205516818151	0.573934453993705
Gm11545	4.63927807604395	0.678798516597679	1.06946596458893	0.634707918786911	0.525618928060549	NA
Cyp3a59	2.78063233085153	1.8207534602405	1.62457707731	1.12075535576024	0.262392012220504	NA
Zfat	567.634988308238	-0.220222081801647	0.175938113061366	-1.25170196479734	0.210678483883341	0.566720021719754
4933402J10Rik	3.22831028653334	-0.130542094172557	1.94385968746543	-0.0671561301540075	0.946457409305533	NA
Mecp2	966.264631013762	-0.182379542799783	0.264772321250695	-0.688816496899236	0.490938752828068	0.79731905631712
Efcab12	158.859581818875	-0.247182893949434	0.268546786584025	-0.920446292035944	0.357339587117976	0.701339981532471
Gnb1l	408.472198975358	-0.444249464739665	0.19916971667987	-2.23050708785069	0.0257137974377199	0.249068188409504
Ap1b1	468.670603504543	-0.265610450521986	0.16955064055764	-1.56655527604267	0.117218678661895	0.457715559673213
Tbc1d4	172.634005033683	-0.351461777412654	0.304207419662462	-1.15533598030786	0.247952867227426	0.601555865937242
B4galnt1	5.84968923324483	0.543230553119457	1.11074684080686	0.489067835407792	0.624793672135139	NA
Oxtr	3.02485338354141	0.861167159519634	1.47561671852284	0.5835981313506	0.55949071769462	NA
Prickle2	480.092739772192	0.331745428490229	0.417558156859548	0.794489158073894	0.426910718217962	0.756895376014215
Gm2381	1166.20636521851	-0.282395851146679	0.301239359984719	-0.937446723963974	0.34852881620264	0.693592557182055
Gpr161	49.5824723413033	0.203918494668996	0.340154915391001	0.599487132016293	0.548848088540521	0.824989429708593
Carmil1	899.538425625564	-0.19793998846598	0.201629136046536	-0.981703301155325	0.326246038621526	0.674972424434888
Myo1b	1221.04880352018	-0.0673284988004365	0.20797488557623	-0.323733794173711	0.746139583437648	0.918973095458137
Rngtt	1970.62864484032	-0.376491933701642	0.197364948156542	-1.90759269676915	0.05644387980554	0.34339680807747
Larp4b	1676.5407496919	-0.0756836360198505	0.176405224133875	-0.429032849743803	0.667899318795476	0.88184523054124
Sh2b3	163.484283667336	-0.0771259524857209	0.215779420150224	-0.357429603027139	0.72077021844249	0.907240718726379
Ap4s1	120.602319859976	0.164714574656311	0.236920442976701	0.695231583171185	0.486910182465553	0.794425639672926
Ntng2	6.90967617511337	-0.18993327737738	1.31977074959389	-0.143913840669545	0.885568506189909	NA
Stk26	29.1133319977974	-0.364449533003136	0.426270097297881	-0.854973255955263	0.392565953555105	NA
LOC666331	59.0512740582165	-0.392385597825552	0.577892486208589	-0.678994116016107	0.497141590143991	0.799544037841976
Ubap2l	960.07726660907	-0.327995880763039	0.208339153689157	-1.57433624431638	0.115409734768489	0.455944379792617
Tsen34	157.037502244733	0.571120812755463	0.216056171486278	2.64339041475488	0.0082080330649432	0.154818572317694
Nup98	1690.01371990659	-0.294718348470242	0.202253299058528	-1.45717449278766	0.145068219658773	0.493690099474434
Nbr1	575.64011701109	-0.175981712957393	0.157831066487717	-1.11500046773801	0.264850221288284	0.618820069950248
Fen1	159.566970404148	0.918275278451122	0.28958068062916	3.17105159244747	0.00151888164336393	0.0654045275746191
Xpo6	1797.78007969173	-0.159888151474734	0.140403085026619	-1.1387794751406	0.254795144591509	0.608670250928696
Mybl2	3418.37187976108	0.192481999246642	0.220607705638061	0.872508050840421	0.382931278057313	0.721271068334574
Vamp2	71.9875840239626	-0.381005405688672	0.302237691621732	-1.26061512594373	0.207447546263893	0.564692505898775
Vamp1	50.3569881979948	0.000125362179559138	0.314181717018321	0.000399011695361725	0.999681634737139	0.999844432127989
Ahi1	65.1922309690923	-0.3952293626412	0.439178839189646	-0.899928064317625	0.368158533980786	0.710152016560407
Arpc4	281.815401006214	0.535166569382173	0.358014524237881	1.49481803991445	0.134961936908174	0.482767792186795
Vps8	834.924471399404	-0.392101446698561	0.23672554365971	-1.6563546148708	0.0976500263688803	0.422812732470573
Mapk10	23.4991641263785	0.0480814401337815	0.798003717507632	0.060252150558837	0.951954810986099	NA
Pccb	268.645684156806	0.0954907638053396	0.233104225191209	0.409648361058283	0.682063915566002	0.889664689215062
Bpgm	89.0674249241971	-0.140124873005618	0.267878481984141	-0.523091186599727	0.600910798421143	0.85038371048936
2310057M21Rik	284.747649571267	0.0205898646190422	0.24530014120787	0.0839374348406676	0.933106175868524	0.981681519727928
Ubr7	593.265777080342	-0.0173222175222579	0.171385912783075	-0.101071419704038	0.91949376561295	0.978457869089514
Lbh	4.26347046218845	-0.34547879828766	1.27608284569655	-0.270733831626019	0.786595754327417	NA
Hspa13	107.97009001816	-0.2269992075613	0.339973321742482	-0.667697119285271	0.504326949224463	0.803159658558851
Tspyl4	21.5969124989601	0.359712750234544	0.482106355459111	0.746127376586828	0.455590473099993	NA
Atp12a	7.73619263877346	0.433272542153561	1.21928468268737	0.355349778690407	0.722327567604533	NA
Cutc	19.0209166693029	0.0461653149008741	0.562188593647554	0.0821171319064791	0.934553569842282	NA
Sprtn	339.284798928855	0.312295636580426	0.342376176338833	0.912141843278729	0.3616940538067	0.706042437431505
Prkd2	30.8096594540361	-0.61735962693997	0.42994811771631	-1.43589331247478	0.151032701735506	NA
Proz	43.3238106172947	0.500375678723219	0.494028694586066	1.01284739976991	0.31113305614873	0.661510600459614
Ube2d2a	797.082376620813	-0.238879697918401	0.188042332093946	-1.27035064529543	0.203959755412302	0.561210365847036
Sult1b1	2.63701323228615	-0.431346410873204	1.45437865004623	-0.296584669239672	0.766783616692712	NA
Polr3k	36.3379178105627	0.0449052820274228	0.451297461272234	0.0995026249446034	0.920739203840295	NA
Tsc22d4	105.270214694407	0.518751876210018	0.456290992553472	1.13688826796033	0.255584997199207	0.609289082624085
Asb3	384.248877079733	-0.834552863377042	0.233795161601074	-3.56958996782425	0.000357540413459783	0.0326270828976278
Wdr72	7.94099211760153	0.282965875157272	1.38393435877595	0.204464809593678	0.837990288958325	NA
Eefsec	794.210070916723	-0.579575506689784	0.260390539399434	-2.22579325664642	0.0260280327157682	0.250669392985043
Ccdc57	389.370457713168	-0.453717637589808	0.285800527570485	-1.58753254042861	0.112392083079234	0.450882310741244
Arhgap4	98.842674430084	0.139351565942103	0.264597604117821	0.526654677795391	0.598433414324368	0.848420871304195
Mtf2	2775.30754787673	-0.43884787382	0.168498179113567	-2.60446656532838	0.0092017398449526	0.162518964026295
Cxxc5	418.474100596227	0.249427074575663	0.266740201267684	0.935093673133107	0.349740026842995	0.695139052111605
Nmnat3	36.8412921337235	0.207981082113873	0.605756052985626	0.343341318817673	0.731341699953546	NA
St3gal6	37.2595895214578	-0.579228339242719	0.46041628882708	-1.25805353394059	0.208372396253239	NA
Rock1	1020.47423149243	-0.374068296061685	0.243835495583834	-1.53410107566999	0.125004788742306	0.467333077912871
Atpif1	373.466184140061	-0.0876893110543202	0.500871608502738	-0.175073431126294	0.861021934712249	0.959303519937762
Hyal1	45.1141386343607	1.40151098021114	0.510389505645542	2.74596355275469	0.00603334659301866	0.130328444818991
Kitl	76.8816767501422	0.0901715964941492	0.433680632784554	0.207921658652774	0.83529013756428	0.949137636661576
Krba1	178.218457108679	-0.191585807556404	0.221267185642412	-0.865857298271168	0.386568422763294	0.724288105676624
Pik3cd	69.5996950677903	0.270681839802231	0.404491345747463	0.669190682688243	0.503373849004319	0.802317710788402
Nfe2l1	378.564458523316	-0.215630067089717	0.30160303170196	-0.714946616660006	0.474642030292863	0.786821307594827
Lpp	1563.76723554064	-0.593509063122659	0.238306867935619	-2.49052437415694	0.0127554746343245	0.186821037022241
Gucy2d	3.93251838437767	1.4579595315646	1.43224011674964	1.01795747410938	0.308698166154489	NA
Wac	1804.99067559563	-0.492455503783239	0.253334670166628	-1.94389304653537	0.0519083499530762	0.32975066491631
Setdb1	460.694860339319	-0.151669138644938	0.21985841589072	-0.689849137821154	0.490289063976015	0.79731905631712
Chn2	714.837114702029	-0.581164405502472	0.306080606208353	-1.89872992183917	0.0575999952807473	0.346320872751827
Rnpep	99.1710102188759	0.130152872600012	0.324509705817844	0.401075438628237	0.688364583410365	0.893220377308777
Pcdh15	54.5412113661825	1.2586550338484	1.36777838228852	0.920218545743106	0.357458564692393	0.701339981532471
Kcnt1	6.49399305477298	-0.301362512686553	0.961290513191758	-0.313497853719521	0.753902451055302	NA
2810459M11Rik	2.58809030133086	1.46784125650707	1.88856476062115	0.777225799778395	0.437025563226923	NA
Gm10548	6.09914885664523	2.50051118091233	1.05930492524559	2.36052067853136	0.0182493008689381	NA
Yars2	295.244266740003	-0.0553320996317893	0.27055494773217	-0.20451335337088	0.837952358032333	0.950324890631283
Nudt12os	2.33675347576721	1.10041108036789	1.60004655791145	0.687736912983493	0.491618470275407	NA
Fam49b	1758.23675653811	-0.247975474140799	0.183187050777003	-1.35367359804632	0.175840534908414	0.527580668587241
Cacna1g	3.75709407636799	1.67065000220283	1.59761907427046	1.04571235353191	0.295693857494904	NA
Bcar1	291.202136128646	0.826806108354857	0.352298994305481	2.34688750668964	0.0189309694140432	0.221545376528778
Crhr2	3.83820220859687	0.934987997453741	1.31460229482104	0.711232591892764	0.476940115148307	NA
Elavl4	71.3897538750553	-0.711547523430572	0.3354010956817	-2.12148240596638	0.0338812269999391	0.282826448040364
Gm19466	13.5145947542545	0.0991538021842825	0.615013097280704	0.161222261156215	0.871918348598076	NA
Gm4262	23.5600982584029	0.905857301999294	0.687140191449053	1.31830056409451	0.187403052203766	NA
4930556M19Rik	96.7178607376642	-0.0490789831046776	0.441541015266411	-0.111153848471053	0.911494348352472	0.975086859616039
1700026F02Rik	6.09938143418731	0.35321760241446	1.18699954636613	0.297571809101188	0.766029993421156	NA
Kdm6a	2355.60014026887	-0.28960944114237	0.252548565403344	-1.14674752034262	0.251485984382441	0.605698257882896
Mettl1	65.9556084183402	0.280292253759656	0.322276821717264	0.869725139605473	0.384450630310604	0.722737255048113
Aanat	3.85331493826418	0.0996782339935061	1.06165660534953	0.0938893362422865	0.925197064862893	NA
Dnajc2	608.510155560684	0.0212844222177482	0.155041157756559	0.137282399884864	0.890807581572417	0.970304644605693
Mid1	35.1203756891042	0.138601308585859	0.681105976531712	0.20349448303425	0.838748557375817	NA
Bcl11a	37.1464001210589	-0.694573450233187	0.67848983888867	-1.02370501431659	0.305974626265532	NA
Tpx2	851.834429265133	-0.251418950449006	0.197624374521698	-1.27220617931115	0.203299872675541	0.561210365847036
1700001G11Rik	3.60417138051782	0.188158449894873	1.19337126495516	0.157669666951418	0.874717103738603	NA
Mad2l1bp	30.9103125658802	1.05512320524671	0.530629061528416	1.9884384059319	0.0467632247669149	NA
Tars2	119.207266473012	-0.0975397050663337	0.232471720558713	-0.419576647137599	0.674794751180226	0.885593220781261
Mrps34	28.0244442387079	0.782725823506818	0.570774694961669	1.37133939261162	0.170269181155821	NA
Pycard	71.5870014658746	0.171327630833138	0.55053164265372	0.311203966419241	0.755645567887125	0.921584490512757
Ints12	55.0931323075879	0.232727542606139	0.409531451507163	0.568277581000561	0.569846499493693	0.835209633939086
Mybphl	4.54063817146769	-0.239712691621949	1.07649683397994	-0.222678491989338	0.82378574199428	NA
Trnau1ap	156.953383148329	-0.0871923740685474	0.29489353834125	-0.295674074647403	0.767478997832354	0.926813429834137
Rreb1	996.989607916852	-0.0763311273389981	0.142409877558821	-0.535996018306177	0.591961302286549	0.84492653877562
Gnpda1	294.882520946585	0.0110646156008137	0.24348835930311	0.0454420721897415	0.963754946847939	0.991050248663081
Ksr1	271.115340497171	-0.369437367943453	0.398933089093255	-0.926063487947707	0.35441298738434	0.699219708991527
Thbs3	9.87625096012272	0.855786086304779	0.746615943776635	1.14621994539244	0.251704157118667	NA
Sart1	122.313693715043	0.597932542278705	0.343129311053679	1.74258660807081	0.0814058509627097	0.396224628191345
Cuta	68.037708523706	0.651254224793536	0.498941052643333	1.30527288011933	0.191799945278197	0.549713526016482
Syt17	14.9440240191931	0.410949281503542	0.826806726504666	0.4970318556077	0.619166587424863	NA
Amdhd2	196.604794741613	0.163698071125623	0.214528199790682	0.763060853003686	0.445427105138444	0.76930736955862
Dgkk	8.07950327011364	0.759185502873969	1.19576974294537	0.634892718563004	0.525498386346007	NA
Gprasp1	566.387540709631	-0.152999826106398	0.252011330534342	-0.607114869724275	0.543774682685468	0.823498534848006
Zfp7	420.334340375957	0.0342857456614278	0.299167180033249	0.114603967111691	0.908759035130652	0.974481786778494
Fam178b	844.452519715623	-0.131922425420968	0.210587175652812	-0.626450423735509	0.531019544860984	0.815779949432085
Syce2	265.185641614178	0.0439414500402528	0.276218730057303	0.159082079738535	0.873604206715394	0.962554223640933
Vezt	293.75586949868	-0.396470810992312	0.221794943461904	-1.78755568005279	0.0738477213100354	0.383944213391136
Stil	503.758530171566	-0.435686706223419	0.269415613003926	-1.61715463096443	0.105844906796859	0.437559584759726
Tbl2	228.287092867021	-0.108874096016157	0.353668371198888	-0.307842331637088	0.758202308705778	0.922760099984648
Rrm2	759.009566059765	0.870149561261172	0.267601738541767	3.25165884946357	0.00114733643109219	0.0582719335338239
St6galnac2	267.302516928223	-0.0345897515088956	0.425640656215549	-0.0812651493784443	0.93523108905845	0.982324912409798
St3gal1	45.6098655124576	0.317576612499008	0.499709495312798	0.635522469510446	0.525087716862971	0.813470681936319
Zfp317	564.223951867301	-0.179149275653229	0.252277731964595	-0.710127185059563	0.477625269669528	0.789188425316283
Pdia6	352.510848905856	0.136708181311662	0.256234436589304	0.533527745651065	0.59366830990518	0.845138374663517
Mrpl1	569.778786328023	-0.4069064209639	0.201731340881494	-2.0170709181125	0.0436881130289722	0.307964336010539
Dcaf7	378.669685077299	-0.220971123692853	0.23614702208531	-0.935735381041667	0.349409449151081	0.694625695725965
Pdilt	2.82843328346522	1.16657593542416	1.38464356700766	0.842509916068318	0.399502591586926	NA
Fendrr	4.29330326888345	2.65050380734792	1.63865186155536	1.61749049296667	0.105772446202487	NA
Ccdc163	64.8830696683469	-0.121033976186737	0.376407302355521	-0.321550552896605	0.747793208822091	0.919595181154825
2410004B18Rik	102.589934092098	0.236220679796251	0.35870748052906	0.658532906667705	0.510195759252139	0.804919680606659
Disp3	7.11584565940603	1.85031411002743	1.38041387874516	1.34040532228597	0.180113606338303	NA
Ccdc34	33.3496657350122	-0.187100180259208	0.410323675789447	-0.455981926705141	0.648402974716803	NA
Rabggtb	1728.08480571322	0.420227012463232	0.312953755412916	1.34277670484822	0.179344288625655	0.532490706154293
Pex11b	2.38952157723768	1.16779375296649	1.45267982155226	0.803889291804609	0.421460914873941	NA
Dand5	169.11455233023	0.240822866368808	0.221549978264484	1.08699115321653	0.277040719481122	0.628142891172983
Mir22hg	37.63885945806	0.174625636420954	0.548984442438262	0.318088497454264	0.750417808565858	NA
AU019990	23.8128859876509	-0.536046798193541	0.468094080259758	-1.14516893248484	0.252139185137486	NA
Mrps12	87.2748881813831	0.957886517257353	0.285337207306826	3.3570333371467	0.000787836128221601	0.0473095594997071
Exoc1	546.766598606467	-0.272557574296115	0.195412507777953	-1.39478059718584	0.163082011638229	0.514578642962269
Gm10649	19.0590236286118	0.68480646410065	1.01742960823927	0.673075030011905	0.500899558680479	NA
Nkx6-2	5.98899440218645	0.468430139295226	0.980224411300049	0.477880507662483	0.632735255730365	NA
Lrrc75a	628.626310198241	0.325185833210616	0.469597684851851	0.692477505107815	0.48863750780332	0.796273604982072
Slc23a2	1631.84327533953	-0.0849096259042663	0.169023126757239	-0.502355077280154	0.615417772841658	0.858497568325571
Atg13	554.483087294547	0.0803939806887552	0.229862027732944	0.349748853612994	0.726527186445633	0.910655429501979
Setd2	1030.99472531789	-0.0946727267322361	0.230764768272593	-0.410256415833821	0.68161786018213	0.889477497372654
Nhsl1	460.318493536597	-0.385834175010721	0.22686790268435	-1.70069970430126	0.0889993906855562	0.40972982544649
Cops7a	184.516950244744	0.260990474864297	0.224394598137071	1.16308715553336	0.24479414290012	0.598641751376947
Cops6	57.8181704638769	0.624806818221375	0.30620330484091	2.04049665154985	0.0413008842032058	0.302937027952429
Rpl21	2410.72482643298	0.255866079101411	0.432615013555378	0.59144059055791	0.554225250228699	0.827750087094161
Derl3	21.5537651605409	0.535299779014995	0.554454442450445	0.965453133803393	0.334317899179085	NA
Kctd18	148.22039853024	-0.277485002651473	0.283917504324651	-0.977343765089516	0.328398993119813	0.676741665688439
D330050G23Rik	3.85167000871221	0.162489251891093	1.15125629190313	0.141140815502066	0.887758700259887	NA
Inppl1	94.9813291582947	0.210259571862663	0.362540077388628	0.579962285486228	0.561940051230562	0.831447877715487
Trp63	12.5543999362083	1.35510013784687	1.28176379425478	1.05721517796087	0.290413394344341	NA
Mocs2	74.8019982033188	0.0292678829155218	0.342467204262804	0.0854618560586666	0.931894218945336	0.98103461807055
Rnf34	157.308454463942	0.347930254247307	0.270117166849613	1.28807161094288	0.197721036509434	0.554010999936611
Ttc39a	47.6997812261106	-0.532237407866554	0.388142463142133	-1.37124241330858	0.170299400639233	0.523454439264515
Tmc7	89.8321945290608	-0.390559791107152	0.37228939067312	-1.04907580202863	0.294143232143679	0.644940249757296
Nkd2	32.4813560892926	-0.145117669213498	0.729865106807062	-0.198828068173233	0.842397239091237	NA
Matn2	372.214422921604	-0.0224107184757788	0.269820771692712	-0.0830577954958244	0.933805584158493	0.981681519727928
Tmub1	3.55643341410935	0.194615857097693	1.10735511636349	0.175748370348262	0.860491632645106	NA
Folh1	7.56691778942957	0.450492989435599	1.02845029721844	0.438030880689137	0.66136389798491	NA
Stk32b	17.8442999714767	2.18620804570076	1.03432791741049	2.11365081508588	0.0345451022942631	NA
Sdf2l1	6.85133699125341	0.0572630719632957	0.828949370639587	0.0690790945641392	0.944926661391904	NA
Ulk2	44.3413742754574	-1.19712660460181	0.542068029217343	-2.20844347955785	0.0272133737029302	0.257095471521881
Rhbg	11.013965774324	1.01836897947989	0.736628645099038	1.38247268315634	0.166826612401778	NA
Ralgps2	896.076849808946	-0.229374634310853	0.182457147717116	-1.25714249718777	0.208702040991195	0.565031417325497
Tiam1	786.672940596661	-0.330972730391704	0.361394264762492	-0.915821756632521	0.359760390295662	0.703843988996279
Ypel1	119.692744757688	-0.561650063060746	0.297385843999541	-1.88862407002	0.0589422193795478	0.34957829864117
Klhl22	735.816946771043	-0.463429296215924	0.872302801118118	-0.531271131563374	0.595230907267839	0.845968609609814
Ndrg2	60.9494621399283	0.222567871153791	0.381781940431681	0.582971187432631	0.559912696560199	0.830670235614842
Man2c1	221.579678672877	0.0444367708515067	0.255249284571093	0.174091656813753	0.861793429976742	0.959303519937762
Setd6	137.904941459102	0.659563214236035	0.27364214666515	2.41031296631045	0.0159388413125791	0.206946469366568
Sis	1.38348187290747	-0.322497966246406	2.38978047757759	-0.134948782648566	0.89265236930954	NA
Porcn	55.4403503071116	1.04177367456414	0.482736667258261	2.15805789206146	0.030923331046421	0.269391530350846
Gm12250	4.75013217573583	-0.363879228405449	0.899587582380439	-0.404495610580319	0.685848305027307	NA
Satb2	346.503419416234	-0.622933231761329	0.246405940583512	-2.52807716521024	0.0114689141663815	0.177753725143148
Mark3	1008.85760355811	-0.282293128731412	0.184209666864843	-1.53245556292403	0.125410055257084	0.468119584658143
Itgb3	34.9387851567082	-0.337840624904792	0.425161486386122	-0.794617188345165	0.42683621681143	NA
Zkscan3	400.286498318954	-0.0966951524044489	0.266023915051522	-0.363482931170762	0.716244161239539	0.904728908188409
Ripk4	25.7850744042661	-0.444886817274393	0.599731653370528	-0.741809799056132	0.458202582669112	NA
Pde1a	40.3221033926179	0.0367027930667634	0.484517404301353	0.0757512377077286	0.939617011266938	NA
Enpp4	46.4321232048654	-0.0656979167333598	0.431554953404403	-0.152235343877041	0.879001318448797	0.96530399676032
Igsf1	5.87737197807802	0.0297994568261574	0.867352275306121	0.034356809423991	0.972592624208529	NA
Fbf1	122.967477465057	-0.267970811586256	0.283345938752922	-0.945737259428049	0.344282613330251	0.690433594004811
Atraid	52.3956838722574	0.00341118704998894	0.478495518166933	0.00712898432791355	0.994311941650739	0.997599786691348
Dock9	869.952841448696	-0.218510480259453	0.150072984936175	-1.45602808095264	0.145384857053652	0.494462904981059
Wdr76	659.058334380612	-0.143614446839545	0.215670440849628	-0.665897682935965	0.505476501639099	0.803477545036549
Crtac1	122.873154028336	0.151328433089757	0.398247679043907	0.379985725097152	0.703956011551553	0.900613762847846
Paqr7	27.8001974169864	0.250834564739675	0.586641566446918	0.427577210832317	0.668958960561522	NA
Phf23	97.8796785626983	0.756487098495419	0.380006538025981	1.99072127133691	0.0465115388340493	0.314078013963259
Ms4a8a	1.43593202105139	0.892012835031639	1.78725139035791	0.499097575105542	0.6177106457738	NA
Tpm1	218.635672707515	-0.0160982262929801	0.241107465260677	-0.066767846759018	0.946766520838419	0.986394787705002
Gramd4	59.453350729581	-0.224445343894125	0.352203480587925	-0.637260436834591	0.523955216660153	0.813277483335398
Polk	417.424183133439	-0.348705011013903	0.282637824450237	-1.23375210551586	0.217295291289634	0.57277727262299
Syne1	300.609610640034	-0.256439013727777	0.266042473406311	-0.963902531969523	0.33509479432525	0.683927352687049
Dbi	301.45616171257	0.348345772927126	0.2146005813499	1.62322846814268	0.104540574347894	0.435948714554933
Daxx	57.0887191418343	0.877758762406882	0.343633960858683	2.55434230136484	0.0106388609811798	0.173426512211381
Cyp1a1	5.69591116300682	1.26010289303315	1.03390511422026	1.218780017336	0.22292769785732	NA
Cyp46a1	4.52858848361591	0.467151710106218	1.16802587500564	0.399949795721744	0.689193494623818	NA
Eif4ebp3	25.1173191937526	-0.144350491816953	0.474034778912527	-0.304514559349642	0.760735902346657	NA
Mprip	452.781062991429	-0.296833265814915	0.18504281159901	-1.60413292064625	0.108684756737838	0.441914152660664
Grin3a	47.4470406892126	0.195791590933779	0.546312931171416	0.35838725346288	0.720053529285153	0.907240718726379
Epc1	803.487903137767	0.215616361191535	0.215744642794975	0.999405400747023	0.317598344635323	0.669693056191003
Dnm1l	1312.30873834745	-0.509443737954592	0.182700654361653	-2.78840675056454	0.0052967993715202	0.122119242693239
Klk1	9.53739785401636	0.442714849622168	0.764340005308257	0.579211929962533	0.562446182038638	NA
Rfc1	1291.87346003851	-0.139836631998635	0.166176668468941	-0.841493774589487	0.400071371151355	0.736658822158341
Rbp4	1.91399862138878	1.47125328704093	2.35679657894649	0.624259768612952	0.532457000551541	NA
Rbp1	8.84945517497924	0.009911291656524	0.842897424809733	0.0117585976238583	0.990618212694601	NA
Zfp850	349.782247231043	-0.0938313718723583	0.207911553911156	-0.451304269085757	0.651770268429414	0.874070220939542
Tnip1	811.091151101879	-0.147378242310416	0.307041804181355	-0.479994060428874	0.631231616459947	0.865591838054325
Smarcd1	178.332545662597	0.328623206748629	0.216602389096698	1.51717258576461	0.129223115831481	0.473522386311546
Kis2	67.5056544506656	0.489445294588092	0.361530570249651	1.35381440703648	0.175795596110033	0.527580668587241
Lpcat1	736.007138798911	0.0424826767860514	0.256262689307067	0.165777846556299	0.868331780755405	0.96125288681495
Dnm1	2.84786370615748	1.14283476657977	1.3568142071209	0.842292747659836	0.399624109510779	NA
Secisbp2l	246.863037527338	-0.098804476241407	0.180496641400113	-0.547403405819524	0.584101615942147	0.842137823622844
Rragd	249.879141578944	0.0466089098859561	0.250833866884972	0.185815856785122	0.852589169175051	0.95584045956107
Lrp8	171.480158168408	-0.21698926750201	0.291059285503183	-0.745515701816141	0.455960022519006	0.775511399603932
Hsf4	3.49263711758426	-1.17777491139295	1.24701482230025	-0.944475470805081	0.344926730825155	NA
Ampd3	84.1529012642737	-0.307273556504045	0.360927934845406	-0.8513432373575	0.394578713269559	0.731569108493859
Mgst2	1.99898930171894	-0.277548239614872	1.38896532737976	-0.199823735080888	0.841618437768641	NA
Sh3bp1	126.439414751985	0.642339476356452	0.357894695985215	1.79477227117942	0.0726899904389911	0.381749937704147
Usf1	226.432972811257	0.484379810270929	0.299569393046964	1.6169202245404	0.10589550216803	0.437559584759726
Wdr44	7.03619954063859	0.248832244191724	0.769914248272098	0.323194751558596	0.746547755456214	NA
Adamts10	22.8863639499397	0.0223629116785633	0.607981882306396	0.0367822008013282	0.970658666147317	NA
Col26a1	41.1238155770448	0.0170815270189742	0.564761952471787	0.0302455343250616	0.975871233986623	NA
C2cd6	5.44252305665789	-0.498822388019126	1.00389903352501	-0.496885016681013	0.619270138094255	NA
Itpa	376.531272269437	0.59242045062883	0.267421469295119	2.21530624369972	0.0267390515873235	0.254987605190426
Rint1	306.049034677097	-0.138372166124651	0.208581505004693	-0.663396143975168	0.507076874865935	0.803996652570926
Vasp	486.705152727576	0.272582870996335	0.253217464521737	1.07647737296151	0.281713815097645	0.632300900148123
Pla2g4a	10.9841613423876	-0.0793262705002436	0.697868240393912	-0.113669409078522	0.909499863327562	NA
Igfbp7	37.8451796959753	-0.261356199898381	0.43901282005014	-0.595327033658222	0.551624888830683	NA
Rgl2	63.6203409882136	0.342527002716177	0.395156616997537	0.866813278539409	0.386044325389551	0.724012808351643
Ptpra	352.357617106801	-0.428654477493355	0.234086093863218	-1.83118300800828	0.0670732320518531	0.369730128258293
Rabggta	156.285935488584	0.539708839168022	0.208015486850138	2.59456085381204	0.00947118455554999	0.164555434152713
Ccdc186	317.139637298453	-0.0136467895714167	0.198703733726834	-0.0686790797307184	0.945245070833368	0.986199874097839
Slc16a11	0.936419746299433	-1.98401151862378	2.3466420166014	-0.845468335002879	0.397849404979977	NA
Timm10b	28.5154764777463	-0.268150704630097	0.422195771089475	-0.635133563602816	0.525341308496436	NA
Arvcf	187.735884094677	0.322551265481807	0.336418537829556	0.958779702101985	0.337669736783769	0.68512929500323
Kcnj15	2.59754691102891	0.161780415324758	1.93802855119227	0.0834767966783722	0.933472426555253	NA
Palld	626.654020600431	0.417699023278517	0.243500797680055	1.71539078006368	0.0862736046666405	0.403955552454718
Csde1	1370.5765867568	-0.0157454612598902	0.176861241415144	-0.0890272008378088	0.929060292804011	0.980170340755566
Dctn6	360.625699793601	0.188239419488057	0.224931562298342	0.836874192152644	0.402663288328608	0.738853242783268
Fgd4	584.431732551742	-0.432003167933277	0.300696910224581	-1.43667311915719	0.150810896432816	0.499046399965029
Tpk1	1627.60960744061	-0.170626377571147	0.25621932112673	-0.66593876223235	0.505450243149114	0.803477545036549
Mgme1	329.284222683092	-0.081988275942078	0.230123836945359	-0.35627893672547	0.72163168183349	0.907399188464359
St7	499.342362674302	-0.429121898108096	0.220771238506259	-1.94374004970729	0.0519268064132365	0.32975066491631
Azin2	94.6507192129807	-0.701662282818057	0.274327927901276	-2.55775009196501	0.0105351773051482	0.172439494970808
Ddit3	150.430368244351	0.0969630601469262	0.274254245541196	0.353551719702955	0.723674862236575	0.909041005716511
Ltbp1	213.090946066827	-0.535727328379404	0.367524603399606	-1.45766385004955	0.144933220822583	0.493690099474434
Cc2d2a	216.746549651282	-0.195123288847704	0.214262379130353	-0.91067451803564	0.36246689428178	0.706042437431505
Gpr135	3.89521509596225	-0.690463932046806	1.23476115018233	-0.559188254299099	0.576033248408136	NA
Ffar4	2.38841135454576	0.0013650560622601	1.60775110367243	0.000849046882407382	0.999322558682522	NA
Aida	279.321265034953	-0.295069347428448	0.268697100005257	-1.09814861203443	0.272139601176879	0.62359754527335
A730020M07Rik	1.23515515963637	0.900174759335216	1.88654896656146	0.477154198110175	0.633252323280448	NA
Homer3	185.064039479744	0.00712349762342106	0.242574413272789	0.029366236641827	0.976572500441314	0.993085893522996
Hint3	43.4559927175833	-0.494408613789863	0.351074650437664	-1.40827203893392	0.159050531896412	0.509216098120869
Etfdh	114.306085513177	-0.383542530595586	0.266944085987864	-1.43678976507845	0.150777739459138	0.499046399965029
Alg6	400.264100251229	-0.461710069924632	0.211295504401209	-2.18513910758808	0.0288786485886732	0.262007606836612
Slc44a5	25.5486062189468	1.38774077421472	0.655659248930557	2.11655791705564	0.0342973848873677	NA
Tspan2	40.5873389487	-0.313124773114358	0.400963222826232	-0.780931405397395	0.434842839761196	NA
Rufy3	622.510469767895	-0.245655205151266	0.166997921083042	-1.47100756439423	0.141289071182947	0.490022978860109
Als2	586.699729015501	-0.126948584617201	0.17649121649877	-0.719291232366152	0.471961496907499	0.785349162155741
Vgll1	1.30731222649762	-0.779880353133577	1.7329223655297	-0.450037675458815	0.652683274768679	NA
Nus1	484.892023212083	0.0233703238652985	0.251935253156937	0.0927632142483075	0.926091675734827	0.97909784336148
Cttnbp2nl	145.72734501735	0.138761641854814	0.213142791847865	0.651026669266197	0.51502927136677	0.80787547887281
Adamts18	17.1877949673773	0.97377587151668	1.05153011492287	0.926056094540013	0.35441682942647	NA
Asb18	10.7672005380234	0.235055977651594	0.729873119499435	0.322050465172359	0.747414463695841	NA
Mettl18	4.08579906092721	1.64397702741507	1.16712234275585	1.40857300660808	0.158961465286668	NA
Zfp819	361.520884594505	0.369789206414162	0.333562409630267	1.10860575334028	0.267600295081257	0.621339689497515
Ubap1	12.4254352246774	-0.271899478320426	0.758475858532784	-0.358481387721945	0.719983094086638	NA
1700049E22Rik	1.58184559530556	0.0800586728638616	1.62610776019575	0.0492333133286469	0.96073336325042	NA
Iqch	14.6556855590802	-0.0155181509202291	0.745167288621967	-0.020825056543916	0.983385209839727	NA
Slc2a4rg-ps	26.0856051562961	0.0973695002487757	0.453777109017233	0.214575610611239	0.830098210925212	NA
Retreg1	231.461101117423	-0.335246944521376	0.297829983720445	-1.12563194723891	0.260321339737603	0.614235616944718
Fhl1	336.231259494929	-0.366262596448359	0.23709385576203	-1.54480003402524	0.122394639077842	0.463974670460013
Hnrnpf	2215.16929748252	0.143110056162779	0.163451231365727	0.875552022257734	0.381273617419792	0.719418090371045
Sfxn4	74.5129578833455	-0.393789711771674	0.26971604531029	-1.46001588937227	0.144285707057344	0.493168649379921
Sfxn3	31.686728939144	0.0169679732907071	0.533772436136784	0.0317887776549759	0.974640496248822	NA
Camsap2	325.718173685834	-0.267520709371563	0.23940268238287	-1.11745075998658	0.263801641987674	0.618498334850554
Psmc5	224.841931800126	0.310985990407631	0.214333855758549	1.45094198630926	0.146796015204087	0.496101341569071
Fli1	9.58614267812166	1.71685543152671	1.24764967446569	1.37607171841884	0.168799430456483	NA
Peg12	0.713964618182852	-0.165623331729676	2.93765351895125	-0.0563794643109592	0.955039516036164	NA
Mlip	14.7365164860905	-0.476405452961827	1.07028254514697	-0.445121201987284	0.656232167557611	NA
Cldn10	15.4124383869497	0.160609244336326	0.829853099750677	0.193539367852671	0.846536577749779	NA
Rad18	920.435426834427	-0.414395923945025	0.218248684640808	-1.89873274437844	0.0575996239806899	0.346320872751827
Mrpl53	36.9533868289408	0.227455734511039	0.433948844443808	0.524153336097873	0.600171894101943	NA
Tspan11	2.16469749433738	1.12819011226384	1.63006388412561	0.692114047339327	0.488865710677785	NA
Nadsyn1	98.4471542264598	-0.211045119911109	0.35608556115037	-0.592680925419459	0.553394709219362	0.827675851250614
Lrrc40	441.285824752488	-0.439106562177454	0.24159014372161	-1.81756819799506	0.0691301559868328	0.373288305644371
Spag16	82.4081693216687	0.263163287170997	0.677303282010603	0.388545713804583	0.69761223130304	0.897818904973039
4933439C10Rik	18.321936458174	0.0430468787795489	0.528718747713373	0.0814173489510634	0.935110052445718	NA
Pdcd4	35.7639482169112	-0.349627877320929	0.417191623460176	-0.838051048151747	0.402002033976948	NA
Pik3c2g	21.4226016601304	0.821303506405422	1.07055516598392	0.767175324076438	0.442977282082991	NA
Zeb2	8.52387760164341	-0.174379762847872	0.685594004916002	-0.254348435951152	0.799226383347304	NA
BC031181	51.0786051475804	-0.148778536591176	0.393382584839119	-0.378203159786601	0.705279678330538	0.900660757848397
Cyp39a1	96.5887887233262	-0.729541698680649	0.361893724953786	-2.01590038283701	0.0438103935865316	0.308373818006883
Rpap3	189.427701090101	0.149549242638436	0.279039528273728	0.535942859291725	0.591998042236665	0.84492653877562
Pmfbp1	14.4028855434048	1.36179325811884	0.772799974698244	1.7621548948039	0.078043130551488	NA
Armcx3	3.88333326456069	-0.753498175738625	0.995252758923029	-0.757092275286925	0.448994581661228	NA
Lama1	963.835033755906	0.0762998919891481	0.663220780847936	0.115044483213565	0.90840986358496	0.974481786778494
Fanca	693.459571483511	0.2418716238191	0.234301494688314	1.03230935056926	0.301927222092904	0.652477901454931
Naa30	219.426891789464	-0.465160596746975	0.34146032289944	-1.36226836780672	0.173113206565699	0.525561957535731
Rap1gap	70.2831738654255	0.414802835420927	0.296605178698443	1.39850166217986	0.161962473874396	0.512729966716703
Chchd6	328.483822434435	-0.285714311445552	0.301584249379411	-0.947378094292008	0.343446149422669	0.689674015979603
Zfp57	59.405169029581	0.409037386580038	0.317282148995015	1.28919130141944	0.19733158836109	0.553565518532365
Rapgef4	43.8075053441197	1.36951388332297	0.548322767564423	2.49764183494727	0.0125022439901632	0.184352502075418
Zbed4	39.916824944827	0.475447056373144	0.381890772881427	1.24498178572323	0.213138445584922	NA
Gtf2h3	183.724950752037	-0.0504483707210539	0.245597166193299	-0.205411045668777	0.837250991079577	0.950077657055932
Fcgrt	14.7264141165615	-0.784154757170642	0.752096445653639	-1.04262526661609	0.297121882439251	NA
Mapk1	1694.83560336904	-0.365515249503768	0.151866060602321	-2.40682643675675	0.0160918155002007	0.207988811694072
Ahcyl1	70.0401312926467	-0.338278209482419	0.352111496625363	-0.960713332920047	0.336696325476524	0.684396298195174
Cox7b2	157.33479943974	0.00605537294804731	0.508759799653919	0.0119022237058951	0.990503623680455	0.997051979651269
Rgs17	13.5943389429986	0.262862046851152	0.815655397543277	0.322270958597077	0.747247432138953	NA
Mzf1	24.6756618964771	-0.373994839523851	0.479281316533217	-0.780324261811551	0.435200035545594	NA
Cdk2ap1	116.857461047027	0.324784882891908	0.328886937950665	0.987527461308384	0.323384127319508	0.673979963479409
Srcin1	188.809042233196	0.0213314608422655	0.34879781076323	0.0611570949817276	0.951234098981689	0.987942624907152
Nphs1	236.421336517404	-0.154090946098386	0.491509303787527	-0.313505654747479	0.753896525215078	0.921088226636123
Tsnaxip1	39.9050819712728	0.140855804913279	0.394280463976631	0.357247740587085	0.720906348911985	NA
Phyh	223.01657262487	0.246670746148315	0.243132820456384	1.01455141138613	0.310319710694169	0.660613982926599
Vdac1	1402.37270050962	-0.0428976504064153	0.291905849307373	-0.146957145628297	0.883165845820584	0.967224147571432
Grb2	39.3990371212914	-0.457887138168166	0.371933350166906	-1.2310999752044	0.218285474823903	NA
Pax7	10.7971734303649	0.838889977450193	0.99640289453378	0.841918446897639	0.399833603988232	NA
Smarcd3	15.7071322261349	0.833334921731766	0.572244846022829	1.45625587984504	0.145321897210989	NA
Khdc3	52.9024135083943	1.21285467285565	0.576849650661603	2.10254902896204	0.0355052095277048	0.285372724828292
Rab5a	506.90992297749	0.01563372570099	0.206004543496717	0.0758901985151562	0.939506454823783	0.983884658029445
Slc25a23	28.3934568513694	-0.421835278780776	0.459413122905298	-0.91820467842346	0.358511719818311	NA
Cd68	12.0767390511687	-0.401306334603484	0.577098654849478	-0.695386016292404	0.486813421601689	NA
Sh3kbp1	130.840839808963	0.103859353049163	0.234806476993466	0.442318944430366	0.658258424044615	0.878043445539451
Pan3	1299.66374167459	-0.442315426489648	0.214408378393227	-2.06295775288425	0.039116642241481	0.296797091701756
4930550C14Rik	24.5562593230069	0.164781862614427	0.708883249976978	0.232452752438118	0.816186380254029	NA
Cobll1	50.2626399696703	-0.753621395211204	0.41906574351037	-1.79833691224287	0.0721236336376987	0.380540292142234
Dguok	150.232829556342	-0.60830184279862	0.336701184013654	-1.80665192663519	0.0708165676729769	0.377583563930056
Rpl3	3199.45058046102	0.758548566318969	0.320718599119742	2.36515302948103	0.0180226221843244	0.216180594895332
Cntn6	15.8584835120465	0.934426733992644	1.02738085061767	0.909523214717167	0.363074009485267	NA
Ap1ar	406.108335098375	-0.143223728731705	0.257984102109909	-0.555164940631449	0.578781846949397	0.840580405425519
Barhl1	18.8091751049362	-0.641460266332965	0.541857012905479	-1.1838183340904	0.236484983043957	NA
Fmn2	654.088955286201	-0.338339983015665	0.260797020914303	-1.29733070504223	0.194517423888751	0.550418019615018
Srfbp1	829.15533136216	0.00577064737610497	0.228409633719588	0.0252644657851404	0.979844017073824	0.993782467624287
Ccdc30	116.750185982781	-0.24035542877249	0.294166491918149	-0.817072764492048	0.41388684624929	0.746282334807407
Myl12a	234.936148495167	0.315679924836063	0.178260879122226	1.77088728828503	0.076579446615886	0.38704646138108
Stard3nl	403.437243335035	-0.00973974953099817	0.206698364482326	-0.0471205931183407	0.962417114631149	0.99093076757974
Xaf1	21.5066502834646	0.657093330971276	0.627508716285317	1.04714614142907	0.295032181057771	NA
Kansl2	1097.6345041921	0.073690681359555	0.262846392099749	0.280356449905501	0.779204045687679	0.931747662845951
Otub1	182.083538021495	0.38867295393071	0.280805446983788	1.38413609175163	0.166316787475375	0.51814905773781
C2cd5	32.3991225307344	-0.0126285431400046	0.428344474040369	-0.0294822132777517	0.976480004523605	NA
Capza1	646.175369294016	-0.0942560434127533	0.255988993317445	-0.368203500436712	0.712721500438719	0.903645840091741
Asap1	1462.62283984188	-0.345829750472566	0.184790750071461	-1.87146678250307	0.0612804098886013	0.355974714757969
Alyref	69.6075004761447	0.187206026770816	0.286935148546743	0.652433233498821	0.514121731105245	0.807322367348233
Prkacb	531.788319274565	-0.557844481363794	0.212113200954803	-2.62993759394852	0.00854005435104612	0.156293839568632
Scyl2	336.510152560913	-0.156030213237352	0.212344115220069	-0.734798857390728	0.46246200308704	0.780628061430127
Gm12505	3.79070613034395	0.790166246086502	1.03881061164454	0.760645142848121	0.446869048635356	NA
Rgs19	21.2786440826067	0.103034096594393	0.514118788269068	0.200409125177642	0.841160623397898	NA
Ctbp1	58.3399316882033	0.0997667899236642	0.344494814795318	0.289603168578722	0.772119842665018	0.929290673722346
Txndc16	112.667281092995	-0.622372374044044	0.349829240563725	-1.77907476528015	0.0752275052306537	0.385538925526539
Mfap2	7.72132747255916	0.447825959303046	0.95170170007045	0.470552862593285	0.637960075859968	NA
Ncor2	870.231555137988	0.262636885611249	0.299831164694142	0.875949255905954	0.381057620597271	0.719195209971627
Avpr1b	2.78075085910925	0.867403633329296	1.64030457362932	0.528806446847909	0.596939725093067	NA
Ncan	4.81779002134185	0.759423392898443	1.07769974260338	0.704670663708167	0.481015211899897	NA
A830082K12Rik	3.87645585296226	0.10417716007784	1.07756069565387	0.0966786933655044	0.922981560785902	NA
Ablim2	479.249399436266	0.457741357095342	0.337216636299123	1.35741036420667	0.174650856913853	0.526528218772606
Fgf1	17.5892647565834	-0.309152990122278	0.825536137532646	-0.374487531274247	0.708041631474258	NA
Armt1	338.658540523147	-0.0652051066246854	0.295671173684927	-0.220532511884872	0.825456454756051	0.94622139382891
Ncbp3	16.784996723412	-0.0285743843379297	0.556104828556241	-0.0513830897892299	0.959020259365337	NA
Slc15a3	3.14724375700344	-0.31072133899143	1.25494273103139	-0.247598022848468	0.804445440642269	NA
Ccnc	318.117038879113	-0.225166588256743	0.257388376594118	-0.874812574041811	0.381675894404654	0.719714582726847
Atp2a3	53.9940888187685	0.550227813150743	0.484017692109331	1.13679277043133	0.255624926317411	0.609289082624085
2810004N23Rik	888.944830795179	0.250418956835559	0.207299939212045	1.20800304036466	0.227046092875036	0.582810275272067
Rwdd1	282.748648041445	-0.142666358555347	0.233647256675837	-0.610605750673474	0.541460614685904	0.822415570831081
Grtp1	791.197811919337	0.361575226609697	0.211969240640767	1.7057910172093	0.0880469961889716	0.407777243671969
Podxl	83.2492403561862	0.125123847508104	0.377380161305765	0.331559155296254	0.740222165771075	0.916877588627159
A330076C08Rik	16.9488161783813	0.489820162222004	0.592434262949928	0.826792427202008	0.408354723007734	NA
Zfp617	115.289891821715	0.650150086141837	0.332447085232103	1.95564983127443	0.0505064184246873	0.326778227760536
C1ql1	16.3959939547306	-0.7011784252597	0.601451441345005	-1.16581053275337	0.243691057748653	NA
Bpnt1	10.7241075556374	0.59477979814076	0.767545001883199	0.77491195523578	0.438391687253665	NA
Ube3a	571.114687679592	-0.619797316635333	0.297759746866344	-2.08153493935345	0.0373849694895088	0.291957958004111
Ubb	523.537319938484	0.748671521354913	0.362628345036045	2.06456977675172	0.0389637253943534	0.296643006013429
Tyr	3.72279228040297	2.86142082404125	1.7528197710761	1.63246722296187	0.102581097883307	NA
Med21	92.5413171266224	0.0549485963633934	0.452163968916922	0.121523606790282	0.903276317752845	0.973710182987696
Ftsj3	443.813560736436	-0.197242303019081	0.196682588836066	-1.00284577392604	0.315935279485658	0.667144212153452
Gdpd3	11.0421659242144	-0.680446920316367	0.642398763482284	-1.05922825353498	0.289495840709598	NA
Tjap1	646.122868284703	0.136317552510807	0.196081566550241	0.695208401835563	0.486924707747072	0.794425639672926
Stau2	342.166197835959	-0.787843683127664	0.326184108293882	-2.41533435595164	0.0157207711847154	0.205783609731261
Paqr5	18.0533967243108	0.424205725774175	0.813100867040101	0.52171353268678	0.601869800982266	NA
Clasp1	1113.58264990926	-0.113879706258047	0.193546154929199	-0.588385268101583	0.55627372376442	0.828760728473957
Rbm10	407.070905635131	0.0594228496406988	0.199671148201978	0.297603585574564	0.766005737624806	0.926062016493316
Slc41a3	34.4867063545212	0.0351475309073583	0.420757224137113	0.0835339927423439	0.933426949534678	NA
Flot2	219.932468507204	0.0700684511524492	0.253085066045346	0.276857312236254	0.781889671660081	0.932627584727874
Ccnyl1	317.160007099113	-0.336902180631748	0.236571938617894	-1.42410035019371	0.154417425069352	0.502616752810874
Ecm1	32.880155495587	0.836393563416565	0.644558728129869	1.29762196509741	0.194417270514027	NA
Cd82	5.90565638029022	-0.396159160668222	1.0115005942652	-0.391654896610326	0.695313220120096	NA
Anks1	635.655160647469	-0.0890993173137531	0.20696758297732	-0.430498902446557	0.666832764920786	0.881182959101798
Syt6	5.54819715118726	1.36725137563076	1.26642068074239	1.07961864206866	0.280312036505472	NA
Dnmt3a	208.800868882121	0.209875451546428	0.321349304474371	0.653106910841834	0.513687357272258	0.807317960705131
Mpv17l	246.444239306094	-0.402181877043739	0.230660441009667	-1.74361011052989	0.0812270991005942	0.396224628191345
Pde4dip	294.125932218013	-0.598022740923365	0.236137168121848	-2.53252270991402	0.0113245033842111	0.177030983601978
Pomgnt2	66.5996917170599	-0.30373282161816	0.370896350797982	-0.818915637656397	0.412834547348543	0.745025231203005
Ankrd10	3166.33261403173	0.118862025083978	0.244497875557074	0.486147475977688	0.626862608133659	0.863301347430995
4930504C09Rik	2.58265718018349	-0.8899259111222	1.87293044773704	-0.475151606509173	0.634678917397628	NA
Nsg1	13.6214289167388	-0.368179644453209	0.625072293334294	-0.589019299654518	0.555848327054724	NA
Prkar1b	74.0885028131488	0.190817072423729	0.343007108968566	0.556306465476829	0.578001368010643	0.840411190049374
Tmem159	32.2763946689315	-0.280993483258522	0.474045070113941	-0.592756893750594	0.553343859868729	NA
Thumpd1	209.357389142942	0.330671980002343	0.297929677155822	1.10989943384994	0.26704236449991	0.620742998944869
Brdt	9.09012180104043	-0.438530724731002	0.738309587666711	-0.593965908145519	0.552534915225262	NA
Adgrv1	204.243664701162	-0.663224821275207	0.378204580150613	-1.7536139329965	0.0794966819747533	0.39249954800279
Ctu1	75.1676451642739	0.803236159856271	0.449964487846051	1.78511011769242	0.0742434571667732	0.384830008402341
Ube2m	79.3116738442348	0.478972228234444	0.304082940318745	1.57513679567942	0.1152248723569	0.455588713417733
Ccdc136	26.9674323942848	-1.66032292000844	0.584765037496829	-2.83929922882478	0.00452127370362285	NA
Mrps35	443.439620061096	0.169764883515545	0.199633415900247	0.850383102197544	0.395112127684534	0.731734256513686
Eva1a	65.2637639445693	0.347817962202215	0.351001460795442	0.990930241184715	0.32171964445185	0.67212053574546
Tmem141	2.69647262081613	1.14514099919885	1.66737732334792	0.686791755629449	0.492213965828327	NA
Rsph6a	7.15965360534691	0.384492242778334	1.06787959584523	0.360052054814295	0.718808206234529	NA
Thy1	10.0330187489482	-1.25604390435762	0.644768058104594	-1.94805541088679	0.0514083333243996	NA
Thrb	75.7857698706519	0.372795790079782	0.370627228359012	1.00585105883982	0.314487221763378	0.665256104513988
Thpo	20.292035578784	-0.154290014984134	0.5202124418708	-0.296590397625387	0.766779242769657	NA
Adam17	389.803409655855	-0.0746534803496894	0.296965216289133	-0.251387961467531	0.801514174286407	0.939505074906627
Prap1	11.0514529725961	0.40453444140627	0.888294245041056	0.455405901439306	0.648817250414548	NA
Uox	1.17529000077044	0.939890354318182	2.10801958340454	0.445864147428944	0.655695381624873	NA
Patl2	78.1836073938224	-0.460279537997105	0.447287040030736	-1.02904733829417	0.303457430618542	0.654606868743366
Tmem86a	3.90849629611405	-1.83473490596686	0.986058016347891	-1.86067642628398	0.0627898848240577	NA
Plce1	414.695694430722	-0.123966448800809	0.204931216529792	-0.6049173517827	0.545233913229088	0.82377183281882
Aknad1	4.45235656255081	2.67542056717736	1.50065379427461	1.78283663919339	0.0746128995978075	NA
Pde2a	26.6893127965848	0.296520744616559	0.679193476351414	0.43657772776242	0.662417617897204	NA
Rhbdf2	158.962808161707	0.0625344451561944	0.402451914747584	0.1553836442682	0.876518877541959	0.964354513751238
Mtmr11	3.00142859048546	0.694199647791318	1.40525959427853	0.494001002105041	0.621305471765309	NA
Rps27l	207.091885879359	-0.147630752613229	0.345516538655159	-0.42727550231849	0.669178673828506	0.88243722930211
Ppa1	389.186630412734	0.378505732231097	0.428416982778571	0.883498431309222	0.376967029716799	0.716061763628258
Mfap3l	26.3765705535006	-0.558472497068621	0.455260459062897	-1.22670986673909	0.219931657929475	NA
Ifi30	62.4239806921278	1.21492001229877	0.514098370824468	2.36320533432227	0.0181176281563742	0.216337277579816
Cpvl	12.5365824519996	-0.207471112510795	0.799343437151447	-0.259551905811777	0.795209438672745	NA
Nipbl	1149.35080953196	-0.318786925293466	0.229529004329089	-1.38887425676453	0.164870989872286	0.516615240469487
Rbm12b1	40.3368644929613	-0.381043756983709	0.398043326151483	-0.957292163815091	0.338419809451044	NA
1700029P11Rik	27.019669853702	0.431878930971989	0.404658477557703	1.06726772061857	0.285850959934983	NA
1810012K16Rik	2.04479013968834	2.09205057390903	1.62500029496065	1.28741550410592	0.197949503231005	NA
Nox4	160.79732060107	-0.537301222547734	0.254655866239563	-2.10991103594794	0.0348660194985815	0.284727251866273
Eral1	137.69177274359	0.0465950041735006	0.296077282902701	0.15737446560131	0.874949736181425	0.963387241030384
4930526I15Rik	7.17483010684094	0.473521354940256	0.971539767739821	0.487392663340844	0.625980091764046	NA
1110038B12Rik	1330.84077166341	0.636752273961218	0.280438997776653	2.27055537571254	0.0231739074567554	0.239929852203131
1110020A21Rik	13.0372396590016	-0.0886639172719938	0.585281277737627	-0.151489413115553	0.879589661569657	NA
Angel2	164.123846344805	-0.275701444838549	0.261437746682329	-1.0545586792161	0.291627210291516	0.642712682005046
Cpeb3	179.681173920869	-0.569531591866658	0.231619876748112	-2.45890637652842	0.013936095526859	0.195647067103256
Armh3	1855.05969347272	-0.366163394946134	0.27804956078859	-1.31689974228925	0.187872232899423	0.544667003197549
Dhx30	424.081337764332	0.116003528749266	0.153129067532853	0.757553942032449	0.448718061758619	0.770422290453326
Marchf1	182.495715581312	-0.0953371048829243	0.908852087562725	-0.104898372559819	0.916456450354047	0.976848632682681
Efemp2	25.5418585044838	0.172854522660732	0.413099672085625	0.418432969912654	0.675630585217811	NA
Mmaa	100.34088313779	0.258511831086698	0.277509813467327	0.931541223197623	0.351573671016119	0.697053204936621
Npy4r	1.07504060405791	-1.09416724844177	2.32596747369619	-0.470413821695896	0.638059391143785	NA
Cstf2	41.0733383534543	0.529747868451595	0.369572112449177	1.43340866533712	0.151741083469788	NA
Hap1	324.902946699222	0.484500880164176	0.366264139502034	1.32281822845909	0.185895833782138	0.542224399204245
Ormdl2	30.2885472513118	0.22392501194005	0.438916972719799	0.510176242564678	0.609927994666466	NA
Tec	72.6801809666392	-0.374582702029773	0.273059866087647	-1.37179698868503	0.170126644975646	0.523454439264515
Tom1	723.478435100335	0.399971149655136	0.222869394700128	1.79464367547325	0.0727104898000197	0.381749937704147
Sgpl1	574.563773413345	-0.13096451993512	0.261340169879838	-0.501126635049394	0.616282002743568	0.858497568325571
Hvcn1	266.92111483227	-0.0494314697618229	0.246858461793379	-0.200242152538393	0.841291201747619	0.951627721496483
1700109H08Rik	267.224040362547	-0.275452895133911	0.214452032531594	-1.28444991582595	0.198984577146851	0.556097041943026
Pi4k2b	93.3361369072944	-0.82622507347103	0.34561429991274	-2.39059863460405	0.0168209302492931	0.210692281119709
Rtn4ip1	531.041860735306	-0.176361743134409	0.177832449609874	-0.991729819396335	0.321329340661477	0.671889511441887
Sdr42e1	12.6087749133343	0.246182947540581	0.663896264141277	0.370815383121652	0.710775042878591	NA
Ahctf1	1330.92979530676	-0.0364359161699141	0.167824676871011	-0.217107024123267	0.828124940061585	0.946815444805617
Stk31	20.9885531548583	-0.801166477395031	0.491187105519086	-1.63108206301214	0.102873004935344	NA
Ctrb1	1.57936692195814	2.25419331772653	1.91382848149428	1.17784500519425	0.238858402903307	NA
C330018D20Rik	34.1006200617319	-0.940323777758334	0.404384719171786	-2.32531975907546	0.020054868512668	NA
Ankrd55	15.9094850536071	0.192728491940241	0.729164249412339	0.264314236601106	0.791537791029893	NA
Sema3d	21.6292415164252	0.580292669022319	0.600531854618372	0.966297898370579	0.333895137396407	NA
Wdr82	1257.99756972447	0.19170685389209	0.176837740729261	1.08408336988196	0.278327835649306	0.629069358955194
4933430I17Rik	10.844712867332	-0.0381683546422573	0.623310279050795	-0.0612349193091791	0.951172120314642	NA
Dao	2.37948617569776	0.782346658589513	2.24418418500589	0.348610717345136	0.727381580653901	NA
E2f3	2522.58351838756	0.00191576044654245	0.217331298556131	0.00881493120995484	0.99296679356671	0.997599786691348
Zbtb39	123.36501080832	0.266177513104072	0.351241589079837	0.757818895539646	0.448559408880757	0.770422290453326
1810058I24Rik	278.199525240552	0.29868843629683	0.229681143089334	1.30044823131456	0.19344738838795	0.550418019615018
Klkb1	4.29046067776455	0.705058836250396	1.51453373275013	0.465528644892002	0.641552928567071	NA
Hspb1	299.138785441346	0.617886209814406	0.389789790669917	1.58517802314029	0.112925892278284	0.451594259587532
Neb	203.458187131668	-0.26668040350287	0.356566957843717	-0.747911150027973	0.454513751649477	0.774908655777343
Ptger3	20.3625589829738	-0.508492997628249	0.647121784873563	-0.785776355416006	0.431998521113612	NA
Ptcra	2.28664765251568	0.823747864201282	1.75223182300619	0.470113516593958	0.638273917724367	NA
Pstpip1	45.6046920309948	-0.188838020998432	0.499363208091992	-0.37815765746932	0.705313478360552	0.900660757848397
Scn1b	11.6925493616255	-0.907655568876543	0.635384018151752	-1.42851494993027	0.153143694690732	NA
Slc20a1	1578.75959879904	-0.243689559155408	0.230619239270547	-1.05667488942467	0.290659988914041	0.641422172599996
Csnk1g2	304.28753288435	0.273424128234807	0.277690724918587	0.984635436833438	0.324803176552122	0.674348779130509
Gm12348	3.71808490184976	-0.423717173110864	1.00337793591572	-0.422290702181091	0.672812843891655	NA
Zc2hc1c	20.9913376301699	-0.418590783326595	0.5438755362161	-0.769644441518464	0.441510835116884	NA
Aplf	146.16914283592	-0.0544211588713753	0.374867972479089	-0.14517420229708	0.884573333718512	0.967238413337144
Fam13c	263.4901960863	-0.335274933419925	0.372886285693217	-0.899134525145193	0.368581010247871	0.710486413298388
Phospho2	97.107801000076	0.112360607128063	0.400422216869345	0.280605327063372	0.779013129731076	0.93167834305452
Col20a1	31.7825097482284	-0.30395906500719	0.627257802087556	-0.484583952556021	0.62797149923622	NA
Fgd6	122.648736917242	-0.0467129456432785	0.283185443173984	-0.164955320865765	0.868979148995895	0.96125288681495
Ccdc60	64.2957642881544	0.172966566040469	0.577367110905354	0.299578141486523	0.764498959369245	0.925567792542805
Trerf1	818.357558221197	-0.190095563008511	0.217585746165097	-0.873658161708224	0.382304441894902	0.720514138431977
Ctnnd1	300.06870779121	-0.14087497304168	0.219936425234557	-0.640525883293047	0.521830767301353	0.81181185431208
Stxbp1	50.4527869865445	0.00315794515995788	0.315291907104038	0.0100159410654199	0.99200856887771	0.997599786691348
Zfp275	219.43156200841	0.0790002452474289	0.343980858977637	0.229664654836405	0.81835236212465	0.944502368538129
Acer2	54.9333284027428	-0.116396008733901	0.313949880576731	-0.370747103072884	0.710825903394021	0.903149336129298
Pdzd4	314.982117310837	-0.137647596247035	0.227636879670863	-0.60468056162981	0.545391266289798	0.823788600300641
Scn1a	15.9771686419251	0.729372072964657	1.02735465615813	0.709951591295839	0.477734155929052	NA
Adh5	388.030509325761	0.0125622649819866	0.223516856353461	0.0562027633482869	0.955180279810867	0.988152961375368
Tmcc2	54.1466399381234	0.00174662180204967	0.468553355405143	0.00372769030869371	0.997025740343465	0.998376582930694
Hnrnph3	164.896008429676	0.044432846638104	0.366075541114286	0.121376168707847	0.903393091924914	0.973726814809801
Il1r1	18.2926725885797	-0.0140192117786586	0.627293988012225	-0.0223487105672458	0.982169793157203	NA
Odf2	411.429278971442	-0.105294518263309	0.197305791877647	-0.533661567971628	0.593575703346051	0.845138374663517
Stx8	1049.07926906102	-0.699222750814721	0.238542597711257	-2.9312280386126	0.00337624843379487	0.0987170165314292
S100pbp	412.640197967406	-0.342868610518407	0.271821067120684	-1.26137614773684	0.20717335780985	0.564686984918308
Nt5c3b	121.839899265829	-0.177156341549764	0.40471891848556	-0.437726860441007	0.661584295763113	0.87894108319856
Gpr179	22.3308046668182	-0.170545573978097	0.454884403476844	-0.374920689024632	0.707719451912026	NA
Gm16157	1.59662333738975	-0.0690994828663837	1.49499454039475	-0.0462205586704938	0.963134456535027	NA
Gtf2ird1	1337.00699245365	0.206724783645625	0.239801086068924	0.862067753880848	0.388650234768093	0.726771400477196
Zfp37	62.9345382626742	0.163808576706102	0.279603087123301	0.585861116168094	0.5579688492831	0.829609207580946
Pbx1	357.176094409479	0.050044964715028	0.25951303552231	0.192841814725433	0.847082854657638	0.953554059448518
Lbx2	1.07659203450148	-0.0788966957954467	2.71732411436782	-0.0290347019622287	0.976836914089842	NA
Lats1	373.741430725395	-0.141903880049272	0.17488909470916	-0.811393530770215	0.417139713051714	0.749136142616985
Lat	14.9444835966949	0.362903793162856	0.548163987186391	0.662035087393398	0.50794873514958	NA
Lasp1	1033.2599533889	0.143366002389669	0.332236355440073	0.431518104632977	0.66609169137155	0.881182959101798
Laptm5	295.835990003025	0.168630688615216	0.18158295017746	0.928670276864728	0.353059989068634	0.698414736456956
Ing1	146.021741829584	0.722324872674095	0.291957087904408	2.4740789061117	0.0133580190110609	0.190714146325851
Actn3	8.51251814195522	0.436109993840077	0.93312140181881	0.467366832429335	0.640237448271342	NA
Slc9b1	413.526000870966	-0.664515822976242	0.329081704632475	-2.01930345449737	0.0434556890646163	0.30769129905443
Nalcn	9.34036582151478	-0.191230093034972	0.945097556064782	-0.202338998559281	0.839651713999042	NA
Bglap	1.13555593030564	1.33110450863605	2.40158582222189	0.554260645744712	0.579400479198719	NA
Ccr7	1.8120773228143	-0.0665825328442865	1.5665168237532	-0.0425035542770375	0.966097278409272	NA
Clk4	404.515651844518	-0.394058369796927	0.289557766754955	-1.36089725450331	0.173546161289025	0.525561957535731
Lta4h	228.095903673983	-0.391769151888909	0.231636109853925	-1.69131294829622	0.0907770483289098	0.412215313540118
Tmem116	83.1884134182682	0.449386093319933	0.424966915714701	1.05746136158427	0.290301079702657	0.641422172599996
Mast2	856.24818811054	-0.321396997663495	0.155098071951341	-2.07221787879044	0.0382451267987622	0.294996961574969
Pigv	136.524640370676	-0.24073050406777	0.232718939556217	-1.03442592393567	0.300937090311749	0.651363722395875
Cabyr	60.3528098525896	-0.262106038045407	0.620634146281078	-0.422319718655477	0.672791667190973	0.884861202841894
Mtif2	409.98427253815	-0.382527499522542	0.211031626485466	-1.81265484180347	0.0698850735609915	0.374982653793949
Blcap	17.6459993859796	0.161460546551145	0.570222732980548	0.283153471814764	0.777059193444745	NA
Sgk1	319.184644960618	0.293326655677253	0.385325836736698	0.761243155043586	0.446511846513342	0.769408400866368
Sertad1	15.6971829523042	0.839447856029243	0.552772050832907	1.51861486984441	0.128859466009019	NA
Bace1	82.9465029490815	0.00957792881719136	0.340582270794457	0.0281222178560542	0.977564673793211	0.993383541597586
Ash2l	3195.18132250785	0.164333214455276	0.179333816796142	0.916353744046403	0.359481387976766	0.703843988996279
Smarcal1	339.475023335193	-0.119391846759997	0.195645374840678	-0.610246201103514	0.541698728974229	0.822478095446332
Dusp14	72.664609719314	0.602454204917172	0.479005847341239	1.25771785096391	0.208493814070796	0.565031417325497
Npy1r	3.55621114060477	0.364332832636101	1.1631730316489	0.3132232460029	0.75411105862326	NA
Cbx5	1419.81456988319	-0.15710933091711	0.279732227842243	-0.56164186775688	0.574360048720841	0.838288219369564
Bclaf3	1995.95279180355	-0.388927199555216	0.253890445728821	-1.53187016722412	0.125554476622104	0.468325174116579
Zbtb3	7.80036264927868	-0.0403348726486075	0.806838182910071	-0.0499912789242688	0.960129338043869	NA
Abcc8	19.5873094572321	-0.0133342020404359	0.658449077145593	-0.02025092372859	0.983843204939214	NA
Nr6a1	650.28295437867	-0.484293939558858	0.304928812626643	-1.58821967457641	0.112236673675352	0.450635169524774
Fut10	269.964127732275	0.0823964170748688	0.325576449121614	0.253078554352348	0.800207510691263	0.939212529040026
Tmem200a	74.3953852019465	0.543650987163837	0.381077431633285	1.42661554328675	0.153690741492848	0.502094744734201
Rgs7bp	17.0938627437989	-0.157583955688567	0.697448469209983	-0.225943510732867	0.821245356049342	NA
Ak7	53.7058867690339	0.570742488024972	0.40406143491693	1.41251413449618	0.157798631839086	0.50804100215392
Pold3	794.235271662692	-0.0397183685594152	0.172194486390961	-0.230659932218945	0.817579003606282	0.944502368538129
Cds2	1208.70867579527	0.412783392779553	0.18131757884994	2.27657679634679	0.0228115098145232	0.238231506845586
Armc9	289.333899090982	-0.0962496358472938	0.233755959941368	-0.411752649521473	0.68052073061738	0.889342108238817
Asb10	2.67295305092217	-1.1491783027874	1.30736842372907	-0.87900111546946	0.379400671024524	NA
Ppp1r3c	2.36272368105428	-0.253171536091749	1.52474869792951	-0.166041483711733	0.868124303985199	NA
Slc22a5	80.3482891640515	-0.946221225734115	0.328093862874885	-2.88399550495385	0.00392664358175944	0.105471153589368
1600023N17Rik	2.93469973357636	0.625743785146818	1.24903455075633	0.500981966245779	0.616383814741745	NA
Slc7a7	416.229427496215	-0.871548229664686	0.266133402583428	-3.27485472024306	0.00105716324758446	0.0553786605297874
Tcf7l2	657.955826474547	0.280620395528368	0.196918048846804	1.42506183243102	0.154139328302571	0.502418882918379
Bcl2l2	8.55910784125422	-0.0600079532578265	0.731647085526138	-0.0820176208515529	0.934632701250252	NA
Anxa4	447.173284256084	0.183741425833714	0.198057241328465	0.927718797865064	0.353553454943986	0.698661806384686
Rgl1	79.8782891745682	-0.214329393423289	0.305468900656129	-0.701640634980917	0.482903303570266	0.791803512105007
Psme3	251.110849557302	0.0850889244415078	0.231015645899979	0.368325375149474	0.712630633804706	0.903645840091741
Tmem19	339.36643167381	0.0348882945477495	0.214485582133262	0.162660325233763	0.870785886748704	0.961728845177359
Mrpl42	491.060988509826	-0.0244313982618675	0.156476419804343	-0.15613469615688	0.875926850148215	0.964021211480418
Herc4	1020.96751479642	-0.243223000888613	0.215750154015391	-1.12733639518636	0.259600280035296	0.613438143280651
Aup1	56.3197419208451	0.465726369443063	0.33041771744278	1.40950785886267	0.158685051294635	0.508724048327947
Hadhb	297.320946017412	-0.0567404011140549	0.237843581806716	-0.238561834139233	0.811445362619737	0.942386926634889
Agbl5	263.012486261224	-0.0606916767268019	0.249591107336138	-0.243164419496185	0.80787802885302	0.941765402924625
Pvr	192.083700242393	0.0846155011832466	0.304427565625571	0.277949537878967	0.781051095807974	0.932627584727874
Zmym2	785.119540670867	-0.152768898370552	0.262860255965525	-0.581179143303382	0.561119722882312	0.831083443418106
Nol8	341.551020963759	0.106544259568905	0.30467673029863	0.349696084320176	0.726566792626584	0.910655429501979
Anxa6	277.130973892107	-0.179972007541727	0.296129020083496	-0.607748634331694	0.543354201567799	0.823498534848006
Sh3gl1	398.637238985882	0.465505421139739	0.269336601275442	1.72834074141926	0.0839271528274858	0.398011887643872
Cpt1c	105.328853018746	-0.158716366421114	0.292260827378257	-0.543064111071227	0.58708566166492	0.842915120251985
Map2k7	447.376299273649	0.547705949481214	0.190402691122796	2.87656622000149	0.00402027831517488	0.106999540310804
Lrrc73	7.14041873770973	0.790140743731811	1.05284412518386	0.750482169992472	0.452964358399974	NA
Zfp936	426.283315672931	-0.324909317420989	0.298778139462426	-1.08746014017484	0.276833505122524	0.628142891172983
Cmip	2605.65303804747	0.316104700778708	0.18542325341971	1.70477378079004	0.088236623293467	0.407967327630443
Dpy30	439.431996516411	0.289908606172434	0.205579133941919	1.41020443375514	0.158479327018888	0.50856802692015
Ect2	411.943560931818	-0.296662913826381	0.257370365424498	-1.15266928007456	0.249046155097728	0.602259253707009
Rpl31	162.937576431743	0.524233109732997	0.383316132545083	1.36762600168241	0.171429173236092	0.523732138788451
Insig2	116.320685970676	-0.285787062077151	0.346059942073384	-0.825831098407073	0.408899910391641	0.743229349043301
4921509O07Rik	5.14058091299576	1.36457501129035	1.20360425017251	1.13374060543136	0.256903371588825	NA
Cers3	14.9574558549481	-0.560809595485585	0.656448142241668	-0.854309060226004	0.392933768434644	NA
Ldb2	21.7558442437509	1.48872704538186	1.59832596526402	0.931428931104143	0.351631731185545	NA
Ncoa7	301.338550275702	-0.361525554974312	0.282651823358413	-1.27904908122912	0.200879772717667	0.557962828563015
Cmah	77.6818749312625	-0.160707960208178	0.477122970155892	-0.336827128980333	0.736247220894438	0.91486048225786
Vps13d	699.491885433022	-0.134819101552465	0.176531227182669	-0.763712481378482	0.445038601140578	0.76930736955862
Zfp59	705.637010267968	-0.0733609574801824	0.305800400063365	-0.239898173661582	0.810409196730106	0.942251380263927
Commd6	146.023165148601	0.0538091135861457	0.280497661361523	0.191834446408425	0.847871887709629	0.95405881837311
Tmem42	5.60768663663202	1.15364376525954	1.03518762824673	1.11442962974107	0.265094917938732	NA
Traf7	154.710998390714	0.410508203008595	0.272550775171873	1.50617147483703	0.132023160094926	0.476921105210559
Mynn	341.300962082024	0.190177210307718	0.266350951044271	0.714009878928903	0.475221070771522	0.786821307594827
Rab27b	11.0880185260358	0.821608543818657	1.10921548713019	0.740711388680987	0.458868452558911	NA
E230029C05Rik	1.56968440486708	1.79949928404014	2.02762757228436	0.887490044344184	0.374815123848096	NA
1700045H11Rik	2.22050652779507	1.35948750721564	1.93391489356213	0.702971734558375	0.482073364531375	NA
Il6ra	179.92492272269	0.249057712207872	0.332858622302962	0.748238728156436	0.454316174887918	0.774908655777343
Meis2	453.43393463112	0.571384552146074	0.323938240526774	1.76386878936218	0.0777540726246067	0.388786423560558
Kcnd1	41.6091543214381	0.300347558039982	0.358763785615161	0.837173566794053	0.402495013264108	NA
Kcnc3	61.501855605051	0.531117885589402	0.539783933163019	0.983945339901402	0.325142389112062	0.674608029970366
Tnfrsf18	19.4334234883025	-0.418847174091447	0.532167578055244	-0.787058797572908	0.431247447405855	NA
Foxa3	6.833146426037	0.751115168272314	0.836970681027558	0.897421122744899	0.369494245466115	NA
Jpt1	255.048421942977	-0.581777270917399	0.384893480793757	-1.51152799397281	0.130653981817727	0.475069279182864
Hmgcs2	3.35160602937996	0.344235815120466	1.44172564998594	0.238766519222173	0.811286633203429	NA
Tnnc1	1.42773889889142	0.770695308176682	2.01411975318526	0.382646219003539	0.701982095832288	NA
Ankdd1a	13.550031645068	0.164738794007478	1.0673227960292	0.154347676841872	0.877335606998812	NA
St3gal2	319.556340805369	0.395288947396726	0.269410436048997	1.46723695337784	0.142311607666876	0.490258130678861
Tbca	625.929214989965	-0.358125318105451	0.242427674768324	-1.47724602171635	0.139609701429354	0.487621645264896
Gm11351	4.07883857561537	0.889189629347898	1.42873413746262	0.622361855878286	0.533703956191753	NA
Pacsin3	16.3094048213312	0.491347848307343	0.614516487997036	0.799568209974072	0.423961012218833	NA
Ush1c	6.90441741070493	-1.49388825894138	0.793024879655436	-1.88378485627143	0.0595940827872364	NA
Hp	3.41596569281259	-0.0197885200236698	1.19313051922915	-0.0165853774626892	0.986767390049683	NA
Slc25a4	108.832314812177	1.07075835819762	0.369571164036817	2.89729952548719	0.00376390210162605	0.103068719926662
Ctnnb1	1055.83681924427	-0.0499296090962662	0.150573881765175	-0.331595416887326	0.740194780755612	0.916877588627159
Ctsl	218.831760201318	-0.0902500830648885	0.324879129683466	-0.277795877971049	0.781169055597036	0.932627584727874
Ctsd	306.661107102372	0.455448282059735	0.194447509039054	2.34226853463193	0.0191669187393092	0.221874403912389
Sec61g	369.55119863142	0.10423281777989	0.207776177946192	0.501659135374427	0.615907314348591	0.858497568325571
Myh6	2.19019747135224	2.40223347797525	1.98114796756171	1.21254621931737	0.225303361420014	NA
Pik3c2a	259.301079859839	-0.228699157083215	0.265473675806601	-0.86147583706124	0.388976023610054	0.727097594327898
Lpar5	93.0122806256114	0.213762067768615	0.426478954363203	0.501225360786662	0.616212527836941	0.858497568325571
Rnf20	238.848365558354	-0.084356612935801	0.236531903034919	-0.356639471688298	0.721361723940004	0.907240718726379
Gm38509	108.106198796164	-0.981368300581149	0.275790921209367	-3.5583778330257	0.000373152279283287	0.0328921752234296
Prxl2a	75.244633718315	-0.482076863297213	0.431571934135696	-1.11702551803482	0.263983414582126	0.618622596903675
4921525O09Rik	5.09244080717671	-0.331836334870418	1.08217757036433	-0.306637601774264	0.759119229445857	NA
Rorb	13.3921955740615	1.66965601370081	1.22101481421606	1.36743305180355	0.171489608368948	NA
Tbx2	1.57388021666385	0.277621506247009	2.49860959274922	0.111110397979999	0.911528803404199	NA
Trpc5	909.285632994806	0.110247433983429	0.421418834942722	0.261610124754898	0.793622037386155	0.936645146996453
Fam149b	319.515201768318	-0.692541522956861	0.274986622005092	-2.51845532668871	0.0117870834933329	0.1803348697515
Pus1	33.2824244421888	0.943831768555891	0.489236824522645	1.92919200118838	0.05370703081628	NA
Aldh18a1	825.204241613967	-0.452532184041948	0.283045576037504	-1.59879617401965	0.109865899458651	0.444272542928752
Gdi2	635.450341904447	0.0681857193157211	0.238954246962797	0.285350522882052	0.775375609366811	0.930411996352732
Drd3	6.89842394617272	0.816751002198186	0.947356730836702	0.862136696360234	0.388612299886446	NA
Dpep1	2.57985994698227	1.3787692772335	1.50464599373845	0.916341307504367	0.359487908804563	NA
Pkib	19.0873414748298	0.199050974144383	0.739643910256016	0.26911730277815	0.787839415769237	NA
Crx	1.8642805124698	1.13413673414222	1.7124022748264	0.662307420875854	0.507774221909267	NA
Dmbt1	3.80136730848991	2.53158337670689	1.42801196320734	1.77280263886648	0.0762614160036548	NA
Epha6	56.4792336588457	0.108383362185913	1.18501670455278	0.0914614635975254	0.927125925447809	0.979204780884088
Inka2	44.3033343179129	0.239422232287759	0.46504495439149	0.514836748634425	0.606667103353355	0.853550783599215
Rhot1	604.659341109719	-0.319715473424226	0.233198813353274	-1.37099957254023	0.170375089289227	0.523454439264515
Ncmap	36.9700370374926	-0.467756392411147	0.563395783746204	-0.830244751391075	0.406400417976585	NA
Cacfd1	102.17692636416	-0.247853113105364	0.274657699429127	-0.902407300507228	0.366840544403599	0.709033182584949
Jarid2	4661.3353893286	-0.189458257833892	0.190945132565815	-0.992213078637073	0.3210935938941	0.671889511441887
St7l	338.203853014543	-0.347303869809725	0.234029824502828	-1.48401542644206	0.137804828106488	0.486417629848322
Arhgap15	29.4887137762787	0.39860602567067	0.641364189898285	0.621497164869597	0.534272559318393	NA
Mag	3.35871189646945	2.6492119260122	1.70182691928312	1.55668704966082	0.11954480483214	NA
Zfp467	9.38813261703699	0.0398715203107839	0.694515106377012	0.0574091476840246	0.954219276223911	NA
Ranbp17	2942.78976385612	-0.597605861706207	0.243303500983644	-2.45621562899903	0.0140408879480577	0.196291356989024
Pecam1	640.148241367798	-0.314713781285691	0.249661810176131	-1.26056035988711	0.207467288069829	0.564692505898775
Aldh1l1	234.550338900228	-0.215361015254755	0.266295841033849	-0.808728421813318	0.418671376083715	0.750479428319497
Stk32c	7.46529209780517	0.270078193444827	1.03832931113239	0.260108417001426	0.794780145506545	NA
Itch	608.141296821639	-0.122841194503619	0.217616365453684	-0.564485093974991	0.572424041777497	0.83635191505447
Slc30a6	248.824061847118	-0.0728472229476622	0.204234786887201	-0.356683717098085	0.721328596679179	0.907240718726379
Prmt1	420.859154483484	0.587276967920431	0.247619682947125	2.37168936221372	0.0177069706343389	0.216139767235567
Mpl	2.37524937948392	-0.161668320842266	1.48507224065358	-0.108862260310728	0.913311740599253	NA
Rhbdl3	10.2239803137646	-0.995234571598056	0.80501969008024	-1.23628599879198	0.216352273637563	NA
Lin54	543.734999597845	0.0191513122093673	0.175398792434133	0.109187252338463	0.91305397101638	0.975351242619747
Rpain	172.771377244308	0.0832914916910863	0.297550585078844	0.279923804112218	0.779535963955933	0.9320285641723
Arih2	860.23639119815	0.419543866851396	0.258937998083482	1.62024836044394	0.105178936799313	0.437014907007693
Osbpl3	176.192045384541	-0.277791585120182	0.472971432000415	-0.587332693531346	0.556980287873715	0.829299024622758
Cmtm7	534.938831177104	0.230174013155427	0.268621325058721	0.856871706314125	0.391515791056119	0.728443787851896
Cbfa2t3	16.5958453164403	0.0534529160567552	0.685744811555818	0.0779486992187096	0.937868860850671	NA
Senp6	1113.3437230217	-0.149230185491941	0.196582816851859	-0.759121208464511	0.44778005334417	0.770309297486087
Thap3	62.0016902056528	0.300692963789158	0.361912630927591	0.830844071450269	0.40606172215911	0.741391480536809
Mtpap	784.723229855778	-0.178307025634794	0.196371246285947	-0.908009848728831	0.363873018242923	0.70700962409482
Peli3	15.5242189346289	-0.0927127170663225	0.555085432751454	-0.167024230138346	0.867350983826101	NA
Gm5741	4.22261513568191	-0.547729751458674	1.07760506701719	-0.50828431326403	0.611253969485384	NA
Zfp169	171.579106342184	-0.310379245558915	0.332883532108655	-0.932395915150306	0.351131955056085	0.696705630097365
Tmem241	106.308638805687	-0.662389105017082	0.365344361489186	-1.81305413423409	0.0698234723196213	0.374982653793949
Tcf20	946.766094454643	-0.355866309103383	0.283133578687491	-1.25688486244922	0.208795330699396	0.565031417325497
Cacnb1	136.443075612457	0.136238417906153	0.350088782239014	0.389153908430977	0.697162297041596	0.897818904973039
Podn	3.47867887103592	0.564649801346032	1.29916374695361	0.434625583318554	0.66383422209933	NA
Crhr1	3.10059586136416	1.01622279183456	1.97078975142846	0.515642417512057	0.606104178834396	NA
Asgr2	4.97419957205677	-0.303394336886644	1.10294490584536	-0.275076601994099	0.783257387313288	NA
Tet3	87.7807618998251	-0.870689743085188	0.354926032934752	-2.45315829860598	0.0141608006450675	0.196898657883949
Arhgap33	4.62428652937218	0.27603426122141	1.02397725045309	0.269570697102177	0.787490546326175	NA
Nrap	4.88941932999922	3.41033557193183	1.8647473819154	1.82884588282884	0.0674226992291658	NA
1700012B07Rik	5.22572566304449	-0.367125774744189	0.923857520975505	-0.397383542817878	0.691084649486429	NA
Pianp	31.7718927965134	-0.0623165022772235	0.43661740235733	-0.142725649368926	0.886506858832082	NA
Rae1	509.334687317889	0.190919315041684	0.215433094548775	0.886211635410819	0.375503494884481	0.715982849543578
4931406C07Rik	39.1375829948154	-0.0396885278010694	0.512236642107954	-0.0774808448644817	0.938241029043726	NA
Cnep1r1	518.729632158619	0.0446436170058737	0.253803227884151	0.175898539108617	0.860373653079865	0.959303519937762
Snx16	315.881478158221	-0.0995700021861776	0.304646227757996	-0.326838126041966	0.743790321233197	0.918217016859351
Spata17	25.3189927214163	0.355506886921186	0.589565288457372	0.602998334334418	0.546509797292186	NA
Tbc1d30	22.3200879883406	0.522418171637009	0.643831610192713	0.811420507111537	0.417124226404127	NA
Asnsd1	67.7075410621317	0.177952065664843	0.353971672270267	0.502729680382366	0.615154339255019	0.858446316857259
Kptn	33.1405605638474	0.840485226803352	0.515466409170446	1.63053345834109	0.102988799749918	NA
Ankra2	74.2209891901094	-0.427363275291621	0.288140268598886	-1.48317788891404	0.138027154208803	0.486685224791906
Capzb	151.510084930498	-0.0384979159352287	0.266109558648405	-0.144669421612524	0.884971883143499	0.967391088391827
Nf2	1363.08369111917	-0.384112828028541	0.1862852770813	-2.06196020451419	0.039211524894978	0.296882845698147
Pex3	172.766995760231	0.112111367875141	0.230235938165968	0.486941216771831	0.62629998901451	0.863217658076519
Trim24	1606.82197784169	-0.135404557767368	0.183944839923936	-0.736115010474663	0.461660708547963	0.780628061430127
Kmt5a	351.425750753927	0.163171952215148	0.226082510634259	0.721736288921156	0.470456626567783	0.785293732110275
Cep57	488.780171927301	-0.103041150830559	0.201039071839681	-0.512542909632659	0.608271097242408	0.853925877017103
Csn1s1	2.77392228952878	1.02778463944739	2.02237868113398	0.508205831595837	0.611309001615118	NA
Tsc2	301.633013986454	0.376770649971453	0.208243745075233	1.80927715180754	0.0704079567712991	0.375822027032579
Mapk7	64.8169333548738	0.707354735547534	0.357666357140319	1.97769435516136	0.0479631974614751	0.317931693316422
Egflam	19.4614972647217	0.844458214996012	0.903161108013699	0.935002855529518	0.3497868278237	NA
Txk	4.26351583082884	1.85777111130854	1.70466770162398	1.08981422569261	0.275794986216859	NA
Zfp862-ps	93.8198843332573	-0.348733279866998	0.295441001233211	-1.18038213521934	0.237848263972007	0.593416286741896
D6Ertd474e	4.48169653128499	0.848350450477203	1.43298813979647	0.592014983876767	0.553840554718995	NA
Dnajb6	1283.19572113031	-0.108082021451245	0.187545138197812	-0.576298711285422	0.564413293790339	0.83235302011284
Slc26a10	2.62557441812686	2.44570719917182	1.49452628626621	1.63644308008924	0.101746889225372	NA
Hspa14	703.568651354193	-0.135161062591985	0.225353647787077	-0.599773129564295	0.54865744341169	0.824989429708593
Fkbp11	18.8856769373663	-0.709409441158377	0.544495808137137	-1.30287401768152	0.192617775657638	NA
Nubp2	110.495038687393	0.589195834610185	0.264956227300025	2.22374782662876	0.0261654154454765	0.251648960560699
Ndrg3	235.16094564784	-0.0464406672685933	0.206250415740631	-0.225166417734617	0.821849813412165	0.945442170409971
Fgfr1	897.608526456954	0.67484961249681	0.256450928978373	2.6314960728948	0.00850098496058019	0.156293839568632
Lct	18.793014778732	-0.691453686414501	0.620714083485152	-1.11396487499069	0.26529425571198	NA
Fmo5	5.63223493821929	-0.303165854481654	0.947278138811919	-0.320038900994682	0.748938841407949	NA
Fbxw7	1116.82661066528	-0.378466523507147	0.183010142912958	-2.06800845834622	0.038639227736286	0.295571430141863
Septin7	1017.61590364197	-0.339676121493434	0.230541920551923	-1.47338115636515	0.140648288423709	0.489498050420922
Gm14169	1.47860581264166	-0.168324475262293	1.74342912039951	-0.0965479314832833	0.923085407878816	NA
Brd2	1000.90429298579	0.482720758031952	0.261063224516212	1.84905690537801	0.0644495962093709	0.364097735941584
Frk	20.5790930903642	0.0727744535641517	0.67680683469755	0.107526180046147	0.914371557047179	NA
Tmpo	1572.02352000176	-0.0414005822247854	0.230286655781308	-0.179778468206605	0.857326488071182	0.958325269419707
Triml2	1474.45981776772	-0.0485002945994391	0.209680612445185	-0.231305574863857	0.817077415998233	0.944502368538129
Abr	1162.69787851276	0.0764506074263082	0.219367570159977	0.34850460061419	0.727461259342091	0.910655429501979
Gins4	528.140366751869	0.455380217262498	0.239356818311101	1.90251617010811	0.0571037069194019	0.345064412629946
Med27	676.758363798892	-0.0577095621564662	0.196162821799432	-0.294192149292549	0.768611079307049	0.927041834042446
2510003B16Rik	94.1869750279678	-0.403734597436291	0.352547926127987	-1.14519067484096	0.252130180384845	0.606374661611413
4930586N03Rik	1.80903977085501	0.0903757458142113	1.57902399580603	0.0572351946862456	0.954357842794672	NA
Lin7a	12.3404487365769	0.67864935424147	1.08138921238856	0.627571781248381	0.530284499326016	NA
Gxylt1	267.323022067957	0.0543860349396281	0.258819259114322	0.210131329197591	0.833565174143537	0.948271480270044
Zdbf2	1197.36269195611	-0.524402792224464	0.204327984258742	-2.56647563047659	0.0102737844133332	0.170190552833285
Magoh	81.909113167326	0.583120612215756	0.333596771775113	1.7479803809638	0.0804674246953546	0.395691533958467
Tmem175	81.1353253680439	-0.355601130330012	0.304959939496136	-1.16605850236443	0.243590793097537	0.598641751376947
Alkbh4	80.3653878874016	0.912620677553594	0.326722480061649	2.79325951915336	0.00521798107341039	0.122066555088491
Stra8	8.36956341783542	2.74840468581995	1.12125805115974	2.45117944346282	0.0142388949493139	NA
Adad1	2.88751979913218	0.109136729417706	1.4313861807493	0.0762454820966453	0.939223798494465	NA
Golt1a	5.92449045605666	0.397607913882687	0.898901086893511	0.442326658272013	0.658252842864475	NA
Myl4	5.23637788612612	-0.839577988428431	1.00805611706496	-0.83286830387274	0.404919007382543	NA
E030030I06Rik	43.7649423826293	-0.303802451341044	0.549326347757522	-0.553045475756326	0.580232270860519	0.840960697523738
Srrm1	993.618580357956	0.0876518854299876	0.159376705065549	0.549966730670821	0.582342192809467	0.84208784362737
Lrrc56	21.5961019786347	-0.0748483935636978	0.451412841954053	-0.165809180881292	0.868307120840561	NA
Klhdc3	117.22540074127	0.428718500774236	0.321704323818303	1.33264761780564	0.182647470799896	0.536988035326009
Slc38a4	398.2095528241	0.301303770571528	1.32511864044964	0.227378712648167	0.820129271655299	0.944751708687972
Dars2	127.633715675573	-0.589174723840038	0.228095812767241	-2.58301420219957	0.00979412911290225	0.167143858821962
Tmem218	57.3298915767342	-0.0426706567709967	0.35664678695999	-0.119644024090938	0.904765144002771	0.974135837796235
Parp11	32.4188632731817	-0.463190035176594	0.399037701659829	-1.16076759977796	0.245736422524734	NA
Zfp773	10.3888094404618	0.541159622658547	0.751424933198977	0.720177889699127	0.471415475436728	NA
G3bp1	1997.66304719493	-0.268977312237227	0.228071266890421	-1.17935641742394	0.238256281789844	0.593663473920337
Stx3	478.420647130228	-0.237599893290067	0.165266236218025	-1.43767958130672	0.150524989199309	0.499046399965029
Extl3	312.586014385745	0.163572983565242	0.186475240933443	0.877183387705742	0.380387037666451	0.718874637667046
Dhx16	7.1945186375397	1.45030332081998	0.957044908448408	1.51539735284863	0.129671807380053	NA
Tbc1d7	32.3383702126466	-0.0603810815663359	0.576314076621171	-0.10477113784959	0.916557412633527	NA
Map3k4	447.701929817089	-0.278206276333979	0.210193190152673	-1.32357416589902	0.18564450971803	0.541820306613253
Svop	89.0098837757978	-0.326342942652649	0.370712126262963	-0.880313643749434	0.378689423418724	0.716935562602385
Slc27a1	91.941982063383	0.493484440476253	0.27859451751034	1.77133579255715	0.0765048788122227	0.38704646138108
Aqr	911.098248317241	0.0400801146991544	0.187787398226759	0.213433462935337	0.830988882111024	0.94722282350489
Colgalt1	342.330142661942	0.670106005120091	0.266520673678125	2.51427401811753	0.0119277717477771	0.181045862484426
Acap1	37.4037346068571	0.314467768641646	0.37441302215167	0.83989538300369	0.400967046553074	NA
Zfp687	78.4028760468098	0.529112587609963	0.33867670507651	1.56229400982991	0.118218742523854	0.458187042424037
Zmym5	265.015016759025	0.0367165145677593	0.266326830731474	0.137862619650136	0.890348993448691	0.970114893292699
Zbbx	162.270021273377	-0.01083837395513	0.309891414119308	-0.034974747480281	0.972099877141749	0.992691765538039
Tfdp1	3485.27741406209	0.172503050174465	0.226746721592027	0.760774175535119	0.446791961623026	0.769728737183796
Cct2	748.417588613161	0.373178972821828	0.254101005316207	1.46862454305302	0.141934654153362	0.490189847989038
Ccng2	41.6791856019957	0.051511441853235	0.399627205048711	0.128898736628694	0.897437776354707	NA
Ccnf	1032.463204227	0.196210881592948	0.179259422243958	1.09456384014181	0.273707764555452	0.62501853127083
Kcnc1	3.88442741319481	-0.309982672148631	1.09632408119535	-0.282747298418047	0.777370556102448	NA
4933433G15Rik	32.3784056223073	-0.523854279036384	0.427635387320196	-1.22500217374233	0.220574401492378	NA
Mitf	896.240871738869	-0.469381116519382	0.264034422368785	-1.77772698085473	0.0754487061299725	0.385649555924628
Pkd1	195.719336033099	-0.068880451861041	0.255929307400812	-0.269138585809428	0.787823038344866	0.933852856616774
Mmp20	1.69537309303271	0.5786526100303	1.89444444521545	0.305447125404878	0.760025634645324	NA
Tcl1b2	6.70681971207994	0.097235981282352	0.886154645754758	0.109728004867067	0.912625089845323	NA
Nfatc1	11.2713189937841	0.98433770174206	0.842807822163545	1.16792663268739	0.242836360261776	NA
Tnk2	683.866290881653	-0.128566852333547	0.30045913494965	-0.427901292983126	0.66872298570823	0.882082708221399
Pdlim5	1055.39535642009	-0.323272423235548	0.218047073845262	-1.48258088280955	0.138185799425457	0.486685224791906
Ints13	571.932354500068	-0.306270041061872	0.196243110839201	-1.56066645984238	0.118602468859956	0.458749001934965
Aak1	598.171190519938	-0.506808713901421	0.164070744320625	-3.08896455611258	0.00200855399978795	0.0748309810966177
Cryz	31.0770329799445	0.0199358191841228	0.482542569927676	0.0413141149124123	0.96704548060508	NA
Hus1	358.884088630665	-0.222977377987631	0.268272854369437	-0.831158927770494	0.405883853873412	0.741391480536809
Slc6a17	3.04155553297734	1.77152639649558	1.87036763227508	0.947154113408565	0.343560253708455	NA
Wbp1	37.7545971898422	0.388328446423324	0.402023261105916	0.96593526791231	0.334076573276817	NA
Cdk2	275.565418547044	0.274018327043108	0.297733510691166	0.920347616924262	0.357391133195856	0.701339981532471
Mylpf	139.436756341203	0.695728654133718	0.361041578633035	1.92700424357733	0.0539791010869263	0.335667962382783
A330093E20Rik	29.3302204228725	0.317238492873068	0.75606548501747	0.419591290912768	0.674784051662845	NA
Nup88	572.282089251221	-0.143699874350337	0.18986731767772	-0.75684365328346	0.449143536338673	0.771015025396101
Ggps1	144.260965490671	0.0155461695212974	0.255572224125422	0.0608288697040415	0.951495498188234	0.987949896132514
Mkrn2os	2.80058173051152	-0.0636189229639397	1.63085074560197	-0.0390096537868383	0.968882691864596	NA
Usp17le	1.92924802861245	-0.748420778361012	2.18711266172597	-0.342195805208495	0.732203541849033	NA
Tmem250-ps	74.9749282691472	0.612562125514574	0.390651560608787	1.56805242134439	0.116868898954823	0.457715559673213
Ate1	1231.36310812391	-0.363966484278909	0.199189326458187	-1.82723889251823	0.0676638585385734	0.37031864638333
Papss1	135.785650124925	-0.151003597440177	0.212440486870736	-0.710804233526627	0.477205556840445	0.789008892993493
Pi4kb	254.542847223741	-0.0948983173668903	0.225981089533339	-0.419939197403019	0.674529872101779	0.8853665315784
Gid8	185.098138811157	-0.0985444471819813	0.218447249038036	-0.451113244116993	0.651907932730554	0.874070220939542
Tll2	10.1780732044479	0.636552909113808	1.23016773557401	0.517452125190704	0.604840580673799	NA
Cacna1c	106.751590858494	0.347186459636165	0.93117594917638	0.372847322724829	0.709262079805596	0.902236205848294
Zdhhc23	73.5846777805932	-0.745864396130833	0.607249362179857	-1.22826707211908	0.219346727569183	0.574310600152563
Vdr	6.17664607590607	0.153740890788538	0.894219774290187	0.171927411145179	0.863494596470187	NA
Vcp	983.05937004803	0.1703957936343	0.1590166874027	1.07155919556281	0.283918069206545	0.634963510848987
Hsd3b7	3.83038000142153	-0.15841020597093	0.971142857019109	-0.163117305374787	0.870426074562376	NA
Ppp1r11	1.33520996673146	0.980833735031355	1.81245753576208	0.541162325559779	0.588395702564745	NA
Brk1	490.307279040933	0.0117348419367954	0.250330468495587	0.0468774017294751	0.96261093909692	0.99093076757974
C9orf72	94.6919458271204	0.155514069348385	0.336710705612287	0.461862562598338	0.644179882562298	0.871484132872227
Zfp202	1019.02016321965	-0.0834669946280859	0.227203258071244	-0.367367067429611	0.71334523322197	0.903956803871953
Ube2w	494.041645426489	-0.480229800650729	0.24178456480593	-1.98618882489951	0.0470123612413187	0.315233105668589
Kif20a	138.334549826172	0.397598283427889	0.247079128734024	1.60919412928599	0.107573899714686	0.440545635129205
Gm45871	161.758770960649	0.222835862510056	0.385941996934852	0.577381742022938	0.563681605259109	0.83192824321498
Dph3	84.5676030482188	0.62975835175393	0.399228437728065	1.57743860967863	0.114694637358925	0.45443007025174
Ankrd31	87.5356547900393	-0.598101144933907	0.420589776454033	-1.4220534554512	0.155010733305215	0.503560602433048
Gm4961	7.31174275320656	-0.0797136490401035	0.780522925940738	-0.102128517165626	0.918654665929224	NA
Stard8	26.7973992637622	-1.44563087265144	0.590874869254035	-2.44659393701498	0.0144213211754013	NA
Tjp2	2309.68472117798	0.0774908888771378	0.181890007764334	0.426031588153753	0.670084828709992	0.883030453195118
Fchsd2	421.451636495031	-0.288132582931973	0.184424833289854	-1.56233072191056	0.118210098185708	0.458187042424037
Mphosph6	346.351964861884	0.823973958233751	0.343463978369363	2.39901127956901	0.0164394082840652	0.210051422004897
Hcrtr2	71.7112307339582	0.202414730108627	0.460109392169555	0.439927403251171	0.659989687791116	0.878447011676292
Gabra4	8.31524069589985	-0.414329187834598	0.962590575372968	-0.430431378028048	0.666881874190861	NA
Fubp1	1537.65417449152	-0.15254942289555	0.184471711009449	-0.826952935280879	0.408263738094106	0.742890370612008
Bdnf	16.5774187616238	-0.0897226197778939	0.604422765387831	-0.148443481807511	0.88199278664361	NA
Hnrnpab	300.113085642578	0.39146115810604	0.342107412232188	1.14426388937857	0.252514214154255	0.606842563680361
Rad1	298.123891108423	0.0693747398870956	0.237413211858237	0.292210948767755	0.770125340881156	0.928052712302289
Sox17	1.7291802429195	0.937371541128374	2.05190203405881	0.456830553101106	0.647792843323224	NA
Ovol3	11.631308183733	1.20909000650026	0.724872688563244	1.66800325847118	0.0953150799374427	NA
Obsl1	21.9240511429853	-0.326400979622474	0.564864631506076	-0.577839293552871	0.563372623822771	NA
Bmf	22.7867710209899	-0.163318852524206	0.482697101332276	-0.338346453859854	0.735102120608382	NA
Mcts1	15.6858217579957	0.104834474717899	0.692685518180335	0.151344978300249	0.87970359033225	NA
Ccpg1	174.150322262646	-0.0457622820687853	0.306414517651389	-0.149347630195673	0.88127933321441	0.966480063180465
Dnajb2	48.7557052800816	-0.0368851000158435	0.424887963264844	-0.0868113554745538	0.930821461339124	0.980736111475634
Nthl1	15.2881868181939	-0.309467454294133	0.594680551337558	-0.520392761454998	0.602789854201011	NA
Kcnip4	192.573647930331	-0.323732856026426	0.373117370291018	-0.867643486482353	0.385589532417192	0.723724209311269
Pkm	3747.55719866011	0.288983376605363	0.213990484100972	1.35044966050456	0.176871790553677	0.529238294500071
Tssk4	1.22474300190235	1.51953873549093	2.04113472498072	0.744457833622563	0.456599541952087	NA
Apbb1	22.0341489396054	0.499979197374362	0.5294463337816	0.944343487664242	0.344994149914907	NA
Mphosph9	534.941906755087	-0.134989910800127	0.200995455382717	-0.671606781074187	0.501834060171482	0.801599609331272
Immt	866.783538433763	-0.274841661682471	0.238809119398907	-1.15088428102854	0.249779845375277	0.60313766131331
Prlr	85.9107440113423	0.340867463160333	0.99726322049841	0.341802902337033	0.732499225252077	0.913058193593922
Enpp1	5.40649421645924	0.170394954200008	0.964273380917439	0.176708138554949	0.859737647840116	NA
Pmepa1	249.751566545815	0.0321095701664567	0.350180806794349	0.0916942606318045	0.926940957534378	0.97911705364889
Mtrr	668.145197495309	-0.0839127525362763	0.180991554355666	-0.46362800095843	0.642914289331253	0.870612827643064
Csf3r	6.67718655199072	0.967727976346332	0.867401186213952	1.11566365336701	0.26456613421604	NA
Sumo3	231.086237748975	0.51862927567289	0.327192029508951	1.585091410849	0.11294556679734	0.451594259587532
Hipk1	401.695871567711	0.165532373545369	0.214957254617345	0.770071118744239	0.441257706947375	0.766872482253052
Brd8	992.67745944368	-0.070550534419627	0.198401176378358	-0.355595343270973	0.722143631535874	0.907805313593703
Tmem63c	50.9749250976904	-0.536086052525909	0.382994847303176	-1.39972131818668	0.161596787391546	0.512328964457634
Apool	4.32234691911759	-0.384654804508542	1.09544674061371	-0.351139667724094	0.725483569769201	NA
Ppt2	9.96604893249659	-0.11071566007861	1.0689662428202	-0.103572643965365	0.917508497832855	NA
Pbx3	277.608832231168	-0.664600338909858	0.249804481019764	-2.66048205459243	0.0078028885205627	0.151323355147206
Plpp2	20.9238901702842	0.17476967894964	0.471062928618383	0.37101131999972	0.710629100358603	NA
Kmt2b	136.670788864671	0.474715211359794	0.293462237764793	1.61763644609114	0.105740969792854	0.437536278109277
Kctd9	262.178536103547	-0.181376835887651	0.338112525695894	-0.53643926830083	0.591654998341356	0.84492653877562
Dusp28	10.6505566681943	0.643575643830766	0.66159622818482	0.97276196026163	0.330671622661475	NA
Lax1	24.7572007271091	0.114728209400564	0.501218846312184	0.228898434774948	0.818947857144485	NA
Ikzf5	50.1021661934414	0.150674220875889	0.398429627843495	0.378170222157963	0.705304145000767	0.900660757848397
Actn1	1691.7192378734	0.245926222748644	0.146502425041319	1.67864950139415	0.093220373090117	0.415833418277937
Rps19bp1	77.0512161279931	0.585784191650153	0.315296755045102	1.85788208180689	0.0631857614445882	0.360154740302392
Slc16a13	9.39392822983848	0.281767722489668	0.751294503281928	0.375042970844061	0.707628509057542	NA
Zranb1	571.067069216104	-0.301812723465238	0.232618950987579	-1.29745544025497	0.194474527508421	0.550418019615018
Tom1l2	296.15143074009	-0.724380343509229	0.192670913121304	-3.7596767035259	0.000170133074257882	0.0242818011453876
Pex10	91.2086929298784	0.598613561325219	0.31381772948201	1.9075198916049	0.0564532976857307	0.34339680807747
Rad52	128.907070514002	0.0353206639156951	0.229326611536151	0.154019037211158	0.877594725163566	0.964354513751238
Traf3	252.035215840545	-0.322408239376115	0.191344914415214	-1.68495849686653	0.0919965791726778	0.414394342564973
Hsp90b1	476.499821829892	0.254788254605164	0.290169900133134	0.87806576246628	0.379908031698349	0.718251941864962
Nrg1	126.62140645415	-0.0444374746861866	0.355524920289537	-0.124991167004544	0.900530543208615	0.97326346455977
Ralbp1	605.46662360532	-0.0248619448161372	0.208226989418466	-0.119398282065026	0.904959822273519	0.974181292594566
Arhgef2	292.797136483135	-0.071722985041058	0.29605265192622	-0.242264288377096	0.80857538337923	0.941765402924625
Fip1l1	1264.9194806586	-0.344910969434911	0.209026434491829	-1.65008301592779	0.0989259579949518	0.425411625796956
Tada2b	68.9353179536687	0.326737454892511	0.369848554648447	0.883435803076439	0.377000853620178	0.716061763628258
Wbp2	285.292806366452	0.337042088243112	0.23115884419659	1.45805404683748	0.144825646337297	0.493690099474434
Matn3	9.83116687425974	-0.930144699332131	0.890042230429506	-1.04505681588083	0.295996711217222	NA
Gpr158	40.8424065502661	1.26780807267686	0.861558323219981	1.47152901725627	0.141148106081831	NA
Apaf1	645.59823418199	-0.298892009951191	0.215598954384007	-1.38633330020158	0.165645153039705	0.517903882331756
Grb7	80.3779463122577	0.0909238890464068	0.347928982091165	0.261328873783164	0.793838901922758	0.936645146996453
Mon1b	134.840642725467	0.591161455967935	0.246863977388627	2.39468496870767	0.0166346507781583	0.210051422004897
Dipk2b	4.41339565055357	-0.356534989031221	1.59350813106317	-0.223742183727262	0.822957920054217	NA
Enox2	952.187454224728	-0.46651950902744	0.322376318292852	-1.44712710753042	0.147861327130011	0.496557717953563
Kcnma1	107.261801747871	-0.815192635215995	0.513736545639283	-1.58679121066146	0.112559940146759	0.450995198768783
Haghl	5.63350639097558	-1.1059419004767	0.972113611488631	-1.13766733374212	0.255259418652711	NA
Orc6	476.376574862268	0.0826718769622783	0.266522865773532	0.31018680788359	0.756418901908813	0.922021871527742
Camsap1	601.530533222402	-0.203374464839097	0.181744153240326	-1.1190151716747	0.263133666615986	0.617384192636482
Dst	6384.37080679244	0.113926936343026	0.258254014007777	0.441142945176431	0.659109514981081	0.878240108603769
Usp29	31.6307855255376	0.433234375103267	0.605699958063091	0.715262349511572	0.474446948702328	NA
Slc30a4	7.40786992402791	-0.718522758222585	0.735320595536039	-0.977155763873025	0.328492044194232	NA
Slc2a12	3.05235092749814	1.88847907201094	1.72522445667961	1.09462804373034	0.273679624398911	NA
Cdk10	87.9431035665839	0.567258617228877	0.294664608335041	1.9250992524487	0.0542169424761634	0.33585840316633
Hnrnpr	662.30992007765	-0.256772816789252	0.198204615359752	-1.29549363077745	0.195149997123539	0.551047794056424
Wdr37	659.874731171338	-0.403085544269369	0.2167490954706	-1.85968731908292	0.062929777169691	0.360112745113991
Tfpt	80.9517845789092	0.152569345014908	0.313233861126193	0.487078071528934	0.626203005632308	0.863207816085396
Polg	256.172896945489	0.431839558950793	0.23314706989971	1.85221954166764	0.0639943037554225	0.3630432396835
Cyba	97.7024219635896	-0.04475561569183	0.514064478976583	-0.0870622607127631	0.930622023027962	0.980736111475634
Slc26a2	114.454339617238	-0.285224015878362	0.285846806519556	-0.997821243312886	0.318366047160629	0.670053291065978
Dsg2	372.939838148053	0.0238768959925949	0.27360399314669	0.0872680830348611	0.93045842325367	0.980736111475634
Htr7	7.41689100423484	1.11953391045117	1.00607070735172	1.11277855748143	0.26580354674653	NA
Vldlr	92.6421024210928	-1.03117423661232	0.49276619651265	-2.09262373090937	0.0363827564507399	0.288420399322367
Smarca2	43.4456020612925	-0.101501663027519	0.450054631370728	-0.22553187091615	0.821565534540079	0.945228314676216
Ptprk	2692.87745239004	-0.440823440173201	0.262052456203583	-1.68219541445829	0.0925309530283212	0.415797563629237
Cpne9	45.1415277251942	0.674608736553276	0.436059161784782	1.54705782076018	0.12184930362785	0.463428977729346
Gnas	88.7816662313814	-0.383548444186145	0.307512952103996	-1.24725947821682	0.212302370354655	0.568030693683094
Rpusd4	181.515090509239	0.356981525429976	0.263525496911747	1.35463751938025	0.17553307345381	0.527580668587241
Ppp6r2	112.732171510064	-0.250100409805104	0.35398814480729	-0.706521993670882	0.479863580246664	0.790964021103096
Irak2	157.586815781363	0.56629596133869	0.401382598929699	1.41086325826964	0.158284937687985	0.508459271583469
Msrb2	385.631091030558	0.386503639607032	0.326341659566546	1.18435274282908	0.23627345864669	0.592008841984858
Knl1	441.050826822846	-0.47207022028319	0.205114552072401	-2.30149550830777	0.0213636389831751	0.231934286271577
6030458C11Rik	647.102838080347	-0.225629711884532	0.279210273743391	-0.808099604858732	0.419033245072657	0.750479428319497
Smim10l1	28.9113175367644	0.216811905909578	0.430141740807338	0.504047585576422	0.614227938134629	NA
Rerg	229.087603906205	-0.661774004489251	0.28991632343412	-2.28263795791282	0.0224517031254022	0.236246753525498
Rit1	58.3639617758657	0.230930605858304	0.331333053260299	0.696974248678057	0.485818909591898	0.793783154466206
Pcgf2	207.943078053117	-0.223147077382588	0.347649344420788	-0.64187400598833	0.520954993162066	0.811237532301642
Pum2	115.02121303376	-0.353887919525739	0.28302045619583	-1.25039696523163	0.211154572636211	0.566778609814982
Pcdh11x	11.2121542079816	1.25152607066095	1.42687320194011	0.877110922651889	0.380426392527907	NA
Gm8439	2.21376807729506	0.60951817009072	1.93574844607433	0.314874678745997	0.752856807838796	NA
Gm7616	1.07750489407529	-0.616309594522978	2.33842034639958	-0.26355808760897	0.792120458072448	NA
Scoc	154.373873150327	0.443162129664872	0.410330075653986	1.08001376442747	0.280136050827225	0.630929952261599
Ptger4	6.40016426070666	-0.127231592642358	0.852390773471422	-0.14926439445631	0.881345009592555	NA
Ptpn21	225.746483355655	-0.131102907397485	0.242341592557458	-0.54098393104519	0.58851865850147	0.843696719667203
Snrpa	58.2602322169882	0.726971524537691	0.429112070842763	1.69412974822624	0.0902406305876255	0.41113402858477
Hspbp1	316.847190728512	0.29862246197236	0.195751938470194	1.52551471166059	0.127130766958472	0.469761563378325
Lrrn4cl	4.29250867041674	0.134449839485521	0.975691891072709	0.137799484361505	0.89039889189221	NA
Ptprc	7.10955925981736	1.26575614090147	1.28699337158385	0.983498570271387	0.325362118623689	NA
Bdkrb1	1.14681756172742	-0.211856145379316	2.28977930705392	-0.0925225172254242	0.926282901791464	NA
Opn1sw	30.386130097011	-0.147519729944531	0.440068419628939	-0.335219987085004	0.737459145909827	NA
Bckdha	208.161605233523	0.393251573168606	0.279895114637438	1.4049962025168	0.160022407503605	0.51060639356587
Bcat1	3351.46359893906	-0.0274892353569521	0.210104469833864	-0.130836033039605	0.89590501774735	0.971278799323093
Mmp23	14.489741644196	0.861934788106266	0.712061552235937	1.21047792202755	0.226095557521858	NA
Fhod3	1433.58563565453	-0.405786016489923	0.320054187093864	-1.2678666077595	0.204845590680174	0.562491121821981
Abi1	942.996593385272	-0.233217150328842	0.200171151072075	-1.16508872072614	0.243983082041588	0.598641751376947
Slc25a32	121.553171487225	0.225965309609339	0.293130622792614	0.770868998457409	0.440784584404072	0.766872482253052
Mbnl3	7.53330352514233	-0.079488013463555	0.764198398293551	-0.104014891474584	0.917157530985458	NA
Cyp4f15	3.42874972721877	2.73837088807506	1.74516674339647	1.56911704766137	0.116620668188677	NA
Zfp809	665.719392561231	-0.0700350661780939	0.254349387272311	-0.275349852143002	0.783047467596567	0.932716085703014
4933406I18Rik	9.44742516562471	0.263516546145348	1.16352035013333	0.226482111907327	0.820826470437939	NA
Tmem108	232.633972434674	-0.248053310532579	0.238696944405421	-1.03919767867353	0.298712809862649	0.649419195681469
Zfp87	31.9108507194787	0.575713292818097	0.441792021021557	1.30313193861418	0.192529721386298	NA
Dlg1	953.373533429312	-0.617174607830892	0.172002679717712	-3.58816856134909	0.0003330089778644	0.0313681397972662
Tmem38a	76.0208601860688	0.62298384444011	0.345784166175908	1.80165520975065	0.0715996691571711	0.37902458471741
Ubxn4	200.122937234809	-0.272270442690851	0.232216985453848	-1.17248289206202	0.24100323675124	0.597255377535702
Dsg1c	3.84903219388578	0.192261381997445	1.42773728904561	0.134661595990089	0.892879438507254	NA
Rnf181	68.4156357990973	0.321957139760968	0.37608935905776	0.856065538699599	0.391961528937269	0.728849694218944
Ccdc59	256.945969304022	0.349022161910617	0.302542016044526	1.15363203588638	0.248651058514521	0.601847764868553
Speer5-ps1	2.8109233700759	0.770092061473347	1.346190124408	0.572052971947037	0.567286088053003	NA
Aldh9a1	191.290963018204	0.100159790006673	0.241668285967092	0.41445152642127	0.678543459933011	0.88784488775748
Atxn7l2	53.5121073967536	0.390465743591701	0.361306752754138	1.08070425093163	0.279828691569023	0.630453766183109
Atp9a	158.37791177678	-0.321061861728172	0.250309697496238	-1.2826585024058	0.199611744388098	0.556872717793508
E130008D07Rik	7.13902922124111	0.507864536728124	0.923048969171181	0.550203243479209	0.582179979164289	NA
AI197445	1.33846098292413	-0.996163502452449	1.8196612453779	-0.54744447901102	0.584073404495796	NA
Acsm2	2.38108827096724	0.580664258555494	1.58170185779815	0.36711359709966	0.713534285331486	NA
Mep1b	71.1627102909222	-0.545120198071107	0.52473146884846	-1.03885554885319	0.29887192224382	0.649419195681469
Smurf2	431.349470364143	-0.537685461269991	0.212761619640063	-2.52717319119686	0.0114984783886712	0.177753725143148
Dzip3	505.587020244193	-0.644925213658909	0.255261399166252	-2.52652855373118	0.0115196023745174	0.177753725143148
Bin3	15.2289760852588	-0.332260094635796	0.590674157772974	-0.562509956231232	0.573768622112282	NA
Aggf1	395.375002842639	0.346529157722212	0.234132714786078	1.48005441289496	0.138858726049002	0.487129076696038
0610030E20Rik	78.9055037478446	0.200546086871992	0.334190854384497	0.600094479668964	0.548443271384562	0.824989429708593
Slc11a1	14.3833231435643	-0.00850597723127278	0.559190959551314	-0.0152112209362216	0.987863669685697	NA
D230017M19Rik	259.307840933093	0.284370635425706	0.323984082940608	0.87773026639039	0.380090115393429	0.718454815797771
Adcy10	42.6070496837277	0.0595442579068801	0.462638780649415	0.128705721174729	0.897590508224168	NA
Elovl4	25.4105595174116	-0.329097550289147	0.414519828703896	-0.793924747383391	0.427239241747226	NA
Vash2	22.3138407267467	-0.601919790186598	0.55182220422106	-1.09078573783789	0.27536717355237	NA
Cahm	7.77860034485365	0.267017513733282	0.80086155501962	0.333412825300049	0.738822683288525	NA
Gm11532	4.94180753296284	-0.324773167608372	0.859871856048017	-0.377699497109992	0.705653841426011	NA
Apobec3	34.5432934021189	0.767149049939666	0.449646703322748	1.70611514389114	0.0879866435223875	NA
Smox	72.8755767504865	0.0540605505538511	0.388290146463476	0.139227201736205	0.889270613957885	0.969269660681492
Uimc1	274.393851599427	-0.419186834483782	0.241544813954088	-1.73544125258454	0.0826626785922911	0.396714793164202
4930546K05Rik	33.7393352120072	0.241450350027203	0.491361748713994	0.491390204180796	0.623150491264905	NA
Ica1l	45.3470269514773	-0.156373161370986	0.412608603870729	-0.378986671397618	0.704697761548398	0.900660757848397
Irf8	9.19096669818771	2.1573666306779	0.967498306400462	2.22984021409226	0.0257580526087707	NA
Icam5	2.55274563981233	0.86594448949767	1.34496948001101	0.643839508901409	0.51967951097175	NA
Dnase1l1	110.253678102242	0.880079117961405	0.531146921254731	1.65694101338739	0.0975314013633925	0.422731304313495
Tspan4	78.427638306617	0.0557468461697036	0.279008440212149	0.199803440094198	0.841634310772678	0.951630456199801
Zfp410	275.402205709549	-0.0160192064958354	0.219503183932803	-0.0729793810222791	0.941822525311666	0.984808772656554
Ldhb	87.063860971028	0.0413485156459769	0.56796421549711	0.0728012690197157	0.941964261106758	0.984808772656554
Nkiras1	97.7167580400779	-0.205998171424961	0.298346687057835	-0.690465757995924	0.489901336302076	0.79731905631712
Mus81	32.5878610027631	0.471132275362714	0.37403418265336	1.25959684224728	0.207814835249777	NA
Ldah	401.937005592157	0.0613951567241209	0.239510933201474	0.25633550795978	0.797691781545273	0.938213139402911
Bspry	12.1741425726242	-0.366682828218737	0.734589462820275	-0.499167013383161	0.617661730955182	NA
Tatdn1	267.636475200392	-0.448250016266314	0.200673183914466	-2.23373152068676	0.0255007436992291	0.249066660145044
Drd2	14.7057291077037	-0.118423493608476	0.664390766954903	-0.178243737719664	0.858531561921879	NA
Chaf1a	789.01788135108	0.519272349809577	0.224816665775118	2.30975914538738	0.0209014923002017	0.230324827460502
Vsig2	7.54696809815611	0.544645661666586	0.971805647716348	0.560447104774965	0.575174509482412	NA
Slc16a8	19.057037911674	-0.0740702053238758	0.60206303573787	-0.123027325922937	0.902085459377522	NA
Sgk2	12.9758412189907	-0.201411026340552	0.59792011368362	-0.336852736228781	0.736227916099042	NA
Ldoc1	1.89255293365689	1.91568694702148	1.86595787649487	1.02665069300494	0.304584974628389	NA
Prkg1	162.467632199185	0.175223324146599	0.441633807487988	0.396761572994761	0.691543290088501	0.894185198155686
Glrx3	54.8145103930736	-0.00433884141226934	0.368986593807989	-0.0117588050218625	0.990618047226376	0.997051979651269
Bloc1s2	86.0342750386173	0.554105113096025	0.388314727551458	1.42694848735192	0.153594743268403	0.502085318971013
Ebf1	1340.0050726794	0.198796146811561	0.360731898230928	0.551091122760369	0.581571210549012	0.841780083000137
Gm6938	62.0976330935655	0.221224268322012	0.455105021906377	0.486094983956301	0.626899823170904	0.863301347430995
Zfp229	486.57350409212	-0.645576793328207	0.24510392920672	-2.63389002133755	0.00844128250966946	0.156293839568632
Cox7a2l	456.660041514222	0.29876394785618	0.252319189081551	1.18407144911843	0.236384780864759	0.592008841984858
Shcbp1	340.282977766734	-0.336810993007123	0.277334180933964	-1.21445900347682	0.224572495838199	0.579938307264779
Srpx	5.14328730182641	-0.297052603180149	1.00933754157807	-0.294304522465018	0.768525217180067	NA
Pigp	678.387460849699	0.143227272173951	0.406969341546025	0.351936270260184	0.724886057387115	0.91006209844184
Pcdh9	47.3164245047659	0.193912307967456	0.842963796337585	0.230036341785904	0.818063530188686	0.944502368538129
Pik3r3	66.2484384566039	-0.0490795757743306	0.298970781206772	-0.164161780546663	0.869603787578049	0.961253180154557
Cblif	2.76393913650713	0.466699644331371	1.37734471366853	0.338840117292298	0.734730177872734	NA
Rp9	209.569448798042	-0.216952159142733	0.204632529153277	-1.06020367358226	0.289051950220216	0.640362987453581
Nemf	716.034245063586	-0.2362351928968	0.251944033085884	-0.937649485099222	0.348424571709513	0.693528751809613
Gm2762	2.63242245511038	0.313845768620531	2.18014285926492	0.14395651518284	0.885534807739875	NA
Kmt5b	197.164581917689	0.0524832769353003	0.204459383786401	0.256692923373621	0.79741583488133	0.938213139402911
Suv39h1	474.843240702629	0.0579239097670772	0.265400762548681	0.21825072848633	0.827233761989902	0.946706379099274
Stag2	177.350526483133	-0.214831306270551	0.321930265124547	-0.667322490438847	0.504566163515948	0.803159658558851
Mgat4e	11.8754694868633	-0.742286530039357	0.741552055529811	-1.00099045576648	0.316831422637952	NA
Nol4l	141.106427227892	-0.115611334355415	0.480957198341227	-0.240377594418269	0.810037546134066	0.942251380263927
Tor1aip2	1097.09266841223	0.00423802753008877	0.227042730960862	0.0186662110350467	0.985107383244178	0.995466752817002
Ktn1	1188.26137513767	-0.0437977041250843	0.233642625525448	-0.187455966250105	0.851303145489056	0.955426369802212
Unc5d	136.940788653685	0.392991384658312	0.568284358279135	0.691540034373565	0.489226230989194	0.796754175024722
Miga1	681.426352497094	-0.303893315071404	0.169607952894428	-1.79173977331453	0.0731746602477721	0.383021687498211
Setd3	628.0935911557	-0.23079048602996	0.233272890129507	-0.989358368654973	0.322487835647477	0.672701503452228
Capn12	30.8107738400492	0.321984194698698	0.59940378881776	0.537174106513018	0.591147355426435	NA
Mrpl52	69.7282541145294	1.02719574046358	0.404374730772732	2.54020754091305	0.0110786705776871	0.176817054668467
Gpr180	98.4728780942043	-0.0784771835721158	0.334813300427294	-0.234390878355077	0.814681539454733	0.94374417029257
Dr1	141.192972164871	0.189733061448556	0.360852745861913	0.525790820838484	0.599033552925175	0.848895925738213
Zfand2b	46.2436873384753	0.666862240486234	0.376904733818877	1.76931245657078	0.0768417458025459	0.387090814436062
Lman2	479.480337930332	0.358659908755644	0.247430664123121	1.4495370249549	0.147187668305194	0.496160197017628
Cmc2	357.493018364643	-0.0911812611067993	0.228244784043379	-0.399488914890032	0.689532990013935	0.893584160784176
Carhsp1	176.499171542762	0.127517953200227	0.248754973245148	0.512624738861233	0.608213844699673	0.853925877017103
Pdgfrl	49.6877361903103	-0.297718367910108	0.461327457518645	-0.64535150262127	0.518699424002504	0.809411800221185
Zfp385a	94.2626411068203	0.743507729573997	0.348467946463407	2.13364740464608	0.0328716544264629	0.277775598706646
Nde1	490.016883588706	-0.158268333253533	0.215449797284092	-0.73459495088241	0.462586213930524	0.780673629667361
1700111N16Rik	19.6249596615415	1.08758323696245	0.71632694644339	1.51827771154272	0.128944404014465	NA
Gm35978	2.23413447258007	0.917017014310548	1.46673332109523	0.625210459953143	0.531832937698495	NA
Cd46	14.0955711919977	-0.494953824400762	0.585943935917824	-0.844711915356656	0.398271705118717	NA
Eif3k	565.763983877781	0.68303347266031	0.19849374626349	3.44108308457043	0.000579390594131261	0.0418555250256629
Fez2	207.795519900463	-0.136500748113974	0.228795525726759	-0.596605845679828	0.550770567470792	0.826169164262959
Tdrd3	468.70324872298	-0.554282386284884	0.257029654884671	-2.1564919679544	0.0310452702843995	0.269451632242557
Septin4	15.0435492845114	0.123366210406672	0.815405020727041	0.151294396368414	0.879743489451811	NA
Sh3bp5l	228.801393180302	-0.444521321937374	0.260646598037733	-1.70545606688879	0.0881093992947702	0.407781844134948
Apba2	44.3965816967744	-0.324111993390921	0.517505296874164	-0.626296958405301	0.531120180989745	0.815779949432085
Cpsf4	331.524515379021	0.485987464182797	0.273144638839278	1.77923120236952	0.0752018648129265	0.385538925526539
Nlrp5	4.73828180491273	-0.975259165338774	1.13198713769418	-0.861546154424817	0.38893731249342	NA
Abhd12	442.737958308753	-0.0815569060301787	0.202507590245424	-0.402735057640742	0.687143140708777	0.893137350639872
Tbx6	27.1204422605558	0.150232518438424	0.447133912880064	0.335989988929159	0.736878415765535	NA
Gm10451	106.588053897717	-0.0145986717932455	0.343981581510603	-0.0424402717411064	0.966147725047704	0.991345960612204
Slc24a3	24.9470443613722	0.278989753832439	1.04839583790839	0.266111084901902	0.790153658196072	NA
Cdc123	620.926764402851	-0.273428366088102	0.17639872627336	-1.55005861926904	0.121127446963493	0.46287743716099
Scml4	15.9649324420855	0.11901123852401	0.592028869674927	0.201022694365154	0.840680828734899	NA
Chrdl1	4.29378895987016	2.07870244904162	1.5403226530978	1.34952403956473	0.177168704165639	NA
Ppfia2	24.044899189258	1.45964471414442	1.09151189710539	1.33726871691943	0.181134938495201	NA
Cpsf7	717.615575441914	-0.144513107851816	0.197113367771228	-0.733147170513261	0.463468672748793	0.781070527568298
Rps21	285.401326121009	0.47320783039513	0.461403670167538	1.02558315200073	0.305088112301346	0.655915547771613
Cdk11b	481.205741060027	0.108998125061097	0.187345297764477	0.581803367160698	0.560699135759575	0.830716622417579
Hnrnpc	1922.95177426584	-0.151718010593271	0.183468165685109	-0.826944609309872	0.40826845742098	0.742890370612008
Stard13	26.8660303015445	-0.914067963682788	0.719189727190753	-1.2709691603261	0.203739620222618	NA
Lysmd4	34.4052193755256	0.101330326725638	0.457731465827726	0.221375051292136	0.824800416720848	NA
Zkscan8	220.295044520076	-0.463409390089541	0.232703257836552	-1.9914177154109	0.0464349832291853	0.314031879795167
Prom1	270.249906827941	-0.161185118133915	0.294422618609779	-0.547461736788457	0.58406155104416	0.842137823622844
Fyb2	40.1035826030086	0.00034246282177088	0.380204219869016	0.000900733878989721	0.999281318441742	NA
Nsfl1c	394.008234804007	0.193602944252515	0.246149265109856	0.786526598672194	0.431559042497242	0.760706819444866
Atp6v0e	253.701313647635	0.151129120728523	0.237444050359665	0.636483080959923	0.524461605114156	0.813277483335398
6330403K07Rik	6.99382172722136	-0.322289035352397	1.07224726026172	-0.300573428626649	0.763739795883852	NA
Abcc2	14.2300474591929	0.569942651700735	0.711245870155282	0.801329997988323	0.422940628830691	NA
Adat1	710.863406034835	-0.111897537895295	0.208259814915319	-0.537297788057642	0.591061933100963	0.84492653877562
Slc25a13	3693.84491034604	-0.07691757501377	0.168180970283732	-0.457350049081089	0.647419461355043	0.872671067520361
Sema4a	23.8927228818034	-0.410864407243543	0.434886079684618	-0.944763298796559	0.344779732850943	NA
Chek2	731.821159656739	-0.297311083346609	0.309889210620783	-0.959410889946838	0.33735179119465	0.68512929500323
Keap1	142.784606338846	0.388822516549647	0.236914695151775	1.64119205987014	0.100757553425667	0.429112842780944
Klf13	1593.46206854208	0.0899325518108341	0.131184796361985	0.68554096438644	0.493002620148225	0.798206118697436
Reck	98.6701924720002	-0.658906098479235	0.293158307920708	-2.24761188981024	0.0246009487481005	0.24698632766118
Pld5	26.9031467627351	1.6412488323452	0.945079931262956	1.73662436165788	0.0824534965535852	NA
1700027A15Rik	4.06108411935988	-0.507915372447544	1.13018297245136	-0.449409860905866	0.653136019167591	NA
Myo18a	387.692194087145	-0.411493535496987	0.392650135686545	-1.04799030510328	0.294643073633031	0.645219012861411
Prrg1	320.490692018772	-0.676285224087601	0.388678376924533	-1.73996101722662	0.0818658632584175	0.396484099277977
Arhgap24	37.324108826121	0.466970538684207	0.649629937638406	0.718825459894568	0.472248468562237	NA
Cd72	6.75417124045788	0.0673624903549295	0.78243776780449	0.0860930966355928	0.931392411336959	NA
Catsperg1	23.2745034568285	-0.291300019296564	0.543965996954985	-0.535511449111166	0.592296242767516	NA
Fh1	484.186944733599	0.0835468180199509	0.18837072830549	0.443523358281329	0.657387227746479	0.877368590663727
Fkbp7	21.2265140917491	-0.0761303218127637	0.448152254130735	-0.169876021175953	0.865107639339226	NA
Cd300a	5.28131398122236	-0.0667382103966766	1.10678045342977	-0.0602994118570338	0.951917170365475	NA
Hivep2	258.701844034745	-0.235648040808322	0.26214136510743	-0.898934972402196	0.368687298576692	0.710486413298388
Cgrrf1	20.6935935428779	-0.844019039916088	0.540376789825897	-1.56190838653159	0.118309572517855	NA
2210408F21Rik	21.5809585687171	1.10244850154751	0.774571575152107	1.42330100524411	0.154648915710125	NA
Akt1	128.517421043422	0.1855813557999	0.314844064148392	0.589438953857589	0.55556685189341	0.828349831314693
Efna3	7.13892903684309	0.527736470067217	1.139027714248	0.463321887137431	0.643133659622426	NA
Plpp1	1232.56513244292	-0.153361384853458	0.184180152460669	-0.832670528309002	0.405030570339504	0.741244518061325
Dgcr2	847.636370849688	-0.288941322561437	0.145247333601458	-1.98930552043219	0.0466674907269272	0.314078013963259
Ptn	1485.54549637881	8.33204033984739	0.548861097483977	15.1805992045021	4.75418796520365e-52	4.56782379696767e-48
Twf1	412.448022796011	0.319287203354394	0.221507096580757	1.44143103441378	0.149462947917205	0.497789908413478
Ptgs1	22.5794974810574	0.378897259766068	0.572677779295101	0.661623819650286	0.508212338094927	NA
Ptgis	22.8105697675372	-0.0874407665052567	0.446406103165565	-0.19587717525633	0.844706302700191	NA
Cst7	13.1085893193923	-0.500455555881174	0.56581806189616	-0.884481407687934	0.376436394590962	NA
Plxna2	50.2628107199462	-0.343003160113554	0.420618004441982	-0.815474269981865	0.414800886783384	0.746890352364084
Gm14023	2.54924211812988	1.10939855493142	1.45431508378923	0.762832323818624	0.445563401115758	NA
Etaa1os	4.35349857040226	0.0206331400882259	1.20073533088927	0.0171837536194966	0.986290023010524	NA
Trip10	316.313508059236	0.377854872884339	0.327218856212445	1.1547466342802	0.248194196417616	0.601555865937242
Gusb	78.3145171376212	0.0285661383106064	0.330462893696852	0.0864428014626397	0.931114423597473	0.98093721293032
BC055324	521.500519801626	-0.385372681314941	0.248798507483704	-1.54893485982902	0.12139737992416	0.46287743716099
Sowahb	5.93515706244113	0.578314842475249	0.898723680537024	0.643484593762659	0.519909708311793	NA
Dmrt2	1.52086755900988	0.231042351629746	1.53400196824285	0.150614116808727	0.880280124829728	NA
Nlrp3	3.39725327549351	-1.04572833240855	1.93046434631665	-0.54169782229017	0.58802669019693	NA
Shisa4	1.80459593111422	-0.116223937216007	1.62046692387954	-0.0717224989312071	0.942822750713041	NA
Sgms1	23.8093385488858	-0.19891337951474	0.463302973558917	-0.429337584403492	0.667677568911349	NA
Ctnna2	55.8117175131859	1.10508931685687	1.17803351185571	0.938079694452888	0.348203456116244	0.69328332742725
Map3k13	49.517755387333	-0.385085984385557	0.431416072969775	-0.892609266350947	0.372066455103352	0.713173973739909
Dip2b	489.607136362576	-0.106916145125045	0.220322709456618	-0.485270653164771	0.627484369839287	0.863611205474269
1700128A07Rik	2.02446182024928	-0.41367116848799	1.55574888652928	-0.265898418485036	0.790317443132126	NA
Fbxo44	32.2781423770984	0.125745168283565	0.385891523839673	0.325856258858405	0.74453311126877	NA
Ifi202b	2.33632850121101	-1.14797446606693	1.95776797256219	-0.586369009073398	0.557627565678726	NA
Ap5z1	140.241252580927	0.554850207060178	0.348610566862512	1.59160467238219	0.111473559580827	0.448320619695517
Fbxw8	387.312024809158	-0.316984984175986	0.287785082984916	-1.10146426245658	0.270694650114941	0.623098967832171
Pax2	6.54877095425964	0.560043716824131	1.08040794859593	0.518363195635456	0.604204888355006	NA
Dna2	292.910393717076	0.201114630110831	0.248062341572227	0.810742286943519	0.417513683649501	0.74924756677333
Kdm5b	1552.56927247881	-0.275814689355785	0.17857508526942	-1.54453063225286	0.122459836308847	0.463974670460013
Supt3	361.599699446329	-0.534410929911863	0.309904563974542	-1.72443710753406	0.0846289635272702	0.399958229990168
Esrrb	5756.42251986677	0.186524164191069	0.239436195464302	0.779014066062028	0.435971428913963	0.764011034486168
Chchd7	117.765401918519	-0.0183427960978712	0.305616626678762	-0.0600189731076104	0.952140523575275	0.988152961375368
Rxrb	45.9630352674184	0.491767063534061	0.374450458687295	1.31330340803438	0.189080730611694	0.546536600396255
Cadps2	418.965585258642	-0.108795577719609	0.280042376150823	-0.388496838282126	0.697648393379721	0.897818904973039
Gabpb1	440.592189711887	-0.124637967705071	0.180317025599382	-0.691215747879433	0.489429968879674	0.796754175024722
Dll3	2.51231239940972	-1.12217059036508	1.43913533279868	-0.779753345491699	0.435536072461663	NA
Fam57a	33.9278713687956	-0.201152624223266	0.429985153366423	-0.467812952722692	0.639918357019198	NA
Mettl7a1	10.3758157633062	0.615262642811407	0.776387194612822	0.792468818497495	0.428087366239401	NA
Ckmt1	8.02677119770614	1.55698903273598	0.935129652544631	1.66499803369423	0.0959131481167037	NA
Gm4788	7.8303542556709	-0.119051236686245	0.993014687391372	-0.119888696711013	0.904571318608021	NA
Spag7	129.605500050205	0.464859118582643	0.345377046035452	1.34594676721778	0.178319684817365	0.530866250757075
Gal3st1	6.6899717217221	-0.411495606630695	0.895192103652153	-0.459672962877911	0.645750979050114	NA
Gpr68	21.2205483622287	-0.267646834320371	0.58348941053009	-0.458700414249538	0.646449316533515	NA
Golph3l	141.44576910934	-0.274952671898158	0.276676281631267	-0.993770301801996	0.320334707650747	0.671161320724716
Sptan1	676.46845810002	0.504276950642579	0.200828734034092	2.51098007995696	0.0120396490598372	0.181596464940213
Slx1b	106.449582665665	0.0423034909064446	0.274684706162778	0.154007449112859	0.877603862118489	0.964354513751238
Rprd2	827.70488902975	0.016405046187471	0.155115724207202	0.105760046386769	0.915772737309813	0.97646020567538
Edem3	350.556069272803	-0.392802054325963	0.325062334002538	-1.20838994013651	0.226897307483454	0.582739730099177
Kir3dl1	1.87633660728785	-0.333459967582521	2.02524216342023	-0.164651898723743	0.86921797937106	NA
Pcsk1n	4.61874333175549	1.20173358906424	1.04070596839241	1.15472921801397	0.248201330641141	NA
Gpr162	8.69642265509264	0.0737865101380515	0.686617645624339	0.107463754548513	0.914421078445776	NA
Syk	274.727338096285	-0.186279545806643	0.213674055274936	-0.871793000638079	0.383321313699737	0.721598236000967
Frmd4b	187.249488606176	0.160407987012568	0.223208561661799	0.718646210603762	0.472358933213234	0.78587439485935
Pomt1	127.985840698794	-0.127804978823416	0.280637349756599	-0.455409726945694	0.648814498762829	0.873204889216034
Mpp4	14.5574379506111	0.380296134140182	0.662084703134555	0.574391965770722	0.565702588441082	NA
Chst10	30.7545550472398	-0.46432663362419	0.469138761136136	-0.989742634992913	0.322299930096166	NA
Abcc10	78.9763958765632	-0.162675462568483	0.288260272865581	-0.564335352046032	0.5725259265543	0.836373590137405
Chd6	1453.74561784049	-0.262421136348131	0.176201650120214	-1.48932280809569	0.136402384494857	0.485677087969658
Tyms	774.142907394489	0.207766750033639	0.218118488121158	0.952540758114149	0.340822805594932	0.687418339548275
4930447J18Rik	3.39544170095598	0.937995475528541	1.47975421925653	0.633885994932195	0.526155226111854	NA
Fam131b	10.8356447778167	0.438268907635467	0.941179851337933	0.465659041693727	0.641459574264853	NA
Vmn2r56	2.1660134440417	-0.0486291022217736	1.8112546023216	-0.0268482973953207	0.978580731334408	NA
Ahrr	13.5392815528177	0.256677717815762	0.789913829567264	0.324943947311794	0.745223494977525	NA
Zbtb17	294.748381921172	0.247003836656483	0.188621830900443	1.30951881591508	0.190358668358437	0.547927243881335
Gm21992	2284.79966711556	-0.236854150554187	0.242835288733943	-0.975369567533043	0.329376973651997	0.677511017522668
Sergef	504.161914150428	-0.275060086133043	0.285991970394211	-0.961775555285348	0.336162359690105	0.684289820318333
Armc3	10.0209180603897	1.84176231917678	1.17735341161809	1.56432410268855	0.117741474557835	NA
Gm10790	3.26148624486571	1.25605184235314	1.56326671041891	0.803478916285856	0.421697978178957	NA
A730082K24Rik	218.892739120819	-0.452840653044314	0.474068360774642	-0.955222264367861	0.339465308920266	0.686632502975507
Mettl26	4.07280543486883	0.816555396848511	1.02827354515828	0.794103281848817	0.427135307216843	NA
Acbd6	545.880351156105	-0.147408248935689	0.183522899402033	-0.80321447304933	0.421850781607099	0.752952314635149
Ccdc88c	1317.67261305909	0.119444829772572	0.228532477921245	0.522660196305813	0.601210742099226	0.85038371048936
Nudcd2	274.652884380419	-0.411335992398172	0.295523750524078	-1.39188810262699	0.163956285131572	0.515742935238338
Zmynd19	405.510660861287	0.315457544327093	0.359931037462226	0.876438849373195	0.380791506268421	0.719195209971627
Tmprss13	3.87077320809981	-0.126192489011529	1.08090421218116	-0.116747152605581	0.907060423360361	NA
Odr4	108.625294125734	-0.0496611252697366	0.322800028341383	-0.153844860314623	0.877732061448574	0.964354513751238
Elovl1	26.5106819930018	0.0539077112765066	0.465848162366882	0.115719488948099	0.907874860071704	NA
Nfatc4	75.3356903699292	0.341624402223017	0.383358024648455	0.891136692746399	0.372855842204825	0.713749385614089
Camta2	59.9514123574527	0.187635489452649	0.358650439885541	0.523170944701841	0.600855298926141	0.85038371048936
Ephx2	359.261013602176	-0.327204926882833	0.23694836098544	-1.38091238750091	0.167305900662577	0.519068356202889
Hdac9	54.0524460851654	-0.692826424244524	0.650878957429928	-1.06444741581481	0.287126063598637	0.638441846576187
Styxl1	6.73462227621778	-0.145085296186106	0.818818800410396	-0.177188525853814	0.859360308106022	NA
Pex5	254.018111850478	0.0548508107657911	0.326040703359572	0.168233015695894	0.866399968314066	0.960898712153398
Coq3	143.835537033378	-0.5341421702502	0.283679080371441	-1.88290997542296	0.0597125691282346	0.351561740606344
Chrd	6.06311505132588	-0.185429827181749	1.12928103166243	-0.164201666354721	0.869572389351845	NA
Dync1i2	423.351013033254	-0.201585930090747	0.193813077320347	-1.04010489321911	0.298291170558825	0.648705651138341
Dennd2d	8.12214574395552	-0.420937337672756	0.920650321163538	-0.45721739079042	0.647514799598486	NA
Gm15290	30.8241879807788	-1.07314585402027	0.469337397036129	-2.28651256174598	0.0222242900844701	NA
Sh2d3c	10.1916778108385	0.18008393706132	0.858879572401528	0.209673093700185	0.833922826845125	NA
Gm1673	2.24882974588825	0.66972445030117	1.61898944637055	0.413668200124811	0.679117118951964	NA
Pard6a	13.598790839081	0.520545821040119	0.646371969240255	0.805334769779648	0.420626522569285	NA
Srgap2	1378.92753714966	-0.621881550364361	0.195111147970877	-3.18731941681356	0.00143598096033631	0.0641214288753481
Nrip1	546.299053188415	0.0451972813403006	0.167592245732402	0.26968599378081	0.787401836776596	0.933821382461515
Tes	48.65330903977	0.697207109729177	0.587191477897858	1.18735904040225	0.235086029033577	0.590323235622955
Dnph1	61.9433869356344	0.227843938522882	0.381302975806109	0.597540415311995	0.550146632219376	0.826036699853691
Fbh1	246.525899880979	-0.2657876361879	0.215602252216558	-1.23276836607873	0.21766219679124	0.573284019344199
Rpl15	472.739539386219	0.522742362484896	0.304644160045951	1.71591131898294	0.0861782747134456	0.403955552454718
Sh3tc1	471.367381758637	0.303528173433376	0.209374101232248	1.44969302147207	0.147144142652913	0.496160197017628
Slc7a4	0.941080670421877	-0.286975779242958	2.12323217041438	-0.135159867696876	0.892485476802462	NA
Ghitm	673.614014225407	-0.337698172818606	0.212846716050931	-1.58657920161568	0.112607981041456	0.450995198768783
Atp2b1	1310.04001562727	-0.11651533653671	0.184605370287698	-0.631158976334904	0.527936582406745	0.814845732331567
Lrriq1	17.7564166012521	-0.267315889224926	0.799257050835048	-0.334455465792438	0.738035890980804	NA
Sgtb	153.052494096254	-0.00596556249069309	0.268276165891316	-0.0222366473401512	0.982259184461019	0.994472733856847
Zfp532	1190.02606065608	-0.0107978185109034	0.189741898592371	-0.0569079290921441	0.954618538048929	0.988152961375368
Tnks2	1233.30608192172	-0.0290427461387172	0.194719379748961	-0.1491518007923	0.881433851863676	0.966539197524104
Mbtps1	2137.80117711087	0.293611870002085	0.177954888592213	1.64992303569082	0.0989586785653827	0.425411625796956
Cyp4f16	165.953941232481	-0.399958753435134	0.237264315595855	-1.6857096796486	0.0918517315657322	0.414130190935502
Toporsl	6.12276312581016	-0.542225344414507	0.878616520068394	-0.617135385039538	0.53714543074431	NA
Prpf38b	763.850426594821	-0.0147340305725634	0.301833057666008	-0.0488151651992582	0.961066596501458	0.99093076757974
B4gat1	4.74042111736013	1.25098521071473	1.03502445306726	1.20865280719454	0.226796259537668	NA
Rcor3	8.14035997762063	0.460333395269306	0.800331364362205	0.57517850201479	0.565170580507642	NA
Man2a2	45.5753723820282	0.428464588185762	0.388546506651386	1.10273694615968	0.270141417313093	0.622946039699466
Gm1715	16.3259173468581	-0.682250198187126	0.748884939924112	-0.911021389021739	0.362284103987638	NA
St6gal1	112.93686293727	-0.191872172991609	0.42731483656456	-0.449018280137858	0.65341846980481	0.874673007846421
Fam227a	15.527751903543	-0.159212919593739	0.608624904700739	-0.261594486791538	0.79363409495124	NA
Arap2	149.157828077835	-0.544548516649522	0.270425219194554	-2.01367504950695	0.0440436612355741	0.308553766329281
Dcaf8l	1.06766030286687	3.3564854255704	2.80853445316008	1.19510210095297	0.232047141251508	NA
Diaph1	818.010198079037	0.0661711091248594	0.157572520866044	0.419940664534478	0.674528800298025	0.8853665315784
Pkp1	3.94395091290096	3.09764841309555	2.26582176519292	1.36711918857917	0.171587949656658	NA
Gfra2	40.0312511230494	0.855887098567401	0.575521281524139	1.48715108553549	0.13697491168004	NA
Crim1	132.970764255154	-0.601727363299533	0.269673372474736	-2.2313191613158	0.0256599953171463	0.249066660145044
Pde4b	70.9332566298607	0.544476588216821	0.48429541691773	1.12426541568803	0.260900445424244	0.614997011923228
4933405L10Rik	2.76052364391938	-0.185953764585469	1.21978650528364	-0.152447796216789	0.878833761657184	NA
Nxf2	1.68821195149137	-0.616197907755476	2.26479316517934	-0.272076901868733	0.785562889465907	NA
Fbrsl1	1874.50706609518	0.133190351799969	0.271220978812629	0.491076879019683	0.623372073758727	0.861689440879298
Phka2	458.130282185261	-0.138490792201936	0.189389560093916	-0.731248291264099	0.464627508296059	0.781987825093346
Eif2ak4	150.166126337642	0.127194168444892	0.222723059957272	0.571086660129822	0.567940900705586	0.834624682468533
Cpq	264.208065574356	0.145382305511328	0.184875713027529	0.786378606094567	0.431645713287442	0.760706819444866
Cdadc1	69.5998973711431	0.0985841237905675	0.32167080034221	0.306475202864819	0.759242857308425	0.923159373958409
2310016D03Rik	2.19175289316704	1.10780310003381	2.04000794493882	0.543038620404507	0.587103211922533	NA
Axin1	389.4737820566	0.0143661828461388	0.186192940538688	0.0771575055669404	0.938498246470104	0.983547179479778
Arrdc1	52.0116858428209	-0.191073077413747	0.357940192533141	-0.533812858683245	0.593471016427419	0.845138374663517
Septin2	688.025914593583	-0.1764929399346	0.246266109798855	-0.716675713433555	0.473574214816613	0.786520850200295
Mettl14	322.04081788924	-0.12815044362412	0.21931813536452	-0.584313027334135	0.55900972906608	0.83048112682066
Pcnp	620.770817880985	-0.354870417509004	0.259473666764847	-1.3676548450314	0.171420140386274	0.523732138788451
Kcnc4	5.00215089643754	-0.484740325446399	1.19390666535855	-0.406011909901538	0.684733849497735	NA
Paip2	352.802517953663	-0.280736454951753	0.209313068792327	-1.34122755244819	0.179846583372477	0.532916136330536
Trim30a	1.65874475027818	0.210037328035172	1.59211950052842	0.13192309243462	0.895045123140922	NA
Plcb4	1175.98607969631	-0.248126274719497	0.174108381581413	-1.42512538722022	0.154120959290743	0.502418882918379
Pak1	558.997986139484	-0.233800513236872	0.206803844641116	-1.13054239220071	0.258247746115823	0.611897495605629
Zfp948	267.851225337317	-0.265063259029896	0.307119362898326	-0.863062675464221	0.38810300805364	0.726455036310028
Kcnj9	7.67074389547691	0.188229373206995	0.811830373033465	0.231858008100463	0.816648300478427	NA
Kcnj4	14.835722637742	-1.31322668076879	0.62138734918783	-2.11337852707367	0.034568382347278	NA
Kcnj3	10.9853879263366	0.684191715339977	1.07588549619151	0.635933580071413	0.524819714508581	NA
Ppfibp2	238.476040111395	-0.545780021138004	0.252729700503445	-2.15954048950636	0.0308082596391605	0.269391530350846
Uspl1	815.236543619899	0.0288397032915411	0.275986000086084	0.104496979131353	0.916774965460458	0.977052446677903
Ptpre	27.0519344884499	-0.776580437192378	0.624414857237583	-1.24369308031519	0.213612543700654	NA
Amer1	178.98163856417	-0.323960571821681	0.279991888618758	-1.15703556063652	0.247257831984142	0.601283794710107
Nr2f6	55.1370819780677	0.277823680352899	0.405264828336697	0.685536125829505	0.49300567229017	0.798206118697436
Epn2	968.267197677169	-0.41665880766505	0.191839748219436	-2.17191073034799	0.0298623969563596	0.265664731441392
Nmur2	1.70439248253907	2.44054513987294	1.96782836709295	1.24022256243736	0.214893085324044	NA
Ehbp1	915.867538031729	-0.752198402400718	0.172386583415798	-4.36343935529141	1.28033444815595e-05	0.00585783494184874
Ppp3cc	1.70940860549399	-0.397249628115698	1.46993056419434	-0.270250607608413	0.786967461349377	NA
Apoe	274.853476276075	0.860817197137641	0.533386474962856	1.61387143758677	0.106555315190484	0.438263471040311
Tnfrsf8	22.0628406065783	-0.611144482210013	0.61543172179173	-0.993033768930149	0.320693498172223	NA
Kif2a	579.348629692829	0.0556445502034254	0.212316151987717	0.262083452824845	0.79325710375292	0.936575310071416
Tctex1d2	28.8205831971771	-0.841743039403765	0.421926494444579	-1.99499924865309	0.0460429618106149	NA
Gnrhr	2.51034869834149	0.77712976689482	1.79835270490291	0.432134233054564	0.665643855354139	NA
Srsf5	432.099493615283	0.189078584167256	0.287696741311253	0.657214896857992	0.51104274827022	0.805356980632512
Col6a1	1.11403526017567	0.743825787500236	1.95287745430357	0.380887078122113	0.703287041237157	NA
Sytl3	34.9708148936767	0.221035562588783	0.597099151862803	0.370182342244511	0.711246632389175	NA
Zfr2	30.9323796376288	0.586252930869725	0.618814311375501	0.947381015747037	0.343444661283549	NA
Gm6936	1.73611799972548	-0.957485719532173	1.88490218055978	-0.507976344559068	0.611469932809906	NA
Gm12866	32.8214333473947	-0.487811134931384	0.449287792242891	-1.08574313247235	0.277592652140664	NA
Gm10778	301.368388074275	-0.16135911047203	0.306244013351011	-0.526897191250833	0.598264984465012	0.848420871304195
Ercc6	331.601151836526	-0.0429375219008136	0.240187506309883	-0.17876667508849	0.858120913147669	0.958589202827904
Eif5	422.16081006296	0.26410891389883	0.30583167165508	0.863576072646573	0.387820813072652	0.726209778211273
Rin1	14.2329489301942	0.328355056647832	0.640920347815623	0.512318040403816	0.608428441350472	NA
Palb2	378.946499880099	-0.296457836425207	0.187532933422565	-1.58083079603518	0.11391673104793	0.453777757839349
Rars2	192.094888718258	-0.692234635250067	0.262500779247865	-2.63707649643367	0.00836239714187032	0.156011479105029
Tmcc3	35.2011438399323	-0.0565332975705401	0.600481218777692	-0.0941466540545869	0.924992660358025	NA
Ano2	22.8812387260618	1.09352016057975	1.10706279122734	0.987767061855113	0.323266742424239	NA
Dpysl3	49.3075806002098	0.160940799538673	0.681848529404268	0.236036000076568	0.813404735256064	0.942980276401932
Eif2ak1	192.382974577767	0.0706266456649493	0.197004021376922	0.358503573537828	0.719966494075298	0.907240718726379
Mmp28	2.57704588639811	-0.200018431303185	1.33630453389064	-0.149680275888037	0.881016870411598	NA
Rab3d	12.196634663881	0.367701382458195	0.70332298510639	0.522805866216037	0.601109356921024	NA
Tnrc6a	993.731598543106	-0.307759769839083	0.16571797069225	-1.85712972801613	0.0632926996653344	0.36047199667133
Capn5	332.186291604939	0.383096632566697	0.309575586148149	1.23748980768581	0.215905295929179	0.572095444922104
Nptn	660.882055188591	-0.302590059544571	0.227396455860268	-1.33067183655012	0.183297013859319	0.53790734684282
Slc25a44	163.708357286619	0.379210351331826	0.307212473429653	1.23435857632473	0.21706931751301	0.572577342465724
Slc25a45	3.06493152918388	0.46970542911777	1.33191970442386	0.352652962155063	0.724348627174652	NA
Slc10a1	205.199284654265	0.0193717419619758	0.198736534042173	0.0974744882984876	0.922349593127295	0.97909784336148
Lpxn	21.9906052673771	1.04413864033846	0.576388434671917	1.81151906861696	0.0700605400577561	NA
Poc1b	338.93896744603	-0.116613129398795	0.231582129313689	-0.503549776247358	0.614577793285634	0.8582777517917
Acd	69.194178479137	0.865667772592336	0.400818233531693	2.15975147878069	0.0307919136825384	0.269391530350846
Tesc	14.669765144373	-0.0431385329723893	0.626597774193576	-0.0688456530633356	0.945112478380011	NA
Alkbh2	109.684067687146	0.668393112014018	0.30633838257661	2.18187843910439	0.0291185055004206	0.263103461710973
Dhx32	393.023440563321	0.137622638248925	0.169467099929901	0.812090596380371	0.416739648629326	0.748921778399117
Wsb1	452.015106964582	-0.475791563055563	0.20635308997404	-2.3057157182159	0.0211265222465262	0.230535491775761
Mtmr14	278.009065697196	-0.0242226162830134	0.226341814794214	-0.107017858388368	0.914774812171898	0.976247516977407
Ap5s1	15.7246134033373	-0.114956282319859	0.535550205816317	-0.214650804110206	0.830039581071841	NA
Glis2	214.682741308006	0.173215292205515	0.402841515506058	0.429983717015657	0.667207485918102	0.881182959101798
Gm13483	15.8165453662945	-0.240240652289491	0.615678564268859	-0.390204672099939	0.69638520708628	NA
Cyp4f37	7.89675114857397	0.388798126075886	0.709991408799548	0.547609620704094	0.583959982020932	NA
Tmem9	173.054946280404	0.0624405463345024	0.291481079943587	0.214218179603929	0.830376919857813	0.947013151840926
Bmp1	8.25262803167883	1.10003691464934	1.14888190680216	0.957484758125597	0.338322635928448	NA
Nsmce4a	444.361473078633	0.321111371458993	0.179993575647252	1.78401573669664	0.0744211080896852	0.385257546619448
Satb1	65.0397151780877	-0.858828796689063	0.43691139233511	-1.96568185622027	0.0493353719530512	0.322678184972714
Dbn1	13.0513932097076	0.454818936498962	0.673401709729252	0.6754050812877	0.499418438068133	NA
Psma2	314.25054338778	0.280559139867528	0.253735296979528	1.10571585115399	0.268849526954337	0.622475709015222
Syt14	506.033784477562	-0.96008906697032	0.306388440209698	-3.13356818003061	0.0017269479301683	0.0691354821377374
Cd79a	3.95535307436861	-0.3969819485637	1.52475764314001	-0.26035740850341	0.79458809337996	NA
Utrn	3948.73758133966	-0.292447816876693	0.294878725086962	-0.991756244165965	0.321316447032125	0.671889511441887
Usp24	1619.91850146897	0.103250654356337	0.164299962970871	0.628427739662014	0.529723769849843	0.815779949432085
Foxred2	100.766281996903	0.14058329153946	0.296130472063386	0.474734297216695	0.634976368810456	0.867337638830091
Homez	16.7886578515678	0.316344220588038	0.595805990865861	0.530951728310599	0.595452230315551	NA
Hdac7	85.0004585841817	0.0253878221584909	0.399220448806586	0.0635934913514182	0.949293914402748	0.98710129108026
Xylb	71.0434831332978	0.360181646147137	0.31574286067595	1.14074359551963	0.25397663894406	0.608110477239304
Pmm1	654.671630372189	0.32051355294836	0.264164625176028	1.21330989240056	0.225011362173901	0.580222535632539
Sh3glb1	209.626933090888	-0.0133011885695405	0.232892003030782	-0.0571131185117696	0.954455086420434	0.988152961375368
Foxp1	479.161274889614	-0.0314229210852688	0.31763356420668	-0.0989282135965401	0.921195267570034	0.979075678187267
Eps8	412.935552261408	-0.338381665532224	0.178755050586041	-1.89299079619207	0.0583590934495704	0.347915681620221
Cast	433.702552297734	-0.047201478259487	0.189276934662872	-0.249377867110746	0.80306850392534	0.940158667687909
Kcnq2	47.6292450159526	-0.631027703982807	0.607433943688046	-1.03884168894401	0.298878369185513	0.649419195681469
Ube2h	436.946199029076	-0.205274951435721	0.182687601343565	-1.12363920663493	0.261166116375789	0.614997011923228
Spx	7.33200540581213	0.41366465794146	0.77956013052973	0.530638550820147	0.595669275812798	NA
Stk40	357.714816187982	0.0151808179899757	0.265572938379737	0.0571625184500878	0.954415735260268	0.988152961375368
Ppp1r36	2.93136187770167	-1.05525359076965	1.3418495656875	-0.786417209315849	0.431623104615688	NA
R3hdm2	717.825797783497	-0.411017743687001	0.194305790284675	-2.11531392391767	0.0344032005151306	0.283730429656116
Trim43c	7.80112820257824	-0.567113283575602	0.778710033765418	-0.728272731806665	0.466446650997675	NA
Tro	8.52980904154238	0.0325917050181023	0.826604155488864	0.0394284311319814	0.968548812762975	NA
Pola2	621.16169184354	0.0614814410698809	0.188373235896641	0.326380978578163	0.744136127175215	0.918261290369441
4930432K21Rik	99.533850150034	-0.260193361658733	0.380717674766611	-0.683428637292024	0.494336029460931	0.798517244630233
Mmp19	6.89824662836478	0.31407568016178	0.759360864549591	0.413605302596245	0.679163189221875	NA
Grwd1	106.021294872598	0.554875619940862	0.346814613970455	1.59991995028252	0.109616342899345	0.443622339789536
Igf2bp2	1035.76658009504	-0.891234911873775	0.218133750638649	-4.08572680414851	4.3939055036843e-05	0.0109302974178918
Gm18905	4.78189750124395	0.679559846888789	1.07534489462212	0.631945946167894	0.527422198805918	NA
Smtn	67.0726537589122	-0.0857940817506891	0.346292953035773	-0.247750007612273	0.804327837269479	0.940299645539315
Mapkap1	738.347245225644	-0.325307105810177	0.201308377587213	-1.61596407317546	0.106102081049187	0.437898966804377
Rce1	24.1845515860984	0.507700980023064	0.449531337972001	1.12940063825914	0.258728863726978	NA
Zfp831	3.80603984244171	1.6613944468922	1.40424371394505	1.18312400503807	0.236760005468395	NA
Large2	26.0354409530497	0.638729256299119	0.42611459835336	1.49896121552129	0.133883693972837	NA
Plekha7	2479.12181892702	0.134375514667857	0.196580453951305	0.683564983022897	0.494249902844212	0.798512370359373
Elf2	383.194420297737	-0.0429186132606475	0.201911631974421	-0.212561370739079	0.831669104519027	0.947660905623673
Coasy	35.6655492045798	0.0110748313875633	0.447671863504493	0.0247387255943819	0.980263365966454	NA
Csrp1	223.598444337719	0.0559879550717785	0.266165917137065	0.210349828685793	0.833394647463243	0.948271480270044
Pcx	142.141939881052	-0.270460575084574	0.295963763345439	-0.9138300311748	0.360806163729315	0.70531548750992
Rfx8	9.73940121246386	1.05477616496338	1.21271869031283	0.869761613628042	0.384430693213477	NA
Lrrc57	5.17027617388486	-1.07169418503216	0.900131284391679	-1.19059764238328	0.233811577610851	NA
Mindy3	687.935222489571	-0.42570393879103	0.226695183121684	-1.87786936153171	0.0603990386562513	0.353886858858346
Tcea2	6.03582409317944	0.320370208373068	0.863890794742467	0.370845725319452	0.710752441963241	NA
Stam	678.45596709074	-0.377995280355205	0.204528130647651	-1.84813345312579	0.064583039388149	0.364485268176158
Fgf13	210.298291011019	-0.116658056023495	0.31981086202408	-0.364772025831666	0.715281588521313	0.904623601752372
1600002D24Rik	17.8398951891978	-0.235895890443976	0.919558473672804	-0.256531691238498	0.79754031286569	NA
Pde1c	26.3414938561839	0.0844807955287694	0.893114429123678	0.094591233523863	0.924639513247819	NA
Eda2r	789.867177300993	-0.318158883788417	0.237859609618684	-1.33759104498011	0.181029785208763	0.534203182608395
Nxt2	65.6076847460562	-0.471025911198357	0.383205809498364	-1.22917215637976	0.219007265992424	0.574188658926602
Phyhipl	36.5607544331911	0.0813494018111114	0.380764392266456	0.213647608503748	0.830821870243096	NA
Rab26	52.4327681195961	0.597214493686287	0.620844136438756	0.961939492755764	0.336079998957591	0.684267139221134
Tmeff1	1129.56904272867	-0.13258527092122	0.136768675760083	-0.969412551407588	0.332339392420547	0.681416321463213
A230028O05Rik	6.48409911827066	0.913778482186268	1.04694305261889	0.872806290562304	0.382768670288175	NA
Arntl2	4.71322883270009	0.545742053804798	0.958231349624969	0.569530577368805	0.568996125934879	NA
Erg	15.9198798031901	1.15042922787884	1.20296461227224	0.956328404129718	0.33890634387564	NA
Adra1b	11.9214606755699	0.0643692164810309	0.830443286264015	0.0775118753390303	0.938216344542253	NA
Chfr	284.783987683557	0.0936273259601776	0.25602952971017	0.36568955958387	0.714596737575397	0.904477902319231
Mlst8	94.5944819295282	0.67649207265475	0.407778658633452	1.65896880165777	0.0971220791452131	0.421808438216446
Psma4	218.797648142259	-0.00441987655687985	0.286343569792357	-0.0154355711919249	0.987684685095437	0.995819007639868
Dnajc14	89.4726268177807	0.253504878868884	0.265051492665035	0.956436337407301	0.338851833652545	0.686196491144403
Becn1	207.917489813531	-0.0681302656797665	0.304783545582927	-0.223536561166585	0.823117931223322	0.945712296905491
Gprin1	1.59449962373204	1.82201070024362	1.76456541400494	1.03255492019891	0.301812233708133	NA
Mier2	175.799925056654	0.332939234896691	0.347175872462714	0.958993009897161	0.337562266616449	0.68512929500323
Zfp653	155.64714134101	0.0303622700188574	0.304166248975067	0.0998212987836999	0.920486198518923	0.978828599817401
Ndufa11b	2.78634701581661	-1.9633902505626	1.17605184710948	-1.6694759294739	0.0950230968350578	NA
Itgav	191.693717318417	0.0674281640678295	0.243235823960732	0.277213129915909	0.781616458348962	0.932627584727874
Sec23b	266.255015181912	0.0661237959647091	0.220585254354504	0.299765259279032	0.764356216426845	0.925567792542805
Cd180	41.8493384218595	1.54419866932846	0.611108219617376	2.52688250584373	0.0115079995346183	NA
Gna13	1117.34671636629	-0.0545567174763885	0.198414211806962	-0.274963758792979	0.783344081761861	0.932751262556446
Actr6	156.312685933141	-0.111622027206964	0.312985537578882	-0.356636373905399	0.721364043320228	0.907240718726379
Rnf146	351.507180653714	-0.140837814354374	0.278859157804303	-0.505049988185116	0.613523726531936	0.857665643026167
Cdc42ep3	136.402929390663	0.211395009959607	0.294967266764734	0.716672776197285	0.473576027605997	0.786520850200295
Sox13	321.524075721804	0.325787983322854	0.270503369310104	1.20437680371135	0.228443973441501	0.583666150342407
Stpg1	29.4663293651194	0.573843085073849	0.469468644979794	1.22232462425376	0.221584890869384	NA
Ttc30a1	20.3396649977458	0.508840983413516	0.550607842697381	0.924144089413525	0.355411300797052	NA
9430065F17Rik	7.13569622247415	0.0306521070426089	0.831549526954506	0.0368614328419741	0.970595490967815	NA
5033417F24Rik	4.78234170789891	-0.294239084463823	0.97300021738718	-0.302403924691764	0.762344163250187	NA
Slc35a1	109.370793171258	-0.514624291418762	0.270036288612817	-1.90575975570691	0.0566813825060642	0.344200325762236
Lpin2	217.055462539458	-0.485046703978488	0.24081562790161	-2.01418283441581	0.0439903412225962	0.308553766329281
Cdc40	361.211888484293	0.0972796053712958	0.221731119776909	0.438727795490196	0.660858784273205	0.878572918564927
Lrmda	74.3669228939328	0.375972890655842	1.00759925289872	0.373137325751505	0.709046239595228	0.90208107389181
Nt5c1b	1.23580122069535	-1.50055966876338	1.75106047568875	-0.85694337208608	0.391476181253165	NA
Aldh1b1	36.4445146542994	0.47737198745452	0.375061409045197	1.27278353875377	0.203094864041365	NA
Shisa5	113.305139560705	0.380052165550482	0.337535221691438	1.12596298438423	0.26018118749595	0.614055723277104
Slc22a22	14.1357467657955	1.05114618576182	1.02784316613706	1.02267176588072	0.306463065146641	NA
Gria2	4.61136632367584	1.44498214687156	1.63803452415639	0.882143889864442	0.377699000272426	NA
Mtdh	1006.77604120906	-0.0156568609759872	0.167135377797286	-0.0936777191180732	0.925365169999108	0.97909784336148
Tfap2b	2.80416266392725	1.06487361949623	2.06898505016344	0.514684057002785	0.606773816025829	NA
Usp15	962.548888833208	-0.255587490983179	0.228224260718368	-1.11989623793141	0.26275798164563	0.617032102684664
Itga7	5.94705860136608	0.757933295495504	0.895373827907261	0.846499274238344	0.397274278558119	NA
Plekha1	486.691878129554	-0.372209012964664	0.354992240688074	-1.04849901012827	0.294408758121462	0.645219012861411
Lag3	8.71086312226757	0.381614706144063	0.740715586940472	0.515197348175598	0.606415121921503	NA
L1cam	8.64631648764844	1.15787424373982	0.940025956897755	1.2317470972408	0.21804357067007	NA
Plek2	48.5136329761008	-0.236530243566656	0.494456486031407	-0.478364123535093	0.632391063914759	0.866051421494842
Abl2	821.696720230161	-0.116095487660015	0.212307626200684	-0.546826742579071	0.58449776860247	0.842209742161448
Clmn	161.837461857409	-0.135871477392303	0.289722590290718	-0.468970946504258	0.639090403196907	0.869305335345864
Slc37a3	285.753524995354	-0.0677826756165614	0.24941111417487	-0.271770870519574	0.785798204429817	0.933291306509528
Klc1	502.479774045355	0.0740420280133916	0.203460572447248	0.363913396697971	0.715922680476159	0.904728908188409
Higd1a	141.574336768443	0.381716980786248	0.328254318157605	1.16286964000569	0.244882396943381	0.598641751376947
Ythdc1	509.033470239752	-0.0810979440848788	0.242867724363387	-0.333918161820207	0.738441314486596	0.915609051340883
Adck1	249.792208325059	-0.187835279235262	0.185043612816057	-1.01508653217866	0.310064580909082	0.660613982926599
Slc4a2	33.6134216407131	0.93582414804386	0.483301049040097	1.93631722898706	0.0528288599270896	NA
A530072M11Rik	51.0373581094345	-0.163128103751248	0.433997157674071	-0.375873668448669	0.707010817037979	0.901157782431422
Slc10a7	5066.52919295638	-0.039850301078566	0.203197127806129	-0.196116458479607	0.844519014397748	0.952851248206998
Cyb5r2	77.9535566716769	-0.536334118546803	0.294871775327039	-1.81887234867413	0.0689309073219704	0.373288305644371
B130034C11Rik	36.0194041127632	-0.503902906595423	0.364250187306627	-1.38339779677652	0.166542925746229	NA
9630028I04Rik	2.86078321359398	-0.4426644279851	1.27977003961919	-0.345893726436055	0.729422583561771	NA
Ypel5	118.102195775889	0.199233367537947	0.300471293050777	0.663069558209936	0.507286006175968	0.803996652570926
Zfp574	156.294440369199	0.944694565551888	0.365127573287154	2.58729998681566	0.0096731336174802	0.165963335351339
Shoc2	639.786521508191	-0.313681722072462	0.310735880892188	-1.00948020927553	0.312744388289716	0.663614859250794
E030044B06Rik	8.60255002352629	-0.0814060739507837	1.10868268486523	-0.0734259450986913	0.9414671721124	NA
Clip3	14.635773259133	-0.370840264810243	0.578247501303081	-0.64131753959084	0.521316395865637	NA
Cdh1	3068.90295348891	0.479174417984328	0.263892830607103	1.81579172454953	0.0694023272131371	0.374196161539742
Islr2	2.38356415749665	1.23101327671801	1.60878263463483	0.765183095724696	0.444162524203973	NA
Slc24a2	18.6733684294607	0.751802467027626	0.859690616327707	0.874503516438343	0.381844106049434	NA
Kif21a	78.747622562672	-0.716944107514565	0.446258137001896	-1.60656814535915	0.10814913500695	0.441409447378379
Abhd14a	67.8586575888939	-0.303454811470154	0.416030815945314	-0.729404649462414	0.46575417455638	0.782675506138178
Zfp78	145.561277527011	0.548535846475888	0.400728918433999	1.36884517498637	0.171047676354314	0.523732138788451
Ipo7	2231.90572010146	-0.0789994947669035	0.205681964853388	-0.384085667516911	0.700914953974201	0.899663186767242
Wdr70	1384.80273690792	-0.289227131255683	0.194754859955911	-1.48508299778069	0.137521839370819	0.486133124604426
Cacna1d	37.2884129561637	0.241879005020051	0.711644958144307	0.339887189885778	0.733941483957486	NA
Cyp26c1	4.75420873395757	0.201165879865932	0.951732423363997	0.211368106126815	0.832600042134646	NA
Pls3	282.521822434739	0.0624789090195441	0.231515508148328	0.269869217484623	0.787260869680898	0.933821382461515
Ddah2	56.7671466670433	0.657169806603768	0.456424636249821	1.43982106663513	0.149918029406057	0.497789908413478
Men1	62.5053778189317	0.830198120874827	0.326704664817888	2.54112723287131	0.0110495701683632	0.176817054668467
Taf1a	251.053108422573	0.11898109408641	0.292967088728173	0.40612443739988	0.684651170915456	0.891219558405351
Tk1	624.581792544459	0.359703779646028	0.254748459849863	1.4119958953158	0.157951169789278	0.50804100215392
Trim2	457.759632713796	0.520047892253292	0.311241955036174	1.67087978930363	0.0947454242976142	0.417044686141963
Ank1	22.902976977525	0.36910863447213	0.999094623877428	0.36944311945113	0.711797462952786	NA
Ildr1	355.890539302753	-0.27444708783217	0.426145160528771	-0.644022537981259	0.519560819184325	0.809985453630211
Pars2	85.0566376485123	0.342568513228232	0.376173339737848	0.910666644975331	0.362471043811626	0.706042437431505
Clip1	148.9443780301	-0.194610674601152	0.357387165403196	-0.544537390931753	0.586071725379536	0.842832506006408
Arhgdib	6.06673905914443	1.23974255203611	1.10477313639207	1.12216934970452	0.261790441965494	NA
Bub3	282.858371361528	-0.106740540359592	0.292588006150041	-0.364815160279861	0.715249387653449	0.904623601752372
Mtch2	495.59331650755	-0.0708206304813388	0.249826912868402	-0.283478788046522	0.7768098397477	0.930973726687792
Atf3	76.2883087328865	0.0717030238533437	0.618707900475345	0.115891560134039	0.907738484661873	0.974481786778494
Mns1	53.2283127449378	-0.276242417094384	0.384900035633831	-0.717699120602792	0.472942825641158	0.786165167605579
Casp4	2.83345993344938	4.47794909984449	2.1078743521936	2.12439090365345	0.0336374699989718	NA
Cdr2	157.327137794719	0.350189766746724	0.409678189316459	0.854792312304958	0.392666134902562	0.729066945518333
Lmna	77.7948292968184	0.116424896919709	0.299063187181289	0.389298656304138	0.697055230179327	0.897818904973039
Ap2b1	808.317949201943	-0.175107451145772	0.141697371963648	-1.23578474829227	0.216538585678241	0.572510382827887
Blzf1	91.8640469662311	0.18762886889287	0.276540383946825	0.678486325270124	0.497463391337486	0.799592241648572
Stoml2	106.348345474682	0.877167775589634	0.279721654124568	3.13585938970247	0.00171351336978805	0.0690624524964599
Cic	272.306829375485	0.852283637121508	0.280140705331696	3.04234129814293	0.0023474556498057	0.080839978076463
Aven	287.243235540078	-0.124217093150354	0.260722563668878	-0.476433997128503	0.633765219046357	0.867119381045704
Tspan17	40.3026030642383	0.902872466049977	0.380038195876229	2.37574137506964	0.0175137334187806	NA
Lrrc2	341.59027268948	-0.117843656722336	0.218094272976373	-0.54033356820471	0.58896701250928	0.843696719667203
Ctbs	26.416027008577	-0.285166798174119	0.495001771678664	-0.576092479845181	0.564552674206033	NA
Zbtb14	100.512278973094	0.670706895477183	0.309743309162658	2.16536362735432	0.0303598492172336	0.267972386901649
Rsrc1	1661.98975835811	-0.825079333535391	0.316077316562687	-2.61037186251787	0.00904438480548547	0.161167948137377
Zfp638	780.914939139543	-0.584695253081678	0.233243769137255	-2.50679902509038	0.0121829960168636	0.1828532772583
Il21r	1.98457015321289	2.27352993108169	1.77454877278831	1.28118762693084	0.200127771030739	NA
Glp1r	8.47803913482201	-0.546910082448634	0.858026600129342	-0.637404577394443	0.523861347563952	NA
Yeats4	293.213408897283	0.368282961557437	0.200741940852131	1.83460895114449	0.066563651445813	0.369262329033375
Slc25a39	281.05122428161	0.765204418558721	0.331247860097345	2.31006599811346	0.020884500539998	0.230324827460502
Tcirg1	3.04063649183988	-0.322044041442352	1.19740821296942	-0.268950920792271	0.787967450970275	NA
Slc7a10	2.06661328187416	2.20401796384079	1.94848310294082	1.13114553598863	0.257993841101281	NA
Crb2	10.5172771536485	0.0887756111987799	0.737094363970987	0.120439953875803	0.904134643121104	NA
Mgat1	116.547292971639	-0.216647814074061	0.375794693598842	-0.57650578298301	0.564273362157095	0.832290215475187
Ubr5	2862.36167470471	-0.094903136489678	0.192356342535079	-0.493371496041888	0.621750118923069	0.861270925982244
Tax1bp1	493.88103101702	-0.110791903903763	0.190950639864633	-0.580212268376289	0.56177148133117	0.831407947108731
AA465934	159.393879544125	0.306473713021006	0.375340823564886	0.816521129010698	0.414202144016577	0.746318406029685
Cbln1	6.24358113268478	0.506629818399709	0.965003138985652	0.525003285411325	0.599580907031376	NA
Adar	628.776332222175	-0.176012528197279	0.156926429236229	-1.12162450298489	0.262022128844498	0.615852755198337
Trpv4	21.7385346822745	0.299148978446592	0.55921318343192	0.534946219634343	0.592687046506502	NA
Rsrc2	979.217159366208	-0.108977836769372	0.270879959653331	-0.402310443743569	0.687455569519463	0.893171570461414
Il12rb2	340.548807129118	-0.572132658481605	0.379770365266551	-1.50652265370954	0.131933056179797	0.476921105210559
Pdcd6ip	557.172241760205	-0.283736121183897	0.238284688945032	-1.19074424143697	0.233754004171659	0.589038039024119
Endov	137.733159383025	0.019638642814882	0.295341282471135	0.0664947434729221	0.94698394255033	0.98640738508495
Ppp1r8	386.796921789418	0.394201779038425	0.254348283827732	1.5498503591454	0.121177436668451	0.46287743716099
Rbm20	157.290824618216	-0.238303380326002	0.340812433677811	-0.699221497744075	0.484413617676671	0.793562836937333
Dcaf12l1	1.27476394078282	-0.93500660781881	2.02285844533121	-0.462220483087593	0.643923215870673	NA
Hdac5	159.360969781646	0.106143459599246	0.316332287758122	0.335544184728962	0.737214619965825	0.915178003367489
A930001C03Rik	26.0646779506771	-0.956557019261296	0.618545235426079	-1.54646251312951	0.121992906758731	NA
Btf3l4	266.093222375296	-0.377094476492957	0.301451473112433	-1.25092928755506	0.21096027742628	0.566778609814982
Plec	212.154167414666	0.679540578016387	0.527541484444795	1.28812728108304	0.197701660174434	0.554010999936611
Ctf1	12.0078605080938	1.30692596190345	0.674148595178644	1.93863188509223	0.0525461781401252	NA
Rprd1b	391.29703854635	0.0583553214201503	0.190300037159805	0.306649027982828	0.759110531357264	0.923159373958409
Srpr	209.18093411498	0.45801842289132	0.229948993662985	1.99182616803531	0.0463901340349909	0.314031879795167
Gm7271	2.32027060474384	-0.360002627872691	1.45547871742059	-0.247343106816904	0.804642700514445	NA
Fbln5	14.6230653145172	0.488734292258537	0.713222015244431	0.685248466553632	0.493187144777192	NA
Slc22a27	5.8936346370975	0.975239482853525	1.19795376117047	0.814087750683017	0.415594682668933	NA
Thra	110.334706671878	-0.249851020461166	0.398238300308399	-0.627390736319633	0.530403138591544	0.815779949432085
Cux2	213.349908638451	-0.231423064708016	0.352801530976729	-0.655958221233685	0.511851005834183	0.805547004759186
Mx1	1.72287753015745	-0.853243930593709	1.72067956809277	-0.495876133137012	0.619981805997283	NA
Aamp	85.8606822673989	0.493093661689554	0.301671420287485	1.63453886755215	0.102145751975639	0.432151644641982
Mroh1	184.144718900754	-0.00204433702395489	0.277583735744414	-0.00736475794762421	0.994123826459864	0.997599786691348
Triobp	65.4136332824256	0.631977118322845	0.370974170583864	1.70356097118082	0.0884631381375125	0.408239112019798
Nod2	276.656021440694	0.58009496597177	0.328763385135946	1.76447558395804	0.0776519425472381	0.388786423560558
Tmem255a	4.52305311654264	0.844407740908222	1.01862207174024	0.828970591090391	0.407121048701312	NA
Col6a6	17.6265505419627	1.10240019478449	0.982212529849093	1.12236421475286	0.261707613271953	NA
Cep55	1498.16080375988	-0.27032273246517	0.219276566103681	-1.23279353224345	0.217652805013147	0.573284019344199
Zfp119a	164.802105106371	-0.374852871277711	0.323978323682849	-1.15703071432848	0.247259811917114	0.601283794710107
Sh3d21	33.435647200859	-0.00338001702793519	0.373463176607592	-0.00905046933579389	0.992778868830758	NA
Fam174b	39.3316602650857	0.398827629797039	0.549685202722584	0.725556423606913	0.468110743247731	NA
Rangap1	1041.31523923412	0.205107190152098	0.241348846047519	0.84983704505351	0.395415690544206	0.73190265552371
Brinp3	33.0684145792617	0.642592038938634	0.499687961445124	1.28598663269818	0.198447726879564	NA
Syvn1	129.670660530634	0.507614200155525	0.331019423173158	1.53348765848701	0.125155745187427	0.467715441369428
Aurkaip1	22.1754009036275	0.473972269960429	0.537294292932105	0.882146481351743	0.37769759904226	NA
Ndfip1	435.279922357425	-0.317948856840822	0.224787200923441	-1.41444377408797	0.157231645080767	0.507110320891577
Grk6	154.085343902639	0.284135260452819	0.27374691381247	1.03794872605382	0.299293926842568	0.649709907162991
Cenpa	445.217549709122	-0.23983535467632	0.183682543071201	-1.30570576096256	0.191652638112225	0.549671208054406
Rassf5	63.2924447293385	0.12036602045889	0.315128776192558	0.381958201066796	0.702492368920279	0.899663186767242
Ppp1r14a	15.5845119911833	-0.175566384807965	0.579514124532524	-0.302954453352779	0.761924572300005	NA
Myadm	233.468284315255	0.354327620491685	0.392617301309872	0.902475818843329	0.3668041611118	0.709033182584949
Phgdh	753.36618704717	-0.327578262340622	0.229023618198341	-1.43032524294909	0.152623693093192	0.500480697351326
Nckap1	375.008920127422	-0.0689798322786394	0.212332698282241	-0.324866743731334	0.74528192750665	0.91872409779073
Zfp518a	455.822673391738	-0.534248016040302	0.30903568618386	-1.72875832767887	0.083852357303165	0.398011887643872
Utp3	135.985116946408	0.141360352735071	0.335175717387836	0.421749981880404	0.673207517925595	0.884861202841894
Katnal2	1145.92327996986	-0.0498936449578837	0.245401413742805	-0.20331441533656	0.838889289019348	0.950324890631283
Rfx4	17.4937380955035	0.90786150119792	0.796580818227833	1.1396979194373	0.254412174264887	NA
2810006K23Rik	103.499821116027	-0.228491133372412	0.350383114651103	-0.652117992614837	0.51432505778896	0.807324808893372
Hspa12b	20.3602786232253	0.0203344953120372	0.551463039000683	0.0368737229404997	0.970585691549989	NA
Ankle2	560.085284730865	-0.0351216984341178	0.155299336870448	-0.226154851281926	0.821080984347405	0.945010313561316
Dgke	687.293841616658	0.030270270651946	0.251163921281833	0.120519979531533	0.904071253622169	0.974020700246894
Fis1	461.723214827195	0.196175141359179	0.248341296193138	0.789941682540834	0.429561826948781	0.759379950933558
4930524B15Rik	26.9013110781696	-2.08519608500859	0.582624763946056	-3.57896919946516	0.000344952115339722	NA
Nkain1	229.207034011773	-0.112142093547897	0.324603833766073	-0.345473718676755	0.729738264876966	0.911734818443218
Slc12a5	15.5325558017642	0.350511161050456	0.658278854135693	0.5324660800637	0.594403228708842	NA
Sfswap	744.458551481127	0.18188995211944	0.156038903578666	1.1656705343853	0.243747677841397	0.598641751376947
AW551984	5.93578439470449	0.386236153937208	0.971110290309911	0.397726352805868	0.690831909813619	NA
Pheta1	18.5112299215157	0.474701429289319	0.623882189920629	0.760883123382175	0.446726879634916	NA
Dpy19l1	814.866112046219	-0.329085697386486	0.155797033099411	-2.11227191455246	0.0346631333534067	0.284409381092683
Cyp4a31	2.12403022478051	2.36959866624136	1.88969719495473	1.25395680988886	0.2098577043122	NA
Ctps	668.474426853214	0.190203667482037	0.209247334370328	0.908989679865707	0.36335557337864	0.706561495450714
Maco1	395.107895037598	0.111032344979884	0.237316646312298	0.467865810111652	0.639880554743047	0.86983197085048
Exosc10	381.124707479419	0.469941167595316	0.241009149906511	1.94988932070674	0.0511893122668097	0.329010983660528
Zfp637	15.3724334166248	0.869143340631011	0.600876715565062	1.4464586796539	0.148048593554246	NA
Syt11	26.1375708420738	-0.187131866479244	0.439211138461042	-0.426063571918822	0.670061523456438	NA
Gsn	7.02536352217377	0.104322954025416	1.0503774853709	0.0993194879730102	0.920884605752801	NA
Gm5134	131.116544258616	-0.18962474170951	0.313162211288192	-0.605516038890801	0.544836171004602	0.82377183281882
1810024B03Rik	83.7559822683417	-0.243444345499694	0.3252307135798	-0.748528153507132	0.454141650033036	0.774908655777343
Rere	3482.28902799169	-0.182366147441806	0.190084162982114	-0.959396851272486	0.337358860743944	0.68512929500323
Selplg	4.66779612289733	-0.169097672361979	0.996400666146885	-0.169708509946993	0.865239381189379	NA
Selenbp1	3.81160226876871	-0.212642135732814	1.36454300754544	-0.155833956538547	0.876163904138818	NA
Apob	2.20148060507031	-0.0998486326532712	1.48889204841713	-0.0670623721574859	0.946532049098191	NA
Ankzf1	87.5119234281868	-0.357175785851243	0.319010228511326	-1.11963740949003	0.262868307161611	0.617062959982595
Slc47a1	14.303932200882	-0.0512950168753229	0.771827282315502	-0.0664591911307365	0.947012246605655	NA
Wdr77	824.362209613272	-0.0371814435378428	0.255949415051302	-0.145268718548898	0.88449871168587	0.967238413337144
Galnt13	61.4117967901113	0.220792909779138	1.04653169279455	0.210975846502609	0.832906118847658	0.948170851882499
Tut4	635.859700145019	-0.560179690039448	0.256202300132841	-2.18647408609913	0.0287809385637933	0.261615191788955
Lurap1	13.8392087713715	-0.111192949313261	0.633188248187402	-0.175608043313451	0.860601882907224	NA
Psmd8	77.9499721111984	0.792889414040034	0.396767790444269	1.99837142312439	0.0456764074051878	0.311468362206561
Scamp1	160.510305622551	-0.637368045390051	0.219921024971972	-2.8981678558077	0.00375349643209702	0.103068719926662
Uhrf1bp1l	588.895903283202	-0.289977367180689	0.197803517183323	-1.4659869112031	0.142651852689161	0.49072645923289
Fam161b	42.9835227077272	0.110213694283758	0.439079806606493	0.251010619539907	0.801805898781302	0.939505074906627
Gask1b	16.6214356232477	-0.968727155406184	0.560434574330392	-1.72852853798969	0.0838935091615995	NA
Cars	1388.82147382984	-0.195150822081497	0.237827247133701	-0.820557040597573	0.411898626055088	0.744661446454045
Nelfcd	143.312571812839	0.40981043735246	0.283752600666718	1.44425262143695	0.148667927723028	0.496798636744773
Rmnd5a	398.328823238381	-0.378437638220488	0.192102271668537	-1.96998002643854	0.0488406597269809	0.320314715806712
Pcsk7	81.4565882140328	-0.219590363058469	0.347623421100808	-0.631690357235136	0.527589230232829	0.814702237878017
Tgfb2	50.7142249835442	-0.219159069822924	0.370122196623523	-0.592126254037788	0.553766047504065	0.827750087094161
Tsc22d1	1929.95186416042	0.00687522606225313	0.180634639797228	0.0380615039837926	0.969638644425735	0.992302450931498
H2ac6	33.6704772944846	-0.114776703783665	0.728717892866831	-0.157504989114683	0.87484687622647	NA
Zfp286	68.3306759387256	-0.658142509030825	0.324195679641433	-2.03007797561875	0.0423486138622961	0.304783132575986
Eci2	85.617435507193	0.0907087514525173	0.315265863634659	0.287721450101663	0.773559969213418	0.92969338121661
Uqcc2	41.5954290012067	0.0926500757749973	0.457040739911548	0.202717324046272	0.83935598168066	NA
Snhg18	3.10388216658478	-0.0880118846603865	1.23901255250931	-0.0710338926608453	0.943370781168523	NA
C430049B03Rik	17.2257679503559	1.32782310521304	0.651486912366042	2.0381424093244	0.0415356929842597	NA
3110009E18Rik	164.013779158953	-0.0754871142937294	0.326388850876779	-0.231279696260911	0.817097519157735	0.944502368538129
Fn1	4083.60334489845	0.160397875027653	0.28307388710246	0.566629005131782	0.570966264397613	0.835209633939086
Kctd17	3.86443783399016	-0.210000345534875	1.23444051739833	-0.170117832795593	0.864917469386728	NA
Whrn	323.435977949183	-0.123377331208924	0.232443799928847	-0.530783489371154	0.595568822665802	0.846107533368776
Hrh1	10.5570451033042	0.116544169548445	0.744246501440933	0.156593506751868	0.875565220270871	NA
Igsf9b	424.575309192995	-0.323400454770966	0.266037996789803	-1.21561753837173	0.224130649956087	0.579466912395928
Marchf2	90.5794193352861	-0.131752740522491	0.300606610386104	-0.438289565067335	0.66117638930143	0.878572918564927
Lmf1	284.505093879588	-0.357902872879627	0.241055562981384	-1.48473185373974	0.137614870125537	0.486283071778655
2310039L15Rik	66.5312444889761	-0.272257835745472	0.43709406493743	-0.622881566201193	0.533362352479893	0.816790800546193
Gm4489	1.71581000648736	-0.587138825424467	1.48733561082296	-0.394758803024689	0.693020901171551	NA
AA543186	9.77672832436274	0.839007124952135	0.967033476559267	0.867609183435249	0.385608317350071	NA
A230072C01Rik	387.741359296545	-0.320719662504351	0.252342222000944	-1.27097106445845	0.203738942791511	0.561210365847036
Emp3	2.42856642532413	-0.892272641701492	1.23403874186211	-0.723050753135263	0.46964870350621	NA
Emp1	30.9074905446335	0.166753008966819	0.518036695375779	0.321894202583193	0.747532845308345	NA
Eif4ebp2	461.323451160526	0.240952760657002	0.221578289361799	1.08743849115816	0.276843068066958	0.628142891172983
Eif3a	1172.26771317361	-0.112806385193809	0.178347094436872	-0.632510361606915	0.527053439923802	0.814587072313023
Rfxank	132.058339289416	0.906068549011057	0.295803321916153	3.06307766640933	0.00219073193841673	0.0782474069305127
Capn3	10.3730445537102	-0.695470680631139	0.874773054329267	-0.795029839098544	0.426596145013293	NA
Efna4	41.6879115702431	0.540550437104164	0.528918440031209	1.021992042993	0.306784666448021	NA
Ikzf1	16.9735785726738	-0.597618728330826	0.653000317649153	-0.915189031580101	0.360092401777695	NA
Hira	1647.99341409481	-0.359482890524753	0.165966550800718	-2.16599603227519	0.0303114901357245	0.267923456507858
Uhmk1	358.961686517744	-0.0482188964936	0.268075373422663	-0.179870668006402	0.85725410313829	0.958325269419707
Chrne	1.84281498471151	-0.23894752825547	1.43472820264028	-0.166545501660693	0.867727677991748	NA
Ccl1	1.79576665367954	0.585471141182309	1.6460637045302	0.355679515665772	0.722080587297825	NA
Nr1h4	4.93155758438942	4.03979767194597	1.79862757748864	2.24604455225055	0.0247011543577152	NA
Gpn2	79.4611562564055	0.157296542022754	0.32571962998367	0.482920056217185	0.629152500493975	0.864252013887622
B4galt7	57.4909052392001	-0.199022051704387	0.31797134812918	-0.625911903306244	0.531372726558541	0.815792306836322
Spin1	1147.15916247879	0.146257657684141	0.18345134779295	0.797255836186133	0.425302463801117	0.756443182562224
Rnf144b	86.836233733532	0.0132408931009806	0.327680159460228	0.0404079793014985	0.967767868883712	0.991820126318368
Bag6	118.379876981844	0.415020319136118	0.254685308578656	1.62954165457072	0.103198404323583	0.433550620350236
Cdca7l	140.137951742771	-0.347108145345008	0.278642630666438	-1.24571083941757	0.212870572762543	0.568372737043741
Dhrs7b	613.589793908561	-0.380541827563469	0.203956391463678	-1.86579996259268	0.0620693575773623	0.358822134538686
Ankmy2	281.603869895913	-0.228077064414091	0.203048889035456	-1.12326181885321	0.261326314508588	0.614997011923228
Plekhh3	21.8585517103505	0.317879353267008	0.693598667821621	0.458304446093255	0.646733730327142	NA
Fdft1	608.689001977703	-0.100622320733165	0.226224501453429	-0.44478966728491	0.656471762189447	0.87690544947646
Cldn3	1.78308421607579	-0.515846052298926	1.56794072306047	-0.32899588913798	0.742158795232386	NA
Stk32a	14.748173825521	-0.341006206720656	0.656612573988048	-0.519341572534161	0.603522567715838	NA
Rgs13	3.04425926707017	-0.0354919252812858	1.2804181239859	-0.0277190119511903	0.977886260184855	NA
Cdnf	6.90189615052963	0.0573420654869794	0.794617120203348	0.0721631387356783	0.942472079690405	NA
Dgkd	525.465973175858	-0.155303143332078	0.189199037620898	-0.8208453134062	0.411734384092983	0.744661446454045
Tfap2a	55.7697010339493	0.792522895469142	0.436105341315852	1.81727399411775	0.0691751699134705	0.373288305644371
Zkscan17	367.76030270003	-0.288514348313662	0.195173867949154	-1.47824271427989	0.139342824704093	0.487374064178785
Ccdc85a	274.909817160049	-0.544899692037708	0.424424016477609	-1.28385687633785	0.199192038416864	0.556243758773714
Fyb	43.4814433316487	0.409088303920309	0.623145592484153	0.656489123656464	0.511509463331649	0.805356980632512
Klk7	1.73244877003724	-0.208437306287644	1.59043673357167	-0.131056647452775	0.895730495606674	NA
Cib1	48.93533869488	0.182426280787223	0.342113326897769	0.533233482721751	0.593871966433479	0.845138374663517
Med24	268.218940782672	0.304301394551773	0.248666698796251	1.22373199155673	0.221053347047231	0.575589198792786
Mthfsl	7.3451365383665	-0.913618203182257	0.782943158772967	-1.16690233887998	0.243249811282991	NA
Uhrf1	2164.88006889641	0.58845023865392	0.166213717269421	3.54032295481415	0.000399637668913242	0.0337166080093713
Firre	3237.011499218	-0.106970739617011	0.196270882418755	-0.545015838818018	0.585742624228021	0.842832506006408
Klrb1f	2.82568781160298	1.12227366011568	2.1978925401199	0.510613526198355	0.609621702571815	NA
Igf1	7.25186964643474	1.86249593252447	0.882889277180857	2.10954644105723	0.0348974417988398	NA
Pwwp2a	702.563364929926	-0.554441820590363	0.232105910897877	-2.38874494167582	0.0169060346545631	0.210692281119709
Nrf1	1468.36064151663	0.0701653084765359	0.151768363855746	0.462318408751031	0.643853000251529	0.871368180731493
Etl4	4365.45508495215	-0.068984681065253	0.220355502103984	-0.313060851245273	0.754234431319116	0.921089423032499
Klf10	329.690205804414	-0.175301387192365	0.334094474096041	-0.524706036119507	0.599787560554662	0.849588512724339
Gmeb1	539.633661271789	0.0715673479505467	0.196650712725643	0.363931291977537	0.715909316992625	0.904728908188409
Atp13a2	57.3901213399815	0.401081862217671	0.326382253214248	1.22887154025004	0.219119973432078	0.574278424641409
Magix	31.3293871543319	0.478965311464257	0.600304959697158	0.797869988790173	0.424945940791814	NA
Alkbh7	1.58616499237559	1.20595866339772	1.65763868462908	0.727515998860493	0.466909918175054	NA
Mpp2	8.81902493713073	-0.159739081140968	0.939505707231032	-0.170024599011496	0.864990791092252	NA
Pex7	328.622669303227	-0.585981316181715	0.242730129811466	-2.41412681910095	0.0157729713122942	0.20590585376158
Slc66a2	126.624499425967	0.0702325122596325	0.43177452719718	0.16266015671545	0.870786019439808	0.961728845177359
Ano7	9.01543321913075	-0.942162735565804	0.926970404509139	-1.01638922988562	0.309444072298994	NA
Ank	294.788144168757	-0.571257479962618	0.235806927715409	-2.42256444921778	0.0154113917948327	0.204670515105006
Meaf6	424.177959141922	0.176197663080944	0.252634882321287	0.697439963404839	0.485527499058479	0.793783154466206
Golm1	566.35191825847	-0.028365777544323	0.304896180303368	-0.0930342174706793	0.925876377486129	0.97909784336148
Zfp933	55.7341104212376	-0.105052079343529	0.36433480238818	-0.288339402810058	0.773086948206128	0.92969338121661
Tspyl3	3.55939128456065	-1.5021958338635	1.10177753433843	-1.36342935578688	0.172747234570692	NA
Lad1	19.2321321103097	0.455424069509419	0.527272719768008	0.863735316535623	0.387733308155476	NA
Ginm1	55.418007857876	0.138476974851784	0.410065334712988	0.337694906468274	0.735593113562563	0.91473744406552
Plekhs1	5.26375921080761	0.240532746542318	1.00134640058854	0.240209328560971	0.810167982225362	NA
Gm5141	55.4524445148657	-0.375781136638385	0.406738480150038	-0.923888825320304	0.355544201746416	0.700301084538656
Ccdc149	9.31930689999012	0.694428498102358	0.936775504164404	0.741296602030368	0.458513621544324	NA
Sspn	2.30256573051414	1.64368234455862	1.54559343656846	1.06346358988683	0.287571768454853	NA
Bcl2l1	339.03400594525	0.258405104614614	0.185839491658617	1.39047466342245	0.164384787845088	0.51580961515859
Map3k10	97.0337739824988	-0.0880604697751946	0.337500334288449	-0.260919652008204	0.79415446953051	0.936685016357616
Clgn	25.8624002768097	-0.529855377673995	0.412960939259301	-1.28306415280912	0.199469601362678	NA
Rbm46os	4.46590410051051	0.522249380367046	1.27671708293827	0.409056467831642	0.682498221930399	NA
AI987944	197.244886511021	-0.541611523386867	0.289733929505437	-1.86934103407003	0.0615753826302357	0.357256205501995
Cgnl1	83.9444752337259	0.615642797516715	0.399660059755225	1.54041611737177	0.123458955198288	0.465173977076528
Col17a1	23.0155091027979	0.141421056049368	0.625164762469625	0.226214055140767	0.821034939509137	NA
Pde7a	1051.0658450743	-0.166001861493628	0.192556484016529	-0.862094373718303	0.388635587212411	0.726771400477196
Klhl12	308.100912061645	-0.182702921895016	0.196611112244085	-0.929260405526815	0.352754149424061	0.698097192104299
Stard6	24.2753984518013	-0.541314767311883	0.70963583281625	-0.762806417431923	0.445578853317184	NA
Ogdh	1217.77215304078	-0.504938439771084	0.173831311155431	-2.90476115272232	0.00367533449878854	0.102652947280117
Bpifb5	8.41705605024546	1.17045534685004	0.868057339587604	1.34836178841147	0.17754204779494	NA
Ptp4a2	759.564911490471	-0.221827870930757	0.226513292585828	-0.979315025614686	0.327424348497022	0.676536159217073
Sez6l	16.1559947707697	0.777218736250896	0.863641055461634	0.899932595070364	0.368156122696652	NA
Slc19a2	627.788056268141	-0.131879569356637	0.273374348367966	-0.482413840742383	0.629511990855405	0.864252013887622
Uros	78.183449487842	-0.0152205411921615	0.321958621773077	-0.0472748364629579	0.962294183246744	0.99093076757974
Urod	32.6933866748363	0.710739018011267	0.395454201391793	1.79727264373431	0.0722923469231795	NA
Akap1	669.672714294396	0.26974871044516	0.207860200034929	1.29774103171185	0.194376338883207	0.550418019615018
Ak4	325.892533507506	0.331775158715613	0.341406493956566	0.97178924416658	0.331155407847847	0.680004522035074
Sypl	211.58163825869	-0.42096896835255	0.21355543489505	-1.97123977930804	0.0486964558675754	0.319688959513525
Eny2	113.839026069562	0.0866409263189715	0.357470624751558	0.242372156814806	0.808491806919221	0.941765402924625
Man1c1	175.732589953924	-0.495246667854725	0.349589403379742	-1.41665240155109	0.156584579790919	0.506143324248478
Gpatch3	80.6321819976011	0.949425437406742	0.348252460085502	2.72625622565205	0.00640572506093005	0.134087595610928
Azi2	241.446543804195	-0.112950703619237	0.302014820649963	-0.37399059879299	0.708411310586034	0.901800665502337
Dmrt1	154.938460195185	0.431510544995391	0.393091172631022	1.09773654317196	0.272319547783001	0.62359754527335
Gtf2ird2	101.215308915154	0.00103798586402135	0.336445803035783	0.00308515028172592	0.997538410127419	0.998681780192169
Noc3l	460.613643498832	-0.20795304509731	0.198075891946914	-1.04986549879096	0.293779955970166	0.644585023284164
Rcn3	15.5864113655744	0.16674849820355	0.583413174583861	0.285815448584083	0.77501947523649	NA
Yif1a	16.4093897947764	0.906217690198268	0.603018156760526	1.50280332364544	0.132889768616252	NA
Trabd2b	15.8634620487457	-0.0570262999836033	0.892413528918986	-0.0639012051427339	0.949048892676984	NA
Arhgef33	16.8612755532089	0.508737772139191	0.596115832448202	0.853421003850617	0.393425877868727	NA
C8b	4.44434424330381	-0.0249809878018945	1.0551504474548	-0.023675285227953	0.981111620010216	NA
Bloc1s5	2.50532832324342	0.365242036569506	1.39665003770556	0.26151292500556	0.793696983514295	NA
Myl6b	18.8540217635109	0.466435477131484	0.624197044608291	0.747256785594349	0.454908572523767	NA
R74862	30.8385495726636	0.166924060244613	0.564135609748258	0.295893500357302	0.767311414900415	NA
Nkx6-3	48.1538064344858	1.19113240622464	0.762188979791695	1.56277831063652	0.118104747448325	0.458166801123192
Ddx28	13.5038931407154	1.15233389222256	0.641820312947907	1.7954151169349	0.0725875857181767	NA
Hsf2bp	933.757789657055	-0.311550246897063	0.23291805213125	-1.3375959658185	0.181028180231844	0.534203182608395
Zfp661	37.8705982287719	-0.697451459755625	0.366691328576144	-1.90201241590254	0.0571695314396175	NA
Scaf11	728.494571355818	0.0448839036228954	0.187033254160744	0.239978199728698	0.810347156943361	0.942251380263927
Mon2	673.052903585395	-0.212399973615098	0.168613588715073	-1.25968479310417	0.20778309329289	0.564692505898775
Polr3e	634.623518156983	0.324933596329526	0.233513843650863	1.39149607256411	0.164075049774941	0.515742935238338
Erlin1	205.80888965683	0.0206061379177033	0.279400155115846	0.0737513474506108	0.941208240645253	0.984765478166769
Zfand1	240.114082470908	-0.341335031642759	0.236279084570767	-1.44462651979053	0.14856281957559	0.496798636744773
B9d1	98.5691838890015	-0.345700036611261	0.314954219075598	-1.09761995767481	0.272370474351495	0.62359754527335
Smim8	14.8355720648534	-0.033758787076265	0.644767398421158	-0.0523580862787575	0.958243370585671	NA
Pax6	12.3124763595381	0.884477116559972	0.734570970972869	1.20407305966443	0.228561341547607	NA
Fstl4	73.6348933028307	-0.444170281381636	0.451955821906051	-0.982773669135223	0.325718843779406	0.674608029970366
Kank3	276.115730094937	0.32146473578395	0.30412409486535	1.0570183067089	0.290503232583982	0.641422172599996
Fgfr3	3.60931317730417	-1.13175561520087	1.53114390150699	-0.739156923191198	0.459811714816	NA
Gabra1	5.09189586749552	-0.888607681785282	1.0496161614146	-0.846602514758994	0.397216711767096	NA
[truncated: 14,755 more rows]
