# Supplementary material for: Transcription elongation can be sufficient, but is not necessary, to advance replication timing
Source: EMBO Rep. 2026 Mar 24;27(8):1964–99. doi: 10.1038/s44319-026-00735-2 (PMC13121604; doi:10.1038/s44319-026-00735-2)
Supplement: Supplementary file 5 — Source data Fig. 4 [file 44319_2026_735_MOESM5_ESM.zip › Fig4/4C/TRE_Ptn_D0400_129_DESeq.txt]

baseMean	log2FoldChange	lfcSE	stat	pvalue	padj
Zc3h14	631.905620448854	-0.427681246473381	0.300066839358888	-1.42528660410177	0.15407437081857	0.999964413346905
Troap	130.828864031593	0.163481908323021	0.39977584181385	0.408933935530662	0.682588144124463	0.999964413346905
Clca2	2.64930437822754	-1.49994954161932	1.77374300552854	-0.845640849291105	0.397753130100659	0.999964413346905
1810013L24Rik	1231.35718359745	-0.264043674325398	0.278906124547287	-0.946711639100743	0.343785737913375	0.999964413346905
Srsf7	1060.11084649791	0.147330517569062	0.276243427960668	0.533335828680926	0.593801130159353	0.999964413346905
Fignl2	6.3359438468556	1.08589011878698	1.27573376368494	0.851188664671225	0.394664558517643	0.999964413346905
Sema6a	132.481276380952	1.57562026229782	0.401935160617962	3.92008566723886	8.85174976238057e-05	0.161455915665822
Anapc15	57.2037254457253	1.08101973234954	0.528585449802655	2.04511821646459	0.0408432047671124	0.999964413346905
Misp3	5.77665995512731	0.263871107192796	1.28291947911353	0.20568017828767	0.837040742948383	0.999964413346905
Nmb	26.9160016484278	0.718966936188316	0.609966653496305	1.17869875683732	0.238518150848109	0.999964413346905
Tcerg1	1655.26301019477	-0.412403025048915	0.309754056236045	-1.3313886186357	0.183061172399317	0.999964413346905
Zfp712	53.2103517646921	-0.590142930305263	0.471259245987863	-1.25226812063537	0.210472181132562	0.999964413346905
Fam129c	37.9106503505515	0.32846439975571	0.647093231146652	0.507599807795347	0.611734025454029	0.999964413346905
Atp5g3	340.843897617093	0.252590143020184	0.346901477359225	0.72813222054578	0.466532651819991	0.999964413346905
Pifo	2.59250209265063	0.816443619776732	1.77180089103633	0.46079874093482	0.644943005140616	0.999964413346905
Vsx1	5.20147288258809	-0.213249355210905	1.31043457701951	-0.162731782990591	0.870729621330461	0.999964413346905
Fyco1	269.740794767747	-0.293421058265898	0.302120603397374	-0.971205058398371	0.331446175446365	0.999964413346905
Tlr3	6.02156278280552	-1.20497444254677	1.23184322118825	-0.978188150748957	0.327981275837949	0.999964413346905
Trafd1	28.632781281994	-0.0223646575041477	0.598741878246775	-0.037352753025453	0.970203743981139	0.999964413346905
Erfl	8.1457591808126	1.33200416389653	1.17757899304153	1.13113784448221	0.257997077899198	0.999964413346905
Krt80	9.83282422311348	2.1685257870196	1.45343164295343	1.49200397385946	0.135698103577989	0.999964413346905
Armc8	397.47399682556	-0.0651568829437737	0.287315420907903	-0.226778231178407	0.820596191731474	0.999964413346905
Ppil4	466.604868796391	-0.238153277284077	0.321373946805389	-0.741047243099307	0.458664795936503	0.999964413346905
C530005A16Rik	52.3677551858645	0.379368406863549	0.494769641702577	0.766757648181658	0.443225621296842	0.999964413346905
Katnbl1	584.577638870096	-0.249869909186295	0.354200458372779	-0.705447729611119	0.480531649887835	0.999964413346905
Spag9	598.938035268351	-0.253075567942958	0.287173870585436	-0.881262516770887	0.378175748914311	0.999964413346905
Gm5860	3.23787842100892	1.00028816183084	1.96966518144822	0.507846801198649	0.611560785301379	0.999964413346905
Taz	69.24771950099	0.127932531292561	0.445781048884691	0.286985127816982	0.774123707763295	0.999964413346905
Gfpt1	247.806960332851	-0.257306199607101	0.341712341167262	-0.752990655029208	0.451455529606684	0.999964413346905
Abcc5	2247.21725682792	-0.191779955202919	0.305229943773244	-0.628313044363017	0.529798888060163	0.999964413346905
Kcnmb4	23.3936095389071	-0.0826253967397267	0.648399010231157	-0.127429862532132	0.898600182013787	0.999964413346905
Gm4013	9.61042169409695	0.396668678540234	0.948507144862667	0.418203152911059	0.675798590764066	0.999964413346905
Hpcal1	407.70838061912	0.32303815554163	0.462725018219926	0.698121222803852	0.485101386768952	0.999964413346905
Tbc1d31	542.353214920901	-0.579385499134928	0.290296964056329	-1.99583726622268	0.0459516389825504	0.999964413346905
Cyp3a13	6.07861140671386	-0.658009930522288	1.20540144525298	-0.545884471197219	0.585145353383555	0.999964413346905
Akap7	668.874895714852	-0.189266077701827	0.316866345705523	-0.597305710331635	0.550303292682885	0.999964413346905
Ablim1	272.42876048849	0.530658238351019	0.429482725563913	1.23557527873621	0.216616478555328	0.999964413346905
Ulk1	1661.18952902039	0.38245047630679	0.345577701909604	1.10669893975634	0.268424113935433	0.999964413346905
Golga3	272.060920413235	-0.00654549365246859	0.307137518770201	-0.0213112799721675	0.982997345766767	0.999964413346905
Mir1193	23.9204766714646	0.772995808075936	0.717902426580608	1.07674215806421	0.281595472602924	0.999964413346905
Wdyhv1	282.65052763009	-0.246631300693784	0.365549910657172	-0.674685709129019	0.499875465914765	0.999964413346905
Traf1	27.3439974263429	0.145723776530775	0.703654576263437	0.207095614022153	0.835935187354117	0.999964413346905
Rxra	207.031299800142	0.157385515363877	0.48073244943411	0.327386918751047	0.74337525914211	0.999964413346905
Dapk3	123.804353492401	0.0499966258108143	0.367019162490074	0.136223475285617	0.891644617556792	0.999964413346905
Ap3m2	47.5380487860868	1.29325578983402	0.523182224295402	2.47190315300891	0.0134395919419804	0.936599051133835
Sirt2	30.1007850042792	-0.316977659959852	0.576165836351297	-0.550150043548548	0.582216464797437	0.999964413346905
Inhbc	40.4751727780516	-0.559857310877381	0.545882083914651	-1.02560118269959	0.305079609762578	0.999964413346905
Slit3	306.039754079903	-0.806033519292474	0.332422243438525	-2.42472799339474	0.0153198603956735	0.952303947649048
Dcakd	459.129187372313	-0.187186875055952	0.325444047254101	-0.575173756089014	0.565173789899208	0.999964413346905
Vps35l	658.011118185874	-0.0705026345354675	0.288570936910681	-0.244316476531695	0.806985723638889	0.999964413346905
Cyhr1	22.0915924148552	-0.295438092869843	0.658072228020513	-0.44894478187983	0.653471490279042	0.999964413346905
Taf10	41.8620665633152	1.20694857398823	0.677483636187982	1.78151693933068	0.0748280401109533	0.999964413346905
Hagh	40.1770537097888	-0.27762781809983	0.538819599809256	-0.515251891724264	0.606377011800749	0.999964413346905
Ogfod3	114.225878122843	0.0806436013322772	0.414048651081583	0.194768419415494	0.84557424644468	0.999964413346905
Syn1	398.410851542704	-0.333076681811646	0.328705240052206	-1.01329897192617	0.310917378444731	0.999964413346905
Fundc2	167.327902275775	0.150210029164496	0.365877748093726	0.410547047332371	0.681404698704276	0.999964413346905
Rab5if	241.974764953511	0.168168718255599	0.353372218976887	0.475896828399514	0.634147881829562	0.999964413346905
H1f5	155.70287964416	0.59814596888937	0.567258973804868	1.05444954863795	0.291677147396542	0.999964413346905
Pop4	105.472262005711	0.369493160165243	0.371690020445417	0.994089536551071	0.320179278962826	0.999964413346905
Carnmt1	979.530646024147	-0.318999706556815	0.321353327333	-0.992675909735496	0.320867918467952	0.999964413346905
Iqcm	53.3163239723214	-0.296494241773734	1.37157190312301	-0.216171125333371	0.82885436006932	0.999964413346905
Clcc1	252.433224921283	-0.0986205379900703	0.300068800263294	-0.32865975370827	0.742412877707238	0.999964413346905
Ilf3	1122.14999124001	0.157962842609154	0.264493655860666	0.597227340274537	0.550355607881099	0.999964413346905
Tpd52l2	613.770737031074	-0.190847459767065	0.28573551770834	-0.667916474989535	0.504186910313467	0.999964413346905
Arhgap25	3.99905344953231	-1.43629268032745	1.51949542064848	-0.945243177971852	0.34453474038958	0.999964413346905
Banf1	85.4936186682391	0.36770446965778	0.418385800351489	0.878864601401073	0.379474693949099	0.999964413346905
Tbc1d23	550.266971725286	-0.442209877247765	0.316841496670193	-1.39568169540643	0.162810368838184	0.999964413346905
4930473A02Rik	35.0473122093365	0.0563313593559759	0.569328566461491	0.0989434970847999	0.921183132646444	0.999964413346905
Pard3	7945.74196463522	-0.0570701968200566	0.3033015065495	-0.188163248739889	0.850748681118174	0.999964413346905
Rorc	8.23650304506217	0.591037972932194	1.03638081828062	0.570290343575384	0.56848078925847	0.999964413346905
1700123J17Rik	199.026108972441	0.0881031702014774	0.496510880549753	0.177444591151611	0.859159184324854	0.999964413346905
Evi5l	54.8995954553727	0.168471409714472	0.560236794098297	0.300714646894313	0.763632098863353	0.999964413346905
Pex5l	28.1704195607741	0.101507784770277	0.707505026940601	0.143472881329505	0.885916727219327	0.999964413346905
Mtmr1	116.70537309002	-0.408048116427605	0.400637420233725	-1.01849726415859	0.308441700327822	0.999964413346905
Mtor	573.663646054236	-0.061436047318307	0.310849343355299	-0.1976393022265	0.843327282556865	0.999964413346905
Zfp758	35.5354188512032	-0.283370786896604	0.571500369139649	-0.495836577189263	0.620009716078383	0.999964413346905
Plekhh2	182.788424943412	-0.369688974770306	0.365428574313133	-1.01165864072119	0.311701297240553	0.999964413346905
Adgrl3	315.453690474606	0.073465644952984	0.441368078610338	0.166449837478716	0.867802956288114	0.999964413346905
Golga5	183.994859528336	-0.241111323786432	0.317478238455536	-0.759457797672644	0.447578750272747	0.999964413346905
Plekhb1	95.5884926211968	0.377685051324842	0.401701035170729	0.940214284397648	0.347107656153669	0.999964413346905
Nufip1	1012.29751766552	0.0274948111263109	0.278988104808534	0.0985519119002593	0.921494052807778	0.999964413346905
Smap1	382.453369576632	-0.185673380020889	0.320093066087707	-0.58006061265324	0.561873743773599	0.999964413346905
Acox2	18.0320411237672	1.51591283776763	0.761714227231842	1.99013328565049	0.0465762549928091	0.999964413346905
Hars2	149.889697485169	-0.159248349580678	0.340431960601784	-0.467783193150178	0.639939640728832	0.999964413346905
Gpa33	768.972539782679	-0.0135183538105998	0.306483095161429	-0.0441079916772554	0.964818322548863	0.999964413346905
Sdhb	313.962882947258	0.520928188585408	0.366493632964952	1.4213840070592	0.155205153286046	0.999964413346905
Gmpr	42.0935624109157	0.231505557335187	0.558745104464563	0.41433124959016	0.678631531042228	0.999964413346905
Me1	431.484848532519	-0.165284537284556	0.333659810000816	-0.495368433147976	0.620340073032164	0.999964413346905
Klk11	11.1282843872366	1.11694285732011	0.953729912619591	1.17113120029152	0.241546044416321	0.999964413346905
Magt1	900.106201969016	0.012707001026434	0.320012078605326	0.0397078794082198	0.968326019773514	0.999964413346905
Mcam	103.292930001179	0.632637324977747	0.521631218091478	1.21280571989616	0.225204108029726	0.999964413346905
Pbld1	5.64989414260954	-0.678647342636991	1.41110224435722	-0.480934209658298	0.630563258202131	0.999964413346905
Tab2	863.877138013148	-0.271926163947761	0.295738712522282	-0.919481124498616	0.357843974066854	0.999964413346905
Mettl27	303.583133732084	0.599674765824542	0.340988588726534	1.75863587712453	0.0786393751208739	0.999964413346905
Trmt1	470.326995089956	0.333111304133789	0.31047053540919	1.07292404960348	0.28330519458506	0.999964413346905
Vps37c	305.576538188715	-0.191127827157363	0.301722092143615	-0.63345652219059	0.52643556446698	0.999964413346905
Sec23a	641.843270929368	-0.00994012805697341	0.288099232325345	-0.0345024454829099	0.972476492297466	0.999964413346905
Rara	286.302141579245	0.19655573520429	0.439498470900067	0.447227347120812	0.65471091798659	0.999964413346905
Med1	1092.74012641968	-0.410756981726712	0.282677051373178	-1.45309631514604	0.146197014026503	0.999964413346905
Ap5b1	22.3282234841452	0.41226756987814	0.817890403272476	0.50406211911597	0.614217725434556	0.999964413346905
Bag5	27.8042179186749	0.610336075135373	0.644210763447915	0.947416761354251	0.343426453417398	0.999964413346905
Pdcd2l	310.587289348076	0.448514446474081	0.301050349376765	1.48983200784386	0.136268412791928	0.999964413346905
Ctcf	1124.49691215505	0.111559981767846	0.336913269532062	0.331123739717319	0.740551020464475	0.999964413346905
Mnd1	318.458535202095	-0.0418568696906633	0.355226902959904	-0.117831361706824	0.90620127959179	0.999964413346905
Tktl1	3.02870051916603	-0.79352542090495	1.65566837941612	-0.479277994778635	0.631740874643327	0.999964413346905
Lix1	14.3103769305055	0.430010680811913	0.841341506581764	0.511101232315255	0.60928017308713	0.999964413346905
Ctnnbl1	24.3889995577851	0.672298552235843	0.671665120916842	1.00094307609443	0.316854329458141	0.999964413346905
Snph	3.98510370906576	1.35505251182352	1.56341979321157	0.866723395537916	0.386093583489173	0.999964413346905
Ppm1m	47.4298545280598	0.0169072007615072	0.474475792829752	0.0356334317092837	0.971574650592086	0.999964413346905
Prkar1a	468.20263012491	-0.217403670449527	0.274838399195295	-0.79102363820364	0.428930197635548	0.999964413346905
Slc27a3	29.1749310353763	0.595648920347372	0.686603855685835	0.867529238897718	0.385652098510278	0.999964413346905
Impdh2	170.413365632813	0.0395800180031817	0.374204415221889	0.105771114377986	0.915763955585875	0.999964413346905
Tiprl	392.534509341425	-0.133560251003261	0.363911635356038	-0.367012862538982	0.713609423591616	0.999964413346905
Uaca	459.142333275909	-0.0742668987978063	0.281561837878727	-0.263767630433618	0.791958978648912	0.999964413346905
Smim31	27.6086894192783	0.358422165426158	0.677185751637422	0.529281906123247	0.596609905438891	0.999964413346905
Calca	109.517411501397	0.0187244595857748	0.472146504769475	0.0396581556712297	0.968365662349856	0.999964413346905
Phf3	25.8500417068508	-0.576063823561191	0.602110255709428	-0.956741424180613	0.338697784189045	0.999964413346905
9330020H09Rik	54.9705915642087	1.73016210572653	0.648919616948693	2.66621945235988	0.00767096011111432	0.845785849262731
Ube2q2	583.301947893783	-0.529584064756974	0.325936126364298	-1.62480934735372	0.104203188729153	0.999964413346905
Rfx3	828.685036192847	-0.488180836858618	0.321112594429761	-1.52027932048427	0.128440789124875	0.999964413346905
Bri3	247.512502908829	0.383140823433536	0.389970886451962	0.982485710457601	0.325860619316601	0.999964413346905
Fbxo27	54.0090748195903	0.450798342519226	0.511954000771272	0.880544622837376	0.378564342847992	0.999964413346905
Eps15l1	2175.48794302788	-0.0784270498930795	0.273784682091252	-0.286455214711171	0.774529490323491	0.999964413346905
Tmprss15	3.08477538645125	-1.55596700425296	2.08657963166603	-0.745702191586428	0.45584733499854	0.999964413346905
Max	745.999206722529	-0.258026013118792	0.314543191314212	-0.820319816940617	0.412033812166928	0.999964413346905
Ttc8	56.9804179270812	-0.646474757339333	0.4910851708324	-1.31642084863516	0.188032828602189	0.999964413346905
Vti1b	217.641177925301	-0.0109363245408889	0.356714300232222	-0.0306584976654126	0.975541889655587	0.999964413346905
Cpsf3	357.102063316085	0.185716426587079	0.327215194727302	0.567566633761778	0.570329268886993	0.999964413346905
Nlgn1	20.1528638327881	-0.215146014460419	1.04175012831044	-0.206523626552706	0.836381911200048	0.999964413346905
Casq2	84.2549475112366	-0.0678715573138406	0.449991720268921	-0.150828458073139	0.880111036772045	0.999964413346905
Pidd1	144.755972420547	0.566713348516959	0.490406249506229	1.15559976873778	0.247844902667565	0.999964413346905
Asb4	3.56208079801893	1.49986049085513	1.87606854722308	0.799469983692865	0.424017944759111	0.999964413346905
Orc4	1254.5183414051	-0.792954489233186	0.361910662762157	-2.19102273246452	0.028450147456219	0.999964413346905
Mapkbp1	91.7050994603162	-0.0150553423287835	0.404709955017634	-0.0372003261647654	0.970325278551878	0.999964413346905
Mospd1	133.178695854487	-0.305794349409548	0.408168700530111	-0.749186179666389	0.453744997844333	0.999964413346905
Dclk1	44.989749758822	-0.311095007817693	0.670280322688056	-0.464126720250557	0.642556958899434	0.999964413346905
Gpcpd1	488.560430475532	-0.46533336980485	0.366368533785197	-1.27012373305421	0.204040558948589	0.999964413346905
Sinhcaf	1002.10861090148	0.305132342413459	0.338575887687402	0.901222897169746	0.367469819058267	0.999964413346905
Acbd5	269.407941974798	-0.374164123249687	0.312461233370078	-1.19747374486783	0.231121955083681	0.999964413346905
Myo7a	7.31988149865191	0.551601375993204	1.25900346880451	0.438125382225497	0.661295395603172	0.999964413346905
4930548K13Rik	3.47284566384917	0.610340620190244	1.76085840855265	0.346615387827757	0.728880283991509	0.999964413346905
Luc7l2	1851.07508508485	-0.359571250645858	0.328824755295481	-1.0935041989851	0.274172486397273	0.999964413346905
Dnah8	377.609788025588	-0.658458683125254	0.316210927128838	-2.08234006681549	0.0373114186061811	0.999964413346905
Evc	85.8906877303736	-0.220510781138363	0.499808040109836	-0.44119094420711	0.659074768603398	0.999964413346905
Shroom2	556.701034857849	0.0240037796085896	0.321875648979191	0.074574698908464	0.940553105399387	0.999964413346905
1500009C09Rik	5.77678423530163	0.510248470616429	1.22314243371712	0.417161940057779	0.676559961777374	0.999964413346905
Kmt2e	516.02131704456	-0.0354693366248301	0.291002033190375	-0.121886903111862	0.90298858808916	0.999964413346905
Setd5	1514.51341166794	-0.153568378314236	0.350747437750321	-0.437831789447181	0.661508224751443	0.999964413346905
Pcyox1	98.7806521359549	-0.0135140147173155	0.375130306112916	-0.036024854556133	0.971262540744135	0.999964413346905
Arpp21	12.4776257287925	-0.381662943967591	1.17109185459804	-0.325903508310705	0.744497361247634	0.999964413346905
Smim4	113.923268178563	0.358032575240904	0.405383249473055	0.883195286697957	0.377130767745785	0.999964413346905
Smc6	712.318116748365	-0.364685336341199	0.290575140571882	-1.25504657977094	0.209461851181593	0.999964413346905
Nsmf	3.61319392492073	0.203971749244935	1.54165144729837	0.13230730565095	0.89474122910404	0.999964413346905
Hmbs	202.61793513068	0.61922465176292	0.35737584242175	1.73269868373519	0.0831492386028098	0.999964413346905
Slc35b1	151.634195709733	0.199740471431352	0.369835514094492	0.540079207699666	0.589142409118245	0.999964413346905
Synj2	143.210115259988	0.352325608177451	0.494413916230057	0.712612644207024	0.476085485352772	0.999964413346905
Suds3	295.904991597579	-0.289480716071732	0.317534731712911	-0.911650560271486	0.361952697562718	0.999964413346905
Ptk2b	216.537339640598	0.381661092244222	0.374192916971753	1.0199580882848	0.30774833838402	0.999964413346905
Gfm2	603.074843356855	-0.365095711397993	0.281052788918394	-1.29902895752442	0.193933991634716	0.999964413346905
Rlim	1868.79476048681	-0.233772412644828	0.38779583435256	-0.602823423916145	0.546626162295322	0.999964413346905
Ddt	157.522048012901	0.595907074712287	0.453652288274889	1.31357669764734	0.188988694745628	0.999964413346905
Epha3	15.468635940671	-0.135576470795153	1.01388817661421	-0.133719352806636	0.893624501275202	0.999964413346905
Gatad2a	2942.30372183865	0.184776806244958	0.269573233813167	0.685441961841883	0.49306507256446	0.999964413346905
Shc1	219.130926846243	0.281237341525224	0.339368853345371	0.828706991678498	0.40727022850983	0.999964413346905
Anks1b	128.38410325346	0.235427908287814	0.478607403559446	0.491901935776412	0.622788669774313	0.999964413346905
Cdk6	2773.2231933654	-0.0774686671142307	0.378656253650018	-0.204588373669996	0.837893739737226	0.999964413346905
Kdm1a	1526.04220406966	-0.194951073312339	0.282746029796965	-0.689491815154152	0.490513822177484	0.999964413346905
Scaf4	1160.51870955878	-0.515473312131851	0.266988711427375	-1.93069328428168	0.0535209939205679	0.999964413346905
6030466F02Rik	3.08281994140275	4.69729798970369	2.14989261084242	2.184898894956	0.0288962605648738	0.999964413346905
Plcxd2	66.5699284490006	-0.589205168582998	0.461189356941968	-1.2775775496856	0.201398420622426	0.999964413346905
Morc2a	895.11237990482	-0.646142375548569	0.281866396079372	-2.29237108266932	0.0218842392114118	0.999964413346905
Atp6v1c2	22.5802506770617	0.0875699474368944	0.63742847574019	0.137380036772294	0.890730409774202	0.999964413346905
Map1a	27.5080725098053	1.14192137628646	0.684650695054157	1.66788901922627	0.0953377598897543	0.999964413346905
Runx2	13.3034159062252	1.32940727999778	1.03976205734925	1.27856875580452	0.201048958323308	0.999964413346905
Gja3	2.48981011894404	-1.1825149419001	1.80646203933415	-0.65460270747564	0.512723580457755	0.999964413346905
Ackr3	53.5283570376008	0.985809322524406	0.586173757177119	1.68176980025828	0.0926134869365396	0.999964413346905
Socs1	13.0052156215929	1.37996920065459	1.10617924253888	1.24750957854472	0.212210710296191	0.999964413346905
Sort1	137.167359832364	0.157757065107674	0.47666590791102	0.330959404667813	0.740675149509935	0.999964413346905
Rangrf	21.7213343294613	0.303736250308221	0.686404278693601	0.442503433816449	0.658124946033983	0.999964413346905
Phyhd1	118.710493902745	0.21307951354433	0.445500118115629	0.478292832885458	0.632441796822014	0.999964413346905
Slc4a9	22.9563931751755	0.39759590932304	0.637057734315019	0.624112836100397	0.532553484606381	0.999964413346905
Specc1	292.677143447863	-0.634025474721894	0.333496121416343	-1.9011479714643	0.0572826336747036	0.999964413346905
Gtf2a2	296.807524632637	-0.197499997988354	0.330023375499077	-0.598442451810225	0.549544747018332	0.999964413346905
Deaf1	712.99782967769	-0.228887984123708	0.275584169927833	-0.83055563091177	0.406224708513824	0.999964413346905
Mtarc1	3.36746311926698	0.395936484140111	1.53136118334125	0.258551991814383	0.795980928838709	0.999964413346905
Set	1240.09519998249	0.120038742786771	0.251420080048489	0.477442942360134	0.633046741681525	0.999964413346905
Glra3	15.4305072900396	0.0808470643563362	1.1370699987109	0.0711012201957601	0.943317197054805	0.999964413346905
Dnhd1	22.9513044077024	-1.15220669585644	0.656735356420037	-1.75444596456218	0.0793541211774778	0.999964413346905
Pgpep1l	22.2334055183066	-1.01502881531205	0.731122622757763	-1.38831542578098	0.165041016985743	0.999964413346905
Notch3	80.0516890175732	0.143852613245748	0.595036664986865	0.241754200556571	0.808970628965047	0.999964413346905
Gtsf1l	145.345263509088	0.793752064736639	0.425024509859088	1.86754421527314	0.0618256282981125	0.999964413346905
Rnf212	3.77526121544363	-0.62021305921162	1.53631326485179	-0.40370220930915	0.686431714778176	0.999964413346905
Tceal8	164.915210614189	1.23886552299173	0.36931397802318	3.35450482980087	0.000795071651878539	0.542596434024313
Gm5087	7.62388780705084	0.324621191198261	1.17001251581756	0.277451041599694	0.781433793758789	0.999964413346905
Slco6b1	7.86493229585914	-0.776175842166856	1.13526415945364	-0.683696244352857	0.494166995515686	0.999964413346905
Ranbp3	717.362158841949	-0.0238500752919733	0.302183553125053	-0.0789257887973255	0.937091650727606	0.999964413346905
Parp6	94.7551365155445	-0.495197042870702	0.416795874313983	-1.18810447364855	0.234792252061359	0.999964413346905
Gng10	15.1808475612728	0.49159612891952	0.776720363954411	0.632912630765496	0.526790699086226	0.999964413346905
Mrps18b	110.112867597228	0.644810471700113	0.359144753717062	1.7954055155379	0.0725891143424368	0.999964413346905
D16Ertd472e	254.112081602293	0.321357407219398	0.473583493956959	0.678565472234561	0.497413226397144	0.999964413346905
2310039H08Rik	37.1915148838007	0.145529970183026	0.532709423957404	0.273188277958197	0.784708490223167	0.999964413346905
Rps10	1154.32313934522	0.579480263243228	0.367356376919047	1.57743352137569	0.114695807355406	0.999964413346905
Arih1	1978.96103838694	-0.353175021422326	0.301861153003231	-1.16999162664215	0.242004338524537	0.999964413346905
Dancr	67.304880640334	1.13334661843126	1.27849523836601	0.886469174402042	0.375364757875269	0.999964413346905
9530026P05Rik	53.5883520306837	-0.358517322279934	0.496876641123641	-0.721541913238627	0.470576162850318	0.999964413346905
Itgal	17.7973156907228	-1.20568365575408	0.778435324631021	-1.54885527108571	0.121416515387886	0.999964413346905
Sirt6	122.251670877574	0.604434714889863	0.41346118253317	1.46188987122478	0.143771391021083	0.999964413346905
Rgs12	183.841376934476	0.250703176406711	0.444665629908798	0.563801561317276	0.572889189120545	0.999964413346905
Hfe	3.53063669807377	-0.252557966426948	1.44242539828024	-0.175092567510296	0.861006898325249	0.999964413346905
Tdrd7	13.2938727995478	-0.749059906271137	0.873237883715877	-0.857795934234636	0.391005155209787	0.999964413346905
Ak2	451.331338245931	-0.0194510470137508	0.33476471136922	-0.0581036362351163	0.953666077991892	0.999964413346905
Znhit1	44.6151000212083	0.549876516774085	0.504686096448609	1.08954163913663	0.275915103166679	0.999964413346905
Prx	173.48841040847	0.238985591866435	0.381769916432619	0.625993776826611	0.531319023186687	0.999964413346905
Zxdb	6.25901042724623	-1.49564558618866	1.26428468023494	-1.18299747641546	0.236810147561534	0.999964413346905
Alas2	419.62208621287	-0.352215540938153	0.359262463661965	-0.980385029229095	0.326896096776911	0.999964413346905
Fiz1	297.555593385176	0.884254238574572	0.347256473427506	2.54640102125892	0.0108840072552003	0.897848558298336
Serpinh1	69.3419777073153	0.238731239512285	0.650607659689842	0.366935796031194	0.713666909644194	0.999964413346905
Myh3	5.10988293905849	-1.01510686999147	1.36028357938176	-0.746246507256103	0.455518518733257	0.999964413346905
Grm5	48.951393224585	0.0184137191567141	0.817959700117599	0.022511768188661	0.982039724722546	0.999964413346905
Vill	19.1351219249301	0.0103466703739561	0.785552166084291	0.0131712072357088	0.989491200946008	0.999964413346905
1700123O12Rik	36.6225770356407	0.674293420749918	0.656855030729364	1.02654830853802	0.304633205070016	0.999964413346905
Wnk1	1217.25085837024	-0.144218673070787	0.290958655027392	-0.495667238553909	0.620129205057116	0.999964413346905
Tex14	659.763703434353	-0.509448616999627	0.310856888287259	-1.63885259164291	0.101243963161906	0.999964413346905
Zbtb37	144.974961412259	-0.355231427831738	0.371932596774002	-0.955096248387144	0.339529026007674	0.999964413346905
Egfem1	29.56196096257	0.501277354034873	1.636721203358	0.306269236939328	0.759399659866504	0.999964413346905
Eya1	1272.54100189749	0.445626456110015	0.388365682897201	1.14744035257093	0.251199671765742	0.999964413346905
Adgrg2	40.8048998546873	0.654851985325389	0.665189171350293	0.984459780059377	0.324889497611566	0.999964413346905
Nkain3	92.6468883698978	-0.135507197310688	0.670306150252945	-0.202157174388977	0.839793851744331	0.999964413346905
Cd2bp2	334.40644156862	0.380598782376181	0.358865519953683	1.06056102136896	0.288889444567584	0.999964413346905
Sapcd2	47.0391337991212	0.195875201039371	0.502762367584924	0.389597976436224	0.696833848708657	0.999964413346905
Kcng2	6.5808164916026	1.45220970119295	1.31257972014236	1.1063782861398	0.268562819890553	0.999964413346905
Tecr	1431.29732403488	0.00524806805603987	0.255892451802268	0.0205088818332755	0.983637426889132	0.999964413346905
Tfg	316.760171559898	-0.392604673719437	0.334691916371083	-1.173033032815	0.240782559288061	0.999964413346905
Gm12530	8.24092792818957	-0.314765829338125	1.01021288129728	-0.311583662380066	0.755356952079741	0.999964413346905
Trpm3	95.6001648056282	0.429453667853734	0.510390748507677	0.841421340628541	0.400111934239737	0.999964413346905
Trpc4	5.62804581451987	0.0475269866306524	1.47009742893345	0.0323291407054111	0.974209570423598	0.999964413346905
Mtarc2	338.507747907406	0.413359700025724	0.36204730829128	1.14172841658903	0.253566925164182	0.999964413346905
Itih5	7.22054745423217	-0.720862750400584	1.31216720907195	-0.549368057223764	0.582752890665593	0.999964413346905
Adcy4	2.68469978932944	0.684469303713253	1.90124999950844	0.360010153262442	0.718839540752882	0.999964413346905
Mical1	123.551980976951	0.0280406608362999	0.3798024741465	0.0738295897079488	0.941145982087039	0.999964413346905
Zc3hav1l	122.045683044688	-0.315895741702544	0.378727250589809	-0.834098262563851	0.404225614131721	0.999964413346905
Wnk2	108.047098728543	-0.00346911348902881	0.484016708975257	-0.00716734241752417	0.994281337105157	0.999964413346905
Sec22a	442.725057256319	-0.747800529300129	0.315222821530998	-2.37229184634588	0.0176781209130479	0.999964413346905
Ahsa2	119.841262700466	-0.152930744811967	0.385521694880415	-0.396685184887986	0.691599626492917	0.999964413346905
Tfeb	742.009889043218	0.173436790699586	0.348840357480945	0.497180979723824	0.619061432976652	0.999964413346905
Tgm1	66.0684528450734	0.846470679457449	0.485005731365905	1.74527974560953	0.0809361858259502	0.999964413346905
D7Ertd443e	6.33539841961196	-0.533161559334667	1.23969874627587	-0.430073484333446	0.667142187532512	0.999964413346905
Tlcd2	8.9191767962775	0.273373306184139	0.969456288058068	0.281986211809237	0.777954082851761	0.999964413346905
Cbwd1	396.726614184448	-0.355486827439571	0.367573254126668	-0.967118318453792	0.333484888980874	0.999964413346905
Lrch2	368.131751878636	-0.33960491491366	0.392912402240362	-0.864327297833448	0.387408118477499	0.999964413346905
Zdhhc6	274.735841916162	-0.375670867717258	0.308552772560872	-1.21752549685207	0.223404341581969	0.999964413346905
Cbx3	736.728814229023	0.0052292755290491	0.315327804476843	0.0165836169687761	0.986768794527434	0.999964413346905
Fndc4	4.49210802855321	0.665476474600424	1.55070949606945	0.429143225270235	0.667818997177219	0.999964413346905
Slc25a28	263.655546512436	-0.0438957719762425	0.328188813337646	-0.133751578945751	0.8935990174497	0.999964413346905
Gbp4	6.79210769015984	1.65077654579239	1.3143050910515	1.25600711511488	0.209113390425375	0.999964413346905
Cdkl3	137.347896006273	0.34648507525378	0.359489023523668	0.963826577672871	0.335132879420578	0.999964413346905
Etfrf1	131.493398382361	0.408887029783574	0.380604868508714	1.07430845902123	0.282684455001843	0.999964413346905
Gm10549	4.38039884875482	0.763198421490006	1.54992126975636	0.492411089764564	0.622428761169324	0.999964413346905
Atn1	24.9048408471456	0.249573378842313	0.625269833036285	0.399145082100627	0.689786305849593	0.999964413346905
Zfp111	378.128045611156	-0.400031199875656	0.314491986886376	-1.27199170902941	0.203376065094482	0.999964413346905
Sema3b	42.8415228412488	0.765580458310905	0.576459142450049	1.32807410262774	0.184153627845503	0.999964413346905
Rbm43	21.0693129300562	0.484474041023614	0.669668870140884	0.723453131279182	0.469401538968067	0.999964413346905
S100a3	3.33692625981111	0.375828753940083	1.54804646269195	0.242776145934626	0.80817881559314	0.999964413346905
Kif18b	506.824465094767	-0.152293768339624	0.329849608615894	-0.461706681959319	0.644291678665805	0.999964413346905
Hsh2d	10.7173340529311	0.742286040592123	1.08267848984478	0.685601540581585	0.49296440978862	0.999964413346905
Sgsm2	134.613279087442	-0.0358972061552411	0.410674074067658	-0.0874104513091984	0.930345262234335	0.999964413346905
Sem1	749.504351796508	-0.115737521960019	0.363128933275093	-0.318722942058545	0.749936616012735	0.999964413346905
Shd	1.97035741799498	0.774619876123909	2.03240227783318	0.38113511511597	0.703102992274959	0.999964413346905
Gjb5	62.1886486309528	0.87796953951814	0.539698109133156	1.62677898006406	0.103784047492058	0.999964413346905
Rnps1	590.433196533347	0.348840847445064	0.317525963007404	1.09862149268383	0.271933198951078	0.999964413346905
Gpr83	6.51369686934603	2.0460874413447	1.53942845271162	1.32912149164232	0.183807890862046	0.999964413346905
Rab23	299.46007738896	-0.103603191741716	0.301537595768535	-0.343582999916348	0.731159911330404	0.999964413346905
Ext2	597.703140320061	0.221071009832515	0.279045750803781	0.792239298379308	0.428221158306432	0.999964413346905
Scin	6.13805546853229	-0.193918854371967	1.33658728880779	-0.145085065521564	0.884643709510155	0.999964413346905
Clec11a	16.898938346709	1.34651847146066	0.791293411426385	1.70166774045727	0.0888176710327122	0.999964413346905
Map7d2	100.003759135849	-1.13536506116883	0.399315090473502	-2.84328112875107	0.00446516658294343	0.796741028539124
Ola1	720.976048080812	-0.224577337891208	0.33683410766787	-0.666729801937542	0.504944739070035	0.999964413346905
Lrrc46	6.94323565398945	0.384113014400222	1.0845184351132	0.354178409480083	0.723205182976702	0.999964413346905
Tmigd3	1.81578212707899	0.579602842694417	2.12791905348545	0.272380117911464	0.785329758582606	0.999964413346905
Dpep2	2.09814184925856	-0.117571628501737	1.95803119587968	-0.0600458403058876	0.952119125245951	0.999964413346905
Slc25a51	153.966358561534	0.662411833010025	0.384434801396514	1.72307977998797	0.084874098806512	0.999964413346905
6720489N17Rik	98.5784168774236	-0.593979442271217	0.421439869660687	-1.40940495912133	0.158715458515009	0.999964413346905
Zfp703	6.46590053646998	0.445710152675485	1.17670740467205	0.378777384170287	0.704853182997301	0.999964413346905
Slc35g2	8.51986541018933	-0.181260018194698	1.09385776750641	-0.165707118035925	0.868387444122787	0.999964413346905
Clasp2	1872.11997622306	-0.250625647395233	0.294248527222123	-0.851748179544973	0.394353873523518	0.999964413346905
Pak6	23.8720660371567	1.7190566038841	0.746408929308018	2.30310294583133	0.0212730516099788	0.999964413346905
Smim19	190.044856861776	-0.0872066824684659	0.363031660590293	-0.240217843057178	0.810161381843462	0.999964413346905
Heph	7.899674072516	-0.077905632025749	1.05832959381235	-0.0736118809123673	0.941319217188811	0.999964413346905
Sh3d19	942.049656311933	-0.238423880065698	0.268159677117922	-0.889111601819433	0.373943104319402	0.999964413346905
Dab2	16.9345842014085	0.766670399871712	0.879634275182913	0.871578588399467	0.383438315707539	0.999964413346905
Arhgap44	1403.07058632908	-0.713453555707607	0.284533325347906	-2.50745164853801	0.012160521764221	0.911062447442551
Ppp1r32	5.56321399055051	0.600886129428203	1.22462141799928	0.490670929477863	0.623659210604844	0.999964413346905
Tead3	53.1744896256642	0.360208776747252	0.537760049836243	0.669831789953423	0.502965025810585	0.999964413346905
Gps1	114.001375469756	0.442300230435201	0.418201510715491	1.05762465964908	0.290226595490376	0.999964413346905
Cdh16	58.8717518504947	1.59107992584455	0.597662804666902	2.6621698948311	0.00776386804889871	0.845785849262731
Shmt2	321.926726245311	0.009682185314716	0.391210332815682	0.0247493087542699	0.980254924411211	0.999964413346905
Ncor1	3541.13528503783	-0.354997824725016	0.292377891164991	-1.21417465359817	0.224681037210945	0.999964413346905
Dhrs3	20.1182468475014	0.0408147655039971	0.764436454230207	0.0533919664324457	0.95741960594277	0.999964413346905
Rs1	13.804617471021	0.196558560554611	0.837112192027235	0.234805516424991	0.814359685945262	0.999964413346905
Rps7	963.662376153028	0.541259819287688	0.370374113300891	1.46138674343034	0.143909336646797	0.999964413346905
D030068K23Rik	168.935019991524	-0.616518439459034	0.60575361515138	-1.01777096172173	0.308786814956877	0.999964413346905
4930547E08Rik	2.78620705224619	-0.161902973229269	1.63030189529336	-0.0993085843159962	0.920893262813444	0.999964413346905
Mpig6b	4.6439128653346	1.02841832167209	1.35596697399374	0.75843906333727	0.448188179945462	0.999964413346905
Lgi1	18.1954244387882	-2.68755941932356	0.916215456019712	-2.93332687378911	0.00335350623232995	0.775368085157137
Cep131	97.929734202837	0.168818128391491	0.523746379689764	0.322328010155389	0.747204215500987	0.999964413346905
Masp1	5.98542074459126	-0.674227669787253	1.20969810609558	-0.557352009059012	0.577286947728453	0.999964413346905
Mapkapk2	217.87010590877	0.503080654544512	0.330574611575964	1.5218369376467	0.128049943626663	0.999964413346905
Ppp2r5c	2572.34780775666	0.135742303286944	0.316424192851432	0.428988384433293	0.66793167781972	0.999964413346905
Commd4	57.8227377690282	0.694361012795996	0.522755808401862	1.32827029683086	0.184088828665213	0.999964413346905
Utp23	130.180249063848	-0.0201506313961436	0.355743245994859	-0.0566437497352649	0.95482898322039	0.999964413346905
Ppcs	36.1090428610073	0.0970372183261113	0.557048921091392	0.174198736685446	0.861709278338166	0.999964413346905
Mrpl19	185.591068138194	0.277875918544803	0.319568461473451	0.869534863558143	0.384554647521579	0.999964413346905
Hormad1	49.8031475504255	-0.682613418367357	0.588926062199177	-1.15908169493863	0.246422886528755	0.999964413346905
Tctn2	63.5484385305403	0.00797371915441173	0.437914062144498	0.0182084108360527	0.985472592872759	0.999964413346905
Tppp3	3.45640896216673	-0.0986249718704634	1.67145233439502	-0.0590055545353977	0.952947683943061	0.999964413346905
Ooep	91.8741347287388	-0.108041726992387	0.450416492876929	-0.239870716772149	0.810430482813373	0.999964413346905
U2surp	1858.80091114612	-0.290888087471687	0.310049323598408	-0.93819939387599	0.348141949820577	0.999964413346905
Plekhj1	45.4387439662186	0.497686493640064	0.53122105802452	0.936872674985509	0.348824056388829	0.999964413346905
Cux1	2405.9197880135	-0.0715880956262545	0.287173738505839	-0.249284965953803	0.803140359749466	0.999964413346905
Gm45927	9.82655937128196	0.0566323635951547	0.907749993961779	0.0623876221116661	0.950254151882439	0.999964413346905
Mpv17	283.853758680101	-0.264236240151468	0.302462766478618	-0.873615761793765	0.382327539622068	0.999964413346905
Ankrd23	25.9956051798264	-0.412511032634955	0.708470166418458	-0.582256038698608	0.560394232015144	0.999964413346905
Hsf3	6.7546236866077	-0.670340465145044	1.19867642788856	-0.559233876256192	0.576002116313922	0.999964413346905
Radil	87.7807825149438	-0.155915366960296	0.515569969635605	-0.302413592999791	0.762336793849084	0.999964413346905
Gm10653	12.1209386074436	1.16604375052646	1.01259219536384	1.1515432924184	0.249508795490725	0.999964413346905
Nanog	938.141353564346	0.326696521503275	0.404474959620032	0.80770518355494	0.419260318888101	0.999964413346905
Nit1	45.2497003532063	0.685895791813566	0.489272961669358	1.40186735329364	0.160954860944417	0.999964413346905
Rnf25	79.6458369610734	0.206452701088533	0.399467304979021	0.516820021351623	0.605281802368858	0.999964413346905
Tmem33	515.919923524137	-0.111644315555108	0.318790730520187	-0.350211925462615	0.726179657580113	0.999964413346905
Osgin1	19.567284317539	1.03799712568978	0.868077945567881	1.19574184667339	0.231797315771905	0.999964413346905
Nfix	100.662110003875	0.623218421079653	0.410842005401226	1.51692965394573	0.129284445727465	0.999964413346905
Stk35	606.314549220777	-0.0503164765111814	0.298620630759683	-0.168496317160598	0.866192840731675	0.999964413346905
Pex26	78.7642650656551	-0.561519324873758	0.442660531802372	-1.26851003089756	0.204615870852112	0.999964413346905
Stard7	353.193576274654	-0.2147626309406	0.306756296066185	-0.700108306478778	0.483859668762179	0.999964413346905
Stat5b	129.426891858832	-0.271111220399984	0.4125818338985	-0.657108961483457	0.51111085710795	0.999964413346905
Ubac1	371.182564699667	-0.359323169244934	0.314684126302885	-1.14185349438021	0.25351492217362	0.999964413346905
Stat5a	51.9121881587258	0.128803236907092	0.662728795681627	0.194352860093571	0.845899598256788	0.999964413346905
Eva1c	30.9521860185732	-0.643946494794443	0.812237926834933	-0.792805252647737	0.427891295727283	0.999964413346905
Dab1	1371.32634017428	-0.407681488175011	0.48846199637698	-0.834622736669108	0.403930156343349	0.999964413346905
Gpx6	6.81538693546036	4.23565792744523	1.63400135001426	2.59219977230023	0.00953643770509892	0.88102203433008
Clba1	28.5369207539691	0.530742012640022	0.586526289445988	0.904890406773312	0.365523449766906	0.999964413346905
Mical3	915.608187028521	-0.0698296277101149	0.325362125486512	-0.214621255026838	0.83006262096177	0.999964413346905
Gm10516	3.94379993363555	2.15972322510127	1.7264460441493	1.25096479697138	0.210947321253904	0.999964413346905
Cilk1	361.908630093929	-0.140218593268069	0.300646246914388	-0.466390632536311	0.640935915397948	0.999964413346905
Slc38a10	707.070309781727	-0.530851403573072	0.301633789626217	-1.75992021394851	0.0784213354670722	0.999964413346905
Zfp451	720.745297204825	-0.423595712689019	0.28029726462376	-1.51123741167295	0.130727973793735	0.999964413346905
Bloc1s4	36.969600612684	0.44104589348106	0.57607028573977	0.765611253346773	0.443907646552859	0.999964413346905
Abhd17c	687.329754089047	0.163000068517584	0.276913737840722	0.588631209807801	0.556108692949541	0.999964413346905
Acad10	56.6026925842486	-0.606493219013208	0.469273535715755	-1.29240874000738	0.196215631552337	0.999964413346905
Snx10	1020.65363524975	-0.413622704516706	0.289826314496269	-1.42713992425291	0.153539566647904	0.999964413346905
Sh2d4a	294.673787520435	-0.196769065199543	0.337005068655095	-0.583875684673824	0.55930395340717	0.999964413346905
Metrn	12.9042783966133	-0.232501591084717	0.890637286956294	-0.261050816634096	0.79405331946403	0.999964413346905
Rab43	77.0211321964301	-0.413474780886044	0.402959708315139	-1.02609460041271	0.304846995209952	0.999964413346905
Abcb8	188.633662015712	0.270741303417024	0.34445006353981	0.786010316371252	0.431861443303408	0.999964413346905
D14Ertd670e	3.55468420087033	-0.383875784040651	1.64210124060679	-0.233771082164703	0.815162700668815	0.999964413346905
Optn	324.112981037912	0.348262261723871	0.339124581881369	1.02694490559136	0.304446407571138	0.999964413346905
Sidt2	134.86369633256	0.492865569617351	0.478541202153266	1.02993340468831	0.303041268321386	0.999964413346905
Pum1	5850.19824185067	-0.0978846204982422	0.263688949401774	-0.371212448304379	0.710479302066974	0.999964413346905
Oxr1	1245.55666461446	-0.356155401414813	0.31282945964748	-1.1384970003022	0.254913010735679	0.999964413346905
Gm11545	3.97746271816933	0.237493808447097	1.51189289797602	0.157083751610337	0.875178842938402	0.999964413346905
Zfat	717.996572150106	-0.151907311387407	0.297298634984528	-0.510958657429802	0.609380006229701	0.999964413346905
Mecp2	1229.03418009795	-0.104483509927977	0.341471775382013	-0.305979929998867	0.759619926925813	0.999964413346905
Efcab12	198.862063264845	-0.215319953035895	0.34541952443559	-0.623357794808282	0.533049426217495	0.999964413346905
Gnb1l	534.960293743154	-0.324528851383015	0.316798309599848	-1.02440209290552	0.30564539383881	0.999964413346905
Ap1b1	539.0799877444	-0.415204849102838	0.288824596052465	-1.43756748828765	0.150556811171099	0.999964413346905
Tbc1d4	259.605847325942	0.0923603131220228	0.34492456976502	0.267769597233805	0.788876674278548	0.999964413346905
B4galnt1	8.32747433988356	0.804141117711126	1.13623524717951	0.707724144016178	0.479116580917899	0.999964413346905
Oxtr	1.09089752409048	-1.15307197144902	2.86540486640162	-0.402411535266584	0.687381182032698	0.999964413346905
Prickle2	590.035111237049	0.395778826103431	0.374245078133933	1.05753916144167	0.290265591694389	0.999964413346905
Gm2381	1280.84557668015	-0.567828079143093	0.345930698949511	-1.64145038548882	0.10070395810029	0.999964413346905
Gpr161	66.0460058778866	0.436899205556873	0.457925214846446	0.954084185347549	0.340041030573432	0.999964413346905
Carmil1	1195.23164322933	-0.0238822172030851	0.317413929214023	-0.0752399784792746	0.940023776257972	0.999964413346905
Myo1b	1466.54609476254	-0.0998736409016225	0.262058608457889	-0.381111849327672	0.703120255267679	0.999964413346905
Rngtt	2536.65838973958	-0.293953972868447	0.320626438444755	-0.916811396759147	0.359241479508315	0.999964413346905
Larp4b	1915.07984686372	-0.223729131600888	0.286710702710049	-0.780330589287927	0.435196312080611	0.999964413346905
Sh2b3	227.090573279088	0.20344916191428	0.33349798545239	0.610046149569094	0.541831237166785	0.999964413346905
Ap4s1	134.332427804181	-0.0343635548197023	0.393322253842498	-0.0873674308636065	0.93037945676521	0.999964413346905
Ntng2	14.5501497805333	0.983393452250066	0.910181425258342	1.08043674036849	0.279947742501288	0.999964413346905
Stk26	41.2454065766422	-0.0240775115705512	0.512113859188928	-0.0470159343250043	0.962500527817592	0.999964413346905
LOC666331	64.3627065210998	-0.73491865002515	0.600931464204948	-1.22296583520963	0.221342600596028	0.999964413346905
Ubap2l	1114.82859121161	-0.488773816862225	0.361079236573184	-1.35364697649448	0.175849032065677	0.999964413346905
Tsen34	171.88420478698	0.432782982382583	0.326238590345591	1.32658427050009	0.184646241921235	0.999964413346905
Nup98	2201.89612979176	-0.176797590489464	0.295645526247666	-0.598005296184859	0.549836399217717	0.999964413346905
Nbr1	655.875706933796	-0.343479987291183	0.270503252231122	-1.26978135921896	0.20416252248781	0.999964413346905
Fen1	147.931100389301	0.488650162097076	0.375171632395869	1.30247097568792	0.192755433553837	0.999964413346905
Xpo6	2111.00802453752	-0.253608996577947	0.27052527516444	-0.937468768579162	0.348517481562937	0.999964413346905
Mybl2	3928.49081023225	0.106927269575243	0.308848701941675	0.346212462293061	0.729183049650953	0.999964413346905
Vamp2	94.0566063254002	-0.248788079565805	0.519123680984641	-0.479246254175729	0.63176345226593	0.999964413346905
Vamp1	68.0257277765164	0.258893620174539	0.489766015931866	0.528606746390822	0.597078279328812	0.999964413346905
Ahi1	114.450116924705	0.390321925757477	0.405960926088459	0.961476587213287	0.336312592038043	0.999964413346905
Arpc4	314.291708734397	0.420154033938917	0.358488277476157	1.17201610300036	0.241190591088595	0.999964413346905
Vps8	1071.51202983223	-0.307682180245353	0.256029583772663	-1.20174464103552	0.229462479641568	0.999964413346905
Mapk10	22.7793609541811	-0.404848152400839	0.839184799311848	-0.482430273680867	0.629500319578111	0.999964413346905
Pccb	305.200292064365	-0.0499685980562434	0.361926721641165	-0.138062748806332	0.890190825927239	0.999964413346905
Bpgm	101.887862404169	-0.302954153720571	0.396180751077473	-0.764686706501114	0.4444581239369	0.999964413346905
2310057M21Rik	367.828379939258	0.144085855834277	0.327014791832467	0.440609597586931	0.659495653454279	0.999964413346905
Ubr7	645.661098448371	-0.26842675079421	0.265527745859391	-1.01091789833652	0.312055726782062	0.999964413346905
Lbh	6.49685933899504	0.322126411723527	1.3340772387953	0.241460091182138	0.809198544102959	0.999964413346905
Hspa13	112.366458164073	-0.652763305362251	0.459525795863803	-1.42051504232794	0.155457792500857	0.999964413346905
Tspyl4	27.9338887928184	0.498732513630735	0.676997919037253	0.736682491343509	0.461315456709068	0.999964413346905
Atp12a	3.79991717087833	-1.45988210196406	1.45223057983228	-1.00526880664685	0.314767431094074	0.999964413346905
Cutc	23.0349373886457	0.114008534189603	0.633165357501784	0.180061231775906	0.857104497663518	0.999964413346905
Sprtn	309.062338950654	-0.277169180333206	0.324120361086451	-0.855142760560105	0.392472119613445	0.999964413346905
Prkd2	42.9168983308342	-0.259183766395825	0.559398237280211	-0.46332603344618	0.64313068804604	0.999964413346905
Proz	53.7349447588781	0.591234636279429	0.455164291494116	1.29894775870631	0.193961858098811	0.999964413346905
Ube2d2a	978.781615694217	-0.250951657480842	0.301416670290673	-0.832573915831647	0.405085075024594	0.999964413346905
Polr3k	35.6277104895873	-0.452277822631569	0.538312244326885	-0.840177475801438	0.400808885453385	0.999964413346905
Tsc22d4	94.9800091025401	-0.0291852342378954	0.48062631658876	-0.0607233379250585	0.951579544998579	0.999964413346905
Asb3	497.507762562746	-0.802192339684138	0.352834188844979	-2.27356748593484	0.0229920042288704	0.999964413346905
Wdr72	8.22268558420759	0.101580302625851	1.26429093839129	0.0803456700837417	0.935962336120649	0.999964413346905
Eefsec	1058.92929433956	-0.428620751096005	0.264572334232451	-1.62005128895837	0.105221259874778	0.999964413346905
Ccdc57	498.318543780846	-0.381455799771136	0.340685256881139	-1.11967216680651	0.262853490011207	0.999964413346905
Arhgap4	102.484352995878	-0.210094032387094	0.411579418477561	-0.510458062174816	0.60973058836816	0.999964413346905
Mtf2	3463.41470534265	-0.436258597553276	0.26523753101462	-1.64478456681618	0.100014245931653	0.999964413346905
Cxxc5	484.661153976649	0.193179493228538	0.354149897571418	0.54547380799279	0.585427689765923	0.999964413346905
Nmnat3	44.9061427439112	0.308624194320559	0.582492921488503	0.529833381548914	0.596227458367676	0.999964413346905
St3gal6	51.9615782485774	-0.288918690491698	0.500435810201784	-0.577334164745728	0.563713738557383	0.999964413346905
Rock1	1319.68384391983	-0.281627343662875	0.323754962829061	-0.86987807446081	0.384367038690428	0.999964413346905
Atpif1	527.726852383259	0.227336185917786	0.448748229056971	0.506600742236967	0.61243498745067	0.999964413346905
Hyal1	41.2730034500702	1.03966447132832	0.611214749771748	1.70098066467893	0.0889466180050746	0.999964413346905
Kitl	93.8924022186738	0.111406866177431	0.452624268310617	0.246135423964887	0.805577402047221	0.999964413346905
Krba1	194.518807244973	-0.475584974645698	0.334235054248189	-1.42290573236088	0.154763484270559	0.999964413346905
Pik3cd	86.3782562653676	0.378469720157288	0.440617094064595	0.858953783808041	0.390366014469491	0.999964413346905
Nfe2l1	470.084780490978	-0.180383042244736	0.38403202515609	-0.469708332713709	0.638563413728087	0.999964413346905
Lpp	2290.24620631815	-0.229888730086992	0.31097478864889	-0.739251985943304	0.459753998826104	0.999964413346905
Gucy2d	2.971184545451	0.789754285250636	1.91831506852188	0.411691644511329	0.680565450002462	0.999964413346905
Wac	2078.94142737978	-0.707174223120805	0.364868718252479	-1.93816073492894	0.0526036155256313	0.999964413346905
Setdb1	492.010577649068	-0.480955982527277	0.333465824699104	-1.4422946728087	0.149219262384576	0.999964413346905
Chn2	927.410012308428	-0.501233909323979	0.327000318182702	-1.53282391928417	0.125319245457337	0.999964413346905
Rnpep	113.299493444119	0.0219263888967526	0.41896478136812	0.052334682703287	0.958262018370888	0.999964413346905
Pcdh15	36.8771006699886	0.273414495683291	1.65081295756678	0.165624151682388	0.868452739500105	0.999964413346905
Kcnt1	8.81119055369418	0.0607377469428387	1.02700302188773	0.059140767503485	0.952839987678025	0.999964413346905
2810459M11Rik	1.56776949063997	0.588798030789524	2.26181621602378	0.260320899027162	0.79461625309072	0.999964413346905
Gm10548	3.77189637528498	1.77960955828732	1.71671242011868	1.03663813311509	0.299904534586088	0.999964413346905
Yars2	369.654118671341	-0.0097851850086324	0.324960963187926	-0.0301118784011407	0.975977827433425	0.999964413346905
Nudt12os	3.61913893528474	1.84045718743716	1.5828122381214	1.16277669777279	0.244920113830751	0.999964413346905
Fam49b	1980.3565203672	-0.462696598493682	0.318407474926246	-1.45315871934494	0.146179690743758	0.999964413346905
Cacna1g	3.09057604418502	1.4691395605204	2.15759438988616	0.680915545297612	0.495924931110176	0.999964413346905
Bcar1	320.75986062341	0.733557229513482	0.410629901989501	1.7864194155355	0.0740313742791284	0.999964413346905
Crhr2	2.93426069484175	0.0764069254102933	1.83897882805175	0.0415485617587237	0.966858579568395	0.999964413346905
Elavl4	109.30012305171	-0.252976207068791	0.417571492912088	-0.605827292721945	0.54462944416259	0.999964413346905
Gm19466	23.6147306161547	0.877037922391581	0.711396867038263	1.23283916900411	0.217635774542735	0.999964413346905
Gm4262	35.4649825789146	1.37331137100037	0.687694002965167	1.99698029222153	0.0458273239147152	0.999964413346905
4930556M19Rik	134.408009046432	0.23092124970703	0.390348217045687	0.591577570034098	0.554133497405541	0.999964413346905
1700026F02Rik	3.60452285733742	-1.33224270267493	1.63992617016617	-0.812379683251193	0.416573800428188	0.999964413346905
Kdm6a	2936.13031722245	-0.272756168891038	0.344549263955469	-0.791631843179007	0.428575374022733	0.999964413346905
Mettl1	85.6106659379697	0.415861720659566	0.407704019326116	1.02000888131281	0.307724248678464	0.999964413346905
Aanat	7.27572083537147	1.08933097177603	1.24493090619448	0.87501319660054	0.381566725344201	0.999964413346905
Dnajc2	710.452959659443	-0.0697865073978545	0.278651441239518	-0.250443733889999	0.80224421218321	0.999964413346905
Mid1	52.1079007862316	0.625705068261772	0.58881491265945	1.06265153074283	0.287940008910769	0.999964413346905
Bcl11a	57.1535787698538	-0.202276859743318	0.464089036942747	-0.435857871316775	0.662939852781524	0.999964413346905
Tpx2	1031.73562905451	-0.288161219947154	0.297792958422757	-0.967656258473618	0.333216070427221	0.999964413346905
1700001G11Rik	6.56772256303609	0.885824746828065	1.14621885114671	0.772823397505514	0.439626904337148	0.999964413346905
Mad2l1bp	25.4051444927786	0.425915928356106	0.634568128994794	0.671190229850954	0.502099351906102	0.999964413346905
Tars2	147.954842746781	-0.0451412733472646	0.367250062992395	-0.122916992796267	0.902172829360938	0.999964413346905
Mrps34	34.9678845432557	0.915957165423559	0.605853809405931	1.51184518641832	0.130573251099295	0.999964413346905
Pycard	88.2525057887529	0.260234859539877	0.402983205502962	0.645770979996744	0.518427684586616	0.999964413346905
Ints12	67.8147308819418	0.242678669052255	0.456179075719192	0.531981149441496	0.594739051457155	0.999964413346905
Mybphl	9.83315667547633	0.96254226161923	1.04552241381978	0.920632832827196	0.357242154402787	0.999964413346905
Trnau1ap	198.501927814621	-0.0353032757309729	0.319072839002397	-0.110643312170823	0.911899200175606	0.999964413346905
Rreb1	1280.44989331599	0.0414622586613298	0.264842365949098	0.156554479162517	0.875595980412685	0.999964413346905
Gnpda1	407.637420322587	0.287191029790778	0.317696881401075	0.903978120667213	0.366007003105293	0.999964413346905
Ksr1	323.200460797441	-0.45679676368407	0.4298351501604	-1.06272547397208	0.287906465083943	0.999964413346905
Thbs3	7.54354960125305	0.0602310240244858	1.04902897214014	0.05741597765561	0.954213835669011	0.999964413346905
Sart1	123.062979323151	0.33460149197229	0.434057760753029	0.770868585304877	0.440784829317832	0.999964413346905
Cuta	83.4282947722501	0.724192342640385	0.536719450791428	1.34929401491322	0.177242547280367	0.999964413346905
Syt17	17.013226683727	0.458793736681919	0.754949630036029	0.607714367195628	0.543376932499376	0.999964413346905
Amdhd2	261.529525380512	0.382218699727888	0.356234763590752	1.07294048417741	0.283297820262034	0.999964413346905
Dgkk	9.96902040057637	1.01131623473693	1.17905311815163	0.857735940109591	0.391038289678366	0.999964413346905
Gprasp1	616.051689442329	-0.432529044552651	0.345714784773901	-1.25111526495902	0.210892427014001	0.999964413346905
Zfp7	476.922251029129	-0.114904344161109	0.329698105614145	-0.348513813711702	0.727454341489324	0.999964413346905
Fam178b	1153.59734541072	0.118638763357109	0.278536122500169	0.425936723367137	0.670153954644271	0.999964413346905
Syce2	320.322004482361	0.0282725226737569	0.332858727346786	0.0849385049901409	0.932310279826559	0.999964413346905
Vezt	392.018126305391	-0.229164348472495	0.294387062850249	-0.778445717871335	0.436306295687713	0.999964413346905
Stil	589.799244401687	-0.598560575191802	0.319363254782167	-1.87423119669816	0.0608985660200275	0.999964413346905
Tbl2	240.936868968971	-0.454038137191729	0.34583227835342	-1.3128853655694	0.189221578885193	0.999964413346905
Rrm2	700.353349429696	0.431886557276205	0.29796048869031	1.44947593278079	0.147204716731592	0.999964413346905
St6galnac2	341.640556433029	0.0784144541886369	0.368440969079447	0.212827727558518	0.831461335704021	0.999964413346905
St3gal1	69.5641907390455	0.783111213083955	0.466953438328791	1.67706488228608	0.0935297950174815	0.999964413346905
Zfp317	694.414416048985	-0.18180369496039	0.343586585897284	-0.529135019883287	0.596711789576047	0.999964413346905
Pdia6	416.623699295474	0.100834967192236	0.351027157791839	0.287256882990322	0.773915634348825	0.999964413346905
Mrpl1	761.944318308538	-0.2482333878085	0.310767934840461	-0.798774133296397	0.424421391827335	0.999964413346905
Dcaf7	431.7354434415	-0.397089091726359	0.309591534968973	-1.28262257482639	0.199624337254573	0.999964413346905
Pdilt	2.48941896277498	0.770217894982441	1.97345089716753	0.390289870443659	0.696322212790793	0.999964413346905
Fendrr	3.6894044881035	2.46269210801442	2.03627453294442	1.20941065076004	0.226505118800263	0.999964413346905
Ccdc163	66.5897051199314	-0.582197644656527	0.471303000956392	-1.23529373561191	0.216721204309561	0.999964413346905
2410004B18Rik	124.621914459214	0.238477658493853	0.404542705781572	0.589499341072328	0.555526354034132	0.999964413346905
Disp3	2.57782547784345	-0.150840015565253	1.7554957795964	-0.0859244535466402	0.931526472277069	0.999964413346905
Ccdc34	46.1383127055069	0.0390525926078312	0.530835076861385	0.0735682216758048	0.941353958022707	0.999964413346905
Rabggtb	1740.14620666449	0.0908930240158698	0.35670834533028	0.254810478100004	0.798869481999372	0.999964413346905
Pex11b	4.68395537330894	1.92191956035028	1.41595335153448	1.35733254084075	0.174675572195358	0.999964413346905
Dand5	188.277809508381	0.094750284873372	0.334083497913856	0.283612586269686	0.77670729057306	0.999964413346905
Mir22hg	47.212618252167	0.246262103962398	0.571494449570791	0.43090900383608	0.666534536378001	0.999964413346905
AU019990	31.3465628532554	-0.414365812160622	0.563668655346318	-0.735123034127266	0.462264567241343	0.999964413346905
Mrps12	77.9475251025546	0.474620228639452	0.420105972263834	1.12976310734612	0.258576057559569	0.999964413346905
Exoc1	615.177626355679	-0.500107798418079	0.329435961156668	-1.51807288027139	0.128996027004088	0.999964413346905
Gm10649	13.9162436701359	-0.237946496177642	1.13755858601151	-0.209172959620415	0.834313220599875	0.999964413346905
Nkx6-2	10.2074606642088	1.03255440241602	0.946729055172958	1.09065460363143	0.275424893029641	0.999964413346905
Lrrc75a	802.353711847536	0.46808801462595	0.43750443641698	1.06990461276105	0.28466224659464	0.999964413346905
Slc23a2	2080.46431219338	0.0142518216394094	0.295359749343195	0.0482524164890503	0.961515076488087	0.999964413346905
Atg13	622.732690481321	-0.0749943661195145	0.323846046485912	-0.231574128921092	0.816868803456075	0.999964413346905
Setd2	1237.32325802006	-0.135114743090568	0.30186797459606	-0.447595486971978	0.654445160802238	0.999964413346905
Nhsl1	615.32677368309	-0.203647355565502	0.340402425499954	-0.598254713568513	0.54966998888418	0.999964413346905
Cops7a	230.341351293935	0.356768710865079	0.381693015866862	0.934700652184644	0.349942590705779	0.999964413346905
Cops6	66.3477461917705	0.616240820967173	0.443823475837341	1.38848180530455	0.164990381392339	0.999964413346905
Rpl21	2767.31213639878	0.167327600752867	0.415022676333119	0.403177007654784	0.686818012808673	0.999964413346905
Derl3	29.6799621296251	0.890090209035533	0.636270061978575	1.39891889030213	0.161837307159998	0.999964413346905
Kctd18	206.248792851737	-0.00725705528788568	0.345381934583769	-0.021011681739033	0.983236337053406	0.999964413346905
D330050G23Rik	8.39429642548761	1.15842595886599	1.26845097834488	0.913260329837533	0.361105640993022	0.999964413346905
Inppl1	101.594375616207	0.0099531692719833	0.52893277713963	0.0188174560211757	0.984986728397212	0.999964413346905
Trp63	10.1575035345272	0.807302970178247	1.2049734815255	0.669975715279809	0.502873271201007	0.999964413346905
Mocs2	81.4774932704451	-0.22372069664453	0.408330419882196	-0.547891329548931	0.583766522668394	0.999964413346905
Rnf34	173.698407810573	0.168886297863911	0.356796814132276	0.473340263070005	0.635970441169265	0.999964413346905
Ttc39a	77.5327326729329	0.0915461668388909	0.443023994136836	0.20663929730771	0.836291567748732	0.999964413346905
Tmc7	112.253230302203	-0.362603074601568	0.493173757144514	-0.735244058201813	0.46219087108001	0.999964413346905
Nkd2	51.0519867290892	0.436174880147409	0.669320441176249	0.651668249337918	0.514615209302247	0.999964413346905
Matn2	528.242018498701	0.30104980671655	0.3366640643554	0.894214258634821	0.371207264690892	0.999964413346905
Tmub1	2.39001113450859	-1.15924443735326	1.81420187325191	-0.638983155317409	0.522833890095515	0.999964413346905
Folh1	5.69347689060299	-0.515536329533844	1.43729093361707	-0.358686134780278	0.719829901962889	0.999964413346905
Stk32b	11.1439012311833	1.33623740335776	1.27968806599422	1.04418993883451	0.296397520937466	0.999964413346905
Sdf2l1	7.24806153333958	-0.316222834580875	1.02039378912541	-0.309902743382937	0.756634916528735	0.999964413346905
Ulk2	73.1205814725558	-0.498265966267405	0.474770843939618	-1.04948728976874	0.293953902054879	0.999964413346905
Rhbg	12.1116468618296	0.982948077229042	0.898913396570765	1.093484734991	0.274181027668696	0.999964413346905
Ralgps2	1147.03401843224	-0.136125260998546	0.257347966735805	-0.528954095597315	0.596837294276106	0.999964413346905
Tiam1	1182.6127717366	0.107821695867357	0.308112772280456	0.34994231193121	0.7263819918677	0.999964413346905
Ypel1	152.73933083379	-0.500065650628192	0.385370557912654	-1.29762287325939	0.194416958290478	0.999964413346905
Klhl22	679.879522192381	-1.29123457294783	0.458166693603027	-2.8182637257928	0.00482841329055301	0.808808495691001
Ndrg2	67.1273712144875	0.0645757157744623	0.513914280827587	0.125654643553536	0.900005306401136	0.999964413346905
Man2c1	230.44971077311	-0.287464003762179	0.320814300651267	-0.896044855789204	0.370228806885691	0.999964413346905
Setd6	175.663663571381	0.825708906415431	0.394077931570677	2.09529344392466	0.0361449149162814	0.999964413346905
Porcn	48.844152692779	0.488665702688088	0.650380239380031	0.751353859019308	0.452439723579246	0.999964413346905
Gm12250	7.06133991228138	-0.0362802782330104	1.04915457570677	-0.0345804889699595	0.972414259740405	0.999964413346905
Satb2	535.749188968577	-0.130716096821134	0.310216698228026	-0.421370279445922	0.673484718142373	0.999964413346905
Mark3	1230.55893653474	-0.312171893520285	0.289337833966241	-1.07891833308156	0.280624135386628	0.999964413346905
Itgb3	44.1274297978186	-0.216272890679961	0.540766576555329	-0.399937607197572	0.689202472164985	0.999964413346905
Zkscan3	472.526570438122	-0.183328269981663	0.280648770579813	-0.653230262163314	0.513607843471426	0.999964413346905
Ripk4	47.9450454272205	0.429227033388624	0.670232071525654	0.640415539070776	0.521902483170795	0.999964413346905
Pde1a	52.0546698433474	0.216838280625896	0.61904967375598	0.350276059932745	0.726131530010058	0.999964413346905
Enpp4	50.0645953218677	-0.343393848477952	0.499987830586348	-0.686804412969903	0.492205988527093	0.999964413346905
Igsf1	9.88582886463929	0.723248993381469	1.11212566690346	0.6503302773285	0.515478903617748	0.999964413346905
Fbf1	157.463224176785	-0.161974443997638	0.405738354132137	-0.399209101994059	0.689739137111636	0.999964413346905
Atraid	79.0182860825704	0.461030901602651	0.449331925826798	1.02603637779427	0.304874437283472	0.999964413346905
Dock9	1060.71146252674	-0.237073672349345	0.260457021753495	-0.910221850627317	0.36270552287873	0.999964413346905
Wdr76	725.330855361835	-0.391005121192315	0.273671633538813	-1.42873821497784	0.153079489676348	0.999964413346905
Crtac1	157.845384960856	0.286656193975557	0.444376775637261	0.645074652167579	0.518878809331821	0.999964413346905
Paqr7	26.1483465964463	-0.297846218650593	0.694892650758709	-0.428621914946709	0.668198394500996	0.999964413346905
Phf23	76.7088472807385	-0.0499558638705886	0.424768588939111	-0.1176072458544	0.906378863433406	0.999964413346905
Tpm1	274.554965806365	0.0388332446140427	0.322450434608501	0.12043167087429	0.904141204243329	0.999964413346905
Gramd4	95.3883524947924	0.377463116183343	0.440546499562478	0.856806526798454	0.391551818005569	0.999964413346905
Polk	593.444957533347	-0.0444326792304479	0.31578793043383	-0.140704171845347	0.888103649231099	0.999964413346905
Syne1	374.747964075876	-0.219746948659122	0.311863488473133	-0.704625442801884	0.481043360671501	0.999964413346905
Dbi	323.608806379495	0.116503253669645	0.346442611227895	0.336284423145071	0.736656395173133	0.999964413346905
Daxx	55.1359232250584	0.57316610852953	0.489297435973551	1.17140631932621	0.241435493383249	0.999964413346905
Cyp1a1	5.74041377913775	1.09666520524811	1.38159384293655	0.793768161934744	0.427330410699991	0.999964413346905
Cyp46a1	4.0093646545637	0.0705505795752631	1.40708317594295	0.0501395942908521	0.960011147720566	0.999964413346905
Eif4ebp3	35.4557992837191	0.0978504627350038	0.531039987629917	0.184261948279488	0.853807963639108	0.999964413346905
Mprip	609.908445664225	-0.0881311677440771	0.312347052582118	-0.282157833779804	0.777822488967495	0.999964413346905
Grin3a	50.7872882767621	-0.00014861189284501	0.50887081304564	-0.000292042477255778	0.999766983819611	0.999964413346905
Epc1	966.079422290578	0.216217450141723	0.32984488292694	0.65551251916682	0.512137828725561	0.999964413346905
Dnm1l	1567.871701542	-0.630755774757354	0.313910286702951	-2.00935044653134	0.0444999814880164	0.999964413346905
Klk1	8.50869264708241	-0.0748012123609417	1.01809264616457	-0.0734719110709012	0.941430595367145	0.999964413346905
Rfc1	1528.90238011667	-0.21227171252789	0.267763006595231	-0.792759669183032	0.427917858259692	0.999964413346905
Rbp1	9.62603348667997	-0.361731361725353	1.15542420349002	-0.313072342290152	0.754225701267117	0.999964413346905
Zfp850	443.676321282847	-0.0229154599823835	0.286370766084356	-0.0800202489091824	0.936221151310563	0.999964413346905
Tnip1	1137.69985931733	0.155820388564199	0.455913202544736	0.341776433966966	0.732519145744988	0.999964413346905
Smarcd1	217.993616676211	0.401079888397133	0.357909181602036	1.12061916545941	0.26245000345432	0.999964413346905
Kis2	100.922575126628	0.884901531387213	0.557677871654042	1.58676106111696	0.112566770997397	0.999964413346905
Lpcat1	911.480306730851	0.0912832172587362	0.321547817041634	0.283886913301348	0.77649704576065	0.999964413346905
Dnm1	3.98561204184264	1.60238530039131	1.83082022739804	0.875228095261227	0.381449809178463	0.999964413346905
Secisbp2l	293.526935431083	-0.154373357449515	0.300842781804727	-0.513136318323625	0.607855968059665	0.999964413346905
Rragd	374.100005380019	0.482102559019606	0.3297960196166	1.46182042942807	0.143790424269218	0.999964413346905
Lrp8	289.475801427525	0.472496818328278	0.360630563714311	1.31019626695475	0.190129448286344	0.999964413346905
Hsf4	5.11345752368868	-0.700931127172443	1.31511609604233	-0.532980418445038	0.59404713533319	0.999964413346905
Ampd3	169.092877208168	0.74445168418213	0.533061999015756	1.39655740900061	0.162546705549921	0.999964413346905
Mgst2	5.31673605717754	1.18367364584066	1.43239290898724	0.8263610064068	0.408599336173455	0.999964413346905
Sh3bp1	132.248791273271	0.434319113205078	0.490668009530703	0.885158813635476	0.376070982384408	0.999964413346905
Usf1	215.346672039029	0.0400636486325584	0.333592562196186	0.120097547645553	0.904405875027002	0.999964413346905
Wdr44	6.39458760732778	-0.264404554508726	1.09995067384465	-0.24037855587156	0.810036800851207	0.999964413346905
Adamts10	22.1009190700756	-0.415205001575074	0.671636763296463	-0.618198741142763	0.53644433978272	0.999964413346905
Col26a1	48.8166614824657	0.0512103013235316	0.560229301486553	0.0914095374655458	0.927167183677134	0.999964413346905
C2cd6	5.16449363732553	-0.991778329724008	1.40099462004124	-0.707910162920405	0.479001048127475	0.999964413346905
Itpa	411.744480548272	0.445718191821025	0.306223635418689	1.45553164507243	0.145522136072088	0.999964413346905
Rint1	319.182224556939	-0.521406220196239	0.339075177695538	-1.53773043411753	0.124114539059721	0.999964413346905
Vasp	588.98062529761	0.308265529805969	0.376991579802128	0.817698713503809	0.413529245250726	0.999964413346905
Pla2g4a	12.7648301691025	-0.0243811942486297	0.836634872876958	-0.0291419770308993	0.976751357172691	0.999964413346905
Igfbp7	49.5995326792339	-0.176107015786622	0.502573449753934	-0.35041050392305	0.72603064451893	0.999964413346905
Rgl2	50.7711384199761	-0.475723106413905	0.516546564667825	-0.920968483683222	0.357066881672205	0.999964413346905
Ptpra	430.708013376743	-0.460743937425624	0.285450303647211	-1.6140951035563	0.106506799299989	0.999964413346905
Rabggta	195.877665309484	0.653079582527186	0.373641036522398	1.74787969920439	0.0804848608095037	0.999964413346905
Ccdc186	382.513196349397	-0.0346022479649255	0.282369397686608	-0.122542486007387	0.902469400547075	0.999964413346905
Slc16a11	2.58490096904032	-0.0600185901453683	2.21387683127398	-0.0271101758225775	0.97837185861198	0.999964413346905
Timm10b	39.4459854785954	-0.0239506138931124	0.523183234214712	-0.0457786341893424	0.963486688400739	0.999964413346905
Arvcf	230.090012997417	0.387149145603661	0.432484660682715	0.895174282002307	0.370693930361906	0.999964413346905
Kcnj15	2.26906990594822	-0.391645119754082	2.35899558694207	-0.166021980677702	0.868139652142543	0.999964413346905
Palld	783.168626162352	0.521210061001716	0.316655997957109	1.64598196264804	0.0997674726460908	0.999964413346905
Csde1	1634.06815641307	-0.0618664296831412	0.277548658632722	-0.222903003703609	0.823610998583841	0.999964413346905
Dctn6	435.861100716006	0.196278070584193	0.334377889752996	0.586994764304491	0.557207223072204	0.999964413346905
Fgd4	719.74651454946	-0.456005696375407	0.290913587151152	-1.56749535434547	0.116998951258108	0.999964413346905
Tpk1	1995.83457742607	-0.175233115088212	0.407180991830426	-0.430356815774911	0.666936103607133	0.999964413346905
Mgme1	431.715272380217	0.0608411729430998	0.28615205352952	0.212618334178138	0.83162466980255	0.999964413346905
St7	623.200716348258	-0.426697442827234	0.341380969554677	-1.24991572724118	0.211330333639816	0.999964413346905
Azin2	170.071322115816	0.139071037316482	0.515152745372344	0.269960780692265	0.78719042617024	0.999964413346905
Ddit3	211.812194617782	0.419909216099765	0.40387821771378	1.03969265407957	0.298482714556472	0.999964413346905
Ltbp1	257.526951784155	-0.607290194652901	0.326592329957069	-1.85947476088226	0.0629598735125957	0.999964413346905
Cc2d2a	285.533460370909	-0.0417693832411278	0.373064635985123	-0.111962859011899	0.910852855569516	0.999964413346905
Gpr135	8.58721831648523	0.52904634228527	1.04479680784806	0.506362900720313	0.612601913564659	0.999964413346905
Ffar4	4.10722338485728	0.749724633980417	1.48778597823104	0.5039196799474	0.614317820486569	0.999964413346905
Aida	334.474063939811	-0.387774762297703	0.368196117836505	-1.0531744999818	0.292261023250914	0.999964413346905
Homer3	198.70315344622	-0.249696510092178	0.395569366463793	-0.631233182499315	0.52788806844503	0.999964413346905
Hint3	61.9519138326812	-0.225739387059188	0.508525815146913	-0.443909395227009	0.657108091609228	0.999964413346905
Etfdh	148.982285625961	-0.295182157296951	0.378816727277077	-0.779221549741774	0.435849217914812	0.999964413346905
Alg6	506.006790180938	-0.440810365288116	0.299557454602103	-1.47153862645027	0.141145509429368	0.999964413346905
Slc44a5	18.1790815147541	0.508090906156736	0.961114076269323	0.52864786678492	0.597049748379527	0.999964413346905
Tspan2	55.77087390301	-0.0114320849351613	0.482831118920252	-0.023677191645656	0.981110099335242	0.999964413346905
Rufy3	759.790862580405	-0.270352065668451	0.279929370853492	-0.965786708426343	0.334150920801531	0.999964413346905
Als2	693.920183812862	-0.202815137312507	0.29550546392299	-0.686332951749962	0.492503174232783	0.999964413346905
Nus1	581.605026077573	-0.00491634808244743	0.277017729742201	-0.0177474130880456	0.985840356418833	0.999964413346905
Cttnbp2nl	164.165129099301	0.014143471647766	0.351265116537928	0.0402643786185323	0.967882352480755	0.999964413346905
Adamts18	9.47583993325809	-0.514197945114296	1.19055764669869	-0.431896722128592	0.665816477242391	0.999964413346905
Asb18	13.886737303562	0.478974583780158	0.887761712800577	0.539530570955984	0.589520808624608	0.999964413346905
Mettl18	6.35270229561551	2.02321646709418	1.28742453145443	1.57152238260406	0.116061359554585	0.999964413346905
Zfp819	350.804901050216	-0.0514970387724495	0.360082743432397	-0.143014459070066	0.886278761891767	0.999964413346905
Ubap1	17.1706285433003	-0.0845332568739249	0.745317916516596	-0.113419059170091	0.909698330175095	0.999964413346905
1700049E22Rik	2.46599634861786	0.443899760676025	1.8154516114432	0.244512030988886	0.806834285324516	0.999964413346905
Iqch	16.2372732188416	-0.186118443433877	0.832355451000317	-0.223604522815585	0.823065044077758	0.999964413346905
Slc2a4rg-ps	28.1829101802258	-0.11836937309305	0.583436247931659	-0.202883131640657	0.839226379096115	0.999964413346905
Retreg1	311.957003705841	-0.119392383033956	0.37420898804659	-0.3190526867278	0.749686560598648	0.999964413346905
Fhl1	422.747223286046	-0.347708613407448	0.317981149963064	-1.09348813112927	0.27417953734798	0.999964413346905
Hnrnpf	2576.43713400553	0.0700236136130358	0.268778427807515	0.260525423056582	0.794458507428034	0.999964413346905
Sfxn4	98.6147534923109	-0.21613516636468	0.370394267625116	-0.583527298493276	0.559538385627523	0.999964413346905
Sfxn3	43.9662312421278	0.305486633576693	0.624762722164004	0.488964246327906	0.624867009645877	0.999964413346905
Camsap2	403.2878407465	-0.256229964382685	0.293823435134297	-0.872054212644986	0.38317880320798	0.999964413346905
Psmc5	273.452461026904	0.358815154283065	0.306738409233517	1.16977575511224	0.242091222897196	0.999964413346905
Fli1	4.79855271102448	0.227128096011567	1.4098965411534	0.16109557643553	0.872018124234925	0.999964413346905
Peg12	1.82349673767574	0.940334059004596	2.11355313969069	0.444906750318192	0.656387144185911	0.999964413346905
Mlip	13.8938011195048	-1.19892873816414	1.28042070104738	-0.936355322265112	0.349090273089459	0.999964413346905
Cldn10	20.9250094811798	0.501206931272745	0.900471131998351	0.556605218604234	0.577797187458036	0.999964413346905
Rad18	1089.3394650763	-0.537756221600216	0.304916139349242	-1.76362006533306	0.0777959671607163	0.999964413346905
Mrpl53	45.4291494492493	0.26113539028836	0.501390266188461	0.520822616429106	0.602490346436799	0.999964413346905
Tspan11	2.52859381326144	1.1563009056841	2.15199860324844	0.537314895994203	0.591050117720912	0.999964413346905
Nadsyn1	112.707523857364	-0.389425812590458	0.383653508635178	-1.01504561753081	0.310084082912821	0.999964413346905
Lrrc40	535.516691719457	-0.519253203509786	0.354572271749118	-1.46444954916607	0.143071158198265	0.999964413346905
Spag16	60.4774861726698	-0.85959236508243	0.733907839095269	-1.17125382683213	0.241496765014686	0.999964413346905
Hmx1	1.9649301168506	1.15313364790781	2.19806812821232	0.524612332578449	0.599852711772563	0.999964413346905
4933439C10Rik	24.4247971146261	0.304355638066156	0.705426986859076	0.431448815732588	0.666142061805996	0.999964413346905
Pdcd4	52.7718137875033	0.116367961162267	0.517836311577773	0.224719585244438	0.82219742743851	0.999964413346905
Pik3c2g	15.552571775728	-0.0892246373915854	1.24363529447362	-0.0717450186466044	0.942804828749992	0.999964413346905
Zeb2	12.0462589375671	0.102778110441771	0.890028168256249	0.115477368141207	0.908066758065826	0.999964413346905
BC031181	68.7417176353596	0.00608434250824238	0.438298735672561	0.0138817249812644	0.988924341678731	0.999964413346905
Cyp39a1	132.737567740102	-0.489531512378763	0.358943906989866	-1.36381062011615	0.172627176946518	0.999964413346905
Rpap3	202.821083769189	-0.121636158220783	0.320367425608044	-0.379677047346256	0.704185160118771	0.999964413346905
Pmfbp1	13.6474130343429	1.14845488457868	0.861421925546912	1.33320832744016	0.182463447320766	0.999964413346905
Armcx3	6.46184537182265	0.0631935303261461	1.17524983110325	0.0537702951778549	0.957118176283271	0.999964413346905
Lama1	1550.89683730374	0.652919002804076	0.383234629245907	1.70370564917066	0.0884360922236702	0.999964413346905
Fanca	681.758669100492	-0.178077039446044	0.288302232965539	-0.617674853275694	0.536789691498891	0.999964413346905
Naa30	270.000536667849	-0.508239670728553	0.395107053978881	-1.28633408492808	0.198326491783405	0.999964413346905
Rap1gap	88.1649998917445	0.590158594391031	0.469620288837922	1.25667184407935	0.2088724876093	0.999964413346905
Chchd6	413.041496075597	-0.240669024392404	0.33519936016353	-0.717987720128677	0.472764858477201	0.999964413346905
Zfp57	67.8162239798622	0.292816270946143	0.453840153470826	0.645196923865763	0.51879957939977	0.999964413346905
Rapgef4	120.685190591605	2.83530264251897	0.563549324898853	5.03115258460802	4.87539927390333e-07	0.0026678184826799
Zbed4	30.7861948210101	-0.398659054021051	0.574438961872401	-0.693997239883608	0.48768393986019	0.999964413346905
Gtf2h3	219.129470339554	-0.119083012150584	0.339142596137833	-0.35112962366481	0.72549110464404	0.999964413346905
Fcgrt	14.733311748968	-1.50403488165836	0.847065859019713	-1.77558198768504	0.0758018410273923	0.999964413346905
Mapk1	2133.47563024226	-0.331167121700285	0.291681966896435	-1.13537057235311	0.25622008423973	0.999964413346905
Ahcyl1	81.4893650586113	-0.518359020068958	0.441074155490877	-1.17521966230842	0.239906845793955	0.999964413346905
Cox7b2	181.162661272292	-0.10983725558135	0.529499774624016	-0.207435887313347	0.835669458036054	0.999964413346905
Rgs17	15.0059023588221	0.257578933597394	0.815679958113114	0.315784311034493	0.752166227226808	0.999964413346905
Mzf1	34.3273476382238	-0.163719702429555	0.546014526892899	-0.299844957168454	0.764295421265688	0.999964413346905
Cdk2ap1	123.901216419965	0.0940482774201992	0.417143284808286	0.225457968149775	0.821623020165798	0.999964413346905
Srcin1	219.223902356185	-0.064732977791599	0.379417633300428	-0.170611411041991	0.864529324773145	0.999964413346905
Nphs1	178.133858152901	-1.47184663811202	0.432514399575156	-3.40300031526756	0.000666502036312192	0.542596434024313
Tsnaxip1	51.854825337233	0.316675338562337	0.530057534393401	0.597435783880972	0.550216468707576	0.999964413346905
Phyh	241.827285471508	0.0442570863779977	0.306584508578144	0.14435525977242	0.885219944222588	0.999964413346905
Vdac1	1613.59218542615	-0.163440387005164	0.324381440374683	-0.503852460906454	0.614365059240617	0.999964413346905
Grb2	56.7281544129611	-0.116466426322396	0.527062935827806	-0.220972522265246	0.825113828191432	0.999964413346905
Pax7	8.75813214241446	0.204573146700917	1.1140927688604	0.183623080966745	0.854309155002547	0.999964413346905
Smarcd3	13.4645386536378	0.167610416996019	0.922419604226847	0.181707344713804	0.855812401685844	0.999964413346905
Khdc3	55.9737220607734	1.09917160323589	0.57926271510468	1.89753556473466	0.0577572895186671	0.999964413346905
Rab5a	686.14887340327	0.23468668579199	0.301337301200482	0.778817241864959	0.436087379576581	0.999964413346905
Slc25a23	38.4895066860719	-0.179962708325568	0.568779960870225	-0.31640128117423	0.751697944639816	0.999964413346905
Cd68	24.070195138996	0.639852337066705	0.632904198416084	1.01097818385154	0.312026871515216	0.999964413346905
Sh3kbp1	168.324508854373	0.261248689172987	0.382643769059238	0.682746487196928	0.494767049266905	0.999964413346905
Pan3	1534.3559882882	-0.578309928484519	0.280100886489842	-2.0646486904478	0.038956252683701	0.999964413346905
4930550C14Rik	37.5691021611892	0.697412508612384	0.534621361348312	1.30449802240134	0.192063833356463	0.999964413346905
Cobll1	74.1876444651564	-0.325431266344166	0.42313792591504	-0.769090281000971	0.441839717425237	0.999964413346905
Dguok	207.236024111684	-0.381792793851852	0.337282407014845	-1.13196770988132	0.257648010044449	0.999964413346905
Rpl3	3296.75255238642	0.525397298286793	0.331260694309484	1.58605384614673	0.112727095363932	0.999964413346905
Cntn6	13.6171099395933	0.425853671684598	1.14639576014869	0.371471778323189	0.710286172244734	0.999964413346905
Ap1ar	433.984055500236	-0.472736298024461	0.334768206974893	-1.41213020882809	0.157911625379924	0.999964413346905
Barhl1	31.788811697949	0.0989219358049238	0.5610096515189	0.17632840279503	0.860035949403891	0.999964413346905
Fmn2	1031.85938702962	0.195690670627802	0.38088729791889	0.513775785375426	0.607408759449973	0.999964413346905
Srfbp1	1024.97052115242	0.0375828522937976	0.306948465176808	0.122440267854571	0.902550349266505	0.999964413346905
Ccdc30	126.470693074765	-0.51342152920417	0.389559129277644	-1.31795532595065	0.187518603258225	0.999964413346905
Myl12a	291.825217810678	0.404983529179246	0.295062659304429	1.3725339903529	0.16989726503521	0.999964413346905
Stard3nl	472.735343297987	-0.0973193943896077	0.31354013243157	-0.310388956064014	0.756265191502148	0.999964413346905
Xaf1	26.5215010582414	0.707020407839846	0.616449070181792	1.14692428302527	0.251412915659239	0.999964413346905
Kansl2	1181.39174028938	-0.180479745954522	0.288329316908947	-0.625950034805224	0.531347714587704	0.999964413346905
Otub1	210.136528914376	0.343914754179339	0.383197441944582	0.897487082466163	0.369459063241025	0.999964413346905
C2cd5	38.8876175174824	0.00534056732195144	0.514474607460392	0.0103806237363476	0.991717609337609	0.999964413346905
Capza1	760.508523209103	-0.184150299018046	0.333295941808821	-0.552512874950259	0.58059701583803	0.999964413346905
Asap1	1971.43988994779	-0.151356630712491	0.257244639573487	-0.588376228027301	0.556279790253827	0.999964413346905
Alyref	84.3743459929595	0.17404451855224	0.408159845209205	0.426412643465778	0.669807190035321	0.999964413346905
Prkacb	647.653853164807	-0.635378635537516	0.303474704803979	-2.09367906280005	0.0362885792611106	0.999964413346905
Scyl2	385.721849233552	-0.318807987343164	0.290169504233128	-1.09869570265739	0.271900817626781	0.999964413346905
Gm12505	3.2484078826556	0.0444264875097568	1.57429846598146	0.0282198633040402	0.977486794906629	0.999964413346905
Rgs19	21.4985338417703	-0.212118426282087	0.65502410590166	-0.323833007626643	0.746064465121364	0.999964413346905
Ctbp1	77.6532365582888	0.291576663727879	0.437576315191272	0.666344712008523	0.505190792713576	0.999964413346905
Txndc16	155.09324987586	-0.374805881300224	0.367527655517708	-1.01980320575404	0.30782180252019	0.999964413346905
Mfap2	10.0943836668885	0.682230634941981	1.1089736538864	0.615191021491899	0.538428576522087	0.999964413346905
Ncor2	1202.4941969082	0.561791871672004	0.42480889444625	1.32245788404293	0.186015724809292	0.999964413346905
Avpr1b	4.37136986570149	1.49472902476992	1.52838522652921	0.977979241636797	0.328084590993182	0.999964413346905
Gm20556	1.37131005270802	1.48403432306499	2.80834059276064	0.528438155575056	0.597195260761411	0.999964413346905
Ncan	3.89837480571685	0.131839902358794	1.56708107504599	0.0841308752037127	0.93295237679397	0.999964413346905
A830082K12Rik	4.22489486288421	0.022994839008367	1.50568665391661	0.0152719949722292	0.9878151846527	0.999964413346905
Ablim2	643.082952857884	0.711360650327722	0.401888875944785	1.77004314601993	0.0767199534612569	0.999964413346905
Fgf1	20.8081374713617	-0.26679916546352	0.73352100277214	-0.363723962170443	0.716064147988216	0.999964413346905
Armt1	436.683062936588	0.0461355744192966	0.299998184798675	0.153786178573906	0.877778332089636	0.999964413346905
Ncbp3	18.2618015763314	-0.285635150432729	0.6874412587823	-0.415504811187344	0.677772393852452	0.999964413346905
Slc15a3	4.23733097494531	0.0791639588637784	1.38474390659164	0.0571686638135348	0.954410839974855	0.999964413346905
Ccnc	360.41468208207	-0.431099540756883	0.365910553888134	-1.17815552510321	0.238734609465191	0.999964413346905
Atp2a3	53.6832363351455	0.272621928202853	0.529261164000284	0.515099060249028	0.606483799378481	0.999964413346905
2810004N23Rik	1010.70055474523	0.140094967587539	0.274337007835144	0.510667403909741	0.609583969057271	0.999964413346905
Rwdd1	360.650633729047	-0.0697228829190485	0.334749120178874	-0.208283991551022	0.835007230444002	0.999964413346905
Grtp1	935.383567697407	0.350352499161941	0.26495094885765	1.32232966393404	0.186058399003607	0.999964413346905
Podxl	138.818100240499	0.79122374871062	0.396663668588094	1.99469679571851	0.0460759590868619	0.999964413346905
A330076C08Rik	14.3206831660851	-0.119634706685197	0.930863497879823	-0.128520139588331	0.897737361300646	0.999964413346905
Zfp617	151.613473899912	0.84432099763754	0.34450687583984	2.45081029392883	0.0142535051878968	0.936599051133835
C1ql1	17.006044834495	-1.19560927936826	0.753437024482736	-1.58687354153997	0.112541288463733	0.999964413346905
Bpnt1	9.96596050780176	0.0728007525965186	0.910753979802435	0.0799345972798394	0.936289273207392	0.999964413346905
Ube3a	737.695003135701	-0.564354247233642	0.383913722500006	-1.4700028005215	0.141560995502547	0.999964413346905
Ubb	596.712332416921	0.708727467585623	0.420998794607024	1.68344298526359	0.092289367849023	0.999964413346905
Tyr	1.77793891394992	1.86194691380672	2.54958272206955	0.73029476458616	0.465210027713938	0.999964413346905
Med21	109.436665992471	-0.0232140909473855	0.402745704862393	-0.0576395742204552	0.954035726387853	0.999964413346905
Ftsj3	546.20714319412	-0.176704641665217	0.271549567377386	-0.650727023326984	0.515222715718997	0.999964413346905
Gdpd3	19.4822340264596	0.0108637656300635	0.746160740329947	0.0145595513712764	0.988383569159632	0.999964413346905
Tjap1	691.556636110925	-0.116526526309036	0.286846581548366	-0.406232926605012	0.684571463010701	0.999964413346905
Stau2	438.901873809728	-0.761845409077671	0.347002630156461	-2.19550326962697	0.0281275166162454	0.999964413346905
Paqr5	22.9392454186463	0.624172056927791	0.733460803921243	0.850995790900932	0.394771690932547	0.999964413346905
Clasp1	1496.00040514294	0.0932774177219146	0.268229550930061	0.347752204775663	0.728026286897575	0.999964413346905
Rbm10	506.03252080061	0.103613229779587	0.308086891070226	0.336311711996761	0.736635818898238	0.999964413346905
Slc41a3	54.2122840788084	0.531044671489481	0.5589877385361	0.950011305937055	0.342106507896414	0.999964413346905
Flot2	275.320494419324	0.161360689509073	0.350655852400783	0.46016824873821	0.645395459497195	0.999964413346905
Ccnyl1	369.42467793879	-0.503934912691453	0.333430564870287	-1.51136388137511	0.130695766382231	0.999964413346905
Ecm1	38.862733809515	0.888698016104043	0.597526537600457	1.48729463911824	0.136937009785765	0.999964413346905
Cd82	7.72889131749449	-0.057991409039035	1.08547249565424	-0.0534250377335285	0.95739325646956	0.999964413346905
Anks1	787.17555659085	-0.0396856885924269	0.303359905856676	-0.130820480314813	0.895917321280658	0.999964413346905
Syt6	3.45447762426453	0.485074943503427	1.63216225558649	0.297197746022574	0.766315542589223	0.999964413346905
Dnmt3a	273.553627840442	0.394340355736787	0.329395683566985	1.19716309414417	0.231242991584073	0.999964413346905
Mpv17l	312.232791240953	-0.345427275228919	0.300711176310488	-1.1487011539347	0.250679229874292	0.999964413346905
Pde4dip	365.729081285833	-0.615582475485668	0.30037063656819	-2.04940963111059	0.0404220762635495	0.999964413346905
Pomgnt2	85.8990599743257	-0.230140513429629	0.470560276296854	-0.489077648544317	0.624786724964158	0.999964413346905
Ankrd10	3318.95749285918	-0.187828689858804	0.3050456826418	-0.615739545081063	0.538066433157726	0.999964413346905
4930504C09Rik	2.73069170538656	-1.44928506718843	2.06761500995827	-0.700945321159029	0.483337139318644	0.999964413346905
Nsg1	15.654931204818	-0.577344535006227	0.802350967232863	-0.719566073432135	0.471792206971728	0.999964413346905
Prkar1b	97.7409629999393	0.436836101113838	0.423027523907989	1.03264226657945	0.301771340650063	0.999964413346905
Tmem159	36.991013105162	-0.409773900010673	0.5789332329982	-0.707808563499666	0.479064147702958	0.999964413346905
Thumpd1	234.574197303203	0.197087556656947	0.351920580123439	0.560034188929267	0.575456117940609	0.999964413346905
Brdt	9.3566111380078	-0.786378414716878	1.03723631148209	-0.758147787550201	0.448362514246553	0.999964413346905
Adgrv1	275.246716860567	-0.478553048557628	0.35834111589577	-1.33546787496421	0.181723262738309	0.999964413346905
Ctu1	66.615880302281	0.271507203586299	0.499846924132957	0.543180702886708	0.587005391600812	0.999964413346905
Ube2m	88.427646269123	0.375411644956196	0.408626307163723	0.918716290103616	0.358243986952201	0.999964413346905
Ccdc136	40.6118422040047	-1.15515930041652	0.663563484975583	-1.74084217497143	0.0817112469656716	0.999964413346905
Mrps35	506.751521128704	0.0561438479565168	0.298931019240124	0.18781539667323	0.851021365752918	0.999964413346905
Eva1a	97.4675873409909	0.792935881718736	0.420771179202019	1.88448240020269	0.0594997532440317	0.999964413346905
Tmem141	2.79066282563577	1.25437836780049	1.85897862149844	0.674767505819616	0.49982348807677	0.999964413346905
Rsph6a	7.65887094331516	0.318124933837651	1.10188850176334	0.28870882428536	0.772804209333026	0.999964413346905
Thy1	16.0678259480941	-0.679173952007262	0.784299998135794	-0.865961945201573	0.386511030986755	0.999964413346905
Thrb	86.2605511509357	0.29151564815399	0.515258034537836	0.565766331844717	0.571552636612927	0.999964413346905
Thpo	29.2667529749469	0.280920696689728	0.621274360818912	0.452168501399997	0.651147598010253	0.999964413346905
Adam17	418.190740264605	-0.37214046348316	0.327750151908657	-1.1354394843633	0.256191223943015	0.999964413346905
Prap1	16.1883248396878	0.917134315447828	0.865365661958288	1.05982286536814	0.289225192392558	0.999964413346905
Patl2	113.894960591836	-0.0633252416272894	0.435486084571947	-0.145412778664406	0.884384975982967	0.999964413346905
Tmem86a	7.23109760908003	-0.793740512249241	1.09840571179615	-0.722629629220785	0.469907459833322	0.999964413346905
Plce1	589.975594196592	0.205143588489168	0.342647367090854	0.598701779706871	0.549371770193006	0.999964413346905
Pde2a	28.0671994946678	0.107278533394433	0.596703424862475	0.179785348842532	0.857321086126804	0.999964413346905
Rhbdf2	236.107019801685	0.493056787620548	0.515513951764048	0.956437330034129	0.338851332366077	0.999964413346905
Mtmr11	2.99967272625052	0.195943255663909	1.68269281800737	0.116446242336699	0.907298888553505	0.999964413346905
Rps27l	275.54054673471	0.0377356271483682	0.430309916903596	0.087694068079826	0.93011983444733	0.999964413346905
Ppa1	417.259482675022	0.159962098047276	0.36654701187557	0.4364026792328	0.662544595414934	0.999964413346905
Mfap3l	42.4522798942839	0.0400403667518125	0.494521239770765	0.080967941377752	0.935467447844264	0.999964413346905
Ifi30	107.008054714658	1.92479612896495	0.648664303160718	2.96732241867802	0.00300405759200209	0.775368085157137
Cpvl	11.9634109754734	-0.634889511369731	0.948159615511565	-0.669601933032326	0.503111581478496	0.999964413346905
Nipbl	1426.25744183254	-0.311753141108501	0.312099961725552	-0.99888875149124	0.317848585879598	0.999964413346905
Rbm12b1	51.0083300343051	-0.390967082734579	0.486246972224999	-0.804050421014586	0.421367856081377	0.999964413346905
1700029P11Rik	32.5995741301699	0.473010532585822	0.572457244976291	0.826280978600267	0.408644721080775	0.999964413346905
1810012K16Rik	3.90639841701115	3.03184779089829	1.74498908049485	1.73745946309218	0.0823061032425604	0.999964413346905
Nox4	201.521357186036	-0.546721137272914	0.468560261711664	-1.16681072200986	0.243286816059257	0.999964413346905
Eral1	147.066358664708	-0.239553928227243	0.345391193838624	-0.69357277342505	0.487950173112883	0.999964413346905
Insm2	2.84175421378753	1.92094993566105	1.92959221820984	0.995521187084383	0.31948284493493	0.999964413346905
4930526I15Rik	8.63302813813224	0.579865514036465	1.07151764439227	0.541162823655922	0.588395359275525	0.999964413346905
1110038B12Rik	1328.76403090736	0.320967495405965	0.324460324111651	0.989234958957621	0.322548197926836	0.999964413346905
1110020A21Rik	18.0219365185279	0.201129868668119	0.688268495951637	0.292225882560593	0.770113923470204	0.999964413346905
Angel2	202.453944807326	-0.287696719395809	0.313090625632171	-0.91889279282927	0.358151650031097	0.999964413346905
Cpeb3	282.006024426174	-0.025559389043885	0.311599764069123	-0.082026342735661	0.934625765563148	0.999964413346905
Armh3	2306.77227259213	-0.360343521081904	0.358820147377676	-1.00424550771566	0.315260292055585	0.999964413346905
Dhx30	476.798923931497	-0.0362519462443851	0.292538350834435	-0.123922029850036	0.901377010094972	0.999964413346905
Marchf1	211.671807394373	-0.209504837579955	0.963389850111135	-0.217466311852659	0.827844958027733	0.999964413346905
Efemp2	27.8371183839191	-0.0723554624627717	0.642211967600907	-0.112666013891127	0.910295346628954	0.999964413346905
Mmaa	118.373084520952	0.212038719632344	0.379633448214309	0.558535399422036	0.576478838845669	0.999964413346905
Npy4r	2.12077198974323	0.231161170178309	1.97140054927614	0.117257332744067	0.906656135257244	0.999964413346905
Cstf2	52.3232010731583	0.648572936365228	0.512125349311328	1.26643396433585	0.205357757473517	0.999964413346905
Hap1	304.991705105861	0.024023634150629	0.44943265154704	0.0534532461491943	0.957370781524459	0.999964413346905
Ormdl2	36.6526128732633	0.172510522419287	0.521662185413929	0.330693938036554	0.740875681673697	0.999964413346905
Tec	102.221255312048	-0.112452835006999	0.418328981403573	-0.268814354266583	0.788072546692366	0.999964413346905
Tom1	835.18877062218	0.34485167488507	0.349462385575483	0.986806274778843	0.323737618044532	0.999964413346905
Sgpl1	674.472344585847	-0.229451508891612	0.310097250268728	-0.739934032606772	0.459340022906924	0.999964413346905
Hvcn1	317.183514576279	-0.0782546607170622	0.314572017886971	-0.248765485381411	0.803542190615327	0.999964413346905
1700109H08Rik	331.560975962447	-0.278407675771572	0.330410270295128	-0.842612051746737	0.399445448623878	0.999964413346905
Pi4k2b	114.2862271524	-0.897025333107443	0.429162822306794	-2.09017483920401	0.0366020968465089	0.999964413346905
Rtn4ip1	675.263020986478	-0.10751062934038	0.281519330445291	-0.381894306051118	0.702539763893461	0.999964413346905
Sdr42e1	15.0703129749379	0.19659605456728	0.77274408291031	0.254412888969476	0.799176594528003	0.999964413346905
Ahctf1	1496.99084653229	-0.214051080166774	0.271134118646867	-0.789465675640625	0.429839883647127	0.999964413346905
Stk31	31.0670043317068	-0.384337741990122	0.676885237173911	-0.56780340430349	0.570168467979704	0.999964413346905
Ctrb1	1.99172097650302	2.77288467790487	2.29059683128217	1.21055117165806	0.226067467648939	0.999964413346905
C330018D20Rik	51.1426486020328	-0.549306075529803	0.501287617230369	-1.09579023428653	0.273170583154623	0.999964413346905
Ankrd55	18.9165849213316	0.171743250188401	0.876559979482864	0.195928691941563	0.844665979563814	0.999964413346905
Sema3d	24.9322134022221	0.563764119192663	0.73999510486593	0.761848443976942	0.44615046343361	0.999964413346905
Wdr82	1461.92654753169	0.121628317138862	0.29266016816768	0.415595733100156	0.677705849500639	0.999964413346905
4933430I17Rik	10.9233492398946	-0.383089360331049	0.864583587113734	-0.443091178274535	0.657699785779593	0.999964413346905
E2f3	2567.30891629867	-0.3967076355973	0.360055346969302	-1.10179626253717	0.27055025559974	0.999964413346905
Zbtb39	147.724890333767	0.25612303412946	0.371938727524872	0.688616202550009	0.491064822104904	0.999964413346905
1810058I24Rik	354.709081288017	0.416437781069515	0.29470924018655	1.41304623094244	0.157642131292954	0.999964413346905
Klkb1	2.80735994087221	-0.58495183431036	1.92426641345254	-0.303986927288739	0.76113785068383	0.999964413346905
Hspb1	396.981733234363	0.848343879915566	0.412537439909691	2.05640457773064	0.0397435354250394	0.999964413346905
Neb	269.726634787241	-0.0937899486921206	0.352518685495817	-0.266056673166715	0.790195562485004	0.999964413346905
Ptger3	30.2068174161245	-0.0641723113792061	0.713985671021523	-0.0898789905508785	0.92838337668114	0.999964413346905
Ptcra	1.9238042190344	0.29637702218321	2.08718770608423	0.141998259820743	0.887081380220612	0.999964413346905
Pstpip1	60.769147018254	0.043973916168702	0.538733134730605	0.0816246733936112	0.934945180229039	0.999964413346905
Scn1b	28.3490444773797	0.572430811364725	0.795280050226987	0.719785201705164	0.471657257636326	0.999964413346905
Slc20a1	2066.50002542124	-0.10934742948438	0.340618113884047	-0.321026466377545	0.74819033428859	0.999964413346905
Csnk1g2	352.407248691489	0.216347376409828	0.356313781975747	0.607182172999847	0.543730021584853	0.999964413346905
Gm12348	3.86362640247291	-0.727608780873401	1.37424753816891	-0.529459766646472	0.59648654733108	0.999964413346905
Zc2hc1c	29.6723486669984	-0.0891492753290132	0.628172355840854	-0.141918494980061	0.887144385301431	0.999964413346905
Aplf	145.160422962631	-0.533418995529438	0.413003249671973	-1.29156125515502	0.196509129021468	0.999964413346905
Fam13c	447.181415369135	0.368171681435705	0.308536612852481	1.19328360427596	0.232758321462179	0.999964413346905
Phospho2	123.231587731664	0.189745643123584	0.358638304835963	0.529072440297116	0.596755198819189	0.999964413346905
Col20a1	34.6415209743619	-0.554927955269724	0.726982626295587	-0.763330422485356	0.445266363068638	0.999964413346905
Fgd6	147.342414226217	-0.0636473919872321	0.394987430256409	-0.161137765690201	0.871984896167724	0.999964413346905
Ccdc60	99.2819618655796	0.698393713662334	0.457899343362678	1.52521230655964	0.127206152028663	0.999964413346905
Trerf1	1176.34341078559	0.162574890169443	0.278515353270431	0.583719670245926	0.559408931036356	0.999964413346905
Ctnnd1	345.129318796177	-0.285802324373533	0.32779209050854	-0.871901222296536	0.383262266833515	0.999964413346905
Stxbp1	64.0291239537837	0.129100129761033	0.475534664247372	0.27148416186517	0.786018679460537	0.999964413346905
Zfp275	256.09197274779	-0.0175792622834922	0.312114671417234	-0.0563230885740463	0.955084426004561	0.999964413346905
Acer2	68.238715387618	-0.0915958910140089	0.565729282244867	-0.161907636547551	0.871378589072886	0.999964413346905
Pdzd4	375.340153793681	-0.197694145178291	0.301405698370475	-0.655907125336739	0.511883883349882	0.999964413346905
Scn1a	11.7313225091032	-0.146229854997747	1.00220527979238	-0.145908086842289	0.883993947537872	0.999964413346905
Adh5	484.088974016955	0.0707681364984961	0.285227275863594	0.248111392166926	0.804048221484042	0.999964413346905
Tmcc2	76.8877039955728	0.369047939551478	0.501001492429476	0.736620439515812	0.461353201630044	0.999964413346905
Hnrnph3	154.854433575973	-0.550001449805578	0.328068849303852	-1.67648178415189	0.0936438613069485	0.999964413346905
Il1r1	23.583224978136	0.214507317828699	0.707759820995705	0.303079252968785	0.761829464744046	0.999964413346905
Odf2	501.848337546914	-0.0901922839413815	0.302310163516472	-0.298343538610362	0.765440977420578	0.999964413346905
Stx8	1367.23583051358	-0.620781987212074	0.263709795522785	-2.35403461589821	0.0185708816017864	0.999964413346905
S100pbp	470.608279701293	-0.552787936958522	0.339282389212971	-1.62928567627933	0.103252556970149	0.999964413346905
BC051537	3.15797816131013	0.682433100601527	1.65622946344342	0.412040188672105	0.680309966761238	0.999964413346905
Nt5c3b	130.14105232454	-0.510616403528899	0.426207690884333	-1.19804596315338	0.230899123811958	0.999964413346905
Gpr179	27.7639252543281	-0.091507489113618	0.615040820837569	-0.148782789716302	0.881725031293394	0.999964413346905
Gm16157	1.50977701560611	-0.578920005213929	2.22123649655468	-0.260629611530281	0.794378151984973	0.999964413346905
Gtf2ird1	1599.43451986438	0.206087667179725	0.296242091121256	0.695673144892061	0.486633547324882	0.999964413346905
Zfp37	100.372535531388	0.709685304538625	0.386196756488318	1.83762626851604	0.0661174952808561	0.999964413346905
Pbx1	410.431293740854	-0.0496977916742778	0.314431723997541	-0.158055908107626	0.874412744033363	0.999964413346905
Lbx2	1.42958812939051	0.127601169898445	2.64368789501062	0.0482663517653747	0.96150397068632	0.999964413346905
Lats1	461.363956935524	-0.137456713783542	0.307017444826748	-0.44771629788369	0.654357957922227	0.999964413346905
Lat	17.3658386201485	0.397817967722422	0.722252797336629	0.55080156032543	0.581769714429259	0.999964413346905
Lasp1	1088.67268519128	-0.136684993960054	0.377711075336932	-0.361877114241688	0.717443862734652	0.999964413346905
Laptm5	399.552489106324	0.417205338764236	0.329894839738402	1.26466160881773	0.205992657703288	0.999964413346905
Ing1	154.215985272651	0.541013191549094	0.384402190936338	1.40741443286595	0.159304533925325	0.999964413346905
Actn3	5.87288033701854	-0.59730913499817	1.24378485469345	-0.480235092704507	0.63106023625819	0.999964413346905
Slc9b1	514.873509141546	-0.707950103960012	0.473615203282659	-1.49477909292852	0.134972104431536	0.999964413346905
Nalcn	10.6226708767333	-0.246991616390881	0.986432826697457	-0.250388683046772	0.802286780561714	0.999964413346905
Cnga1	2.24589782895924	2.12016244925197	2.46768286139988	0.859171363717794	0.390245979804231	0.999964413346905
Ccr7	1.90847380563585	-0.236661524252621	2.00188733966331	-0.118219202231643	0.905893975466238	0.999964413346905
Clk4	451.635210361846	-0.672970568019314	0.338940276382959	-1.98551371705068	0.047087345523615	0.999964413346905
Lta4h	262.580996185801	-0.591840033533168	0.33636635565118	-1.75951019948892	0.0784908893874146	0.999964413346905
Tmem116	122.781539653363	0.882855927302205	0.502953633155472	1.75534257852611	0.0792007275769083	0.999964413346905
Mast2	1104.98863744799	-0.226635533702423	0.290937022780628	-0.778984852241752	0.435988637878862	0.999964413346905
Pigv	174.559093802161	-0.17227407598587	0.337552959089669	-0.510361622811624	0.609798138093174	0.999964413346905
Cabyr	96.484916225622	0.325346645628143	0.412547540799648	0.788628251176865	0.430329313989494	0.999964413346905
Mtif2	541.558706788966	-0.254455564822314	0.286708645704393	-0.887505726230058	0.37480668463829	0.999964413346905
Blcap	22.9620703487348	0.315186568410182	0.642934596300223	0.490231152941416	0.623970338558935	0.999964413346905
Sgk1	369.143572149548	0.216982021285669	0.334135589538813	0.649383148874254	0.516090753204676	0.999964413346905
Sertad1	14.524046351748	0.380062838710205	0.773603181004488	0.491289136397695	0.623221962332786	0.999964413346905
Bace1	93.7831482477074	-0.133471809318445	0.467486919879123	-0.285509184626934	0.775254068799898	0.999964413346905
Ash2l	3928.4812693423	0.210273772234559	0.291039511591803	0.722492183568113	0.469991929297716	0.999964413346905
Smarcal1	439.738158880479	0.00885833417204633	0.283817218538165	0.0312114050644011	0.975100944420428	0.999964413346905
Dusp14	72.6717859505369	0.239606393428484	0.458897308972645	0.522135102436975	0.601576267594534	0.999964413346905
Npy1r	4.08808937176112	0.46467010097477	1.42058161483431	0.327098489887865	0.743593393944501	0.999964413346905
Cbx5	1548.3334330385	-0.431710934447102	0.348022842666355	-1.24046723812602	0.214802624712285	0.999964413346905
Bclaf3	2429.91205097271	-0.440964490638614	0.315874446714346	-1.39601191304148	0.162710907755537	0.999964413346905
Zbtb3	14.2907356823572	0.654350935720295	0.784471726794126	0.83412940628773	0.404208065983194	0.999964413346905
Abcc8	22.2601680551996	-0.0624438539574302	0.761732691302025	-0.0819760720137865	0.934665741167857	0.999964413346905
Nr6a1	852.81558584469	-0.367704545754626	0.344150049474114	-1.06844251894342	0.285320946078544	0.999964413346905
Fut10	292.188202766078	-0.166881863987444	0.34704881202357	-0.480859920004883	0.630616060216534	0.999964413346905
Tmem200a	103.369414865434	0.875216544817096	0.491170704273429	1.78189891457751	0.0747657175870568	0.999964413346905
Rgs7bp	20.1849024674441	-0.18346883144494	0.79499314598851	-0.230780393982908	0.817485413456459	0.999964413346905
Ak7	65.664290171152	0.671186366534283	0.63449886968813	1.05782121702468	0.290136957958313	0.999964413346905
Pold3	863.310162564917	-0.302416469250716	0.325517803455896	-0.929032040767285	0.352872481688536	0.999964413346905
Cds2	1285.28563905425	0.190028838399745	0.302550297483563	0.628090072891332	0.529944935847777	0.999964413346905
Armc9	330.405893292252	-0.250390726174281	0.315811481298242	-0.792848711975168	0.427865971872343	0.999964413346905
Asb10	7.69204343559226	0.768470560141664	1.25215587174353	0.613717970328748	0.539401711287014	0.999964413346905
Ppp1r3c	4.91256355117408	0.951708663834773	1.58091488218834	0.601998674664505	0.547175019603715	0.999964413346905
Slc22a5	109.151279117796	-0.820475162535259	0.404947227483592	-2.02612860849505	0.0427516071122024	0.999964413346905
1600023N17Rik	3.17448529367839	0.555025945730418	1.60544349867972	0.345715029016506	0.729556888422279	0.999964413346905
Slc7a7	511.19784157573	-0.982342493874593	0.344249863109607	-2.85357410167457	0.00432304444556445	0.77985821558666
Tcf7l2	788.91588720484	0.291598601565683	0.287266409886572	1.01508074571204	0.310067338984431	0.999964413346905
Bcl2l2	9.2051585509193	-0.269584179157104	0.96124093422272	-0.280454326859369	0.779128961786319	0.999964413346905
Anxa4	577.065131462225	0.335784218848251	0.291411771479507	1.15226717556214	0.249211300973261	0.999964413346905
Rgl1	100.122123140671	-0.137414539201619	0.375721013461261	-0.365735570485433	0.71456240089555	0.999964413346905
Psme3	263.792966040503	-0.223248990308919	0.305477477870834	-0.730819803361465	0.46488922581768	0.999964413346905
Tmem19	452.202056151092	0.235084153018227	0.285750939992458	0.82268899281462	0.410684876360724	0.999964413346905
Mrpl42	600.650456203623	-0.0175629010981839	0.307212391786948	-0.0571685959541755	0.954410894030384	0.999964413346905
Herc4	1163.30230459198	-0.427005296389655	0.281557710723404	-1.51658178812633	0.129372306332447	0.999964413346905
Aup1	61.277192797422	0.307319298414933	0.447770095406873	0.6863327890079	0.492503276833892	0.999964413346905
Hadhb	336.987602082899	-0.236135053637932	0.325251724708478	-0.726007076056488	0.467834432676881	0.999964413346905
Agbl5	339.180395010263	0.0633527723283941	0.30841316052683	0.205415268985848	0.837247691707338	0.999964413346905
Pvr	200.296114386522	-0.259880954318209	0.334765115696172	-0.776308349147325	0.437566944539559	0.999964413346905
Zmym2	895.530110098667	-0.3204643052	0.295607014405634	-1.08408897483149	0.278325350737213	0.999964413346905
Nol8	363.419849174185	-0.171648620852455	0.348866193318485	-0.492018499183597	0.622706265969418	0.999964413346905
Anxa6	390.918957688662	0.144538974996423	0.393753832460339	0.367079538231497	0.713559689649149	0.999964413346905
Sh3gl1	436.776915361305	0.312880838783923	0.313697021973348	0.997398179988159	0.318571274420657	0.999964413346905
Cpt1c	160.623062180354	0.327179296155754	0.503244344358921	0.650140035994929	0.515601770217243	0.999964413346905
Map2k7	428.497311761963	0.13044831325447	0.307913376311091	0.423652635092655	0.671819162825808	0.999964413346905
Lrrc73	6.1290300717383	0.276880396428429	1.23087740383486	0.22494555149505	0.822021632277737	0.999964413346905
Zfp936	585.458260076271	-0.100442263609294	0.368456506004147	-0.272602768501971	0.785158583563595	0.999964413346905
Cmip	3183.55849797888	0.368880562357186	0.249703174772235	1.47727622083162	0.13960160946863	0.999964413346905
Dpy30	534.074503279593	0.314191357525287	0.303200790121201	1.03624847877109	0.300086235377921	0.999964413346905
Ect2	487.037436412283	-0.410239407910408	0.281462522832646	-1.45752764446843	0.144970786144571	0.999964413346905
Rpl31	173.960623810333	0.331443585885265	0.445278722557878	0.744350828131438	0.45666425869174	0.999964413346905
Insig2	134.097429668568	-0.479690573252604	0.37509778654549	-1.27884138605662	0.200952916686965	0.999964413346905
4921509O07Rik	6.93940263262477	1.71938284165745	1.43922944854826	1.19465512840346	0.232221800754471	0.999964413346905
Cers3	20.1430636831577	-0.342470697070668	0.697747724793133	-0.490823093937286	0.623551574704575	0.999964413346905
Ldb2	15.0287010109333	0.628721143367483	1.26315872157224	0.497737246024727	0.618669252163609	0.999964413346905
Ncoa7	421.948426053758	-0.0784173534705052	0.362051638693923	-0.216591626966226	0.828526611567052	0.999964413346905
Cmah	81.0187593298123	-0.57194578525285	0.668837847814698	-0.855133702618019	0.392477133542755	0.999964413346905
Vps13d	889.87896043659	-0.039079392149547	0.270067027380724	-0.14470256709441	0.884945712245156	0.999964413346905
Zfp59	771.42530166085	-0.32048100399833	0.346967235803114	-0.923663593931349	0.355661492470438	0.999964413346905
Commd6	181.087813792781	0.0818447334274049	0.336877758579904	0.242950837040766	0.808043482835785	0.999964413346905
Tmem42	5.14271166122336	0.620308563717301	1.32161166630767	0.46935766347336	0.638814004562999	0.999964413346905
Traf7	151.039013207971	0.0290221534987975	0.380989585325203	0.076175713501525	0.939279304354502	0.999964413346905
Mynn	378.437115029251	0.0101792969434978	0.305239853468553	0.0333485186414117	0.973396662975324	0.999964413346905
Rab27b	6.99950827246254	-0.351520130611745	1.34716506785982	-0.260933228598473	0.79414399952711	0.999964413346905
E230029C05Rik	2.6316356150979	2.40653563675295	2.09317871406828	1.14970385499269	0.250265866040631	0.999964413346905
1700045H11Rik	2.23772152814557	1.36410917289954	2.2854927580255	0.596855609412664	0.550603786688797	0.999964413346905
Il6ra	187.094526880032	-0.0574393344443322	0.372857993753518	-0.154051503270983	0.877569126492321	0.999964413346905
Meis2	513.768772631406	0.493422851012371	0.477042426698272	1.03433745804849	0.300978431236701	0.999964413346905
Kcnd1	42.6375510324696	-0.0427136652758177	0.518647900230126	-0.0823558048858686	0.934363779205197	0.999964413346905
Kcnc3	54.7921014877774	-0.0517151240510232	0.540810028484375	-0.0956253052406504	0.923818166619435	0.999964413346905
Tnfrsf18	27.7818818479747	-0.170128979552377	0.604467586340331	-0.281452609530976	0.778363271579839	0.999964413346905
Foxa3	6.23563251172923	0.261957062251934	1.13438947127228	0.230923389969526	0.817374319209495	0.999964413346905
Jpt1	299.318226162442	-0.774968671381954	0.359731436564125	-2.15429788061853	0.0312168189834092	0.999964413346905
Hmgcs2	4.05095772126391	0.543913909642442	1.47941589985959	0.367654497760951	0.713130873175413	0.999964413346905
Ankdd1a	18.3607104446595	0.446300230423739	0.781828812964427	0.570841369649095	0.568107177167516	0.999964413346905
St3gal2	347.416021229631	0.220909812911305	0.360253337507133	0.61320684615984	0.539739578558376	0.999964413346905
Tbca	779.216097399763	-0.348752961829064	0.30483179884127	-1.1440832720036	0.25258910434368	0.999964413346905
Gm11351	3.62126238156139	0.468270874533619	1.73439906180808	0.269990272045843	0.78716773757522	0.999964413346905
Pacsin3	18.7407513038034	0.604675666565985	0.79373938040688	0.761806307576703	0.446175615250925	0.999964413346905
Ush1c	11.744774171034	-0.595869238341008	1.01779234156222	-0.585452664564562	0.558243386018845	0.999964413346905
Hp	3.79551043306335	-0.200873617236149	1.50076940289922	-0.133847089931403	0.893523489801548	0.999964413346905
Slc25a4	126.846826266672	1.10509397953447	0.488395727622708	2.26270197921996	0.0236540667409289	0.999964413346905
Ctnnb1	1344.36941174906	0.0447184600387729	0.295336436491282	0.151415316613306	0.87964810785106	0.999964413346905
Ctsl	300.563195435152	0.176364980075434	0.417516736488992	0.422414156516296	0.672722746682262	0.999964413346905
Ctsd	418.723235115219	0.747193835608089	0.373289368899241	2.00164777746396	0.0453226266484806	0.999964413346905
Sec61g	495.032147932927	0.327510893080536	0.325349118400812	1.00664447683261	0.314105652820969	0.999964413346905
Pik3c2a	334.969613629273	-0.138396803081438	0.342113535194529	-0.404534719746602	0.685819551821735	0.999964413346905
Lpar5	111.561280231886	0.18490239963421	0.441488245092166	0.418816133135343	0.675350513290891	0.999964413346905
Rnf20	248.753723085773	-0.463730684925431	0.316530303569307	-1.46504356674935	0.142909031787377	0.999964413346905
Gm38509	121.267840617121	-1.39990786921828	0.468101961099401	-2.99060458095583	0.00278425771249775	0.775368085157137
Prxl2a	98.3497957278121	-0.354386057474435	0.447085409617127	-0.792658516362506	0.427976805761158	0.999964413346905
4921525O09Rik	5.18167112442485	-0.890813737577463	1.41193062058181	-0.630918916688972	0.528093542405374	0.999964413346905
Rorb	8.00408190032888	0.597449504025215	1.34432865509351	0.44442220416975	0.656737362973739	0.999964413346905
Tbx2	3.34348761127135	1.30996398886059	1.75832334596205	0.74500744807199	0.456267217312927	0.999964413346905
Trpc5	1200.15248202612	0.299157410487818	0.341971293329109	0.874802699301172	0.381681268254091	0.999964413346905
Fam149b	454.396067829701	-0.403992474029007	0.286385974652353	-1.41065732887031	0.158345678737271	0.999964413346905
Pus1	26.1477236083825	0.258103944974321	0.663260399665839	0.389144211088673	0.697169470170952	0.999964413346905
Aldh18a1	953.180980441363	-0.632812137064484	0.282887991988293	-2.2369706561835	0.0252882579547046	0.999964413346905
Gdi2	747.67364957464	0.00175317521040769	0.319365189395628	0.00548956263431661	0.995619984727374	0.999964413346905
Drd3	4.674358020562	-0.0126193714531955	1.34610019987399	-0.00937476382098216	0.99252013024911	0.999964413346905
Dpep1	3.17446395935146	1.62070598831238	1.67554433150008	0.967271326603096	0.333408413749285	0.999964413346905
Pkib	25.7236069080567	0.402675158394079	0.853531221107426	0.471775546618697	0.637087006950261	0.999964413346905
Epha6	44.9056725285644	-0.877503438359752	1.48854542555001	-0.589503970317544	0.555523249553662	0.999964413346905
Inka2	69.9608015995392	0.7897461904366	0.627043621727092	1.25947567772298	0.207858569964745	0.999964413346905
Rhot1	704.994192818711	-0.463394956463458	0.302189905941609	-1.53345610608515	0.125163513790435	0.999964413346905
Ncmap	49.827678105765	-0.22968606221415	0.703006342416076	-0.32671975820982	0.743879854782349	0.999964413346905
Cacfd1	107.409358531118	-0.632082635847194	0.416891427565484	-1.5161804586349	0.129473727879553	0.999964413346905
Jarid2	5380.44210012411	-0.331323366908134	0.336406222139295	-0.984890721702953	0.324677751354862	0.999964413346905
St7l	408.755510291853	-0.418046134609422	0.316592671024593	-1.32045423937482	0.18668340469511	0.999964413346905
Arhgap15	28.7980430023202	0.056988030870024	0.665031089040565	0.0856922808710194	0.931711038529995	0.999964413346905
Mag	1.94211334665858	1.92549682669582	2.29747639796013	0.838092103320591	0.401978977576488	0.999964413346905
Zfp467	15.6458582242681	0.596793007917415	0.876338867452295	0.68100711960023	0.495866985479299	0.999964413346905
Ranbp17	3627.1911938814	-0.651139544529177	0.277514689878279	-2.3463246029058	0.0189595874581911	0.999964413346905
Pecam1	737.511975817373	-0.472500315886213	0.302288541327948	-1.56307716399215	0.118034446161714	0.999964413346905
Aldh1l1	344.699197142854	0.175257151882407	0.325106767130538	0.539075680980942	0.589834635125107	0.999964413346905
Stk32c	10.0071770975244	0.565828075465271	1.05129893635261	0.53821806139019	0.590426512237803	0.999964413346905
Itch	733.361567884137	-0.158619809286779	0.284857470807565	-0.55683921098188	0.577637290855174	0.999964413346905
Slc30a6	274.053780812408	-0.33069727149749	0.314267395818396	-1.05227992435012	0.292671139564294	0.999964413346905
Prmt1	500.991527725664	0.614779007115391	0.33057132553849	1.85974692787989	0.062921339232067	0.999964413346905
Mpl	2.43751854481108	-0.452221909732816	1.99847438340557	-0.22628356584796	0.820980879474257	0.999964413346905
Rhbdl3	11.9961607565661	-1.23107086305128	0.913394499486822	-1.34779754393413	0.177723508094227	0.999964413346905
Lin54	611.816326858692	-0.152703945882975	0.301852020520125	-0.505890090183426	0.612933809468701	0.999964413346905
Rpain	215.334183014222	0.141801198754417	0.334536178576438	0.423874031675221	0.671657683592363	0.999964413346905
Arih2	993.450709676278	0.369309770898791	0.321129916533214	1.15003228252823	0.250130575234296	0.999964413346905
Osbpl3	259.964012463873	0.143051248844655	0.351358016909299	0.407138138195898	0.68390653367282	0.999964413346905
Cmtm7	632.622306146084	0.210271628731835	0.336518369460223	0.62484442994631	0.532073167099996	0.999964413346905
Cbfa2t3	25.8604315907882	0.686022484866073	0.799607995210895	0.857948505986532	0.390920898242489	0.999964413346905
Senp6	1297.69217264753	-0.266900109040126	0.292702890326913	-0.91184651009777	0.361849522767638	0.999964413346905
Thap3	71.2407540084329	0.259773191404954	0.521556463435895	0.498072998067415	0.618432591620254	0.999964413346905
Mtpap	929.620919810472	-0.267736369696786	0.30686183945212	-0.872498092870754	0.382936708121987	0.999964413346905
Peli3	19.4700046865049	0.0277353545939033	0.782373171220714	0.0354502884481949	0.971720685505794	0.999964413346905
Gm5741	7.27754922742629	0.186525820809904	1.17280802319037	0.159042074339243	0.873635725153221	0.999964413346905
Zfp169	221.228120697839	-0.230195515815398	0.308163512661335	-0.746991471597023	0.455068708840873	0.999964413346905
Tmem241	138.32590377881	-0.55217158091065	0.382877937698602	-1.44216087306998	0.149256995660988	0.999964413346905
Tcf20	1072.68830303176	-0.573297222520895	0.299776848497569	-1.91241326804976	0.0558232075101658	0.999964413346905
Cacnb1	137.596707279431	-0.250678319869046	0.401149815946104	-0.624899501144793	0.53203701977218	0.999964413346905
Podn	5.10722255796521	1.15901828528343	1.35751503411852	0.853779336621508	0.393227265683993	0.999964413346905
Acr	1.78383338397833	1.8304846890528	2.17377626354815	0.842075939344825	0.399745448116864	0.999964413346905
Crhr1	2.56838807372024	0.552830502474885	1.85498089040438	0.298024904372125	0.765684155882473	0.999964413346905
Asgr2	3.34071521255315	-1.85466762602996	1.75652263015081	-1.05587459802367	0.291025510887371	0.999964413346905
Tet3	125.622964567974	-0.513305782966846	0.365686030829064	-1.40367894776595	0.160414474141861	0.999964413346905
Arhgap33	9.90724860629636	1.47439267145901	1.0294579364875	1.43220292855249	0.152085753864891	0.999964413346905
Nrap	2.77714561338541	2.52024446385356	2.08090838255493	1.21112706593993	0.225846709650151	0.999964413346905
1700012B07Rik	5.52749036993039	-0.698593769025296	1.46326150072469	-0.477422366869705	0.633061390186195	0.999964413346905
Pianp	39.9225255076654	0.0886932219176568	0.561651305289841	0.157915099782216	0.874523699454374	0.999964413346905
Rae1	603.088383254276	0.163799506091055	0.308550648391961	0.530867483003879	0.595510612396142	0.999964413346905
4931406C07Rik	55.3614221045611	0.274798005830271	0.448823226732186	0.612263335458447	0.540363543501193	0.999964413346905
Cnep1r1	602.531576938128	-0.0553293071983233	0.301473026450332	-0.183529876121235	0.854382279117046	0.999964413346905
Snx16	379.333150298016	-0.153617184346895	0.360007296175093	-0.426705752852803	0.669593659863313	0.999964413346905
Spata17	21.7677055045876	-0.330789734391286	0.798956064053259	-0.414027440649396	0.678854010639268	0.999964413346905
Tbc1d30	19.8566798031572	-0.00406692496420817	0.831712766611094	-0.00488981909076533	0.996098504390041	0.999964413346905
Asnsd1	71.0838441169727	-0.115025415115831	0.435860123455437	-0.263904424667083	0.791853566091116	0.999964413346905
Kptn	36.9750716286949	0.80138130401474	0.606508148030501	1.32130344269413	0.186400206538699	0.999964413346905
F9	2.23787376923389	0.0262076954956807	1.79214119114759	0.0146236778804792	0.988332409054682	0.999964413346905
Ankra2	95.5347235349778	-0.361458217994504	0.383273072313804	-0.943082736839286	0.345638585025986	0.999964413346905
Capzb	258.703270179654	0.667424256686963	0.388271860667756	1.71896118235073	0.0856214403424932	0.999964413346905
Nf2	1759.25951350189	-0.290873106543057	0.298243610109183	-0.975286969053827	0.329417932477284	0.999964413346905
Pex3	211.029759868164	0.133137723332137	0.380407414108272	0.349987193715008	0.726348308539947	0.999964413346905
Trim24	1987.25489501372	-0.112517742608396	0.31036604189056	-0.362532388926982	0.716954224410121	0.999964413346905
Kmt5a	428.457040371598	0.187082659716994	0.30732387123635	0.608747569670944	0.542691770969265	0.999964413346905
Cep57	618.649308656819	-0.0313298941425167	0.306391514684059	-0.102254444529324	0.918554713700462	0.999964413346905
Tsc2	281.041881440969	-0.115017406612805	0.310323261743727	-0.370637399099619	0.710907622502498	0.999964413346905
Mapk7	62.7581731166783	0.410248703303613	0.491391822441143	0.834870839456738	0.40379043491078	0.999964413346905
Egflam	17.8044613777496	0.462358139404402	0.919402563312906	0.502889765434605	0.615041777152883	0.999964413346905
Txk	2.44111213937988	0.753370239973815	2.10724692665791	0.35751398207929	0.720707060742104	0.999964413346905
Adamts13	1.77867018600932	3.90116189816214	2.66835354769252	1.46201087241071	0.1437382305164	0.999964413346905
Zfp862-ps	102.155953024744	-0.696845319377855	0.382052209504966	-1.82395311960314	0.0681591599540975	0.999964413346905
D6Ertd474e	2.76255472353272	-0.617500043715654	2.15916360529329	-0.28599039100225	0.774885481201074	0.999964413346905
Dnajb6	1459.18334945783	-0.268848885734356	0.304135729700949	-0.883976657391457	0.376708813775227	0.999964413346905
Slc26a10	3.45545714383946	2.83241328797564	2.05109794764283	1.38092541666804	0.167301894112225	0.999964413346905
Hspa14	876.863114830247	-0.100740463051925	0.276843623554765	-0.363889410774153	0.715940592347245	0.999964413346905
Fkbp11	25.7804517599997	-0.438668353488985	0.67001809067291	-0.654711207944286	0.512653707739713	0.999964413346905
Nubp2	139.595712560402	0.722699537138828	0.386133783895356	1.87162990466196	0.0612578231847018	0.999964413346905
Ndrg3	264.792308171844	-0.232528377826127	0.309592311056239	-0.751079305015062	0.452604929623485	0.999964413346905
Fgfr1	960.952195291218	0.501384738125744	0.292437990249281	1.71449932923678	0.0864370601564113	0.999964413346905
Lct	29.2284967460966	-0.154632408924519	0.596802064940984	-0.259101665373444	0.795556799885021	0.999964413346905
Fmo5	5.2095629578404	-0.858880587854362	1.26080348029715	-0.681216859943895	0.495734281333598	0.999964413346905
Fbxw7	1412.54696246114	-0.339949845029725	0.312565769284812	-1.08761060370613	0.276767047612751	0.999964413346905
Septin7	1191.90786701648	-0.480088252136715	0.348165073907043	-1.37890985660697	0.167922548782133	0.999964413346905
Gm9926	2.11529788189255	1.26318217401334	2.16836063528515	0.582551699868514	0.560195128351113	0.999964413346905
Brd2	1190.19247859807	0.499864268475311	0.363445673571926	1.37534796758665	0.16902359202043	0.999964413346905
Frk	19.9208141193368	-0.296732294018573	0.715501901584336	-0.414719085108675	0.678347559391053	0.999964413346905
Tmpo	1808.48138717092	-0.168704962566578	0.278499203043013	-0.605764615206179	0.544671069833304	0.999964413346905
Triml2	1849.52405933407	0.0151624408975259	0.283197960310953	0.0535400780460333	0.957301598762298	0.999964413346905
Abr	1446.54658949177	0.147966396619706	0.277248399804008	0.533696124934558	0.593551790611256	0.999964413346905
Gins4	543.925293313471	0.166679409740433	0.307124209481773	0.542710097721311	0.587329420672571	0.999964413346905
Med27	927.761778178518	0.192928245330881	0.284060193127027	0.679180856729921	0.497023275229435	0.999964413346905
1700012C14Rik	1.51726722616729	1.63866575703623	2.42123537346048	0.676789119718756	0.498539762389541	0.999964413346905
2510003B16Rik	107.789467357987	-0.657392451292168	0.42520799448591	-1.54604913317064	0.122092702178605	0.999964413346905
4930586N03Rik	3.46168144828548	0.872382437820503	1.67801037743363	0.519890967036053	0.603139571591312	0.999964413346905
Lin7a	6.32129698200814	-1.22791434194579	1.59088066079685	-0.771845665237229	0.440205841645138	0.999964413346905
Gxylt1	280.777415764232	-0.258490835429665	0.309718113100827	-0.834600317177817	0.403942783517551	0.999964413346905
Zdbf2	1573.14770569835	-0.407747015664563	0.325667318975359	-1.25203541131315	0.210556960885923	0.999964413346905
Magoh	115.334182605759	0.893113371648428	0.410250135497033	2.17699713996776	0.0294807808333723	0.999964413346905
Tmem175	90.4458056720378	-0.632328111760238	0.407813489774556	-1.55053260280771	0.121013734499985	0.999964413346905
Alkbh4	79.5384129510952	0.634997383240658	0.435118773627088	1.45936563009546	0.144464500516649	0.999964413346905
Stra8	11.4752925255924	3.09860006914182	1.32163998556575	2.34451144258882	0.0190520259108492	0.999964413346905
Adad1	3.16989498326015	0.00499879968537699	1.68755913203609	0.00296214786817325	0.997636551405446	0.999964413346905
Golt1a	3.74905084751534	-0.843854388447603	1.75650239375081	-0.480417442896647	0.630930593720178	0.999964413346905
Myl4	5.87819258706136	-0.964713816578241	1.19337955548461	-0.808388087548967	0.418867207405425	0.999964413346905
E030030I06Rik	58.5840497401347	-0.153243271701846	0.584592353483838	-0.262136975943327	0.793215840537029	0.999964413346905
Srrm1	1082.80882444494	-0.138853869459597	0.274066060892148	-0.506643796052659	0.61240477281456	0.999964413346905
Lrrc56	22.6041982471071	-0.393478732574327	0.697007778503153	-0.56452559743212	0.572396484605279	0.999964413346905
Klhdc3	119.928123610816	0.151230308857434	0.444310021520222	0.340371140718354	0.733577049022692	0.999964413346905
Slc38a4	341.124459223519	-0.417090032226983	1.44374398532589	-0.288894732353005	0.772661934916421	0.999964413346905
Dars2	185.968380506888	-0.223612513187808	0.33436063790151	-0.668776428323706	0.503638105270325	0.999964413346905
Tmem218	70.713331733224	-0.046829407362179	0.472063571643666	-0.0992014850862669	0.92097829574838	0.999964413346905
Parp11	41.7795702384397	-0.403474028819874	0.51441145902947	-0.784341059550073	0.432840012950248	0.999964413346905
Zfp773	10.785394507549	0.251808163821865	0.889844608147297	0.282979928760981	0.777192222954969	0.999964413346905
G3bp1	2358.61420117669	-0.370207696366211	0.2853519740579	-1.29737212293157	0.194503179526473	0.999964413346905
Stx3	610.935704753615	-0.144782123758955	0.316721622572135	-0.457127374453193	0.647579495414503	0.999964413346905
Extl3	355.524349400033	0.0442362229777432	0.284486684674337	0.155494880290732	0.876431189789431	0.999964413346905
Dhx16	9.98102569373241	1.77268565058337	1.03163978653698	1.71831842249313	0.0857385509063	0.999964413346905
Tbc1d7	50.6259416849236	0.441941646135955	0.484000625853606	0.913101393942468	0.361189217289852	0.999964413346905
Map3k4	606.739481657662	-0.0505643875457651	0.301383200707141	-0.167774406228101	0.866760757938475	0.999964413346905
Svop	169.59601655005	0.630885102046387	0.462863981045212	1.36300323179557	0.172881492082454	0.999964413346905
Slc27a1	118.892633532944	0.692585892448819	0.466690493517055	1.48403685541006	0.137799143365843	0.999964413346905
Aqr	1048.86772176777	-0.0736808929361381	0.278030352281623	-0.265010249174181	0.791001566323206	0.999964413346905
Colgalt1	343.128346108733	0.369044633214176	0.328361424465775	1.12389764971507	0.261056448511257	0.999964413346905
Acap1	37.669372184389	0.00996082962351763	0.55417076294853	0.0179742965336531	0.985659358493259	0.999964413346905
Zfp687	76.8039900495756	0.175619193433984	0.528632526317363	0.332214127377686	0.73972757689155	0.999964413346905
Zmym5	279.406521093577	-0.282981504343948	0.323293657759303	-0.87530793615083	0.381406377140448	0.999964413346905
Zbbx	191.981050657903	-0.0906925044370489	1.012952752697	-0.0895328081152639	0.928658481167217	0.999964413346905
Tfdp1	3510.04352734162	-0.214016059624083	0.286277682774381	-0.747582059313897	0.454712289465796	0.999964413346905
Cct2	820.853209491295	0.212563498643944	0.31201044154742	0.68127046514768	0.495700367997498	0.999964413346905
Ccng2	64.7627287965176	0.618282671140141	0.550373855203217	1.12338670395571	0.261273294249685	0.999964413346905
Ccnf	1207.28419607873	0.147186002073577	0.300416151425362	0.489940375626391	0.624176091133029	0.999964413346905
Kcnc1	8.53909551412443	0.950685585516243	1.24175381426815	0.765599086221889	0.443914888359	0.999964413346905
4933433G15Rik	61.7382210661903	0.390482304895367	0.490882530313914	0.795469956214693	0.426340180629476	0.999964413346905
Mitf	1150.28026899022	-0.40418428192049	0.379361303830289	-1.06543360600981	0.286679755847764	0.999964413346905
Pkd1	228.3864593593	-0.140687650615168	0.322465083308796	-0.436288013485304	0.66262777744743	0.999964413346905
Mmp20	2.22480385229368	0.934868211363611	1.91396795165942	0.488445070646598	0.625234624148802	0.999964413346905
Tcl1b2	6.1253968941681	-0.571455658533791	1.15148330219361	-0.496277850877342	0.61969839102556	0.999964413346905
Nfatc1	14.6877316053843	1.30306975019372	0.948095243341808	1.37440806643087	0.169315033321103	0.999964413346905
Tnk2	682.13323497456	-0.603418440889021	0.336998974453632	-1.79056462075984	0.0733631886989019	0.999964413346905
Pdlim5	1385.03177833586	-0.195199368452426	0.325211191873261	-0.600223403530645	0.548357358373944	0.999964413346905
Ints13	692.651238176088	-0.368647081821555	0.366371918013293	-1.00620998416199	0.314314570404773	0.999964413346905
Aak1	758.411917968482	-0.468018994080843	0.293557353689962	-1.59430172059371	0.110868472508299	0.999964413346905
Cryz	44.1620344135063	0.277046637820235	0.485124000671771	0.571084171132735	0.567942587819329	0.999964413346905
Hus1	424.993060710664	-0.317196869528375	0.281199733865476	-1.12801269463548	0.259314557934488	0.999964413346905
Slc6a17	2.1272866986435	1.22936216906885	2.33420369500561	0.52667304558692	0.598420656817069	0.999964413346905
Wbp1	49.5481279394014	0.654704786670201	0.587266499767223	1.11483421398923	0.264921471909467	0.999964413346905
Cdk2	250.643441916391	-0.328018735134915	0.339620983267031	-0.965837658143184	0.334125421494852	0.999964413346905
Mylpf	174.224513908503	0.828568525200411	0.361007518446065	2.29515587034568	0.0217241931764448	0.999964413346905
A330093E20Rik	43.4227935017325	0.812997679279128	0.680455549106624	1.19478440633855	0.232171274372828	0.999964413346905
Nup88	717.821658164253	-0.0930060904566054	0.275101635537278	-0.338079016778519	0.735303642707065	0.999964413346905
Ggps1	179.40947391762	0.0342157319495575	0.342045597663177	0.100032662847632	0.920318394287145	0.999964413346905
Mkrn2os	2.8714935693349	-0.120453286650991	1.86011371840335	-0.0647558724282642	0.948368376366582	0.999964413346905
Usp17le	1.92285565050592	-1.0413111759589	2.20595153636073	-0.472046261576898	0.636893768456142	0.999964413346905
Tmem250-ps	97.4121608591714	0.82803185479526	0.467024066759526	1.77299611247148	0.0762293510499938	0.999964413346905
Ate1	1421.96679086826	-0.538648674260943	0.314927672433505	-1.7103885158732	0.0871940532278042	0.999964413346905
Papss1	180.354632749248	0.0447933335771634	0.332460013466522	0.134732995737167	0.892822984216732	0.999964413346905
Pi4kb	285.092380171173	-0.307844206183394	0.293346556242001	-1.04942157878762	0.29398413092386	0.999964413346905
Gid8	249.572270246338	0.119310499267915	0.34497907263257	0.345848512947305	0.72945656419317	0.999964413346905
Tll2	7.72514000317027	-0.225888007014774	1.34254648969717	-0.16825339662221	0.866383935215625	0.999964413346905
Cacna1c	113.404039269442	0.145919166901204	0.47998283393831	0.304009136543325	0.761120930447512	0.999964413346905
Zdhhc23	74.7462127872789	-1.44820746895195	0.493157088517235	-2.93660479119593	0.00331826688077905	0.775368085157137
Vdr	6.72453478721518	0.121262418185547	1.17469940921098	0.103228466137559	0.917781647880748	0.999964413346905
Vcp	1040.43619103955	-0.101002376586329	0.276462500048367	-0.365338433128032	0.714858792687653	0.999964413346905
Hsd3b7	4.83535615200347	-0.0748975680783237	1.41667582242416	-0.0528685299013306	0.957836658815878	0.999964413346905
Ppp1r11	2.96256626384795	1.94486969102613	1.76458781962599	1.10216656229575	0.270389265967338	0.999964413346905
Brk1	536.196287500737	-0.224152191293473	0.316272670575503	-0.708730826743888	0.478491531123852	0.999964413346905
C9orf72	101.575226322672	-0.117434593544377	0.386862886537665	-0.303556111560325	0.761466092482128	0.999964413346905
Zfp202	1278.04302418744	-0.0231188516338445	0.334197951052369	-0.0691771196114297	0.944848635374309	0.999964413346905
Ube2w	647.415289382797	-0.370981770033351	0.320019151882564	-1.1592486507479	0.24635484584199	0.999964413346905
Kif20a	157.729359294454	0.326437131762799	0.358685885246435	0.910091936119873	0.362774026900877	0.999964413346905
Gm45871	219.610546518158	0.454634652915833	0.349037350383551	1.30253868938737	0.192732301072626	0.999964413346905
Dph3	101.982456505132	0.666479121363288	0.427045628772826	1.56067426162049	0.118600627113411	0.999964413346905
Ankrd31	90.0446698542955	-1.10219403514298	0.45095639220776	-2.44412553893945	0.014520372926739	0.936599051133835
Mir323	3.22124005358662	4.78309900350307	2.23630753765304	2.138837759552	0.0324488102140434	0.999964413346905
Gm4961	6.50989086486175	-1.07530518160848	1.16670765580934	-0.92165777455411	0.35670711235188	0.999964413346905
Stard8	50.2016960530262	-0.439952688631704	0.651716440872488	-0.675067653721786	0.499632783190332	0.999964413346905
Tjp2	2672.50383228682	-0.0125023338091351	0.265789260908126	-0.0470385212947213	0.962482525940307	0.999964413346905
Fchsd2	586.015921616022	-0.0242849973578687	0.321989436880084	-0.0754217206414537	0.939879177854476	0.999964413346905
Mphosph6	444.265940678625	0.997798927125047	0.362987990757266	2.74884831601023	0.00598050549027735	0.814462272155753
Hcrtr2	77.055225988223	-0.0607663723403021	0.511139318971089	-0.118884167358957	0.905367125413916	0.999964413346905
Gabra4	7.65980321636121	-1.0999380848577	1.12433782337662	-0.978298570045752	0.327926676949765	0.999964413346905
Fubp1	1790.31695086538	-0.269075905203316	0.292254397178893	-0.920690698927659	0.357211933575479	0.999964413346905
Bdnf	35.4487958059463	1.02431210120714	0.641779689908943	1.59604941900307	0.110477760279483	0.999964413346905
Hnrnpab	372.480432282317	0.48763129755306	0.35922575888754	1.35745081049636	0.17463801294102	0.999964413346905
Rad1	374.749347275222	0.147277704976785	0.281851939779786	0.522535715354147	0.601297386036064	0.999964413346905
Sox17	1.25639811548944	0.328240702145406	2.54570891488763	0.128938819448607	0.897406059557115	0.999964413346905
Ovol3	16.2984324552173	1.56184898597461	0.808355851496275	1.93213048817994	0.0533434021108853	0.999964413346905
Obsl1	39.8784456599055	0.573194762118288	0.648543051151871	0.883819140611008	0.376793852173113	0.999964413346905
Bmf	33.9410124565391	0.295576728024337	0.654177013580698	0.451829889904677	0.651391535115283	0.999964413346905
Mcts1	16.8386655282108	-0.258435541103289	0.794433760029034	-0.32530785334934	0.744948087727167	0.999964413346905
Ccpg1	196.804362821758	-0.217538386782792	0.334711826839098	-0.649927398255235	0.515739119431906	0.999964413346905
Dnajb2	62.7389345771705	0.0424526669476417	0.459955917781698	0.0922972513374431	0.92646187216493	0.999964413346905
Nthl1	23.6716458000954	0.306208734209336	0.697668438377884	0.438902947826173	0.660731860681195	0.999964413346905
Kcnip4	200.703795836773	-0.745605687559926	0.473930216699317	-1.5732393953538	0.115663396455681	0.999964413346905
Pkm	3761.90941723605	-0.0737515388271754	0.285613468043597	-0.258221502411496	0.796235963989644	0.999964413346905
Apbb1	33.8826113969528	1.06083708493304	0.673733999485156	1.57456367905389	0.115357192096524	0.999964413346905
Mphosph9	603.998109955082	-0.324982777745472	0.319433581233016	-1.01737198853995	0.30897650226982	0.999964413346905
Immt	1004.24548362122	-0.431966872643428	0.325399073857628	-1.32749877718591	0.184343744168165	0.999964413346905
Prlr	119.267439011906	0.637437806698162	1.08958440779704	0.585028385260172	0.558528630711194	0.999964413346905
Enpp1	8.16792554958202	0.637178116433023	1.13666425563995	0.560568446901927	0.575091766582008	0.999964413346905
Pmepa1	320.529311174646	0.161730393125424	0.417914580829691	0.386993899098565	0.698760724563363	0.999964413346905
Mtrr	826.272330794751	-0.0595378919605847	0.26850325991136	-0.221739922190292	0.824516350219778	0.999964413346905
Csf3r	5.70481285780049	0.517861042361434	1.26639434646199	0.408925579783435	0.682594276280867	0.999964413346905
Sumo3	327.583760564108	0.863824115911722	0.338526899555266	2.55171484761346	0.0107194210646338	0.896182107798823
Hipk1	437.652895458078	-0.0476147793537736	0.28261872023928	-0.16847708925106	0.866207966164319	0.999964413346905
Brd8	1103.05889169072	-0.282133136041154	0.287074779952739	-0.982786213709198	0.325712668410267	0.999964413346905
Tmem63c	51.002439826838	-1.14880926250839	0.600177143512916	-1.91411698183683	0.0556052101446519	0.999964413346905
Apool	5.54869509549876	-0.23128863082327	1.18308105451486	-0.19549685961129	0.84500399591923	0.999964413346905
Ppt2	17.3747954095189	0.527369426711512	0.852512259522196	0.61860626732463	0.53617577209041	0.999964413346905
Pbx3	358.345017088596	-0.61179463010173	0.313306961718688	-1.95270040201356	0.0508551060397295	0.999964413346905
Plpp2	28.1649219428949	0.459232475449978	0.61146568516471	0.75103556355133	0.452631253108092	0.999964413346905
Kmt2b	141.641906215482	0.226901672940516	0.44034820624744	0.515277840857186	0.60635888125907	0.999964413346905
Kctd9	278.577636275296	-0.539281044083944	0.3865831968749	-1.39499349284562	0.163017801834796	0.999964413346905
Dusp28	14.3988174711646	0.947061608136855	0.848537884726564	1.11610998776093	0.264375057426926	0.999964413346905
Lax1	34.6334131230739	0.414441014677085	0.562945770446692	0.736200601255482	0.461608626409078	0.999964413346905
Ikzf5	70.7410014057341	0.420557477129444	0.413763912369929	1.01641893977801	0.309429930284996	0.999964413346905
Actn1	1995.37973426839	0.221232298978133	0.276543800435564	0.799990087030285	0.423716540596746	0.999964413346905
Rps19bp1	96.3098061350517	0.695478754138772	0.400530832645232	1.73639255071978	0.0824944485253669	0.999964413346905
Slc16a13	8.01238037258695	-0.362380628503427	1.13101266097952	-0.320403688663914	0.748662329673381	0.999964413346905
Zranb1	682.388482016173	-0.383487461137671	0.311739544013937	-1.23015340370334	0.218639665057752	0.999964413346905
Tom1l2	391.813033297875	-0.594865550991995	0.291092919697212	-2.04355898319602	0.04099713482027	0.999964413346905
Pex10	96.0804559304129	0.412023401029034	0.407551615120084	1.01097231796673	0.312029679105321	0.999964413346905
Rad52	165.674106934696	0.146550520624865	0.346602394566471	0.422820277419518	0.672426392028376	0.999964413346905
Traf3	310.031673856197	-0.323097666319004	0.308741572559288	-1.04649873886666	0.295330826882295	0.999964413346905
Hsp90b1	543.218178337946	0.15469226837734	0.314522032339734	0.491832852619518	0.62283750992975	0.999964413346905
Nrg1	167.057822651748	0.124751811155621	0.471390464670545	0.264646446004821	0.791281836650839	0.999964413346905
Ralbp1	710.172425358895	-0.104178396713934	0.293343692904839	-0.35514108274259	0.722483900454102	0.999964413346905
Arhgef2	530.384972230419	0.751834477847428	0.425776199862721	1.7657973322366	0.0774298562492018	0.999964413346905
Fip1l1	1472.46824378182	-0.502097171642092	0.347426831582385	-1.44518824109021	0.148405018407379	0.999964413346905
Tada2b	85.4812636812547	0.375228997842179	0.412735042568594	0.909128034069991	0.363282546195836	0.999964413346905
Wbp2	326.230968000329	0.284122109859927	0.35046184370888	0.810707684617273	0.417533559233792	0.999964413346905
Matn3	18.4825474117602	0.167922060997016	0.811609324217862	0.20690011312874	0.836087868164773	0.999964413346905
Gpr158	30.095188068073	0.483600042988345	0.810586277179032	0.596605267820902	0.550770953367338	0.999964413346905
Apaf1	880.633386783868	-0.0763760961593306	0.346101877392145	-0.22067518597362	0.825345353883878	0.999964413346905
Grb7	81.9665759651378	-0.269075709648349	0.496167936702152	-0.542307734427173	0.587606528327839	0.999964413346905
Mon1b	152.289374286333	0.512806169519482	0.36078206464208	1.42137378704848	0.155208122797059	0.999964413346905
Dipk2b	3.95934328912861	-1.03592455145395	1.67425847930762	-0.618736332685232	0.536090070733721	0.999964413346905
Enox2	1116.70208980424	-0.624091698793773	0.376049188460174	-1.65960123820309	0.0969946990898126	0.999964413346905
Kcnma1	138.0633582748	-0.756012707569167	0.455555722614043	-1.65953948121003	0.0970071317758514	0.999964413346905
Haghl	11.759045114627	-0.0105839887006212	0.933849466754302	-0.0113337203451077	0.990957193116868	0.999964413346905
Orc6	521.251681202425	-0.144976264577482	0.349388542792429	-0.414942812431066	0.678183767889472	0.999964413346905
Camsap1	707.106526637467	-0.307531528241117	0.26591931993989	-1.15648433634169	0.247483102879505	0.999964413346905
Dst	8112.65169850076	0.225469583380758	0.277748146207406	0.811777095399191	0.416919547137923	0.999964413346905
Usp29	31.3123880377149	0.148913801297583	0.598375368053519	0.248863521541655	0.803466353280816	0.999964413346905
Slc30a4	12.5170348291326	0.116629400784725	0.828970200331525	0.140691909960191	0.888113336440156	0.999964413346905
Slc2a12	4.04231810533393	2.46495075881123	1.69405542001428	1.45505910237013	0.14565290011023	0.999964413346905
Cdk10	88.7671805370609	0.290410167573952	0.427484246731276	0.679347063183146	0.49691798300306	0.999964413346905
Hnrnpr	791.149686434829	-0.341450516895676	0.368866347764272	-0.925675434924424	0.354614677715058	0.999964413346905
Wdr37	797.794534547076	-0.47793550773088	0.307208847492284	-1.5557348417281	0.119771157865499	0.999964413346905
Tfpt	106.516603823356	0.339616637816971	0.406530381927252	0.835402845432952	0.403490928268937	0.999964413346905
Polg	244.59880222643	-0.00366500724158832	0.345666956418955	-0.010602712158423	0.991540418167302	0.999964413346905
Cyba	199.08360718456	1.0061028756299	0.588942034413458	1.70832241008558	0.0875765353038776	0.999964413346905
Slc26a2	173.182583693587	0.170197095774341	0.381229914994106	0.44644213132375	0.655277905094119	0.999964413346905
Dsg2	489.176556714624	0.186950228580286	0.313195365256432	0.59691250037247	0.550565800987408	0.999964413346905
Htr7	5.96199504478168	0.391381043459833	1.4899165813046	0.2626865479389	0.792792185956499	0.999964413346905
Vldlr	152.426928356485	-0.35802241130274	0.417346418447527	-0.857854279987678	0.390972932764704	0.999964413346905
Smarca2	64.6937915294357	0.370400224751254	0.45417325172371	0.815548303088051	0.414758527326801	0.999964413346905
Ptprk	3796.79525691433	-0.155354571600252	0.304425568324185	-0.510320379643059	0.609827027360897	0.999964413346905
Cpne9	51.2194249566014	0.655959077012403	0.495134836630227	1.32480897825067	0.185234516207753	0.999964413346905
Gnas	118.762488972592	-0.203275214338108	0.383784904981053	-0.529659222392147	0.59634822531696	0.999964413346905
Rpusd4	201.804747572022	0.188530023583738	0.345269911400629	0.546036643676663	0.585040748860488	0.999964413346905
Ppp6r2	144.635211288454	-0.1424695942645	0.400464148529542	-0.355761170600744	0.722019430414279	0.999964413346905
Irak2	183.464292322426	0.531475799046884	0.398534378104593	1.33357579231822	0.182342920874101	0.999964413346905
Msrb2	417.186850983952	0.184471332465141	0.417472592654455	0.441876510484676	0.658578569236813	0.999964413346905
Knl1	548.028157433209	-0.486239164572	0.319673211528013	-1.52105070752665	0.12824711288747	0.999964413346905
6030458C11Rik	697.059347347915	-0.552471287576867	0.322607040636527	-1.712520862802	0.0868007232362811	0.999964413346905
Smim10l1	42.3766400698548	0.573438488801196	0.546284010826818	1.04970761991236	0.293852559307187	0.999964413346905
Rerg	266.000025389303	-0.889881510002545	0.48758430097904	-1.82508236671221	0.0679886007135904	0.999964413346905
Rit1	77.4576271045909	0.432517704558948	0.412214137220189	1.04925490298726	0.294060815752384	0.999964413346905
Pcgf2	224.719376792023	-0.499394774368391	0.415299733593442	-1.20249240240851	0.229172807975791	0.999964413346905
Pum2	138.03442773491	-0.445018319109259	0.379061712849951	-1.17399965236113	0.240395164870981	0.999964413346905
Pcdh11x	5.77780773559672	-0.270349801773857	1.41632529770155	-0.190881150123202	0.848618708656518	0.999964413346905
Gm8439	1.9418905715224	0.268498662487097	2.07097473665859	0.12964844898123	0.896844569956313	0.999964413346905
Gm7616	1.4736620746706	-0.571656636521549	2.39374249914522	-0.238812920239199	0.811250651169376	0.999964413346905
Scoc	164.027467766246	0.19999770965129	0.367153559680563	0.544724964195623	0.585942692584612	0.999964413346905
Ptger4	12.4998665103218	0.837665129269396	0.845828724474768	0.990348406279957	0.322003854124834	0.999964413346905
Ptpn21	308.031946444754	0.120211992214786	0.309324313213605	0.388627686475371	0.697551582812685	0.999964413346905
Snrpa	80.8553409422778	1.03464314399654	0.562538319240615	1.83924029458692	0.0658798504047924	0.999964413346905
Hspbp1	358.314555044156	0.175992699986303	0.287325313972344	0.612520691453043	0.540193312392632	0.999964413346905
Lrrn4cl	7.36047354730394	0.777096071070488	1.18400819533153	0.656326598189546	0.511614007298231	0.999964413346905
Ptprc	5.09197093010099	0.510697450102019	1.48681675020455	0.343483788457292	0.731234534763379	0.999964413346905
Bdkrb1	2.53005781813329	0.816028701082173	1.8662911888584	0.437246184279171	0.661932819100811	0.999964413346905
Opn1sw	41.270183843163	0.0423884826212582	0.529106536266105	0.08011332258413	0.936147126916738	0.999964413346905
Bckdha	259.198761674218	0.494643137256245	0.342414500363028	1.44457415422485	0.14857753686293	0.999964413346905
Bcat1	3877.28598378455	-0.13210183741203	0.325746169406105	-0.40553611928231	0.685083474181107	0.999964413346905
Mmp23	20.0927808770508	1.17653604460915	0.760923542853847	1.5461948255623	0.12205752281837	0.999964413346905
Fhod3	1822.57985330215	-0.351757633638406	0.289330877197618	-1.21576251053962	0.224075403769972	0.999964413346905
Abi1	1173.11826800618	-0.213465977223932	0.302808214855067	-0.704954379543843	0.48083862705668	0.999964413346905
Slc25a32	139.904915775309	0.12688806575559	0.375488872478154	0.33792763263037	0.735417723414343	0.999964413346905
Mbnl3	8.68757153537386	-0.236744769554736	1.03552791188729	-0.228622296740663	0.819162493206022	0.999964413346905
Mcoln3	2.60182069526662	-0.219535429129846	2.01398164870445	-0.109005675037341	0.913197989131532	0.999964413346905
Zfp809	798.993139001397	-0.106468787580319	0.312653115888552	-0.340533268884073	0.733454973247096	0.999964413346905
4933406I18Rik	8.51051929409944	-0.240706737994212	1.15013995129916	-0.209284737672419	0.834225965542992	0.999964413346905
Tmem108	241.377139333801	-0.650735687224941	0.355622864292308	-1.82984771949326	0.0672727129009328	0.999964413346905
Zfp87	34.9100333568969	0.414644733962603	0.599001396545701	0.692226656488218	0.488795001052046	0.999964413346905
Dlg1	1304.59302274299	-0.415217631992192	0.310927105831168	-1.33541792981424	0.181739599700787	0.999964413346905
Tmem38a	86.2457481237113	0.563217985630177	0.41733425849594	1.34956087156611	0.177156882389129	0.999964413346905
Ubxn4	246.644407944585	-0.293455215822995	0.328379660493831	-0.893646139294026	0.371511251572548	0.999964413346905
Dsg1c	2.24770634744019	-1.47533576623324	2.15127817194523	-0.685794977829021	0.492842403724134	0.999964413346905
Rnf181	63.9300972451975	-0.227158427542247	0.448519233571818	-0.506463069004318	0.612531609247807	0.999964413346905
Ccdc59	311.399582600332	0.375494799476119	0.325219406824777	1.15458915303424	0.24825871066269	0.999964413346905
Speer5-ps1	1.56554886146775	-0.515371802410569	2.39209519727088	-0.215447864699763	0.829418155460334	0.999964413346905
Aldh9a1	224.227864924477	0.0376162839238512	0.338448263423164	0.111143379916887	0.911502649614564	0.999964413346905
Atxn7l2	59.0966140275847	0.230284356371223	0.441293679977743	0.521839235002952	0.601782269380507	0.999964413346905
Atp9a	233.204191410212	0.0823890910665661	0.396736927647572	0.207666807209219	0.835489136648788	0.999964413346905
E130008D07Rik	7.58874288910914	0.449352419046197	1.1069951649057	0.405920850688155	0.684800757213113	0.999964413346905
AI197445	1.93370879204162	-0.300938870059309	2.03786090722752	-0.147673901095012	0.882600129684228	0.999964413346905
Acsm2	2.05878928530442	0.124380515310105	2.18436637133178	0.0569412333674922	0.954592008100589	0.999964413346905
Mep1b	75.343051870688	-1.02652645616356	0.623055180518571	-1.64756908899976	0.0994411278938264	0.999964413346905
Smurf2	566.278532731852	-0.432431513970603	0.274164005400177	-1.57727311190765	0.114732696474334	0.999964413346905
Dzip3	632.847755518453	-0.677815495988228	0.419751279832395	-1.6148026904382	0.106353430345825	0.999964413346905
Bin3	19.5698102499453	-0.0984927494641259	0.714885464453398	-0.137774167137995	0.890418901268494	0.999964413346905
Aggf1	426.778742829599	0.149261722981995	0.314499154231538	0.474601349395386	0.635071144279063	0.999964413346905
0610030E20Rik	83.7393786035774	-0.0169151952303481	0.429013829264545	-0.0394280885055517	0.968549085926902	0.999964413346905
Slc11a1	18.768637157945	0.147950360162808	0.746432840112046	0.198209875305861	0.842880861392552	0.999964413346905
D230017M19Rik	288.064066880262	0.135256450669505	0.381893005175582	0.354173679110248	0.723208727812008	0.999964413346905
Adcy10	57.2103891978678	0.290352058433292	0.522952384838162	0.55521700799423	0.578746236879626	0.999964413346905
Elovl4	35.6535091079032	-0.0146819372381134	0.537408134818646	-0.0273199013689437	0.978204583795049	0.999964413346905
Pcsk2os1	1.99216815167478	2.74035347299516	2.36424307645058	1.15908279495069	0.246422438189935	0.999964413346905
Vash2	29.0717095104663	-0.438601714053269	0.567381828446851	-0.773027425382825	0.439506149972404	0.999964413346905
Cahm	10.5662694770051	0.561073562252577	1.01360553598765	0.553542322266293	0.579892108608294	0.999964413346905
Gm11532	12.551247714305	1.09998974757443	1.01725304629565	1.08133345147509	0.279548812445931	0.999964413346905
Apobec3	29.182198206897	0.233187227690361	0.604684641895667	0.385634447336594	0.699767417626371	0.999964413346905
Smox	82.7444565250808	-0.0777840244479666	0.513279346247935	-0.151543258104124	0.879547189809687	0.999964413346905
Uimc1	338.646706598042	-0.450577850393527	0.306490102080809	-1.47012202787132	0.141528707391923	0.999964413346905
4930546K05Rik	40.6215539216559	0.304679450074778	0.565428540445742	0.538846959926345	0.589992457809508	0.999964413346905
Ica1l	67.5341355606916	0.289967005549498	0.474914319565477	0.610566987777508	0.541486283178988	0.999964413346905
Irf8	9.81863466003638	2.24436516735019	1.46416196830969	1.53286672917834	0.125308694986358	0.999964413346905
Icam5	3.42097284377089	1.12893545289082	1.65554884187789	0.681910085848186	0.495295807481751	0.999964413346905
Dnase1l1	135.729260828209	0.964779627412939	0.42070339722474	2.29325371218135	0.0218334024382157	0.999964413346905
Tspan4	98.9406269237135	0.183310896514126	0.474692811186137	0.386167416473147	0.699372683519926	0.999964413346905
Zfp410	300.370200012982	-0.267705542064931	0.310745238604039	-0.861495234062297	0.388965344938357	0.999964413346905
Ldhb	152.09220056961	0.789616880137949	0.57094666687125	1.38299586626015	0.166666133396432	0.999964413346905
Nkiras1	126.319928190235	-0.0938732055365381	0.367990074263733	-0.255097112943488	0.798648093957245	0.999964413346905
Mus81	41.8429308616142	0.667475414096806	0.508783333269396	1.31190503000102	0.189552180155718	0.999964413346905
Ldah	483.710278067971	0.0507741471343715	0.326290842665665	0.155610089206204	0.876340371790183	0.999964413346905
Bspry	22.830217306955	0.486837967738302	0.770120081943515	0.632158515474227	0.527283301935597	0.999964413346905
Tatdn1	334.532258448508	-0.462822628223265	0.305697915485343	-1.51398686343171	0.130029171315937	0.999964413346905
Drd2	23.3084196929988	0.447630293309736	0.671607107761861	0.666506188121608	0.505087609680471	0.999964413346905
Chaf1a	748.051893283046	0.0775148357672051	0.310988649883447	0.249252941534221	0.803165129913491	0.999964413346905
Vsig2	7.7961923309847	0.270947753017021	1.22569402852344	0.221056598720176	0.825048363463566	0.999964413346905
Slc16a8	22.8985560837367	0.0067883915458546	0.745233551281803	0.009109079340535	0.9927321067405	0.999964413346905
Sgk2	15.0357946145429	-0.316805904491032	0.788879845184917	-0.40158955311727	0.687986119494427	0.999964413346905
Ldoc1	2.55233024203001	2.34212130950318	1.931772716124	1.21242074181611	0.225351365068688	0.999964413346905
Prkg1	206.538256496531	0.310871201270474	0.428560950458922	0.72538387115667	0.468216565035211	0.999964413346905
Glrx3	66.1903367814854	0.0025686619847529	0.446835801649369	0.00574855903504464	0.995413338760836	0.999964413346905
Bloc1s2	102.828318641662	0.565038223630572	0.420149786292805	1.34484948479015	0.178673846135734	0.999964413346905
Ebf1	1596.91392224796	0.184741000080981	0.35654582511929	0.518140971133716	0.604359916111473	0.999964413346905
Gm6938	70.9366631713433	0.10929074595031	0.492230717772199	0.222031543348111	0.824289328076555	0.999964413346905
Zfp229	668.873898848961	-0.443270671755018	0.356530811403708	-1.24328853938262	0.213761525907007	0.999964413346905
Cox7a2l	555.879466361077	0.337812807270746	0.308513722484129	1.09496849783764	0.273530437875557	0.999964413346905
Shcbp1	422.468411002945	-0.343285050764208	0.398658703569033	-0.861100103148166	0.389182912394771	0.999964413346905
Srpx	6.12520995162766	-0.290012531535667	1.29384476547217	-0.224147857049783	0.82264225516739	0.999964413346905
Pigp	681.71068980069	-0.247102441858286	1.02811232103343	-0.240345764565788	0.810062219549987	0.999964413346905
Pcdh9	44.9129040712731	-0.263020062315717	0.761061274606808	-0.345596433679538	0.729646026524107	0.999964413346905
Pik3r3	75.3967961545574	-0.221688193268725	0.487725100818985	-0.454535132385984	0.649443711292629	0.999964413346905
Cblif	3.01933510984375	0.365878184121457	1.56720878765613	0.233458481730857	0.815405405620783	0.999964413346905
Rp9	262.207707456671	-0.18575861777497	0.294460992326931	-0.630842870925084	0.528143268936275	0.999964413346905
Nemf	815.467278608675	-0.424680436174218	0.305056698066919	-1.39213608114599	0.163881194039069	0.999964413346905
Gm2762	1.59107476404293	-1.02595329018177	2.28678472218289	-0.448644457097138	0.653688157977679	0.999964413346905
Kmt5b	226.757737649042	-0.0710781366729788	0.342642453946502	-0.207441126615549	0.835665366658997	0.999964413346905
Suv39h1	577.83862884088	0.0672499656715104	0.326974606088534	0.205673359396299	0.837046069766501	0.999964413346905
Stag2	232.082724748991	-0.0955502840360657	0.399597957030732	-0.239116047404409	0.811015598635843	0.999964413346905
Mgat4e	14.6952849986352	-0.756899103041452	0.773009313566139	-0.979159099066523	0.327501374347534	0.999964413346905
Nol4l	180.277593497302	-0.0178756198129589	0.432955961539905	-0.0412873857871831	0.9670667891801	0.999964413346905
Tor1aip2	1305.09478450235	-0.0394634813436724	0.3015729691037	-0.130858814902944	0.895886995393373	0.999964413346905
Ktn1	1294.31007946364	-0.297180522143431	0.277527547420683	-1.07081450077804	0.284252845480067	0.999964413346905
Unc5d	130.876036591934	-0.0348069318086122	0.516317600776338	-0.0674138006457194	0.946252282855981	0.999964413346905
Miga1	809.65366621682	-0.394444744584793	0.276434237721431	-1.42690264359469	0.153607958755355	0.999964413346905
Setd3	661.675191439396	-0.604819214690795	0.28969240160639	-2.08779799310226	0.0368160606881101	0.999964413346905
Capn12	42.2307544438397	0.629053464460937	0.538948301345963	1.16718702497057	0.243134849570222	0.999964413346905
Mrpl52	92.911029540718	1.27881122973181	0.49708081808016	2.57264248230474	0.0100925403750124	0.88102203433008
Gpr180	117.369462249037	-0.148964143065153	0.36374770592439	-0.409526000134051	0.682153690238333	0.999964413346905
Dr1	171.329756367632	0.181590498482283	0.365087052962271	0.497389586973519	0.618914347246443	0.999964413346905
Zfand2b	58.0493902319167	0.83022168861561	0.512290447475313	1.62060739704817	0.10510186482274	0.999964413346905
Lman2	517.877784057682	0.165448789192089	0.324047638931077	0.510569340168157	0.609652649245569	0.999964413346905
Cmc2	400.557101879652	-0.307119915678483	0.339175568350305	-0.905489499648411	0.365206120206904	0.999964413346905
Carhsp1	224.324590616021	0.269722638845809	0.407428232270708	0.662012638011293	0.507963122277906	0.999964413346905
Pdgfrl	82.4425877197561	0.36502228063268	0.418949014453781	0.871280914954748	0.383600788540006	0.999964413346905
Zfp385a	112.146188900824	0.788117310439345	0.51241786619168	1.53803636141081	0.124039724430013	0.999964413346905
Nde1	592.990577430199	-0.180503579534613	0.308342540217669	-0.585399534579918	0.55827910164283	0.999964413346905
1700111N16Rik	26.0066023220829	1.37126228482685	0.842169149112915	1.62825043671007	0.103471794154436	0.999964413346905
Gm35978	4.99817811363468	2.04573018858252	1.53465663628903	1.33302143307399	0.182524770296265	0.999964413346905
Cd46	18.3385872313149	-0.325841874227948	0.745705337932556	-0.436957947936023	0.662141845449853	0.999964413346905
Eif3k	605.674455511242	0.507056029499431	0.275070117603736	1.84337009747417	0.0652749929058454	0.999964413346905
Fez2	275.176613635281	0.0397455532151014	0.299037255878299	0.132911710610657	0.894263205349024	0.999964413346905
Tdrd3	612.422257079876	-0.465301925172364	0.363510158595797	-1.2800245444853	0.200536503875146	0.999964413346905
Septin4	21.3510124030591	0.569006336283687	0.766223099908829	0.742611827222896	0.457716725875247	0.999964413346905
Sh3bp5l	272.326107644299	-0.56558612052873	0.342718869429189	-1.65029174340688	0.0988832801927733	0.999964413346905
Apba2	55.4162633338482	-0.224342091188206	0.48886814450026	-0.458901022110035	0.646305244752273	0.999964413346905
Cpsf4	344.873149811269	0.226850275082295	0.311625587868411	0.727957792663953	0.466639423770089	0.999964413346905
Nlrp5	5.80795767245597	-1.04422148588008	1.31790626039299	-0.792333656240998	0.428166152194272	0.999964413346905
Abhd12	532.561645543193	-0.120587733538111	0.288654793544872	-0.4177575991627	0.676124354613312	0.999964413346905
Tbx6	43.8708910592271	0.776369978376288	0.512288066286388	1.51549495190128	0.129647107758683	0.999964413346905
Gm10451	126.81805112707	-0.0810514148863318	0.378721351421652	-0.214013322940677	0.830536667670193	0.999964413346905
Slc24a3	23.3024974931744	-0.173721470377488	0.879483189617137	-0.197526766205859	0.843415337632044	0.999964413346905
Cdc123	699.182240857484	-0.499470096033668	0.310178767585664	-1.61026526709545	0.107339958325924	0.999964413346905
Scml4	17.8427736974952	0.088178763458342	0.740074740795817	0.119148457037625	0.905157740977194	0.999964413346905
Chrdl1	4.85049831079528	2.29206817715898	1.61222166246617	1.42168302939986	0.155118288895958	0.999964413346905
Ppfia2	14.6132257784314	0.343718531102611	1.1135201967314	0.308677410712042	0.75756692888192	0.999964413346905
Cpsf7	777.126167507957	-0.435043959153221	0.306737311179986	-1.41829488391762	0.156104689742713	0.999964413346905
Rps21	356.843291080916	0.584643376473329	0.406686637682513	1.43757704901468	0.150554096786104	0.999964413346905
Cdk11b	574.288513322178	0.080270078210456	0.272023215792672	0.295085395474611	0.767928645977541	0.999964413346905
Hnrnpc	2352.71619846814	-0.15653498047768	0.300568196586884	-0.520796884884096	0.60250827338238	0.999964413346905
Stard13	36.4781769617552	-0.725091830564767	0.584821630823403	-1.23985125095984	0.215030417709398	0.999964413346905
Lysmd4	41.7259805705562	0.18445740690235	0.521403932174955	0.353770647898482	0.72351077235585	0.999964413346905
Zkscan8	304.290496938002	-0.247273253485889	0.355111778670657	-0.696325124476421	0.486225242306329	0.999964413346905
Prom1	377.395841469966	0.134589656665478	0.30817140161386	0.436736361520396	0.662302555784212	0.999964413346905
Fyb2	51.6138135374441	0.175443671951224	0.511185918354824	0.34320912539192	0.731441140098439	0.999964413346905
Nsfl1c	494.076265707884	0.276917787938795	0.29419669661724	0.941267495940223	0.346567795359413	0.999964413346905
Atp6v0e	332.58049479452	0.321211110086936	0.30532129721134	1.05204292337523	0.292779856879095	0.999964413346905
6330403K07Rik	8.29451009592545	-0.31902882810142	1.05782296461313	-0.301590000192609	0.762964631942894	0.999964413346905
Abcc2	13.0070435130408	0.136227161510585	0.874328379862219	0.155807777315947	0.876184540087606	0.999964413346905
Adat1	854.50683660003	-0.14833254021374	0.287339496020515	-0.516227467048768	0.605695548578914	0.999964413346905
Slc25a13	4678.83727337924	0.00583341311161775	0.285260903037604	0.0204493957969725	0.983684879927245	0.999964413346905
Sema4a	36.2748519596753	0.0287179325780598	0.531439766611299	0.0540379820674286	0.956904903122012	0.999964413346905
Chek2	782.653156807501	-0.651239094162198	0.305688261306251	-2.13040268991474	0.0331383819207663	0.999964413346905
Keap1	163.929319545526	0.31346673361185	0.362394219111545	0.8649882285108	0.387045249771275	0.999964413346905
Klf13	1956.72081140808	0.129162024911033	0.280727250857621	0.460097922508211	0.645445935208856	0.999964413346905
Reck	143.008586326168	-0.290234530338567	0.367406540945007	-0.789954717714209	0.429554213997476	0.999964413346905
Pld5	16.7928691065886	0.589531820235662	1.090261985952	0.540724915508169	0.588697202478393	0.999964413346905
1700027A15Rik	3.1589245009703	-1.61634469734368	1.64224113982651	-0.9842310353487	0.325001929464636	0.999964413346905
Myo18a	568.725311594172	-0.0184768044936779	0.39941850795193	-0.046259259713377	0.963103610564394	0.999964413346905
Prrg1	412.669465472963	-0.622791129942535	0.376842728393571	-1.65265529362185	0.0984010378592861	0.999964413346905
Arhgap24	30.6327979320006	-0.271687939675232	0.761958834178079	-0.356565115447871	0.721417396848813	0.999964413346905
Cd72	10.5540352541843	0.621214156681512	1.061004671144	0.585496156215511	0.558214150408689	0.999964413346905
Catsperg1	24.6627338419555	-0.547328856781058	0.685485907216103	-0.798453842769535	0.42460716844566	0.999964413346905
Fh1	525.831041528023	-0.161875866459487	0.308144224100106	-0.525325006276602	0.599357276730522	0.999964413346905
Fkbp7	31.3672917786486	0.339078870813657	0.558029806010017	0.60763576992081	0.543429071392535	0.999964413346905
Cd300a	4.23657999345838	-0.700209958582866	1.44114207075466	-0.485871568662343	0.62705822754886	0.999964413346905
Hivep2	323.299628738571	-0.18778488990876	0.29857721537352	-0.628932417612113	0.5293933018525	0.999964413346905
Cgrrf1	33.4745627190497	-0.14686836448643	0.607704092934293	-0.241677431819289	0.809030118051208	0.999964413346905
2210408F21Rik	21.4568101712166	0.935624407581251	0.733284838119805	1.27593584231233	0.20197819959449	0.999964413346905
Akt1	175.438248972441	0.477312926484518	0.451721148300904	1.05665392970835	0.290669558032971	0.999964413346905
Efna3	9.08866986272607	0.706062680557872	1.2198348605893	0.578818251035041	0.562711814884814	0.999964413346905
Plpp1	1322.24366582782	-0.464202400862735	0.30729571609106	-1.51060485569926	0.130889156097398	0.999964413346905
Dgcr2	1038.63548411237	-0.309341853073728	0.264323762625712	-1.17031420104201	0.241874549072868	0.999964413346905
Ptn	2630.28473950396	9.06251619687776	0.509699735380216	17.7801077140397	1.0078618506317e-70	1.654506013997e-66
Twf1	501.568710429573	0.350023886415436	0.28625226037275	1.22278121388332	0.221412342801299	0.999964413346905
Ptgs1	17.9735829435427	-0.656291485141012	1.01662941263469	-0.645556263653803	0.518566769649874	0.999964413346905
Ptgis	30.1125804313952	0.114513656076678	0.599363988181532	0.19105861936102	0.848479667332578	0.999964413346905
Cst7	19.0788315906253	-0.134781290032464	0.697148478848397	-0.193332258653287	0.84669876412303	0.999964413346905
Plxna2	79.0041894828352	0.205872184310107	0.430307773862991	0.478430083802428	0.632344125833953	0.999964413346905
Gm14023	1.79969910729412	0.494037321057716	2.08410630490916	0.237049962323899	0.812618030310357	0.999964413346905
Etaa1os	11.6985646692188	1.36442182345071	1.07139633567347	1.27349868393291	0.202841139274185	0.999964413346905
Trip10	284.354432705998	-0.215534539188181	0.331722653819026	-0.649743201758443	0.515858112922784	0.999964413346905
Gusb	82.652504729524	-0.274870060903637	0.410039925618301	-0.67034950435414	0.502635016243983	0.999964413346905
BC055324	566.176394957457	-0.734277830628482	0.371054507551435	-1.97889478684395	0.0478278533344565	0.999964413346905
Sowahb	12.6622025426793	1.81617120159195	0.991834606165131	1.8311230423932	0.0670821799553866	0.999964413346905
Dmrt2	2.55405303555646	0.872772863394318	1.72729099843218	0.505284207575048	0.613359233207706	0.999964413346905
Nlrp3	3.06234571977853	-2.0039475585123	1.88499750420497	-1.06310356063708	0.287734989917436	0.999964413346905
Shisa4	2.86178641922289	0.79213065030804	1.78688034745767	0.443303689267758	0.657546087665097	0.999964413346905
Sgms1	36.2160959730967	0.313431735040602	0.535974897286491	0.584788087329145	0.558690215393854	0.999964413346905
Ctnna2	38.4244782500137	0.143123963783095	0.84981996154212	0.168416806217845	0.866255387495452	0.999964413346905
Map3k13	79.8645210559408	0.226866076320868	0.52641838016565	0.430961540988518	0.666496334807492	0.999964413346905
Dip2b	583.512072845637	-0.160135635447926	0.302910475920495	-0.528656643390427	0.597043658905202	0.999964413346905
1700128A07Rik	2.72281274844731	-0.259099137450691	2.03150707080691	-0.127540357192937	0.89851273355114	0.999964413346905
Fbxo44	37.5038756109041	0.0396044678663773	0.553872707699299	0.0715046387298773	0.942996132837844	0.999964413346905
Ifi202b	2.47509217609767	-1.70981611830414	2.25774198010843	-0.757312453490379	0.448862691670658	0.999964413346905
Ap5z1	140.580909727051	0.275283223271732	0.431975859445157	0.637265294466489	0.523952053069318	0.999964413346905
Fbxw8	566.931348549322	0.0723237362865168	0.316124355162086	0.228782550618203	0.819037929716818	0.999964413346905
Pax2	6.09067635631816	0.288827002328997	1.37843082026851	0.209533186636624	0.834032031127547	0.999964413346905
Dna2	282.079841149109	-0.284474339315518	0.309015735515411	-0.92058205010512	0.357268677230805	0.999964413346905
Kdm5b	1757.89628548958	-0.474517194278562	0.314727026163488	-1.50771034843404	0.131628675805906	0.999964413346905
Supt3	523.870467378632	-0.188025567069806	0.340299691383757	-0.552529349366258	0.580585731931725	0.999964413346905
Esrrb	7436.59113785575	0.340162428744602	0.292687704754068	1.16220265907795	0.245153154814172	0.999964413346905
Chchd7	164.529384278387	0.23928068731272	0.339478187118139	0.7048484892181	0.480904529105226	0.999964413346905
Rxrb	39.9066317988172	-0.0960817139017079	0.520026904990079	-0.184762967030602	0.853414955728086	0.999964413346905
Cadps2	509.252163181761	-0.125409772626597	0.395404439154174	-0.317168347666675	0.751115865856456	0.999964413346905
Gabpb1	589.009092821322	0.0616472539866433	0.286041580860539	0.215518505390654	0.829363085824948	0.999964413346905
Dll3	5.27063505185274	0.103707236210251	1.29557295730342	0.0800473918706248	0.936199563610589	0.999964413346905
Fam57a	39.8155247944288	-0.362124465232794	0.527444011137852	-0.686564749216859	0.492357048616558	0.999964413346905
Mettl7a1	12.1984919809764	0.717404647037801	0.966154731899782	0.74253597622727	0.457762662902206	0.999964413346905
Ckmt1	6.76459136180364	1.24114480278823	1.22679822481099	1.01169432567401	0.311684229449823	0.999964413346905
Gm4788	11.8983134066529	0.473291364933357	1.06158846855489	0.445833182021689	0.655717750909991	0.999964413346905
Spag7	168.296671236725	0.669308638492245	0.44049681659257	1.51944035298514	0.12865169115052	0.999964413346905
Gal3st1	7.62690427983268	-0.668147479190458	1.07699162248582	-0.620383172199887	0.535005548622214	0.999964413346905
Gpr68	35.8685172329128	0.481542573631622	0.630506080619129	0.763739777352772	0.445022331365831	0.999964413346905
Golph3l	174.987278443794	-0.274352359788344	0.36242046658106	-0.757000183727156	0.449049752385071	0.999964413346905
Sptan1	638.275193137168	0.0483053575741316	0.285365029125491	0.169275673764808	0.865579809369794	0.999964413346905
Slx1b	137.780474296584	0.189029123172432	0.358484043259054	0.527301358950119	0.597984330713476	0.999964413346905
Rprd2	1024.75540399221	0.0547514249613207	0.275679643819169	0.198605251380964	0.842571545437941	0.999964413346905
Edem3	404.447937976845	-0.584786389561996	0.337141521130889	-1.73454277479801	0.0828218230063083	0.999964413346905
Pcsk1n	5.96286482777583	1.48929101740283	1.23623525662483	1.20469870877886	0.228319634687626	0.999964413346905
Gpr162	16.3807608836462	0.939673330706106	0.90637113285826	1.03674234167501	0.299855953241639	0.999964413346905
Syk	388.971967219885	0.125436196492247	0.302902414038262	0.414114218569423	0.678790460223953	0.999964413346905
Frmd4b	220.177017859136	0.132002968192693	0.345532187844521	0.382027992865576	0.702440601251944	0.999964413346905
Pomt1	145.0062742837	-0.279426666500843	0.380078839819375	-0.735180802576737	0.46222938901767	0.999964413346905
Mpp4	19.7812760094295	0.696737800250955	0.831827530404053	0.837598870901183	0.40225602719438	0.999964413346905
Chst10	42.9231717434111	-0.153397163302706	0.519722705558781	-0.295151937104192	0.767877815867612	0.999964413346905
Abcc10	101.228738197026	-0.0659657129150352	0.377860212136215	-0.174577028213955	0.861412000194084	0.999964413346905
Chd6	1901.79750392317	-0.127605251980143	0.27907150088699	-0.457249312719383	0.647491857566634	0.999964413346905
Tyms	930.537130862319	0.207348029859008	0.301169156519738	0.688476975049797	0.491152464928457	0.999964413346905
Fam131b	17.0257874278825	1.04589770912693	0.875137308767294	1.19512412355059	0.232038538087335	0.999964413346905
Ahrr	19.2123157984973	0.705829552284197	0.774053332288369	0.911861654541969	0.36184154942778	0.999964413346905
Zbtb17	319.889016011529	0.0554793053903075	0.319965647795568	0.173391443026891	0.862343750711673	0.999964413346905
Gm21992	2351.62088578414	-0.674893704503557	0.334871937262979	-2.01537850564515	0.0438650048303939	0.999964413346905
Sergef	711.023271499876	0.0362397617643462	0.317818386213253	0.11402663702417	0.909216677862329	0.999964413346905
Armc3	6.54902563240369	0.98121299250137	1.46481899023867	0.669852725176303	0.502951678734139	0.999964413346905
Gm10790	2.13310917387098	0.130191056780942	2.210438387221	0.0588982970679494	0.953033114441707	0.999964413346905
A730082K24Rik	301.10635007005	-0.227468167177457	0.935757548218338	-0.243084512233485	0.807939928881523	0.999964413346905
Mettl26	5.75823473184364	1.20783163267866	1.32943754975545	0.908528296722809	0.363599170570184	0.999964413346905
Acbd6	667.026726674521	-0.154451356437583	0.300170358862779	-0.514545663411721	0.606870543371804	0.999964413346905
Ccdc88c	1606.34995162361	0.153010199667884	0.337521171193857	0.453335117102925	0.650307449413967	0.999964413346905
Nudcd2	379.072908270826	-0.177666815123009	0.294689780987731	-0.602894387879728	0.546578949666809	0.999964413346905
Zmynd19	412.175747751194	-0.0257902371076475	0.325892618669471	-0.0791372238283331	0.936923476009905	0.999964413346905
Tmprss13	4.39274313644906	-0.335536832679064	1.31770086435544	-0.254638091053535	0.799002636303152	0.999964413346905
Odr4	161.276688454745	0.345333670933665	0.353297821246417	0.977457686309371	0.328342616207776	0.999964413346905
Elovl1	33.6108755019378	0.212059996371115	0.566469302544566	0.374353906590431	0.708141031086481	0.999964413346905
Nfatc4	74.9325006077814	-0.00998149736859656	0.471507834886342	-0.0211693139118306	0.983110592745792	0.999964413346905
Camta2	67.2018390489285	0.100589113502781	0.497726883116633	0.20209700724405	0.839840887468645	0.999964413346905
Ephx2	576.361207023764	0.249608987515972	0.270078087501289	0.924210437897081	0.355376762189933	0.999964413346905
Hdac9	61.3426662700258	-0.933489363356963	0.551245470093699	-1.69341865648037	0.0903758061805653	0.999964413346905
Styxl1	9.11267881030281	0.0118496311696125	1.01169856840861	0.0117126103956555	0.990654902667336	0.999964413346905
Pex5	249.211900495286	-0.422550497777711	0.333240057390267	-1.26800631678817	0.204795694766715	0.999964413346905
Coq3	175.490828273214	-0.593596737330668	0.359422898597014	-1.65152732240416	0.0986309464525936	0.999964413346905
Chrd	7.36447734271614	-0.0433415384868479	1.16261885326655	-0.0372792324544485	0.970262364081665	0.999964413346905
Dync1i2	464.285404732744	-0.471441358561879	0.311981111246939	-1.51112148000757	0.130757502943861	0.999964413346905
Dennd2d	10.7480036522021	-0.152656481765799	0.910871755033582	-0.167593825280234	0.866902829204706	0.999964413346905
Gm15290	37.34498492708	-1.19122095015491	0.635659514044164	-1.87399216693254	0.0609315047590147	0.999964413346905
Sh2d3c	16.845081687033	0.894918216717662	0.847332954978802	1.0561588705588	0.290895637973727	0.999964413346905
Pard6a	14.0713923777579	0.369769805049934	0.796962501991347	0.463973906082156	0.642666440871561	0.999964413346905
Srgap2	1985.71261461958	-0.297851773882304	0.282264922761344	-1.05522064508929	0.291324424210387	0.999964413346905
Nrip1	716.680070699474	0.213955004982718	0.264035410923298	0.810326933931113	0.417752299337685	0.999964413346905
Tes	49.0633850024206	0.369752942866961	0.560986953058765	0.659111483521843	0.509824182038446	0.999964413346905
Dnph1	80.6330139341712	0.411840608313857	0.460632497333904	0.894076320488784	0.371281057856127	0.999964413346905
Fbh1	289.138977232953	-0.387325232933485	0.296056841490291	-1.30827996064461	0.190778369525854	0.999964413346905
Rpl15	637.992578267959	0.784103271668922	0.354072494749452	2.21452748602731	0.0267925140785367	0.999964413346905
Sh3tc1	596.706127741745	0.433600463970445	0.360736254096331	1.20198748821807	0.229368375693961	0.999964413346905
Slc7a4	1.35028275632262	0.0207300912053513	2.47799546158917	0.00836566956101558	0.993325239271462	0.999964413346905
Ghitm	941.922434895407	-0.0678244336121185	0.297875550116959	-0.227693859349945	0.819884246589903	0.999964413346905
Atp2b1	1486.68428452493	-0.289345109940429	0.296024979403951	-0.977434777710409	0.328353952626279	0.999964413346905
Lrriq1	18.2828136286434	-0.568383949616354	0.896765852872771	-0.633815335179799	0.526201344025285	0.999964413346905
Sgtb	169.970251375642	-0.21951758527788	0.325842424363673	-0.673692462565513	0.500506854879197	0.999964413346905
Zfp532	1315.64292179943	-0.223840871536387	0.35112840406752	-0.637490071846606	0.5238056748257	0.999964413346905
Tnks2	1445.81384310453	-0.110039546352843	0.265630282969515	-0.414258288334814	0.678684958089499	0.999964413346905
Mbtps1	2415.24942394386	0.178568787756158	0.270828142385182	0.659343545997485	0.50967518524057	0.999964413346905
Cyp4f16	206.031734928803	-0.412971970285685	0.31820873622639	-1.29780211311318	0.194355343332523	0.999964413346905
Toporsl	7.82241095039945	-0.456178975066851	1.10708537637732	-0.412054015707074	0.680299832286302	0.999964413346905
Prpf38b	839.804804009492	-0.241867938476316	0.269816193291759	-0.896417429678797	0.370029861788115	0.999964413346905
B4gat1	7.37043397516754	1.83574516725767	1.18533035220048	1.54872029038128	0.121448974093718	0.999964413346905
Rcor3	10.6038812662667	0.746505088479492	0.916755003892384	0.814290715960055	0.415478427034878	0.999964413346905
Man2a2	56.8503175601595	0.589262873977073	0.612957451988381	0.961343845426066	0.336379309027633	0.999964413346905
Gm1715	16.0298016508964	-1.31028999267307	0.817952296509153	-1.60191492617004	0.109174423360222	0.999964413346905
St6gal1	169.460565078043	0.238098729352714	0.409810726097237	0.580996821679623	0.561242595638299	0.999964413346905
Fam227a	20.3066712873242	0.051172414002587	0.697059690035626	0.0734118106872192	0.941478419386933	0.999964413346905
Arap2	241.460175937339	0.055358885535015	0.317720854055157	0.174237494418306	0.861678819903237	0.999964413346905
Diaph1	979.791208552252	0.0396268371367752	0.287277967088815	0.13793900568965	0.890288622966462	0.999964413346905
Gfra2	58.1497498237467	1.22852672607074	0.584653843295105	2.10128906216843	0.0356155993214612	0.999964413346905
Crim1	231.613534194826	0.162945839650973	0.350053349462321	0.465488588814408	0.641581606843671	0.999964413346905
Pde4b	53.629384908631	-0.374741445088556	0.63420422788332	-0.590884495266248	0.55459781530735	0.999964413346905
4933405L10Rik	3.18434334426405	-0.108501509555609	1.67757577268197	-0.0646775611107842	0.948430729046492	0.999964413346905
Nxf2	1.90745161740705	-0.352118228460705	2.25070082792056	-0.156448260067523	0.87567969943357	0.999964413346905
Fbrsl1	2263.85793027439	0.144236027521912	0.344135853966388	0.419125254923305	0.675124594464862	0.999964413346905
Phka2	556.126091772728	-0.156885298696475	0.286367333199347	-0.547846351550384	0.583797408636159	0.999964413346905
Eif2ak4	183.229901850183	0.162841414145705	0.327359881738437	0.497438517147976	0.618879849550125	0.999964413346905
Cpq	329.079108639993	0.227093266224733	0.322464581899645	0.704242509012687	0.481281762387023	0.999964413346905
Cdadc1	90.2450002743145	0.227419511842774	0.409081623575083	0.555926980672681	0.578260772944673	0.999964413346905
Axin1	441.12822165983	-0.131448724258195	0.297106113238728	-0.442430224088234	0.658177911944619	0.999964413346905
Arrdc1	65.0895129244013	-0.127864130152213	0.467399853242886	-0.273564763157441	0.78441911620962	0.999964413346905
Septin2	797.514920474498	-0.310389321824581	0.295987369169043	-1.04865732174981	0.294335863420939	0.999964413346905
Mettl14	368.747856582167	-0.290235909749708	0.308258832313187	-0.941533151124223	0.346431708884373	0.999964413346905
Pcnp	728.103032283806	-0.496719271919201	0.327731145145622	-1.51563035517571	0.129612846983691	0.999964413346905
Kcnc4	6.14046966683202	-0.515543736033948	1.20163697261052	-0.429034515236284	0.667898106767996	0.999964413346905
Paip2	431.013055000469	-0.318308154308093	0.301265369318337	-1.05657067398194	0.290707570370595	0.999964413346905
Trim30a	2.36504426919222	0.370957975392432	1.96488242389406	0.188793981197744	0.850254289321862	0.999964413346905
Plcb4	1418.64237227816	-0.299566397101529	0.348952215799332	-0.858473978780515	0.390630792990988	0.999964413346905
Pak1	700.61324959557	-0.194208431336038	0.315435171191127	-0.615684137576289	0.538103008458169	0.999964413346905
Zfp948	305.174627636392	-0.470596680837478	0.431185263807211	-1.09140251381107	0.275095806776543	0.999964413346905
Kcnj9	8.11720454466353	-0.00153835103058455	1.12006194081114	-0.00137345174809751	0.998904144399717	0.999964413346905
Kcnj4	28.0919267516018	-0.223719160325938	0.658836785047672	-0.339566893353944	0.73418271342814	0.999964413346905
Kcnj3	10.1682806633479	0.379103977424795	1.00175487084977	0.378439864338475	0.705103858846643	0.999964413346905
Ppfibp2	413.246835685645	0.208677526323295	0.357480080996295	0.583745885202083	0.559391291076708	0.999964413346905
Uspl1	912.260642891631	-0.14984206276844	0.282136465505072	-0.531097823530882	0.595350992374999	0.999964413346905
Ptpre	42.179400351931	-0.225915065339106	0.628737028835943	-0.359315667724184	0.719358954758573	0.999964413346905
Amer1	229.462520474278	-0.264931047287341	0.341460635458995	-0.775875810490475	0.437822316433022	0.999964413346905
Nr2f6	63.8886805565791	0.229259443431422	0.525050080674579	0.436643002010154	0.66237027144301	0.999964413346905
Epn2	1128.22686247953	-0.572980153574627	0.32644804350268	-1.75519555095732	0.079225864656143	0.999964413346905
Ehbp1	1243.52191439601	-0.581733742244848	0.268891295050655	-2.1634532353874	0.0305063368485534	0.999964413346905
Ppp3cc	2.43530323015964	-0.0455280511533896	1.86781046262501	-0.0243750916189884	0.980553416430149	0.999964413346905
Apoe	375.046445971282	1.15951737874969	0.463697612093793	2.50058949735361	0.0123986800997847	0.911062447442551
Tnfrsf8	26.8789210231903	-0.748038522191064	0.790944970770992	-0.945752928249732	0.344274619543259	0.999964413346905
Kif2a	668.58169053845	-0.0527515591966198	0.326164708948128	-0.161732884488766	0.871516207372787	0.999964413346905
Tctex1d2	35.5502261614539	-0.855044566204623	0.567538472419363	-1.50658432468842	0.131917237833865	0.999964413346905
Gnrhr	2.66920924638449	0.635501986205447	1.88030097675911	0.337978862990752	0.735379116369028	0.999964413346905
Srsf5	477.635866885166	0.0208127956541348	0.355971489173593	0.058467591610926	0.953376176465355	0.999964413346905
Sytl3	52.8206583252465	0.706424877271881	0.595712086771769	1.18584949501373	0.235681741230455	0.999964413346905
Zfr2	53.3318916400923	1.38580030196151	0.687119821163945	2.01682480882888	0.0437137990006244	0.999964413346905
Gm6936	2.27851826740563	-0.536576759551423	1.95095621609328	-0.275032701977238	0.783291114216057	0.999964413346905
Gm12866	39.7843887068138	-0.581831804914526	0.563640929751031	-1.03227387189843	0.301943837449375	0.999964413346905
Gm10778	381.368223301241	-0.10412831170549	0.340928775774777	-0.305425411712031	0.760042170087015	0.999964413346905
Ercc6	379.171295402059	-0.187810238331662	0.289250836958587	-0.649298858756806	0.516145223276226	0.999964413346905
Eif5	489.264824259847	0.198118741801958	0.302742184925127	0.654414058123269	0.512845079702706	0.999964413346905
Rin1	24.2496075169974	1.13880641076434	0.783528461999039	1.45343336712858	0.146103467729142	0.999964413346905
Plekhg4	3.23391512473639	0.984690961521692	1.61988265951611	0.607877956923029	0.543268420344785	0.999964413346905
Palb2	438.064390962298	-0.453771635332733	0.304483872800806	-1.49029776571974	0.136145959717045	0.999964413346905
Rars2	256.366961532871	-0.57306497796196	0.354113691375516	-1.6183078822396	0.105596262846273	0.999964413346905
Tmcc3	37.0932367229272	-0.301355794123661	0.616256515111841	-0.48901031751197	0.624834392371191	0.999964413346905
Ano2	15.2529734849744	0.0856115785173227	1.06561785666973	0.0803398497702322	0.935966965094883	0.999964413346905
Dpysl3	71.4856010488855	0.548920545737768	0.451169483179215	1.21666151236502	0.223733028334314	0.999964413346905
Eif2ak1	218.89711505036	-0.0536807889194058	0.308650662440693	-0.173920860868784	0.861927657876098	0.999964413346905
Mmp28	3.74903470757079	0.255075974492843	1.53911729407587	0.165728743010452	0.868370425191902	0.999964413346905
Rab3d	12.7089878925551	0.141175476351118	0.88458741159282	0.15959471557131	0.873200341987617	0.999964413346905
Tnrc6a	1189.75537744174	-0.38800312183549	0.277848888960904	-1.39645374608673	0.162577899967531	0.999964413346905
Capn5	438.343226249912	0.600123756826776	0.474907382486519	1.26366483014993	0.206350353571957	0.999964413346905
Nptn	749.428316350865	-0.513371948796238	0.353387674578438	-1.45271605584051	0.146302607214871	0.999964413346905
Slc25a44	210.354348083543	0.520885310286327	0.352215125528563	1.47888399030179	0.139171322889042	0.999964413346905
Slc25a45	4.9292246528921	0.942685432813284	1.30056508419141	0.724827572469682	0.468557818276302	0.999964413346905
Slc10a1	316.494475686673	0.512411142055895	0.328716482556103	1.55882399954934	0.119038042263651	0.999964413346905
Lpxn	31.1429701174057	1.38250149582803	0.637563058114963	2.1684153092489	0.0301271019311581	0.999964413346905
Poc1b	458.517426239425	0.117153020186602	0.303163465789161	0.386435152671325	0.69917442011705	0.999964413346905
Acd	76.3943169074588	0.795422574015541	0.478636339266681	1.66185161626927	0.0965425299125672	0.999964413346905
Tesc	21.9666155154166	0.423508438971478	0.730768475546754	0.57953846278688	0.562225901631434	0.999964413346905
Alkbh2	136.908871750147	0.780876404173158	0.39216000811852	1.99121885966801	0.0464568313309681	0.999964413346905
Dhx32	474.504686646174	0.143141579820696	0.278984675492267	0.513080439160764	0.60789505389354	0.999964413346905
Wsb1	607.753229685	-0.299769167655748	0.320882856543599	-0.934201256136654	0.350200087898366	0.999964413346905
Mtmr14	296.461027188089	-0.325624261925938	0.302122969275315	-1.07778717621832	0.281128743686801	0.999964413346905
Ap5s1	22.2922297131131	0.202728295442219	0.736172895991567	0.275381362919047	0.783023261001428	0.999964413346905
Glis2	199.452611433682	-0.387847343316979	0.456999273121247	-0.848682626272095	0.39605791622805	0.999964413346905
Gm13483	21.6312290078743	0.0594904509501912	0.700246819630804	0.0849564029174123	0.93229605077835	0.999964413346905
Cyp4f37	6.01220612557658	-0.438357917356807	1.15463969377748	-0.379649097219833	0.704205910369831	0.999964413346905
Tmem9	227.063826239843	0.223586476241379	0.368762580798482	0.606315520835241	0.544305254050984	0.999964413346905
Bmp1	7.53825158197066	0.822731905423952	1.06775554444351	0.770524592174084	0.440988772965336	0.999964413346905
Nsmce4a	550.036569826602	0.395893985614898	0.296314455077771	1.33606031980786	0.181529558282332	0.999964413346905
Satb1	114.693203262205	-0.0266978949653202	0.439882954716973	-0.0606931791264748	0.951603563936724	0.999964413346905
Dbn1	18.3902319945225	0.906177470832604	0.766014616702788	1.18297673578754	0.236818367591703	0.999964413346905
Psma2	397.471362588322	0.377793144227763	0.324159774516443	1.16545350141401	0.243835471609757	0.999964413346905
Syt14	675.688157307195	-0.864269828949228	0.372783750078464	-2.31842141393587	0.0204264293717782	0.999964413346905
Cd79a	4.71246533686644	-0.22416222529002	1.36609174303729	-0.164090169223649	0.869660160739443	0.999964413346905
Utrn	5046.4802314717	-0.214228990680221	0.308889052197237	-0.693546725454768	0.487966513437134	0.999964413346905
Usp24	1936.32040094926	0.0802291322053608	0.277305339493469	0.289316939774433	0.772338850299251	0.999964413346905
Foxred2	116.683403046453	0.037291987331606	0.363454414332683	0.102604304311658	0.918277026526592	0.999964413346905
Homez	20.1238392988302	0.419500802611918	0.734924173844253	0.570808278652186	0.568129610533559	0.999964413346905
Hdac7	120.241368726331	0.377174045375403	0.551376125331768	0.684059443358114	0.493937630405927	0.999964413346905
Xylb	73.0340304208334	0.0623276237444782	0.411730603296778	0.15137962358254	0.879676262246993	0.999964413346905
Pmm1	777.938877851202	0.317680283631452	0.361936058142139	0.877724881190737	0.380093038538706	0.999964413346905
Sh3glb1	253.318911904919	-0.0385876230456701	0.333438152158981	-0.115726478196388	0.907869320674137	0.999964413346905
B230311B06Rik	2.09078868887907	2.09376463126452	2.28089121611021	0.917959005004712	0.358640328536269	0.999964413346905
Foxp1	676.16033800998	0.291111836219765	0.317987770466145	0.915481233108487	0.359939050200653	0.999964413346905
Eps8	560.781888000716	-0.122592862798034	0.279169241447861	-0.439134562827294	0.660564036577841	0.999964413346905
Cast	503.27925716198	-0.154262925671003	0.276027061602478	-0.558868847045026	0.576251231855696	0.999964413346905
Kcnq2	56.3544080634681	-0.730853491779533	0.494639267100993	-1.47754846893365	0.139528675913502	0.999964413346905
Ube2h	555.451834597942	-0.110052161681409	0.312351816601969	-0.352333989533505	0.724587800402392	0.999964413346905
Spx	4.71196394350972	-0.779630648462428	1.4365919169255	-0.542694581026841	0.587340105900708	0.999964413346905
Stk40	403.197782886643	-0.136488911977808	0.298139632549693	-0.457801972889528	0.647094718277864	0.999964413346905
Ppp1r36	6.41161833200588	0.216174806316281	1.20955976254032	0.178721889575982	0.858156080515194	0.999964413346905
R3hdm2	989.719601386716	-0.165424819975846	0.267215265905019	-0.619069495957039	0.535870577608604	0.999964413346905
Trim43c	10.6969508980138	-0.326393918154464	0.918015721748499	-0.355542841393606	0.722182955845212	0.999964413346905
Tro	12.055721485777	0.420518090276281	0.934926976773051	0.449787096450807	0.652863962868563	0.999964413346905
Pola2	624.125500608576	-0.349147414631991	0.273352708593643	-1.2772780501364	0.201504100095073	0.999964413346905
4930432K21Rik	131.586695655993	-0.111449647963264	0.382867523987978	-0.291091933842796	0.770981008807191	0.999964413346905
Mmp19	6.40587062439869	-0.224354809886524	1.14012550679985	-0.196780800489458	0.84399907633748	0.999964413346905
Grwd1	112.166215319158	0.318744198692492	0.373857404926625	0.852582280014089	0.393890992657729	0.999964413346905
Igf2bp2	1360.42389907714	-0.8173083250105	0.313756087262441	-2.60491623331235	0.00918967242143938	0.88102203433008
Gm18905	6.46980246698313	1.00603979824536	1.19197714376768	0.8440093029514	0.398664207113004	0.999964413346905
Smtn	101.689537712275	0.417658472022743	0.492111758544507	0.848706548402805	0.396044601491973	0.999964413346905
Mapkap1	1061.73616029855	0.0180382444314176	0.295446192471268	0.0610542457174224	0.951316007759183	0.999964413346905
Rce1	32.9968486999659	0.782793982218712	0.580598581486379	1.34825334952541	0.177576910887493	0.999964413346905
Zfp831	3.00231629153777	1.13788037230423	1.99192604061553	0.571246295847717	0.567832700038666	0.999964413346905
Large2	44.3141105702976	1.37000453267672	0.637391520912046	2.14939246558594	0.0316033022009415	0.999964413346905
Plekha7	2963.16439858598	0.125023518013437	0.286072767752975	0.437033972144442	0.662086710835201	0.999964413346905
Elf2	480.919579317155	0.0204115525120736	0.309330804509183	0.0659861617870898	0.947388842735841	0.999964413346905
Coasy	46.5376287470307	0.225461148375368	0.5273339646843	0.427549074162793	0.668979449337395	0.999964413346905
Csrp1	264.953205504659	0.0241475870942881	0.362570005635013	0.0666011714123881	0.946899213166081	0.999964413346905
Pcx	191.056060790818	-0.0545062267172418	0.310395160520051	-0.175602695048207	0.86060608491427	0.999964413346905
Rfx8	5.65102819292539	-0.125760159281521	1.37184227606131	-0.0916724622619082	0.926958277170946	0.999964413346905
Lrrc57	8.52652527338777	-0.491005731087628	1.00184530063667	-0.490101346760417	0.624062185140476	0.999964413346905
Mindy3	836.55461249544	-0.490607132846106	0.348740287641207	-1.40679798185765	0.159487301191778	0.999964413346905
Tcea2	9.82089165029583	0.929018867502014	0.995011518772262	0.933676495170954	0.350470793148107	0.999964413346905
Stam	891.975480125265	-0.249838594100091	0.2889475258966	-0.864650400881079	0.387230700311464	0.999964413346905
Fgf13	303.537137780843	0.24254910902045	0.385978974603809	0.628399796308636	0.529742070490773	0.999964413346905
1600002D24Rik	14.7540350581156	-1.16283224636365	0.85637404950581	-1.35785553875048	0.174509527776526	0.999964413346905
Pde1c	21.7003455673649	-0.741417618630121	0.86599898152585	-0.856141444097055	0.391919546983747	0.999964413346905
Eda2r	1114.29563035326	-0.0283451786543681	0.281354729290197	-0.100745342812888	0.919752616095679	0.999964413346905
Nxt2	86.6073846237283	-0.372229987333607	0.447359680926362	-0.832059756844467	0.40537521559096	0.999964413346905
Phyhipl	52.3035005076367	0.453073631334707	0.465192603267909	0.973948485319697	0.330082117990026	0.999964413346905
Rab26	65.8074667812081	0.702912598057534	0.573781216252261	1.22505334463319	0.220555122173231	0.999964413346905
Tmeff1	1415.83421613373	-0.0725262360747111	0.284491647690075	-0.254932742889243	0.798775046413201	0.999964413346905
A230028O05Rik	7.17579646684966	0.834275326965229	1.24646845000732	0.669311226417588	0.503296966924803	0.999964413346905
Arntl2	6.56864594346993	0.925701083416492	1.20971225504128	0.765224192413344	0.444138056161213	0.999964413346905
Erg	12.3980867204289	0.464210421640145	1.04348738743847	0.444864429822845	0.656417729456674	0.999964413346905
Adra1b	9.76129443058706	-0.669816797519315	1.19908045872227	-0.558608717744482	0.576428789080306	0.999964413346905
Chfr	323.339067224912	-0.0449288623657061	0.306648622716525	-0.146515780725484	0.883514233131023	0.999964413346905
Mlst8	93.5055217325328	0.372727279718813	0.551482319050583	0.675864423650953	0.499126727150241	0.999964413346905
Psma4	256.804732919871	-0.0930079089504009	0.310489562411906	-0.299552449454045	0.764518559179547	0.999964413346905
Dnajc14	94.357489828373	-0.00519848909243311	0.409552762861226	-0.0126930875917313	0.989872653326056	0.999964413346905
Becn1	247.141844045854	-0.114525508211357	0.383127299856938	-0.298922859984452	0.764998904381774	0.999964413346905
Gprin1	2.09974306845843	2.10855866158507	2.22705490736186	0.946792400409578	0.343744575030316	0.999964413346905
Mier2	194.192480177397	0.176452485921756	0.394195053134252	0.44762734722006	0.654422163204874	0.999964413346905
Zfp653	183.92559373283	-0.0433160667528298	0.323553893658504	-0.133875893944728	0.893500712512918	0.999964413346905
Ndufa11b	4.66125100915503	-1.27809069580085	1.30188971053621	-0.981719638351275	0.326237987797814	0.999964413346905
Itgav	224.854128084101	-0.0130136501398347	0.338527901796594	-0.0384418834334489	0.969335367494816	0.999964413346905
Sec23b	291.205939783236	-0.165272145495142	0.288097317837992	-0.573667768708908	0.566192643146526	0.999964413346905
Cd180	45.2805442540904	1.39310461923277	0.71685091095516	1.94336729987069	0.0519717953106563	0.999964413346905
Gna13	1311.84047883429	-0.133500019258788	0.297463794191825	-0.448794178873071	0.653580138357591	0.999964413346905
Actr6	177.52861046169	-0.293516830209383	0.402970604772053	-0.728382732471058	0.466379330523686	0.999964413346905
Rnf146	434.173628736609	-0.133256136286851	0.303740507790846	-0.438717039278182	0.660866579046488	0.999964413346905
Cdc42ep3	154.475521572054	0.0704410611685884	0.405759152203715	0.173603135717375	0.862177367498542	0.999964413346905
Sox13	290.779483772587	-0.258103848633343	0.366351356560695	-0.704525434425632	0.481105616322966	0.999964413346905
Stpg1	36.2250695953873	0.654212504510877	0.629021084000197	1.04004861069279	0.29831731699617	0.999964413346905
Ttc30a1	23.912076249232	0.432271568388579	0.628177422977397	0.688136110240518	0.491367072613685	0.999964413346905
9430065F17Rik	13.113056805398	0.795026215236711	0.81432463567738	0.97630131817808	0.328915166921866	0.999964413346905
5033417F24Rik	5.87274378744372	-0.295745647210098	1.18631753287328	-0.249297206704682	0.803130891857833	0.999964413346905
Slc35a1	148.688284048741	-0.336096890036189	0.346406642271787	-0.97023800650015	0.331927870218991	0.999964413346905
Lpin2	280.316010050241	-0.415334723180737	0.30366477295911	-1.36774087798674	0.171393199627068	0.999964413346905
Cdc40	400.98561247269	-0.0900811588118297	0.291802016996709	-0.308706429581827	0.757544852472371	0.999964413346905
Lrmda	71.7542147269619	-0.0349937065745787	0.701236583864836	-0.0499028535871765	0.960199803305079	0.999964413346905
Nt5c1b	3.71494395668592	0.409160749129504	1.51363065432085	0.270317430452075	0.78691605678782	0.999964413346905
Aldh1b1	34.0605744204175	0.0230849348262592	0.578587160744538	0.0398988024493198	0.968173805851432	0.999964413346905
Shisa5	109.74298020833	-0.0575296972139611	0.40777495235849	-0.141081978873937	0.887805180023296	0.999964413346905
Slc22a22	12.4180308755306	0.622495742863511	1.15971195205208	0.536767549702338	0.591428189351953	0.999964413346905
Gria2	3.64494909889388	0.960186300453336	1.88342812478931	0.509807774353346	0.610186138561384	0.999964413346905
Mtdh	1222.02057086986	-0.0174825624821465	0.316239120892229	-0.0552827317278823	0.955913219210995	0.999964413346905
Usp15	1193.71630822703	-0.244645986083278	0.271622654540226	-0.900683289828635	0.367756735817363	0.999964413346905
Itga7	6.31808737307027	0.674688120239217	1.1661011283177	0.578584570287288	0.562869518409212	0.999964413346905
Plekha1	583.161230660577	-0.459637137394061	0.280273040691531	-1.6399620036946	0.101013067469415	0.999964413346905
Lag3	13.5070546176051	0.974808030303168	0.972297130911478	1.00258244040002	0.316062371614259	0.999964413346905
L1cam	7.21190911813258	0.704600971410326	1.08409015286917	0.649946842101199	0.51572655926896	0.999964413346905
Plek2	84.5902807260151	0.530463306380014	0.466913920013421	1.13610514410186	0.255912562406464	0.999964413346905
Abl2	921.318273054439	-0.31354539593981	0.294251932584546	-1.06556783904799	0.286619043922995	0.999964413346905
Clmn	252.280400928915	0.407419684047271	0.364506107786212	1.11773074674027	0.263682006873408	0.999964413346905
Slc37a3	321.311566417369	-0.249623892860305	0.311536401776072	-0.801267175961451	0.422976989027894	0.999964413346905
Klc1	607.638304434045	0.0933531759900401	0.325617061661916	0.286696205394076	0.774344943337268	0.999964413346905
Higd1a	169.907729303202	0.37891380245534	0.340220359128455	1.11373053460412	0.265394805699794	0.999964413346905
Ythdc1	667.338829317971	0.0630217367334966	0.293300469233875	0.214870903200784	0.829867970912321	0.999964413346905
Adck1	335.689111319098	0.0331951779473263	0.292156895271556	0.11362106623043	0.909538187058792	0.999964413346905
Slc4a2	29.2205792073697	0.398747462534981	0.612830637182992	0.650665026095805	0.51526274437968	0.999964413346905
A530072M11Rik	62.0174232311565	-0.138456414069752	0.481888027082257	-0.287320718275737	0.773866760262691	0.999964413346905
Slc10a7	6160.52803723579	-0.0411997403493267	0.285450526119188	-0.1443323328545	0.885238047676734	0.999964413346905
Cyb5r2	119.418827401936	-0.0265558361618107	0.398411669196238	-0.0666542629521492	0.946856946167342	0.999964413346905
B130034C11Rik	43.5321387407015	-0.550154550375851	0.497899692664592	-1.10495057233639	0.269181007172175	0.999964413346905
9630028I04Rik	2.39039420333751	-1.21786048318569	1.99235432761523	-0.611267015261997	0.541022823939236	0.999964413346905
Ypel5	141.326674836189	0.175387557370873	0.35139425528485	0.499119022958126	0.617695536954575	0.999964413346905
Zfp574	130.160644404006	0.313793503161149	0.401926680495358	0.780723247270898	0.434965284645452	0.999964413346905
Shoc2	719.853677994551	-0.544658360581818	0.292396255086935	-1.86274054850627	0.0624987780327816	0.999964413346905
E030044B06Rik	14.714848565825	0.643220486372155	0.879943692772873	0.730979142932705	0.464791892707586	0.999964413346905
Clip3	19.4492203671222	-0.139853467561076	0.789727055386401	-0.177090890589595	0.859436997095941	0.999964413346905
Cdh1	3332.79114171249	0.311861420713415	0.324848187570083	0.960022043053982	0.337044121031468	0.999964413346905
Islr2	2.57953213142535	0.971813658164967	1.90697117864095	0.509611088541755	0.610323953861602	0.999964413346905
Slc24a2	16.1197889151368	0.221664794444262	0.963869044550429	0.229973973847922	0.818111993584612	0.999964413346905
Aqp8	1.30570031411931	2.14394995375331	2.63149062284642	0.814728327412486	0.415227834767393	0.999964413346905
Kif21a	134.932411396871	0.0430368058487867	0.463840165321857	0.0927836980631542	0.926075402198587	0.999964413346905
Abhd14a	73.1379740710718	-0.649021633478399	0.490499339734608	-1.32318553951482	0.185773683670529	0.999964413346905
Zfp78	173.658837319946	0.553254416196297	0.424791842390206	1.30241299617069	0.192775242246821	0.999964413346905
Ipo7	2389.41298349249	-0.379470923637312	0.335350224010105	-1.13156603594777	0.257816925980413	0.999964413346905
Wdr70	1850.01317296004	-0.110844118134731	0.293814249145216	-0.377259164445584	0.70598101597406	0.999964413346905
Cacna1d	32.5867287481994	-0.412483802288701	0.735990762426452	-0.560446982960497	0.575174592550228	0.999964413346905
Cyp26c1	5.90496048748746	0.3924526538942	1.2849512047248	0.305422223389606	0.760044598071993	0.999964413346905
Pls3	369.626455449561	0.217790285330751	0.308355092640139	0.706297027449842	0.480003441615612	0.999964413346905
Ddah2	53.2487710328336	0.253782797353127	0.569954575888041	0.445268461890512	0.656125756605793	0.999964413346905
Men1	47.9007101137938	-0.00916813773832996	0.493877845507857	-0.018563573607766	0.985189261875446	0.999964413346905
Taf1a	264.925735897793	-0.178898828719618	0.401299676420458	-0.44579858701949	0.655742742565072	0.999964413346905
Tk1	595.595358491935	-0.107960785264954	0.303731470666594	-0.355448136566207	0.722253892344476	0.999964413346905
Trim2	524.73620145668	0.456367061874787	0.344269867713386	1.32560849692115	0.184969410285401	0.999964413346905
Ank1	20.9859107837046	-0.109908675520496	0.83881787425917	-0.131028056140989	0.895753113141581	0.999964413346905
Ildr1	529.182939410424	0.135682635446326	0.379759047536704	0.357286116884976	0.720877622159104	0.999964413346905
Pars2	101.479078223585	0.336112168156586	0.418444300159187	0.803242314517656	0.421834692422267	0.999964413346905
Clip1	201.711171379049	0.0582705582857499	0.394391314540081	0.147748076941557	0.882541588064014	0.999964413346905
Arhgdib	6.04716144829687	1.10264663168886	1.34463139795951	0.820036355957579	0.412195381941046	0.999964413346905
Bub3	347.094850738702	-0.11380586183994	0.301708814505009	-0.377204298875566	0.706021785821278	0.999964413346905
Mtch2	554.003632423787	-0.277541445869376	0.31541396364178	-0.879927580456088	0.378898542494118	0.999964413346905
Atf3	130.034740388475	0.762617146552604	1.12135634854387	0.680084566822044	0.49645091593461	0.999964413346905
Mns1	55.8911739243403	-0.672592212491724	0.46906213163996	-1.43390857441459	0.15159835466267	0.999964413346905
Cdr2	175.785331151934	0.201428343427047	0.395309690067428	0.509545676435832	0.610369790371388	0.999964413346905
Lmna	96.5946677973722	0.161930851596505	0.445358109973375	0.363596952587628	0.716159002733217	0.999964413346905
Ap2b1	1051.21030677479	-0.0471688309786251	0.290924097517768	-0.162134492745979	0.871199944257637	0.999964413346905
Blzf1	107.31470293971	0.106653484189873	0.364992357634351	0.292207444783593	0.77012801980776	0.999964413346905
Stoml2	114.812667412776	0.774523997758041	0.413126262695839	1.87478760779795	0.0608219486863493	0.999964413346905
Cic	280.553186166775	0.644069629069733	0.368794450582125	1.74641898231684	0.0807381738488181	0.999964413346905
Aven	285.23918776056	-0.624347446725518	0.360354901419035	-1.73259041091688	0.083168494824669	0.999964413346905
Tspan17	36.0345860942474	0.440178968863763	0.562640258458093	0.782345312562714	0.434011663779701	0.999964413346905
Lrrc2	427.158209761897	-0.0781772161802857	0.354000099367992	-0.220839531739844	0.825217381526886	0.999964413346905
Ctbs	50.9843828321898	0.669278570762244	0.504808894390755	1.32580582117117	0.184904024346906	0.999964413346905
Zbtb14	110.157846904866	0.537449364532831	0.382408586595104	1.40543226112725	0.159892779116225	0.999964413346905
Rsrc1	2169.44791354378	-0.772197058366169	0.352297644127182	-2.19188822644355	0.0283875784138601	0.999964413346905
Zfp638	929.577476431171	-0.730398828806185	0.327256370864434	-2.2318857441243	0.0256225153270732	0.999964413346905
Glp1r	17.6901190795998	0.611806227854931	0.918875416621855	0.665820650751731	0.505525743679768	0.999964413346905
Yeats4	340.610363477339	0.315664805122916	0.287759409396456	1.09697474631668	0.272652431713711	0.999964413346905
Slc25a39	380.040155817196	1.04971356541919	0.502479418141251	2.08906778570602	0.036701621706596	0.999964413346905
Tcirg1	4.03391501147004	0.0274452697470408	1.54901744833745	0.017717857069007	0.985863935002711	0.999964413346905
Crb2	13.6305289339882	0.285493138779733	0.872708008967038	0.327134775716853	0.743565950336515	0.999964413346905
Dmkn	1.59508872078946	1.68263419786489	2.66237815678598	0.632004207808017	0.527384127674049	0.999964413346905
Mgat1	148.664586601457	-0.150422193241604	0.365355298142897	-0.411714826652854	0.680548456329593	0.999964413346905
Ubr5	3129.73583942709	-0.345213439420664	0.289935512664971	-1.19065593672055	0.233788682634131	0.999964413346905
Tax1bp1	602.940380166603	-0.122491597468389	0.30302058335771	-0.404235237458406	0.686039743915019	0.999964413346905
AA465934	176.822213088995	0.144617497853517	0.364654315062397	0.396587924179016	0.691671358959974	0.999964413346905
Cbln1	6.19492149742366	0.241823380929677	1.14358942521877	0.211459965960613	0.832528368384824	0.999964413346905
Adar	744.607864849526	-0.245992048132532	0.270198320939872	-0.910412941415994	0.362604775275139	0.999964413346905
Trpv4	29.8532703718702	0.638067935928023	0.670678048279599	0.951377397194933	0.341412830081292	0.999964413346905
Rsrc2	1092.67043933343	-0.320198873427195	0.311881538624889	-1.02666824987134	0.304576704591797	0.999964413346905
Il12rb2	602.093119534279	0.203659537819854	0.372859283747438	0.546210183565673	0.584921466824914	0.999964413346905
Pdcd6ip	696.081190008247	-0.257915917443133	0.270275950615069	-0.954268838408269	0.339947577356606	0.999964413346905
Endov	160.068570300669	-0.0624287922684602	0.366287361540181	-0.17043665390462	0.864666748169838	0.999964413346905
Ppp1r8	437.120344441441	0.287694462870142	0.297868467812323	0.965843967920126	0.334122263665949	0.999964413346905
Rbm20	256.138487880315	0.374975320709639	0.461340049359497	0.812795943535007	0.416335061664655	0.999964413346905
Dcaf12l1	2.19124841132605	-0.378302581198186	2.10007839339256	-0.180137361723464	0.857044731929604	0.999964413346905
Hdac5	169.964790822468	-0.120855518190097	0.422337523462419	-0.286158608875896	0.774756644033179	0.999964413346905
A930001C03Rik	51.0706089460345	0.0571716631136376	0.660185815968634	0.0865993508657172	0.930989981897513	0.999964413346905
Btf3l4	424.14637914165	0.169508344153714	0.322103617580144	0.526254083785748	0.598711681023903	0.999964413346905
Plec	253.783318842373	0.743121037830088	0.469134948888224	1.58402404167749	0.113188248157249	0.999964413346905
Ctf1	10.6867958052785	0.942093714063942	0.947263479212471	0.99454242112994	0.319958863592184	0.999964413346905
Rprd1b	438.050433755384	-0.124596521110807	0.336113707582688	-0.370697529734501	0.710862830441847	0.999964413346905
Srpr	232.704722111785	0.323306197520265	0.318787765691991	1.01417379308289	0.310499831326997	0.999964413346905
Gm7271	2.17022111494065	-1.15874533098489	2.04244182053494	-0.567333335684147	0.570487732634108	0.999964413346905
Fbln5	13.5079733593796	0.0354364180584383	0.829442686522298	0.042723166572264	0.965922212173338	0.999964413346905
Slc22a27	3.64334787969401	-0.252102779400886	1.8165192295821	-0.138783435537252	0.889621283829723	0.999964413346905
Thra	154.471163465469	0.0520380871948383	0.531857933799547	0.0978420812924285	0.922057691631303	0.999964413346905
Cux2	233.125335160822	-0.479909810138384	0.344831126894705	-1.3917241591851	0.164005943553262	0.999964413346905
Mx1	1.82473813155774	-1.42502684092041	2.06720171520642	-0.689350647514394	0.490602632771816	0.999964413346905
Aamp	86.4023090130677	0.214434425001196	0.394670289984234	0.543325480643001	0.586905723413963	0.999964413346905
Mroh1	296.794391460671	0.602479616570576	0.392110159401858	1.53650601017231	0.124414324878308	0.999964413346905
Triobp	69.7723500771501	0.501249932075347	0.523376647143579	0.957723151789457	0.338202379142793	0.999964413346905
Nod2	373.705185137564	0.839185513886886	0.426732456625463	1.96653781744899	0.0492365183626021	0.999964413346905
Tmem255a	7.67541276035919	1.46016624326813	1.10332244552624	1.32342657324594	0.185693559619094	0.999964413346905
Col6a6	12.4797485277561	0.250441007525328	0.926749123816675	0.270236033775705	0.786978672631028	0.999964413346905
Cep55	1722.7533598698	-0.438336466373045	0.33611882840634	-1.30411160972848	0.192195531040592	0.999964413346905
Zfp119a	206.927136813592	-0.380949968731598	0.357701969339024	-1.06499265138387	0.286879255227018	0.999964413346905
Sh3d21	39.0288958295828	-0.135309229402609	0.531241730392681	-0.254703690733392	0.798951965451278	0.999964413346905
Fam174b	46.7779361220008	0.370143839900069	0.600049566806802	0.616855440576036	0.537330080019225	0.999964413346905
Rangap1	1166.43380659792	0.0621495729641204	0.288836222172713	0.215172364797644	0.829632935985786	0.999964413346905
Brinp3	23.7613482022733	-0.388601684156932	0.776102759262911	-0.500709061421195	0.616575894105051	0.999964413346905
Syvn1	134.305173281101	0.267811797147221	0.441518214407938	0.606570212525317	0.54413617338315	0.999964413346905
Aurkaip1	37.3439370578877	1.12122329461331	0.545842720833929	2.05411421975239	0.0399646380943604	0.999964413346905
Ndfip1	572.473569227219	-0.184686262340687	0.335517538693421	-0.550451887135009	0.58200946826822	0.999964413346905
Grk6	166.511300642736	0.103114093405747	0.372397213797815	0.276892762849	0.781862449828263	0.999964413346905
Cenpa	521.904782103182	-0.342420040286591	0.291022269960718	-1.17661112440918	0.239350755591116	0.999964413346905
Rassf5	82.3072247778565	0.28962901382309	0.396635758836569	0.730214075182338	0.465259340339837	0.999964413346905
Ppp1r14a	17.0311359868368	-0.465150596279828	0.76035553042618	-0.61175407775243	0.540700476973461	0.999964413346905
Myadm	206.18087688826	-0.29881874342247	0.338742622924056	-0.882140962489574	0.377700583122537	0.999964413346905
Phgdh	975.484578429805	-0.214165682541031	0.282623290688221	-0.757777895868074	0.4485839572027	0.999964413346905
Nckap1	432.003271194153	-0.206941002019141	0.293928900925467	-0.704051222481237	0.481400875040229	0.999964413346905
Zfp518a	596.323800526617	-0.442862110462171	0.354547926513624	-1.24908955135337	0.211632321835843	0.999964413346905
Utp3	148.722384938935	-0.0808139883981226	0.423363568527003	-0.190885551818491	0.848615260015725	0.999964413346905
Katnal2	1230.33564843589	-0.336444202849521	0.280680764824182	-1.19867210373418	0.230655469276485	0.999964413346905
Rfx4	15.2730071629349	0.409526815244031	0.854405776557411	0.479311852143726	0.631716791710904	0.999964413346905
2810006K23Rik	130.48525813566	-0.200524907756909	0.35019140323609	-0.572615163890018	0.566905290139755	0.999964413346905
Hspa12b	30.0371298631137	0.469412095125516	0.602689150937935	0.778862692973639	0.43606060239708	0.999964413346905
Ankle2	615.43741521291	-0.268177396018369	0.289948468435156	-0.924913994082171	0.355010646733937	0.999964413346905
Dgke	755.869068493926	-0.188887573077506	0.303652541746975	-0.62205167785126	0.533907887747786	0.999964413346905
Fis1	562.06362247449	0.221050855927481	0.287662478510633	0.768438265122266	0.442226854296035	0.999964413346905
4930524B15Rik	38.9365504535913	-1.94637940337335	0.59108314113377	-3.29290292333486	0.000991587050483029	0.542596434024313
Nkain1	259.753128844201	-0.271559160742072	0.344329206613248	-0.788661419149054	0.430309922912209	0.999964413346905
Slc12a5	16.6522459504706	0.228612978536173	0.761774534902319	0.300105829299594	0.764096432892909	0.999964413346905
Sfswap	856.572823590935	0.100919418419193	0.29486292389225	0.342258759043139	0.732156168938137	0.999964413346905
AW551984	7.18291733873549	0.516606336271837	1.13677235022838	0.454450124660448	0.649504882035249	0.999964413346905
Pheta1	17.6269508447438	0.0417227568178029	0.774263168369018	0.0538870483865217	0.957025155563346	0.999964413346905
Dpy19l1	895.59345328809	-0.625355883715334	0.26919256243079	-2.3230800957813	0.0201748500330948	0.999964413346905
Ctps	704.027491857104	-0.0943342145018512	0.284897460946877	-0.331116374952324	0.740556583230896	0.999964413346905
Maco1	504.708628783675	0.224607989770478	0.43466524863544	0.516737858560347	0.605339164304972	0.999964413346905
Exosc10	389.688842053411	0.181394968863828	0.330992970471992	0.548032692673687	0.583669454898168	0.999964413346905
Zfp637	18.2409275816022	0.913254300614263	0.822584619216429	1.11022535466832	0.266901929625741	0.999964413346905
Syt11	40.2352421823643	0.306938459019749	0.529696209868823	0.579461308767456	0.562277946295	0.999964413346905
Gsn	9.14227324465049	0.430705013952698	1.16928172826202	0.368350076412195	0.712612217679111	0.999964413346905
Gm5134	153.585021325513	-0.312632576203991	0.374648107456018	-0.834469919858577	0.404016230976505	0.999964413346905
1810024B03Rik	114.710337978391	-0.0308744434196541	0.373139254415796	-0.0827424160130043	0.934056357384973	0.999964413346905
Rere	4389.44472553774	-0.119631994834808	0.25947290881821	-0.461057747337407	0.64475717481977	0.999964413346905
Selplg	7.34323889328194	0.340452171601943	1.18178697781874	0.288082520785874	0.773283572111685	0.999964413346905
Selenbp1	6.86178018579721	0.873732699661991	1.17653264352748	0.742633623018197	0.457703526342031	0.999964413346905
Apob	3.27694140940833	0.105670319054024	1.72701663467153	0.0611866249187122	0.951210581543163	0.999964413346905
Ankzf1	94.983237108143	-0.719523865982641	0.38545795617034	-1.86667275759817	0.0619473003071709	0.999964413346905
Slc47a1	12.2826990778914	-0.851781542784079	0.903525265588772	-0.942731293993229	0.34581836233716	0.999964413346905
Wdr77	909.391817109719	-0.260737401855148	0.347063216541659	-0.751267750161738	0.452491533775367	0.999964413346905
Galnt13	54.0107827886982	-0.441640400926791	0.661575560437931	-0.667558518386692	0.504415444021935	0.999964413346905
Tut4	835.548210370919	-0.452977271554694	0.290191702209819	-1.5609587321252	0.11853348817648	0.999964413346905
Lurap1	19.8475179043705	0.249657502656263	0.743907677809644	0.335602804089014	0.737170409175668	0.999964413346905
Psmd8	75.6786598932083	0.445615625853464	0.474838443764748	0.938457346293213	0.348009427151189	0.999964413346905
Scamp1	231.31096065182	-0.306219839005268	0.358885695521736	-0.853251725622822	0.393519724404586	0.999964413346905
Uhrf1bp1l	700.350430683629	-0.386795481283396	0.308461826312551	-1.25394926791192	0.209860445781115	0.999964413346905
Fam161b	42.5670552108015	-0.281348844048676	0.496244227968717	-0.566956406123502	0.570743799938894	0.999964413346905
Gask1b	25.3784159032518	-0.41242545832837	0.749600225867361	-0.550193882147185	0.58218639928557	0.999964413346905
Cars	1682.46640071918	-0.216315266218968	0.386206534471557	-0.560102553715073	0.575409488681516	0.999964413346905
Nelfcd	154.437903719416	0.215701647935241	0.374164189461794	0.576489290024015	0.564284506895613	0.999964413346905
Rmnd5a	490.71551735238	-0.408294286276915	0.281728649260964	-1.44924659720607	0.147268728755175	0.999964413346905
Pcsk7	85.6197523977179	-0.640597394668368	0.420234156449029	-1.5243820256816	0.127413307491034	0.999964413346905
Tgfb2	66.2123037433618	-0.0527678029735317	0.473249327169779	-0.111501062852227	0.91121902282233	0.999964413346905
Tsc22d1	2368.70571153466	0.02981419636252	0.288791764584626	0.10323769587198	0.917774322754519	0.999964413346905
H2ac6	29.6952585147887	-0.932192740318097	0.822849294911527	-1.13288392671993	0.257263000701924	0.999964413346905
Zfp286	88.3306524658718	-0.625929297182481	0.491227626472482	-1.27421436305872	0.202587456299164	0.999964413346905
Eci2	106.285132760926	0.129269077749209	0.377789552431701	0.342172187973831	0.732221314137765	0.999964413346905
Uqcc2	51.277191420313	0.097227478876869	0.581944809416911	0.16707336727393	0.867312321290023	0.999964413346905
Snhg18	2.92963280678998	-0.457161772362477	1.67742766332707	-0.272537398993246	0.785208838930444	0.999964413346905
C430049B03Rik	14.8632504842073	0.767592725991012	0.822107205296303	0.93368933035243	0.350464170358249	0.999964413346905
3110009E18Rik	211.010912902976	0.048990723216962	0.344225095907559	0.142321765029353	0.886825855509122	0.999964413346905
Fn1	4380.07789733091	-0.0823814674812237	0.310664884374301	-0.265177918795506	0.790872404415862	0.999964413346905
Kctd17	6.92089508905951	0.566718408145145	1.21525527262704	0.466336926002437	0.640974351444351	0.999964413346905
Whrn	424.743024932106	0.0413148623476122	0.347334166808798	0.118948454530692	0.905316193067686	0.999964413346905
Hrh1	12.615084684027	0.236442511173621	0.875203458154845	0.270157194844845	0.787039322196038	0.999964413346905
Igsf9b	603.066056346397	-0.00184380766396384	0.378799094281773	-0.00486750811128474	0.996116305764254	0.999964413346905
Marchf2	107.41885222709	-0.223163172590096	0.358287233760706	-0.62286107782211	0.533375817324112	0.999964413346905
Lmf1	399.879778575607	-0.0580957073657562	0.284329906530307	-0.204324997235434	0.838099537035507	0.999964413346905
2310039L15Rik	109.198460904602	0.348137499021943	0.370929402636321	0.938554605128663	0.347959468896753	0.999964413346905
Gm4489	1.66855999654248	-1.41650388352163	2.28786292974662	-0.619138439241424	0.535825162357001	0.999964413346905
AA543186	15.1630811228086	1.27942618231906	0.899808300282199	1.42188750861468	0.155058910033935	0.999964413346905
A230072C01Rik	454.472821636687	-0.455837058171355	0.372670427640499	-1.22316401936535	0.221267752444281	0.999964413346905
Emp3	3.69350177678989	-0.388353632469726	1.42518377010157	-0.272493723698558	0.785242416520606	0.999964413346905
Emp1	41.3346968959108	0.450780162053922	0.581850589970493	0.774735249605542	0.438496117367597	0.999964413346905
Eif4ebp2	558.212918569484	0.263095467428361	0.288346366307533	0.912428586486015	0.361543146836247	0.999964413346905
Eif3a	1308.63610771814	-0.321370004147728	0.279105549830209	-1.15142821181173	0.249556113063279	0.999964413346905
Rfxank	189.813520578685	1.29984666590867	0.442283966593272	2.93894141341103	0.00329335321073427	0.775368085157137
Capn3	14.1863189705405	-0.411342628498004	0.7988393084117	-0.514925372558168	0.606605169976856	0.999964413346905
Efna4	46.5146907153452	0.393410023224655	0.535470244439072	0.734700064681967	0.462522180920285	0.999964413346905
Ikzf1	21.8397743303187	-0.402472846864163	0.64316280196797	-0.625771337572173	0.531464934385443	0.999964413346905
Hira	2007.66509924312	-0.395738868684365	0.253213944372104	-1.56286364744122	0.11808466974772	0.999964413346905
Uhmk1	405.132205090977	-0.228539225695735	0.292317458620923	-0.781818598088266	0.43432118948964	0.999964413346905
Chrne	2.7413551483388	0.247752069577184	1.84661800815622	0.134165305700964	0.893271859869135	0.999964413346905
Nr1h4	2.00754537177961	2.72875524756609	2.19389460681837	1.24379504789585	0.213575003441853	0.999964413346905
Gpn2	101.672477518867	0.285849278516153	0.383575393048425	0.745223191311612	0.456136805240935	0.999964413346905
B4galt7	76.0259220371297	-0.048420735682377	0.409852874829011	-0.118141749530433	0.905955343727119	0.999964413346905
Spin1	1346.26260315105	0.0898075671649694	0.302360020199674	0.297021964430554	0.766449740248607	0.999964413346905
Rnf144b	100.300019134337	-0.0769533341930101	0.393983819397646	-0.195321052297687	0.84514161710807	0.999964413346905
Bag6	134.752117765005	0.375653928786646	0.382547172071976	0.981980671173193	0.326109370676653	0.999964413346905
Cdca7l	190.591981105214	-0.160774492343615	0.460430014051927	-0.349183344779698	0.726951669155431	0.999964413346905
Dhrs7b	727.840851625172	-0.488523567275361	0.309626747774591	-1.57778218705772	0.114615657432596	0.999964413346905
Ankmy2	345.560621283967	-0.251245539321627	0.28891886437738	-0.869605866211128	0.384515830859872	0.999964413346905
Plekhh3	17.4785123088741	-0.562175679711722	0.83783887204258	-0.670983047541332	0.502231329100312	0.999964413346905
Fdft1	757.292238069423	-0.0625404164958594	0.31931664476412	-0.195857051366859	0.844722054180118	0.999964413346905
Cldn3	6.36001105907969	1.51065113560838	1.21439408991385	1.24395461749616	0.213516266048962	0.999964413346905
Stk32a	19.3477794909286	-0.065770294831546	0.74331706062926	-0.0884821542719169	0.929493467530375	0.999964413346905
Rgs13	3.04720175516466	-0.554142737742288	1.84136759642728	-0.300940854404881	0.763459596188286	0.999964413346905
Cdnf	15.1341202183275	1.16605660582915	0.794491454166887	1.46767671283751	0.14219205921156	0.999964413346905
Dgkd	630.366883779398	-0.201586908101078	0.270766714457849	-0.744504022603782	0.456571608527404	0.999964413346905
Tfap2a	71.9456906555004	0.938223457193062	0.450078756300049	2.08457618596775	0.0371077880033144	0.999964413346905
Zkscan17	469.199484943669	-0.207938655794004	0.282576076960233	-0.73586786974634	0.461811112527508	0.999964413346905
Ccdc85a	351.850709790599	-0.49376231273983	0.431847197504716	-1.1433727383039	0.25288386631576	0.999964413346905
Fyb	44.2911130762543	0.0245293246482794	0.844313299421356	0.0290523963854298	0.97682280193601	0.999964413346905
Klk7	2.03499165492279	-0.224197786785426	2.00224275543557	-0.11197332899659	0.910844553932028	0.999964413346905
Cib1	63.1668042128987	0.320879307603974	0.43329077687021	0.740563438533776	0.458958183184355	0.999964413346905
Med24	304.481729839919	0.226079085739552	0.347837484619342	0.649956073558209	0.515720596069909	0.999964413346905
Mthfsl	13.881374784622	-0.137142176268072	0.923250398192302	-0.148542775109106	0.881914430713381	0.999964413346905
Uhrf1	2007.49317973977	0.113731870676606	0.267211653371687	0.425624665846466	0.670381363966658	0.999964413346905
Firre	3961.92192526701	-0.101989114538609	0.268171529984915	-0.380312983053591	0.703713099221793	0.999964413346905
Igf1	7.63060737887337	1.8612232073321	1.18144223551516	1.5753823177995	0.115168223355438	0.999964413346905
Pwwp2a	797.305016382331	-0.824702471593693	0.317762251683323	-2.59534437216784	0.00944961864717941	0.88102203433008
Nrf1	1702.21116913014	-0.0226597158860023	0.315013822487503	-0.0719324495257703	0.942655665942517	0.999964413346905
Etl4	5835.25418254188	0.13186118656981	0.256143627968875	0.514793936571526	0.6066970228741	0.999964413346905
Klf10	318.003565070683	-0.76041256662362	0.311222641312859	-2.44330734877097	0.0145533373384465	0.936599051133835
Gmeb1	622.282547087936	-0.0253048751975587	0.314017828547594	-0.0805841990392702	0.935772632672821	0.999964413346905
Atp13a2	61.5916737377796	0.225785664895942	0.497108159417057	0.454198267758699	0.649686129713436	0.999964413346905
Magix	41.2586017234584	0.662964067696391	0.541434573802727	1.22445831827863	0.220779381015226	0.999964413346905
Alkbh7	3.67191738772926	2.37113009777056	1.68489684248408	1.40728502658641	0.159342887545674	0.999964413346905
Mpp2	10.782180912933	0.015739744532523	0.932720278767411	0.016875096307891	0.986536260205912	0.999964413346905
Pex7	375.419991205029	-0.843463286095654	0.328413568604819	-2.56829609592226	0.0102199818118372	0.88102203433008
Slc66a2	141.161992836418	-0.12732549844779	0.391405033235823	-0.32530368195617	0.744951244489106	0.999964413346905
Ano7	11.902099802234	-0.685130881508374	0.820768571044437	-0.834743075793627	0.403862382612796	0.999964413346905
Ank	462.740440865326	-0.0337881331458661	0.291717977534907	-0.115824651711165	0.907791512761701	0.999964413346905
Meaf6	422.42123385003	-0.246868671290377	0.372767920987869	-0.662258358058688	0.507805659388727	0.999964413346905
Golm1	633.136920322046	-0.215470518556598	0.29799326048334	-0.723071784264881	0.469635783156684	0.999964413346905
Zfp933	67.4916139756382	-0.15521817579885	0.547822404683039	-0.283336669825793	0.776918770014978	0.999964413346905
Tspyl3	9.8355946619019	0.266912579434403	1.06125477759725	0.251506598668711	0.80142246112588	0.999964413346905
Lad1	24.2764575135409	0.544245774477058	0.797088642719724	0.682792032539885	0.494738264967053	0.999964413346905
Ginm1	72.0695802949636	0.288775729610975	0.421424950200366	0.685236432901464	0.493194737096449	0.999964413346905
Plekhs1	5.52576193359051	-0.00307003806349972	1.21736607199074	-0.00252186925045424	0.997987841593528	0.999964413346905
Gm5141	76.4756758722104	-0.201004343278046	0.452055051153236	-0.444645719067323	0.656575802181913	0.999964413346905
Ccdc149	8.00685365107023	0.351094903852494	1.08595851218905	0.323304159331802	0.746464904317984	0.999964413346905
Sspn	1.70425842906796	0.935420404294706	2.22412811183838	0.420578472667892	0.674062916106273	0.999964413346905
Bcl2l1	405.102423086655	0.260018992475572	0.280068277073651	0.928412868434913	0.353193445886708	0.999964413346905
Map3k10	113.507725582815	-0.169269894325826	0.403312204788843	-0.419699409826807	0.67470505629513	0.999964413346905
Clgn	34.4185789043555	-0.347355748710623	0.536695597768795	-0.64721184625826	0.517494845417539	0.999964413346905
Rbm46os	5.65951136893035	0.616581553123575	1.30362550554692	0.472974447416088	0.63623140954398	0.999964413346905
AI987944	263.88720751574	-0.415752149515674	0.370965589041924	-1.12072968975214	0.262402940394458	0.999964413346905
Cgnl1	79.0744396916559	0.190931840630281	0.67139029054468	0.284382784975015	0.77611705022571	0.999964413346905
Col17a1	31.360406275988	0.442339017397899	0.628948463010466	0.703299305766072	0.481869243251832	0.999964413346905
Pde7a	1308.49383239881	-0.136395178117426	0.292943638134575	-0.465602117137521	0.641500327268448	0.999964413346905
Klhl12	368.966865930663	-0.251753141619887	0.313997489411194	-0.801768008056284	0.422687167786676	0.999964413346905
Stard6	32.5143578504085	-0.313447052332766	0.562915107739588	-0.556828281961427	0.577644758640018	0.999964413346905
Ogdh	1450.31235290597	-0.631058515221496	0.29480806348177	-2.14057413412818	0.0323083965275412	0.999964413346905
Bpifb5	7.66176409673263	0.748894340302756	1.05579836950618	0.709315681793515	0.478128599050561	0.999964413346905
Ptp4a2	996.34254188973	-0.0834969214146204	0.298051988999209	-0.280142137937022	0.779368457044773	0.999964413346905
Sez6l	13.9898295138237	0.271208942503105	0.985274887038898	0.275262209633887	0.783114795723694	0.999964413346905
Slc19a2	798.731326791654	-0.0471317875929317	0.321019482088721	-0.14681908800758	0.883274817903194	0.999964413346905
Uros	93.9411046041259	-0.0520751658302382	0.412184539634006	-0.126339444648937	0.899463234080751	0.999964413346905
Urod	27.9983967702525	0.0701915932353797	0.587489985895201	0.119477088836542	0.904897390465284	0.999964413346905
Akap1	704.234542280067	0.0130883421060245	0.325438021775217	0.040217618195408	0.967919631704365	0.999964413346905
Ak4	366.230827361567	0.210949586642153	0.351488667964254	0.600160420146477	0.548399328766475	0.999964413346905
Sypl	256.696736511605	-0.499163008851253	0.338161617914686	-1.47610782066102	0.139914949752516	0.999964413346905
Eny2	129.214764993604	-0.0779932737486611	0.440369356194895	-0.177108767109907	0.859422955632737	0.999964413346905
Man1c1	252.941369952885	-0.140451597988198	0.338823282206083	-0.414527588168428	0.678487766996621	0.999964413346905
Gpatch3	86.6379414389542	0.831350709628163	0.450387104264377	1.84585815569924	0.0649128037935732	0.999964413346905
Azi2	287.016070240231	-0.191167465888955	0.320024834919264	-0.597351970940575	0.550272412995686	0.999964413346905
Dmrt1	221.436391594204	0.797001137933794	0.484172124343418	1.64611116142756	0.0997408749087118	0.999964413346905
Gtf2ird2	120.234570229474	-0.0394939719156434	0.368629293914011	-0.107137366909468	0.91468000325032	0.999964413346905
Noc3l	492.36886023828	-0.548376583735741	0.323740987034367	-1.69387444190849	0.0902891445273539	0.999964413346905
Rcn3	20.3318080866802	0.446486678565862	0.792073623564595	0.563693405868665	0.572962805869389	0.999964413346905
Yif1a	14.4579550493685	0.377386147312527	0.789500550909459	0.478006186161364	0.632645802065939	0.999964413346905
Trabd2b	15.3740130207229	-0.52061135164026	0.921954341547564	-0.564682358094196	0.572289835930641	0.999964413346905
Arhgef33	18.0902794011261	0.40705133996612	0.744796292689228	0.546527075875182	0.584703681179056	0.999964413346905
C8b	2.94476725804637	-1.2827132263378	1.62923712292718	-0.787309108224345	0.431100939101667	0.999964413346905
Bloc1s5	4.43643124008087	1.26623287528498	1.61774297177036	0.782715732585936	0.43379406145562	0.999964413346905
Myl6b	24.6288936574509	0.645030927552784	0.707071340238982	0.912257209201508	0.361633334381092	0.999964413346905
R74862	57.8395798739773	1.00062370259239	0.535626013794405	1.86813873266519	0.0617427359488858	0.999964413346905
Nkx6-3	70.5126890065346	1.6549849823598	0.461538766971183	3.58579842213585	0.000336048469000677	0.459714305592927
Ddx28	11.7093666900774	0.597548850137594	0.865648099566894	0.690290720255221	0.490011382383708	0.999964413346905
Hsf2bp	1198.61184115199	-0.222677942565675	0.288019771412002	-0.77313422434164	0.439442948358086	0.999964413346905
Zfp661	45.0688136230657	-0.87404176420046	0.484171161882146	-1.80523301057987	0.0710382273578953	0.999964413346905
Scaf11	821.20762146925	-0.111322179673123	0.281877094682572	-0.39493162719903	0.692893348164631	0.999964413346905
Mon2	862.471634978215	-0.118821454015243	0.267179245333694	-0.444725614322479	0.656518056276653	0.999964413346905
Polr3e	679.704498420657	0.10890984661146	0.31743108096655	0.343097614385582	0.731525025770664	0.999964413346905
Erlin1	232.768403618025	-0.15188436475243	0.334725031562444	-0.453758609099108	0.65000257776115	0.999964413346905
Zfand1	286.32238553041	-0.452075863063084	0.330127432961758	-1.36939805034455	0.170874883371403	0.999964413346905
B9d1	116.915708353267	-0.428888877681063	0.399251771256536	-1.07423162164379	0.282718883057204	0.999964413346905
Smim8	26.6270535883754	0.754763966464704	0.696764737809522	1.08324076335654	0.278701570656402	0.999964413346905
Pax6	17.9069548271488	1.2809169045006	0.785731891434239	1.63022134962916	0.103054723249807	0.999964413346905
Fstl4	91.9487910213771	-0.394349818984046	0.401376189935806	-0.982494300539142	0.325856389436827	0.999964413346905
Kank3	333.442769778408	0.34871399544928	0.355901581940263	0.979804567173321	0.327182597246252	0.999964413346905
Fgfr3	4.97373108238045	-0.660761995707626	1.28767043122212	-0.513145273577885	0.60784970422642	0.999964413346905
Gabra1	6.31898853092354	-1.01247813833286	1.26282083218981	-0.801759135203022	0.422692301312176	0.999964413346905
Gk5	701.830628123306	0.0737800387340566	0.305248401554593	0.241704914287197	0.809008821404975	0.999964413346905
Rpp40	208.827959692736	-0.199655975414467	0.332178197683698	-0.601050811903618	0.547806143593079	0.999964413346905
Slc6a15	180.95775949041	-0.904049891366701	1.01667422304171	-0.889222792195851	0.373883355864553	0.999964413346905
Slfn9	11.145266775829	0.677839770788339	0.88324373214704	0.767443624129216	0.442817799824223	0.999964413346905
Ranbp3l	8.09441717936224	0.140958376553318	1.18227933479287	0.119225949743944	0.90509634835475	0.999964413346905
Nol11	474.263830908589	-0.286566142570231	0.320853796190388	-0.893136207122164	0.371784235377665	0.999964413346905
Cep152	919.432330793071	-0.141451291866278	0.287740868887652	-0.491592634765788	0.623007351178497	0.999964413346905
5830411N06Rik	4.29756672554461	-0.661933889441158	1.79521418785995	-0.36872140044205	0.712335395755502	0.999964413346905
F8	256.860733127584	0.307373540338754	0.529498882540891	0.580498940552564	0.561578200995542	0.999964413346905
Fmnl1	12.723006195918	0.202188743449666	1.05403256821765	0.191824000079584	0.847880070719448	0.999964413346905
Car12	16.3265375317884	0.0683420415973037	0.795950732729156	0.0858621504913659	0.931575999886652	0.999964413346905
Jakmip1	1203.36184605649	0.228251964315272	0.333065817675197	0.685305883108848	0.493150920159869	0.999964413346905
Nasp	3730.15339069142	-0.332634379246411	0.306140631059661	-1.0865411039856	0.277239665856629	0.999964413346905
Smad2	1000.9135916456	-0.302869342625239	0.311414812778645	-0.972559204627557	0.330772426438339	0.999964413346905
Dcstamp	85.4366445693882	0.13315318537661	0.399207652882876	0.333543669353642	0.73872393135738	0.999964413346905
Des	14.360090244281	0.558670323165956	0.965634048638536	0.578552841993957	0.562890932445116	0.999964413346905
Ddx4	54.298362198725	-0.417047120727005	0.567411820423108	-0.734999000225305	0.462340103004532	0.999964413346905
S1pr4	25.6975899390056	0.221539000888024	0.608553981973022	0.364041658506221	0.715826901579204	0.999964413346905
Asb1	175.157946937341	0.122135629191673	0.43095091936401	0.283409603515682	0.776862867512259	0.999964413346905
Sp8	1.6403769626728	0.00064288344075878	2.31191582947465	0.000278073895495091	0.999778129134882	0.999964413346905
Rtn2	41.6529008925522	-0.292020266158142	0.532798639616546	-0.548087484548211	0.583631833777042	0.999964413346905
[truncated: 14,419 more rows]
