# Supplementary material for: Transcription elongation can be sufficient, but is not necessary, to advance replication timing
Source: EMBO Rep. 2026 Mar 24;27(8):1964–99. doi: 10.1038/s44319-026-00735-2 (PMC13121604; doi:10.1038/s44319-026-00735-2)
Supplement: Supplementary file 5 — Source data Fig. 4 [file 44319_2026_735_MOESM5_ESM.zip › Fig4/4C/TRE_Ptn_D0010_cas_DESeq.txt]

baseMean	log2FoldChange	lfcSE	stat	pvalue	padj
Zc3h14	529.051407559036	-0.182985293283227	0.269952179493751	-0.677843363318587	0.497871013392432	0.9147957990762
Troap	164.536605257954	0.47770343566818	0.330436441275551	1.44567419327042	0.148268605935037	0.685231919132316
Clca2	2.60532867122329	1.53902670307763	1.84258511312077	0.835254063499404	0.403574675535687	0.877305393118202
1810013L24Rik	1039.0322199481	-0.0743106660496694	0.281248983002509	-0.26421665691501	0.791612976641024	0.974135322173427
Srsf7	762.263196987214	0.00288152974553494	0.215596417859649	0.0133653878582101	0.989336280862814	0.998426129444243
Fignl2	5.22458969307139	0.776550269641563	1.58743406321333	0.48918584250967	0.624710131687062	0.942578225518319
Sema6a	50.8128213506256	1.16264795354327	0.574537149499146	2.02362537314917	0.0430087123162294	0.419387013742216
Anapc15	40.2349365880097	0.207125178375647	0.510015569349903	0.406115402789882	0.684657808875607	0.95437171523495
Misp3	2.53013979182191	-1.01092794575654	1.42207587079931	-0.710881863981227	0.477157445422242	0.90716897216725
Nmb	15.804448605012	-0.229835189333332	0.546622813407381	-0.420463953746553	0.674146556757678	0.953295935369022
Tcerg1	1303.49232658276	-0.164185333233256	0.249952281247941	-0.656866712372155	0.511266623705806	0.917108011307571
Zfp712	44.910624514554	-0.545122745718924	0.386453104429985	-1.41057929013916	0.158368701695376	0.69907344982677
Fam129c	13.165358765919	-0.790663010713744	0.601324535780959	-1.31486903272105	0.188553921846423	0.736886883628991
Atp5g3	299.711633956389	0.220869264916541	0.368356534088395	0.599607294772565	0.54876798441619	0.926788850874762
Fyco1	274.68011655331	-0.259819604246625	0.205351227016589	-1.26524495627015	0.20578353143282	0.755676987749623
Tlr3	2.59755359026278	-1.68583304257507	1.60079604337063	-1.05312169501955	0.292285220848577	0.820718188315254
Trafd1	18.4244935269353	0.0501619299444807	0.575042800850495	0.0872316458362589	0.930487385483757	0.989771431837042
Erfl	5.82059514204224	1.44834083934007	1.18698748100464	1.22018206806548	0.222395863048657	0.768243354556671
Krt80	4.948949333232	1.49528670360508	1.82975372070801	0.817206538061578	0.413810406821523	0.882806494965953
Armc8	328.392493747113	-0.260362826441022	0.223076367398523	-1.16714661206531	0.243151166751639	0.786653441285493
Ppil4	440.642572119963	-0.0895965704864545	0.223654534720431	-0.400602521198376	0.688712789146886	0.954938399067584
C530005A16Rik	16.8847025513274	0.295116564665645	0.533248603204015	0.553431481850008	0.579967986567322	0.933701808218971
Katnbl1	466.854664068226	-0.163710963286353	0.273810510422823	-0.597898754995006	0.54990749066258	0.926788850874762
Spag9	584.57589106726	-0.208321287179563	0.249425982302083	-0.835202833549485	0.403603514565949	0.877305393118202
Taz	4.85060050706971	-6.65863637243331	1.63207996853719	-4.07984688299394	4.50653749975431e-05	0.00352406857201661
Gfpt1	198.382247002057	-0.560739889895937	0.283393613316814	-1.97866099850694	0.0478541868858099	0.436129259171237
Abcc5	1435.09000999171	0.363155501911697	0.21126156416325	1.71898519898808	0.0856170670286194	0.557233994325932
Kcnmb4	12.6357222236597	-0.0801894663185778	0.758240747879087	-0.105757263168565	0.915774945612237	0.987101550953517
Gm4013	5.22707446901185	0.846799326595493	1.04431373184508	0.810866792969754	0.41744217197155	0.884715609620315
Hpcal1	316.493466856618	-0.0431496125476516	0.288024505159675	-0.149812296435438	0.880912707696561	0.98517161253461
Tbc1d31	753.263559266031	0.304297393547616	0.180550697323709	1.68538475928477	0.0919143621708873	0.574441868276682
Cyp3a13	3.21886031117176	0.303329055353537	1.28007605521215	0.236961744670137	0.812686468422105	0.977877451637364
Akap7	332.673010187156	-0.541037590103912	0.303748753240264	-1.78120102332059	0.0748796165589247	0.529245171196369
Ablim1	369.906081941404	0.0706077077079492	0.361520789477755	0.195307461598398	0.845152256044304	0.980605765663659
Ulk1	1106.0233299529	0.516751098205289	0.246365237416893	2.09750005164428	0.0359493326049217	0.388286587216162
Golga3	193.881509076245	0.120205475363713	0.219664165510727	0.54722387278886	0.584224937069218	0.934309464106237
Mir1193	36.3622056601178	0.313856506567248	0.521724339139633	0.601575358904712	0.547456835276167	0.926788850874762
Wdyhv1	202.800155836466	0.441864944714862	0.340003870702699	1.29958798351808	0.193742220361245	0.742866687684134
Traf1	41.5317207519035	0.310252962903685	0.516161014419747	0.601077869572273	0.547788122553498	0.926788850874762
Rxra	99.646019674267	-0.317218982223186	0.377431249284199	-0.840468251700922	0.400645895224378	0.87617728651921
Dapk3	120.139953944636	0.252444258712358	0.263112515718877	0.959453631548576	0.337330268106178	0.849284736772472
Ap3m2	16.5174551982438	0.566123866984552	0.630129217597919	0.898425039141404	0.36895899235712	0.861734715102956
Sirt2	32.5837883051814	0.356279082464297	0.533254519298203	0.668122012230075	0.504055711867962	0.915415704623522
Inhbc	5.93397533115993	-0.483356067706307	1.08454130774067	-0.445677877141663	0.655829947186164	0.949576232433028
Slit3	59.914349132572	-0.296369018548043	0.867427781431344	-0.341664199478375	NA	NA
Dcakd	354.256149652473	0.0577259459774764	0.211283601082873	0.273215458661339	0.784687597596721	0.97160126899966
Vps35l	572.177061735557	0.0461839325633805	0.255550154389228	0.180723555709686	0.856584568445029	0.981519784713731
Cyhr1	24.5047589352337	0.292105583612493	0.467015192203367	0.625473407480271	0.531660396356031	0.922047130452057
Taf10	37.2404717003293	1.05598983212759	0.712334413241821	1.48243551413135	0.13822445018756	0.668665966387811
Hagh	38.3648275793397	0.147013721166385	0.47336517292304	0.310571477530914	0.756126413235351	0.967913852353927
Ogfod3	105.195642536478	0.267927456993871	0.294524834904388	0.909693938308629	0.36298394187708	0.860384028771946
Syn1	14.7602416281253	-8.25014237886842	3.61974296341579	-2.27920669015767	0.022654781597145	0.321719199438637
Glyatl3	4.06431448583976	-1.16150131124096	1.01802512056826	-1.14093580578112	0.253896637801126	0.794444299532972
Sqor	2.65395884090209	3.02697083674902	2.01233165624751	1.50421071365222	0.132527120030208	0.659320375715449
Fundc2	4.39910039962724	-4.7251388724218	1.24962479308939	-3.78124609767069	0.000156045320512488	0.0109770046643479
Rab5if	173.299950733721	0.203779429538782	0.3260534519133	0.62498779983157	0.531979065366106	0.922047130452057
H1f5	200.486543602144	1.26315848768473	0.448625699794624	2.81561775944398	0.00486835514363521	0.148250156916483
Pop4	110.354100755828	0.306755664817948	0.308863192985103	0.993176499450174	0.320623948714555	0.838735172108275
Carnmt1	981.218655824836	-0.260134350170966	0.199019250521378	-1.30708134760573	0.191185085345469	0.740443910273867
Iqcm	27.3240538192129	0.317224421122068	0.8877233384738	0.357346041692955	0.720832765958413	0.962387886162356
Clcc1	130.518189061911	-0.14455213836406	0.252540059165886	-0.572392906066075	0.567055820725044	0.929201331349885
Ilf3	833.73341470624	0.21033557905125	0.160764423400694	1.30834655206645	0.190755792278901	0.739686043098386
Tpd52l2	466.500949165861	-0.0501334026233725	0.186832418806188	-0.268333530892082	0.788442598366235	0.972736602365143
Arhgap25	7.06587875898508	-0.930501897501861	0.954191896610921	-0.975172709815288	0.32947459663753	0.845329204351133
Banf1	73.7319272186289	0.953783809712353	0.356790434570726	2.67323256818783	0.00751241485437973	0.185609648603072
Tbc1d23	490.878314222948	-0.20450175697079	0.221969074057219	-0.921307429151477	0.35688994350865	0.855654130076029
4930473A02Rik	16.8209978728	-0.0429968957499849	0.585593746429005	-0.0734244448684489	0.941468365900596	0.991305238132421
Pard3	2460.20225404841	-0.42900836298177	0.238703853492194	-1.79724104452213	0.0722973611275284	0.522728092640644
Rorc	3.7511540466789	0.0254682759460336	1.14369680385535	0.022268380798286	0.982233871092756	0.996866739842871
1700123J17Rik	24.5098394904368	0.36192102528542	0.505028330344113	0.7166350945873	0.473599284099708	0.90716897216725
Evi5l	34.8463821220487	-0.214575081990598	0.428633280796825	-0.500602943363859	0.616650590561464	0.940505999181464
Pex5l	9.97725655346163	0.456396481971552	1.16207726240071	0.392741943017362	0.694510088681953	0.95647561381626
Mtmr1	6.70551013888358	-6.1120087894916	1.38698986291131	-4.40667156475276	1.04971169657956e-05	0.000934243409955809
Mtor	551.651885117786	0.116739731081942	0.153214827094096	0.761934946480387	0.44609883138769	0.897378380972066
Zfp758	38.8745005448769	-0.356721217875226	0.412264279669025	-0.865273164489561	0.386888876235594	0.869489816374276
Plekhh2	39.0058726292469	-1.02653103837035	0.444203870473707	-2.31094573146253	0.0208358526245009	0.312161076256388
Adgrl3	98.3613757989463	-0.492812757156061	0.490579327679381	-1.00455263675142	0.315112313425736	0.836722413323794
Golga5	102.722889971607	-0.408528530548055	0.328442286772447	-1.24383657951783	0.213559714575551	0.76004881444768
Plekhb1	99.3306083021608	0.514600420387513	0.482381554285936	1.06679124816302	0.28606611147218	0.817896574903929
Nufip1	543.999609549989	0.0704390350521907	0.216538218735838	0.325296086129356	0.744956992751594	0.966069655029833
Smap1	238.438593806765	-0.489611803045189	0.276242262839748	-1.77240005932481	0.0763281719639972	0.534131417101664
Acox2	15.6949577754201	-0.365204083094041	0.867744403761415	-0.420865961809709	0.673852961752434	0.953295935369022
Hars2	123.446326047035	-0.0483949019929107	0.332939424515988	-0.145356477573255	0.884429425505407	0.98517161253461
Gpa33	32.9611744989778	-1.57456083732156	0.6618943423829	-2.37887036721443	0.0173657818213842	0.286239736164073
Sdhb	230.790290320124	0.474544485411351	0.324594626581459	1.46196038550953	0.143752065792613	0.678051631805241
Gmpr	33.9045025602104	-0.725509742742891	0.416208151054919	-1.74314160091295	0.0813088834262556	0.54950339899211
Me1	234.264602752528	0.0271372148401189	0.310975201556154	0.087264883837429	0.930460966142841	0.989771431837042
Klk11	5.02477791997934	0.395612532765859	1.19973366045529	0.329750298591877	0.741588644612321	0.965890269576933
Magt1	49.5556721417642	-8.62034648572674	0.905103536546709	-9.52415512441418	1.66389836263025e-21	1.03091302783118e-18
Mcam	167.937872145271	0.255307944579493	0.245551014616097	1.03973483872038	0.298463109990377	0.824569529657991
Pbld1	4.33452197373944	-0.498522652423876	1.04601872252293	-0.476590563524016	0.633653704299339	0.945222321716619
Tab2	778.062576180335	-0.0911538587525504	0.264463674697156	-0.344674401340498	0.730339164920721	0.964457764987672
Mettl27	191.994094522264	0.147661165336404	0.466135011048441	0.316777675644404	0.751412304744735	0.96709291716313
Trmt1	312.770768089198	0.382210510567772	0.269001656842489	1.42084816522737	0.155360904853584	0.693666379406575
Vps37c	153.733733066895	-0.0713353855811772	0.294205144707411	-0.242468178631345	0.808417411058904	0.977053060918757
Sec23a	429.130514363966	-0.140833974090432	0.219840649037631	-0.640618442071308	0.521770614610165	0.920545625116809
Rara	219.875913103485	0.609077377866018	0.363669084721914	1.67481208454043	0.0939711070998901	0.579326660647581
Med1	747.52626803146	-0.0154592758956061	0.227294043633724	-0.0680144347315945	0.945774143639238	0.991772219470208
Ap5b1	15.0154697679653	-0.30160482511006	0.647797852827094	-0.465584786664247	0.641512734586065	0.946955799637765
Bag5	20.7388345048756	0.785986062383906	0.535647878805435	1.46735587591004	0.142279271007396	0.674802955080542
Pdcd2l	333.347039606645	0.147651942943629	0.232013417857686	0.636393982326476	0.524519662134788	0.921728726664044
Ctcf	532.678110231138	-0.206890138382809	0.176807256727435	-1.17014506198549	0.241942596923862	0.786013181470935
Mnd1	303.417881908201	-0.236040664153582	0.422356521501259	-0.558865915730575	0.57625323254788	0.932677467965122
Lix1	11.4765431486337	0.40641222337057	0.626370567268583	0.648836718402676	0.516443921203751	0.9181130908585
Ctnnbl1	21.3775570858584	0.612642812049237	0.461268574562641	1.32816941329707	0.184122146451486	0.732266047142589
Snph	20.4510555426178	0.090842662804181	0.533066452487636	0.170415268828586	0.864683564987556	0.98295291641225
Ppm1m	16.1426859456617	-0.105568397561708	0.544169414242024	-0.193999138501297	0.846176556465629	0.980605765663659
Prkar1a	417.281342854429	0.168743800522383	0.191044187855252	0.883271050623296	0.377089841134565	0.865994440294154
Slc27a3	36.3423924004504	0.657106063558798	0.475049247609636	1.38323777348399	0.166591971027745	0.712550994723227
Impdh2	167.633497799997	0.325662888016514	0.249297293410654	1.30632340031092	0.191442602662527	0.740443910273867
Tiprl	246.444216842073	-0.319817101101488	0.278319958748092	-1.14909869396379	0.250515286881418	0.792201736400142
Uaca	327.641287734159	-0.0405212763361091	0.22792083815195	-0.177786623920251	0.858890552560023	0.981519784713731
Smim31	9.15952906310361	0.603491916021405	0.931558309385312	0.647830532926724	0.517094564839121	0.918590186499337
Calca	40.1149497862622	0.154041391568364	0.610523895197531	0.2523101761947	0.800801323069514	0.975433535979343
Phf3	26.7747141623699	0.0716727164389967	0.468718019623587	0.152912227476458	0.87846749318133	0.98517161253461
9330020H09Rik	40.1540122023383	1.60169240542662	0.641534151297427	2.49665961225507	0.0125369233969493	0.242445737096586
Gm13884	1.4130199704992	3.68198877656426	2.19412189518663	1.67811496008569	0.0933246587876587	0.578107522900057
Ube2q2	440.143475464283	-0.376819620461721	0.347047595249701	-1.08578657688321	0.277573426435447	0.812491970414135
Rfx3	620.73326692494	-0.554174832667414	0.251205251755611	-2.2060638812064	0.0273795272176782	0.345706744168155
Bri3	173.504601571862	0.049999861907899	0.30843308786972	0.162109267372178	0.871219808421156	0.984289013573899
Fbxo27	42.1276102503091	0.468627338451006	0.46090625093992	1.01675196961495	0.309271436126052	0.831728474883901
Eps15l1	1144.75850124033	-0.0348840943243059	0.201622143069369	-0.173017178536307	0.862637924737441	0.982353698008211
Tmprss15	4.20681255446249	-0.681195971276564	1.68444189203818	-0.404404553517909	0.685915252283079	0.95437171523495
Max	708.043381468832	0.15155036534963	0.272066477268743	0.5570343206963	0.577503980300475	0.933482929116742
Ttc8	67.1780296857622	-0.50157867644165	0.407832299269278	-1.22986501397839	0.21874765737621	0.76447805650144
Vti1b	205.93150896967	0.155063033305498	0.212646780288424	0.729204707897186	0.465876451822521	0.905031376755543
Cpsf3	308.761307537578	0.0899578266941323	0.23544271570252	0.382079464321985	0.702402423477287	0.957070972749319
Nlgn1	16.3891063202241	0.261255075916749	1.00318249234851	0.260426271300983	0.794534980323835	0.974135322173427
Casq2	24.9551989964032	0.564038786386588	0.663993604348175	0.849464185638188	0.395623050667477	0.874343767759965
Pidd1	145.018109707029	0.548137414957087	0.246485772625182	2.22380954940799	0.0261612606388902	0.338771501311802
Asb4	15.0253633519007	0.567640901226203	0.734607242830128	0.772713455749939	0.439691981511109	0.892891869202805
Orc4	1132.32939440433	-0.53806282068939	0.392905194725799	-1.36944695033847	0.170859606699885	0.717105390880494
Mapkbp1	79.0747216904588	-0.227568008155503	0.354210624862816	-0.642465223180808	0.520571162611087	0.920008870927262
Mospd1	6.18569998819359	-6.51217280461195	1.48347385470629	-4.38981299464917	1.13448179789533e-05	0.000993226482733473
Banf2	3.69246570876621	2.87883669782317	2.5021413203041	1.15054920138296	0.24991774173565	0.792005230728957
Dclk1	24.3481120369463	0.00852917252819974	0.839466673985397	0.0101602276689641	0.991893450682418	0.998733493073735
Gpcpd1	168.197720769926	-0.611261600996763	0.294707867600375	-2.07412718898172	0.0380675000786916	0.397684409058135
Sinhcaf	623.86895803434	-0.341558398057119	0.239917247836796	-1.42365086769195	0.154547562975676	0.692713016788961
Acbd5	216.229195464254	-0.353129081635854	0.35513620399892	-0.994348302593582	0.320053327406426	0.838371714448247
Myo7a	6.31330513275502	0.620829359898781	1.35301335412393	0.458849395688904	0.646342320349535	0.948594806198634
4930548K13Rik	4.62338643144252	2.82314742138782	2.22923476148154	1.26641997073093	0.20536276474148	0.7552017760321
Luc7l2	1641.10217143812	-0.538953896292104	0.279689767882134	-1.92697037282833	0.0539833222908834	0.459385810239747
Dnah8	273.572725871156	0.0853650060737098	0.270415698540246	0.315680659571637	0.752244908021834	0.967197760678164
Evc	25.4169486556008	-1.13795950809966	0.790943513012323	-1.43873676106872	0.150225119703871	0.687321563034413
Shroom2	24.7645753274025	-6.57011296195172	0.868164832177211	-7.5678174448451	3.795468427877e-14	7.64265011308382e-12
Kmt2e	437.847175030466	-0.325496683925642	0.248337361141994	-1.31070364293486	0.18995790743822	0.739621038754619
Setd5	1365.66461736988	-0.764897956569823	0.268181314955938	-2.85216722386306	0.00434222509515366	0.137966280192959
Pcyox1	81.6640603100441	-0.269059171741351	0.364109734319633	-0.738950778792304	0.459936886371199	0.904320535415283
Arpp21	7.6760603867561	0.424661234226629	1.33731556979563	0.317547513704284	0.750828192741792	0.967045770217223
Smim4	100.086097187674	0.406920493690504	0.332564604932574	1.2235832907504	0.221109466130081	0.767935102510214
Smc6	640.47314558535	-0.183212590592403	0.251563499987935	-0.728295601711654	0.466432654157712	0.905031376755543
Nsmf	4.41610744608328	-0.387668489088893	1.0467360478247	-0.370359356491579	0.711114752890538	0.960562210639962
Hmbs	180.339416987756	0.635810641740535	0.331459430980627	1.91821557123742	0.0550836826149247	0.463848950989975
Slc35b1	145.408463495679	0.309708344007792	0.248635775036761	1.24563065778447	0.212900021625951	0.759711782185614
Synj2	96.4947657992109	0.22967556812508	0.419879591939862	0.547003408915325	0.584376390141121	0.934364195412736
Suds3	311.486641373917	0.303134055071835	0.340899483618464	0.889218287614373	0.373885776299001	0.864454421359514
Ptk2b	81.276292056005	-0.237330432821841	0.275379927439491	-0.86182909200595	0.388781573392303	0.870328288740497
Gfm2	249.118864046046	-0.20351909364723	0.285464137957496	-0.712941019854245	0.475882254719632	0.90716897216725
Rlim	84.2724481588769	-7.57727082432962	0.622948773653827	-12.1635536416359	4.85976831574882e-34	8.69844531093309e-31
Ddt	65.18660312592	0.454542376581714	0.479815695273642	0.947327027979952	0.343472162392006	0.850407650710917
Epha3	16.3426967755315	-0.979086971529666	0.896311522633473	-1.09235120469386	0.274678761775217	0.810778646961754
Gatad2a	1483.10675494524	0.0808337250642301	0.184306501139727	0.438583145816155	0.660963611560577	0.950411748516409
Shc1	195.216465309731	0.383142646176484	0.221518971551564	1.72961549745773	0.0836989953205785	0.554402596882894
Anks1b	121.975608802873	0.175288767821618	0.98107940683583	0.178669296899176	0.858197378738324	0.981519784713731
Cdk6	1692.09466059073	-0.0071968339246417	0.267667058825342	-0.0268872604504456	0.978549654533131	0.995958035460003
Kdm1a	1177.43013052535	-0.0386412673181428	0.186010660681747	-0.207736842482677	0.835434449013125	0.977877451637364
Scaf4	801.910031275222	0.182926122034721	0.249108974673315	0.734321685016017	0.462752704609607	0.905031376755543
Plcxd2	21.0221624330547	-0.598015768648437	0.547226900635558	-1.09281135111211	0.274476636745681	0.810548880171617
Morc2a	736.640140715966	-0.175137892098704	0.32621888014708	-0.536872335591799	0.591355801395235	0.935417216840884
Atp6v1c2	24.9149488541917	-0.247655771799216	0.509417324885533	-0.486154984726647	0.626857284766613	0.943237505199027
Map1a	34.0141213632816	1.03893393858459	0.545786717228129	1.90355299202038	0.0569684259437963	0.468694777083052
Runx2	11.7490957448065	1.3797439915594	1.25306924899401	1.10109157388316	0.270856803915198	0.805618953890312
Gja3	2.13189853501325	2.00555262705951	1.82394101234406	1.09957099132392	0.271519086946958	0.806249027028303
Ackr3	45.8593631930622	1.38253986277232	0.685451713756389	2.01697630194222	0.0436979864353811	0.420553744935705
Socs1	7.61679094201938	1.899429154677	0.860803482100695	2.20657698786447	0.0273436261335398	0.345706744168155
Sort1	89.4028487258221	-0.642965092165319	0.536335651380232	-1.19881102535452	0.230601434498825	0.774311979044581
Rangrf	20.9826115865807	0.361632151826508	0.495667790179999	0.729585740673573	0.465643440896185	0.905031376755543
Phyhd1	93.5720985776484	0.0637810217740381	0.335793494302859	0.189941207486625	0.849355201303303	0.98078206938497
Slc4a9	9.70897641708039	-0.0446589875811595	0.718144281288378	-0.0621866507118035	0.950414193103021	0.992871279082514
Specc1	256.740904589268	-0.443025217214239	0.305583774997055	-1.44976681834141	0.147123555514392	0.683379518015399
Gtf2a2	272.288007952509	-0.433007151617838	0.335466324763553	-1.29076190262327	0.19678625206787	0.746240521318577
Deaf1	667.952044159572	-0.129283965146024	0.171296111234053	-0.754739638948222	0.450405217605498	0.900392095479527
Mtarc1	3.662840087126	-0.242148997150527	1.59691177984744	-0.151635801179738	0.879474194647124	0.98517161253461
Set	1148.05213804908	0.492936538393617	0.228741408597419	2.15499476643154	0.0311622437651176	0.364026529958143
Glra3	8.81994800560781	-0.644401746050199	1.23814058038248	-0.520459272767828	0.602743507084518	0.937911004588089
Dnhd1	25.4069161235352	-0.690627192454593	0.568627203635306	-1.21455179780237	0.224537082715322	0.769261562199303
Pgpep1l	145.293589694148	-0.389048873014997	0.426417771385131	-0.91236552302042	0.361576332436824	0.858963742696475
Notch3	64.8840293049253	-0.378640459570556	0.496581042728012	-0.76249479337846	0.44576474946582	0.897154466409907
Gtsf1l	80.2895762373738	0.114945945682203	0.520449392532146	0.22085902554897	0.825202202443611	0.977877451637364
Rnf212	3.17211496433981	1.52600433790882	2.20868035932966	0.690912259649906	0.489620681319707	0.912074234320655
Tceal8	4.2818790743055	-6.47937184676366	1.71549743018696	-3.77696388974334	0.000158751737309639	0.0111188336361782
Gm5087	7.26327693663126	0.699569053085071	1.20387638375107	0.581097081500456	0.561175025517055	0.928783336953079
Slco6b1	4.82877041710536	-0.909267856716628	1.25472779286578	-0.724673400785897	0.468652416984843	0.905978853379195
Ranbp3	698.94876763109	0.34568583261309	0.235044604138185	1.47072439242152	0.141365666786369	0.673330700773024
Parp6	81.9218123566766	-0.217081367479333	0.387596296422604	-0.56007079913541	0.57543114716146	0.932167555081077
Gng10	16.1065938552429	0.697230251499983	0.598321585790801	1.16531020785161	0.243893448623893	0.78681087953882
Mrps18b	89.8247680338855	0.563035614834993	0.28807797232846	1.95445562978704	0.0506473572953679	0.445348405388145
D16Ertd472e	717.680117060328	0.127009884036724	0.327907817603163	0.387334114096761	0.698508873366454	0.956878555417612
2310039H08Rik	58.7156334243668	0.178237345262631	0.513055891697744	0.347403369002992	0.728288302677316	0.963780519823748
Rps10	979.003187230931	0.73181962957942	0.456700684747122	1.60240536968898	0.109065998194772	0.613705651656902
Arih1	1524.70497022078	-0.368408599506398	0.333435173901252	-1.10488823118434	0.269208022569084	0.803831702607112
Dancr	51.0759064610408	1.02899141391471	0.800605447148968	1.2852665661707	0.198699149279232	0.74800578998835
9530026P05Rik	70.0958677912371	-0.476686467728016	0.558601640346557	-0.853356727402875	0.393461510636102	0.873337575008664
Itgal	2.61357567625885	-0.274484317003877	1.70936557909794	-0.160576719433374	0.872426792125489	0.984701676151551
Sirt6	121.103552626681	0.807752845380464	0.282740856421516	2.85686637440275	0.00427845915584197	0.13702126946612
Rgs12	108.929182705985	-0.348817230545316	0.38975387160571	-0.894967968139114	0.370804211301318	0.86269174879608
Hfe	2.73036020122629	0.723791303258358	1.84629994338626	0.392022599497493	0.695041515619577	0.956632243260062
Tdrd7	12.4648356392019	-0.720214826552555	0.611505661589773	-1.1777729492809	0.238887135551557	0.781768408335051
Ak2	495.619375111924	0.105042059330248	0.231980222787725	0.45280609729549	0.650688372707238	0.949085675994327
Znhit1	56.0229015942597	0.417448100476846	0.396543751879194	1.05271637366265	0.292471002046863	0.820718188315254
Prx	110.297564417879	0.304749472565337	0.267968479986974	1.13725865288392	0.255430174061138	0.794444299532972
Alas2	13.1306006621391	-7.08351791897765	1.17209656755467	-6.04345931475248	1.50844427124374e-09	1.82703223800491e-07
Fiz1	247.776588917011	0.587125604910521	0.252700575638635	2.32340430340024	0.0201574431515803	0.306683149003527
Serpinh1	141.023959322768	0.727261134524307	0.623157930525913	1.16705749682193	0.243187150789461	0.786653441285493
Myh3	6.84718430518985	0.625425065608701	1.10045614634151	0.5683325661708	0.569809169884056	0.930577372979277
Grm5	22.3703771534275	-0.238148305188961	1.3446693458953	-0.177105476462244	0.859425540333092	0.981675728052267
Vill	16.7395495651303	0.0733587816487336	0.573651435211903	0.127880411598091	0.898243613035867	0.98517161253461
1700123O12Rik	45.3005645861042	-0.0167407104646027	0.597483333060438	-0.0280187070304591	0.977647230950893	0.995913926996517
Wnk1	1003.58014416945	-0.50834580517394	0.334901555881193	-1.51789621829728	0.129040563467627	0.654336158913626
Tex14	389.026855072693	-0.410332688262564	0.392830189941314	-1.04455487070346	0.296228746613115	0.822810061150682
Zbtb37	166.379188594476	-0.305334970258529	0.290147616857856	-1.05234354004056	0.292641962328721	0.820718188315254
Egfem1	28.7781703933548	0.709753447527415	1.14192070995433	0.62154354618527	0.534242052153522	0.922047130452057
Eya1	1141.98020403841	-0.17677039525172	0.321180595634851	-0.550376945725233	0.582060857941202	0.934102400039266
Adgrg2	1.91924161836441	-5.31814687653671	2.30762552920586	-2.30459700208243	0.0211891540346865	0.314885684819893
Nkain3	40.3951656822108	0.390901572040773	0.822927454490577	0.475013404775462	0.634777418861465	0.945726889957196
Cd2bp2	358.058691733732	0.651888709085329	0.230351793200331	2.82997019484193	0.00465523406338153	0.143661236641787
Sapcd2	39.7732889922242	0.132660873783166	0.444745332817334	0.298285027394885	0.765485630862673	0.969904054894689
Kcng2	7.6785947382238	2.79478575151063	1.54691424314669	1.80668434846495	0.0708115094475191	0.517085749642244
Tecr	827.669335197341	0.0908782807945991	0.273042335274497	0.332835861161372	0.739258186789063	0.965205749472661
Tfg	247.102485022186	-0.221588095209606	0.262523460550966	-0.844069687122638	0.398630465417844	0.875804925789286
Gm12530	3.10254785805919	-0.262781443986801	1.47047471941461	-0.178705176306203	0.858169204512179	0.981519784713731
Trpm3	161.816578441428	0.664443522068181	0.389122478761372	1.70754340428544	0.0877210974915627	0.564242007891332
Trpc4	7.14855634929909	-0.262036899692319	1.37315839941293	-0.190827875214068	0.848660448718939	0.98078206938497
Mtarc2	385.661206268223	0.054738510568715	0.357843791250595	0.152967612983907	0.878423815759801	0.98517161253461
Itih5	8.23464651215852	0.532938591337117	1.34474133731298	0.396313087542931	0.691874073546789	0.955607758725847
Adcy4	4.44810195287869	-1.28875624735091	1.14547808672042	-1.12508153782383	0.260554483937097	0.795985567043204
Mical1	101.908049034042	0.603502958393992	0.382007396395301	1.57982008748723	0.114148074024553	0.625020844480462
Zc3hav1l	98.0222895831468	-0.525220824585629	0.324712991038842	-1.61749249053852	0.105772015353808	0.607106781909292
Wnk2	201.253547353464	0.053497804395534	0.314647191689105	0.170024731853936	0.864990686620344	0.983007758078809
Sec22a	250.289701883259	-0.48058173660686	0.314195092524249	-1.5295647450947	0.126124501528079	0.649118081506655
Ahsa2	70.9162559810397	0.164680807299196	0.400745086629594	0.410936559906995	0.681119053534258	0.95437171523495
Tfeb	958.046481587859	0.348193272815022	0.255218161435909	1.36429661140107	0.172474231971857	0.719623398076083
Tgm1	287.682670273812	1.01293362521877	0.31482149763997	3.21748556820972	0.00129319532729205	0.0609125249337648
D7Ertd443e	4.73762563956266	1.67236168090248	1.94167868800417	0.861296820753326	0.389074586256501	0.870400428443365
Tlcd2	7.91819313223641	-0.178762312304444	0.770301758155476	-0.232067901198225	0.816485275475329	0.977877451637364
Cbwd1	247.259586440747	-0.386684537492423	0.307957341166805	-1.25564318755102	0.209245365766126	0.756015241081788
Lrch2	7.06452048225138	-5.75639775823599	1.37187698342279	-4.19600141105505	2.71668553893944e-05	0.00218815436733877
Zdhhc6	155.976559141829	-0.404734363915662	0.260466983042038	-1.55387972474937	0.12021310887644	0.636839851127983
Cbx3	597.687260782349	-0.37048582273269	0.271165023672861	-1.36627437312731	0.171852861427704	0.718757937973292
Fndc4	1.48957475623927	0.438930255582702	2.4683362976899	0.177824332929631	0.8588609369883	0.981519784713731
Slc25a28	198.078222403585	0.247093208050997	0.216708125048073	1.14021201556787	0.25419798281106	0.794444299532972
Gbp4	5.29037792008786	-0.287522434562578	1.14729719386574	-0.250608505014984	0.802116805478666	0.975988375481374
Cdkl3	70.543071075811	0.170721403892207	0.368910672831942	0.462771658465897	0.643528048112449	0.947692804767071
Etfrf1	105.938790032737	-0.423131570017756	0.333911918799813	-1.26719516793119	0.205085513139981	0.754619125439003
Gm10549	1.85218116762063	-0.730562088327983	1.51790902129802	-0.481295043429712	0.630306819313176	0.943713402219487
Atn1	23.1180555880258	0.307913401541914	0.56599034243566	0.544025893121872	0.586423654815814	0.935356873127972
Zfp111	216.796775250942	0.0775913467865767	0.288521504247339	0.268927430518525	0.787985527799404	0.97261209516153
Sema3b	32.7574938998503	0.511368243635892	0.484436599766987	1.05559374308601	0.291153860723202	0.82036109385727
Rbm43	29.22431307389	0.69193535401548	0.414022071336113	1.6712523363368	0.0946718466662417	0.581643317294618
S100a3	3.11390492289798	2.07873852551797	1.4174920191915	1.46649046158555	0.142514717874806	0.675425004485216
Kif18b	435.311436483345	0.304748107030787	0.177510634908598	1.71678788252717	0.0860179357761005	0.558711628404353
Hsh2d	14.7366914633442	0.206931611449547	0.608122949067275	0.340279234268225	0.733646253754825	0.964457764987672
Sgsm2	148.97421249682	0.590362494413983	0.28243101036145	2.09028921313721	0.0365918276695137	0.390632000631693
Sem1	557.109134229452	-0.701676000305235	0.272907572156027	-2.57111224419992	0.0101372465321496	0.218608975082193
Shd	3.90393839790237	0.251137975918506	1.88693289717121	0.133093220376304	0.894119656803321	0.98517161253461
Gjb5	83.0954640236238	1.03983281149713	0.432397223037057	2.40480918030322	0.0161809123048357	0.275144362668218
Rnps1	584.295814821246	0.295415352489904	0.234226667058896	1.26123705809989	0.20722345074935	0.75599400804642
Gpr83	10.1007270830082	0.689226366262301	0.758960544112428	0.908118836491457	0.363815439478382	0.860397665894874
Rab23	309.997625633926	0.249933645759159	0.228449772080628	1.09404200093029	0.273936557798097	0.809250689449761
Ext2	403.183405997091	-0.102136456314184	0.17431443466024	-0.585932292487769	0.557921015538357	0.928783336953079
Scin	4.63935222580688	1.38455953731874	1.54552601222782	0.895850038345806	0.370332860955439	0.862343460123036
Clec11a	15.2205508354188	2.16077956851871	0.861981019774262	2.50676003177493	0.0121843399857319	0.239902752365217
Map7d2	16.6262139164718	-8.42174532797884	3.53782417541359	-2.38048724594808	0.0172897595451146	0.285369607082225
Ola1	622.022942103787	-0.226980510156305	0.279127091336714	-0.813179792292166	0.416114983534138	0.884221245393733
Lrrc46	7.96713845567392	-0.0301019650414579	0.769333130169585	-0.0391273479082105	0.968788857181822	0.994902379502032
Tmigd3	2.01665758259873	2.05944540953421	1.84271274855732	1.11761608592906	0.263730995590936	0.798886516416069
Dpep2	1.73249534572044	-0.0774148636686082	2.09398475518428	-0.0369701180855996	0.970508831758583	0.994902379502032
Slc25a51	68.9183771918597	0.325523958451398	0.292573567703455	1.11262258243827	0.265870557518565	0.801103124285621
6720489N17Rik	131.530571352496	-0.256449046625152	0.392614796402971	-0.653182327753992	0.513638741828686	0.91711635749303
Zfp703	1.14193149803441	0.853850769133987	2.2160806775441	0.385297691454193	0.700016871714139	0.956878555417612
Slc35g2	6.22288232741242	1.64796663805516	1.02377979224986	1.60968857808142	0.107465859715044	0.611072197017172
Clasp2	1268.86827909292	-0.38828106767343	0.219932286286792	-1.7654573333863	0.0774869349456177	0.53787779920918
Pak6	10.0935198538815	0.479974302734887	0.814293228250593	0.589436687034782	0.55556837213518	0.928483339218344
Smim19	83.3997753374733	-1.08604848881073	0.503821305760664	-2.15562239308444	0.0311131625362227	0.364006798342044
Heph	1.15622980068009	-4.56283408967433	2.82727973048712	-1.61386014990748	0.10655776409074	0.609063420105145
Sh3d19	254.194009496829	-0.8040297190387	0.372125158797793	-2.16064326753999	0.030722906422918	0.362907362212466
Dab2	127.947346776769	0.310777036657416	0.231389274680343	1.34309179665628	0.179242251522835	0.726349553455856
Arhgap44	847.326431148239	-0.270453592734466	0.293911306640898	-0.920187779862813	0.35747463909345	0.856036711930488
Ppp1r32	2.76320317045143	0.902191528952115	1.23286015692018	0.731787400126456	0.464298340715682	0.905031376755543
Tead3	41.6123036308078	0.350781190042167	0.4560695223341	0.769139731694672	0.441810363807895	0.894229654918554
Gps1	97.4682470487626	0.773129809662295	0.39043619995506	1.98016938427145	0.0476844987932989	0.436100319487321
Cdh16	3.51010834314073	-0.913574691015543	1.24610322148297	-0.733145276623483	0.46346982773656	0.905031376755543
Shmt2	233.894051821916	0.342410933020882	0.345017782690591	0.992444303451898	0.320980836225148	0.838819665995649
Ncor1	2146.55502170365	-0.105570921660632	0.206838233003977	-0.510403324024733	0.609768928600956	0.93868856453473
Dhrs3	40.6838661974618	0.304005409798907	0.432100838920602	0.70355200086702	0.481711812065829	0.909359857407958
Rs1	0.532693300179414	-3.49237848058953	3.87774745947756	-0.90062040323277	0.36779018257371	0.861734715102956
Rps7	1157.15428221789	0.324459689790414	0.296285320923749	1.09509201731231	0.273476325557619	0.808632549267197
D030068K23Rik	41.4763972218258	-0.597970845088436	0.635036184210591	-0.941632713152826	0.346380715276388	0.850869083363926
4930547E08Rik	3.83353506352113	0.0659717027884074	1.45439869266488	0.0453601224486306	0.963820265926622	0.994902379502032
Mpig6b	2.60516230430987	0.293031560522842	1.39506183960773	0.210049154957345	0.833629308587448	0.977877451637364
Lgi1	30.7300515467964	-0.545413983028913	0.535827923038046	-1.0178901837301	0.308730147137986	0.831601536877594
Cep131	62.051184438852	-0.127935505716467	0.415048767598307	-0.308242104793539	0.75789811614801	0.968458362788085
Masp1	19.2292648720399	-0.135664388097628	0.878854139221351	-0.15436507839381	0.877321886992315	0.98517161253461
Mapkapk2	183.352641391885	0.313677981190814	0.234748230758796	1.33623150290371	0.181473617178513	0.730645626593506
Ppp2r5c	1374.3649107138	-0.0545255556848695	0.167508463306746	-0.325509258508454	0.744795676565795	0.966069655029833
Tbc1d21	1.81740106213784	1.30399653220335	2.25807530542301	0.577481419274044	0.56361428693266	0.928895124930972
Commd4	63.6438382342912	0.592530104491894	0.45226358453296	1.31014329863366	0.19014736314099	0.739621038754619
Utp23	145.452127782689	0.152347112768959	0.267251791940288	0.570050856021942	0.568643205565572	0.93018011963147
Ppcs	39.011505836582	0.685545901749801	0.498091830402644	1.37634440058096	0.168715032666671	0.714027116986558
Mrpl19	186.909816883465	0.141437383407357	0.276175208271213	0.512129181662322	0.608560602428737	0.93868856453473
Hormad1	57.253715104093	-0.847985130858237	0.379599991766625	-2.23389133100817	0.0254902241061142	0.336299770782469
Tctn2	78.7484193306246	0.404559572785336	0.309110340143609	1.30878692895677	0.190606535805367	0.739686043098386
Tppp3	2.30533458934837	4.23118341319159	2.07999449717675	2.03422817653351	0.0419285949009329	0.416183991913492
Ooep	138.984398342706	-0.0329197382703515	0.370758002616486	-0.088790364706986	0.929248515295804	0.989479255925426
U2surp	1450.87877892965	-0.222283055343468	0.269906619466934	-0.823555405134107	0.410192223655067	0.880607986220422
Plekhj1	67.3183534324679	0.765424283820463	0.356476391613543	2.14719488254431	0.0317777699556473	0.365645474574636
Cux1	1851.03321465326	-0.0327806776741505	0.182170514310602	-0.179945024573292	0.857195727583282	0.981519784713731
Gm45927	9.26634049744423	0.323681541733563	0.846583266127688	0.382338695653763	0.70221015598518	0.95701382426102
Mpv17	157.22107784586	-0.236108617328931	0.299524442657857	-0.788278296201138	0.430533939978401	0.888874788383101
Ankrd23	24.3400478650866	-0.447108909015276	0.527929030193867	-0.84691101160148	0.39704472427626	0.874910580323138
Hsf3	0.675260092800098	-3.81346755585259	3.54813120088014	-1.07478200211611	0.282472340157947	0.815328243613038
Radil	64.1068055550713	-0.0735199410293464	0.493943180770486	-0.148842911273044	0.881677589456542	0.98517161253461
Gm10653	5.18880675277819	-0.807164107106761	0.972613508234827	-0.829891935771758	0.406599884718218	0.879018930281752
Nanog	1014.99777173633	0.0661362237570103	0.296027252682844	0.22341261879651	0.823214384132426	0.977877451637364
Nit1	39.1275420681272	0.408253342035083	0.425337982388848	0.959832789308372	0.337139376936679	0.849284736772472
Rnf25	70.7112369449139	0.339413934053182	0.340953630019639	0.995484148485621	0.319500850060031	0.838371714448247
Tmem33	389.428321623081	-0.0420785057291494	0.256113395818075	-0.164296387522966	0.869497825391864	0.983550345427817
Osgin1	4.6051691496983	1.5660060910311	1.50134883287557	1.04306611277786	0.296917674036016	0.823243857322923
Nfix	41.6143374845119	-0.0295490718098502	0.490245734848366	-0.0602740007906235	0.951937408651706	0.993441287637363
Stk35	574.484044432191	0.173567005737078	0.202835442304662	0.855703538617172	0.392161782407174	0.872113293348258
Pex26	82.2511807895269	-0.359898545246323	0.353735195775581	-1.01742362519858	0.308951947862621	0.831601536877594
Stard7	288.673692725853	-0.192859225379934	0.210182650148953	-0.917579187641119	0.358839217978644	0.857103991763361
Stat5b	64.4192705774386	-0.636865099757152	0.470216820236629	-1.35440731243229	0.175606465960351	0.722565660320635
Ubac1	267.086337282566	0.0858230883411073	0.315872734188147	0.271701476740906	0.785851565720636	0.9719920119751
Stat5a	27.1449675812642	-0.211138498386484	0.498286883338891	-0.423728790474476	0.671763615938086	0.952776917414796
Eva1c	5.53403070149031	1.03677169583587	1.39310974771849	0.744213941172835	0.45674705520735	0.90275310545123
Dab1	1048.50002669904	-0.569733817044496	0.314124146837541	-1.81372181279382	0.0697205651230078	0.513312880971907
Gpx6	1.81477043889721	-1.00402441325353	1.56862733300682	-0.640065611587277	0.522129944579107	0.920844238802807
Clba1	28.4937883362595	0.236353646436872	0.586117346152287	0.403253116442423	0.686762027954828	0.95437171523495
Mical3	822.463448152908	-0.482947816501693	0.208469929644497	-2.31663059188087	0.0205238634361487	0.309858403086148
Gm10516	3.79006751301507	1.4394997979808	1.33791055691982	1.07593126501285	0.281957997975898	0.815304503570945
Cilk1	393.838312863199	-0.0269568734219392	0.230737546460031	-0.11682915865021	0.906995436709985	0.985617207903478
Slc38a10	532.67815839689	0.237205409172095	0.216698038954107	1.09463569821382	0.273676269603685	0.808926793953352
Zfp451	670.21928428973	0.0563429486996915	0.325934144783663	0.172866051628585	0.86275671675087	0.982353698008211
Bloc1s4	27.2161849261078	0.895872838446419	0.696734261110568	1.28581711629687	0.198506895214608	0.74800578998835
Abhd17c	713.632625628033	0.410765810835044	0.258356579760259	1.58991813259106	0.111853259842754	0.619190433954269
Acad10	45.8174334304048	-0.789894161431701	0.482006522816963	-1.63876239021698	0.101262754741721	0.598321164966738
Snx10	680.40513460037	-0.447864452467519	0.209951355372057	-2.13318200148721	0.0329097990023884	0.370977629144085
Sh2d4a	45.8248805394414	-0.887436542788565	0.415140810595412	-2.13767598881875	0.0325430496026838	0.369446031952687
Metrn	8.92461098242505	0.966596668725856	0.937965478752664	1.03052478009241	0.302763725932543	0.827635978044291
Rab43	67.5912675781551	-0.461725932055401	0.289994369303303	-1.59218930065668	0.111342176560244	0.618365671199519
Abcb8	178.380597815183	0.216929294931637	0.351539164428555	0.617084287846751	0.53717913169112	0.922784916506767
D14Ertd670e	2.73527930773243	-0.30441296544952	1.18864896985048	-0.256099969941345	0.797873645192974	0.974548907100102
Optn	659.501708062309	-0.135067817964398	0.28848423392413	-0.468198265559012	0.639642812396969	0.946955799637765
Sidt2	119.821795874668	0.161366050577012	0.306764290312067	0.526026189074539	0.598870010895822	0.936893950230241
Pum1	4630.12767323825	-0.119539063207061	0.247628441200964	-0.482735596231646	0.629283485105993	0.943553353162704
Oxr1	1443.42991988759	-0.0700976779331263	0.241888491134903	-0.289793357278963	0.771974330041464	0.969904054894689
Gm11545	7.95822555626095	-0.413816012245216	0.710333277082081	-0.582565994859619	0.5601855027104	0.928783336953079
Zfat	458.187983174482	-0.111059780429358	0.181899364906146	-0.610556174765433	0.54149344358121	0.924709944975075
Mecp2	49.9501937545151	-8.32511412159411	0.87966710528142	-9.46393706393143	2.96561826065355e-21	1.59243815202893e-18
Efcab12	218.12868302347	-0.499334943113072	0.256149372507342	-1.9493896792535	0.0512489061140327	0.447340238236623
Gnb1l	596.648240576802	-0.558651812754085	0.191865788345009	-2.91168017796653	0.00359490508261024	0.12191647573846
Ap1b1	377.28004593645	0.183328833637832	0.177015035703502	1.0356681448513	0.300356988521956	0.825689802195546
Tbc1d4	493.264332510544	-0.0656731920333745	0.282572763755715	-0.232411613775166	0.816218329375108	0.977877451637364
B4galnt1	1.26666611552325	1.43458685088964	2.14788569607267	0.667906515469017	0.504193268128019	0.915415704623522
Oxtr	3.6890914456311	0.231461371696718	1.21549841382587	0.190425070953549	0.848976053315305	0.98078206938497
Prickle2	429.594112737335	0.212485416752361	0.343985075904036	0.617716964010496	0.536761927582082	0.922784916506767
Gm2381	1498.99911552254	-0.0913162210854363	0.370930238395425	-0.246181657986292	0.805541613513508	0.976633769643516
Gpr161	29.3458979224886	0.121932763621926	0.415008148949297	0.293808119022798	0.768904530689862	0.969904054894689
Carmil1	612.491292003235	-0.139219052049383	0.22367961643819	-0.622403839322812	0.533676356522048	0.922047130452057
Myo1b	653.662543116015	-0.241947968789384	0.196546297479264	-1.23099733697558	0.218323860282851	0.76447805650144
Rngtt	1670.38853984143	-0.299551280988505	0.243384163963309	-1.23077556119742	0.218406818310285	0.76447805650144
Larp4b	1673.482476361	-0.114391320946675	0.179365500033124	-0.637755426353176	0.523632899172061	0.921526361094785
Sh2b3	114.015319461293	-0.0195161116139001	0.314777341449253	-0.0619997345553742	0.95056304339047	0.992871279082514
Ap4s1	95.4378082904539	0.0295880494553877	0.308767094165172	0.0958264336275415	0.923658422965171	0.988688874423262
Ntng2	6.85209070465112	-0.0604361531925511	1.11747631892021	-0.0540827149258511	0.956869263581645	0.994234226377882
Stk26	2.48641731341011	-5.7007279005996	2.26177927138395	-2.52046164394786	0.011720101078097	0.237696108873111
LOC666331	2.12894434033797	0.589981869559983	1.74616909069909	0.337872129739612	0.735459550979994	0.964494140755115
Ubap2l	928.222473884092	-0.140250343370786	0.30062748504634	-0.46652535229494	0.640839505017553	0.946955799637765
Tsen34	224.163504157423	0.223062595533183	0.266420713796377	0.837256954816462	0.402448149318303	0.877186058666348
Nup98	1759.69827145377	-0.255360054878818	0.276723099788228	-0.922799921922823	0.356111481534467	0.854834398360603
Nbr1	488.901654495213	0.0739636143344155	0.194235084308974	0.380794307050934	0.70335588390251	0.957522178127739
Fen1	147.142140114756	1.09994675078638	0.340697812269446	3.22851134106041	0.00124436324715198	0.0594468164729825
Xpo6	1308.9710467628	-0.0904956329261643	0.243796772707645	-0.371192907605403	0.710493855288077	0.960502309066435
Mybl2	2683.33967045466	0.392016042404904	0.232015529749949	1.68961122053939	0.0911023578766305	0.572541618787275
Vamp2	95.6245559735156	-0.203180841810991	0.285752161594288	-0.711038687082507	0.477060262517698	0.90716897216725
Vamp1	12.0427359458864	-0.346462717048572	0.63158647783325	-0.54855942805673	0.583307835360818	0.934277272523947
Ahi1	64.485137061654	-0.754523473265592	0.570982297047315	-1.32144810297519	0.186351995896661	0.734919297174692
Arpc4	254.26480640784	0.420696543869629	0.365827835133847	1.14998505708486	0.250150025903557	0.792201736400142
Vps8	841.018491218583	-0.330838842004676	0.218116705080536	-1.51679735801309	0.129317854299929	0.654336158913626
Mapk10	45.5265828518074	0.7299245461504	0.678253616665043	1.07618231324651	0.281845728206811	0.815207633319769
Pccb	192.756979934307	0.149032488341633	0.21651754371984	0.688315994081624	0.491253811894266	0.912074234320655
Bpgm	81.7650187744801	-0.603089933959084	0.328273775978287	-1.8371553809372	0.0661869604544297	0.498642262277656
2310057M21Rik	169.743401959017	-0.255660988733163	0.226962423634083	-1.12644632816112	0.259976646517312	0.795938292612469
Ubr7	451.528384856138	-0.066223718603623	0.161658134275241	-0.409652869622199	0.682060607775268	0.95437171523495
Lbh	8.557719128247	0.185019994229105	0.808182979302696	0.228933297245064	0.818920760272232	0.977877451637364
Hspa13	79.1224251584657	-0.0398787591581497	0.351275052420694	-0.11352573683596	0.909613759931545	0.986259569093748
Tspyl4	27.4612118414063	-0.270868501203104	0.471076757266435	-0.574998653669309	0.56529220753155	0.928895124930972
Atp12a	1.93996545360176	1.35834780170455	2.28890878828475	0.593447763692874	0.552881531664479	0.9278518619163
Cutc	16.8475379635797	-0.798575124130787	0.579377974703613	-1.37833186451264	0.168100849421765	0.714021257387768
Sprtn	197.552565059743	0.155829904348294	0.342552619804358	0.45490793337763	0.649175475196251	0.949002602110335
Prkd2	24.1170667043019	0.0425198511640513	0.491928818849933	0.0864349668788613	0.931120651381391	0.989771431837042
Proz	18.2440210608279	-0.0908399226231919	0.569678162390251	-0.159458319838076	0.873307794043396	0.985027467260915
Ube2d2a	692.130864011172	-0.148878290687587	0.241717427349652	-0.615918729236804	0.537948159631195	0.922946208782478
Polr3k	38.5578792553424	-0.180061847758663	0.454427286433468	-0.396239075280584	0.691928667442028	0.955607758725847
Tsc22d4	161.948824899509	0.567425412635625	0.4055852314048	1.39902878285353	0.161804352000542	0.70408057978842
Asb3	357.123338599329	-0.675905531023381	0.273003799395762	-2.47580997963896	0.0132934308376001	0.24987616961832
Wdr72	4.7337256142208	0.728069378234429	1.42099048511094	0.512367525231941	0.608393814576267	0.93868856453473
Eefsec	866.030114942357	-1.00612291455919	0.220119799160912	-4.57079698597985	4.85872808932874e-06	0.000447252861662838
Ccdc57	448.961578673981	-0.180656364540144	0.290841964365106	-0.621149581816739	0.534501208967303	0.922047130452057
Arhgap4	3.97950429163099	-6.37502988025895	1.78475109646171	-3.57194338913561	0.000354342017413775	0.0220389789904189
Mtf2	2194.33087267728	-0.343014561225779	0.303779128507219	-1.12915776311349	0.258831287659247	0.795938292612469
Cxxc5	445.668039036312	0.209287970429751	0.356115393676647	0.587697061531085	0.556735648269758	0.928783336953079
Nmnat3	19.622073896072	-0.731066115011352	0.640483320156958	-1.1414288116546	0.253691520665902	0.794322254920372
St3gal6	39.6063138405941	-0.79612721829932	0.366146537026453	-2.17434042873879	0.0296795783241858	0.358519148100957
Rock1	1059.32213714438	-0.223304155062274	0.277932175087086	-0.803448377260765	0.421715622908131	0.886455317156531
Atpif1	371.162485050852	-0.176922007514835	0.537278701537542	-0.329292799079014	0.741934386405489	0.965963785235702
Hyal1	45.6174325117808	0.660915046877868	0.40580514838902	1.6286512122914	0.103386876311313	0.602366194320848
Kitl	54.8509072647706	-0.0714602363385666	0.430887240867183	-0.165844400949885	0.868279403023111	0.983371533653876
Krba1	196.222143770966	-0.518985143149046	0.193044614201898	-2.68842073266162	0.00717908781861514	0.180136955872385
Pik3cd	70.1790642089521	-0.292197944609294	0.357906166531902	-0.816409360701106	0.414266044630152	0.883148074603847
Nfe2l1	306.620403527459	0.361040500098744	0.277162562858076	1.30263083287918	0.192700826116904	0.742217688373474
Lpp	1637.35476377795	-0.288167327566925	0.278636416674158	-1.03420554644841	0.301040081769941	0.825689802195546
Gucy2d	4.91329889630751	3.4420172694528	2.07704049575197	1.65717388586911	0.097484324579401	0.588817017116449
Wac	1815.60310650489	-0.344124121722086	0.383027635454192	-0.898431574823642	0.368955509340806	0.861734715102956
Setdb1	559.171173193437	0.1204500737775	0.257813157670444	0.467199094359134	0.640357441536711	0.946955799637765
Chn2	92.4598102588031	-0.790894880383144	0.547296322247193	-1.44509445474755	0.148431356364491	0.685516261374879
Rnpep	70.3230661901415	0.15377389432647	0.347713406211296	0.442243214036521	0.658313218113408	0.949991384257057
Pcdh15	37.0372465413791	0.186446300723648	0.988934189942978	0.188532566291796	0.850459189013901	0.981018686333413
Kcnt1	7.77849580673641	0.916783822145446	1.13223576643388	0.809711059590509	0.41810626014902	0.884854480141675
2810459M11Rik	1.0120442970678	1.23575446936746	2.30238416552047	0.536728182843506	0.591455385730623	0.935417216840884
Gm10548	1.92122317287089	1.53823476162242	1.78228563049007	0.863068598718071	0.38809975155222	0.869964082790989
Yars2	230.170837766733	0.220005519012661	0.330624217232784	0.665424695305247	0.505778894026564	0.915415704623522
Nudt12os	9.25605557344264	-0.584005639153264	0.792453079860219	-0.736959264839095	0.461147121781894	0.904906366551477
Fam49b	1649.43104739371	-0.159744565387239	0.201803362952839	-0.791585249372535	0.428602550566127	0.888435087722681
Cacna1g	6.84856089456237	1.40031263974348	1.27744510047806	1.09618224628161	0.272999027424945	0.808632549267197
Bcar1	163.277419623238	0.333190213365587	0.243730172334375	1.36704540998921	0.171611072481579	0.718047471845652
Crhr2	4.75191679942977	0.640435315038514	1.09815257486566	0.583193382865638	0.55976312521658	0.928783336953079
Elavl4	287.4845696708	-0.581784763473749	0.260069958717119	-2.23703178307712	0.0252842628357826	0.335259950098982
Gm19466	15.1983246096576	0.0762018033128202	0.60758312852597	0.125417905361674	0.900192713607178	0.98517161253461
Gm4262	21.25448213537	0.882593262390463	0.673926928639546	1.30962753509813	0.190321868796094	0.739621038754619
4930556M19Rik	125.231468050085	-0.0373355327065048	0.479652127329501	-0.0778387722668366	0.937956304187206	0.991241535036911
Kdm6a	111.065484065451	-7.61130752411438	0.627239045794484	-12.1346200864674	6.92305644028378e-34	1.11523516196531e-30
Mettl1	57.324905037195	0.0629110298695684	0.304545294740078	0.206573639311228	0.836342848985431	0.978065063422665
Aanat	2.61260838762763	0.378914949716982	1.35630170550906	0.27937364391558	0.779958095268874	0.969904054894689
Dnajc2	569.462806024037	0.105451977559637	0.194335902322538	0.542627359635375	0.587386397463026	0.935417216840884
Mid1	20.2202289136996	-8.70379397925651	3.21508908599243	-2.70717039138274	0.00678594184092713	0.17556101302249
Bcl11a	28.0281517766857	-0.241871851012756	0.720887005425507	-0.335519782146704	0.737233024678369	0.965165803436926
Tpx2	867.820687104163	-0.165384891803261	0.241912320304566	-0.683656341252245	0.494192198339418	0.912370590633465
Mad2l1bp	40.2291158188778	0.239000996221934	0.437861697101149	0.545836728364764	0.585178173961665	0.935089297128109
Tars2	114.278926754101	0.104078862190168	0.277140997968248	0.375544805543682	0.707255330627897	0.959344570653823
Mrps34	26.2075338407202	1.12246511126996	0.71862965915809	1.56195210838499	0.118299271490295	0.633660598027777
Pycard	64.3429167670685	0.0161475688025878	0.516328959501463	0.0312738003659119	0.975051184463974	0.994918804598625
Ints12	57.2227277346128	0.112074512739727	0.363489367006379	0.308329549397135	0.757831583414314	0.968458362788085
Mybphl	33.5712206594983	-0.290817441789238	0.489212884124521	-0.594459899210698	0.5522045556829	0.927843577810147
Trnau1ap	203.889033464561	0.295090006964247	0.262518167302566	1.1240746116597	0.260981374762731	0.795985567043204
Rreb1	1187.66580219594	0.104642130467384	0.178289356742159	0.586923035561321	0.557255398053229	0.928783336953079
Gnpda1	253.348343499654	-0.111266601643962	0.378126582512913	-0.294257549692799	0.768561107804464	0.969904054894689
Ksr1	216.133133510688	-0.0555444788513259	0.394148369801864	-0.140922766924668	0.88793095622372	0.98517161253461
Thbs3	14.2939240038364	0.635206868523007	0.661026879593669	0.960939544415299	0.336582566120417	0.848920624453516
Sart1	119.411245235867	0.86726471909124	0.366569020046877	2.36589747540677	0.0179864245375189	0.291347715884991
Cuta	90.2297378488189	1.09131573260591	0.527752120914998	2.06785664965935	0.0386535048414339	0.399403020840705
Syt17	9.97796248609059	0.533158768898849	0.957781556272195	0.556660091653852	0.577759688579779	0.933482929116742
Amdhd2	162.157936785225	-0.0789314739129483	0.264883609642328	-0.297985496420595	0.765714233241862	0.969904054894689
Gprasp1	31.7293625842418	-8.41023209413399	1.07497415478828	-7.82365981235189	5.13093466008875e-15	1.10205635252493e-12
Zfp7	219.910484059714	-0.0103857538665147	0.258419099203626	-0.0401895753778286	0.96794198856023	0.994902379502032
Fam178b	328.518483292157	-0.31678942578203	0.353291373287792	-0.896680331687502	0.369889518697582	0.862058775564141
Syce2	144.197998548908	-0.0748866450920256	0.249187722344232	-0.300523012881734	0.763778245455529	0.969904054894689
Vezt	298.730084312941	-0.304552914475804	0.285336336514472	-1.06734711111831	0.285815121719418	0.817597113751548
Stil	458.122971710642	-0.276467077407893	0.304801369618986	-0.907040141432066	0.364385570208512	0.860561083490531
Tbl2	186.238439253313	-0.0356602286253483	0.344671525622823	-0.103461487167848	0.917596714203164	0.987478486812664
Rrm2	849.687811770991	0.862342407974018	0.221030061484012	3.9014711491468	9.5609858177891e-05	0.00703278175976094
St6galnac2	278.248470859082	0.0819527732744696	0.384116482510178	0.213353961639223	0.831050887018437	0.977877451637364
St3gal1	243.956282639531	-0.273183618883444	0.291767865942661	-0.936304681808693	0.349116338326223	0.851097101507292
Zfp317	379.057421801338	0.036566143819329	0.268550926517758	0.136160929673468	0.891694061055339	0.98517161253461
Pdia6	539.23413880937	0.191760325780951	0.274571784492257	0.698397783791066	0.484928461964445	0.911368376791627
Mrpl1	543.044915363114	-0.25847151435227	0.206062730815113	-1.25433412111858	0.209720586758194	0.756015241081788
Dcaf7	360.208644879894	0.0516412793760434	0.205748155711047	0.250992672073175	0.801819774725534	0.975983706514783
Ccdc163	56.4282388760498	-0.344549135412226	0.344473860597122	-1.0002185211237	0.317204767988124	0.837955330849571
2410004B18Rik	105.521083068037	0.491397543119035	0.299557891100832	1.64040927552674	0.100920098039305	0.597691860042338
Disp3	4.49314526310995	0.785075851404358	1.52558739953406	0.514605621181803	0.606828636279338	0.938588814385392
Ccdc34	36.0136112846045	-0.603564651963154	0.464026890204652	-1.3007105077401	0.193357564198615	0.74285887661203
Rabggtb	1602.84005335309	0.533054678423056	0.29504480155467	1.80669063008143	0.0708105294682355	0.517085749642244
Pex11b	4.39411303888766	0.824201251888775	1.05795642413665	0.779050283249021	0.435950095024398	0.891099570779286
Dand5	63.9028318155415	-0.238837269754067	0.311514437823381	-0.766697272276929	0.443261525818721	0.895922198169858
Mir22hg	32.9254047128399	0.476221504504458	0.454038869943923	1.04885624564098	0.294244285926553	0.820836289985439
AU019990	3.58463567698716	3.03067454968605	1.81667982221517	1.6682491392405	0.0952662798119181	0.582894818932953
Mrps12	61.8544641686195	0.746258200933668	0.400228779654914	1.86457905795058	0.062240430552314	0.486714124158847
Exoc1	461.076746963881	-0.207442111806988	0.213992761173654	-0.969388453465721	0.332351411152364	0.84671285197243
Gm10649	8.39194666099275	1.75478435383005	1.36761170056677	1.28310130214799	0.199456587645361	0.74800578998835
Nkx6-2	10.1360957956551	1.08492704411923	0.822414930245226	1.31919667824577	0.187103368524784	0.735449739638807
Lrrc75a	629.095495207084	0.635091841152358	0.349173893446637	1.81884113638472	0.0689356704310891	0.510802536786759
Slc23a2	1277.76982826338	-0.0233436884322955	0.227892124494175	-0.102433063380794	0.918412940905845	0.987669499679711
Atg13	334.713060785458	-0.021410003141456	0.212870068053136	-0.100577800050835	0.919885620319363	0.9878241084467
Setd2	1021.90048739094	0.011219620752326	0.302413130709829	0.0371003095202616	0.970405025238286	0.994902379502032
Nhsl1	491.945978598938	-0.167331182401652	0.256741240598163	-0.65175030708662	0.514562263467376	0.91711635749303
Cops7a	255.457070249634	0.129961240967156	0.245255344953247	0.529901768264949	0.596180040106115	0.936512240037056
Cops6	57.1079419708916	0.971624526122865	0.36750756957466	2.64382180548659	0.00819757998871952	0.193766349700554
Rpl21	2446.07598513015	-0.0165829569133121	0.433510979349983	-0.0382526803315961	0.96948621877317	0.994902379502032
Derl3	25.2701846262636	0.636663190584337	0.66483713089167	0.957622793616316	0.338253001099251	0.849284736772472
Kctd18	159.358795846758	-0.479252217027508	0.331978622296231	-1.44362373008422	0.148844846094689	0.685568656014212
D330050G23Rik	4.99761845248516	-0.311991376778869	1.30017906533902	-0.239960314002993	0.810361022654573	0.977145017025149
Inppl1	89.5358244375898	0.598794825563544	0.464116463996101	1.29018225384173	0.196987386185084	0.746827442705464
Trp63	7.15159825661126	0.45796561512226	1.52423294000705	0.300456448028306	0.763829012038372	0.969904054894689
Mocs2	68.7211846941032	-0.136830104337442	0.356212466126094	-0.384124974135539	0.700885822093939	0.956878555417612
Rnf34	140.055575151066	-0.0298226521853611	0.284368067720681	-0.10487342135283	0.916476249332023	0.987101550953517
Ttc39a	34.7364427173506	-0.353690653561691	0.476548360361396	-0.742192572635159	0.457970668022461	0.902941823057052
Tmc7	310.044806415154	-0.237836649921313	0.248518845003655	-0.95701655911774	0.338558897057147	0.849376329480986
Nkd2	32.2218571557821	-0.759087877908433	0.620040801135265	-1.22425472084834	0.220856152161342	0.767865125398597
Matn2	236.745836536456	0.288135879882507	0.243969227112204	1.18103370368916	0.23758933454409	0.781246497279188
Tmub1	1.58395769226158	0.0860066670192815	1.54245473322311	0.0557596052362341	0.955533315202379	0.994184070012295
Folh1	4.12671912948528	-0.185737816493543	1.3845317198676	-0.134152084656685	0.89328231422994	0.98517161253461
Stk32b	13.3709318480726	1.67839610510747	1.22425683480907	1.37095097808396	0.170390238243437	0.716288190987349
Sdf2l1	8.56819744197998	0.634157519265108	0.882870481024416	0.718290545323568	0.472578158586895	0.907136205730426
Ulk2	43.9650129723669	-1.33922372521222	0.709533219909965	-1.88747149200733	0.0590969372147909	0.476452625648768
Rhbg	2.64350313074257	1.65861394644736	1.87585400119159	0.884191384507412	0.376592908372724	0.865947318795259
Ralgps2	482.291851702044	-0.414491549457008	0.215341369670018	-1.92481152178126	0.054252942042623	0.460706717640808
Tiam1	1173.42469507639	-0.105569844819327	0.331895441329234	-0.318081635579333	0.750423013464926	0.966885985207001
Ypel1	105.536245084354	0.0123389904159981	0.33191410380255	0.0371752518939005	0.970345271096532	0.994902379502032
Klhl22	92.3447845062724	-1.36397873591512	0.636697500864381	-2.14227122623126	0.032171662850882	0.367752939393655
Ndrg2	22.365988613547	0.167484658550495	0.543540646607852	0.30813640082989	0.757978544015796	0.968458362788085
Man2c1	184.711235090681	0.0895476669182016	0.328809153420671	0.272339337231394	0.785361112122571	0.9719920119751
Setd6	88.3554666153541	0.368530093819695	0.26018593093346	1.4164105357178	0.156655341011133	0.696210865450874
Porcn	4.81611811220343	-6.64431016977146	1.59332495284828	-4.17009107771386	3.04477931259663e-05	0.00242813613597125
Gm12250	3.3190918376885	-1.25581305598086	1.18177736531188	-1.06264774808024	0.287941724959968	0.818273951885103
Satb2	358.32056329099	-0.665332816379011	0.252890730019682	-2.63091026044027	0.00851565186234874	0.199098165240313
Mark3	968.357933408373	-0.152672510986665	0.258784387949965	-0.589960283910883	0.555217276533498	0.928483339218344
Itgb3	22.3592536839217	0.636357169974133	0.872487074942187	0.72935999655502	0.465781481165936	0.905031376755543
Zkscan3	419.059826053963	-0.259856793899149	0.298473782089757	-0.870618491445941	0.383962496462777	0.869489816374276
Ripk4	52.9441861344968	0.206808250872682	0.527975627990784	0.391700373859476	0.695279613766489	0.956688410421357
Pde1a	14.7604046452345	0.347247289170922	1.11871727410878	0.310397718179113	0.756258529140917	0.967913852353927
Enpp4	25.8601549575846	-0.670635083767371	0.530095516825788	-1.26512121397127	0.205827879347874	0.755676987749623
Fbf1	124.387769466477	0.157912856670211	0.258669321818353	0.610481581503907	0.541542840703635	0.924709944975075
Atraid	43.8378528628104	-0.0661213571965478	0.539813119883189	-0.122489348185639	0.902511481386686	0.985397170999939
Dock9	860.531087131231	0.0185112367976033	0.152559278616466	0.121337993765299	0.903423327651443	0.985438809560999
Wdr76	858.996569968629	-0.0135882069156695	0.271157254485113	-0.0501119062496466	0.960033211844685	0.994902379502032
Crtac1	164.914929364894	-0.0390085160875935	0.433933883691555	-0.0898950682434405	0.928370600257564	0.989479255925426
Paqr7	15.7719252180809	0.386050295809856	0.587793291560926	0.656779009479118	0.511323022929751	0.917108011307571
Phf23	96.1694026530373	0.99662052439665	0.392904725242178	2.53654502063408	0.0111952346861136	0.230914258077598
Tpm1	234.626841098358	0.0333826737457269	0.25660002837523	0.130096142066325	0.896490362366805	0.98517161253461
Gramd4	71.0910175793389	-0.179841124103922	0.474795711212973	-0.378775797372889	0.704854361436163	0.957793963079157
Polk	426.77796802554	-0.089411135181683	0.391486947537766	-0.228388547163651	0.819344192236556	0.977877451637364
Syne1	857.616596831106	-0.105918889788118	0.219019238319999	-0.483605415672958	0.628665930555385	0.943451677337666
Dbi	279.832931223935	0.460010953909944	0.267314763088834	1.72085876812226	0.0852764551518929	0.5565607809671
Daxx	45.1497995667491	0.541258659847353	0.412268451695612	1.31287916313077	0.189223669213775	0.738311954297042
Cyp1a1	5.28549714572765	0.43096097816267	1.24294738925046	0.346725035902407	0.728797899727767	0.963780519823748
Cyp46a1	3.65528893960801	1.48190440400372	2.06099870915663	0.7190224804217	0.472127068580149	0.907136205730426
Eif4ebp3	33.2482778129831	0.0864771050924156	0.455575328272861	0.189819552828421	0.849450533512241	0.98078206938497
Mprip	443.94594152797	0.149462814243546	0.215600986327497	0.693238082021167	0.488160153057886	0.912074234320655
Grin3a	53.6522222252375	-0.504395453185102	0.393647758199307	-1.28133703972403	0.200075308198367	0.74800578998835
Epc1	822.837846938217	0.122603726729698	0.18632869717719	0.657997015956741	0.510540048624936	0.916858130941137
Dnm1l	907.934917353128	-0.25977192533801	0.253172098018697	-1.02606854140311	0.304859277403304	0.828908032128679
Exoc3l4	2.62215783265636	3.11703488737741	2.80084917904235	1.1128892304166	0.265756005944548	0.801097211781573
Klk1	5.45447649910699	-0.0503750252544775	0.930034104645392	-0.0541647075121882	0.956803938713584	0.994234226377882
Rfc1	1266.13729404922	0.00239567191501069	0.160975803059687	0.0148821864496145	0.988126171504028	0.998015255758987
Rbp1	7.47123498738295	0.376877183580131	0.839001246697968	0.449197405919711	0.653289258644215	0.94920507508791
Zfp850	331.393651149176	-0.105028028305064	0.225647968622679	-0.465450803506627	0.641608659845496	0.947010619520899
Tnip1	667.018897833166	0.244126122462598	0.244848298239277	0.997050517476033	0.318739989717954	0.83833702999313
Smarcd1	198.386691900415	0.605466149298833	0.243507688075089	2.48643545542648	0.0129029973201997	0.24647195286922
Kis2	2.40203181920123	-5.11707078642868	1.95837335562746	-2.61291891646942	0.00897725977159809	0.205338787564793
Lpcat1	801.282727548982	0.147615055461172	0.244215531426071	0.604445813086453	0.545547284890456	0.926253692874551
Dnm1	2.19530879535665	-1.39665276776831	1.91903028985117	-0.727790892699578	0.466741600374781	0.905031376755543
Secisbp2l	240.066103290244	0.0224357747158486	0.191263111167877	0.117303198608728	0.906619790408982	0.985563934775197
Rragd	207.536262731737	0.00741802065306485	0.231106556920957	0.0320978372569583	0.974394028142029	0.994918804598625
Lrp8	213.94778226828	-0.207905927994403	0.294115097844822	-0.706886281995957	0.479637149548142	0.908338923647153
Ampd3	40.4773798137903	-0.682618715112134	0.591227571331169	-1.15457862287307	0.248263024898905	0.790658108237503
Mgst2	38.0654513087604	0.672560132300844	0.532832930390964	1.2622345465911	0.206864401104471	0.75599400804642
Sh3bp1	126.356530938688	0.698776622678676	0.353535892721213	1.97653657539578	0.0480940374981778	0.437710084778613
Usf1	210.605091616018	0.396947766646026	0.284035401100057	1.39752919920779	0.162254492361572	0.705112871318323
Adamts10	8.77412812453981	-0.110717115160884	0.712789524649081	-0.155329324200425	0.876561698795594	0.98517161253461
Col26a1	45.8491070366122	1.19360784278824	0.483022726025723	2.47112149900102	0.0134690048723483	0.251707888037888
C2cd6	2.95497400055124	-0.646903851590209	1.93921120504728	-0.333591230241698	0.738688036796752	0.965205749472661
Itpa	356.059481913309	0.466636396830822	0.287619079656051	1.62241113276925	0.104715347025583	0.605042871318192
Rint1	287.366674151828	-0.0711998562395151	0.295079361012501	-0.241290532808557	0.809329947883917	0.977115374223688
Vasp	442.850169733725	0.286091868775111	0.326782390876108	0.875481288964484	0.381312086711729	0.86881985924176
Pla2g4a	10.5635885394469	0.185071965767521	0.843740811958054	0.219346940606118	0.826379798771208	0.977877451637364
Igfbp7	16.6285733065677	-0.621988613374975	0.706016831423171	-0.880982698558597	0.378327184487081	0.866061192966093
Rgl2	32.0529165314727	1.00384371536382	0.554976122960154	1.80880523293412	0.0704812670438538	0.516235089514364
Ptpra	343.473874085834	-0.44983042202871	0.273371680303783	-1.64549020413833	0.0998687611377779	0.594320635993228
Rabggta	220.800159973811	0.464963886418675	0.287442908858163	1.61758690887765	0.105751652209149	0.607106781909292
Ccdc186	269.774864749237	-0.0234809008769649	0.197579744411083	-0.118842652352615	0.905400016423406	0.985438809560999
Slc16a11	4.82881248767583	-0.216624340843535	1.06895761905313	-0.202650074224101	0.839408548372302	0.97879350747227
Timm10b	22.9247569633148	0.212101726627719	0.533847243193699	0.397307899088954	0.691140423127586	0.955607758725847
Arvcf	245.765503722673	0.520616723530337	0.247629525712908	2.10240165033437	0.0355181067549665	0.385813338985674
Palld	243.774598246442	0.121510529134906	0.346140273414895	0.351044181990517	0.725555202544648	0.963494173304962
Csde1	1168.61256178315	0.0702183448834082	0.182854202048122	0.384012749485127	0.700968997929792	0.956878555417612
Dctn6	156.521100822492	0.0273450388951091	0.277181939270166	0.0986537541627349	0.921413188498362	0.9878241084467
Fgd4	244.598082291029	-0.0226747681828283	0.342683774011538	-0.0661681990874329	0.947243914722111	0.991788754740239
Tpk1	539.856551431608	-0.90781519829289	0.333365291447969	-2.72318451135031	0.00646559363448146	0.172435708267443
Mgme1	364.779063284937	0.0367732519521715	0.264466368639924	0.13904698786952	0.889413018710611	0.98517161253461
St7	614.210808316683	-0.583982099309627	0.28264968533822	-2.06609852974303	0.0388191770482397	0.400625090454326
Azin2	45.5883377621745	-0.552909380505174	0.375312975214494	-1.47319548488613	0.140698332206667	0.671526525498813
Ddit3	112.32678258302	-0.126209161071039	0.234936261029618	-0.537205966068932	0.59112535065209	0.935417216840884
Ltbp1	282.760753359897	-0.548868514774442	0.290031811236762	-1.89244246151462	0.0584320530877754	0.473624055661848
Cc2d2a	199.804537292417	-0.0875262168564301	0.240761264059467	-0.363539447254321	0.716201950962746	0.962345251026152
Dmp1	3.64418912295645	-1.27195816131409	1.87256060226248	-0.679261413370158	0.496972240900916	0.914032932225624
Gpr135	12.8982591563356	-0.50545391398155	0.728177764874741	-0.694135331183172	0.487597343334125	0.912074234320655
Ffar4	2.13559890400695	-0.432861881154694	1.37593998867617	-0.314593575822418	0.753070257438386	0.967197760678164
Aida	193.007299547179	-0.254978341803779	0.213802172576455	-1.19259004121017	0.233029967991965	0.776557665366687
A730020M07Rik	1.93973901595127	-0.897514191195117	1.87136608914017	-0.479603748514805	0.631509180407213	0.944478821574579
Homer3	73.6500118804108	-0.146437042080698	0.415866965459242	-0.352124727961951	0.724744724289633	0.963125861630342
Hint3	21.6357445374346	-0.223860172209892	0.493185663043002	-0.453906487931247	0.649896133668863	0.949085675994327
Etfdh	63.7877860743941	-0.220794163404894	0.35655144971047	-0.619249097386043	0.535752272181983	0.922538448769483
Alg6	463.720472891658	-0.265147501581768	0.255766015871502	-1.03667995405214	0.299885037310126	0.825689802195546
Slc44a5	19.8452008560125	0.445847697787904	1.04280505809716	0.427546543168344	0.668981292388433	0.951782278140254
Tspan2	11.4660042075769	-0.498421730376545	0.867040203013113	-0.574854232415572	0.5653898851884	0.928895124930972
Rufy3	176.310092914372	-0.497820010295041	0.222356919909242	-2.23883300100681	0.0251667841597878	0.335259950098982
Als2	616.56132655679	-0.134140899630251	0.2077371578827	-0.645724149677615	0.518458017838308	0.91907090888268
Nus1	440.220666922323	-0.0921265384668542	0.240589101995623	-0.38292066308361	0.701778590015558	0.956878555417612
Cttnbp2nl	198.299863433027	0.0203074175705031	0.229506348248504	0.0884830320619922	0.929492769891545	0.989505619229639
Adamts18	4.39071396535664	0.0390473855578987	1.70761023390063	0.0228666851385073	0.981756614851385	0.996730151171674
Asb18	8.73785172128299	1.144325988005	1.07970765929542	1.05984798584438	0.289213762107889	0.819304741897291
Mettl18	5.98357325855708	0.831092913277628	0.988735929541254	0.840561052194424	0.400593885632286	0.87617728651921
Zfp819	333.459733133401	0.374186426363643	0.326578867049929	1.14577660748157	0.251887596613168	0.792201736400142
Ubap1	11.8670341224539	-0.573156919052548	0.788971801329576	-0.726460588435054	0.4675564598348	0.905599015447733
Iqch	14.6882987538297	0.122891610000525	0.98238779699089	0.125094805103391	0.900448495918935	0.98517161253461
Slc2a4rg-ps	17.2089101845308	-0.162182903798735	0.51316161672457	-0.316046443289977	0.751967256731224	0.967135293323539
Retreg1	214.303610822243	-0.15147351547024	0.297072390640081	-0.509887556847241	0.610130239900085	0.93868856453473
Fhl1	18.0157206213236	-7.59342282469451	1.13287217896936	-6.70280634096134	2.04454351853886e-11	2.86396100349065e-09
Hnrnpf	1831.81169446367	-0.135268120877262	0.188005235254193	-0.719491245519693	0.471838294338727	0.907130097088262
Sfxn4	90.8600795924808	-0.747057719562299	0.267928272606793	-2.78827505695402	0.00529895323726106	0.153539050810919
Sfxn3	32.8002903031003	0.371470185773442	0.593665199800545	0.625723363771779	0.531496405930644	0.922047130452057
Camsap2	375.09628498285	-0.0501187064656964	0.308230380472684	-0.162601448918946	0.87083224610479	0.984289013573899
Psmc5	179.108316614615	0.482790295722716	0.221359330211704	2.181025282562	0.0291815465251875	0.356007109701729
Fli1	5.60126863357135	0.754516580229816	1.80545551166847	0.417909261875163	0.676013460554881	0.953831209112696
Peg12	2.73522916402138	-0.27000982671155	1.81838388117935	-0.148488902429354	0.8819569434472	0.98517161253461
Mlip	14.4412330936682	1.06284461824831	1.19813928704662	0.887079348569051	0.375036181671907	0.865025661669123
Cldn10	10.2450197436758	0.232917337579406	1.53428957732322	0.151807938359174	0.879338420802137	0.98517161253461
Rad18	1146.03962168222	-0.771341667188504	0.268500262977655	-2.87277806969112	0.00406879831859161	0.131879823167389
Mrpl53	47.1752291345154	0.112556683801938	0.500641966596851	0.224824707698897	0.822115644120084	0.977877451637364
Tspan11	5.03385690709296	0.199674151041857	1.13456667290861	0.175991553259683	0.860300578397744	0.981972792277281
Nadsyn1	109.038469910732	0.103899237808074	0.341326085572924	0.304398761769634	0.760824111027874	0.969441275818443
Lrrc40	387.278679768347	-0.246309842361691	0.218720307740021	-1.12614070868291	0.260105965346143	0.795985567043204
Spag16	54.0617675113118	0.221234487340221	0.837013357297816	0.264314165850885	0.791537845542572	0.974135322173427
4933439C10Rik	43.058695923256	0.0537396818207386	0.429045055535209	0.125254168827797	0.900322334336608	0.98517161253461
Pdcd4	42.1323085116644	-0.757189089653767	0.377859269688409	-2.00389179357215	0.0450816528235865	0.427587346187819
Pik3c2g	49.4025003966383	0.212126451399248	0.436273124462128	0.486223971877191	0.626808376873048	0.943237505199027
Zeb2	6.92467499457048	-0.0196059719829196	0.900534049848325	-0.0217714943551793	0.98263023300494	0.996893826506752
BC031181	57.9946886958699	-0.0666882286361358	0.360662911465863	-0.184904592393743	0.853303868895956	0.981018686333413
Cyp39a1	34.4246891457606	-0.893194053896612	0.567208230324974	-1.57471984033953	0.115321126129873	0.626987614121693
Rpap3	193.816357170673	0.0924867725712441	0.265757498860023	0.348011901707269	0.727831245274617	0.963780519823748
Pmfbp1	4.34558311512342	-0.311513389689832	1.47260771551604	-0.211538610322077	0.832467007129935	0.977877451637364
Lama1	966.370249435608	-0.105689231272101	0.36586482783211	-0.28887507962531	0.772676974679197	0.969904054894689
Fanca	341.125148962973	-0.143567190150944	0.222519186486657	-0.64519016277975	0.518803960302576	0.91907090888268
Naa30	239.428251210485	-0.512727913325828	0.369924493998953	-1.38603396542668	0.16573653231582	0.710294013443464
Rap1gap	49.7349371151797	0.285161735079177	0.344939603912633	0.826700476966406	0.408406850959784	0.879234708153768
Chchd6	279.311832995665	-0.805662737544619	0.317217273006405	-2.53978205508485	0.0110921565970053	0.229671757581727
Zfp57	53.7641460264867	0.228496306392109	0.448107267944279	0.509914305653533	0.610111499174113	0.93868856453473
Rapgef4	41.2449080206343	0.871093784713741	0.590679232477842	1.4747323704942	0.140284509661117	0.671174091514978
Zbed4	32.1579836746532	0.149563964384179	0.484791247244451	0.308512097184715	0.757692696653254	0.968458362788085
Gtf2h3	162.121554050313	-0.042482409469688	0.308746194861853	-0.137596544270599	0.890559286822922	0.98517161253461
Fcgrt	8.51593777130165	-0.399315640920713	0.880493901846011	-0.453513238517067	0.650179212771864	0.949085675994327
Mapk1	1450.09237565246	-0.159371839281951	0.24351824748603	-0.654455429633024	0.512818433178879	0.91711635749303
Ahcyl1	65.4988125609615	-0.273860577604339	0.331763256046408	-0.825469887376649	0.409104871785091	0.87964100101255
Cox7b2	18.891129585106	0.766516599484627	0.80131391182792	0.956574680871427	0.338781973409646	0.84942495024663
Rgs17	19.2245802979274	-0.268171690473228	0.565995788492544	-0.473805098775501	0.63563889830012	0.946000278336717
Mzf1	36.7989831498824	0.170347562117627	0.440252502310189	0.386931502316834	0.69880691867243	0.956878555417612
Cdk2ap1	131.27922285088	0.233821926200345	0.29200720974031	0.80074025024344	0.423282035689894	0.887083466289642
Srcin1	110.677820903567	0.808292753267445	0.439279920943421	1.84004029032675	0.065762322368653	0.498642262277656
Nphs1	11.4409652493892	1.05124531857168	1.0244925083902	1.02611323163653	0.3048382140993	0.828908032128679
Tsnaxip1	18.7959900831238	-0.611382042840024	0.476434559988696	-1.28324452964648	0.199406419686836	0.74800578998835
Phyh	104.29574867353	0.116901466246121	0.262374078649518	0.445552650809988	0.655920419594009	0.949576232433028
Vdac1	872.040861996091	0.349519194788085	0.299498551593081	1.16701464140289	0.243204456804937	0.786653441285493
Grb2	41.2256455125029	0.13887926735608	0.515340297318932	0.269490408723327	0.787552322031931	0.972457485483089
Pax7	7.38850900858435	1.23682794625437	1.34465375257327	0.919811471084987	0.357671287818402	0.856253050299693
Smarcd3	11.3717495822823	-0.123658440993262	0.687913708822593	-0.17975865200435	0.857342045685392	0.981519784713731
Khdc3	49.727949183749	2.3895321821653	0.642616534151703	3.71844180031819	0.000200455462409564	0.0137410086976837
Rab5a	576.207389058688	-0.0390744968888451	0.213063721593128	-0.183393477766537	0.854489293070937	0.981018686333413
Slc25a23	23.2048078967627	-0.0302953492932874	0.514575615528719	-0.0588744362908829	0.953052119607559	0.993634880819935
Cd68	13.0848489667533	0.129148846607894	0.606414696819939	0.212971168550425	0.831349450956279	0.977877451637364
Sh3kbp1	11.6375507411667	-6.9613419969966	1.21986447680522	-5.70665195139391	1.15220047875017e-08	1.28894427167962e-06
Pan3	1400.8617190829	-0.286424111271962	0.327714495771677	-0.874005010359743	0.382115525162661	0.869072633311817
4930550C14Rik	24.4466174602861	-0.637385754589525	0.638523781095898	-0.998217722596926	0.318173794394628	0.838242986831791
Cobll1	32.7862814382442	-0.644729717015041	0.363680947585568	-1.77278936742582	0.0762636159219495	0.53391159882081
Dguok	146.29338370794	-0.952082974490243	0.440928515133607	-2.15926832085639	0.0308293563443664	0.362907362212466
Rpl3	3389.30467325812	0.7213476319469	0.329822446309074	2.18707865404324	0.0287367826299658	0.355273086251818
Cntn6	22.9880390000044	0.414932343892267	1.08130400372092	0.383733290974994	0.701176135514967	0.956878555417612
Ap1ar	535.286396947632	0.0435066891665614	0.238173484902985	0.182668063089738	0.855058476045183	0.98103826614741
Barhl1	13.5311215781186	0.0129515847102595	0.674249501803885	0.0192088902929982	0.984674465483889	0.997256088405127
Fmn2	1553.94148731476	-0.0954314859070925	0.248757471024821	-0.383632642324018	0.701250742794732	0.956878555417612
Srfbp1	767.059948050431	0.118855267114878	0.220651866460348	0.538655163092567	0.590124816944466	0.935417216840884
Ccdc30	127.074489319188	-0.0806962485618898	0.351106862558902	-0.229833868736622	0.818220865671244	0.977877451637364
Myl12a	183.387509282122	0.341069655667163	0.231488532444827	1.47337603321	0.14064966907715	0.671526525498813
Stard3nl	407.741747367079	-0.175202104091094	0.222022375564511	-0.789119131103915	0.430042381389944	0.888740128011
Xaf1	4.26344475697557	1.79923941366343	1.37231056598509	1.31110220839252	0.189823234769674	0.739621038754619
Kansl2	985.263615084347	0.12109279767036	0.301533465194174	0.401589911727979	0.687985855531434	0.95492219253182
Otub1	176.419463186891	0.613036813654801	0.3741743345659	1.63837216244674	0.101344082541062	0.598321164966738
C2cd5	40.6274693639773	-0.5172882577682	0.425464842512128	-1.2158190432702	0.224053862840678	0.76884640338111
Capza1	1305.62910719184	0.108567020302959	0.292167691648392	0.371591464102107	0.710197045400291	0.960268592127757
Asap1	1100.31400593216	-0.370960413595397	0.153260471732669	-2.42045720857796	0.0155010035777384	0.270069242148245
Alyref	68.4972187224158	0.65807880304425	0.401594700321373	1.63866406234352	0.101283242461491	0.598321164966738
Prkacb	465.359000748725	-0.357240264823449	0.22867075286336	-1.56224729376263	0.118229743147996	0.633660598027777
Scyl2	336.852251688835	-0.079003711352814	0.267630964447672	-0.295196452756725	0.767843811614299	0.969904054894689
Gm12505	15.2699421865319	0.409408120457137	0.626755039615184	0.653218713181	0.513615287817689	0.91711635749303
Rgs19	18.4358567073585	0.210009270356946	0.596689512616914	0.351957367971667	0.724870234776959	0.963149615310039
Ctbp1	68.1945970902527	0.239624375552696	0.367588262253972	0.651882554909045	0.51447693962546	0.91711635749303
Txndc16	85.9031831676791	-0.452441621291983	0.360915565029552	-1.25359409549138	0.20998957844765	0.756015241081788
Mfap2	12.3760971257421	0.834067814464991	0.830286945000992	1.00455369012697	0.315111805974708	0.836722413323794
Ncor2	1071.89455126485	0.580352770418864	0.320667920193363	1.80982484954813	0.0703229530674481	0.515404873124954
Avpr1b	6.057041502753	-0.269675780890174	1.00566198395383	-0.268157477555158	0.788578104623823	0.972754781176596
Gm20556	6.41775338061648	-0.00359006944251814	0.956377898967262	-0.00375381891028102	0.997004892881526	0.999521362140588
Ckm	1.15663442343439	1.31697212638513	2.6152846931945	0.503567405037073	0.614565402459571	0.939918875035676
Ncan	3.36209068083961	-0.707899504202008	1.81979223303822	-0.389000178894125	0.697276014049772	0.95669356403996
A830082K12Rik	2.44425076739094	1.04740060648337	1.59839375040254	0.655283221809139	0.512285421230033	0.91711635749303
Ablim2	249.066196953586	0.166296545620832	0.443409722468034	0.375040368296888	0.707630444568143	0.959432152944729
Fgf1	5.90083195674033	-0.270456960988285	1.20750848243581	-0.22397934666489	0.822773373966633	0.977877451637364
Armt1	346.985813110107	-0.0167579621153465	0.23788525756989	-0.0704455681135393	0.943839023200747	0.991479554367117
Ncbp3	17.7175084955169	0.488650832427977	0.588990982144816	0.829640601030174	0.406742014173455	0.879018930281752
Slc15a3	3.52370914352611	1.33566069505223	1.88797051811083	0.707458449292283	0.479281625217373	0.908206986620612
Ccnc	275.679983374346	-0.207250386576694	0.316706334294219	-0.654392931668236	0.512858687088636	0.91711635749303
Atp2a3	48.0683054857987	0.371100852958158	0.550095733153107	0.674611400512119	0.499922687931042	0.915185473215472
2810004N23Rik	414.309030536104	-0.100199573549686	0.241572547014021	-0.414780465695344	0.678302620950467	0.954317101316657
Rwdd1	226.86470495779	0.0778107360787871	0.273942907085776	0.284039973535155	0.776379747191569	0.969904054894689
Grtp1	308.117637702693	-0.102643636066005	0.243760808340922	-0.421083425037088	0.673694164449251	0.953295935369022
Podxl	31.3026920602778	-0.689728837410805	0.493127561927063	-1.39868239105406	0.161908246990633	0.704342411766703
A330076C08Rik	35.0475097661931	-0.866362568695726	0.479433603637196	-1.80705432853082	0.0707538087428988	0.517085749642244
Zfp617	55.0189674495281	0.26069493959731	0.403934798771896	0.645388662699809	0.518675348558429	0.91907090888268
C1ql1	7.95239554605343	-0.21147477549071	0.825377843175875	-0.256215716522024	0.797784273555426	0.974548907100102
Bpnt1	10.9334102393781	0.429766279321362	0.88162780871431	0.487469060156004	0.625925963568018	0.943080955830838
Ube3a	590.86499507599	-0.609486878172316	0.328944922295241	-1.85285388787755	0.0639033039447353	0.493725814506351
Ubb	74.927940726153	0.815363670713871	0.410294505060732	1.98726441777031	0.0468931025808374	0.435995870814788
Tyr	5.65250847612416	0.320154073774857	1.14710568720867	0.279097277038099	0.780170172747365	0.969904054894689
Med21	78.0592912723714	0.030718026376037	0.373029918244161	0.0823473530504622	0.934370499966127	0.9902890022314
Ftsj3	384.800276996154	0.181760843646242	0.20014083373632	0.908164717079709	0.363791202245064	0.860397665894874
Gdpd3	12.0447726063461	-0.531407846138674	0.644864789947039	-0.824060879773443	0.409904966856595	0.880607986220422
Tjap1	717.381172678588	0.207501536274932	0.209098196945635	0.992364062942552	0.321019962886372	0.838819665995649
Stau2	290.808458778761	-0.912075321522216	0.331807829323487	-2.74880590787089	0.00598127926361899	0.165838946054455
Paqr5	12.694494977979	-0.117172306952634	0.857019580374455	-0.136720688343478	0.89125157615878	0.98517161253461
Clasp1	1182.27543977845	0.0251449044322037	0.155223666486151	0.16199143469174	0.871312598910079	0.984289013573899
Rbm10	23.2780468813289	-7.54586445224744	1.04235681670376	-7.23923356313788	4.51227380373425e-13	8.26002485276761e-11
Mrgprd	2.23344860387094	0.363102728797151	1.56668613592003	0.231764819048405	0.816720683417893	0.977877451637364
Slc41a3	21.6605669517981	-0.330669420579674	0.602076822558566	-0.549214665288844	0.582858141295663	0.934259064559876
Flot2	182.363769991107	0.0684282739219412	0.244628728215575	0.279722968030312	0.779690055542646	0.969904054894689
Ccnyl1	282.979844117561	-0.485634604048547	0.236460408111074	-2.0537670890783	0.0399982396998766	0.407277990820155
Ecm1	21.1171482811163	0.0539412458097659	0.586201885320134	0.092018205946758	0.926683574706349	0.989167788757984
Cd82	23.2064536545566	0.118735612164033	0.516200949178409	0.230018198054487	0.818077628816852	0.977877451637364
Anks1	749.082079837323	0.100302941225554	0.199217120648854	0.50348554832469	0.614622938382515	0.939918875035676
Syt6	5.57372225789111	1.16791516003288	1.64491260921615	0.710016540385952	0.477693879206642	0.907277282290753
Dnmt3a	366.674898667819	0.249926566193794	0.294566403351257	0.848455775507324	0.396184191747221	0.874384050999622
Mpv17l	100.686067236137	-0.802067967583982	0.41729552062708	-1.92206225070112	0.0545979252921108	0.462660693598429
Pde4dip	166.730576308619	-0.820085894464498	0.281426947198574	-2.91402761046137	0.00356798348321754	0.12177255493888
Pomgnt2	83.9525012806376	-0.31416933128693	0.308753262159785	-1.0175417389577	0.308895786930141	0.831601536877594
Ankrd10	2786.61841337263	-0.103196468382641	0.265731981550038	-0.388347942843337	0.697758562536811	0.95669356403996
Nsg1	7.39605476560322	0.169110995270831	0.965277721057038	0.175194134891712	0.860927092740627	0.982153101689071
Prkar1b	45.0582979425882	0.632894334781087	0.464002226694482	1.36398986550082	0.172570755325103	0.719633004797328
Tmem159	37.9799139774265	-0.390933379594341	0.411967284003674	-0.948942779618525	0.34264971519967	0.850407650710917
Thumpd1	232.634497847378	0.460564527201393	0.272584584719033	1.68962059126022	0.0911005639664151	0.572541618787275
Brdt	5.47621057832124	0.774338514097476	1.30759480380052	0.592185371069739	0.553726464356321	0.928253398119192
Adgrv1	506.253952730197	-0.431926713879608	0.352460427999848	-1.22546158254053	0.220401356347114	0.767008929421495
Ctu1	101.409832958976	0.665628206571532	0.382174069028908	1.74168856684304	0.0815629541772553	0.550538198356245
Ube2m	68.5235499631648	0.494576148761922	0.382543813926253	1.29286144686492	0.19605898363644	0.745588802502221
Ccdc136	16.9048849799464	-2.5788595834795	0.70396686312235	-3.66332524806823	0.000248962086639419	0.0163695112394874
Mrps35	527.63878194928	-0.19153573092051	0.203567593738548	-0.940894999066055	0.346758670659515	0.850869083363926
Eva1a	67.1552934974989	0.116828846146225	0.409163129876217	0.285531216318461	0.775237192172076	0.969904054894689
Tmem141	5.61071105521815	0.425841626297757	1.04419019407037	0.407819982141165	0.683405842318817	0.95437171523495
Rsph6a	5.92312058269887	0.205681325732122	0.986444562437979	0.20850773937441	0.834832540289977	0.977877451637364
Thy1	12.8723205630807	-0.901238069927034	0.674556385175256	-1.33604556970117	0.181534379083963	0.730645626593506
Thrb	63.8015218661011	0.493515042800683	0.442366656935708	1.11562441486725	0.264582936859843	0.799956180532134
Thpo	16.0042844122817	-0.424262845938835	0.75772800735959	-0.559914430795872	0.575537805129828	0.932167555081077
Adam17	367.469330712443	0.0114281792422033	0.27643430055406	0.0413413936667688	0.967023733887589	0.994902379502032
Prap1	21.9106854692193	0.374782738270751	0.688738328730942	0.544158387353466	0.586332484475563	0.935356873127972
Patl2	27.4703607551089	-1.30117190778347	0.522117562884942	-2.49210522740106	0.0126988409193152	0.244695727714413
Tmem86a	2.15990959869184	4.2662598600047	1.96989587088132	2.16572861696288	0.0303319309127683	0.361343746224684
Plce1	923.443503256985	0.311313079554126	0.143585977978141	2.16813009137646	0.0301487899235489	0.359930274817482
Aknad1	3.05061981103093	1.20820526093657	1.90132020796479	0.635455961534145	0.52513107989409	0.921860557923221
Pde2a	13.4261163799646	-0.636043751879445	1.01354073205846	-0.627546315368765	0.530301186376019	0.922047130452057
Rhbdf2	157.168061532796	0.499564624204654	0.428914653498088	1.16471801588117	0.244133153999804	0.78681087953882
Mtmr11	1.50480230120828	-0.253189834239164	1.62403082367161	-0.155902111307686	0.87611018107727	0.98517161253461
Rps27l	227.816059019675	-0.00419461034872261	0.32961955191109	-0.0127256114644985	0.989846705125878	0.998426129444243
Ppa1	550.136862012022	0.319474827035744	0.440741543788329	0.724857530537616	0.468539437433807	0.905978853379195
Mfap3l	38.4929618927598	-0.386609533620755	0.459699862729695	-0.841004239864398	0.400345559177467	0.87617728651921
Ifi30	42.1036850507678	0.846268736301662	0.539303004416302	1.56918973076665	0.11660373633914	0.629691447766413
Cpvl	9.41474395465885	0.359580832966902	1.05915690855124	0.339497226580669	0.734235186028258	0.964457764987672
Nipbl	1250.86611020752	-0.316939436398549	0.244402181823756	-1.29679462774642	0.194701859651694	0.743235988307842
Rbm12b1	37.6946766179716	0.175516383338882	0.391284283712028	0.448564868677568	0.653745581509126	0.949439918187027
1700029P11Rik	7.48148599848313	0.0199015951284826	0.804327053259098	0.0247431626821977	0.980259826765954	0.996619298116168
1810012K16Rik	2.34596767235338	0.650232550624536	1.64902849103474	0.394312502276128	0.693350334008073	0.956072563501776
Nox4	139.124677363817	-0.3987231359204	0.261529140146172	-1.5245839744571	0.127362897039792	0.650480835775944
Eral1	145.580318642785	0.4350597514104	0.251124324784399	1.73244767022835	0.0831938866466584	0.553789388426042
4930526I15Rik	15.9608143444292	1.53960374359433	0.804356355455979	1.91408165441989	0.0556097232248633	0.464094811516073
1110038B12Rik	1153.49556792651	0.907123564564937	0.303682594893059	2.98707788928232	0.00281657952466781	0.105272110354695
1110020A21Rik	10.5242679596804	0.300401689765622	0.819477018432037	0.366577320667762	0.713934327755257	0.961418273535699
Angel2	200.465467601383	-0.0621527784153778	0.199094664625296	-0.312177016558188	0.754905998031051	0.967648015272346
Cpeb3	188.179087324969	-0.435319510336811	0.233358715789705	-1.86545211677076	0.0621180580015879	0.486465627782003
Armh3	2075.52635656115	-0.375344928768851	0.231899081773225	-1.61857013791845	0.105539784566317	0.606505551460623
Dhx30	366.026695326106	-0.0221927854564748	0.174847738311836	-0.126926351297119	0.898998689995436	0.98517161253461
Marchf1	53.3905307189943	-0.385719215200305	0.920939517406482	-0.418832298875125	0.675338697983115	0.953831209112696
Efemp2	24.3044441184067	0.0911840065227707	0.466333988972819	0.19553369190099	0.844975164364616	0.980605765663659
Mmaa	76.1122059147962	0.132373553727216	0.306414932255126	0.432007515929412	0.665735950594943	0.951233471239177
Cstf2	1.22519459041265	-4.67787876500161	3.51358076902196	-1.33137077884899	0.183067039460555	0.731714006241248
Hap1	209.607399797109	0.421174642120628	0.310709023076428	1.35552755420633	0.175249535801541	0.722304734291129
Ormdl2	31.6192408680476	0.323134376489415	0.43498348887516	0.742865843770347	0.457562906724025	0.902941823057052
Tec	158.728441659929	0.188626249615725	0.232132785396349	0.812579099043077	0.41645941893218	0.884475251098022
Tom1	380.429318248251	0.00936449696556957	0.202544650333351	0.0462342350200677	0.963123556040105	0.994902379502032
Sgpl1	531.932416183878	0.0278157082882343	0.380909733367144	0.0730244093327587	0.941786693524015	0.991305238132421
Hvcn1	188.017399586213	-0.0174420901368681	0.297015320569892	-0.05872454694728	0.953171507437486	0.993634880819935
1700109H08Rik	165.74511955712	-0.0560497116395669	0.233250967420067	-0.240297874257583	0.810099342838999	0.977145017025149
Pi4k2b	96.1561419797629	-0.869124941333134	0.287357691196334	-3.02454038280574	0.00249011226117007	0.0971264368406504
Rtn4ip1	457.098375200122	-0.126754892175925	0.213562559077362	-0.593525816152111	0.55282931109246	0.9278518619163
Sdr42e1	4.49942763807341	0.196873769032238	1.55947902090488	0.126243294326591	0.899539341573292	0.98517161253461
Ahctf1	1247.51400005315	-0.00191767221188169	0.178620837378463	-0.0107359938517056	0.991434080814706	0.998733493073735
Stk31	84.3746418179091	-1.15499836392352	0.501977574667768	-2.30089633921983	0.0213974910891999	0.315458384276818
C330018D20Rik	71.1323891194271	-0.949695031074326	0.291193247399311	-3.26139098195508	0.0011086705491864	0.0539564165463558
Ankrd55	21.6784640173367	0.905801995794132	0.679215026522334	1.33360123145678	0.182334579162996	0.731330475210032
Sema3d	50.5747798138996	0.424614330747673	0.368401521366633	1.15258571455544	0.249080469479429	0.790939736417134
Wdr82	1101.11677454926	0.168029868513592	0.193461711533768	0.868543274953209	0.385096992610293	0.869489816374276
4933430I17Rik	7.61104444755124	-0.866557327447386	0.875284125118723	-0.990029754429565	0.322159575844898	0.839480525280729
Dao	3.68042871878825	0.584344007857182	1.3914888300271	0.419941572830163	0.674528136748598	0.953295935369022
E2f3	2367.44425409618	0.165694778041672	0.221571492757261	0.747816318695819	0.454570957628839	0.90198057592037
Zbtb39	118.46636004292	0.362835674608589	0.260853258304628	1.3909570344905	0.164238455987618	0.708168438839542
1810058I24Rik	319.645059108388	-0.152841256585037	0.253729304889761	-0.602379203503681	0.546921749923279	0.926528811601021
Hspb1	273.183245430129	1.05047656972261	0.469471823148213	2.23757107014061	0.0252490398852613	0.335259950098982
Neb	219.402664646779	-0.349822681184097	0.316099046871267	-1.10668692185764	0.268429311660914	0.803377508648386
Ptger3	6.72371128726101	0.838596341328594	1.34293069457539	0.624452434303575	0.532330498959965	0.922047130452057
Ptcra	2.66261084261658	0.925630540739569	1.9580127382536	0.47273979512777	0.636398831366527	0.946283368656296
Pstpip1	34.9972275639718	-0.0970248775246549	0.624029249509452	-0.155481297713089	0.876441896902466	0.98517161253461
Scn1b	12.3667313331113	-0.51680027182551	0.685480246896286	-0.753924382453726	0.450894628800224	0.900392095479527
Slc20a1	2123.84629981155	-0.186046866010593	0.235553683400684	-0.78982787840393	0.429628295474448	0.888740128011
Csnk1g2	328.544022714724	0.528761113798619	0.293020049867474	1.80452195690283	0.0711495202341518	0.518331908925001
Gm12348	2.06375877145792	-1.5438794380137	1.83901170451164	-0.839515830283249	0.401179909688107	0.87617728651921
Zc2hc1c	18.6759737539253	-0.573034573035714	0.618196852793051	-0.926945147725533	0.353955014600028	0.853639972161505
Aplf	167.494412936691	-0.422301052317462	0.36478847378798	-1.15766007607715	0.247002782464596	0.789634416098865
Fam13c	112.945626809272	-0.520414112756337	0.363339151388386	-1.43230948486487	0.152055269823088	0.688294552332768
Phospho2	66.6166615977954	0.216352234360366	0.427529128288813	0.506052617341693	0.612819712321182	0.939841065201472
Col20a1	9.83808126392343	-1.59516480453548	0.776201113006795	-2.05509213759851	0.0398701061957111	0.407035956462105
Fgd6	126.210376386684	-0.0898699277041994	0.264466699065442	-0.339815666856268	0.733995348834837	0.964457764987672
Ccdc60	37.7170224651482	0.598172400433119	0.907116730846961	0.659421637912702	0.509625051087238	0.916858130941137
Trerf1	1299.39589783427	0.0148282378287572	0.162659168237145	0.0911614020252382	0.927364343927891	0.989167788757984
Ctnnd1	361.984465391651	-0.237292420972623	0.28376981906836	-0.8362144422253	0.403034275064575	0.877305393118202
Stxbp1	47.3046637554709	-0.320278035549088	0.33960739697639	-0.943083214325143	0.345638340813073	0.850578678911976
Zfp275	10.4265058727502	-6.80511841923107	1.36817907459672	-4.97385067903989	6.56358739182265e-07	6.33130714340546e-05
Acer2	145.655055089409	0.130676008846826	0.258142914313161	0.50621574949874	0.612705199889305	0.939841065201472
Pdzd4	17.4280791646375	-6.81721887835215	1.12739982836049	-6.04685108766251	1.47704158038295e-09	1.80255021351432e-07
Scn1a	11.7676063388479	0.141817731734383	1.12594098775142	0.125954853120324	0.89976766186465	0.98517161253461
Adh5	332.834578420232	0.174435633221201	0.260490117234104	0.669643958371116	0.503084784639209	0.915333319368448
Tmcc2	40.2951999760371	-0.393255971448026	0.591137499182221	-0.665252960592173	0.505888711723347	0.915415704623522
Hnrnph3	142.171084884282	0.0280808735156683	0.453746374262683	0.0618867171364145	0.950653045411155	0.992871279082514
Il1r1	13.8246970145541	0.850131277530165	0.997364436648851	0.852377773150415	0.394004452514229	0.873672527974271
Odf2	454.808838658921	0.0459906857172358	0.194262242592724	0.236745365972411	0.812854338266763	0.977877451637364
Stx8	907.96221391981	-0.286287142182269	0.225752789280807	-1.26814442955194	0.204746377633416	0.754401897837467
S100pbp	410.503932901779	-0.223525325302573	0.417046997573298	-0.535971549017775	0.591978213689679	0.935417216840884
Nt5c3b	119.157516379756	-0.0149352269246656	0.35480716415878	-0.0420939271620286	0.966423821304464	0.994902379502032
Gpr179	22.7076030381111	0.577571633303216	0.611099555847754	0.945135089325951	0.344589913134723	0.850407650710917
Gm16157	3.79364434084691	0.416304603105407	1.18637295699133	0.350905337695125	0.725659366914814	0.963494173304962
Gtf2ird1	750.948255372742	0.256059499938752	0.223446061291768	1.14595665038104	0.251813089199331	0.792201736400142
Zfp37	35.9434087494488	0.172327768356533	0.419553058395708	0.410741299361472	0.681262240199533	0.95437171523495
Pbx1	217.45562024102	0.0821613801232842	0.377351828189135	0.217731501441418	0.827638317851436	0.977877451637364
Lats1	370.364182328324	-0.336154047867589	0.194351598415915	-1.72961812821428	0.0836985249841552	0.554402596882894
Lat	10.3191208062224	-0.719577514516361	0.740602375821261	-0.971611134407198	0.331244041180716	0.846145296803808
Lasp1	955.38031066622	0.50810163022922	0.296142977149642	1.71573081056883	0.0862113228465959	0.559314619305603
Laptm5	239.428279335594	0.292736068268525	0.277410686859469	1.05524438002931	0.291313571671576	0.82036109385727
Ing1	101.698841679433	0.26406584083704	0.300413112762636	0.879009036618466	0.379396376160235	0.866661404362625
Actn3	3.18691327124451	1.43795314596026	1.45186182405582	0.990420108948997	0.32196882057635	0.83943804478171
Slc9b1	139.279301114511	-0.847259058484488	0.445258839584804	-1.90284612715279	0.057060626294366	0.468788702817724
Nalcn	11.3658637927074	-1.24328966805915	0.742075823254625	-1.67542133714353	0.0938515930851154	0.579128871903027
Clk4	244.401659706702	-0.111778179230585	0.288119913529922	-0.387957145554872	0.698047747479891	0.956878555417612
Lta4h	234.651049857395	-0.118168474534055	0.202970962394475	-0.582193990411266	0.560436020824021	0.928783336953079
Tmem116	76.1283656408617	0.449548708077064	0.469145185789763	0.958229396130944	0.337947097142712	0.849284736772472
Mast2	860.484603954258	-0.176367829647665	0.243918768015281	-0.723059693531317	0.469643211003004	0.906669124824479
Pigv	124.779673788798	-0.462218957651409	0.330929396751442	-1.39672982270166	0.162494832531371	0.705112871318323
Cabyr	58.7416189758834	0.108983280036446	0.493699961994557	0.220748001673226	0.825288653361188	0.977877451637364
Mtif2	408.321432908553	-0.0934215506908862	0.204613101530588	-0.456576582789937	0.647975413922903	0.948921796664267
Blcap	26.8509685386428	0.96797257671844	0.549530741848022	1.76145300527362	0.0781617604011904	0.540389613005483
Sgk1	233.605333111063	0.25734937932327	0.309915241095336	0.830386328899857	0.406320392580821	0.878697167953341
Sertad1	20.8871486767396	1.1706594520195	0.563465400154284	2.07760663156772	0.0377456048919414	0.395553882335628
Bace1	107.714156410641	0.0946746240275679	0.336345684667561	0.281480121028289	0.778342173100021	0.969904054894689
Ash2l	1435.61257326266	-0.184545000023287	0.187294502887799	-0.985319895554225	0.324466963015895	0.840423349528103
Smarcal1	296.52051305287	-0.0408452479484776	0.214511542856106	-0.190410489825606	0.848987478353362	0.98078206938497
Dusp14	36.4976180573703	0.551166470047186	0.49755513598688	1.10774953403701	0.267970000435343	0.802813601824985
Npy1r	2.66100624656323	-0.140888601991328	1.48605854914847	-0.0948068984711664	0.924468207369209	0.988918401859558
Cbx5	1318.01496127437	-0.161574174869995	0.280685857712412	-0.575640597594849	0.564858134299838	0.928895124930972
Bclaf3	110.995995035196	-8.30272239839	0.731969829833389	-11.3429844509846	8.0356442090518e-30	9.24615661168681e-27
Zbtb3	13.031141904088	0.272307563728799	0.662761579464911	0.410868058991365	0.681169284686925	0.95437171523495
Abcc8	8.57773884353886	0.478589055548494	1.33020336193083	0.359786382477493	0.719006887419762	0.962387886162356
Nr6a1	691.057494196445	-0.228314512010744	0.449601422717702	-0.507815368178005	0.611582831085676	0.939438166497746
Fut10	105.400094544773	-0.69975165628241	0.3390883773612	-2.06362619010391	0.0390531724347636	0.401985657988247
Tmem200a	11.5636071016644	-0.847187935405772	0.845216047286094	-1.00233299891313	0.316182790005663	0.837282473725119
Rgs7bp	16.3522819214501	0.0426896943072342	0.679883751524658	0.0627896963436784	0.949933970806254	0.992701027292763
Ak7	54.0487986650541	0.325268328146093	0.54222429661508	0.5998778184169	0.54858766630373	0.926788850874762
Pold3	872.518971530374	0.159300456839796	0.230952500450497	0.689754198499968	0.490348776001954	0.912074234320655
Cds2	1664.83213868001	0.663984902767051	0.243607385922554	2.72563535072019	0.00641778571222339	0.172020149813988
Armc9	290.24592660849	-0.130810910219163	0.241523875973208	-0.541606537623113	0.588089587163628	0.935417216840884
Asb10	0.912618089629353	-0.697443995570704	2.63755132596945	-0.264428596593984	0.791449678580825	0.974135322173427
Ppp1r3c	4.79231228323616	-0.336041024375858	0.976219853581731	-0.344226787790609	0.730675738162249	0.964457764987672
Slc22a5	41.8963700100347	-0.767844400612439	0.439019981686446	-1.74899647542887	0.0802916286578281	0.546120140367002
1600023N17Rik	4.8403404672465	3.37715238065968	1.74898619751624	1.93091997264222	0.0534929498352357	0.457144789865152
Slc7a7	507.900441890691	-0.671531666585615	0.266143124621972	-2.523197499614	0.0116293066746141	0.236535986390605
Tcf7l2	950.946920826787	0.487000358641278	0.247808469742331	1.96522886868095	0.0493877541038154	0.441257532367366
Bcl2l2	10.7686122245709	0.720691133063211	0.78583805230914	0.917098797831819	0.359090870967219	0.857103991763361
Anxa4	181.478536231062	-0.308474401108867	0.194006734518941	-1.59001903657499	0.111830514099718	0.619190433954269
Rgl1	117.744057393414	-0.147567432052605	0.259688762304085	-0.568247277022366	0.569867073460939	0.930577372979277
Psme3	197.943773099594	0.393445548285688	0.238800254390011	1.64759266815147	0.0994362859793703	0.594035586069123
Tmem19	272.232230566828	0.0214989242016223	0.295065475690118	0.0728615374311051	0.94191630124012	0.991305238132421
Mrpl42	366.405217198532	-0.032355378464862	0.227380009234808	-0.142296495517553	0.886845814531785	0.98517161253461
Herc4	1099.70359039193	-0.136285515382819	0.326044945715014	-0.417996098924172	0.67594996945174	0.953831209112696
Aup1	71.4121822199973	0.405273758198059	0.373529901167945	1.0849834429074	0.27792898852438	0.812698870237654
Hadhb	262.632885204917	0.18614200313526	0.216412063057185	0.860127668049975	0.389718671078774	0.870400428443365
Agbl5	242.989323707406	0.0124266940111011	0.257986080626952	0.0481680793820427	0.961582289608939	0.994902379502032
Pvr	201.042954203713	0.118536115151769	0.262787852384923	0.451071516723466	0.651938005626877	0.94920507508791
Zmym2	872.297131372345	-0.0606803303834223	0.372611721231539	-0.162851372959671	0.870635458354738	0.984215199904314
Nol8	317.176132008034	-0.144369352333635	0.260882556068526	-0.553388292836697	0.579997553705177	0.933701808218971
Anxa6	506.857456264418	0.157351501164438	0.28870592529544	0.545023455973122	0.585737385449349	0.935241550112128
Sh3gl1	425.62779669319	0.561216805495795	0.257151942848166	2.18243268660491	0.0290776141489956	0.356007109701729
Cpt1c	137.49184816617	0.281139528364487	0.358597162197481	0.783998196309379	0.43304116866236	0.88917877880498
Map2k7	319.175719302269	0.484282509972848	0.291002165336475	1.6641886819395	0.096074729154155	0.58553737316668
Lrrc73	6.20450128062164	-0.12238420205162	1.00537014705923	-0.12173049141115	0.903112464156024	0.985407183997805
Zfp936	288.800665688852	-0.367040468407259	0.376836958024114	-0.974003373585698	0.330054864170336	0.845538155831397
Cmip	1559.82428897943	0.162355774547311	0.294585079175533	0.55113373359473	0.58154200219567	0.934049545284847
Dpy30	339.354412188831	0.169972867146848	0.20102999498385	0.845509980540481	0.397826162609844	0.875229591494145
Ect2	458.741119110205	-0.204585401878143	0.358765146149053	-0.570248821754681	0.568508947048185	0.930135144017795
Rpl31	250.550191051308	0.497626334467397	0.374904593782629	1.32734125620216	0.184395822313076	0.732266047142589
Insig2	134.036929508284	-0.336117107619916	0.248495643557996	-1.35260764658624	0.176181008302197	0.72339087159497
4921509O07Rik	6.86449762517642	-0.272602316004673	1.67328694420167	-0.162914267005611	0.870585937457806	0.984215199904314
Cers3	8.04464384432455	-0.19301464715847	0.858202989793207	-0.224905586969557	0.822052722864266	0.977877451637364
Ldb2	18.0975823544801	1.24884467247502	0.934790181117743	1.33596254828196	0.181561514883221	0.730645626593506
Ncoa7	59.8880159940561	-0.331188276042435	0.364881433572435	-0.907659983682586	0.364057892153246	0.860397665894874
Cmah	27.8214102209931	0.442063480886347	0.583369696803722	0.757775872330032	0.448585168804432	0.899344165317829
Vps13d	764.984972853458	-0.137977477384171	0.173857370367251	-0.793624550358214	0.427414035820877	0.888046159752719
Zfp59	361.986588793042	0.266991161887542	0.290677407911712	0.918513632709412	0.358350025084003	0.856989245524479
Commd6	160.705731983642	0.014310076984326	0.330999722085928	0.0432328972790229	0.965515881359092	0.994902379502032
Tmem42	2.56747462030028	1.07547651582844	1.64491933540326	0.65381717673395	0.513229598791771	0.91711635749303
Traf7	169.731088386567	0.736951097531115	0.27876997120587	2.64358135255135	0.00820340495969819	0.193766349700554
Mynn	278.257473389153	0.281887066046436	0.266344802672116	1.05835392025071	0.28989411900812	0.819304741897291
Rab27b	5.97587734355041	0.0485045479635024	1.3443497518408	0.0360803041746283	0.971218327093177	0.994902379502032
E230029C05Rik	2.32234810911589	-1.29393548225745	1.45021952752692	-0.892234215370147	0.372267406351058	0.863851289096686
1700045H11Rik	7.04915755353638	0.579720652581559	1.01003646914497	0.573960119551239	0.565994788625255	0.928895124930972
Il6ra	141.800071988519	0.5321115184157	0.286944635598348	1.85440483076508	0.063681264214668	0.492730319561884
Meis2	198.321819914607	0.503213397451268	0.375624077978481	1.33967289892449	0.180351712103282	0.728689674008469
Kcnd1	4.33823987976048	-6.48279431660919	1.62259449270667	-3.99532621720858	6.46052327545125e-05	0.00488603612414292
Kcnc3	53.0061629319229	0.164474991790646	0.519871760688564	0.316376083926545	0.751717067653561	0.967135293323539
Tnfrsf18	14.9704649723927	0.288861808963771	0.637250375439901	0.453294058499952	0.650337010592856	0.949085675994327
Foxa3	11.6456159989786	0.419425652272977	0.709554241321539	0.591111472312251	0.554445733553432	0.928253398119192
Jpt1	255.140236795653	-0.0454596876318244	0.34793602831602	-0.130655304228899	0.896047991212608	0.98517161253461
Hmgcs2	2.87162039674454	-2.0347630877723	1.6350003712349	-1.2445031350271	0.213314446263754	0.75983981137503
Tnnc1	1.93897779344265	1.44814098213354	1.76742855161546	0.81934909380632	0.412587270051747	0.881840429144815
Ankdd1a	19.1035966683729	0.562031457196477	0.894895863143217	0.6280411837221	0.529976961311075	0.922047130452057
St3gal2	172.707466860407	-0.210112474898629	0.325922608895004	-0.644669836225803	0.519141167608208	0.91907090888268
Tbca	579.790614241178	-0.112586292593392	0.227210640823909	-0.495515052398659	0.620236599434864	0.941487127291691
Pacsin3	17.6296515044083	0.548762841233497	0.572257411429043	0.958944052577885	0.337586930678557	0.849284736772472
Ush1c	23.1083840149954	-1.13420248639179	0.753613925747223	-1.50501795102473	0.132319461654691	0.658585269441618
Hp	1.50011313083149	-0.369494646425697	1.87687101773129	-0.196867362186844	0.843931335025721	0.980605765663659
Slc25a4	68.2199092069171	0.465095087982123	0.403340835263607	1.15310686972261	0.248866522293999	0.790916701908479
Ctnnb1	862.227087048887	0.161193365115796	0.216801048293866	0.743508236626716	0.457174036686649	0.902941823057052
Ctsl	155.156369507776	-0.833291651181014	0.304276477510561	-2.73860029535832	0.00617013373316053	0.168008144747492
Ctsd	343.448898526115	0.401622472469063	0.235966666795436	1.70203053644538	0.0887496440743736	0.566122408025727
Sec61g	323.450796102439	0.218785537902089	0.27158224535909	0.805595879851455	0.420475902058318	0.885775385504226
Myh6	1.82204637619619	0.183051064356836	2.09873527663914	0.0872197015004051	0.930496879499394	0.989771431837042
Pik3c2a	290.196701301172	-0.171399738866633	0.284627540051008	-0.602189580234983	0.547047950776324	0.926645156577896
Lpar5	45.8918743058876	-0.523513716065501	0.321840781267271	-1.62662330735132	0.103817126078961	0.602366194320848
Rnf20	248.713334114755	-0.0552460456066772	0.19195249669136	-0.287811029077195	0.773491394449983	0.969904054894689
Gm38509	12.2430792859842	-0.326414121289736	0.767980516958162	-0.425029169467222	0.670815410804857	0.952665481233378
Prxl2a	43.9899783533725	-0.775343127995046	0.574610979139998	-1.34933573520554	0.17722915242148	0.725032593425707
4921525O09Rik	7.72363505462721	0.43874893839393	0.822815425233664	0.53322886875794	0.593875159967734	0.935988156924003
Rorb	9.07988624665578	0.817619234236662	1.40263172457281	0.582917967640919	0.559948524456235	0.928783336953079
Trpc5	23.1308380810395	-6.57806029442387	0.970948470827278	-6.77488094586436	1.24508746171987e-11	1.85714017785605e-09
Fam149b	355.827449701336	-0.623883980926282	0.251589393018685	-2.47977060336541	0.0131466931667227	0.2482767646222
Pus1	25.0808974239735	0.513328680458582	0.553506134212077	0.927412812125942	0.353712241039017	0.853639972161505
Aldh18a1	807.802180527968	-0.486328185445838	0.238856167765804	-2.03607128923996	0.0417431972497698	0.416162627460244
Gdi2	750.533455255764	0.155533433750848	0.270120907612398	0.575791911576225	0.564755841317818	0.928895124930972
Drd3	5.30408689680387	1.1054848043233	1.77370202950088	0.623264102953292	0.533110983098185	0.922047130452057
Dpep1	3.22064676276532	-0.566772563833089	1.25286045392633	-0.452382834861523	0.650993210608482	0.949143731296237
Pkib	13.3131419459874	1.37351151588296	0.917955894612234	1.49627179687447	0.134582841486266	0.661065913716092
Dmbt1	1.38376352167924	0.666936056928171	1.76080383351866	0.37876794917888	0.704860189926528	0.957793963079157
Epha6	40.6479475909456	-0.141990428453448	1.01532075474713	-0.139847853783715	0.88878020292322	0.98517161253461
Inka2	37.9745223272885	0.643847609926544	0.449325000863577	1.43292184652335	0.151880173210378	0.688294552332768
Rhot1	526.843970453554	0.0639004085342264	0.275335929705804	0.232081619723601	0.81647462050547	0.977877451637364
Ncmap	42.9247410361582	-0.195930700747021	0.465712988854373	-0.420711265169992	0.673965934108701	0.953295935369022
Cacfd1	74.7495867352263	-0.224884990938775	0.333079939554161	-0.675168223099208	0.499568893095195	0.915077548380261
Jarid2	5306.32445835661	-0.17445279953522	0.230991155777545	-0.755235839865772	0.450107487818527	0.90027497403363
St7l	584.784144672167	-0.330877460583461	0.25437556211767	-1.30074389940965	0.19334613044902	0.74285887661203
Arhgap15	26.3915760353395	0.51664267139345	0.768238967825245	0.672502558489031	0.501263811888246	0.915250209710483
Mag	5.33830630844842	1.20025584291036	1.11391821408713	1.07750805017043	0.28125335631151	0.814219973206549
Zfp467	13.1959835695353	-0.153445707961544	0.701348965792573	-0.218786532019962	0.826816338615856	0.977877451637364
Ranbp17	2818.81943145577	-0.290993302196955	0.215079627147287	-1.35295614027489	0.176069642606059	0.72339087159497
Pecam1	1186.63656789786	-0.0471964789930574	0.282581550850591	-0.167018967979306	0.867355124265622	0.983236490460437
Aldh1l1	162.666073747503	-0.515480884035885	0.261773687100168	-1.96918525213971	0.0489318218059789	0.439347926429677
Stk32c	12.2970506716935	2.25868118252409	1.20134752661086	1.88012305556253	0.0600913089724999	0.479812663448062
Maf1	0.937740419868846	1.14531706483876	2.30701482898695	0.496449806237999	0.619577092454782	0.941487127291691
Krt28	1.8175181822337	1.74917728879307	2.22860773757117	0.784874457404244	0.432527179305045	0.889062183415205
Itch	489.436684079519	-0.0687069264321089	0.248535844671151	-0.276446749655038	0.782204954088799	0.970565052167911
Slc30a6	231.955195483027	-0.122727157305097	0.212031709829376	-0.578815109324243	0.562713934981649	0.928895124930972
Prmt1	366.513684135207	0.689716428553691	0.246013751288563	2.80356860110915	0.00505404791079984	0.150145949353025
Rhbdl3	14.8890365621015	-0.772106120071292	0.708552767215479	-1.08969459410281	0.275847698222779	0.811622022040321
Lin54	434.416999353232	-0.00398081892545093	0.214677743252824	-0.0185432307286869	0.985205490351191	0.997340240310899
Rpain	135.779301607711	0.144577014507556	0.269218927603574	0.537023959624587	0.591251064025277	0.935417216840884
Arih2	749.222543215613	0.443596266422845	0.266896954180594	1.66205068838173	0.0965026116085035	0.586626630340145
Osbpl3	167.626353369437	-0.693830369335277	0.311143320402362	-2.22993817909391	0.025751547316616	0.336987551359356
Cmtm7	491.486525019445	0.225805781858922	0.265615309332642	0.850123369869975	0.395256499923239	0.874165256248073
Cbfa2t3	13.8807366423371	1.10227632114563	1.15353913364971	0.955560404490229	0.339294374031117	0.849611250382289
Senp6	1270.37225389002	-0.150935299180886	0.259111398676286	-0.582511228575677	0.560222380437909	0.928783336953079
Thap3	50.3859420551109	0.292012030501466	0.415318805541612	0.703103318715986	0.481991364109357	0.909458216282719
Mtpap	733.029312910323	-0.0718424642456893	0.208126145459655	-0.345187117586896	0.729953702930496	0.964258017394687
Peli3	16.9305925495933	-0.668468332227211	0.617313011366586	-1.08286771851346	0.278867142307633	0.813375121389402
Gm5741	2.72526768299259	-0.940103390507857	1.24726383411266	-0.753732582310198	0.451009813147771	0.900392095479527
Zfp169	144.048713589809	-0.274341198683324	0.284958866940207	-0.962739646002626	0.335678195446845	0.847519858309288
Tmem241	121.957204591817	-0.394760602301039	0.330857110590705	-1.19314528739081	0.232812477832724	0.77636408798908
Tcf20	1050.50505400437	-0.045957683160464	0.353110163152126	-0.130151119838102	0.896446866256249	0.98517161253461
Cacnb1	43.5347744962725	0.502682829869104	0.516664293406969	0.972938978527685	0.330583630955946	0.845732302527822
Podn	5.99730644290848	0.526683969861542	1.21923666140201	0.431978455483698	0.665757071803345	0.951233471239177
Acr	4.09425450931014	0.432157507944516	1.68702940568003	0.256164774893368	0.79782360689	0.974548907100102
Crhr1	2.64921966048765	1.96554810343854	2.47055641302226	0.795589241791108	0.426270821665484	0.887350783726699
Asgr2	2.16734537118113	4.11457731621862	2.14831819419899	1.91525507130602	0.0554599823173172	0.464094811516073
Tet3	65.1181992957266	-1.32999027150873	0.343659998861687	-3.87007587707062	0.000108801484893836	0.00793069285137924
Arhgap33	9.13086331684885	0.991870298175944	0.963417510558291	1.02953318504785	0.303229194048467	0.828058838265257
Nrap	2.39529562899827	1.00368908660656	2.25555992055398	0.44498444818972	0.656330992976632	0.949684358740731
1700012B07Rik	2.50324693798243	1.47311539889048	1.96530956914867	0.749558961099755	0.453520375325649	0.901851113733964
Pianp	23.6838009297848	-0.407251992299093	0.583897302704386	-0.697471953394645	0.485507485513853	0.911382327075768
Rae1	501.414903913199	0.289610116404264	0.293146916006472	0.987935061195971	0.323184452897425	0.840096971391323
4931406C07Rik	51.3136112816079	-0.0525585714214734	0.344126543045049	-0.152730361791921	0.878610916408472	0.98517161253461
Cnep1r1	244.581874081747	-0.338101538543134	0.262975856910308	-1.28567520423918	0.198556438394347	0.74800578998835
Snx16	283.570698909158	-0.274290300433444	0.283975768871805	-0.965893327882026	0.334097561346784	0.847128518587299
Spata17	11.8271995604162	-0.353730226343497	0.725118012729839	-0.487824354289332	0.625674259269781	0.942994254248082
Tbc1d30	22.8429404536618	0.301891635308337	0.615894227759165	0.490167989407407	0.624015030266823	0.942578225518319
Asnsd1	47.9123137242276	0.501787454208021	0.36310205869056	1.38194604574151	0.166988268234939	0.713342352955881
Kptn	28.6576891256648	0.545689603081286	0.440164255905218	1.23974083710875	0.215071267313138	0.761353807243157
Ankra2	97.5159629902633	-0.209109825599083	0.293094535138154	-0.713455218469071	0.475564114424757	0.90716897216725
Capzb	161.779585434297	0.374348909760446	0.289847156049148	1.29153901270975	0.196516836261769	0.746227335613179
Nf2	1473.28303355484	-0.0100081508585181	0.17585820720485	-0.0569103428130599	0.954616615294363	0.994047773482669
Pex3	139.391077862017	-0.24184516671747	0.250180708773453	-0.966681915256978	0.333703070485893	0.847128518587299
Trim24	1292.65879461324	-0.53393074800725	0.285184528152009	-1.87222901420043	0.0611749266562817	0.483308922759216
Kmt5a	360.723810624646	0.256690626850794	0.259682230325887	0.98847975284509	0.32291774566193	0.840074727823394
Cep57	453.305306872036	-0.121727556239224	0.217182722436636	-0.56048453059952	0.575148988303751	0.932167555081077
Tsc2	285.589280927032	0.439466326416029	0.22256350368999	1.97456599635565	0.0483174210780708	0.438010881343074
Mapk7	90.0888819982003	0.942187045922918	0.322128514125411	2.92487937145516	0.0034458977087145	0.119733997029849
Egflam	21.8423434293804	0.291925965761843	0.818018687529963	0.356869555930713	0.721189461820549	0.962387886162356
Txk	4.58951623652248	1.33620575727902	1.58390052490606	0.843617219811369	0.398883338643343	0.875928371924162
Zfp862-ps	60.6364898467034	-0.7968133136335	0.391396250067281	-2.03582255449951	0.0417681767563114	0.416162627460244
D6Ertd474e	4.81538586549068	0.203560527402718	1.67477900653443	0.121544709247306	0.903259604318432	0.985413041173346
Dnajb6	1170.00718901747	-0.0623473264079996	0.246525594835436	-0.252904070466267	0.8003423439289	0.975406487677551
Slc26a10	1.31848309738373	-0.511834471817962	1.69635030601353	-0.301726872099187	0.762860281462147	0.969904054894689
Hspa14	679.502293800351	-0.00266141939644421	0.256350165776737	-0.0103819686965294	0.991716536272469	0.998733493073735
Fkbp11	40.2550537260883	-0.419331791604119	0.40993601469722	-1.02292010599225	0.306345622264231	0.829296459759424
Nubp2	121.719038199087	0.849415140698257	0.303355613900524	2.80006402313291	0.00510924720767997	0.151018097740398
Ndrg3	228.620544055482	-0.0296545034908491	0.294900731185305	-0.10055757872033	0.919901673222759	0.9878241084467
Fgfr1	478.77492959275	0.510034227325008	0.338841931349891	1.50522760064882	0.132265571433033	0.658585269441618
Lct	50.9855706414299	-0.504360186532323	0.444479088836427	-1.13472196825424	0.256491829789032	0.795087885018721
Fmo5	9.28684680380196	-0.671306440409241	0.914028236271813	-0.734448252000837	0.462675587921991	0.905031376755543
Fbxw7	1214.83691340626	-0.249374154731249	0.270054654875784	-0.923421056548542	0.355787822692437	0.854678874945316
Septin7	897.383022698631	-0.349751130127699	0.309405572289543	-1.13039699815232	0.258308978451661	0.795869314303031
Gm9926	1.88886370764811	-0.0452494142349281	1.63517226295668	-0.0276725671417085	0.977923303571352	0.995913926996517
Brd2	858.367168049966	0.471153112771744	0.308164886185518	1.52889941032447	0.126289382466182	0.649344290503581
Frk	77.5793895638461	-0.0328500384160538	0.352784620315365	-0.0931164130303871	0.925811078375111	0.989065456480031
Tmpo	1164.18532061166	-0.0497662111435457	0.229121128448822	-0.217204809877068	0.828048736423869	0.977877451637364
Triml2	395.532441579671	-0.554099162847142	0.240419155996051	-2.30472135446746	0.0211821841335803	0.314885684819893
Abr	899.512991886944	0.392787862186723	0.265346979362393	1.48028013407411	0.138798502612444	0.669141673746245
Gins4	214.958356617703	0.305080017435731	0.30304561683727	1.00671318272045	0.314072625259351	0.835297328760587
Med27	843.854620365279	0.139215323128745	0.146543993653082	0.94998996313908	0.342117352552108	0.850407650710917
2510003B16Rik	128.686449710658	-0.294206654596518	0.25265227114831	-1.16447262975054	0.244232528995394	0.78681087953882
4930586N03Rik	3.02389925963027	-1.33724758814149	1.17392259946129	-1.13912756152335	0.254649953352134	0.794444299532972
Lin7a	4.88126468622365	-0.139150099448652	1.66180076291219	-0.0837345261563129	0.933267505626567	0.9902890022314
Gxylt1	288.820450099267	0.17640486244289	0.270707401031944	0.651644032525265	0.514630835172871	0.91711635749303
Zdbf2	1072.12059784605	-0.418179176393666	0.232067191664392	-1.8019745634636	0.0715494076499266	0.520356391798044
Magoh	66.0701791844862	0.684100260359031	0.377994817688119	1.80981386079075	0.0703246577148581	0.515404873124954
Tmem175	62.8476376753607	-0.273913199617218	0.290166310917957	-0.943986911336051	0.345176336800848	0.850407650710917
Alkbh4	63.9678081031575	0.990460721093321	0.428349175376771	2.31227413995165	0.020762580840275	0.312141390641516
Stra8	7.41601657065732	0.17976283171426	0.99713728933344	0.18027891809605	0.856933605429802	0.981519784713731
Golt1a	66.2966739888968	-0.356152056590128	0.619300135656508	-0.575087967989185	0.565231804875733	0.928895124930972
Myl4	1.2333827063104	-1.26748662090704	2.35743445130239	-0.537655085258807	0.590815192862945	0.935417216840884
E030030I06Rik	72.3978527891809	-0.0134808010316515	0.333638664822395	-0.040405391979457	0.96776993158345	0.994902379502032
Srrm1	882.281830219539	0.231617037931788	0.200655045632491	1.15430457879442	0.248375319963004	0.790658108237503
Lrrc56	15.6848154255379	-0.91163704599004	0.534492729512914	-1.70561168684337	0.0880804019985142	0.564676744708792
Klhdc3	115.982979502404	0.404859777557718	0.350977888309945	1.15351932712123	0.24869728936864	0.790658108237503
Slc38a4	1061.04344244818	0.193256659794925	0.435621030208782	0.443634825670153	0.657306622840755	0.949991384257057
Dars2	114.657711256004	-0.750685712778812	0.28765009536204	-2.60971828232489	0.00906168134319995	0.20588804620255
Tmem218	44.4634911939688	-0.281714905122223	0.38965156031227	-0.72299185686939	0.469684887122744	0.906669124824479
Parp11	35.7904222267259	-0.518991011867248	0.439365329220505	-1.18122887117199	0.237511814916372	0.781246497279188
Zfp773	8.14534345680809	1.03300744797327	0.966677647115656	1.06861625595205	0.285242620530585	0.817174706407113
G3bp1	1910.04602610213	0.0876126787769243	0.280037816904177	0.312860169192447	0.75438689986744	0.967648015272346
Stx3	635.271222606167	-0.229292744622573	0.191685224765773	-1.19619415060683	0.231620802989184	0.775150107993978
Extl3	299.559693428558	0.241858544516938	0.204234881827053	1.18421761431402	0.236326931239813	0.77980142059446
Dhx16	7.94196526550381	1.14572972747711	1.05944647956305	1.08144181851418	0.279500628156899	0.813824125368677
Tbc1d7	124.915785846088	0.231157114020887	0.347977570302619	0.664287395937218	0.50650638645555	0.915601401091964
Map3k4	512.538008908527	-0.139298983725093	0.194695118870153	-0.715472398761034	0.474317190150367	0.90716897216725
Svop	157.669220648124	-0.051375178672848	0.249203599287995	-0.206157450452695	0.836667923494746	0.978065063422665
Slc27a1	53.7588362579495	0.0314182310439271	0.336495216327181	0.0933690273129427	0.925610395627147	0.989032758235454
Aqr	662.807389329168	-0.0157765316704233	0.213353448000226	-0.0739455200668074	0.941053735192616	0.991296970859097
Colgalt1	191.239023557072	0.502184133629065	0.272700133459584	1.84152507466041	0.0655446495212761	0.498642262277656
Acap1	20.5110621411127	0.200874317937387	0.584245180897245	0.343818527743606	0.730982765621739	0.964457764987672
Zfp687	84.2464880668521	0.470912513661448	0.36264461387494	1.29855096599848	0.194098074893694	0.742866687684134
Zmym5	202.027130308724	0.109655339562577	0.310976178333259	0.352616525646103	0.724375946771594	0.963125861630342
Zbbx	73.8125353471492	0.350209883022042	0.383727486074503	0.912652587399085	0.361425287291864	0.858963742696475
Tfdp1	1799.41089548121	0.0441210638422953	0.251807377888813	0.175217518295978	0.860908719658643	0.982153101689071
Cct2	683.763314870575	0.366400705995825	0.247812758400155	1.47853850770742	0.139263697986855	0.669800562764348
Ccng2	40.0109908973528	-0.245481269046777	0.537652859020177	-0.456579491633586	0.647973322734483	0.948921796664267
Ccnf	1201.18132686961	0.26799455308494	0.248766112247424	1.07729525803897	0.281348380100066	0.814219973206549
Kcnc1	6.34882221681505	2.11489776055805	1.75576909745486	1.20454207994876	0.228380127972641	0.772569399729375
4933433G15Rik	15.3482194376841	-0.600643066587106	0.864735531331115	-0.694597417157726	0.487307631348102	0.912074234320655
Mitf	682.319745316491	-0.867588782221609	0.237139520472051	-3.6585583899916	0.000253637958181172	0.0166091620664248
Pkd1	186.506039509279	-0.256395029389273	0.232293877699914	-1.10375284931312	0.269700363317616	0.804556139385829
Mmp20	3.74590518480293	0.799364147716009	2.63520892837134	0.303339951193186	0.761630802895977	0.969795783924117
Nfatc1	10.76425148424	1.16850933029823	1.27521499700337	0.916323390992199	0.359497303065041	0.857311925251628
Tnk2	647.01716652906	0.26674728124644	0.315719015421105	0.844888233579004	0.398173244613252	0.875415967991658
Pdlim5	1230.86782153608	-0.298244564074417	0.253340349858144	-1.17724856794986	0.23909630862442	0.781932972990351
Ints13	676.085281592935	-0.695565931044184	0.273085611593105	-2.54706180595326	0.0108634190909391	0.227409746068033
Aak1	526.06825693062	-0.634821853504027	0.239940088462762	-2.64575151893615	0.00815096658504138	0.193378381028618
Cryz	38.2056225624761	0.421875566279113	0.416183576375655	1.01367663268461	0.310737077708598	0.832594261466478
Hus1	374.113173184813	-0.164759724087354	0.248253565478792	-0.663675157170821	0.506898242844682	0.915839366754709
Slc6a17	2.49427098682939	0.847721148784708	2.08093894431101	0.407374349498458	0.683733063342908	0.95437171523495
Wbp1	46.7617154142308	-0.0857331679059614	0.534836826368356	-0.1602978023935	0.872646489927829	0.98476093213642
Cdk2	280.724818618437	0.226724466326668	0.196226358237978	1.15542309587025	0.247917208524104	0.790658108237503
Mylpf	53.163629966287	0.635511607456537	0.323909556582251	1.96200326462168	0.0497621041730734	0.443320344911744
A330093E20Rik	32.4299902419626	0.148418543246556	0.712062518988428	0.208434708032945	0.834889558301282	0.977877451637364
Nup88	562.492309053861	0.0425994625683761	0.177119197048748	0.240512961204604	0.809932616527584	0.977115374223688
Ggps1	149.223834570927	-0.118158074216312	0.346983839591365	-0.340529041224121	0.733458156413897	0.964457764987672
Mkrn2os	1.16915379060269	-1.2971014844866	2.00028308074179	-0.648458959121717	0.516688147149614	0.9181130908585
Usp17le	2.90664036946197	0.72001966272425	1.75620586858562	0.409985910879642	0.68181628283647	0.95437171523495
Tmem250-ps	60.9849848548337	0.781839428856373	0.483615918559733	1.61665362708652	0.105953069112817	0.607185339857122
Ate1	994.529657272277	-0.417244893093814	0.277669336164077	-1.50266824150601	0.132924616216168	0.660031260462422
Papss1	105.164818474889	-0.29605120972154	0.248197924616749	-1.19280292201751	0.232946565464133	0.776440352381898
Pi4kb	246.456388688645	-0.0602292715036838	0.185506750622557	-0.32467428436731	0.745427599247209	0.966069655029833
Gid8	149.951541575098	0.0299829327577383	0.24374864633639	0.123007586743107	0.902101090242513	0.985397170999939
Tll2	9.35465823383797	1.04256925635283	1.34652931233375	0.774264063027259	0.438774650754307	0.892298509946222
Cacna1c	136.809073129561	-0.147824507202924	0.981133201290356	-0.150667113301752	0.880238316813715	0.98517161253461
Zdhhc23	48.0923434743447	-0.462702007178908	0.533519454061509	-0.867263608958416	0.38579759100506	0.869489816374276
Vdr	10.586138352852	0.354467818057835	0.956335250537837	0.370652255951545	0.710896555355152	0.960562210639962
Vcp	994.98592384208	0.315193578138361	0.159166168006413	1.98027999345729	0.0476720755785446	0.436100319487321
Hsd3b7	3.41947984996091	0.846764625012911	1.37548054337599	0.615613669775804	0.538149527081572	0.922946208782478
Ppp1r11	1.76792659701639	0.58901091923097	1.69427429347089	0.347647911262541	0.728104619989796	0.963780519823748
Brk1	370.147303522589	-0.215269450136207	0.276657272339741	-0.778108770883318	0.436504892464802	0.891099570779286
C9orf72	76.1570011659561	0.0787839788143492	0.273279579389921	0.288290764316271	0.77312417620456	0.969904054894689
Zfp202	1210.07780337517	-0.0894602861015414	0.20242680534204	-0.441938931706107	0.658533397448716	0.950027328902567
Ube2w	486.428349699083	-0.505955287123523	0.274448057329627	-1.84353750595452	0.0652505709023986	0.497865206431264
Kif20a	143.180809723508	0.333299407907062	0.227861836151252	1.46272589362363	0.143542397911346	0.678051631805241
Gm45871	178.073332586706	0.167848183461437	0.312675764181647	0.536812259500634	0.591397302529803	0.935417216840884
Dph3	53.9580673165096	0.599685777749822	0.422073095464889	1.42081024399175	0.155371931801582	0.693666379406575
Ankrd31	192.873875558842	-0.86792112648487	0.378200035678092	-2.29487320097349	0.021740392034035	0.315872892328719
Mir323	1.71845991422564	3.81192762389717	2.23648037539999	1.70443151025433	0.088300501294578	0.564676744708792
Stard8	16.6779375087712	-8.42622620916089	3.67389822468945	-2.29353827837001	0.0218170342134401	0.315872892328719
Tjp2	1870.9861695809	0.190978239290169	0.160093498864782	1.19291689321796	0.232901922484814	0.776440352381898
Fchsd2	398.480334040052	-0.372098886032603	0.194776087737175	-1.91039305879633	0.0560826238985292	0.464454603014176
Mphosph6	176.081909884456	0.225865310295179	0.336542372310002	0.671134837330753	0.50213463569584	0.915250209710483
Hcrtr2	40.0379585385325	1.02472652841239	0.613552174452852	1.67015385338046	0.094888927480064	0.582532672551963
Gabra4	7.85687664448808	0.416443281934815	1.17346173249502	0.354884416255631	0.722676183627094	0.962585585575662
Fubp1	1537.81750447359	-0.0757901755380055	0.192026913655187	-0.394685172486279	0.6930752468875	0.955886057543727
Bdnf	13.513464385521	-0.462191914704135	0.723262145933909	-0.639037888686033	0.522798284066538	0.921115340482103
Hnrnpab	305.355557858331	0.582113640023244	0.412053689395945	1.41271308813325	0.157740101697661	0.697703266954316
Rad1	226.051096942548	0.308880862302569	0.249950629829209	1.23576748941832	0.21654500276207	0.763142299167401
Ovol3	15.0597906186369	1.79982529304044	0.761600848081303	2.36321335194772	0.018117236170021	0.29272874369395
Obsl1	4.61168986717551	-0.549947453493132	1.05864750316897	-0.519481179379265	0.603425234064491	0.937911004588089
Bmf	42.5049165803385	-0.550209281633115	0.534041566882707	-1.03027426281588	0.302881277245813	0.8278103995848
Mcts1	0.977634875474607	-4.33953102382508	3.02509002177992	-1.43451302030072	0.151425916187793	0.688294552332768
Ccpg1	151.419164658592	-0.199285159472177	0.305307658689797	-0.652735540036543	0.513926786199813	0.91711635749303
Dnajb2	45.8917798787292	-0.117974416975291	0.347343623057955	-0.339647568412697	0.734121951003769	0.964457764987672
Nthl1	10.9771017977004	0.299362171906431	0.798825219761392	0.374753030451204	0.707844148927791	0.959432152944729
Kcnip4	185.39132640142	-0.244681308691764	0.340602357205103	-0.718378201194957	0.472524123958524	0.907136205730426
Pkm	4687.76087425497	0.41441987513257	0.271455622863057	1.52665791469582	0.126846097622015	0.650391905419363
Tssk4	6.05655872708848	-0.147942276243738	0.884178282757437	-0.167321771105211	0.867116874746952	0.983236490460437
Apbb1	14.326274161702	0.293077156978622	0.666534095907664	0.439703173143031	0.660152104075314	0.950356236282967
Mphosph9	560.796143198153	-0.1095982824967	0.206270183846424	-0.531333615227203	0.59518761505897	0.936510298365776
Immt	763.809200189208	-0.544102560774157	0.265264688789499	-2.05116845086731	0.0402505451354994	0.407325229656698
Prlr	46.5135168093957	0.287828172032984	0.712595638398607	0.403915146996705	0.686275117485115	0.95437171523495
Enpp1	3.81589524430124	-1.05711344473974	1.31497547762522	-0.803903542481903	0.421452684031616	0.886313082794486
Pmepa1	239.779263011767	0.327351744306644	0.366148963734535	0.894039794535595	0.371300599774068	0.863099763601799
Mtrr	1062.25806666712	0.159371971506937	0.221316742299544	0.720108067067213	0.471458460981422	0.907130097088262
Csf3r	43.2360393984151	0.261834951757684	0.536642177823312	0.487913478623166	0.625611126939036	0.942994254248082
Sumo3	218.839324228238	0.568380785389	0.274470735835923	2.07082472256268	0.0383751789825219	0.398315565869488
Hipk1	343.615751229248	0.207358809815209	0.245042423904972	0.846215959305167	0.397432280473505	0.874910580323138
Brd8	868.688732383379	0.0454113890799265	0.233540783326328	0.194447361326492	0.845825608561794	0.980605765663659
Tmem63c	26.2992341054705	-0.140684721106185	0.682632649253155	-0.206091404007855	0.836719513255183	0.978065063422665
Ppt2	13.729797491596	-0.144321771496783	0.552042174396797	-0.26143251039557	0.793758988855638	0.974135322173427
Pbx3	373.434388462372	-0.391598099054772	0.339358766050515	-1.15393541652753	0.2485266477804	0.790658108237503
Plpp2	20.183660291834	0.399655365123307	0.514541563841666	0.776721247044463	0.437323248582985	0.891778805792814
Kmt2b	146.655197556204	0.596766630076328	0.301414741380448	1.97988534782075	0.0477164131847103	0.436100319487321
Kctd9	238.520663837593	-0.200208284125164	0.307059812347613	-0.652017216432458	0.514390066066495	0.91711635749303
Dusp28	7.90438010577751	0.601198830551086	0.925567115658761	0.649546446043721	0.515985235574288	0.9181130908585
Lax1	22.7174871156249	0.393288679887535	0.558888338081357	0.703698132685467	0.481620783477919	0.909359857407958
Ikzf5	46.8236580910673	0.0962969608229741	0.372508870630045	0.258509174989851	0.796013968897825	0.974136295548771
Actn1	1271.25775441357	0.28184757486383	0.149155910324565	1.88961720826567	0.0588091740048915	0.475342189686301
Rps19bp1	68.6301891465216	0.591189491210399	0.387807598486603	1.52444019538937	0.12739878557782	0.650480835775944
Slc16a13	31.7532615680751	0.332111009635899	0.454227140893102	0.731156242629847	0.46468372406705	0.905031376755543
Zranb1	551.299902261625	-0.306659968652068	0.223600476117418	-1.37146384469697	0.170230406833436	0.715803086316844
Tom1l2	374.773855817361	-0.359686517030117	0.192518601671195	-1.86832084748065	0.0617173624641967	0.485001750856407
Pex10	87.7255718126741	0.437918142749852	0.348975366697137	1.25486835043548	0.209526555028087	0.756015241081788
Rad52	150.076866946875	-0.19635952816219	0.293815075656417	-0.668309914743142	0.503935785777474	0.915415704623522
Traf3	241.991905100291	-0.362141438315582	0.247688168055605	-1.46208614306632	0.143717605471951	0.678051631805241
Hsp90b1	400.405548249263	0.118071598215072	0.239317285132425	0.493368450798434	0.621752270245058	0.941740746809098
Nrg1	71.7550073667604	0.28545879514519	0.418143812575402	0.682680902025099	0.494808500154046	0.912729889955518
Ralbp1	460.451944008365	0.00939697671263884	0.169717059854759	0.0553684863541745	0.955844901556272	0.994216330469289
Arhgef2	314.258873410671	0.114270015705991	0.268458084520971	0.425653099290681	0.670360642079679	0.952362605455644
Fip1l1	1095.7426340773	-0.267878245864454	0.260458652029004	-1.0284866476028	0.303720968543779	0.82854083567864
Tada2b	72.6817724259258	0.360552155434266	0.32181606768248	1.12036716510378	0.262557331144555	0.797424665349709
Wbp2	254.19464612502	0.678774553312051	0.318635919060919	2.13025121371291	0.0331508789470526	0.370977629144085
Matn3	3.57736976001233	-1.12481369202656	1.12060713026091	-1.00375382384429	0.31549728656056	0.837047621556172
Gpr158	40.2881359216777	0.833932232653204	0.817963964795997	1.01952196984764	0.307955228463567	0.831241751896717
Apaf1	683.18641667972	-0.243323966460698	0.367831551697351	-0.661509229803384	0.508285797483575	0.916415138646383
Grb7	64.1540582850983	0.606658572142047	0.334826398898465	1.81186003892726	0.0700078253476526	0.514252648666364
Mon1b	80.7821270751383	0.386412667766522	0.351019356281291	1.10083008487107	0.270970615411421	0.805659956379214
Enox2	48.3752110475753	-7.42948676559921	0.811889845390312	-9.15085563365744	5.64843695861942e-20	2.75729305958789e-17
Kcnma1	96.2069348115086	-0.230019213828553	0.725580374921478	-0.317014105919617	0.751232898907339	0.967045770217223
Haghl	6.22183671833551	-0.663778451410227	0.888808063892752	-0.746818664654152	0.455173027483934	0.90198057592037
Orc6	209.30949612949	-0.0795172260647505	0.212797353325015	-0.373675822665427	0.708645515091599	0.959432152944729
Camsap1	651.128961463461	-0.217442203205491	0.232547518874883	-0.935044176164619	0.349765533593057	0.851766392522401
Dst	5374.47554963815	0.203239234698367	0.178302736088191	1.13985482868778	0.254346786760746	0.794444299532972
Usp29	45.3424776558375	0.301540947366458	0.584056528348402	0.516287264554952	0.605653789713632	0.93839346912541
Slc30a4	10.8905025705015	-0.636647453804217	0.651974561861229	-0.976491248349848	0.328821082707011	0.844555686388958
Slc2a12	4.29682725040872	0.416654291196406	1.25768420613252	0.331286891546211	0.740427791835928	0.965551769133314
Cdk10	53.6858310941777	0.211082088923156	0.416900305202904	0.506313107207784	0.612636863068251	0.939841065201472
Hnrnpr	736.810027300091	-0.205360633748164	0.234323552817764	-0.876397746955791	0.380813842745108	0.868210914609021
Wdr37	567.209566118996	-0.44630334786961	0.298470131146238	-1.49530321897081	0.13483532538476	0.661608972471246
Tfpt	85.1542911318736	0.595442211349493	0.364417894699664	1.63395436944783	0.102268432204377	0.602366194320848
Polg	241.896976393446	0.348953784874449	0.234646817878975	1.48714475665479	0.136976582856047	0.666581371936609
Cyba	65.8560297618727	-0.725759379475751	0.527178335463912	-1.37668665545046	0.168609146264243	0.714027116986558
Slc26a2	140.270134076267	-0.369456205813457	0.235070581629847	-1.57168201674517	0.116024314810163	0.628669925084733
Epyc	2.14998025458224	0.460950093309286	1.96032939758699	0.235139101559502	0.814100770702879	0.977877451637364
Dsg2	168.100685255262	0.393452151932386	0.313553361197442	1.25481720377614	0.209545125831323	0.756015241081788
Htr7	5.72743626604335	-0.251221122988331	1.63932328777553	-0.153246845733049	0.878203616383315	0.98517161253461
Vldlr	62.9690954338167	-1.05155102020453	0.55745317575768	-1.88634860457165	0.0592479935323192	0.476498216581194
Smarca2	171.148759763216	0.119160336852185	0.323160808066868	0.368733874522088	0.712326096991331	0.9605754202804
Ptprk	2251.59564502678	-0.301348816998582	0.220980524913311	-1.36368947949961	0.172665316562816	0.719681231304803
Cpne9	41.7981780432183	-0.137986390130482	0.427299956293148	-0.322926291234668	0.746751064606437	0.966229070705445
Gnas	77.6798309157781	-0.342791890055873	0.321790931637789	-1.06526274159187	0.286757048248829	0.818119056404656
Rpusd4	169.536922229304	0.52271900020654	0.427122776398409	1.22381439035918	0.221022254469282	0.767935102510214
Ppp6r2	106.088150293951	-0.185449359382382	0.313529740421352	-0.591488893950401	0.554192894367908	0.928253398119192
Irak2	81.6835913450277	0.616103271771119	0.42871371707438	1.43709717518609	0.150690383776102	0.688042558366037
Msrb2	72.2045004473281	-0.222208114112121	0.408748907332465	-0.543629866957377	0.586696202760446	0.935415321190319
Knl1	441.410534696405	-0.347851837750472	0.187231969021568	-1.85786561754527	0.0631881000460775	0.490985594292382
6030458C11Rik	495.315421031617	-0.172154153596834	0.260275518886496	-0.661430450060531	0.508336303545443	0.916415138646383
Smim10l1	12.2480571365395	0.294732612744043	0.843810424274742	0.349287712340561	0.726873322378808	0.963561397646939
Rerg	280.450712773618	-0.771762300097272	0.267966634879204	-2.88006863408638	0.00397588608253623	0.130177944925968
Rit1	82.0705406002753	0.292593241257411	0.261641872039347	1.11829669684296	0.263440297220089	0.798629004002878
Pcgf2	231.957340858844	0.16627632496722	0.355099025630639	0.468253396843094	0.639603391019009	0.946955799637765
Pum2	108.794718961753	-0.10766888582779	0.376495956586635	-0.285976207563903	0.774896344503879	0.969904054894689
Pcdh11x	1.91173475134258	-0.255144429027186	1.57061994146499	-0.16244822970298	0.870952893374833	0.984289013573899
Gm8439	2.22615216137068	-0.52434839886962	1.38548837041726	-0.37845745230738	0.70509079547786	0.957793963079157
Gm7616	1.29829646607291	0.137120772493021	2.4331646147855	0.0563549098403723	0.955059076569998	0.994184070012295
Scoc	81.6207563951269	-0.439126664814175	0.357707607202153	-1.22761343614929	0.219592115560983	0.766004631782562
Ptger4	10.5679228219735	0.0259116512319698	0.82164868332615	0.0315361683865612	0.974841948279099	0.994918804598625
Ptpn21	226.686681047572	-0.11328298448694	0.229003093651423	-0.494678838965267	0.620826841077092	0.941487127291691
Snrpa	56.4513312399356	0.753375207895392	0.448424550536053	1.68004897812753	0.0929477867127014	0.576807783047473
Hspbp1	291.486114838696	0.329273648603747	0.175822022353606	1.87276681382681	0.0611005925034271	0.483172265222924
Lrrn4cl	2.52876382619754	0.0672698883119166	1.37696525674113	0.0488537295930942	0.961035863235275	0.994902379502032
Ptprc	3.40839445053913	-0.018017712995605	1.42797739100797	-0.0126176458458399	0.989932842310252	0.998426129444243
Opn1sw	23.5832795707558	-0.436813549720433	0.483674169318772	-0.903115314873359	0.366464696692079	0.861734715102956
Bckdha	148.275544946913	0.0635077602474489	0.337388772580493	0.188233176112277	0.850693866521032	0.981018686333413
Bcat1	4178.42680985211	-0.204524986353284	0.178109288645884	-1.14831173549808	0.250839896177089	0.792201736400142
Mmp23	16.3487510697552	0.74995614573774	0.605867926795335	1.23782116954852	0.215782377111994	0.761980223892932
Fhod3	1401.9846111806	-0.463686242187962	0.246719931238495	-1.87940325639818	0.060189452029098	0.479986815458019
Abi1	990.572529148323	-0.116847429325273	0.307537698072889	-0.379945060581091	0.703986197534275	0.957793963079157
Slc25a32	121.316746249312	0.221845710466305	0.351564531477519	0.63102415233401	0.528024732467354	0.922047130452057
Mcoln3	3.87655109999091	-1.49561933759671	1.72874384225532	-0.86514803468253	0.386957543021121	0.869507471129479
Zfp809	659.485921701062	0.0421477724394412	0.235749921614265	0.178781702877524	0.858109112792484	0.981519784713731
4933406I18Rik	8.85613457143741	-0.838029783698731	0.850086366192149	-0.985817226374981	0.324222810915621	0.84031881158082
Tmem108	196.535955829032	-0.0821286197174046	0.239555424650952	-0.34283765369568	0.731720597198558	0.964457764987672
Zfp87	30.3334033462332	0.110524760873454	0.47414641668555	0.233102596548257	0.815681738685789	0.977877451637364
Dlg1	883.767143582094	-0.287640297244461	0.276599109330685	-1.03991765534059	0.298378159135569	0.824569529657991
Tmem38a	35.4837628873072	-0.0902007597054415	0.406700195274002	-0.2217868610677	0.824479808105145	0.977877451637364
Ubxn4	195.865920367587	-0.0718127698739001	0.221577984938741	-0.324097043728211	0.745864565006126	0.966069655029833
Dsg1c	2.41047945132223	-0.889023500924142	2.10086037573492	-0.423171149873844	0.672170394257814	0.953003688225922
Rnf181	45.8290723156541	-0.0370242850019661	0.342252021497208	-0.108178426061592	0.913854158022215	0.986972452798669
Ccdc59	185.552359731711	0.480221712716097	0.309156473372399	1.55332899058412	0.120344557706276	0.636869408702494
Speer5-ps1	7.02957859552274	1.27606057349448	0.959872710437167	1.32940603438273	0.183714048061633	0.732266047142589
Aldh9a1	262.096630728016	0.268304978760056	0.263552050419185	1.01803411634746	0.30866174319746	0.831601536877594
Atxn7l2	54.6370007748197	0.223069378057211	0.371456166331802	0.600526786942485	0.548155214253892	0.926788850874762
Atp9a	446.344207620271	0.420899863818415	0.376960264197309	1.11656294786049	0.26418124145008	0.799543724699609
Mep1b	30.54615811472	0.270805802888973	0.702262528893106	0.385619040952979	0.699778829297311	0.956878555417612
Smurf2	405.228334946088	-0.254802561979554	0.287923731262627	-0.884965476316151	0.376175251747304	0.865947318795259
Dzip3	466.423736578087	-0.302080110048411	0.331890853251453	-0.910179075708193	0.362728077232853	0.860270695348611
Bin3	11.2025778490068	-0.87463142794666	0.702350692336777	-1.24529161498608	0.213024576737028	0.759711782185614
Aggf1	344.925884569137	0.170886081804613	0.195024450405337	0.876229013590065	0.380905546729469	0.86826198560422
0610030E20Rik	73.0913188189188	-0.411561358683313	0.348430205216616	-1.18118737274069	0.237528296406823	0.781246497279188
Slc11a1	35.0588771635509	0.00781463500046807	0.440396529197476	0.0177445426618336	0.985842646326994	0.997570852940528
D230017M19Rik	46.2893202959738	0.17562588046029	0.546782911882298	0.321198553655781	0.748059928139508	0.966885985207001
Adcy10	30.6363609517152	-0.119164528371334	0.535088075590686	-0.222700773587205	0.823768399246196	0.977877451637364
Elovl4	12.8956337345465	-0.190903455033684	0.611366952478283	-0.312256745739729	0.754845409560638	0.967648015272346
Vash2	40.1079298360581	-0.456251786654269	0.517230536289175	-0.882105279258273	0.377719877600019	0.865994440294154
Cahm	1.88792203409079	0.2335875873366	1.97253971765011	0.118419713046322	0.905735106923898	0.985438809560999
Gm11532	6.44264880048973	1.01749937883704	0.883850136460635	1.15121256066283	0.249644799004865	0.791681731077635
Apobec3	33.95966383146	0.408831415149804	0.470578325164736	0.868785052959428	0.384964710094403	0.869489816374276
Smox	64.7599671029724	-0.0460695096503573	0.335844508453154	-0.137175116730495	0.890892378933458	0.98517161253461
Uimc1	327.819962825352	-0.168908102153128	0.289190627799794	-0.584071840219049	0.559171979542076	0.928783336953079
4930546K05Rik	3.65306582133355	1.91541018383481	1.68509856744581	1.13667545675865	0.255673983064677	0.794444299532972
Ica1l	35.6583201740338	-0.519970233587279	0.614724904100127	-0.845858415885142	0.397631732949786	0.874941891283718
Irf8	8.11485642090789	0.853832788248189	1.05414904900051	0.809973493841075	0.417955409998048	0.884854480141675
Icam5	1.24842341953997	2.10233544330907	2.10726090712833	0.997662622695367	0.318442983588026	0.83833702999313
Dnase1l1	4.31481573145325	-6.47935415251605	3.8247501122331	-1.69405947117759	0.0902539827138869	0.570955440635569
Tspan4	63.8123882129317	0.270447349928303	0.342527339474118	0.789564273449006	0.429782279720633	0.888740128011
Zfp410	271.161407789876	-0.0944134326629054	0.262094965774596	-0.360226043960347	0.718678099975066	0.962387886162356
Ldhb	64.0653279667864	-0.440543742745043	0.670819408446507	-0.65672480133701	0.511357884261258	0.917108011307571
Nkiras1	77.3256589911678	-0.318140440727131	0.283511934333322	-1.12214126532359	0.261802380913092	0.797139547688239
Mus81	36.53942861055	0.825937053615841	0.469165768867506	1.76043758607864	0.0783336412292628	0.540650120159565
Ldah	205.246351734066	-0.0556591323990143	0.330872094827053	-0.168219481996834	0.86641061492281	0.983236490460437
Bspry	6.50521801572842	-0.431883897376028	1.13206545462633	-0.381500818359115	0.702831664079866	0.957293927171942
Tatdn1	272.442361363668	-0.339941510802497	0.189798191200581	-1.79106823227436	0.0732823462568713	0.525607924345575
Drd2	10.283250910259	0.434661414478824	1.01469370191976	0.42836711576751	0.668383862169419	0.951568328385963
Chaf1a	740.058553576931	0.693017013683407	0.231114888120756	2.99858230388564	0.00271238884772254	0.102327568964783
Vsig2	5.99017228660216	1.18089804961107	0.978967557562033	1.20626882932864	0.227713852306891	0.771774131456283
Slc16a8	13.3660211516291	-0.00409999620325523	0.692082705468473	-0.00592414197155805	0.995273246232837	0.99918090013491
Sgk2	4.2518049603086	-0.294477082426451	1.07873743927273	-0.272983092739402	0.784866212197596	0.971697813728224
Prkg1	260.232302004892	0.473235107100845	0.340108526048647	1.39142382756131	0.164096943310437	0.708071912444074
Glrx3	66.9264541866085	-0.252412223989908	0.3146429526231	-0.802217948584609	0.422426895668919	0.886649267160143
Bloc1s2	88.6306794311003	0.631723726924732	0.398194547531873	1.58647005801647	0.112632719099932	0.620519997257456
Ebf1	1126.60960044265	0.572129948808952	0.283612493728519	2.01729458842743	0.0436647800286104	0.420553744935705
Gm6938	1.48489262518362	-1.10450690719104	1.63397267070041	-0.675964125347085	0.499063422342175	0.91498736181595
Zfp229	464.544393065533	-0.578114536829876	0.279378978367204	-2.06928431125561	0.0385194149848258	0.398998780430199
Cox7a2l	435.433823082377	0.297600326301439	0.240575125236877	1.23703697964789	0.216073354195972	0.761980223892932
Shcbp1	232.430107734139	-0.701003527668399	0.319482432715234	-2.19418489370659	0.0282221201232322	0.352175565513142
Srpx	0.799039950269121	-4.06607670941869	3.85808597300055	-1.05391034255683	0.291923967268545	0.820607472909938
Pigp	84.1080513379596	-0.558969919957562	0.532571245120164	-1.04956834429062	0.293916617604274	0.820836289985439
Pcdh9	24.9505905084225	0.645085380914277	1.24047604757342	0.520030501335495	0.603042316288428	0.937911004588089
Pik3r3	42.9483762702204	-0.322309843473289	0.404195859574486	-0.797410057125767	0.425212920261757	0.887350783726699
Cblif	3.30997830161359	0.130273797576001	1.222053554178	0.106602363808539	0.915104443225494	0.987101550953517
Rp9	186.330536197013	-0.234508603240754	0.237314164730383	-0.98817785911424	0.323065549622318	0.840074727823394
Nemf	687.844834324578	-0.262140203460456	0.280717577008877	-0.933821837070669	0.350395803221654	0.851893446244737
Gm2762	3.07097655347829	-0.433017043565015	1.77497094735212	-0.243957256996789	0.807263923827338	0.976805719892931
Kmt5b	196.57662399727	0.0328714138326585	0.241940326414837	0.135865791039301	0.891927379449423	0.98517161253461
Suv39h1	45.4477548049425	-8.80133753073792	2.31604442923271	-3.80015919368772	0.000144603163744564	0.0102617284791241
Stag2	6.50967401624495	-6.06727044608641	1.42273305861215	-4.26451779507035	2.00334378338657e-05	0.00167471230067987
Mgat4e	33.4885516436912	-0.289044213977822	0.465503275672102	-0.620928421095416	0.534646720247168	0.922047130452057
Nol4l	642.118658474218	-0.163540653154271	0.312444970873934	-0.523422261196379	0.600680436057784	0.937474534295224
Tor1aip2	928.961640035279	0.0606981581309942	0.197762670350461	0.306924244213679	0.75890103492548	0.968667973152749
Ktn1	1133.54301186051	0.0151246836946603	0.323027294132328	0.0468216895890677	0.96265534219711	0.994902379502032
Unc5d	50.9553315910577	-0.241834974502613	0.625047820713139	-0.386906355783618	0.698825535680239	0.956878555417612
Miga1	930.153141470701	-0.214541949744492	0.206643407421212	-1.0382230549808	0.29916622153316	0.825289805209679
Setd3	619.424821648098	-0.135019696041243	0.312362275126293	-0.432253529932999	0.665557157595255	0.951233471239177
Capn12	21.1120520491569	0.167976010461435	0.663014955542758	0.253351766890275	0.79999639638869	0.975406487677551
Mrpl52	72.5535425509069	1.06673741922198	0.511784598045104	2.08434842177092	0.0371284858149333	0.39359633374257
Gpr180	148.685634461772	-0.345374956359413	0.308046911090689	-1.12117649593225	0.262212742395303	0.797279174640607
Dr1	135.29055125862	0.287547376759566	0.301073173367819	0.955074720019214	0.339539912099664	0.849611250382289
Zfand2b	45.4535493715384	0.337816013987378	0.394470178909488	0.856379092891812	0.391788125215729	0.871978675212792
Lman2	463.218515590697	0.438044923338536	0.222603978691428	1.96782162616128	0.0490885649697995	0.439640129443585
Cmc2	132.383771769737	-0.340788087689802	0.222981779823002	-1.52832257398031	0.126432467840767	0.649872566830541
Carhsp1	151.940238603855	0.646221591759353	0.239261986028132	2.70089537618137	0.0069153088337723	0.17629901776388
Pdgfrl	28.148638171297	-0.525993912500242	0.785456292053185	-0.669666686513252	0.503070292687798	0.915333319368448
Zfp385a	100.328371740135	0.471619871437642	0.376202521471597	1.25363293577299	0.209975454198501	0.756015241081788
Nde1	309.861209822147	-0.18687336554113	0.185227415693594	-1.00888610274766	0.313029260863165	0.83457872780677
Zmynd10	1.48338989306387	1.09193417423485	2.51040486934807	0.434963374859299	0.66358901222204	0.950975704676635
Gm35978	2.06188308741256	0.240150601620959	1.51199571966022	0.158830212611268	0.873802644731966	0.985168449327215
Cd46	16.0321813473196	0.143186131458	0.655279287427516	0.218511609027224	0.827030514157833	0.977877451637364
Eif3k	443.592781510994	0.570715442003981	0.256153526999526	2.22802101805546	0.0258791134565439	0.33721618719523
Fez2	152.199583633739	-0.179038543327977	0.259817657067922	-0.689093056062671	0.490764709535805	0.912074234320655
Tdrd3	564.352922230676	-0.416374365468789	0.286341053374673	-1.45412039440942	0.145912930222343	0.681823284574726
Septin4	8.01018655368159	0.439923157500244	0.936016593937767	0.469995041059595	0.638358560487438	0.946668966775373
Sh3bp5l	177.555604874898	-0.0108211674575282	0.252984241795766	-0.0427740770757733	0.965881628567703	0.994902379502032
Apba2	42.0265834153884	-0.00193930550822878	0.799157411306074	-0.00242668775987367	0.998063785202842	0.99960152202467
Cpsf4	291.387532526543	0.599603473635822	0.257959942186678	2.32440536524041	0.0201037782842677	0.306683149003527
Nlrp5	3.42480065000895	0.260492938158889	1.50012777529671	0.173647166893745	0.862142761268061	0.982353698008211
Abhd12	509.371565203913	0.0576087220259607	0.233519978083851	0.246697188389059	0.805142582667872	0.976512713762743
Tbx6	24.0295293012858	0.33889828769305	0.655428931796575	0.517063363016501	0.605111927725488	0.93839346912541
Gm10451	1.23807451864783	0.454552156333652	2.19597003037444	0.206993788642983	0.836014709398418	0.978065063422665
Slc24a3	20.9384463085125	0.964549770126238	1.10807020934414	0.870477124998379	0.384039714829671	0.869489816374276
Cdc123	631.415993619262	0.0431550014233652	0.166791589150059	0.258736076820634	0.795838881848587	0.974136295548771
Scml4	8.72144850281619	0.272761345512815	0.994285205277584	0.274329079890781	0.783831738868808	0.971288113956741
Ppfia2	23.9148566471015	-0.00369874902639712	0.915975815605992	-0.00403804223144265	0.996778117203552	0.999521362140588
Cpsf7	655.289961611102	-0.0501507936954576	0.240951098967911	-0.208136812449802	0.835122144335872	0.977877451637364
Rps21	295.340967813373	0.655614558564273	0.507819298669742	1.29103907685605	0.196690127693436	0.746227335613179
Cdk11b	468.860727456337	0.117755197322413	0.21252929091148	0.554065732856836	0.579533860633732	0.933701808218971
Hnrnpc	4193.31825507408	-0.234551667670891	0.214085521156047	-1.09559799469076	0.273254739669725	0.808632549267197
Stard13	12.1434167168163	0.439045299710004	1.08145258731571	0.405977390834825	0.684759212833286	0.95437171523495
Lysmd4	35.4545153207162	0.140297806296261	0.399938224430456	0.350798692713248	0.725739378022427	0.963494173304962
Zkscan8	159.87231322321	-0.664469764832236	0.40521861572848	-1.63978094549701	0.101050721422197	0.598025742612112
Prom1	134.070759534309	-0.155384779620934	0.421121063698533	-0.368978882833012	0.712143464979641	0.9605754202804
Fyb2	34.19613166406	0.344233469914137	0.583961331898675	0.589479904080131	0.555539389029662	0.928483339218344
Nsfl1c	359.127649933791	0.114280050256461	0.219676987407815	0.520218579128219	0.60291123737349	0.937911004588089
Atp6v0e	220.246006489932	0.138225954385702	0.24398812912216	0.56652737525806	0.571035328890591	0.931032384808241
6330403K07Rik	8.03369362990081	0.461446288053551	1.19045554625923	0.387621603766352	0.69829607905471	0.956878555417612
Abcc2	13.1496531187383	-0.54210278718124	0.872516436972048	-0.621309541242037	0.53439597714438	0.922047130452057
Adat1	249.911964828503	-0.465390120993801	0.226064526716926	-2.05866054153889	0.0395267686977011	0.405762672561131
Slc25a13	4891.71486120517	-0.459539779166514	0.229099769818862	-2.00585002564537	0.0448722514643687	0.426710211829702
Sema4a	21.6704453415708	0.27228546049582	0.468555702150003	0.581116523065279	0.561161923327205	0.928783336953079
Chek2	764.31511130951	-0.0497357664939498	0.39333937587195	-0.126444921471938	0.89937974528865	0.98517161253461
Keap1	106.340333257915	0.265098128998876	0.374775719243793	0.707351398147616	0.479348132036913	0.908206986620612
Klf13	1414.56146604568	0.136195499368234	0.190385311866758	0.715367682689463	0.474381876379502	0.90716897216725
Reck	196.195551122941	-0.411050118902904	0.239450136839438	-1.71664182083358	0.0860446362896527	0.558711628404353
Pld5	26.4319875926788	0.987421889891161	0.852221464347861	1.1586447082118	0.246601037173535	0.78949036861653
Myo18a	342.262272749082	-0.0288594780929901	0.298818423682871	-0.0965786437707	0.923061017000347	0.988642408569853
Prrg1	25.5038733415686	-8.53763964635236	1.8761798247591	-4.55054442739708	5.35072874317536e-06	0.00048974368933984
Arhgap24	29.3807136393531	0.395002317910666	0.859825564989736	0.459398201210011	0.64594823975502	0.948508163604403
Cd72	2.17415826930377	0.236925578302693	1.37484410803247	0.172329049467111	0.863178847795472	0.982601284707397
Catsperg1	16.1018941040253	-0.28491323667583	0.546137710502302	-0.521687536306155	0.601887904028876	0.937783261996467
Fh1	328.357644165219	-0.0741660436820396	0.185295954301055	-0.400257220735323	0.688967073094804	0.955174986602336
Fkbp7	13.2125032453883	-0.94349292448908	0.583522668730385	-1.61689163943178	0.105901673422628	0.607106781909292
Cd300a	7.89630593063415	-1.01893187624827	0.861600604855352	-1.18260348299005	0.236966331496804	0.780632031509615
Hivep2	275.876737192619	-0.217289382141321	0.290354241039461	-0.748359594691746	0.454243287198708	0.901851113733964
Cgrrf1	24.9949822689055	-1.03215851262982	0.467259007539497	-2.20896439870679	0.027177117264	0.344585444718923
2210408F21Rik	26.949195420964	0.284929836446468	0.754096819306064	0.377842511931911	0.705547590719705	0.957996134432209
Akt1	103.933629044312	0.363012218891334	0.42688780687827	0.850369143934928	0.395119885575443	0.874165256248073
Efna3	9.67253061098775	0.00219469900479646	1.11007633348343	0.00197707034966638	0.998422527120053	0.99960152202467
Plpp1	1105.51097010939	-0.0854688950600259	0.226016142329178	-0.378153941480631	0.705316238696851	0.95784347404886
Dgcr2	838.068627050783	0.0834099336641552	0.159924832640507	0.521557110843763	0.601978731848007	0.937783261996467
Ptn	8.74299647313583	0.48404758468204	1.2149804457679	0.398399485660948	0.690335736987869	0.955607758725847
Twf1	453.500728631342	0.329090947752628	0.275640787264372	1.19391237784048	0.23251224513244	0.77636408798908
Ptgs1	60.1414494914755	0.493670551476608	0.45919765065081	1.07507203222172	0.282342479848261	0.815328243613038
Ptgis	43.0320407999399	0.141056066297282	0.420922769118598	0.335111513669478	0.737540967875091	0.965165803436926
Cst7	9.61429615016477	-0.870624892138844	0.732551199090897	-1.18848333497959	0.234643041614384	0.777709895957124
Plxna2	32.8246715917944	-0.883968809806144	0.541212580435747	-1.63331164455644	0.102403468966896	0.602366194320848
Gm14023	2.16295428534548	-1.82567572320532	1.55589063902491	-1.17339591704819	0.240637073789721	0.784291959106298
Etaa1os	25.2981826735497	0.0282628921062166	0.521645817597625	0.054180233316885	0.956791569077363	0.994234226377882
Trip10	231.851785228798	0.250734560401184	0.339712560775933	0.738078568035531	0.460466706600905	0.90448215786294
Gusb	45.6176259741582	0.149506554616384	0.361984035843988	0.413019746210078	0.6795921465719	0.95437171523495
BC055324	511.16273494022	-0.202738262356701	0.340894492545514	-0.594724370120565	0.552027729009615	0.927843577810147
Sowahb	3.87868717088415	-0.0551825470029018	1.16010334853254	-0.0475669233027421	0.962061393556622	0.994902379502032
Dmrt2	1.27839094715751	-0.303418763491589	2.05799016830904	-0.147434505841636	0.882789071381853	0.98517161253461
Nlrp3	2.682543772381	0.354653961954167	1.53516138948506	0.231020636907191	0.817298769706956	0.977877451637364
Shisa4	1.62626743658975	-0.439708917831388	1.69106001489845	-0.260019700044645	0.794848577676213	0.974136295548771
Sgms1	32.9007793167739	0.140005619282046	0.373781108772976	0.374565797992433	0.707983413392279	0.959432152944729
Ctnna2	52.7647541582002	0.528685064194265	1.45882797788159	0.362403979228576	NA	NA
Map3k13	22.5376078380924	-0.0507000000481753	0.485542416038381	-0.104419301740608	0.916836605837618	0.987101550953517
Dip2b	341.975326331226	-0.0632123766983516	0.221661762527025	-0.285174925876738	0.775510129363499	0.969904054894689
Fbxo44	38.0894080774214	0.10130905378266	0.458698904861002	0.220861773832573	0.825200062465583	0.977877451637364
Clec9a	2.54264130124258	2.32526351437839	2.13152438538631	1.09089228831739	0.275320280823436	0.811543669901654
Ap5z1	123.075667869062	0.329988985094244	0.349546798461384	0.944048083251718	0.345145077645025	0.850407650710917
Fbxw8	351.4940477533	-0.519983409655862	0.303531119259979	-1.71311399939354	0.0866915690307696	0.561074522103925
Klhl33	1.1173571802701	1.15993370961205	2.35005145964704	0.493578004366874	0.621604237997921	0.941740746809098
Pax2	11.4446461661499	-0.0918271249827146	0.97058527084434	-0.0946100540994524	0.924624563645121	0.988918401859558
Dna2	422.534390566515	0.498325487383646	0.247231614669338	2.01562202330044	0.0438395150540747	0.420719252009578
Kdm5b	2064.083377573	-0.174269159374739	0.17664866038641	-0.986529753429966	0.323873222168984	0.840270619758912
Supt3	359.160648462283	-0.617229964885477	0.30943521983357	-1.99469848719048	0.046075774493802	0.432285760815758
Esrrb	4568.21188853786	0.120887563312106	0.209427738749234	0.577228040726997	0.563785417019205	0.928895124930972
Chchd7	155.795880789213	-0.143487720035622	0.276315317519992	-0.519289778516317	0.603558680210529	0.937911004588089
Rxrb	44.2323867527495	0.474924907719858	0.357694518784671	1.32773884635833	0.18426439564027	0.732266047142589
Cadps2	120.525059810665	-0.907426806882343	0.570182621285017	-1.5914669669119	0.1115045238102	0.618944702398125
Gabpb1	433.420486958325	-0.0638434972016879	0.216704257958395	-0.294611180247068	0.768290920461526	0.969904054894689
Dll3	3.77832217210027	-1.12671838120561	1.09385521040597	-1.03004343763875	0.302989615209468	0.827927054189201
Fam57a	23.9672372775623	0.197495769948114	0.462004043257839	0.427476280414052	0.669032457991495	0.951782278140254
Mettl7a1	70.8198533970616	0.311536808527603	0.313255473815718	0.994513534696839	0.319972919428981	0.838371714448247
Ckmt1	8.52980887694751	1.29841670237909	1.0449705709613	1.2425390135003	0.2140377554457	0.760054713374839
Gm4788	8.051927302406	0.0744030237547336	1.53279461742649	0.0485407652850801	0.961285276716013	0.994902379502032
Spag7	110.891147552455	0.567507717842989	0.354571578946517	1.60054485903562	0.109477763638511	0.615129855058521
Gal3st1	6.20814371324089	0.717658638381611	0.983421949536865	0.729756579787126	0.465538989599436	0.905031376755543
Gpr68	17.7392386356962	0.090318094839931	0.588250102606113	0.153536896023981	0.877974896408967	0.98517161253461
Golph3l	155.283394365072	-0.313327922350365	0.260606754448328	-1.2023016172917	0.229246690558673	0.774037924588067
Sptan1	702.094661042225	0.399030854165626	0.209939925107448	1.90069065691721	0.0573425430489759	0.469853014229884
Slx1b	123.210328741615	0.373554541486545	0.3879926943897	0.962787565044581	0.335654142326594	0.847519858309288
Rprd2	841.661622676439	0.132374699725146	0.152163902546913	0.869948111933669	0.384328761097734	0.869489816374276
Edem3	333.468016186792	-0.402042652402675	0.397529401937647	-1.01135324945282	0.311847388327525	0.833218625932808
Pcsk1n	1.24552726328284	-4.66330944222346	2.77572917734086	-1.68003041517577	0.092951398163986	0.576807783047473
Gpr162	24.5381411693591	0.149516522350886	0.537971131942709	0.277926664598072	0.781068654573924	0.969917832936878
Syk	257.036640644761	-0.229281159482309	0.273629942761705	-0.837924231420763	0.402073258699574	0.877166593227444
Frmd4b	288.494725235334	-0.492421809321953	0.219909762875773	-2.2391994010749	0.0251429448065116	0.335259950098982
Pomt1	148.810747921396	-0.0751617032248919	0.298884070193605	-0.251474436814934	0.801447323758841	0.9758292017249
Mpp4	24.1466820601552	0.566972053538388	0.722340222848838	0.7849099850792	0.432506347253989	0.889062183415205
Chst10	8.21805570498561	-1.90229183648122	1.32921743104071	-1.43113669145297	0.152391043355031	0.688602333073264
Abcc10	75.3586850902693	0.235901525466805	0.344135284918067	0.685490665460153	0.493034348999815	0.912074234320655
Chd6	1491.3093480051	-0.0799766544414204	0.153015730065492	-0.522669495529574	0.601204269677709	0.937783261996467
Tyms	669.983656643197	0.27269553161066	0.247837698459135	1.10029883793334	0.271201938304245	0.805901498642885
4930447J18Rik	2.33089656727178	2.81919897425964	2.04518781711893	1.37845480530539	0.168062912401064	0.714021257387768
Fam131b	13.2779633353355	-0.822374850092624	1.05913978399672	-0.776455442915523	0.437480119549419	0.891778805792814
Ahrr	22.1133282017612	-0.235560583972304	0.674404527814022	-0.34928677708591	0.726874024444308	0.963561397646939
Zbtb17	397.748910179886	0.313540113606584	0.182255670029301	1.72033118945587	0.0853722571090511	0.5565607809671
Gm21992	2319.99209928704	-0.131249098545312	0.320753520122673	-0.409189892896936	0.682400311041312	0.95437171523495
Sergef	320.765200452527	-0.504822334991311	0.286212371227835	-1.76380333535427	0.0777650957739461	0.53903525293567
Armc3	6.24479156655441	0.00572391273243143	1.33008742772789	0.00430341089849202	0.996566385483355	0.999521362140588
Gm10790	2.97822277702873	1.79600117934017	1.9300638574303	0.930539770705501	0.352091682367336	0.853037285494873
A730082K24Rik	6.38149630942578	1.42998715329346	1.13062346362369	1.26477753142527	0.20595108791567	0.755676987749623
Mettl26	1.19760529426899	2.16272533734235	2.30608672275535	0.937833480415817	0.348329992336603	0.85087324653733
Acbd6	581.756117749389	-0.188082330821401	0.235521474718776	-0.79857826572282	0.424534994336846	0.88727989454828
Ccdc88c	1433.42888001178	0.15087981228872	0.220230929517643	0.685098194968263	0.493281959208473	0.912074234320655
Nudcd2	216.83905882742	-0.254767272789373	0.35393467530553	-0.719814391086288	0.471639283070359	0.907130097088262
Zmynd19	361.775980942408	0.378428697479858	0.299491625092627	1.26357021623832	0.206384329373352	0.755676987749623
Tmprss13	2.12346615859964	1.60085885851414	2.14728750803294	0.745526089322167	0.455953745396444	0.902218263676613
Odr4	129.39268831962	-0.21171389905224	0.343870188243187	-0.615679713713695	0.538105928768052	0.922946208782478
Elovl1	33.7146340367762	0.584896908220068	0.469360109701025	1.24615811214259	0.212706353775388	0.759584715798655
Nfatc4	89.233530164892	0.424592040933749	0.429500097324174	0.988572630318357	0.322872282709391	0.840074727823394
Camta2	42.0881668438555	0.317777523547275	0.360404430414136	0.881724797839252	0.377925647575589	0.865994440294154
Ephx2	11.3119869024461	-1.10664138320791	0.90710362618775	-1.21997239483955	0.22247533981047	0.768243354556671
Hdac9	54.7843308867659	-0.60995960674778	0.524314721076781	-1.16334633041603	0.244689015272907	0.78681087953882
Styxl1	9.94431826006501	0.124398172608341	1.05685271044519	0.117706253084159	0.906300411983027	0.985526754194315
Pex5	273.902118962267	-0.203419281091924	0.33298577247725	-0.610894812647955	0.541269219217711	0.924438703602428
Coq3	174.864936028264	-0.642445545591886	0.325331121389911	-1.97474358692512	0.0482972538561869	0.438010881343074
Chrd	5.50696636537178	0.236154528991581	1.05717219741164	0.223383219469616	0.823237263307502	0.977877451637364
Dync1i2	339.480835843429	-0.408977962815444	0.226120624285073	-1.80867165084349	0.0705020297306848	0.516235089514364
Dennd2d	8.24329641439264	-1.04025436120894	0.932176004588949	-1.11594200675402	0.264446959317097	0.799695150673761
Gm15290	6.31545767992067	0.0418129770138658	0.923839744508122	0.045259989367667	0.9639000785961	0.994902379502032
Sh2d3c	6.73602770706239	0.674092983230734	1.14582070630526	0.588305813921248	0.556327043893539	0.928783336953079
Gm1673	1.05716851678676	-1.12876308154961	2.45459506205188	-0.459857146704289	0.645618761191159	0.948497275333185
Pard6a	5.02478284030869	0.399055674571015	0.946932337904249	0.421419417837398	0.673448842360396	0.953295935369022
Srgap2	1244.62926737123	-0.423715760606331	0.191676075868285	-2.2105824041259	0.0270647683564448	0.344393714228165
Nrip1	736.649580919527	0.359655503826209	0.183466120241128	1.96033743643522	0.0499563631288521	0.443631231335545
Tes	39.3235674756487	0.27143545257488	0.607995742160448	0.446443015555279	0.655277266498066	0.949576232433028
Dnph1	71.6928077983522	0.595568908211168	0.409103716314521	1.45578953321776	0.14545081008611	0.681718678986657
Fbh1	199.766151625356	-0.402003093923359	0.279112686432187	-1.44028958003323	0.149785488186351	0.686177828810217
Rpl15	642.633125116124	0.283979658619219	0.355610683704181	0.798568973409842	0.424540384287509	0.88727989454828
Sh3tc1	401.198133726343	0.315157008581229	0.298418504432551	1.05609070449739	0.290926776806163	0.82036109385727
Ghitm	537.705204489339	-0.329653692979069	0.21683831087764	-1.52027421558864	0.128442071594905	0.652910486374983
Atp2b1	821.094995278073	-0.212584134766453	0.23008475776068	-0.92393836443338	0.355518407202262	0.854400420949015
Lrriq1	19.776698053906	-1.26683290571654	0.799147820251243	-1.58522975801681	0.112914141668821	0.621220597043384
Sgtb	150.39403820681	-0.133824346256513	0.23529086538884	-0.56876133306474	0.569518118675622	0.930577372979277
Zfp532	1454.35652660452	0.0923632664825575	0.200595440150743	0.460445493741774	0.645196486516196	0.948395857403905
Tnks2	1068.95248436485	-0.0393586790687477	0.188550244374788	-0.208743718149275	0.83464830970325	0.977877451637364
Mbtps1	1072.13428815819	0.153113882869749	0.166929064179847	0.91723920949312	0.359017304618519	0.857103991763361
Cyp4f16	83.0463635940958	-0.207041681265259	0.266000409332058	-0.7783509874483	0.436362124598801	0.891099570779286
Toporsl	6.90265566944224	-0.422443195942984	0.871155502505518	-0.484922834933604	0.627731083707549	0.943411910139744
Prpf38b	775.171063393757	-0.0792973205755556	0.26720105651765	-0.296770235900312	0.766641930590255	0.969904054894689
B4gat1	6.91373917429777	0.202807958199861	0.860747124019732	0.235618513893764	0.813728705878954	0.977877451637364
Rcor3	12.052647323885	-0.609751883284329	0.573366866807517	-1.06345852643945	0.287574063566493	0.818119056404656
Man2a2	64.376923551081	0.289858343321356	0.442807859712971	0.654591685678846	0.512730678611692	0.91711635749303
Gm1715	9.73843312201241	-0.327938037166423	1.25790850111579	-0.260701026247564	0.794323074587905	0.974135322173427
St6gal1	116.065496532095	0.296616124197822	0.284085042898122	1.04411031700882	0.296434353125951	0.822810061150682
Fam227a	12.0978571986119	0.0298168260144409	0.741259259290177	0.0402245579272672	0.967914099076435	0.994902379502032
Arap2	161.242677136163	-0.653141423773681	0.249656476825814	-2.61616054218926	0.00889247360051002	0.204058201183213
Tmem158	2.26660796024464	0.85672623245028	1.65676924430676	0.517106552644123	0.605081779665204	0.93839346912541
Diaph1	1061.33483002329	0.106616848406778	0.207417462071829	0.514020600492432	0.607237587899908	0.93868856453473
Pkp1	2.46385257472229	1.02702737468171	2.0466547332149	0.501807832075541	0.615802703310715	0.939924208272056
Gfra2	24.5639482285817	1.8979789298644	0.694751525044814	2.73188163169843	0.00629737612027687	0.170494843565614
Crim1	102.482900808111	-0.712377681149122	0.344077055090369	-2.07040158769675	0.0384147532942091	0.398469581980949
Pde4b	30.3616040998467	0.486023911922138	0.758564855592714	0.640715040169344	0.521707840623505	0.920545625116809
4933405L10Rik	1.37751896718441	-0.0914147928884237	2.16976760551932	-0.0421311446700044	0.966394152349564	0.994902379502032
Fbrsl1	1567.34964387041	0.151277633654439	0.220681205267919	0.685503024468167	0.493026552765194	0.912074234320655
Phka2	22.0266158323838	-7.88530329727176	1.16995019150208	-6.73986239290063	1.58536705028559e-11	2.30078178495951e-09
Eif2ak4	162.931658251599	-0.0747907109241964	0.200376625459903	-0.373250676083287	0.708961882824962	0.959558643121098
Cpq	93.2953533836072	0.279996614741211	0.285250264590906	0.981582313842094	0.326305664103783	0.842516099222286
Cdadc1	62.024788398927	0.215499373514413	0.318499619668215	0.676607946153598	0.498654736122094	0.91498736181595
Axin1	407.551256071376	0.135063444143555	0.267300194937518	0.505287488380345	0.613356929221714	0.939841065201472
Arrdc1	43.4003691136411	-0.0820875075764428	0.330838535150172	-0.248119547316887	0.804041911850312	0.976403208546464
Septin2	658.529912879878	-0.235838876028882	0.228146214052865	-1.03371812242404	0.301267958435337	0.825689802195546
Mettl14	227.381391564893	-0.0204480645335172	0.251224759437457	-0.0813935082644899	0.935129011637463	0.9902890022314
Pcnp	529.656402168866	-0.106760225197091	0.289044951383737	-0.369355094029495	0.711863064970415	0.960562210639962
Kcnc4	3.26836380108199	-0.786104626617516	1.36762351507993	-0.574796073590161	0.565429222532773	0.928895124930972
Paip2	303.818537521141	-0.274535982049318	0.25027914987817	-1.09691910885487	0.272676754633677	0.808584905642004
Trim30a	4.10290892052074	1.70592175657498	1.96928534456074	0.866264384329479	0.386345192778092	0.869489816374276
Plcb4	1175.11602685997	-0.290212568313672	0.227537383523024	-1.27545005493265	0.202149991422535	0.750008160326914
Pak1	841.305160859133	-0.116434938544627	0.300601559466468	-0.387339768799887	0.698504687635685	0.956878555417612
Zfp948	293.115819244761	-0.274888867723556	0.309118507504397	-0.889266935010828	0.373859637239511	0.864454421359514
Kcnj9	16.1328922107279	0.508173279619276	0.665795257554237	0.763257583849461	0.445309792888853	0.897116094143764
Kcnj4	11.054886731931	-0.493238241980352	0.914789090673033	-0.539182470592718	0.589760954548288	0.935417216840884
Kcnj3	9.21521666751327	0.613950344267192	1.35442803366029	0.453291226266201	0.65033904975141	0.949085675994327
Ppfibp2	261.01627841301	-0.475545054019055	0.240089010465267	-1.98070312796699	0.047624575784436	0.436100319487321
Uspl1	737.904170926733	-0.107786963117433	0.263120618667536	-0.40964848617062	0.682063823774956	0.95437171523495
Ptpre	25.7708744012689	0.0586332937422847	0.739563525907637	0.0792809429998949	0.936809163866687	0.990942203738162
Amer1	11.2118039450317	-7.37667408520784	1.33950100910671	-5.5070313759056	3.64935238169461e-08	3.84231487037376e-06
Nr2f6	24.1994590399563	-0.0705977796996769	0.532478253082902	-0.132583404657252	0.8945228577051	0.98517161253461
Epor	3.45371382170906	0.0842729462447743	1.10669138528643	0.0761485517689861	0.939300913516749	0.991296970859097
Epn2	1000.67879890973	-0.0523201377589626	0.180026569676103	-0.290624533106947	0.771338494871164	0.969904054894689
Ehbp1	826.910950010121	-0.376943279627502	0.24006153259042	-1.57019442290499	0.116369886652437	0.62945702062329
Ppp3cc	1.96341452220582	-1.3247906706617	1.65017581474331	-0.802817892993892	0.422079998589397	0.886593649403651
Apoe	439.363915141493	0.875464889162076	0.909415737845696	0.962667405818107	0.335714458741795	0.847519858309288
Tnfrsf8	35.9148572757786	0.152990216667366	0.454750989283411	0.336426352603313	0.736549379924557	0.965032449060975
Kif2a	400.388783531891	-0.213561832230169	0.261920851257137	-0.815367815143926	0.414861801436009	0.883806824504509
Tctex1d2	16.5762618557801	-0.970603832773795	0.518980291291712	-1.87021327988779	0.0614542063067965	0.484165295705108
Srsf5	381.995616660174	0.278058830242035	0.34134449137533	0.814598850333553	0.415301968757603	0.883998337039671
Col6a1	14.5997434689213	0.321016969157816	1.06394946959221	0.301722006855133	0.762863990626867	0.969904054894689
Sytl3	126.434753402516	0.896857254316311	0.326165039985693	2.74970381361427	0.00596491544324705	0.165670384267701
Zfr2	20.357124434648	0.635807104737557	0.639785114154481	0.993782272627301	0.32032887841759	0.838371714448247
Gm6936	4.06411318474885	0.869077212192074	1.57354748101386	0.552304409417703	0.580739810077352	0.933787513089572
Gm12866	20.9906808693504	-0.590424163287751	0.503646207221158	-1.17229943325769	0.241076859073508	0.784941400963639
Gm10778	233.929022761107	-0.336569559478228	0.323493187036919	-1.04042240444408	0.298143697192808	0.824385843182453
Ercc6	221.2350768372	0.233814072931142	0.334739440561939	0.698495739069858	0.484867221647666	0.911368376791627
Eif5	427.518513036197	0.164853167470375	0.250660158899781	0.657675987256862	0.510746355499024	0.916904333438544
Rin1	13.9786316523053	0.295051928587449	0.632946303724574	0.466156334038472	0.641103602390022	0.946955799637765
Plekhg4	5.67307506379948	-0.645831180424293	1.26262024040289	-0.511500734550412	0.609000474190689	0.93868856453473
Palb2	367.811523442157	-0.18098760341634	0.234847048773871	-0.770661604483726	0.440907535823153	0.893968470053514
Rars2	184.644306616197	-0.610497407658052	0.270483954118113	-2.25705591168438	0.0240045813018541	0.327703220501329
Tmcc3	25.5136820861798	0.0213762747531364	0.893180815541387	0.0239327517801416	0.980906249616758	0.996619298116168
Ano2	29.000067950484	1.1655055886557	1.80762912699483	0.644770307830424	0.519076046300177	0.91907090888268
Dpysl3	12.3339471178131	0.803967026080335	0.777300207880517	1.03430697422883	0.300992677483135	0.825689802195546
Eif2ak1	194.674458329692	0.147492034073422	0.239040799351643	0.617016151525049	0.53722407237974	0.922784916506767
Mmp28	5.91518541500526	0.115682243503019	0.996605427378406	0.116076272840821	0.9075920932126	0.985999529913796
Rab3d	12.4726900218807	0.998979037373541	0.746191784436186	1.338769815227	0.180645620161141	0.729511229675563
Tnrc6a	1159.73778811167	-0.178970351085306	0.257444402733042	-0.695180587285441	0.486942136481083	0.912074234320655
Capn5	261.445147828398	0.37926502113124	0.284584775921943	1.33269610049438	0.182631553472226	0.731330475210032
Nptn	655.913012735654	-0.121704321033199	0.374192362545048	-0.325245336931608	0.744995398376825	0.966069655029833
Slc25a44	192.573871233099	0.296538274328998	0.240137365156074	1.23486935961118	0.216879128528833	0.763712127244944
Slc25a45	5.62054861708119	0.0519344807652894	1.0452300050348	0.0496871315548967	0.960371711325042	0.994902379502032
Slc10a1	119.402637179341	-0.0376446137758806	0.381535482695409	-0.0986660886949102	0.921403394746865	0.9878241084467
Lpxn	20.2399270990668	1.4828110612433	0.831672699642287	1.78292621830809	0.0745983145373059	0.529245171196369
Poc1b	254.581830389349	-0.498950293963946	0.221528161925358	-2.25231090091409	0.0243026317698428	0.328707888480603
Acd	36.4568732886208	0.744207024569903	0.500893525834639	1.48575892117957	0.137342899342704	0.667407772401695
Tesc	18.2039224156702	-0.165121582446875	0.738073687422994	-0.2237196437979	0.822975459795928	0.977877451637364
Alkbh2	147.997993345961	0.621135384602608	0.282229649239967	2.20081549289842	0.0277490883468624	0.348655715085089
Dhx32	380.982950010572	0.186826950194338	0.184098351463012	1.01482141860392	0.310190961912303	0.832462643689543
Wsb1	175.604468946484	-0.274048295251901	0.265683061116628	-1.03148576390273	0.302313080758318	0.826818576899108
Mtmr14	266.04618018302	-0.337282989986182	0.227862607831897	-1.48020332601042	0.138818993094504	0.669141673746245
Ap5s1	20.5203194600017	0.572753910712912	0.519017118183164	1.1035356843679	0.269794603861856	0.804579574240988
Glis2	247.049485085786	0.545736775377384	0.458599420084084	1.1900075566544	0.234043421984588	0.777624173388781
Gm13483	15.3589531396148	0.261891513518844	0.700183386612566	0.374032744172717	0.708379955034134	0.959432152944729
Cyp4f37	12.584181449691	-0.369934956231017	0.698484519932649	-0.529625132231546	0.59637186571492	0.936512240037056
Tmem9	139.487843945728	0.0366304368639629	0.275268727090124	0.133071552483221	0.894136792859121	0.98517161253461
Bmp1	6.71300805949026	0.994204561899848	1.09811891917902	0.905370579211166	0.365269096700801	0.861510963214232
Nsmce4a	310.647271938209	0.222123947546151	0.211477552713714	1.05034290730066	0.293560484605137	0.820836289985439
Satb1	146.809730132538	-0.550242880553348	0.436554158246773	-1.2604229513313	0.207516826448117	0.75599400804642
Dbn1	13.4967489151068	0.395552947457139	0.685380089055886	0.577129323966815	0.563852096400077	0.928895124930972
Psma2	257.317385952305	0.404340579131874	0.252364868268744	1.60220628927355	0.109109999773131	0.613705651656902
Syt14	396.675526554857	-0.951688308621627	0.31521293859427	-3.01919176562293	0.00253450049324325	0.0981448760712875
Cd79a	1.9308491286131	1.97271133634996	1.93797432973581	1.01792438944167	0.30871388997419	0.831601536877594
Utrn	2059.96922628966	-0.344745292818529	0.267472605581697	-1.28889944474418	0.197433047130816	0.747403269750033
Usp24	1657.12839019655	0.113108003220985	0.180145169211755	0.627871420121349	0.530088174721683	0.922047130452057
Foxred2	94.6421209248551	0.326379117455373	0.253703096830427	1.28646091251114	0.198282251846289	0.74800578998835
Homez	23.0638183345613	-0.296506385561987	0.458099076892271	-0.647253837692659	0.517467672545447	0.918617847496746
Hdac7	33.4746968899328	-0.155497130807615	0.509478328926853	-0.30520852797635	0.76020733770903	0.969158482443021
Xylb	50.5813875732209	0.558563839187172	0.37041558872206	1.50793826230215	0.131570328722774	0.65760670970995
Pmm1	555.882785830756	0.381844296026736	0.295320465427489	1.29298284652911	0.196016991896893	0.745588802502221
Sh3glb1	157.931788480559	0.0343624479765978	0.236534437103289	0.145274609470893	0.884494060746379	0.98517161253461
B230311B06Rik	2.42541458542172	-0.0676480281531558	1.93300488310935	-0.0349963048434414	0.972082687377756	0.994902379502032
Foxp1	400.116360012402	-0.702866553973127	0.345524085094497	-2.03420422567909	0.0419310086830715	0.416183991913492
Eps8	63.802293993023	-1.2144835332003	0.460389910214145	-2.6379455897185	0.00834099636870755	0.195582402479636
Cast	387.269409935366	-0.168176078121177	0.178083038379943	-0.944368872246945	0.34498118241319	0.850407650710917
Kcnq2	7.03246604418662	-0.386541637662321	0.940321705812221	-0.411073822153704	0.681018404523974	0.95437171523495
Ube2h	656.727134215835	-0.524706308509219	0.209154936784238	-2.50869674212137	0.0121177466334106	0.239902752365217
Spx	2.17528980585663	4.07092540227848	2.04682655559108	1.98889612368884	0.0467126697255376	0.435995870814788
Stk40	333.888533950092	0.0511848210691221	0.2459070799823	0.208147000374314	0.835114189736742	0.977877451637364
Ppp1r36	2.96954387206324	-0.332436546616959	1.54594749411164	-0.215037410962	0.829738151035901	0.977877451637364
R3hdm2	539.914587613975	-0.37860699952517	0.224421996755576	-1.68703159671786	0.0915972765400195	0.573804415067288
Pola2	587.469096048576	0.154137916437223	0.17665033388675	0.872559440142586	0.382903256304338	0.869489816374276
4930432K21Rik	23.4364333602903	0.153015658835656	0.559204110082835	0.273631141253575	0.784368099773789	0.971504361006917
Mmp19	3.62556028200722	-0.218774058998498	1.2177710728906	-0.179651220059939	0.857426391002218	0.981519784713731
Grwd1	113.433812497699	0.638123710443415	0.474062093344864	1.3460762195538	0.178277936968343	0.725661119360353
Igf2bp2	1049.07718053159	-0.414685503486537	0.236977819645843	-1.7498916316568	0.0801370149610286	0.546120140367002
Gm18905	4.97875387060756	0.874934272289574	1.2306192322996	0.710970744910775	0.477102364790366	0.90716897216725
Smtn	66.1361097606504	0.434759858318072	0.420632269255454	1.03358655551469	0.301329487250669	0.825689802195546
Mapkap1	807.637190397697	-0.344686110117883	0.154616916695001	-2.22929106003203	0.0257945450903094	0.337105612093029
Rce1	34.478842948395	1.17917757878675	0.438585884810353	2.68858989681492	0.00717545122360929	0.180136955872385
Zfp831	4.06796231445114	3.77281908393351	2.51978631154529	1.49727739477233	0.134321094281385	0.660897528338069
Large2	29.0159400967678	0.0193389162570186	0.528325562730051	0.0366041653504088	0.970800622288378	0.994902379502032
Plekha7	2259.38801331238	0.326837800657214	0.26948596970089	1.21281935760879	0.225198892761804	0.769514930389251
Elf2	324.524853038734	-0.177129684754575	0.183350956877341	-0.966069050149941	0.334009630247604	0.847128518587299
Coasy	32.9654926483765	-0.342965512819746	0.482371610973303	-0.710998543483372	0.477085138379198	0.90716897216725
Csrp1	142.419982157043	0.0256211312843926	0.297541437661337	0.0861094558316769	0.931379406880239	0.989813357001832
Pcx	159.886837051245	-0.226041047894345	0.303158753215409	-0.745619400716205	0.455897359925884	0.902218263676613
Rfx8	4.55295379759388	-0.190753747083009	1.81841071554082	-0.104901354492006	0.916454084170992	0.987101550953517
Lrrc57	4.57532011037214	0.800090117398971	1.06879077673182	0.748593770471628	0.454102087950097	0.901851113733964
Mindy3	547.977394078073	-0.370269074814382	0.273792158752804	-1.35237282360845	0.176256078652322	0.72339087159497
Tcea2	8.37584389842837	-0.348172708720036	0.90960168955706	-0.382774914247996	0.701886663052682	0.956878555417612
Stam	483.605184857896	-0.338212202748958	0.225173519738414	-1.50200699949915	0.133095301156422	0.660031260462422
Fgf13	13.2357637304752	-8.09290902197913	3.34789082775526	-2.41731568869747	0.0156354501404214	0.270839154811938
1600002D24Rik	10.0569411006109	0.43105541524761	0.97904929207121	0.44027958422369	0.659734625378506	0.950356236282967
Pde1c	29.8978837462422	-0.0413360621512675	0.936551810556815	-0.044136439314224	0.96479564670161	0.994902379502032
Eda2r	50.2287143527158	-7.51310908720322	0.860062879428642	-8.73553465322715	2.42506349665178e-18	8.87848815171897e-16
Nxt2	3.67905902110638	-5.12440285102028	1.51607421724874	-3.38004748891493	0.000724733064567345	0.0385304453370144
Phyhipl	25.8253708083278	-0.580728261680025	0.530676122099302	-1.09431767795152	0.273815674711139	0.809041948628345
Rab26	85.6248032303021	0.632426436974136	0.596787254168725	1.05971840476897	0.289272727175084	0.819304741897291
Tmeff1	1107.28742642132	0.04583296650839	0.22467393839972	0.203997699220673	0.838355296863191	0.978537066359037
A230028O05Rik	4.88075589698932	0.699388605333781	1.01334435589605	0.690178616246741	0.490081869065834	0.912074234320655
Arntl2	11.3778830326479	-0.931948466302093	0.726718472502918	-1.28240646352684	0.199700098012515	0.74800578998835
Erg	116.921611674717	-0.469540523973705	0.376462257003345	-1.24724461812259	0.212307817377498	0.759535285527497
Adra1b	8.93204961678808	1.3472528239062	1.52335184752076	0.884400295374206	0.376480163582935	0.865947318795259
Chfr	352.786755707761	0.101232098744559	0.320789644917452	0.315571591379168	0.752327703382313	0.967197760678164
Mlst8	88.0585557867197	0.810755109183254	0.375495635087296	2.15915987677132	0.0308377656640925	0.362907362212466
Psma4	223.892627007794	0.0790255150280274	0.238847600410814	0.330861666150737	0.740748978647776	0.965551769133314
Dnajc14	76.7713158819804	0.561878225964878	0.324153328927719	1.73337175904853	0.0830296137790898	0.553688409764617
Becn1	174.354811402756	0.34339933854266	0.333408961936188	1.02996433133787	0.303026749736143	0.827927054189201
Mier2	183.05241088949	0.330169885702439	0.27229318557685	1.21255287752787	0.225300814407275	0.769514930389251
Zfp653	182.893319129974	0.241879233116742	0.289939090977068	0.834241537771367	0.404144888491723	0.877821964884278
Ndufa11b	3.23054065694087	-1.04538369078441	1.36547641856697	-0.765581650894795	0.443925265887859	0.896474937321523
Itgav	208.80905971041	0.193105810064489	0.231794808895819	0.833089450900004	0.404794282608301	0.877871714934993
Sec23b	285.97816556913	0.0469511326080851	0.222207810862842	0.211293799375332	0.832658021088309	0.977877451637364
Cd180	29.2521977095857	1.45828635067569	0.636604913827729	2.29072430796586	0.0219793638138216	0.316986586199994
Gna13	861.346207408532	0.181280522377229	0.20090275541596	0.902329696782381	0.366881754761094	0.861734715102956
Actr6	151.330374331299	-0.0141521582517611	0.302686051999665	-0.0467552375085217	0.962708305282119	0.994902379502032
Rnf146	347.771660416322	-0.290764302805516	0.23053546056616	-1.26125630344002	0.207216519042978	0.75599400804642
Cdc42ep3	119.926521691643	0.234039821934823	0.275887141786239	0.848317251828143	0.396261312320871	0.874384050999622
Sox13	292.66060152581	0.506639896476861	0.297966421557717	1.70032547234093	0.0890697217051021	0.566813491452571
Stpg1	14.5053767988267	-0.378246326379949	0.766735685322515	-0.493320362702103	0.621786242663205	0.941740746809098
Ttc30a1	22.7418088909836	0.840120029826526	0.748973822224375	1.12169478411336	0.261992235023923	0.797139547688239
9430065F17Rik	31.8333442808227	-0.82907528338291	0.600803414832088	-1.3799443593619	0.167603777049571	0.713700566875902
5033417F24Rik	6.6254415142709	0.335966980851857	0.99564578598132	0.337436250504213	0.735788061442332	0.964555118650109
Slc35a1	99.4004621827188	-0.329051654969068	0.345229676899947	-0.953138380002114	0.340519962363563	0.850407650710917
Lpin2	139.021572140604	-0.287994305185353	0.253288166064935	-1.13702234754829	0.255528943590831	0.794444299532972
Cdc40	365.806409260774	0.0665906161960706	0.222355680408274	0.299477917873748	0.764575418315308	0.969904054894689
Lrmda	84.6340483216297	0.70465813991161	1.22328289027613	0.576038580701926	0.564589104383497	0.928895124930972
Nt5c1b	1.55989428934865	-1.50981237390705	1.97029538687503	-0.766287321162376	0.443505360715519	0.896203180168755
Aldh1b1	13.5285007114173	0.314949320999341	0.633103164313635	0.49746919420437	0.618858221447759	0.941373310777643
Shisa5	94.4999705652585	0.123461591305802	0.340698004349632	0.36237838123379	0.717069292524316	0.962345251026152
Slc22a22	10.955472626562	-0.21418354431853	1.16223055829155	-0.184286622641703	0.853788607785636	0.981018686333413
Gria2	2.63068709131134	1.69129038327825	1.70595845199111	0.991401860522608	0.321489392132171	0.838819665995649
Mtdh	973.491068594533	-0.108316789378836	0.221268562230352	-0.489526339788265	0.624469111405721	0.942578225518319
Usp15	1248.16387269789	-0.191009523546325	0.246218047206813	-0.775773854569988	0.437882523945082	0.891778805792814
Itga7	6.38290806289431	0.961617034467438	1.15585196012175	0.831955187726763	0.40543423926961	0.878216920576302
Plekha1	387.986662417945	-0.292087450188216	0.390374390876008	-0.748223902527946	0.454325115829756	0.901851113733964
Lag3	14.0995844950676	-0.497137527840364	0.683007757298332	-0.727865126754657	0.466696152555012	0.905031376755543
Plek2	46.5856159211878	-0.0109168960601623	0.349580754581223	-0.0312285385196337	0.975087280561639	0.994918804598625
Abl2	910.214564724001	0.0139852061860005	0.265935924356491	0.0525886309637998	0.958059675613243	0.994275085517112
Clmn	130.230835729513	-0.141380416054218	0.344973007068046	-0.409830372688638	0.681930384245622	0.95437171523495
Slc37a3	300.996128960888	-0.516423261151613	0.311717385744287	-1.6567034267869	0.0975794498629205	0.589170673853743
Klc1	327.706188685076	-0.0339077906426887	0.215707137234942	-0.157193642627399	0.875092238463931	0.98517161253461
Higd1a	122.485986173345	0.276216142208977	0.333741282454071	0.827635527070253	0.407876941957011	0.879234708153768
Ythdc1	445.252190272202	-0.236351750186883	0.203205058699923	-1.16311942084034	0.244781053580732	0.78681087953882
Adck1	223.036457273373	-0.0959994311060014	0.216640440955667	-0.443127934389899	0.657673200963636	0.949991384257057
Slc4a2	25.9338399284172	0.942761162724606	0.494217926298901	1.90758188353214	0.0564452784940876	0.466774636171076
A530072M11Rik	14.3260092778758	-0.693710374723725	0.966294706436495	-0.717907663265581	0.472814222475252	0.907163382539984
Slc10a7	2741.83727433423	-0.14852980762379	0.154972097172068	-0.958429358150035	0.337846297128801	0.849284736772472
Cyb5r2	47.3392964748688	-1.18830846383205	0.375752775421381	-3.16247421592414	0.00156434588218429	0.0688525896614938
B130034C11Rik	10.3747924820515	-0.0584270627650757	0.78844823503861	-0.0741038665172668	0.940927738686711	0.991296970859097
9630028I04Rik	34.2562990497	0.293778285369171	0.715299342235853	0.410706774105077	0.681287559137596	0.95437171523495
Ypel5	71.534257138282	-0.249393650294925	0.333927140163349	-0.746850496108005	0.455153810727719	0.90198057592037
Zfp574	140.50589835461	0.789962257633172	0.338832226114679	2.3314259882878	0.0197309084942476	0.305033785924985
Shoc2	592.430682922593	-0.376128236276616	0.381733491286613	-0.985316313244864	0.324468722094988	0.840423349528103
E030044B06Rik	13.1834524020935	0.334636400248952	0.629642992664823	0.531470061840406	0.59509308214065	0.936510298365776
Clip3	9.12396181174184	0.198593909884757	1.10865297955266	0.179130813290999	0.857834987790373	0.981519784713731
Cdh1	1622.22512425055	0.322997250237721	0.297292680087901	1.08646216967811	0.277274569167767	0.812491970414135
Islr2	10.4097817154104	0.980539982331991	0.859197225450421	1.14122805950398	0.253775030501343	0.794322254920372
Slc24a2	22.0878479318289	0.439117487526674	1.08888917751885	0.403271055119908	0.686748832695443	0.95437171523495
Aqp8	3.5176064647358	-1.0292465621087	1.27365430517025	-0.808105117637177	0.419030071802392	0.885222580179763
Kif21a	115.16807382091	-0.765749607715534	0.33976146684937	-2.25378591285345	0.0242096394582943	0.328549141942439
Abhd14a	110.583781037436	0.153802984302442	0.315961791693815	0.486777162130685	0.626416256362271	0.943166601901095
Zfp78	63.5119309663897	0.395292362055942	0.419468826585122	0.942364097170226	0.346006262086848	0.850773894882887
Ipo7	2062.12742597915	-0.0168167556812823	0.259537790190875	-0.0647950175922921	0.948337208501187	0.991933257044712
Wdr70	1607.2780030015	-0.23080886283613	0.203607262218558	-1.13359838112441	0.25696305241656	0.795200411746137
Cacna1d	34.6715264329882	1.85794338945809	1.07309988118051	1.73137973644558	0.0833840583224358	0.553910843511802
Pls3	23.8825172814661	-7.24486237157067	1.07901278022197	-6.71434342981582	1.88914899810213e-11	2.66950010617783e-09
Ddah2	38.7126418519559	0.727083554920704	0.501689693105547	1.44926946858312	0.147262343953407	0.683379518015399
Men1	55.0295936448683	0.613768933072168	0.344019849064854	1.78410907027769	0.0744059437092252	0.529245171196369
Taf1a	267.633252675102	0.316858700063483	0.347819222151277	0.910986742203891	0.362302359194156	0.859814111405882
Tk1	554.231371143509	0.535416347491127	0.250306832013884	2.13904008605498	0.0324324220144374	0.368704224580503
Trim2	569.190523135034	0.763537508939608	0.309332380077665	2.46834007079344	0.0135741293379422	0.251918951042525
Ank1	7.40654134766237	0.644598380949657	1.41582658023979	0.455280604239318	0.648907378192916	0.949002602110335
Ildr1	171.65902837041	-0.584242813564164	0.61378710599777	-0.95186557008952	0.341165162720762	0.850407650710917
Pars2	63.9087758280123	0.691165316954873	0.483060024170047	1.43080628156382	0.152485742306364	0.688643908834657
Clip1	143.889659140749	-0.17186154952626	0.324974941856861	-0.528845542810986	0.596912601623292	0.936512240037056
Arhgdib	3.5519370917538	0.038562601805815	1.22805536137678	0.031401354546901	0.97494946091312	0.994918804598625
Bub3	231.962149253468	0.155249714335931	0.330500268459558	0.469741568016089	0.638539665675792	0.946733800062847
Mtch2	536.94295263337	-0.174675661482561	0.291530033897941	-0.599168665907374	0.549060415583242	0.926788850874762
Atf3	97.3698375907109	-0.398833081648399	0.411772532474278	-0.968576216708463	0.332756674514829	0.84708869623252
Mns1	34.240323487718	0.0487037315831163	0.438377945824663	0.111099867242401	0.911537154016312	0.986701986048305
Cdr2	151.754833383486	0.252232870512274	0.320962560955545	0.785863839574762	0.431947261162429	0.888874788383101
Lmna	98.2821780253667	0.49245968912336	0.248819122947274	1.97918746473403	0.0477949037245465	0.436100319487321
Ap2b1	810.728839171315	-0.0548257139236512	0.18391203194548	-0.29810835834767	0.765620462410435	0.969904054894689
Blzf1	79.6579982701634	0.203341603770378	0.309934125864732	0.656080072509103	0.511772605410332	0.91711635749303
Cldnd2	1.18023729545822	2.13534180342067	2.03085552562566	1.05144938991306	0.293052242082503	0.820836289985439
Stoml2	112.721340388266	0.852709027060723	0.286320091258895	2.97816692957705	0.00289978005971137	0.107138892160299
Cic	267.627474204506	0.921507984343017	0.295572728246868	3.11770300937019	0.00182266370704306	0.0764616918144707
Aven	217.773780777462	0.0486677666476724	0.414152546549945	0.117511692377831	0.906454579061542	0.985530161570574
Tspan17	62.9131175540663	1.0880621958701	0.361630170600547	3.00877051840889	0.00262307163301458	0.100368315763021
Lrrc2	373.269275764443	-0.143108608906498	0.292180659001785	-0.489794941921956	0.624279010293295	0.942578225518319
Ctbs	12.631193175725	0.09956635842562	0.657344135464693	0.151467630201392	0.879606843558665	0.98517161253461
Zbtb14	74.3372367946517	0.240974840023578	0.316075125476579	0.762397356198895	0.445822883687094	0.897159379552204
Rsrc1	1759.997637047	-0.679006432119108	0.306738916820519	-2.21362988158562	0.0268542500058925	0.342785351303425
Zfp638	691.707141263752	-0.862168424894592	0.311686998356778	-2.7661353519395	0.00567249852506049	0.16116098543245
Il21r	2.09276704290399	-1.04393011844393	2.04526134390941	-0.510414046377326	0.609761418261057	0.93868856453473
Glp1r	26.6193533283092	-0.343857980496179	0.530350714772276	-0.648359606046398	0.516752390053425	0.9181130908585
Yeats4	269.147772133246	0.438032064717833	0.280240528043515	1.56305751982389	0.118039066183421	0.632986457106766
Slc25a39	237.192366395399	0.883758082097379	0.365262642374761	2.41951401422169	0.0155412618704714	0.270069242148245
Tcirg1	0.963830801959649	1.17761390993674	2.23618276673246	0.526617916681957	0.598458947441965	0.936878488102476
Crb2	21.435366882395	0.491110413963286	0.565274438737005	0.86879996742923	0.384956550941898	0.869489816374276
Dmkn	1.95784777244464	0.447120784398339	2.12661632401806	0.210249859999919	0.833472666482249	0.977877451637364
Mgat1	108.037434131299	-0.00529089163830652	0.364300910074555	-0.0145234104334895	0.98841240240728	0.998015255758987
Ubr5	2986.90060304201	-0.0201306661698577	0.227452758108991	-0.0885048233190098	0.929475450930857	0.989505619229639
Tax1bp1	491.163285150063	-0.487291369921984	0.298997766575264	-1.62974919680319	0.103154514986809	0.602366194320848
AA465934	179.09505124394	0.625456994110267	0.333887792637885	1.8732550512519	0.0610331735956134	0.483172265222924
Cbln1	3.44125435122917	-0.268615273658324	1.2405049606871	-0.216537041101023	0.828569155342741	0.977877451637364
Adar	603.761342027198	-0.0468345417038835	0.157702107580734	-0.296981076679061	0.766480956356474	0.969904054894689
Trpv4	16.3252716512118	0.353585972935448	0.785865892914237	0.449931694610438	0.652759693201984	0.94920507508791
Rsrc2	824.924400689432	-0.0845434252508475	0.320171211968737	-0.264056923578447	0.791736056118216	0.974135322173427
Il12rb2	426.740589470673	-0.624247741492871	0.326691265161614	-1.91081858642304	0.056027898318835	0.464454603014176
Pdcd6ip	291.7954888242	-0.253630267744105	0.346621371421197	-0.731721378587201	0.464338644986752	0.905031376755543
Endov	200.688671037117	0.451096511738465	0.382547152975563	1.17919191981879	0.238321762845697	0.781768408335051
Ppp1r8	410.13549572724	0.463373171685485	0.281223814025536	1.6477024653517	0.0994137419011216	0.594035586069123
Rbm20	336.908644463923	-0.198156104352002	0.23632381114405	-0.838494028141824	0.401753300283299	0.876910678707268
Hdac5	135.724576152484	0.401873065527565	0.381101205059522	1.05450484068871	0.29165184556665	0.82036109385727
A930001C03Rik	17.4343829037657	-1.28252804684835	0.548241069117548	-2.33935055050275	0.019317298505533	0.301825762973454
Btf3l4	232.615539628611	-0.545031350999708	0.399522597412425	-1.36420656686179	0.172502561987818	0.719623398076083
Plec	197.116363706503	0.545107110160864	0.459086066497622	1.18737454682408	0.2350799152676	0.777709895957124
Ctf1	11.0103301440051	0.24796998252159	0.653352884952166	0.379534533684266	0.704290964955829	0.957793963079157
Rprd1b	387.866703321189	-0.0383395494568522	0.207820171159475	-0.184484255031392	0.853633577833464	0.981018686333413
Srpr	203.753515188909	0.750375679048195	0.270033192635355	2.77882756458567	0.00545554769955783	0.156047923387134
Fbln5	7.47203978445125	0.242563984105726	1.10343181623041	0.219826889652668	0.826005976910072	0.977877451637364
Slc22a27	5.54914089531266	0.031853861932469	1.68949360117335	0.0188540885330057	0.984957505066079	0.997256088405127
Thra	163.944978183739	0.0708269753549895	0.254619141113135	0.278168306771245	0.780883162630092	0.96990733603124
Cux2	165.184185952378	-0.155903004355822	0.462764364602886	-0.336895008088204	0.736196048549153	0.964755733092164
Mx1	5.91128923058652	-2.02177358566291	1.03168815872117	-1.95967509035774	0.0500337784429826	0.443983542842245
Aamp	101.615917280119	0.849654128543321	0.388600546829447	2.1864460445966	0.0287829880527745	0.355571437532319
Mroh1	237.010768978995	0.017231135790832	0.237016100192349	0.0727002755376034	0.942044629283866	0.991305238132421
Triobp	86.5558640683628	0.513802614254781	0.45568789719167	1.12753184234486	0.25951768538966	0.795938292612469
Nod2	77.2508606071271	-0.0653931733998703	0.344776757981799	-0.189668160297865	0.84956917227685	0.98078206938497
Col6a6	13.4056846763798	1.19048115698841	1.12453498897924	1.05864305571233	0.289762370557563	0.819304741897291
Cep55	1008.85514802491	-0.192305976213007	0.288222179891104	-0.667214356249975	0.504635222295403	0.915415704623522
Zfp119a	156.867339403525	-0.358910332967253	0.265496825348009	-1.35184416045954	0.176425173777824	0.723900439222357
Sh3d21	45.850833069309	0.206193518846768	0.378191781654602	0.545208883029304	0.585609862747329	0.935222492217381
Fam174b	23.4741836079533	-0.22513968548849	0.532125225215189	-0.423095306931642	0.6722257263149	0.953003688225922
Rangap1	1031.59103118638	0.484180811870848	0.266779435794302	1.81491054746878	0.0695376573773575	0.512669163703365
Brinp3	29.218795973128	0.549318653364712	0.582902364976473	0.942385357086145	0.345995381316943	0.850773894882887
Syvn1	134.044026349264	0.881393871019918	0.373358014312443	2.36072037356168	0.018239477782489	0.293387150851019
Aurkaip1	27.3389294680889	0.737335302514374	0.550816314013633	1.33862284713688	0.180693484474538	0.729521639448705
Ndfip1	323.626102301598	-0.63903588839295	0.235747604767701	-2.71067818068667	0.00671457611013136	0.174594180151777
Grk6	192.772712378604	0.283867578504251	0.290290209095306	0.977875138775534	0.328136082522435	0.843824256800345
Cenpa	403.27077263165	-0.219094010554385	0.178766487411411	-1.2255877134855	0.220353863746171	0.767008929421495
Rassf5	49.7584749448765	0.0800360161156105	0.434801550000224	0.18407481784637	0.853954761350532	0.981018686333413
Ppp1r14a	12.5685808560964	0.710472274380862	0.677194336961254	1.049140897381	0.294113275604501	0.820836289985439
Myadm	233.991231180376	0.543388833064481	0.425164599355207	1.27806697426966	0.201225812442507	0.750008160326914
Phgdh	803.582844071667	-0.294474796038916	0.195157009244839	-1.50891221984999	0.131321216606542	0.65717722221646
Nckap1	366.96165372517	-0.156543487901598	0.232043801229077	-0.674629044483962	0.499911475236122	0.915185473215472
Zfp518a	420.669860870386	-0.648369254724589	0.36370403712615	-1.78268368931991	0.0746378079204745	0.529245171196369
Utp3	102.622189516694	0.221117176887392	0.36849570351754	0.60005360924613	0.548470508235255	0.926788850874762
Katnal2	1087.22969907833	-0.0469410307503295	0.214316634814373	-0.219026538891798	0.826629374600886	0.977877451637364
Rfx4	14.12277682093	1.0229392445093	0.912554323794387	1.12096257486999	0.262303793166419	0.797357089299226
2810006K23Rik	93.9624840200028	-0.0593647624395962	0.373514708856638	-0.158935541310587	0.873719658667744	0.98514383575829
Hspa12b	31.1772365237833	0.247751530255536	0.571318650779831	0.433648595083257	0.664543640669494	0.950975704676635
Ankle2	398.107634765273	0.100675533514116	0.191878571769767	0.524683567245409	0.599803182666059	0.937340516028878
Dgke	744.645681519952	0.166219011808425	0.227106792466961	0.731898020322782	0.464230814598098	0.905031376755543
Fis1	520.153228340589	0.212055712358777	0.197497131500047	1.07371540410817	0.282950255184073	0.815630502740243
4930524B15Rik	18.3970041332833	-1.30933656581105	0.558675841218068	-2.34364271588393	0.0190964547457791	0.299916323220104
Nkain1	175.52027410332	-0.17511068408968	0.281320424627847	-0.622459902516252	0.53363950203269	0.922047130452057
Slc12a5	16.9988408424788	0.134249812026969	0.545864913925324	0.245939624625398	0.805728969653408	0.976693516010008
Sfswap	719.791880207732	0.298074411192339	0.146413750187486	2.03583618895526	0.0417668071708218	0.416162627460244
AW551984	2.52610617011179	1.47313231829394	1.52641580148402	0.965092419026138	0.334498523705309	0.847162291480516
Pheta1	16.7828108219552	1.24477605148701	0.715142683878633	1.74059817648677	0.0817540375164564	0.550805433020743
Dpy19l1	677.656466296242	-0.247235357447532	0.205523960721454	-1.20295150297638	0.228995088222175	0.773727588369546
Ctps	685.372866198536	0.35981707698102	0.213919854640006	1.68201814453612	0.0925653215334328	0.576227749680988
Maco1	445.144568280726	0.0127502236279882	0.229067502706332	0.0556614250269022	0.955611530204878	0.994184070012295
Exosc10	379.738837480354	0.596675079443094	0.257396469460508	2.31811679738148	0.0204429742507802	0.308926709386321
Zfp637	14.4564138979866	0.306111131071546	0.620320021978753	0.493472917567749	0.621678471207886	0.941740746809098
Syt11	32.4793758641011	-0.133914470748229	0.402320648728263	-0.332855077589313	0.73924368051675	0.965205749472661
Gm5134	11.5024428742929	-0.10198302106168	0.971783574747423	-0.104944170401508	0.916420109543184	0.987101550953517
1810024B03Rik	67.0735331217173	-0.0106353854805983	0.384285113468349	-0.027675767569056	0.977920750977434	0.995913926996517
Rere	3784.6026186627	-0.0315872573583658	0.235743859761605	-0.133989735258888	0.893410691317698	0.98517161253461
Selplg	9.85833909671648	-0.794473039345058	0.735700338666418	-1.07988673864848	0.280192619334663	0.81411783863031
Selenbp1	1.21942067226641	-0.305563997267766	2.49328012859586	-0.122555020498178	0.902459474288206	0.985397170999939
Apob	2.21339165614962	-0.364789068533382	1.39722262521839	-0.261081564204103	0.794029608398566	0.974135322173427
Ankzf1	74.5058814711004	-0.489322563573511	0.311817630192101	-1.56925881090192	0.116587645607157	0.629691447766413
Slc47a1	22.175196141866	-0.477463571162073	0.720542435104652	-0.662644624244408	0.507558183195868	0.916415016039256
Wdr77	676.976076202127	0.0839265213191571	0.261567020327504	0.320860486211427	0.748316119350044	0.966885985207001
Galnt13	63.503032659197	-0.224029527260853	0.646842081195498	-0.346343464307083	0.729084607691528	0.963954690192288
Tut4	676.594061032728	-0.372857711700916	0.342214484910322	-1.08954392096706	0.275914097515918	0.811669137487935
Lurap1	12.7379052030339	-0.779632736533875	0.62817727164215	-1.24110306394212	0.214567677840118	0.761169505026748
Psmd8	88.0984438804765	0.551299198093398	0.369340047015244	1.49266022612123	0.135526149684212	0.663180663810139
Scamp1	86.2252678945501	-0.862886175089839	0.294596683104392	-2.92904239788766	0.00340008041105217	0.118811052801821
Uhrf1bp1l	462.716780984155	-0.12034903735055	0.257877731232345	-0.466690306198317	0.640721466230451	0.946955799637765
Fam161b	44.1269620706408	0.0677579272629775	0.421264476875113	0.160844151317	0.872216150208551	0.984620179657291
Gask1b	8.31547072756636	-0.899717171911944	1.11255543842205	-0.808694237464719	0.418691043623223	0.885130449045472
Cars	1271.4165047607	-0.190890822178317	0.244434141777475	-0.780949914730395	0.434831952977143	0.890617664400356
Nelfcd	149.791075016773	0.269948500404595	0.246937152960177	1.09318706062886	0.274311677029546	0.810210268659508
Rmnd5a	425.748069239448	-0.610832800465203	0.266257951556621	-2.29413918680775	0.0217825050867764	0.315872892328719
Pcsk7	90.2082873455997	0.00312833628226412	0.385714997194087	0.00811048651211761	0.993528838976945	0.998998316058494
Tgfb2	28.6781482031081	-0.333909262652867	0.575548556239953	-0.58015828383671	0.56180788242671	0.928888758905047
Tsc22d1	2124.89361969192	0.226915467870933	0.18338949583618	1.23734168544547	0.215960258238436	0.761980223892932
H2ac6	44.7673743786989	1.39863822400754	0.577925420369687	2.4201015818146	0.0155161719768953	0.270069242148245
Zfp286	28.2102602049028	-0.430171650806776	0.51835454868682	-0.829879185774596	0.406607094110607	0.879018930281752
Eci2	84.3512434894301	0.165247313376613	0.302454710385104	0.546353909205813	0.58482268606826	0.934799429437746
Uqcc2	77.2059020912565	0.560711519063248	0.41589068642538	1.34821850395982	0.177588114816004	0.725032593425707
Snhg18	4.04549601761207	-1.16935436323418	1.25657335801456	-0.930589810595549	0.352065787268391	0.853037285494873
3110009E18Rik	130.325687810039	0.186993588428871	0.316457756308788	0.590895892740924	0.55459017815467	0.928253398119192
Fn1	3798.18733410995	0.27601303758759	0.317839403429278	0.868404089013481	0.38517315715898	0.869489816374276
Kctd17	7.01285094502379	0.158201094478515	0.8774135401489	0.180303912852391	0.856913984002346	0.981519784713731
Whrn	314.1819640447	0.134349716354072	0.280772068371745	0.478501003084795	0.632293660513771	0.944862576736209
Hrh1	41.0906803885129	-0.25043359820086	0.403680849433216	-0.6203752260046	0.535010778912109	0.922047130452057
Igsf9b	548.880791174344	-0.0173382187116569	0.345132953953274	-0.050236346639922	0.959934047677265	0.994902379502032
Marchf2	83.659112875705	-0.0994003263471001	0.250030846167504	-0.397552253534784	0.690960261724927	0.955607758725847
Lmf1	379.517465702736	-0.151045332676719	0.226286906477277	-0.667494796884707	0.504456132086045	0.915415704623522
2310039L15Rik	62.9809911253751	0.0395768326080268	0.464205418546718	0.0852571534643639	0.932056954039465	0.990164361963765
AA543186	10.5187694960837	1.19900840560239	0.888084078132251	1.35010685939111	0.17698170841774	0.724707254931715
A230072C01Rik	22.4258836774835	-7.17214192796241	0.983235168420551	-7.29443184938512	2.99921992271139e-13	5.55338318792618e-11
Emp3	4.02736793751668	1.0759019808456	1.23669568636605	0.869981186727568	0.384310685535369	0.869489816374276
Emp1	9.90392502343079	-0.445193923969484	0.663823051888402	-0.670651497719196	0.502442567812115	0.915250209710483
Eif4ebp2	377.581734162196	0.186682478668088	0.179283122909569	1.04127190355922	0.297749372702285	0.824066771129397
Eif3a	1228.66919696831	-0.00754600499844169	0.203595826603718	-0.0370636526510405	0.970434253086157	0.994902379502032
Rfxank	61.8810137705794	0.463590328309418	0.336089786415339	1.37936452414687	0.167782391472711	0.71370650758751
Capn3	10.2200634325618	-0.162586112056305	0.755754535119232	-0.215130845401615	0.829665305732168	0.977877451637364
Efna4	31.7764714174608	0.462166941456503	0.5514021640846	0.83816671670805	0.401937077060526	0.876988266879048
Ikzf1	25.7220135615729	-0.432399877900234	0.629240512536324	-0.687177429433666	0.491970925673888	0.912074234320655
Hira	1462.94605637703	-0.0109451120393983	0.182607453021298	-0.0599379261815878	0.952205073455414	0.993545755143026
Uhmk1	384.118815038384	-0.0227744616961539	0.302231972073834	-0.0753542437614449	0.939932863840204	0.991296970859097
Chrne	1.20168524570255	0.328137132623676	2.28063962489213	0.143879431472737	0.885595677982662	0.98517161253461
Nr1h4	5.5737167337186	1.17220897873754	1.36426955520549	0.859220946670605	0.390218628978707	0.870400428443365
Gpn2	103.124682980811	0.431735460986011	0.308207896054212	1.40079299237055	0.161275984783637	0.703682242383428
B4galt7	54.7235142883837	0.294584730417091	0.384831907838969	0.765489358903053	0.443980200505997	0.896474937321523
Spin1	1578.0751076112	0.118470780919118	0.17540250155046	0.675422413431408	0.499407429437396	0.915077548380261
Rnf144b	76.0650058971771	0.113224230445017	0.398669263972225	0.2840054167128	0.776406229560695	0.969904054894689
Bag6	111.142329537568	0.428436126184505	0.312298334390666	1.37188091963551	0.170100511109357	0.715630486670315
Cdca7l	134.568079036691	-0.323945135765583	0.283197403959783	-1.14388455273971	0.252671518081694	0.793427969742303
Dhrs7b	412.501769867033	-0.0534727757695411	0.190626626486987	-0.280510528644283	0.779085848898768	0.969904054894689
Ankmy2	284.058237776596	-0.247396746963907	0.23800780261294	-1.03944805274403	0.29859640565073	0.824569529657991
Plekhh3	21.4173528081522	0.745052937574712	0.594135529951402	1.25401175323693	0.209837733476834	0.756015241081788
Ambp	4.58222106891961	1.47544344816427	1.25586334568042	1.17484394559257	0.240057154951536	0.783497660784867
Fdft1	569.2986316523	0.0482012205404512	0.286060821412606	0.168499902581651	0.866190020303365	0.983236490460437
Cldn3	8.58479168120665	0.233880309656276	0.834292501074745	0.28033370712908	0.77922149254508	0.969904054894689
Stk32a	5.23408099681157	0.626536521277441	1.34835709784394	0.464666609668381	0.642170223458773	0.94749222657056
Rgs13	8.25919979205663	-0.173461610556117	0.958694626160942	-0.180935206918534	0.85641843378052	0.981519784713731
Cdnf	6.74776126721505	0.486713089774113	0.893201690346142	0.544908384113668	0.585816529650372	0.935274378209896
Dgkd	510.709679889507	-0.198675583696521	0.247874771796052	-0.801515952014625	0.422833012896165	0.886903255826084
Tfap2a	22.6489682065001	1.21512362410551	0.647383179978218	1.87697744038762	0.0605211858890093	0.481026226526891
Zkscan17	424.425516274478	0.133274997213123	0.158977342611345	0.838326990651385	0.401847081148244	0.876910678707268
Ccdc85a	101.551911073565	0.149344437423744	0.377508106775995	0.395605908172885	0.692395777875544	0.955706506219346
Fyb	2.60106033252641	4.32910170447298	2.04982128621113	2.11194104266273	0.0346915064965857	0.381464490207166
Klk7	1.6306213274242	-0.791500672460672	1.94064162713761	-0.407855145119253	0.683380025228748	0.95437171523495
Cib1	43.7310253811234	0.392914404739087	0.37599002667572	1.04501283774201	0.296017036232726	0.822810061150682
Med24	249.534233782412	0.559587055266463	0.231582139306349	2.41636534208803	0.0156763234209276	0.271245858203783
Mthfsl	97.5933857505056	-0.247816636277151	0.325741483598755	-0.760777023360062	0.446790260354071	0.897729294490305
Uhrf1	2067.62282372744	0.632571967986576	0.186433773472594	3.39301166416376	0.000691286945696249	0.037144593624335
Firre	135.086075526444	-5.45386427730803	0.525826714397408	-10.3719802132117	3.3256075472343e-25	3.34826324864984e-22
Igf1	5.11569146698389	1.26704785109788	1.50196201104067	0.843595138747865	0.398895681695677	0.875928371924162
Pwwp2a	552.580247910498	-0.263769564188142	0.298366715913473	-0.884044868679775	0.376671992301443	0.865963910943905
Nrf1	1574.04348971348	-0.338339046453193	0.216780463511156	-1.56074510116444	0.118583905222936	0.633798317596642
Etl4	3836.92716510298	0.0331557518190248	0.144307140686168	0.229758220288838	0.818279651596374	0.977877451637364
Klf10	365.580095036983	-0.279083069228614	0.281095250915557	-0.992841637557417	0.320787135150929	0.838819665995649
Gmeb1	498.528918763069	0.15673353286414	0.196406016768834	0.798007797534085	0.424865965141389	0.887350783726699
Atp13a2	57.2923257821949	0.286378099900456	0.3303956472204	0.86677322267935	0.386066276513849	0.869489816374276
Magix	2.45193491854383	-5.67496740508829	2.11655523305564	-2.68122811843441	0.00733524934676245	0.18291568378792
Alkbh7	2.08407179533949	1.21566659526246	2.34940424200733	0.517436111473004	0.604851756802645	0.93839346912541
Mpp2	5.84547595622508	0.0891487724374994	1.18315027382613	0.0753486470904541	0.939937316678367	0.991296970859097
Pex7	143.782476369736	-0.995443289888083	0.422683481640137	-2.35505604814617	0.0185199120683493	0.29538342921687
Slc66a2	80.4467061430407	0.129085215540439	0.45515798053677	0.28360529983064	0.776712875138307	0.969904054894689
Ano7	8.61874766302248	-0.787395821006223	0.847172700352919	-0.92943955899217	0.352661334658453	0.853094568363924
Ank	335.270143514648	-0.555779507042194	0.330422363559194	-1.68202751489195	0.092563504583348	0.576227749680988
Meaf6	405.139657947039	0.230528055792402	0.182679118391163	1.26192888285558	0.206974377869506	0.75599400804642
Golm1	425.535811628489	-0.40145292689869	0.244524380854162	-1.6417705485905	0.100637564760271	0.597083520337752
Zfp933	60.3797910189339	-0.426885974152904	0.44973688475857	-0.949190490306497	0.342523737312523	0.850407650710917
Tspyl3	6.63174487040397	-0.634212728290766	0.868254935150154	-0.730445290450421	0.465118042910504	0.905031376755543
Lad1	33.1865025387634	0.197228956089766	0.533794946627229	0.369484494628419	0.71176662833498	0.960562210639962
Ginm1	60.9640739915307	0.191171485907918	0.345420554016897	0.553445600398656	0.579958321182018	0.933701808218971
Plekhs1	7.94230489777872	0.0714542779132585	1.0483300933742	0.0681600941963541	0.945658193278729	0.991772219470208
Gm5141	59.9062342197556	-0.706779639485095	0.391290719110599	-1.80627754497116	0.0708749975299568	0.517085749642244
Ccdc149	7.21664080561578	-0.643813731053269	0.801353480126716	-0.803407918003256	0.42173899998061	0.886455317156531
Sspn	3.06039861335028	-0.618504142273198	1.50820252623564	-0.41009355939546	0.681737317119856	0.95437171523495
Bcl2l1	389.460326317992	0.131119507313701	0.167965043642692	0.780635687462612	0.435016795910111	0.890627470842839
Map3k10	50.3264721626395	-0.344368475788043	0.369019322423823	-0.933199035557633	0.350717212604738	0.851904544503404
Clgn	5.67820515675757	-0.544168502859105	0.967228504371237	-0.562605940995143	0.573703245643188	0.931790007543374
Rbm46os	4.06589326145023	1.08280051596837	1.2077582787708	0.896537440480555	0.369965793180394	0.862111812866046
AI987944	127.897793227869	-0.792022971180639	0.267040429840637	-2.96592906045463	0.00301770087400386	0.110364804128569
Cgnl1	120.996682640695	0.954564128588158	0.428637696812577	2.22697195250548	0.0259491483522249	0.33721618719523
Col17a1	29.217755411066	0.130063430514318	0.643933956967821	0.201982562197474	0.839930356574056	0.978954645717268
Pde7a	900.74296424361	-0.165680691033986	0.182593796314597	-0.907373056358001	0.364209552656102	0.860397665894874
Klhl12	333.199404660027	0.102998250444349	0.188498767299361	0.546413389965434	0.584781807987628	0.934799429437746
Stard6	31.8839260099939	-0.844645858343016	0.524358764426984	-1.6108167072711	0.107219678502635	0.611072197017172
Ogdh	1167.18657970158	-0.186708820820298	0.247644274670583	-0.753939581557691	0.450885501787871	0.900392095479527
Bpifb5	3.87269958944306	0.574447838735056	1.82858592654111	0.314148671056252	0.753408125101289	0.967449301495151
Ptp4a2	919.666871241301	-0.0861677544449197	0.347589156593265	-0.247901158049501	0.804210883876994	0.976403208546464
Sez6l	15.9913314149293	0.693040352287833	1.00205915296825	0.691616208718763	0.489178379931265	0.912074234320655
Slc19a2	654.266828960418	-0.0876305918160628	0.373067607749487	-0.234891987392554	0.814292568741472	0.977877451637364
Uros	41.9695125767296	-0.169750850694069	0.506808089149602	-0.33494108387043	0.737669529815149	0.965165803436926
Urod	34.8997581603612	0.744506904850761	0.435755485838324	1.70854281597499	0.0875356688939276	0.564159619751471
Akap1	764.510700154668	0.617012468718312	0.244875010833959	2.51970369135251	0.0117453661098141	0.237696108873111
Ak4	267.986610645263	0.377867060067185	0.262980477084639	1.43686354308944	0.15075677069384	0.688042558366037
Sypl	213.14062453071	-0.269042397938424	0.298086707884465	-0.902564223167915	0.36675722166795	0.861734715102956
Eny2	97.0128869483295	0.046572608670619	0.351996609488911	0.132309821785616	0.894739239014305	0.98517161253461
Man1c1	70.7780640983391	-0.243520733279638	0.520653538973311	-0.467721267697215	0.639983930062043	0.946955799637765
Gpatch3	80.7172526268352	0.984113379948428	0.43314654929348	2.27201020429148	0.0230858940092357	0.32422900313407
Azi2	247.198463326572	-0.237490597341604	0.274999755774161	-0.863602939111842	0.387806049038555	0.869836764684222
Dmrt1	157.524020247827	0.625579342289668	0.547450758106538	1.1427134459606	0.253157585293213	0.794322254920372
Gtf2ird2	89.477524659512	0.271117847724817	0.308248169820489	0.879544063092752	0.379106352864637	0.866450472167798
Noc3l	417.790523135845	-0.0518529668076286	0.228592470435219	-0.226835847693957	0.82055138774203	0.977877451637364
Rcn3	6.99096693774027	-0.71277057274702	0.882530280152284	-0.807644325386806	0.419295362223054	0.885239647624423
Yif1a	19.7582924135072	0.650432310683742	0.687377833338016	0.946251507013456	0.34402032069922	0.850407650710917
Trabd2b	17.4153622770409	1.59024571462101	1.12868641611644	1.40893492817313	0.158854410331788	0.69907344982677
Arhgef33	15.5018296902835	-0.318397181717726	0.887787466671612	-0.35864122176834	0.719863504997583	0.962387886162356
C8b	5.28316668080497	-0.31261139031303	0.997751727820395	-0.313315809531029	0.754040740121446	0.967648015272346
Bloc1s5	2.40178836086699	1.30017813798583	1.39362309784543	0.932948183763553	0.35084672256215	0.851904544503404
Myl6b	15.3662926561569	0.196116576987231	0.684128626992297	0.286666233876863	0.774367894373585	0.969904054894689
R74862	42.9239596405554	0.14568648658734	0.520446898352633	0.279925746600624	0.779534473622997	0.969904054894689
Nkx6-3	8.24961363431473	-0.260448082913569	1.09104644387311	-0.238714020265722	0.8113273444133	0.977464078315298
Ddx28	8.13305283646197	0.055313497028561	1.11264536650935	0.0497135014385523	0.960350697171793	0.994902379502032
Hsf2bp	952.881590883302	-0.109770910126907	0.186579475418234	-0.588333255203155	0.556308628310169	0.928783336953079
Zfp661	38.3717731319373	-0.773586191937503	0.353056639536748	-2.19111073212655	0.0284437802874351	0.353068439535436
Scaf11	743.583554632899	-0.0211922380373845	0.219544569564185	-0.0965281814050465	0.923101092901719	0.988642408569853
Mon2	586.682578596292	-0.121716761817794	0.185790493199481	-0.655129117328455	0.512384626575921	0.91711635749303
Polr3e	602.393835575378	0.370265615412274	0.271077741256787	1.36590195010341	0.171969740588681	0.718801388464726
Erlin1	233.609622714811	0.0184657569692108	0.226754369134406	0.0814350657925601	0.935095963236258	0.9902890022314
Zfand1	402.060968934597	-0.446638344919366	0.186877979104175	-2.38999986547579	0.0168483789699513	0.282131535163145
B9d1	84.9699888634972	-0.0479661524900908	0.305738716849115	-0.156886092099885	0.875334621016658	0.98517161253461
Smim8	8.77323131626527	0.179472546225942	0.854927121304231	0.209927304624689	0.83372441102765	0.977877451637364
Pax6	14.5161507082637	0.62987105236274	0.906553362822646	0.69479754661278	0.487182185925634	0.912074234320655
Fstl4	57.2314556625461	0.625888677646871	0.717572810906618	0.872230201777143	0.383082806406186	0.869489816374276
Kank3	183.781184406633	0.302216852574757	0.342812837929571	0.881579740128767	0.378004115108994	0.865994440294154
Fgfr3	7.24649939917559	0.130824275719057	0.786499240374356	0.166337447009851	0.867891398057467	0.983236490460437
Gabra1	16.429572166258	-0.145317907280206	0.622168686836812	-0.233566732551299	0.815321356993797	0.977877451637364
Gk5	539.942254448142	0.0620963144837123	0.168718605257977	0.368046632372077	0.712838463212765	0.960771173500671
Rpp40	157.194991378408	-0.130848081985605	0.235426446481422	-0.555791772509853	0.578353210594498	0.933701808218971
Slc6a15	68.4087680229403	-0.647707225028877	0.3428339248505	-1.88927401309927	0.0588551217872561	0.475475003445792
Slfn9	11.1897408224581	0.45319509558597	0.777699981607052	0.582737696160774	0.560069892600771	0.928783336953079
Ranbp3l	5.07186867421449	0.236850049451311	1.17989918273389	0.200737531576652	0.840903811044493	0.979129462529575
Nol11	341.09008820704	0.0919845501318291	0.265715171607427	0.346177260317408	0.729209503069984	0.963961585832461
Cep152	804.754699778808	0.118007510901333	0.181792676142961	0.6491323710342	0.516252819952539	0.9181130908585
5830411N06Rik	2.81190597436095	1.03183348096532	2.18697440054326	0.471808668957899	0.63706336263525	0.946620343251622
F8	3.95121342533662	-4.29673999204922	1.3527705765735	-3.17625180977299	0.00149191388530571	0.0667440288425764
Fmnl1	8.58276891642164	0.109568393535317	1.06003705393022	0.103362795790089	0.917675038604698	0.987496806739017
Car12	10.3187223584843	-0.620145622814594	0.825772573008322	-0.750988399330556	0.452659637366778	0.901553343823293
Jakmip1	407.753938569805	0.0350183458988477	0.318310134661887	0.110013292338444	0.912398833142542	0.986701986048305
Nasp	2500.58870438064	-0.332065493122281	0.239506467126246	-1.38645731410354	0.165607305864494	0.710268394614252
Smad2	760.325076046146	-0.0665246234318425	0.301636869321742	-0.220545398118702	0.825446420051614	0.977877451637364
Dcstamp	16.6502480738801	-0.445571491027023	0.826070275041571	-0.539386907493554	0.58961991306812	0.935417216840884
Des	4.42399057549959	0.161444973743798	1.75575448347622	0.0919519074353452	0.926736249943745	0.989167788757984
Ddx4	46.0410308362938	-0.661427483120796	0.671419563932361	-0.985117977866115	0.324566123600273	0.840423349528103
S1pr4	16.0925728239221	-0.272699952658793	0.80602019469356	-0.33832893326261	0.735115322361386	0.964457764987672
Asb1	188.663441807066	0.192708631496154	0.368056633038327	0.523584182970252	0.600567785099219	0.937474534295224
Sp8	1.10639759458033	0.581983617471502	1.99714054022525	0.291408444097712	0.770738957201688	0.969904054894689
Rtn2	48.1175312580976	-0.357707797382499	0.461754543274229	-0.774670877834897	0.438534163575628	0.892298509946222
Ccdc115	43.980301415268	0.484021193708231	0.41333035287004	1.17102746107886	0.241587739174909	0.785733270819424
Gm17801	7.30610908498598	1.57074449192903	1.06478023751177	1.47518186062471	0.140163656857266	0.670795112392659
Fam216a	44.7530406335498	0.0493297848522607	0.373813562946551	0.131963603630171	0.895013080021009	0.98517161253461
Tacr3	5.3638501920804	1.43663291942149	3.43502665934234	0.418230500632139	0.675778597624533	0.953831209112696
Ngly1	136.424231567312	-1.02118062505909	0.385417341254021	-2.64954509243541	0.00806002155982029	0.192353907121696
Cand2	211.930475245338	-0.152371788836582	0.244370829026882	-0.623526913761954	0.532938321762226	0.922047130452057
Fastkd3	309.154225351001	0.429607038835284	0.341057445928077	1.25963248703235	0.207801970423391	0.75599400804642
Mfsd3	13.4722444724423	0.973956406335462	0.775842992885025	1.25535245567372	0.209350840635329	0.756015241081788
Aldh3b1	14.7861564583514	-0.445760280609428	0.790201232843993	-0.564109826816017	0.57267939072408	0.931790007543374
Pole3	7.19464271810593	0.407409358234194	0.7798280265258	0.522434875865179	0.601367578660433	0.937783261996467
Slx4ip	656.393177225728	-0.347061430213901	0.285958004902597	-1.21367971612516	0.224870052987336	0.769514930389251
Cyfip1	1204.7577526831	0.147253148752866	0.151418519000653	0.972491011830797	0.330806334237247	0.845732302527822
Egfl7	78.4390958704473	0.628720742099354	0.469993819816305	1.33772129672915	0.180987305957928	0.730013627623069
Exosc1	254.983021325176	0.302755049695313	0.286841172807642	1.05547975115254	0.291205965541279	0.82036109385727
Col9a1	2.80944848222139	1.93845807913052	2.04254573591479	0.949040232023176	0.342600150429148	0.850407650710917
Gabrb2	87.6061309763386	-0.319320710786178	0.353142981178773	-0.904224996119991	0.365876108455103	0.861734715102956
Vps39	68.5653259200783	-0.151289232061814	0.311525633797338	-0.485639753678294	0.627222605595166	0.943411910139744
Ppcdc	297.714624508579	-0.13770905040352	0.193251171177811	-0.712591026301278	0.476098866273962	0.90716897216725
Ptprf	701.455728491607	0.404296296460679	0.323489648949286	1.24979670222481	0.211373821075504	0.75768154955614
Acin1	830.34329126177	0.221704942030882	0.182672334982793	1.21367552482299	0.224871654123423	0.769514930389251
Htr3b	2.30628556618356	-0.499168968819643	2.26956516974569	-0.219940354863473	0.825917607089035	0.977877451637364
Trim44	385.085454117909	0.406758260425735	0.378966008494824	1.07333705743504	0.283119914137242	0.815630502740243
Kcnv1	2.4254309321	2.27797846794995	1.57557767066004	1.4458052499536	0.14823183319163	0.685231919132316
Pank2	605.462652832889	-0.544182423480346	0.224892765682705	-2.41974179039675	0.0155315313000113	0.270069242148245
Mvb12a	70.3601006579041	0.359343697752364	0.335705577505208	1.07041324848643	0.284433338480751	0.816554934278805
1700028M03Rik	2.04352879550594	-0.0114863808435947	1.79440712708365	-0.00640121222783086	0.994892606472698	0.999047811848191
Pex11g	55.8278115078614	-0.167115158478009	0.507021812037915	-0.32960151715428	0.741701076085832	0.965890269576933
Stox2	191.18255005904	-0.723068114478319	0.37784048041828	-1.9136862034419	0.0556602629492242	0.464094811516073
Mier3	290.764608894634	-0.0373191165732017	0.335995141955095	-0.111070405232791	0.911560516706585	0.986701986048305
Fcho2	1417.1769562317	-0.382837122312716	0.300867719234422	-1.27244332920418	0.203215647328483	0.752419096175741
Morn4	49.7976524874872	-0.457368365907252	0.349992161045301	-1.30679602806319	0.191281994504703	0.740443910273867
Myo1a	8.59050528695085	0.306278770176142	0.752044315753296	0.407261598499489	0.683815864043227	0.95437171523495
Tspyl5	5.85426366820017	-0.00273101996693677	0.964033025420353	-0.00283291121250327	0.99773966690476	0.999521362140588
Lrrc9	8.94911437673056	-0.0662541831983619	1.24042638317771	-0.0534124266436779	0.957403304317142	0.994234226377882
Nanos3	14.0119886937272	-0.403986976632357	0.575332793190179	-0.702179645266313	0.48256713781018	0.909627196698361
[truncated: 14,124 more rows]
