# Supplementary material for: Transcription elongation can be sufficient, but is not necessary, to advance replication timing
Source: EMBO Rep. 2026 Mar 24;27(8):1964–99. doi: 10.1038/s44319-026-00735-2 (PMC13121604; doi:10.1038/s44319-026-00735-2)
Supplement: Supplementary file 5 — Source data Fig. 4 [file 44319_2026_735_MOESM5_ESM.zip › Fig4/4C/TRE_Ptn_D0000_cas_DESeq.txt]

baseMean	log2FoldChange	lfcSE	stat	pvalue	padj
Zc3h14	280.849265596171	-0.395719234469051	0.230300503020122	-1.71827342658681	0.0857467539865194	0.283669186133112
Troap	75.6542043988614	0.0749271297442307	0.691942702215617	0.108285165092879	0.913769489958269	0.972261602315069
Clca2	22.209489822014	5.77155872845759	2.77191729743544	2.08215401440635	0.037328404117184	0.182801048278629
1810013L24Rik	463.998342593582	-0.665161451820092	0.594633008878783	-1.11860835488143	0.263307257573527	0.550519111542113
Srsf7	304.039921336616	-0.804802094140205	0.837294062298813	-0.961194077897315	0.33645459350145	0.633690813797987
Fignl2	1.64535269163624	-0.231061843243122	1.62427285144079	-0.14225555948815	0.886878147842913	NA
Sema6a	110.63839718169	3.14563419627528	1.16057699703149	2.71040543136832	0.00672010088971049	0.0986814048650669
Anapc15	33.858980325019	0.847135347856726	0.667422241103837	1.26926448608555	0.204346748233263	0.474709559960378
Misp3	1.24979792821504	-1.52962126631199	1.9350834425984	-0.790467859235071	0.429254585495883	NA
Nmb	9.29206456546418	-0.109413415696431	1.20248291675295	-0.0909895801196733	0.927500870570731	NA
Tcerg1	640.194890327986	-0.552067578321681	0.426141440737794	-1.29550314882746	0.195146715820521	0.462118735728997
Zfp712	59.3770086286238	0.88167174967221	1.13487195393645	0.776890949339277	0.437223111459185	0.722141259223161
Fam129c	12.9936596684209	0.224421755214615	0.691246065817516	0.324662614823273	0.745436432172241	0.908289553411952
Atp5g3	150.9568042138	-0.112981758581002	0.763521758250027	-0.147974510693649	0.882362884282881	0.962654533366394
Pifo	11.49529398493	4.73339742709463	2.79485116299608	1.69361341661587	0.0903387668960036	0.292699173124421
Vsx1	6.0145363577874	6.48479002460534	3.74082729380309	1.73351761931052	0.0830037086118121	NA
Fyco1	167.064598571369	-0.180764710399366	0.22330533349278	-0.809495714105778	0.41823006709546	0.7053913442757
Tlr3	13.0048199483663	2.43170175330422	2.0205802179133	1.20346706938243	0.228795627273134	0.50613701514119
Ifi44	12.7544705956409	7.57916836613824	3.88162376202774	1.95257676446697	0.0508697666482521	0.214513740996825
Trafd1	16.9813035897428	0.810752821343896	0.8158068082789	0.993804921847041	0.320317849494508	0.615702340631088
Erfl	34.6777580577708	5.23926949165405	1.85853919703474	2.81902555513125	0.00481696829487222	0.0938070879055796
Krt80	5.20858598246403	2.34574064212298	1.45390801532088	1.61340374865824	0.106656819262217	NA
Armc8	191.296297254919	-0.298118365943623	0.231021092362393	-1.2904378682271	0.196898671217048	0.464498830652472
Ppil4	216.674493973064	-0.467040675719845	0.295255418128753	-1.5818191540051	0.113690861114009	0.333876039484928
C530005A16Rik	13.4459685085321	0.797955947823311	0.740186879375158	1.07804659884936	0.281012961033927	0.570121417072501
Katnbl1	230.355631215962	-0.544976494738969	0.353348324574828	-1.54232086821049	0.122995640310685	0.350711403712478
Spag9	410.854441303281	0.11359612862546	0.398222853459983	0.285257683325989	0.775446730336884	0.920988377390169
Gm5860	56.5830759570384	9.73304829840887	2.87216564961567	3.38874893922335	0.000702122641786703	0.0613022867945934
Taz	2.79329063119188	-5.52372133145852	3.59235646724313	-1.5376317416789	0.124138681840859	NA
Gfpt1	134.992304686836	-0.268866290176137	0.49539055653003	-0.542736002194741	0.587311582330922	0.828316826393412
Abcc5	677.129634730729	-0.041514355140432	0.373051898533003	-0.111283055531104	0.911391891669014	0.971607489676302
Kcnmb4	61.3410410201638	3.41395492559085	1.7314583713463	1.97172220948998	0.0486413268490584	0.209122612719432
Gm4013	2.65887244566507	0.689252986633841	1.36392239955138	0.50534618894781	0.61331570666962	NA
Hpcal1	187.468649104394	-0.0265543589387541	0.230004491062713	-0.115451480169202	0.908087276446244	0.970489838034533
Tbc1d31	404.470745933318	0.133349438238281	0.243023407831304	0.548710263872385	0.58320430131732	0.825964377478151
Tmem176b	6.57150342105061	6.58731583121582	2.50756976981285	2.62697210283703	0.00861483964804016	NA
Cyp3a13	31.735557693876	4.6870937985016	2.25031264865138	2.08286337514505	0.0372636788481734	0.182771561964709
Akap7	290.507685017679	0.21822880677797	0.645997313082461	0.337816895455281	0.73550117689971	0.903863081003595
Ablim1	344.233187307628	0.913439979186994	0.814436263877039	1.1215610351615	0.262049126675698	0.548900604576147
Lcn5	3.75604598527022	5.79708020571157	4.00824076441771	1.44629041677683	0.148095762534698	NA
Ulk1	523.567557606251	0.13337641141845	0.93026743179169	0.143374267291684	0.885994604721639	0.963326549771306
Cyp4b1	20.8813472574703	8.29090638764562	3.21143772188579	2.58168057600604	0.00983205398000022	0.107156790460873
Golga3	106.379528141934	0.0169174925792896	0.264651326817926	0.0639237021128879	0.949030979315486	0.983199875443404
Mir1193	16.1296301499255	-0.152175984578227	0.914300168823282	-0.166439851776556	0.867810814122068	0.958017844674004
Wdyhv1	83.841815106786	-0.181691082403307	0.614527935281026	-0.295659598160039	0.767490054404112	0.917808241905374
Traf1	25.5339065337024	0.406225323645909	0.343546023026162	1.18244804602198	0.237027968682683	0.517675186136989
Atoh1	3.80021220549493	5.81136294069984	3.7855692774734	1.53513580514329	0.124750472860866	NA
Rxra	74.8240798626176	0.204380685314164	0.526123365138452	0.38846532744346	0.697671708018632	0.886865781244629
Dapk3	53.1173417557043	-0.243972886534567	0.65837327667012	-0.370569242677221	0.710958394279497	0.89145954703896
Ap3m2	19.6326295083423	1.78186796211776	1.07831875683438	1.65245012277147	0.0984428249088386	0.306645394510528
Sirt2	23.7730214918934	0.715806149653921	0.731149587251797	0.979014639595779	0.327572746094294	0.623649719355753
Inhbc	15.1503050438186	2.14569157471446	1.22980186608422	1.74474574635873	0.0810291364442206	0.274260940175065
Slit3	339.011436225925	3.45355998731968	1.63555779008014	2.11154873784708	0.0347251733763353	0.176970533441319
Dcakd	183.174492283583	-0.167270262453977	0.521666280376964	-0.320646107954504	0.748478591941128	0.909554401569351
Vps35l	322.370353617536	-0.0218392250883987	0.384925948725837	-0.0567361726604555	0.954755358795754	0.984703386709711
Cyhr1	9.49693323122743	-0.353827910146441	0.741418975112538	-0.477230718424403	0.633197839198912	0.854064842283834
Taf10	22.0183318953746	1.11291258998716	0.934565884983212	1.19083374202896	0.233718859793191	0.512788890572105
Hagh	23.4804682376813	0.22459483071636	0.47729823730768	0.470554494362357	0.637958910345012	0.856540155706028
Ogfod3	72.9116238697923	0.554495122871053	0.308285434883383	1.79864197308188	0.0720753333388882	0.256332712422487
Syn1	8.49777347854484	-6.46826397149487	2.17164928402507	-2.97850302950677	0.00289660166079419	NA
Glyatl3	5.37880283789565	0.372110828960354	1.16961025942011	0.31814942282128	0.750371595691068	NA
Sqor	27.732662194285	7.44951185935033	2.5570075582391	2.91337107524253	0.00357549444248978	0.0925814571280314
Fundc2	2.98096016058943	-3.34413821137737	1.18563371238102	-2.82054919361359	0.00479415221846228	NA
Rab5if	78.8808207545038	-0.257771068362484	0.66148462694373	-0.389685652338542	0.696769007238974	0.886863750501324
H1f5	114.045958055074	1.15282654349378	0.818090083802123	1.40916821548056	0.158785433804904	0.407866598106134
Ankrd2	5.12642581884987	4.98860860743269	3.0840591439082	1.61754634870945	0.105760399414444	NA
Pop4	50.0808999187493	-0.14598105832567	0.641215537041493	-0.227663008602712	0.819908232123558	0.939916293559231
Carnmt1	473.529421355263	-0.691813066054916	0.46100615399722	-1.5006590694212	0.133443764736966	0.367653701332884
Iqcm	664.820518279409	6.01709925431688	1.97505383287542	3.04654949356838	0.00231484365827463	0.0866152733521485
Clcc1	72.6831151014691	-0.237591353158105	0.280793578459731	-0.846142402762173	0.397473308419617	0.689882204881696
Ilf3	408.536358255171	-0.128170216435219	0.526821133967761	-0.243289815406423	0.80778089354395	0.934690184632212
Tpd52l2	233.061514903613	-0.374365838815444	0.387849915423031	-0.965233777109685	0.334427732482951	0.630987747500373
Arhgap25	67.9535103769305	3.85614760903994	1.7730988587631	2.17480688681394	0.0296445908005701	0.165177966146618
Banf1	33.8673374239312	0.555733784264172	0.533142464358526	1.0423738895622	0.297238367144752	0.59026592677593
Tbc1d23	271.540098485215	-0.341150822408539	0.26543003134312	-1.28527589995096	0.198695888756005	0.46702292492556
4930473A02Rik	13.6464719782138	0.5408828197444	0.862756341220507	0.626924189255142	0.530708930338268	0.79273937064868
Pard3	1573.6624006329	-0.274941704579378	0.326706189390702	-0.841556461149806	0.400036268612462	0.691266376201858
Rorc	24.0158307356007	3.6717449207183	1.49326600118106	2.4588686260949	0.0139375609466307	0.120560709694783
1700123J17Rik	33.7837108486122	1.81483266635266	1.07561779362311	1.68724678702049	0.0915559083557418	0.294787516012772
Evi5l	41.7744848091173	1.07511363376705	1.05051630508028	1.02341451395644	0.306111899886616	0.600321905333927
Pex5l	96.4462155943569	4.82590554782847	1.86662562165519	2.58536339148136	0.00972764123490563	0.107025559054636
Mtmr1	3.72423320152682	-5.94018513589962	3.44977290636883	-1.72190613617873	0.0850865232404224	NA
Mtor	325.695814981063	0.113784782685935	0.147722537850768	0.770260139998968	0.441145595822472	0.725523655610212
Zfp758	24.1729706083808	-0.269494196812155	0.491788759521975	-0.547987711378574	0.583700340737219	0.825964377478151
Plekhh2	160.440603599068	2.47799399250791	1.50901911546197	1.64212233438097	0.100564653941161	0.310597907186912
Adgrl3	628.684196023653	3.4704332337835	1.59324570181089	2.17821597123343	0.0293899615692452	0.164588194384408
Golga5	66.2527387963655	-0.232205785030158	0.29852566554059	-0.777841947390568	0.436662195354485	0.72178772515583
Plekhb1	50.7828559999263	0.313254740797039	0.522560956179241	0.59946066978948	0.548865729835886	0.804219542278405
Nufip1	256.516103504379	-0.360416661293191	0.353433993705082	-1.01975663833269	0.307843892724946	0.602373436223256
Gm9866	5.36040314786647	4.36776922453278	2.20026907588834	1.98510685461019	0.0471325843335986	NA
Smap1	170.978583051102	-0.124520497826652	0.5664623870167	-0.219821299137698	0.826010331013589	0.941902764414658
Tepp	5.93543557053089	5.19319292073082	2.72911756959128	1.90288354689995	0.0570557423170212	NA
Acox2	40.2556272431398	2.14670001063279	1.2060033790266	1.78001160524563	0.0750740614537716	0.262273778843235
Hars2	64.6245699214548	-0.266938208718812	0.420179064758259	-0.635296308426003	0.525235180793737	0.789624534211106
Gpa33	46.2034703907728	0.38650784822489	1.01547163841609	0.380619047940873	0.703485945136066	0.888582500920598
Sdhb	108.259538209883	0.0942505001043793	0.655816583458255	0.143714725247381	0.885725742846809	0.963326549771306
Gmpr	32.641685508349	0.259217149403547	0.816870412232676	0.317329585601042	0.750993530472698	0.910535440145962
Krt90	2.9145301014357	4.14372389405401	3.00415865422197	1.37932924688599	0.167793263012226	NA
Me1	143.30741453989	0.0735415221775984	0.243230900848903	0.302352710617484	0.762383200124955	0.915755219880052
Klk11	5.84012238233628	1.55709866935614	1.20137373438346	1.29609847859312	0.194941559082441	NA
Magt1	28.4649510406858	-8.41511936008658	1.37784251126577	-6.10746096979978	1.01228556006705e-09	6.57105365730483e-07
Mcam	81.5910170483231	-0.126709837564035	0.752890975068267	-0.168297724053003	0.86634906426906	0.957692735308637
Pbld1	13.3032854254941	2.32571621120952	1.32668572791307	1.75302723341116	0.0795973325686344	0.271170088784203
Tab2	377.566174082424	-0.490493357599729	0.340470270172492	-1.44063491168034	0.149687852002285	0.393245448147047
Mettl27	96.9003997384345	-0.138263435160829	0.64492129589172	-0.214388075012555	0.830244440249327	0.943448719588199
Trmt1	138.363548718647	-0.136992398334249	0.614160280535429	-0.223056427899926	0.823491589499708	0.941302424799295
Vps37c	87.4912855587097	-0.12817992623356	0.240875497816408	-0.532141821793999	0.594627773504631	0.831331834293861
Sec23a	256.741185152641	-0.120171839363785	0.158728255282353	-0.757091666824019	0.448994946169948	0.732983365024481
Rara	106.857392578507	0.305212957429982	0.392329937480964	0.777949700677102	0.436598666645062	0.72178772515583
Med1	337.373050220653	-0.55554812220262	0.539928856303915	-1.028928377723	0.303513332204155	0.597108189459486
Ap5b1	5.47332678272351	-1.10886330702552	1.05532647237281	-1.05073011627609	0.293382560034113	NA
Bag5	12.7985235541799	0.960700658661644	0.634152733880269	1.5149357675765	0.129788671350753	0.361203276418809
Pdcd2l	153.325462684977	-0.333359466931328	0.678876339122493	-0.491045935349912	0.623393958867524	0.847847211971813
Ctcf	252.382421780916	-0.665348622777539	0.434200620005265	-1.53235300025475	0.125435348852707	0.354150862021731
Mnd1	208.301295957849	0.0420695650905441	0.416658582461396	0.100968915225554	0.919575136096717	0.974535546701021
Lix1	29.9323743491639	2.74196254104976	1.29122739626157	2.12353188058774	0.0337093069176153	0.174749983430554
Ctnnbl1	12.9080460547549	0.578758174430161	0.619204960742962	0.934679485990762	0.349953501920845	0.647185336409126
Snph	22.0961715410604	1.21675307814668	0.971095045921549	1.2529701219843	0.210216580383504	0.482480176037774
Ppm1m	11.5237009412248	0.220235238187878	0.688603613447519	0.319828757629171	0.749098146281315	0.90987123180211
Prkar1a	197.357274102282	-0.265552806536114	0.449263972563028	-0.591084134837585	0.554464049439968	0.807703020600909
Slc27a3	15.6392341506783	0.151755953467252	0.91954376656552	0.165033964651904	0.868917248657225	0.958527587412009
Impdh2	81.1577964815195	-0.0327541079492341	0.645538789013065	-0.0507391786623858	0.959533356783038	0.986516764738902
Tiprl	117.886480192409	-0.793170836723726	0.348589495569532	-2.27537216928418	0.0228836134368461	0.146347769201685
Uaca	194.291898235833	-0.0416383235182312	0.256150317910752	-0.162554252744433	0.870869408809965	0.959001713844146
Smim31	54.9439003425707	4.3521083133526	1.79309338132452	2.42715095526023	0.0152179224086612	0.124672945729703
Calca	25.2933408553932	0.287325213508386	0.940870589857809	0.305382288069827	0.760075009988385	0.914491087043806
Phf3	12.1851768969112	-0.372046384930135	0.621120909509249	-0.598991885853739	0.549178295491909	0.804219542278405
9330020H09Rik	14.4125885452472	0.924035020049555	1.53291988659888	0.602794071710902	0.546645691033504	0.803314520887587
Ube2q2	242.364215997828	-0.547912133813453	0.302611235137825	-1.81061398319829	0.0702006261347104	0.25285774383383
Rfx3	516.488742129979	0.107423202665258	0.674473150627894	0.159269798308877	0.873456314456068	0.959942287083337
Bri3	83.2090720160624	-0.319403693394062	0.856226961841772	-0.373036248131003	0.70912146586584	0.89090365666286
Fbxo27	27.0342004918936	0.640285938533056	0.796735226536203	0.803637039266722	0.421606625370585	0.708708618906425
Eps15l1	583.708601594538	-0.315508372712681	0.507486171139113	-0.621708315725106	0.534133682617453	0.79525611529429
Tmprss15	101.850860465927	5.35328661588531	2.59683713947648	2.06146413054017	0.039258782103641	0.187083822792007
Max	303.559983952764	-0.475137454246915	0.700632187761704	-0.678155332493112	0.497673210415238	0.769417110023765
Ttc8	68.0034752591127	0.562927424757329	0.838568549547091	0.671295656224365	0.502032201301295	0.772126994078947
Vti1b	111.828914965746	0.0103381714470659	0.46299760961825	0.0223287793118196	0.982185692030765	0.994778670512131
Cpsf3	174.322704026274	0.0226511070203701	0.360208039419277	0.0628834022052588	0.949859351805602	0.983300418405466
Nlgn1	392.345170673793	5.94647814731559	2.00009103339235	2.97310374779781	0.00294804785516349	0.0912296864350216
Casq2	40.8323072734141	2.29963485895999	1.09828169853653	2.09384792810831	0.0362735291214856	0.180275149885815
Pidd1	63.4811086517301	0.0269716133686579	0.761725423209511	0.0354085770893844	0.971753945473745	0.991816133847622
Asb4	80.0177634135887	3.95561732565033	1.58926729252554	2.48895660550868	0.0128118602435682	0.116064690276486
Orc4	578.182433047454	-0.889765736841828	0.347735165807877	-2.55874534510962	0.0105050663126913	0.11020882867862
Mapkbp1	57.7097661289026	0.169169946869583	0.457322739885259	0.369913700141016	0.711446793160294	0.891497392152731
Mospd1	4.109984348084	-4.69974320154565	2.13059350187522	-2.20583757408873	0.027395374410153	NA
Banf2	24.1203423000097	6.40869213538232	2.82286459198523	2.2702796845368	0.0231906188729572	0.147437736403135
Dclk1	231.079586773297	4.43718718841936	1.73924737341606	2.55121109063644	0.010734928521983	0.111175280118746
Gpcpd1	103.077038286456	-0.590777601578863	0.391639052163171	-1.50847469963931	0.131433077220764	0.363800393711638
Sinhcaf	297.574555395727	-0.800368325640376	0.547508538349581	-1.46183715792455	0.143785838991945	0.383739313957092
Acbd5	166.673846382988	0.147554855048176	0.608646960291737	0.242430940552877	0.808446262201743	0.935159424705355
Myo7a	32.0712658286163	4.17604734838705	1.87149618007107	2.23139506928005	0.0256549711838031	0.154292396582353
4930548K13Rik	77.7374388973396	7.88887907770012	2.40353396177218	3.28219996187758	0.00103000535287105	0.0743540644819029
Luc7l2	807.05096203072	-0.972959977069853	0.489711949368404	-1.98680056372875	0.0469445021377094	0.205537072409385
Dnah8	207.215539619957	0.54420434949927	0.381839071190452	1.42521913172116	0.15409386769202	0.400723404083606
Evc	26.9737877409396	0.141331175081811	0.945638705928963	0.149455784958561	0.881193995934573	0.962064084775369
Shroom2	14.1104685309405	-7.3351900789592	1.77019328893313	-4.14372267978714	3.41712940969445e-05	0.00537028864070928
1500009C09Rik	6.34593501511977	4.65081083063712	2.59000232529323	1.795678245235	0.0725457037048683	NA
Kmt2e	265.091809301514	-0.284048783453659	0.272321366641766	-1.04306462234864	0.296918364273278	0.590000912275763
Setd5	674.736902960251	-1.21591829723258	0.569425307521392	-2.13534291709874	0.0327330097212073	0.172260780802829
Pcyox1	43.7776388857007	-0.469458447308386	0.284690464526873	-1.64901359829026	0.0991448488957729	0.307996794426527
Arpp21	146.535517425858	5.79544179295834	1.95686082101851	2.96160142341749	0.00306043678056748	0.0916351333477775
Iyd	2.93462373559505	1.93179709013458	3.11435852175419	0.620287316518226	0.535068643808763	NA
Smim4	50.5015608315932	0.147658870002621	0.319003429251778	0.462875494313508	0.643453613795903	0.859665543979672
Smc6	332.232786272447	-0.442360546245261	0.203706277986245	-2.17156069326018	0.0298888145385202	0.165636944582989
Nsmf	6.17067284259744	1.19598590209298	1.13271066608197	1.05586178174685	0.291031367057446	NA
Hmbs	85.9934857699844	0.294217093053527	0.597145379570075	0.492705969299057	0.622220359231714	0.8473729785031
Slc35b1	69.1399104788701	-0.059795053094812	0.446043455964318	-0.13405656398554	0.893357846451279	0.965041071378164
Synj2	113.566203078308	1.46317048303706	0.807668321181063	1.81159820766208	0.0700483020968768	0.252613804421829
Suds3	125.376852256149	-0.419599703121355	0.604880162017966	-0.693690634061318	0.487876240868691	0.762322582539986
Ptk2b	116.572869511353	1.34775373017354	0.986343133935973	1.36641467234163	0.171808846125194	0.428159918652836
Gfm2	181.92205943787	0.199699652478354	0.370453303081463	0.539068354411299	0.589839690321712	0.829375266199205
Rlim	48.4145183755431	-8.5025914664	1.13105643214497	-7.51738925198935	5.58808583192823e-14	1.19185887815269e-10
Ddt	35.5462355683893	0.349444608058537	0.675604681411907	0.517232366312579	0.604993960609487	0.836968108960308
Epha3	281.377793163456	4.61956200990514	1.8955971411363	2.43699566202974	0.0148098570265864	0.123802444236805
Gatad2a	721.04161314412	-0.283438514487453	0.600860002028232	-0.471721388560883	0.637125668366517	0.856320192216161
Shc1	94.3020699110466	0.0477604578110167	0.826395668500222	0.0577936933015324	0.953912961800341	0.984509921172342
Anks1b	1015.75856173621	4.33175522442535	1.78211588007616	2.43068100837541	0.0150704762674774	0.124672945729703
Cdk6	787.66125860892	-0.482639097414318	0.212920629751411	-2.26675591734727	0.02340514042445	0.148192852645054
Kdm1a	566.189987487495	-0.456541385243227	0.403546869680911	-1.13132183531549	0.257919657205164	0.543889898597896
Scaf4	358.1543920719	-0.354950674909966	0.434823936945662	-0.816308958065301	0.414323452188237	0.702618030573646
6030466F02Rik	2.45286835185232	2.39680108841834	2.13607550925089	1.12205822221092	0.261837685561301	NA
Plcxd2	45.6963197789194	1.80503035331316	1.23297559997773	1.46396275266579	0.143204125733748	0.382989428418643
Morc2a	334.098579002128	-0.735218493266864	0.573672784727143	-1.28159904538013	0.199983335243149	0.4690152678574
Atp6v1c2	35.7960288858563	1.34949369002613	1.0839167885174	1.24501594986087	0.213125887382346	0.485648580375218
C5ar1	6.38025633652063	4.29655616266136	3.90280860932328	1.10088825580569	0.270945294033506	NA
Map1a	16.8595964586095	0.814250903080941	0.44340052906681	1.83637783381682	0.0663017955524878	0.245324859380085
Runx2	188.049911137393	6.3087457935396	1.99033576512199	3.16968920726445	0.00152602067659131	0.082229194286794
Gja3	27.4030272906237	6.81663253946946	2.90950351072336	2.34288513979992	0.019135272969126	0.136209746331041
Ackr3	22.0873916759973	1.10921197240587	0.855864098052819	1.29601413931188	0.194970613641101	0.462049406612959
Socs1	1.66700557381469	0.537531075074433	1.32304224150588	0.40628413682591	0.684533839663684	NA
Sort1	111.623517633627	0.810795233066683	0.887280972263437	0.913797611368087	0.360823201801012	0.658912821441012
Rangrf	10.2446429436216	0.0916381370951275	0.913532979641697	0.100311799505114	0.920096790093329	0.974588303476346
Phyhd1	51.3862225052454	-0.0414826237681627	0.480148339764108	-0.0863954331041582	0.931152077212962	0.977814228211094
Slc4a9	31.3725112225187	2.83768563839768	1.4228171134966	1.99441348538746	0.0461068859890452	0.203420746990675
Specc1	391.101197315349	1.26543462954934	1.07381605938501	1.17844636284736	0.238618703684826	0.519749771503423
Gtf2a2	126.681076164133	-0.966422881383532	0.475568207073289	-2.03214358531456	0.0421391221004298	0.194181559450097
Deaf1	329.301444521551	-0.509638179007323	0.65302417410922	-0.780427737920288	0.435139146331582	0.720855406461706
Mtarc1	18.1724238579623	3.36482093287777	1.52376998087853	2.20822104064406	0.0272288683635583	0.158490060299386
Set	522.390831667321	0.0270547120487301	0.889861843305123	0.0304032724318682	0.975745435040414	0.993385276688233
Glra3	193.526673227789	5.21397664037827	2.12599292357772	2.45249012005362	0.0141871275356255	0.121105668443047
Dnhd1	66.3542630684095	2.0025354694821	1.3640146768822	1.46811871119994	0.142071979835962	0.382283265045212
Tmem247	5.00806131369362	6.21876846775323	4.00479490610145	1.55283069759171	0.120463586854136	NA
Pgpep1l	88.5595339810821	-0.298498397446572	0.509398946184695	-0.585981576291569	0.557887895735187	0.809651834028154
Notch3	68.379931541933	0.76465362840674	0.800458039014497	0.955270096791283	0.339441125561595	0.636472113270802
Gtsf1l	52.5717791791566	0.358066159189549	0.355736247345378	1.00654954860956	0.314151289462379	0.609285366546287
Rnf212	68.86135049862	7.04248255530267	2.40511842089201	2.92812299557822	0.00341015115320781	0.0925814571280314
Tceal8	2.50705270406529	-4.99586248510932	2.34374452556002	-2.13157297249178	0.0330419675949592	NA
Gm5087	136.179915668545	6.01018485495736	1.96554180797527	3.05777512875624	0.00222986839275137	0.0866152733521485
Slco6b1	76.1414128679851	4.51273077292234	2.56012880077951	1.76269677195472	0.0779516455005887	0.267975608409806
Ranbp3	297.522045403583	-0.248160252214827	0.69541906912469	-0.356849938738639	0.721204148494315	0.895879685250031
Parp6	54.4164279644096	-0.031483529598534	0.509389748246713	-0.0618063667494257	0.950717033250698	0.983507281696781
Gng10	6.88466505768131	0.0520318538643892	0.881785334524931	0.0590073931002967	0.952946219532101	NA
Mrps18b	47.3319940624739	0.348765049509067	1.07370779473626	0.324823058208995	0.745314992108944	0.908289553411952
D16Ertd472e	316.127254643711	-0.431473993280041	0.645415041887321	-0.668521750001869	0.503800603012842	0.772887690400918
2310039H08Rik	21.4923174674285	-0.691106777827146	0.675123392061493	-1.02367476220435	0.305988919755145	0.600238414392893
Rps10	487.090962672385	0.430301739759612	1.09440261778951	0.393184128733851	0.694183491146785	0.886128550172837
Arih1	740.372161629294	-0.80105397263989	0.379965852654835	-2.10822621833751	0.0350114264556942	0.177977731352916
Dancr	18.6445827324515	0.330961904196205	1.30699253719291	0.253224019860916	0.800095106091088	0.93162095404294
9530026P05Rik	228.958539460137	2.45105569534962	1.40709499340057	1.74192624296535	0.0815213512284063	0.275255278243195
Itgal	26.4148553790577	4.48267707160045	2.34990958894939	1.90759554864602	0.0564435109210408	0.225256155872773
Sirt6	57.3816401270133	0.454517296855276	0.947274914736167	0.479815616126462	0.631358507763272	0.852739507952384
Rgs12	77.405661222163	0.0146781467137568	0.374513742903761	0.0391925449783257	0.968736877317058	0.990536754689392
Hfe	8.31713796736969	3.3801389588972	1.60245881383434	2.10934529469076	0.0349147877749138	NA
Tdrd7	46.7556137553185	2.55581754155176	1.67305399799107	1.52763601451039	0.126602934743824	0.356234793766546
Ak2	246.338189536044	-0.189040564528007	0.628768682657629	-0.30065200405495	0.763679871489229	0.916441903441253
Znhit1	28.4396123314272	0.175786640599602	0.793522922131549	0.2215268591453	0.824682225481988	0.941401084777208
Prx	49.1183412605438	-0.180661691461521	0.49351541381241	-0.366071021097209	0.714312080727647	0.892521389405234
4930509K18Rik	5.596875630911	4.18684940327627	3.18364776062394	1.31511075284777	0.188472683287681	NA
Alas2	7.35862738681489	-6.92813825097025	2.82360258904085	-2.45365203936991	0.0141413744804933	NA
Fiz1	116.761195708785	0.210030306825464	0.532433588116045	0.394472308872609	0.693232367556687	0.885292896041514
Serpinh1	60.4916515413747	0.19654591539595	0.955137174238309	0.205777683768501	0.836964573911461	0.946042236115128
Vmn2r65	31.1059820197106	6.83556790276194	2.59993304245137	2.62913228577493	0.00856030540492686	0.1037520358404
Myh3	29.3425541294154	3.76513458412748	1.78222557331981	2.1126027145453	0.0346347861919358	0.176819462500344
Grm5	496.922962659388	5.44947317534121	2.18633282313496	2.49251766139031	0.0126841022193774	0.115683351334945
Vill	18.214479433044	1.13490567809271	0.783999172091468	1.44758530173589	0.147733064265251	0.389691634183782
1700123O12Rik	455.472992925714	4.46965183341034	1.73847641911309	2.57101665819006	0.0101400449351918	0.108389053837897
Wnk1	504.256923856037	-0.887820029824761	0.403495321895448	-2.20032298182334	0.0277839878694549	0.16003662765855
Tex14	244.47749880318	-0.317367127282418	0.605698311871217	-0.523968981029448	0.600300114701579	0.834650839308491
Zbtb37	84.8091631650969	-0.623982396596384	0.42041433641005	-1.4842081788281	0.137753700677749	0.374619808946957
Egfem1	575.185765518594	6.02926389134484	2.10519481937584	2.86399331589294	0.00418336839092561	0.0926268354319142
Eya1	683.50792810344	-0.180371302296966	0.381617673892909	-0.47264923675307	0.636463448736615	0.855907499929016
Adgrg2	1.11134070088119	-4.19397677751072	3.83086383361307	-1.09478617869724	0.273610322957388	NA
Nkain3	648.61470747604	5.46778609937069	1.90011114699982	2.87761382169883	0.00400695328520817	0.0926268354319142
Cd2bp2	154.734769011344	0.113628737552754	0.581573328424551	0.195381617414554	0.845094206468204	0.949808529251
Sapcd2	18.8923484367264	-0.170484706250573	0.557658136566138	-0.305715446564374	0.759821311394452	0.914347921512756
Kcng2	59.1660994000322	6.84706994403774	2.26261015743543	3.02618191717066	0.00247663247570116	0.0875506297917812
Tecr	370.434034964683	-0.446740936652628	0.74995961971479	-0.595686654199495	0.551384575439815	0.805649539178615
Tfg	120.663456681513	-0.605713925717339	0.37594653398906	-1.61117039513647	0.107142588520973	0.322759047188694
Gm12530	4.76390424469495	1.40419202682093	1.38240328746909	1.01576149272021	0.309742977249152	NA
Trpm3	586.13989211133	3.49904495456852	1.39171554609949	2.51419549373805	0.0119304280355871	0.113411860569481
Trpc4	176.45025290846	5.66987649668748	2.04438166458947	2.77339432009925	0.00554748553623963	0.095158720309461
Mtarc2	210.638025369532	-0.0814278666884973	0.563452154554771	-0.144516026836103	0.885093001710063	0.962870774958558
Itih5	72.240760247263	4.82568101703409	1.83042319374846	2.63637449171071	0.00837971933009204	0.103481562943155
Adcy4	18.6617372343237	2.35541876726816	1.51444345512269	1.5553032101006	0.119873873203021	0.345238604730151
Mical1	50.673200809733	0.379404338300965	0.779827060342394	0.486523689155365	0.626595913732469	0.849803744847793
Zc3hav1l	51.5639977988465	-0.817254381690233	0.476863571197622	-1.71381172950103	0.0865633085047134	0.28548491185672
Gbp5	18.2631789836202	5.9826346902205	2.91349661309379	2.05342084948149	0.0400317789225432	0.189046097290414
Wnk2	167.989670324946	0.704407148755335	0.572615249769687	1.23015785737222	0.218637997607885	0.493551673190381
Sec22a	166.428469427146	-0.260880037345806	0.411846129608705	-0.633440546336245	0.526445994178433	0.790236870418678
Ahsa2	33.1026950770806	-0.204718036847825	0.851892599622642	-0.240309678636143	0.810090192360052	0.935731301031175
Tfeb	486.527977937884	0.104378831293548	0.811378415151843	0.128643835409418	0.897639478830066	0.966379969637503
Tgm1	129.786470076939	0.579155059091386	0.498251905747541	1.16237399678876	0.245083581011711	0.528160777209128
D7Ertd443e	85.6219813830219	6.77519124908239	3.00083304632957	2.25777014065124	0.0239599937130724	0.149800128197726
Tlcd2	4.68667951948552	-0.330356223818181	0.953453915099579	-0.346483682731198	0.72897924497465	NA
Cbwd1	137.748425424686	-0.529855823414489	0.307147899474194	-1.72508366269653	0.0845123963182555	0.281002227847782
Lrch2	4.00689218573505	-5.13728329765105	2.65462526814476	-1.93521976879296	0.0529633328442358	NA
Zdhhc6	89.970573655284	-0.425622083006382	0.328151298273742	-1.2970300140374	0.19462085992173	0.461953805823756
Cbx3	279.371757109743	-0.892546964100611	0.682821927076542	-1.30714455512873	0.191163621716162	0.456724735513249
Fndc4	3.89754873307848	2.69949131683772	1.82913232286758	1.47583161868008	0.139989100322652	NA
Slc25a28	87.4115413102617	-0.284964252253503	1.01890421710347	-0.279677174232919	0.77972519206935	0.922546411150633
Gbp4	3.84085399760669	0.172997184291984	1.15830786332912	0.149353371214082	0.881274803347864	NA
Cdkl3	116.613166989897	1.87856886482679	1.1322504266755	1.65914608691526	0.0970863583539545	0.304516666013559
Etfrf1	48.8944001657465	-0.98410594772366	0.850100447701213	-1.15763490112823	0.247013060243771	0.530099897863949
Gm10549	5.82321462614169	2.18053838291236	2.13206708638154	1.02273441433454	0.306433435161996	NA
Atn1	10.2016771964942	-0.207939719640707	0.571317324267571	-0.363965367070368	0.71588387130825	0.893536330453978
Zfp111	100.660724319032	-0.354498568490274	0.494568263494021	-0.716783899528481	0.47350744770055	0.75154100480411
Sema3b	24.3438352258176	0.994837876523239	0.336106856039742	2.95988569898618	0.00307753200346275	0.0916351333477775
Rbm43	15.0537414348108	0.457568883394902	0.556710396982061	0.821915462465571	0.411125012051606	0.699737395112913
S100a3	10.0127423005938	4.7819830975834	1.77090070974859	2.70031124345887	0.0069274634354852	0.099163019263465
Kif18b	207.984219525185	-0.0658009622058842	0.550151411411202	-0.119605186574178	0.904795910930267	0.968808267527916
Hsh2d	10.4451407281339	0.581305367063738	1.08076891267629	0.53786277551624	0.590671789104787	0.829716131518019
Sgsm2	82.4731072828522	0.505611496680062	0.326145473134075	1.55026372686218	0.12107822974633	0.347480296133782
Sem1	275.311143552527	-1.15216030666542	0.816783457550058	-1.41060680895929	0.158360582813779	0.407339186695768
Shd	3.10155039560704	0.70647864063274	1.29373463514198	0.546076932194991	0.585013055680784	NA
Gjb5	39.0597363418497	0.592164884105955	1.09165604732474	0.542446391935575	0.587511028052397	0.828364982006658
Rnps1	243.546279343475	-0.364610478584148	0.878949746752768	-0.414825170530149	0.678269892013298	0.876843218726367
Gpr83	7.68392752037989	1.25040808943198	0.669426564226541	1.86787940044881	0.0617788827930508	NA
Cyp2d9	9.27950177439836	7.1171648401957	3.67738910863572	1.93538530461252	0.052943031272672	NA
Rab23	142.651402214922	-0.209624620743532	0.52280488612942	-0.400961479712796	0.68844848451145	0.883263373185181
Ext2	285.577891841122	0.261245931476445	0.399097832688892	0.654591205660827	0.512730987749547	0.780069930867308
Scin	56.6863900448459	6.05203128794628	2.0311453805625	2.97961502207697	0.00288610852292947	0.0906411697707587
Clec11a	7.3602106385906	1.91360334010083	0.795005333848308	2.40703207717844	0.0160827571813131	NA
Map7d2	9.57185051224749	-6.79213485945928	1.93224697108579	-3.51514840550769	0.000439508306014673	0.0452542000606832
Tectb	8.73295602936983	2.98537579134571	3.25664668454521	0.916702387616426	0.359298614617779	NA
Spata3	7.43590236587908	6.76564513802745	2.45961048682117	2.75069779311742	0.00594684778913364	NA
Ola1	336.446016549915	-0.420020869311674	0.233375486413995	-1.79976430157956	0.0718978629765921	0.25588440863898
Lrrc46	11.7498165882586	1.46289965422044	1.32448035425338	1.10450838287072	0.269372669187774	0.556872604676469
Tmigd3	35.4208536992486	7.17114797057679	2.56424616489229	2.79659108737635	0.00516448509495204	0.0942613233100659
Dpep2	2.47076631176242	1.48238333959061	1.9375487742336	0.765081818483238	0.444222825676892	NA
Slc25a51	36.204831512631	0.144032359162997	0.302984518763391	0.475378609279623	0.634517138203493	0.8549175050427
6720489N17Rik	83.3337483662793	-0.170173826368162	0.45982973837235	-0.370080080010751	0.711322823936084	0.891497392152731
Zfp703	3.00686264332752	3.04128662364497	2.19454485786869	1.38583935194591	0.165795963191237	NA
Slc35g2	15.0841734233788	3.8359620511915	1.995006581395	1.92278165243406	0.0545074772499853	0.221114067971241
Clasp2	807.690619168249	-0.248881069666812	0.295283458846392	-0.842854762807018	0.399309676145418	0.690641085990786
Pak6	18.793328213026	2.34910259783816	1.13819144396028	2.06389057860474	0.0390280922285535	0.186358613317793
Smim19	59.5650106066119	-0.65640973277427	0.437863959686855	-1.49911797546368	0.133843029109941	0.368210139047617
Heph	0.690943230562112	-3.49702803097454	3.84207643920894	-0.910192206299403	0.36272115364292	NA
Cd209b	8.35836538939999	5.71337340266949	3.24685924212436	1.7596615611003	0.0784652069043799	NA
Sh3d19	203.477527653146	-0.134615002285693	0.742665839412215	-0.181259181642492	0.856164143602901	0.954432000081984
Dab2	167.23825958305	1.63257407229985	0.958687792987504	1.70292569097219	0.0885819755089544	0.289456969653904
Arhgap44	516.223217981999	-0.205113347635337	0.425274754891728	-0.482307838111758	0.629587280045624	0.85165698025561
Ppp1r32	8.82408662764524	3.50943774716336	1.62987521917306	2.15319412546436	0.0313034251768538	NA
Tead3	21.603223388471	0.213928325506438	0.771658015397613	0.277232039631192	0.781601939346694	0.923405678425749
Gps1	47.7716364100734	0.465895643262923	1.08810742016635	0.42817063336605	0.668526895030106	0.873925798336353
Cdh16	13.3417742478285	2.48408066645403	1.69545598900264	1.46514016439631	0.142882680531299	0.382631007384454
Shmt2	122.055840286786	0.131905932224823	1.18729509340727	0.111097850026721	0.91153875361912	0.971607489676302
Ncor1	1102.72148099422	-0.389677813902095	0.311065729177835	-1.25271856508281	0.210308147149275	0.482536150820286
Dhrs3	23.8636071673325	0.283252998760304	0.378596760564949	0.748165405159909	0.454360395002751	0.737187643706919
Rs1	0.300320647068156	-2.34188884049672	3.87734983394299	-0.603992144323791	0.545848865001423	NA
Rps7	477.905934550531	-0.331911343107563	0.858876633574994	-0.386448216347455	0.699164746757936	0.887252840552145
Klk5	14.7944480342166	4.79538879548624	2.42726589223304	1.97563390596428	0.0481962555929928	0.208153468737115
Gm4719	12.7845852591066	6.32767420025881	2.87529544562086	2.20070400413843	0.0277569851711725	0.16003662765855
D030068K23Rik	109.713401181647	2.03087178496868	1.49842430787411	1.35533825385547	0.175309812426429	0.433596258496263
4930547E08Rik	6.5446703693598	1.84524801651095	1.27643758325183	1.44562338239057	0.148282864659187	NA
Mpig6b	5.94724057256388	2.32417325004289	1.32679643014998	1.75171804598553	0.0798223022849571	NA
Lgi1	66.4705111253016	1.75379756954746	1.36075509298386	1.288841451772	0.197453211899665	0.465127241032186
Cep131	44.186969617064	0.300089890976309	0.506148682203373	0.5928888121766	0.553255565800654	0.806951577908726
Masp1	62.282598928769	2.81799976798122	1.79494617147703	1.56996338539909	0.116423629727814	0.339164063116934
Ascl1	2.88449803672889	5.40674000210794	3.69414957660387	1.46359531199018	0.14330455423106	NA
Mapkapk2	104.303778865385	0.266844946856873	0.214327348391769	1.24503451780268	0.213119062321432	0.485648580375218
Ppp2r5c	706.652675483733	-0.314951854895984	0.385091923922514	-0.817861490544675	0.413436281660239	0.701591689609839
Tbc1d21	2.14712990377385	2.54651694374456	2.35731143791346	1.08026326211634	0.280024964380676	NA
Commd4	31.3517794699717	0.262271212810552	0.875165553920436	0.299681827781805	0.764419861215618	0.916689841602343
Utp23	81.1791733350295	0.0538108674354991	0.441904281912252	0.121770414178028	0.903080845610866	0.968309986138476
Ppcs	17.3708344817283	0.297856583670977	0.845179554675859	0.352418112841372	0.724524720142658	0.897665225106484
Mrpl19	80.8876226163572	-0.456407454418027	0.794527173493148	-0.574439074766223	0.565670717456475	0.814256055883646
Hormad1	54.3204002393946	0.107220107505196	0.89036893426503	0.120422111979572	0.904148776032838	0.968568646492809
Tctn2	64.133370159378	0.999164565592899	0.615721407253342	1.62275430709816	0.104641937046628	0.318429656688777
Tppp3	3.57563476196189	5.62925639526767	1.98278171461429	2.83907015773681	0.00452452078379747	NA
Ooep	74.3753107086745	-0.202311519122363	0.983703727103179	-0.205663060480753	0.837054115142722	0.946042236115128
U2surp	665.370934787954	-0.770501092210231	0.552358553743703	-1.39492923027629	0.163037181559159	0.414534250796703
Foxi1	4.57228733942296	6.08386548096155	3.80614287961247	1.59843328886828	0.10994658105692	NA
Plekhj1	27.5525265670913	0.203813788798966	0.827280936489148	0.246365871385747	0.805399022836435	0.933559675597533
Cux1	1032.58791546872	-0.145808336285549	0.17706610953971	-0.823468345605959	0.410241710895092	0.699430026683079
Gm45927	3.77157125442405	-0.170911168302004	1.42522313172989	-0.11991888462725	0.904547404659531	NA
Mpv17	98.6067464572541	-0.10006456223208	0.342854761757686	-0.291857000086821	0.770395961701718	0.919414872409644
Ankrd23	14.7647934506304	-0.384989274785426	0.494266127130985	-0.77891090174464	0.436032201597437	0.721485178970379
Hsf3	0.390468276764941	-2.69313200350137	3.86362880365496	-0.697047294231188	0.485773196720801	NA
Radil	59.2563676577824	0.782256362637694	0.887148918865538	0.881764432106868	0.37790420955621	0.673041852400598
Gm10653	11.6619524683162	1.60339373012969	1.36319819584669	1.17620000893106	0.239514960938881	0.521048865921242
Nanog	455.582048678773	-0.448280452681992	0.74612342856667	-0.600812728187822	0.547964725545328	0.804140337221817
Nit1	17.8347284062045	-0.000760009138581673	1.41300864796115	-0.000537865879078873	0.999570845139993	0.999776587348427
Rnf25	34.8555025884096	0.0470914006158248	0.565777310364352	0.083233102058297	0.933666192411868	0.978958063775657
Tmem33	180.319362972159	-0.535359576944747	0.288744826483456	-1.85409236059653	0.0637259474656915	0.239413285269948
Slc6a18	4.57228733942296	6.08386548096155	3.80614287961247	1.59843328886828	0.10994658105692	NA
Cd300lg	3.08170459990031	3.54032047738119	2.14180881900142	1.65295821269043	0.0983393683740574	NA
Osgin1	4.84373208169982	2.44683825260469	1.36019456862773	1.79888841570163	0.0720363334137265	NA
Olfr282	3.75604598527022	5.79708020571157	4.00824076441771	1.44629041677683	0.148095762534698	NA
Nfix	54.3668126831646	1.42134362872399	0.930801145312016	1.5270110440695	0.126758265140774	0.356450502150024
Stk35	248.073958852986	-0.441206658213285	0.720511012665289	-0.612352414408197	0.540304618160379	0.799587595741962
Pex26	42.3358635696643	-0.595542895059759	0.384630128738305	-1.54835217150905	0.121537529847008	0.348324277691104
Stard7	145.373800282114	-0.52402752865051	0.440853778030348	-1.18866516465338	0.234571453814633	0.514074787927036
Stat5b	73.8947822540652	0.670419653926453	1.07963770527033	0.620967247303194	0.534621173346167	0.795598099172827
Ubac1	136.262923473177	-0.167507753527717	0.379334350409707	-0.441583403524615	0.6587906958993	0.867736920626767
Stat5a	31.7455482415051	1.03777661543675	0.976332402966586	1.06293370196817	0.287812018077813	0.578335589488795
Eva1c	60.3855542215802	5.53036067518523	1.93578707131959	2.85690547122793	0.00427793220534785	0.0926268354319142
Dab1	1357.53656576143	0.888330488332334	1.01462593360945	0.87552511611069	0.38128825042385	0.676325719238218
Gpx6	7.41835979950114	2.43078698180605	1.68452151066392	1.44301332242888	0.149016718350391	NA
Clba1	15.6223448291232	0.205108178999775	0.546264746864645	0.375473944048228	0.707308020971502	0.889718380605751
Mical3	461.381785906937	-0.578404946760416	0.155104135647367	-3.72913942201666	0.000192134828318975	0.0247290774724336
Gm10516	1.16682158328978	0.624436942875272	1.89196438388496	0.330046880477238	0.741364539440678	NA
Cilk1	237.916552813764	0.000165633832373415	0.271518871191231	0.000610026962939009	0.999513268934786	0.999776587348427
Slc38a10	283.814772981968	0.078527344737432	0.361231973701401	0.21738758043147	0.827906309166765	0.942510914286426
Zfp451	316.037445447506	-0.38211263950495	0.280492077025889	-1.36229387851722	0.173105158738821	0.430456365751265
Bloc1s4	13.703373786766	0.648412631982021	0.915474563794442	0.70828033636947	0.478771185724889	0.755688106868865
Abhd17c	305.2195984576	-0.184062694835334	0.40130179571613	-0.458664019947559	0.646475455474195	0.860859830607063
Acad10	40.0600309214631	0.0303729158826936	0.632440953056211	0.048024903725667	0.961696395199529	0.987662708893356
Snx10	377.334706418776	-0.594586957341563	0.393021373092113	-1.51286163565005	0.130314808666904	0.362206901870402
Sh2d4a	74.7960824870348	1.11648794629441	1.09117267469072	1.02320006007378	0.306213264541742	0.600441822906253
Metrn	3.91927231093548	0.752715759817585	2.02901999378791	0.370975033327477	0.710656127489155	NA
Rab43	40.3602030891434	-0.392648885044499	0.354234499860047	-1.10844337634993	0.267670380588235	0.555429990574337
Abcb8	90.4534192484922	-0.0433771600526937	0.576409573349274	-0.0752540590203026	0.940012573372622	0.980849664165047
D14Ertd670e	1.69197270691384	-0.136526806720735	1.56170130412294	-0.0874218433193979	0.930336207388136	NA
Optn	357.780115830175	-0.289464359462437	0.591358877772413	-0.489490173129419	0.624494709992572	0.848612543932748
Sidt2	60.7655643644503	-0.0474912554043235	0.578456863512757	-0.0820999082212051	0.934567266108134	0.978958063775657
Pum1	2106.15603850305	-0.662723626614358	0.750964267242789	-0.882496885035007	0.37750816351511	0.672767353814148
Oxr1	1030.41876832784	0.282636235883158	0.568138355018062	0.497477829804631	0.618852133190212	0.845072602706981
Gm11545	10.3562949222677	0.986404520406068	1.11441324972958	0.885133518149958	0.376084623558443	0.671804669744862
Cyp3a59	30.4176948878799	8.83630106339691	3.26540596935719	2.7060344552308	0.00680919807066721	0.0986814048650669
Zfat	346.91166676892	0.359249272889384	0.403668999479447	0.889960025051849	0.37348735119661	0.670653252556116
4933402J10Rik	33.9574542103787	6.8653941738251	3.01585655902431	2.27643259533742	0.0228201306332534	0.146340643250018
Mecp2	28.9393705630182	-7.97277223914381	1.29126754900031	-6.17437667764225	6.64250050847857e-10	4.50784239052659e-07
Efcab12	118.692984712934	-0.651620415832213	0.482231946024563	-1.35125932905122	0.176612375397208	0.435622462362518
Klrb1	17.4798808767695	6.01930306988532	2.51326094660512	2.39501715013561	0.016619587887299	0.129676076055626
Gnb1l	385.818675867675	-0.383326080709921	0.319823741148934	-1.19855417653755	0.230701345151225	0.508729956551853
Ap1b1	244.06692498542	0.350368540347533	0.314482388563351	1.11411180113494	0.265231226520326	0.552589492019327
Tbc1d4	383.354932292197	0.418769117328778	0.603585039960628	0.69380300969039	0.48780575491783	0.762322582539986
B4galnt1	3.25998031552711	3.5755397648071	2.13298934118366	1.67630456269553	0.0936785516631876	NA
Oxtr	12.8604515640122	3.17118278704006	1.66285530987791	1.90707078854196	0.0565114213749523	0.225291193892667
Prickle2	442.77889136125	1.18887568654301	0.703684564743325	1.6895008731315	0.0911234846786676	0.294156459730272
Gm2381	671.576191575726	-0.679998639114916	0.504346342748545	-1.34827712918293	0.177569265293307	0.437260288772731
Gpr161	35.8307977958982	1.40570516169358	0.936625317942312	1.50081909464267	0.133402358513718	0.367607458953455
Carmil1	506.906351775538	0.486537539223365	0.614300367726614	0.792018961381921	0.42834962023029	0.714394529718302
Myo1b	411.567025784744	-0.121904316092977	0.331546653155102	-0.367683748072548	0.713109060121764	0.892277923372026
Rngtt	912.776000661322	-0.473665370635464	0.272368120582935	-1.73906318265773	0.0820236498402548	0.276000246138157
Larp4b	821.013549417605	-0.498377577060102	0.562604825479846	-0.885839499572432	0.375704021490755	0.671713112765825
Sh2b3	54.2572510419092	-0.401364920785034	0.349855793720491	-1.14722959570506	0.251286742867905	0.534965217598434
Gm7827	6.41028840122745	3.8430173246698	3.27117983799959	1.17481077623048	0.24007042786802	NA
Ap4s1	88.870823745218	0.831979535878508	0.674519051476096	1.23344112231942	0.217411230641599	0.491736051125447
Ntng2	42.2247573018999	3.8816573293938	1.50405610978344	2.58079290004193	0.00985736966225125	0.107156790460873
Stk26	1.41155847679667	-4.54242381653315	3.8269671774454	-1.18695133924962	0.235246815045878	NA
LOC666331	7.83636050876783	3.37188687330145	1.97332092960045	1.70873719663237	0.0874996407033802	NA
Ubap2l	473.164883345464	-0.450176456108333	0.417130943564589	-1.07922095700059	0.280489239422963	0.569445790669681
Tsen34	107.549483686395	-0.18107370255349	0.75236329618474	-0.24067322724503	0.809808390673233	0.935615482401269
Sct	3.94627967521125	5.86775395481899	3.79744189057884	1.54518597621636	0.122301285466306	NA
Nup98	877.097133867934	-0.620608723306292	0.469051352263187	-1.32311466604208	0.185797248180453	0.449514327553746
Nbr1	234.465954546352	-0.326804648960394	0.502458984358351	-0.650410598942179	0.515427032790321	0.781330652813432
Fen1	58.6513236751344	0.446996552702067	0.569526174927856	0.784856908040601	0.432537469785775	0.718649501880884
Xpo6	660.325806297775	-0.404720483865552	0.311707024885606	-1.29840026548673	0.194149827960227	0.461275768848853
Mybl2	1278.52964609914	0.0159469075252658	0.95169127259845	0.0167563872701334	0.986630962923859	0.995902932624787
Vamp2	45.9403681875683	-0.596140303848549	0.513038428754102	-1.16197982536368	0.245243659935454	0.528208086209737
Vamp1	14.9730357038985	1.05749074376153	1.16699194307699	0.906167990306136	0.364846942778309	0.662371384201237
Ahi1	103.740160325506	1.1374943925885	1.09613596078465	1.03773111482836	0.299395254854602	0.592520036450055
Arpc4	111.11415337583	-0.108258801911626	0.733389618959248	-0.147614309110697	0.882647161783414	0.962654533366394
Ackr2	5.80308982879982	3.39169606723814	2.27706895519303	1.48950081617121	0.13635553858072	NA
Agxt	5.3885286935757	6.32416260114582	3.73233014220125	1.69442743814082	0.0901840893032498	NA
Vps8	637.023951058699	0.158958804540558	0.499282773169687	0.318374302264448	0.75020102875794	0.910196799141333
Mapk10	264.274712914403	4.30355100149916	1.70167361007888	2.52901083733658	0.0114384495224999	0.112889394478592
Pccb	134.991751626988	0.463133036445356	0.537025257137914	0.862404570901621	0.388464926108671	0.681765763113019
Bpgm	48.0531560184534	-0.653934530379228	0.256998385271591	-2.54450832322609	0.0109431703732422	0.111231544931516
2310057M21Rik	90.679206293932	-0.447768227740267	0.19396073404856	-2.30855090303053	0.0209685150715729	0.14198741985629
Ubr7	236.168619597624	-0.306065397019482	0.444395487908149	-0.68872300765291	0.490997594668773	0.764320100970157
Lbh	20.5141763118076	2.57157697078244	1.46376719063716	1.75682102128759	0.0789483208409906	0.269910334361344
Hspa13	38.8618355574761	-0.403603070569065	0.310236067839623	-1.30095470001157	0.193273960995827	0.460073379730181
Tspyl4	19.5830241264814	0.065524105220573	0.531158711744047	0.123360690075902	0.901821484033236	0.967881155676531
Atp12a	18.673863289683	5.78019205366767	2.15260311904631	2.68521029377145	0.00724841835501125	0.100994906452
Cutc	24.9101444625696	0.889321929733044	1.00423524243266	0.885571320499319	0.375848571647187	0.671713112765825
Sprtn	84.2365434197562	-0.448811411061791	0.505994942385194	-0.886987938942933	0.37508539404592	0.671323218397312
Prkd2	21.9937303165429	0.880823817924252	0.785503828132267	1.12134885455445	0.262139397641944	0.548988807237232
Proz	24.364912036699	1.33824085327889	1.1156659699971	1.199499571796	0.2303337511601	0.508151909809884
Ube2d2a	324.473743530361	-0.638974975006717	0.503519504942659	-1.26901732452149	0.204434885157145	0.474830870472337
Tdo2	20.183306556566	8.2382146994914	2.79206602825614	2.95058018546817	0.00317177702780711	0.0922901457566438
Sult1b1	44.8570436036198	8.15818034560527	3.43188471063732	2.37717203037693	0.0174459495875634	0.13194935528993
Polr3k	20.2988549051902	-0.481319987320954	0.549383308286584	-0.876109594268698	0.380970457484764	0.675922629857104
Tsc22d4	79.2620301815629	0.295030813815991	0.648091221052208	0.455230381514803	0.648943505444397	0.861768422781554
Asb3	379.285931525882	0.448135902187673	0.869418567256856	0.515443215805257	0.606243340227581	0.837991744289104
Wdr72	92.158646024189	6.13253875315935	2.18191566421752	2.81062135156291	0.00494459386830444	0.0938070879055796
Eefsec	543.150003271765	-0.869994021053061	0.226387651961258	-3.84293937198459	0.000121569508260082	0.0168058588733614
Ccdc57	280.909383000784	-0.0551774837946835	0.171377485577782	-0.32196460117651	0.747479511914618	0.908932164268223
Arhgap4	2.28264266002334	-5.23158161637425	3.82153027645656	-1.36897557729809	0.171006909261136	NA
Mtf2	984.457055097987	-0.948842818250751	0.581264309180715	-1.63237756604759	0.102599972113941	0.313961382181008
Cxxc5	204.432556920979	-0.232427547692194	0.790320228622238	-0.29409287434966	0.768686935696489	0.918585646068645
Nmnat3	43.9438474198132	1.71610432234315	1.21807910551652	1.40886114421563	0.158876230902583	0.407866598106134
St3gal6	65.4060813579945	1.18935677941151	1.1193193238197	1.06257147009024	0.28797633083571	0.578510040282178
Rock1	650.041420076543	-0.168461531946129	0.418894358437461	-0.40215755727653	0.687568075699229	0.88275699702349
Atpif1	206.1475371289	-0.33303663471852	1.14339484811883	-0.291270015136459	0.770844818174094	0.919740520685625
Hyal1	20.3199377448423	0.177528827243089	0.673618516546578	0.263545052403282	0.792130503652674	0.928516010012909
Kitl	152.601365343484	2.49978636584165	1.26090876641143	1.9825275487267	0.0474202272164407	0.206650318838721
Krba1	95.8045835269655	-0.917040564592323	0.680466562996316	-1.34766440330925	0.177766346077082	0.437529104340723
Pik3cd	61.7514514557138	0.496072796421947	0.603056551461333	0.822597474846859	0.410736935117784	0.699490431644163
Nfe2l1	146.94243246994	0.0206054005639695	0.594848453548103	0.0346397480586259	0.972367006138561	0.992029952873278
Lpp	1229.8212415906	0.159724431818231	0.568034501968392	0.281187905426067	0.778566280662035	0.922546411150633
Gucy2d	37.0097399912031	7.02899515422451	2.83398829473313	2.48024847783869	0.0131290855227315	0.117165120654143
Wac	801.781123633044	-1.00650917629687	0.560577400458226	-1.79548653847646	0.0725762156268849	0.257247851719992
Setdb1	271.666580983221	-0.267575519904572	0.482590906314139	-0.554456199658258	0.579266673581387	0.823034967317293
Chn2	188.315988948011	1.51141560004672	1.29098637369933	1.17074481252327	0.241701366696986	0.523972906169013
Rnpep	45.7055314610865	0.360005566360341	0.471536067742024	0.763474081811487	0.445180713699975	0.728903419079206
Pcdh15	699.8001835396	5.53552007004789	1.92958043159205	2.86876876414043	0.00412072936550197	0.0926268354319142
Kcnt1	16.7325294067087	3.06855469950728	1.34353887077955	2.28393444078536	0.0223753841652098	0.145661963683677
2810459M11Rik	4.89254562259146	4.21329532803752	2.15593106262452	1.95428109974373	0.0506679827854419	NA
Gm10548	11.314210695033	4.76524144219314	2.16078246845048	2.20533140738149	0.0274308474615172	0.159045651495321
Yars2	95.8445795714567	-0.456837599478433	0.793104267392206	-0.576012030524755	0.564607049939211	0.813579534820979
Nudt12os	11.8154936315672	0.880072738684924	1.52062683341573	0.578756549171269	0.562753453390536	0.812956851390489
Fam49b	831.184497203479	-0.484275074218636	0.406516078058481	-1.19128147779918	0.23354310271649	0.51278248658067
Cacna1g	30.2847077299323	4.56917096486121	1.75838726800559	2.59850093776196	0.0093631789289112	0.105275612081902
Bcar1	81.5715759798871	0.0774642452012658	0.334009200191215	0.231922489431185	0.816598216666573	0.938556915991879
Crhr2	14.0540237513664	3.37888916504908	2.23023961029405	1.5150341467586	0.1297637568958	0.361203276418809
Elavl4	239.772348126036	0.0813755030965121	0.703659832416456	0.115646082592292	0.90793303927254	0.970394464624455
Gm19466	32.0386626711159	2.25484508274914	1.33726353558787	1.68616358910729	0.0917642948534426	0.295116191996289
Gm4262	13.2646286875811	1.04310605921358	0.610439962173137	1.70877747829643	0.0874921760484299	0.287302745799075
4930556M19Rik	132.016929060263	0.981883599977996	0.807390061192802	1.21612049388793	0.223939024704631	0.49953826966086
1700026F02Rik	12.4947852228287	4.90804523017439	2.20754654538037	2.22330316905218	0.0261953639788795	0.155523769084228
Kdm6a	64.5790008884245	-6.83635564963861	1.0180363831579	-6.71523706101011	1.87760714309443e-11	2.54842496785453e-08
Mettl1	30.7082618453158	-0.103004061252188	0.489846752158194	-0.210278134535682	0.833450599890564	0.944274271517527
Aanat	5.54987862487662	2.40666567434764	1.61247127999346	1.49253242783797	0.135559622708166	NA
Dnajc2	260.783317035433	-0.404594168887423	0.511646945809585	-0.790768267456827	0.42907923049883	0.714684535936291
Mid1	11.734879269207	-7.10677968180419	1.65004230078647	-4.30702878248445	1.6546208690151e-05	0.00287249878772039
Bcl11a	56.1358171877358	1.87973353972942	1.13285081792068	1.65929486035913	0.0970563904483202	0.30448663782169
Tpx2	428.542799412969	-0.535396047377375	0.404294065513793	-1.32427382206803	0.185412121269404	0.448873515575191
1700001G11Rik	3.95551132840418	4.57409839477397	2.54791628330121	1.79523103830065	0.0726168971967746	NA
Mad2l1bp	19.9212853484509	-0.0518052048989313	0.435937182725879	-0.118836398801767	0.90540497092546	0.968871575108738
Tars2	48.2998066212251	-0.499107706173735	0.846926722075388	-0.589316281048112	0.555649125173028	0.808683409445182
Mrps34	16.9880518693851	1.30126821202381	0.904338038620872	1.43891792278059	0.150173778857701	0.394041215877939
Pycard	30.5843158822819	-0.383047047672118	0.931268403730845	-0.411317560155113	0.68083969502428	0.878256147115301
Ints12	40.0933612167837	0.367761842225774	0.58418053275292	0.629534572973042	0.528999141927059	0.791140658015726
Mybphl	20.5844663029696	-0.252097664049492	0.478579488710239	-0.526762366537876	0.598358619943099	0.833298510132731
Trnau1ap	82.6946407029081	-0.406429210320329	0.853190645955077	-0.47636388449309	0.633815159616333	0.854588669111519
Krt20	10.9966272974094	5.16476298670261	3.34068681734982	1.54601830973184	0.122100145922352	0.349292044188679
Rreb1	610.952939461524	-0.144483027585826	0.270017048217605	-0.535088538074043	0.592588635374389	0.830622385699851
Gnpda1	136.403000820494	-0.287379666943268	0.542459851806504	-0.529771311160143	0.596270498475798	0.832279751331964
Ksr1	191.5955231247	0.734132858612302	0.719430321958963	1.02043635944243	0.307521557267705	0.601979395569272
Thbs3	12.7591309025068	1.40735161053	0.893685587148705	1.57477263902189	0.115308934105195	0.336900662659602
Sart1	60.9545111435533	0.696286262180602	0.55970842798699	1.24401604007433	0.213493659573538	0.485964878683924
Cuta	49.4633159476011	0.947285748513234	1.18923642420445	0.796549558383169	0.425712682460873	0.712384033752616
Syt17	37.8694720492029	3.58609595705279	1.73272301627135	2.06963024290501	0.0384869837121493	0.185657727567815
Amdhd2	89.7071134128811	-0.204156782366765	0.655863598671461	-0.311279331221174	0.755588278619006	0.912546877013729
Gprasp1	20.0471500183013	-4.97716191295883	1.80976093055162	-2.75017646194946	0.00595631791316439	0.0974110968481264
Zfp7	99.8114443286298	-0.482037558114694	0.532781868914157	-0.90475593528946	0.365594700729019	0.662659813267482
Fam178b	238.411117325132	0.116927354707172	0.535008491646366	0.218552334276704	0.826998786816353	0.942401442467964
Syce2	75.0825035505908	-0.276474585193246	0.4235182041257	-0.652804489866009	0.51388232871069	0.780574134464402
Vezt	191.564083385008	-0.159688790624957	0.453616771691215	-0.352034582031857	0.724812327698448	0.897665225106484
Stil	233.129862988405	-0.577646467605294	0.221213279936958	-2.61126487419704	0.0090207995388089	0.105073103688817
Tbl2	84.0164317281842	-0.541712140843986	0.5447403375856	-0.994441027159774	0.320008202618474	0.615413357154822
Rrm2	350.023224556348	0.240623661282781	0.921837867523411	0.261026010928837	0.79407244858435	0.92915526253879
St6galnac2	131.080373698229	-0.299091066894277	0.821011716089729	-0.364295735411392	0.715637184060433	0.893452015290176
St3gal1	203.52738764437	0.371425908993196	0.603754107832334	0.615194007253602	0.538426604947269	0.79830752417316
Zfp317	162.617845637072	-0.610154782318699	0.555969728340584	-1.09746043932975	0.272440165292326	0.560314599208164
Pdia6	248.271770357534	-0.255968434922947	0.722622283701145	-0.354221618536203	0.723172803333535	0.89698180225718
Mrpl1	283.411073507872	-0.517430205365016	0.259888754663216	-1.99096804336741	0.0464844006324864	0.20458911770496
Dcaf7	176.87261042491	-0.293062232036573	0.325674711462465	-0.899861799894	0.368193801286787	0.665369510185372
Pdilt	35.6712138871443	9.06712526769248	3.36216360288483	2.69681262979369	0.00700066491713013	0.10011487280915
Fendrr	14.827567412001	5.91238921260296	2.72479037457158	2.16985103433234	0.0300181327726953	0.165809498812312
Ccdc163	30.5583382463541	-0.577062012795478	0.359521179729287	-1.6050848888235	0.108475124353652	0.325214636642829
2410004B18Rik	40.1472221103493	-0.329930884418514	1.59870439487866	-0.206373914699568	0.836498845304531	0.945845854784764
Disp3	38.3233605186834	4.98898065335218	1.88624438603076	2.64492803281474	0.00817082929789598	0.103083008982764
Ccdc34	23.1825115636109	-0.44849866230639	0.606964888173536	-0.738920275365518	0.459955409771644	0.741426657801816
Rabggtb	654.082329085552	-0.122474354309921	0.82993512827642	-0.147570996981741	0.882681345505278	0.962654533366394
Pex11b	0.974503972376038	-1.10191523577514	2.3703331317218	-0.464877793348277	0.642018974029746	NA
Dand5	41.1058699665619	-0.0603711448402616	0.300766537352591	-0.200724273955676	0.840914178117793	0.94796501655834
Mir22hg	11.4370493118684	-0.405184779837238	0.973408286701385	-0.416253678310361	0.677224384465184	0.876705487648774
AU019990	45.346702656423	7.35415905752093	2.70833004323186	2.71538510452189	0.00661987421308472	0.0985699931059611
Mrps12	32.1013261171898	0.53128804831673	1.1672472710173	0.455163238765762	0.648991805248985	0.861768422781554
Exoc1	235.796483796944	-0.504669476329542	0.296090592245118	-1.7044427940208	0.0882983948094504	0.288783140088739
Gm10649	134.527356062053	6.68820010568163	2.05007251210867	3.2624212393357	0.00110464863775341	0.0756532300993506
Nkx6-2	8.06367874863915	1.53219189509854	0.9454237832467	1.620640312048	0.105094801424419	NA
Lrrc75a	259.046236667821	0.036571287774772	0.717497390579308	0.0509706212941684	0.959348930918106	0.986516764738902
Slc23a2	659.753752656846	-0.274070868045234	0.244701252330837	-1.12002233513169	0.262704244349602	0.549736547712365
Atg13	193.914788849544	-0.0509705138606757	0.379198120833177	-0.134416578195807	0.893073173091435	0.965041071378164
Setd2	492.769160678703	-0.385465768434624	0.350116694660039	-1.10096369100282	0.270912460064515	0.558817771312961
Nhsl1	321.440214269914	0.0418033029407117	0.393935257449377	0.106117190960202	0.915489371744567	0.972621954041584
Ctsj	4.57228733942296	6.08386548096155	3.80614287961247	1.59843328886828	0.10994658105692	NA
Cops7a	123.120188756747	-0.245877331212539	0.779221579530994	-0.31554225097376	0.752349976626642	0.911218070174071
Cops6	25.5905404866708	0.596848119531661	0.915272275549101	0.652098982429674	0.514337320472648	0.780633158147667
Rpl21	1369.68029948633	-0.149995216330962	1.02138738801156	-0.146854384625771	0.883246957253414	0.962665933677452
Derl3	10.3595404760479	0.137361976565871	0.66970979149954	0.205106716833727	0.83748874872315	0.946246936464101
Kctd18	83.7758647576213	-0.732545008846047	0.496140161359838	-1.47648802878256	0.139812926611096	0.37815344099704
D330050G23Rik	18.5324599632384	2.83688808409461	1.73215001469281	1.63778429121667	0.10146669963722	0.312156980338696
Inppl1	41.7067298058125	0.256419656941864	0.715758164035566	0.35824901457795	0.720156969720475	0.895100196297594
Trp63	171.135827492015	6.116020219351	2.31444757335804	2.64253996925808	0.00822867524691491	0.103083008982764
Mocs2	35.7231185172131	-0.405798068980846	0.35843283281338	-1.13214536122623	0.257573326816543	0.543466615230495
Rnf34	79.7494922615565	-0.109898449407809	0.305406115586041	-0.359843643592157	0.718964063492625	0.894556523297048
Ttc39a	27.1210771687837	0.247578165989767	0.789623527661419	0.313539499922203	0.753870815809917	0.911875861315319
Tmc7	172.382633408791	-0.335936202792765	0.257455403716324	-1.30483259602861	0.191949857136151	0.457724224092434
Nkd2	53.667905529798	1.23305720826247	0.896864420585955	1.37485352296267	0.169176860750675	0.424648710660319
Matn2	225.036109758489	1.10098950360232	0.758979400829019	1.45061842574348	0.146886141625389	0.388693742372749
Tmub1	3.51083254839278	2.33593707867248	1.39222521165867	1.67784425904016	0.0933775065793399	NA
Folh1	65.4308351617613	5.13296893227217	1.91806284260906	2.67612135444426	0.00744796715220876	0.10127336027548
Stk32b	195.330022293217	6.55406361905632	2.05065426710736	3.19608415917981	0.00139306472051276	0.0814755940762917
Sdf2l1	4.39706069930382	0.397769148829637	1.22825818457686	0.323848156539393	0.746052995509977	NA
Ulk2	93.7344822781072	1.20599082183032	1.35816217227547	0.887957893724716	0.374563401136602	0.671323218397312
Rhbg	7.14392034538953	4.06847258574401	2.22881628840741	1.82539611133726	0.0679412757051211	NA
Gm14204	8.2582278935794	4.39533342470402	3.86709506214159	1.13659823564562	0.255706277983047	NA
Gm19277	6.53141117003577	6.59616126038161	3.14995571065712	2.09404889029553	0.0362556252772795	NA
Ralgps2	344.435331316425	-0.0306773563930653	0.571295063576167	-0.0536979196022324	0.957175840329241	0.985525836846337
Vmn2r95	21.4403382892262	3.80999065033394	2.57961928074635	1.47695851041693	0.13968675918862	0.378017639058564
Tiam1	712.50665139135	-0.0423144858788458	0.434472210228803	-0.0973928478798724	0.922414424293828	0.974937096975808
Ypel1	54.6623356950129	-0.173595757844576	0.352908521138055	-0.491900159522264	0.622789925523132	0.847512327878202
Klhl22	69.863201965479	-0.692791056179409	1.12421954965189	-0.616241779814209	0.537734957625034	0.797970670643252
Ndrg2	16.1821562212663	0.450530832565975	0.877102652919163	0.513658043407489	0.607491090772967	0.838620480206121
Man2c1	97.8357679097331	-0.0987508003083112	0.563433954837039	-0.175265972986794	0.860870647511682	0.956060885148113
Setd6	39.0373436593607	-0.151571446365014	0.856757193123298	-0.176912954547207	0.859576762870001	0.955741238374759
Sis	61.6479415041688	7.71665647364597	3.08707193020033	2.49966850404591	0.0124309565895047	0.114990199430796
Porcn	2.79339350234456	-5.52332633962563	3.54048747685601	-1.56004685109927	0.118748809995858	NA
Gm12250	6.89156893555829	0.982677525605351	1.1173922055767	0.879438321388842	0.379163661747383	NA
Satb2	301.976476948625	0.0509445426763642	0.570162087180007	0.0893509825045249	0.928802977880904	0.977377252591056
Mark3	477.850658922075	-0.520438552464798	0.419464820752306	-1.24072038158384	0.214709062320719	0.487455002968285
Itgb3	52.282385989769	2.89547846351206	1.19626736757436	2.42042752481257	0.0155022691675893	0.125787434060928
Zkscan3	192.904927541654	-0.780169368025705	0.62286584319504	-1.25254800299172	0.210370248204236	0.482536150820286
Ripk4	31.2120880788731	0.216972996626842	0.523036368798501	0.414833479219168	0.678263809190891	0.876843218726367
Pde1a	237.80150146411	5.46571028941896	1.94467902787875	2.8105976415969	0.0049449582115925	0.0938070879055796
Enpp4	16.6886586670092	-0.607308576223958	0.728807481753433	-0.833290809203604	0.404680738466426	0.69574889743249
Gimap8	7.65608552176807	5.55629422338862	2.40812202204264	2.30731423596035	0.0210373084669985	NA
Fbf1	77.528673858632	0.291534704507623	0.353877785841163	0.823828779799356	0.410036852381006	0.699430026683079
Atraid	24.3054525288265	-0.175641350373255	0.633767374288924	-0.277138517220647	0.781673747203783	0.923405678425749
Dock9	590.702814960601	0.302142247156315	0.322869730167403	0.935802334271657	0.349374969432442	0.646525569363704
Wdr76	393.653007280976	-0.524494616781005	0.599259185079019	-0.875238344009436	0.381444233870114	0.676415234589665
Crtac1	213.740293694904	1.32186322818199	0.925625367723684	1.42807584393754	0.153270029501425	0.399246388152633
Paqr7	17.548569443395	1.49513285255479	0.935109664817666	1.59888503862947	0.10984614899476	0.327246463413616
Phf23	42.5655457897369	0.493726294638742	1.23222825140442	0.400677629388892	0.688657483112335	0.883303799215392
Ms4a8a	21.1588999932719	6.1191197537814	3.36362950959834	1.81920147160087	0.0688806984202529	0.249912230234356
Tpm1	126.782569996921	-0.114265304432413	0.290883735242867	-0.392821222324477	0.694451528960587	0.886182956920393
Gramd4	49.6677979153329	0.155481610545193	0.657129290158357	0.236607335685379	0.812961428730357	0.936825727920981
Polk	236.526937058917	-0.211795670204143	0.456103705938478	-0.464358582152612	0.642390858907066	0.858860528654294
Syne1	911.024369849379	0.951475589207015	0.830028109284739	1.14631730969561	0.251663883267237	0.535310126396901
Dbi	143.375324337908	0.205407394371539	0.643057255970833	0.319423181162045	0.74940563478241	0.90987123180211
Daxx	27.4587406861913	0.660957576851538	0.6933987116616	0.953214313403723	0.340481495671144	0.637670429824933
Cyp1a1	12.6983332128257	2.60424144231583	1.48703852699065	1.75129386027818	0.0798953047683236	0.27184067916843
Cyp11b2	4.80660465082985	6.14384522083379	3.10296429500768	1.97999223862116	0.0477044008070154	NA
Cyp46a1	13.4387308010535	4.39399626696446	1.74422778216598	2.51916424671782	0.0117633769733584	0.113376422912986
Oog3	3.17420454128323	5.54583555971036	3.77391965012672	1.4695160665448	0.14169286726942	NA
Eif4ebp3	16.3590285342948	-0.174847958456651	0.91063983640702	-0.19200561129252	0.847737810030921	0.95091852019246
Mprip	276.613874938122	0.249751359301426	0.249169653903874	1.0023345756132	0.316182028755895	0.611714097359792
Grin3a	230.863274673909	2.85210439900638	1.45474170383416	1.96055725321498	0.0499306930481879	0.211840081616779
Epc1	423.993534178185	-0.142942189459296	0.421949549985671	-0.338766066853608	0.734785966015105	0.903207185296025
Dnm1l	399.271365426847	-0.914774370579019	0.541887769497777	-1.68812514707028	0.0913872081289074	0.29456196402517
Exoc3l4	7.16500495310881	5.45328915148776	2.25796303819465	2.41513658959091	0.0157293099276397	NA
Ccdc121	3.75604598527022	5.79708020571157	4.00824076441771	1.44629041677683	0.148095762534698	NA
Klk1	3.36653274426293	0.0812935651241053	1.43978937635938	0.0564621231819773	0.954973668688762	NA
Rfc1	668.454896192832	-0.215768471987187	0.302396122895642	-0.713529227561059	0.47551833379725	0.753101593676985
Rbp4	3.5405377656474	4.43729123622679	3.03612241951757	1.46149944669618	0.143878427285684	NA
Rbp1	11.0742639620193	1.79516525790147	1.26794315442286	1.41580894351576	0.156831450355284	0.405242913431012
Zfp850	174.875614978334	-0.31080800622325	0.19423839351816	-1.60013682461903	0.109568233319547	0.326843900791377
Tnip1	341.043483907699	0.00647773292850606	0.702134902805797	0.00922576687559674	0.992639007470079	0.997638157256058
Smarcd1	87.5949414436027	0.13214307164642	0.988010956438574	0.133746565040887	0.893602982344275	0.965166210402953
Kis2	1.5117474081936	-3.88846328018861	2.77149139942479	-1.40302195453164	0.160610292236749	NA
Lpcat1	368.696115630464	-0.301943906684109	0.808550732920974	-0.373438418135254	0.708822170634057	0.890875916118062
Dnm1	1.59611877156881	-0.639246457567862	1.97260994042569	-0.324061257356288	0.745891657647305	NA
Secisbp2l	135.105607801672	-0.0685698379733378	0.192848450021568	-0.35556333465822	0.722167606145289	0.896288077315928
Rragd	124.032780096694	0.0273438587199384	0.285508715613301	0.0957724133261608	0.923701327597932	0.975377383198043
Lrp8	129.361157450256	-0.134030358299922	0.199897910757836	-0.670494042643054	0.502542902844848	0.772263338115843
Hsf4	3.299059171953	2.50425427847878	2.13702579025923	1.17184092484677	0.241260928505511	NA
Ampd3	31.9353751655103	-0.0842351477210205	0.775886201856672	-0.108566369036398	0.913546436658716	0.972261602315069
Mgst2	39.054299726372	1.63268060028144	0.987305031032007	1.6536739396282	0.0981937804223752	0.306130786121181
Sh3bp1	47.6766479962396	-0.0565298082746252	0.583060286024341	-0.0969536249160095	0.922763222829887	0.97493842734769
Usf1	100.08756925137	0.0303436798878268	0.655199220436508	0.0463121428435326	0.963061461105298	0.988213581738976
Adamts10	15.612847639236	1.80485518894706	1.19632704832498	1.50866369817025	0.131384746984349	0.363800393711638
Col26a1	102.190784139334	3.33495123728226	1.27706434866804	2.61141988715021	0.00901671110150026	0.105073103688817
C2cd6	82.7275834643095	5.68493097995099	2.06202164456692	2.75696959579926	0.00583397758407922	0.0968868579869887
Itpa	142.609545209499	-0.248915157235925	0.764303775607345	-0.325675687050123	0.744669741118162	0.908247939550342
Rint1	150.788222727001	-0.288161078949731	0.331554527937594	-0.869121229446665	0.384780826090159	0.678825719410837
Vasp	219.551811638363	-0.0100084570831394	0.682725312333825	-0.014659566449831	0.988303777188461	0.996619929321721
Pla2g4a	123.578713079704	4.86581448209437	1.90335730264749	2.55643776148925	0.0105749986947277	0.110486165508947
Igfbp7	51.3300520954889	2.28906554975896	1.36274578255289	1.67974509924423	0.0930069209954093	0.297255489600668
Rgl2	15.6636343961032	0.795572229041335	0.605215336279906	1.31452754309152	0.188668735472158	0.453011293116649
Ptpra	273.838358973189	0.131677367634013	0.502742516473041	0.261918105828382	0.793384580339957	0.928964927023414
Rabggta	111.523086447301	0.183116494947317	0.90324552390963	0.202731693764405	0.839344749497895	0.947268660518827
Ccdc186	133.48384139838	-0.354871214757848	0.354861212962813	-1.00002818508946	0.317296868122099	0.612659798902788
Slc16a11	1.73477266314697	-0.949128968667462	1.38224548384194	-0.686657312150779	0.49229870324268	NA
Timm10b	12.4323598185291	0.0705196542909748	0.502034749207664	0.140467675598696	0.888290490379397	0.963612009081932
Arvcf	144.013882784822	0.518473492917284	0.239989111054615	2.16040423933773	0.0307413895590796	0.167445803034315
Kcnj15	19.291923843077	4.80942424659606	2.91107426125574	1.65211321147178	0.0985114742127047	0.306708060749588
Palld	402.097731686265	1.89776241750938	1.15147301697672	1.64811714172174	0.0993286353780813	0.308052186782988
Csde1	512.95253439576	-0.534413025259423	0.675722346047695	-0.790876649832891	0.42901597550616	0.714684535936291
Dctn6	83.195853987902	-0.150796400063213	0.3744068869107	-0.402760753968663	0.687124235191314	0.882550312405912
Fgd4	388.659229936933	1.67853768477242	1.03061638961312	1.62867357989768	0.103382138611194	0.315509618403822
Tpk1	571.577799370554	0.254132911939025	0.934637525281086	0.271905316301735	0.785694823379105	0.924801329594387
Mgme1	170.948864390293	-0.417898441550474	0.511793981489215	-0.816536451512141	0.414193384230842	0.702557058232955
St7	516.200251687329	0.110945246362147	0.789291651003907	0.140563055774168	0.888215135617843	0.963612009081932
Azin2	43.1981445336827	0.4066304756983	0.868839512903066	0.468015634256343	0.639773409360836	0.857070380567034
Rgs21	28.3869737901131	6.85982632271928	2.73792901710235	2.50547997404961	0.0122285322928653	0.113916993126644
Ddit3	56.8235152415117	-0.428894517903554	0.818029888992805	-0.524301769011923	0.600068666685375	0.834490768272471
Ltbp1	487.284815916294	1.39950561359603	1.1114837891333	1.25913272625175	0.207982395557748	0.479798401682533
Cc2d2a	137.619670925642	0.190486409489515	0.545121731896894	0.349438296702403	0.726760286547123	0.898620345908136
Dmp1	29.1627250328985	3.44248678768411	2.15322202229054	1.59876071861	0.109873780328052	0.327246463413616
Gpr135	5.58051986682665	-1.27428029112133	1.62354862358603	-0.784873500312393	0.432527740514631	NA
Ffar4	5.52185676450751	1.92896006483605	1.50245552315203	1.28387165883569	0.199186865178745	NA
Aida	121.642460190903	-0.149690819647619	0.253813396452607	-0.589767213786801	0.555346726246012	0.808436683195491
A730020M07Rik	6.47251423129673	2.08144336498811	1.52978515944622	1.36061155524714	0.17363647796178	NA
Homer3	36.1496865215876	-0.448003109860598	0.862590959528007	-0.519369122655467	0.603503359259862	0.835987527411726
Hint3	32.6602826099956	1.36381892380205	0.947543866464099	1.43932009067965	0.150059853149036	0.393890770466934
Etfdh	41.5537630062352	-0.0761479033257981	0.357643082775948	-0.212915912520255	0.83139255055339	0.94407444324324
Alg6	253.18407880283	-0.43913770269734	0.262659682006947	-1.67188850356457	0.0945463101969026	0.299316457005885
Slc44a5	299.046337351862	5.41534657264618	1.95347479277466	2.7721609680739	0.00556854925572872	0.095158720309461
Tspan2	20.6078091284505	1.52913802489426	1.19210477341284	1.28272116595636	0.199589781766503	0.468165819603124
Rufy3	136.292193589981	0.0413930780447373	0.511956766887024	0.0808526827302816	0.935559110414425	0.979336720209567
Als2	343.151100274872	-0.2459410378645	0.248768462552674	-0.988634312166576	0.322842092130178	0.618269937853201
Nus1	213.66001148824	-0.48175979868582	0.325170115524654	-1.48156234440091	0.138456784707905	0.375778912141251
Cttnbp2nl	142.276675321461	0.389307878544713	0.418608786820804	0.930004077318535	0.352368973417615	0.65019541360356
Adamts18	85.3937135343968	5.59304747755133	2.11903783091625	2.63942785539272	0.00830460970082943	0.103237154732209
Il19	4.21761420313	5.94914076113611	2.99059689037045	1.98928206616278	0.0466700780306301	NA
Asb18	53.2724632574919	4.76583863253152	1.66960496442082	2.8544708084195	0.00431085932380407	0.0926268354319142
Mettl18	2.04188468358326	0.207412834142016	1.75954069074586	0.117878964227929	0.906163561138505	NA
Zfp819	159.971671178846	0.0171471055043787	0.498180991444177	0.0344194294821866	0.972542690164208	0.992037079430298
Tm4sf1	16.5753896809262	5.85109182838875	2.86591473247341	2.04161406551653	0.0411898289715581	0.191901712454717
Ubap1	5.24776775839777	-1.24842286226308	1.02520107005506	-1.21773464613731	0.223324826601843	NA
1700049E22Rik	6.5245086169896	5.33407510076697	2.74727570167676	1.94158711392213	0.0521871041086031	NA
Iqch	142.77209345209	4.55726885816148	1.8865505903397	2.41566215159959	0.0157066272887331	0.126469801074514
Slc2a4rg-ps	9.34553930875001	-0.18836400639387	0.754770142882991	-0.249564729302059	0.802923977540923	NA
Retreg1	193.724483892116	0.652794684916089	0.676239703423981	0.965330313512822	0.33437939322108	0.630976281697514
Fhl1	10.2418599053982	-7.40759394546868	2.64362782172866	-2.80205628212252	0.00507780141378519	0.093948429995828
Hnrnpf	824.092805190588	-0.699915507024316	0.683258530221348	-1.02437873230441	0.305656423318709	0.599743777125551
Sfxn4	57.2615372845394	-0.612038451274844	0.31664856574848	-1.93286348803802	0.0532530167865927	0.219268488864818
Sfxn3	28.9443432099034	1.08823319966822	0.827198583641165	1.31556463126186	0.188320211225058	0.452392719805329
Camsap2	223.496158477624	-0.0330719538371428	0.436473080482455	-0.0757708901556695	0.93960137581829	0.980677898106351
Psmc5	92.2734597250255	0.229073617215189	0.606791652664581	0.377516098333368	0.705790103181818	0.889311371519236
Fli1	77.715772880223	5.6347979846065	2.004935052629	2.81046409818503	0.00494701078304608	0.0938070879055796
Peg12	2.19948183163409	0.32714231014213	1.75736910498513	0.186154581421811	0.852323540098114	NA
Mlip	205.159730916867	5.88325131489129	1.9548330937414	3.00959265204131	0.0026159827703087	0.0887650517288837
Cldn10	64.9599133753128	4.0457721407771	1.69100772824057	2.39252137835383	0.0167330532392885	0.129995120869935
Rad18	593.457068820089	-1.10397661685107	0.411391567048909	-2.68351785810871	0.00728520843093482	0.101113084039604
Mrpl53	23.5960006259267	-0.213314046456422	0.837571586174798	-0.254681569883036	0.798969052060975	0.931340408125418
Tspan11	32.2843196542524	4.14003252374528	1.875288145311	2.20767807555179	0.0272667222290198	0.158527789970529
Nadsyn1	62.8318743883348	0.0637557881435128	0.269376895404384	0.236678754678658	0.812906018040767	0.936825727920981
Trim42	7.45678537615184	6.79843660576949	3.71735657473124	1.82883628973931	0.0674241367525871	NA
Lrrc40	189.574216817353	-0.647326990694472	0.347418440129407	-1.86324879719498	0.0624272703446026	0.237160088103032
Spag16	850.832063908196	5.3014425422732	1.90808479870601	2.77841034416733	0.00546255856893266	0.095158720309461
Hmx1	8.16813169945895	5.68944143425364	3.92927944090296	1.44796050263765	0.147628097152818	NA
4933439C10Rik	19.1701985356864	-0.483787390522061	0.482738823606454	-1.00217212054289	0.316260470342931	0.611755618969273
Pdcd4	60.3955810663648	0.916114127646522	0.957704520975138	0.956572833877543	0.338782906037863	0.63619072618531
Pik3c2g	413.946826421254	4.44173876984382	1.5973423930436	2.78070549506951	0.00542409187084352	0.095158720309461
Zeb2	47.6377599917174	3.94042362561163	1.82368002793894	2.16069900708676	0.0307185976693929	0.167445803034315
BC031181	33.5844213554274	-0.100173035499569	0.357133170256019	-0.280492107265639	0.779099980026796	0.922546411150633
Cyp39a1	101.328963933117	2.07429726292049	1.31110019176887	1.58210430899408	0.113625760105166	0.333876039484928
Rpap3	105.976854843182	-0.0291828125952019	0.234583151198711	-0.124402850102741	0.900996316824167	0.967600847076025
Iltifb	6.68462764346495	6.63033068085312	3.15876722506091	2.0990247803794	0.0358147163481453	NA
Pmfbp1	46.2532068877942	4.38067998442406	2.10150262805095	2.08454651731126	0.0371104835520187	0.182616848856836
Ccdc153	6.45031033205807	6.58721589029887	3.82868181619451	1.72049185765094	0.0853430724825055	NA
Lama1	605.352009661353	0.0154863331264406	0.362536381364323	0.0427166318264702	0.965927421390562	0.989454298549646
Fanca	178.414043133781	-0.372620248391703	0.365931248081183	-1.01827939085715	0.308545199639519	0.602828878630675
Naa30	123.221893728596	-0.851055065309195	0.424447330308878	-2.00508992408991	0.0449534344639116	0.201306171729514
Ovch2	18.3744880167872	6.86394911409291	3.35862236826315	2.04367992631529	0.0409851775586857	0.191387241072077
Rap1gap	50.6516150053327	1.25536786685783	0.51256740622492	2.44917615051583	0.0143183404646211	0.121738509758993
Chchd6	314.252137577289	0.454207530789158	0.861904542066464	0.526981247482662	0.598206610955767	0.833298510132731
Olfr78	10.0970473348825	5.21770856356182	2.48815323655513	2.09702058816353	0.0359917528609858	0.179710938497739
Zfp57	27.536243454047	-0.00406549951090559	0.631381457827124	-0.00643905433158721	0.99486241346462	0.998460706348609
Rapgef4	299.266232507925	4.73960279611648	1.60156446652821	2.95935811212816	0.00308280627903131	0.0916351333477775
Zbed4	16.5946435230151	-0.0653992924634188	0.410233668809976	-0.159419612371486	0.873338288068674	0.959942287083337
Gtf2h3	97.4440067456474	0.00479238399786596	0.307517605616914	0.0155840963584895	0.987566193410991	0.996442742963175
Fcgrt	17.9156886361465	1.8076538095408	1.40411837509975	1.28739416960652	0.197956935479915	0.465692057198405
Mapk1	705.575421931541	-0.564739838149842	0.490604290397865	-1.15111067963114	0.249686704957572	0.533460575989776
Ahcyl1	34.4834352309423	-0.558077496216976	0.408613045043861	-1.36578482499763	0.172006510769466	0.42858097559882
Cox7b2	110.051864528522	4.36776797434869	1.73963425876564	2.51073922713378	0.012047865907299	0.113628956409333
Rgs17	108.067166201483	3.5062238650454	1.63030870298988	2.15065027783709	0.0315038136950367	0.16931315279586
Mzf1	25.740748750039	0.521637317084473	0.729142406169886	0.715412123434958	0.474354423418514	0.75189633099463
Cdk2ap1	62.4893339845006	-0.107937949007763	0.612126011306468	-0.176332890636995	0.86003242386129	0.955867223121294
Adam34	12.5643195044588	7.55731570841793	3.87773970084677	1.94889711312177	0.0513077129093837	0.215374778158352
Srcin1	88.5490467195411	1.36684599237229	0.671450860550211	2.03566049681171	0.0417844584150015	0.193490503456649
Nphs1	42.6524599737534	4.00776801130914	1.66152819741799	2.41209750008287	0.0158610393687366	0.127117219459624
Tsnaxip1	17.1322107455547	0.155466299444021	0.617341572006888	0.251831897435033	0.801171001113836	0.931942582518861
Phyh	71.642398188098	0.343622513700848	0.419588758468168	0.818950714874591	0.412814533294295	0.700934946216743
Vdac1	388.214718705449	-0.16257646373248	0.740741149953526	-0.219478104790965	0.826277633932255	0.941902764414658
Grb2	16.4722581976135	-0.54634098366809	1.0043497296617	-0.543974840170582	0.586458786513908	0.827917880594352
Pax7	52.8225072397103	5.17427606837951	1.86263039410831	2.77794031749202	0.00547046652281771	0.095158720309461
Smarcd3	7.53469032479877	0.165001196726974	0.609014664627908	0.270931401672874	0.786443792906055	NA
Khdc3	31.0407049515722	2.48012846343504	1.07760087267987	2.30152789062545	0.0213618107626202	0.142846517787951
Rab5a	271.445847833387	-0.502544784579356	0.552715966849207	-0.909227912202619	0.363229833458425	0.660874231589267
Slc25a23	23.3343194483017	0.948995496745528	0.715723953672634	1.32592390107372	0.184864905226186	0.448018278763053
Cd68	6.87338567897382	0.0148680631308367	0.756770547800068	0.0196467253833519	0.984325189549432	NA
Sh3kbp1	6.65868880011004	-6.26250923110699	1.96024934194282	-3.19475134979521	0.00139951359958785	NA
Pan3	725.748276653109	-0.565694152197902	0.26879473365232	-2.10455816790524	0.0353297862338226	0.178744055733979
4930550C14Rik	41.0352197630185	1.27601948477537	1.14685179941191	1.11262805310128	0.265868206988374	0.5531429525822
Cobll1	122.4890843235	2.55644154371598	1.46788182114675	1.74158539664917	0.0815810185014158	0.275255278243195
Prl3c1	10.3965900072693	7.28207142315392	3.78785338554657	1.92247974827651	0.054545419446623	0.221114067971241
Dguok	96.9121177204983	-0.687515606408943	0.261363553975043	-2.63049532328671	0.00852605426883024	0.1037520358404
Rpl3	1672.17424463445	0.419055339598494	1.09686731387172	0.382047431169515	0.702426183246696	0.888109553275551
Cntn6	367.523242365553	5.48585170625348	2.06984158953995	2.65037273092613	0.00804030134670707	0.102597973553392
Ap1ar	249.683142058411	-0.429369590915911	0.484914770593002	-0.885453727035031	0.375911966070074	0.671737361271837
Barhl1	9.30153827642606	0.357869968185198	0.731935796376118	0.488936283697348	0.62488680686466	NA
Fmn2	1089.82150302699	0.222540926131804	0.454061204152417	0.490112178923577	0.624054520434849	0.848168774701165
Srfbp1	328.864052326915	-0.512682065014116	0.625612238052365	-0.819488548705793	0.412507732735961	0.70081252272962
Ccdc30	122.338858002295	0.851474279502093	0.778118562555397	1.09427318724513	0.273835181210736	0.561742134580418
Myl12a	90.7345775459345	0.0361679534930795	0.613015145411193	0.0590000977362787	0.95295203026674	0.984198520467794
Stard3nl	235.010859667931	-0.22699960743011	0.262387552189878	-0.865131007685306	0.386966887405935	0.680576702670586
Xaf1	2.7189257781853	2.13777088293987	2.04023366633526	1.0478068851691	0.294727589657997	NA
Kansl2	432.903663253486	-0.447134782836246	0.725407323860593	-0.616391326815685	0.537636276239288	0.797948405175119
Otub1	81.4761054948555	0.237649245213996	0.690860196046119	0.343990356622213	0.730853538356111	0.900894514099291
C2cd5	21.2284489809512	-0.781908668331427	0.726033026924305	-1.07696019235355	0.281498050144647	0.570425442505367
Capza1	612.475165436793	-0.356046437463382	0.399003787761224	-0.892338489970554	0.372211529566677	0.669444567256173
Asap1	699.107092652866	-0.225043251533971	0.283460381241837	-0.793914304877668	0.427245321348451	0.713598654555813
Alyref	37.5594092047749	0.545616509570594	0.732219193054318	0.745154613189878	0.456178256943503	0.738531921076394
Prkacb	282.055379133953	-0.332880038398197	0.351316958812921	-0.94752055102315	0.343373589201762	0.6412799718371
A630077J23Rik	5.61984129066382	3.69097132266874	2.34471382788299	1.57416708119185	0.115448827555852	NA
Scyl2	199.239046735653	-0.0981313643311577	0.32037782595645	-0.306298864592761	0.759377103624154	0.914167082495454
Gm12505	10.752379698901	0.725770186164955	0.644400355114731	1.12627216978447	0.260050333868933	0.546851643557602
Rgs19	7.44335307451638	-0.329917473619913	1.00516567599226	-0.328221985190881	0.742743826020346	NA
LOC100125594	9.52910374936322	4.47782637267666	2.46325811437393	1.81784699968999	0.0690875208400229	0.250122359529773
Ctbp1	31.2617136174783	-0.217022878120257	0.481805828547333	-0.450436390059023	0.652395810714784	0.86388199148308
Txndc16	126.018138859709	1.20626251457525	1.141371362584	1.05685367104738	0.290578375115152	0.581624231193084
Oxt	5.05222753391834	6.2295928577559	3.8058417136947	1.63685022299791	0.101661768820787	NA
Mfap2	7.93705408586549	1.072369173932	1.08934983517727	0.984412113816036	0.32491292427979	NA
Ncor2	530.729232571201	0.312869292594329	0.653406868450841	0.478827676446238	0.63206122573928	0.853225506355104
Avpr1b	14.9148750357634	2.15028955818432	1.23761844789901	1.73744142375598	0.0823092848811495	0.27646290737358
Gm20556	4.49777475443188	0.365099267005884	1.03823205953871	0.351654780500707	0.725097176959584	NA
4930452N14Rik	9.97186287543892	5.1170407835373	2.80593812021144	1.82364705289784	0.0682054482133239	0.248796662834644
Ncan	25.0460152695114	3.71603918461071	1.88181261741931	1.97471265215919	0.0483007663059665	0.208358983226836
A830082K12Rik	32.0593969708037	5.94233616454018	2.15589114625414	2.75632476846755	0.00584549245699124	0.0969072027909984
Ablim2	186.265025477735	0.598138969497999	0.305357081297655	1.95881807278262	0.0501340962861017	0.212280787734401
Fgf1	35.4323566814155	3.64547959383724	1.87771534410127	1.94144421586014	0.0522044195493823	0.217166894363967
Armt1	178.078482144893	-0.294706589542557	0.449555824548431	-0.655550597834169	0.512113320665428	0.779393667434745
Ncbp3	8.70533648748616	0.18624297095894	0.56910939098765	0.327253378538928	0.743476251217643	NA
Slc15a3	10.6980580832616	4.08119812234294	2.15050651164636	1.89778459178833	0.0577244637673781	0.227394895409198
Ccnc	155.235891029723	-0.333376835637647	0.363285290206784	-0.917672266465529	0.358790471309577	0.656946497013978
Atp2a3	30.1042195063933	0.553974741750698	0.552900262134536	1.00194335161284	0.316370953297215	0.611755618969273
2810004N23Rik	212.18965130588	-0.350440898312936	0.54464095967463	-0.64343471068039	0.51994206660665	0.784669468759455
Rwdd1	120.845578252652	-0.115740331979516	0.172269682532162	-0.671855490056455	0.501675698614559	0.771951953741273
Grtp1	164.135181545842	-0.269732533300736	0.322877757431468	-0.835401408404504	0.403491737102345	0.694664625800048
Podxl	39.4661344833421	0.792414571530477	0.88061425935663	0.899842993809128	0.368203810659849	0.665369510185372
A330076C08Rik	41.2229182550087	0.520312880984088	0.932642003303303	0.557891322866871	0.576918597098568	0.822359619503688
4930532M18Rik	11.8941456200224	7.47829705287553	3.99884221134836	1.87011556286287	0.0614677717683099	0.235130369587719
Zfp617	26.2935891326933	-0.0975746283525128	0.559194840174481	-0.174491288800282	0.861479376282489	0.956060885148113
C1ql1	6.97643219014227	0.479858127771788	0.992072074610429	0.483692808267202	0.628603897899116	NA
Bpnt1	3.87422144037259	-0.394341646421708	1.5083081760291	-0.261446336159157	0.793748328123049	NA
Ube3a	296.625599276938	-1.01638647150523	0.41091672963018	-2.47346091851739	0.0133811438732183	0.118446419772215
Ubb	36.299088529767	0.56828256033222	0.814427698733103	0.69776919573858	0.485321546415598	0.760160584136054
Tyr	78.0484699408788	5.31468922822465	1.94948735796398	2.72619835492303	0.00640684835189947	0.0985699931059611
Med21	38.5495618611494	-0.295855849994862	0.466548344062955	-0.634137606016109	0.525991022409964	0.79012435502372
Ftsj3	214.240972072971	0.0914401882802638	0.388760218228027	0.235209735957679	0.814045949754222	0.937392890538679
Gdpd3	6.75471827897599	-0.711453254802022	0.697293901892353	-1.02030614762476	0.307583288647675	NA
Tjap1	371.341618501627	-0.0136658220049542	0.492164567602963	-0.0277667733610166	0.977848166755825	0.993823902632027
Stau2	497.994475144136	1.11303195865296	1.16414327454584	0.956095338941142	0.339024069449331	0.636315001547091
Paqr5	53.91750635251	3.17210062248097	1.45554835956943	2.17931654529109	0.0293081609490316	0.164376725382811
Clasp1	676.336878141605	-0.0269717609068469	0.212727436557041	-0.12679023140306	0.899106427548435	0.966955766104026
Rbm10	13.1851565533951	-7.77385626814653	2.52339175175136	-3.08071715886013	0.00206502708577461	0.0850266611963651
Mrgprd	6.25684436173946	2.81973023788041	2.20209976960196	1.28047342668316	0.200378684622449	NA
Slc41a3	24.3306377292379	0.945529226489174	1.02112667772906	0.925966627952559	0.354463323523445	0.652512556135692
Flot2	102.130820976226	-0.0102452903161994	0.317935263370932	-0.0322244541469635	0.974293054714322	0.992821261468333
Ccnyl1	168.177580172886	-0.506044352738749	0.316722683700315	-1.59775216232246	0.110098144849584	0.327442526215944
Ecm1	19.4608711903883	0.925647648137864	0.608576613931727	1.52100430241263	0.128258757643834	0.358596114536038
Cd82	13.2851603712687	0.127517663416781	0.596518354361876	0.213769890707207	0.830726505928411	0.943533414493053
Anks1	421.241935019347	0.0407025650074763	0.338673038734732	0.120182477942559	0.904338597738001	0.968693977395283
Syt6	26.3247482519725	4.43138456451337	1.93483672588223	2.29031447730701	0.0220030931757251	0.144843995199989
Gm20609	4.57228733942296	6.08386548096155	3.80614287961247	1.59843328886828	0.10994658105692	NA
Dnmt3a	208.272868439406	0.197642302547742	0.402787982195931	0.490685698888606	0.623648762879925	0.847847211971813
Mpv17l	86.918273338764	-0.0242604653336413	0.600984363101858	-0.0403678811349199	0.96779983650855	0.990081647188753
Pde4dip	234.622805022236	0.854881302731745	1.00750003884188	0.848517389353585	0.396149892255712	0.688824089221367
Pomgnt2	36.0654065705478	-0.976202480065733	0.641198810682841	-1.52246458321738	0.127892713134846	0.358043250747361
Ankrd10	1189.95818057625	-0.770870473538232	0.919401215409953	-0.838448395126939	0.401778918997968	0.692914319122058
4930504C09Rik	17.0223866281196	5.73960272570598	3.89750596773305	1.47263474981781	0.140849549485651	0.379726456360832
Nsg1	7.20857548747966	1.0581096736775	1.06641947485599	0.992207755602357	0.321096189997082	NA
Prkar1b	121.913430382829	3.08388227245239	1.24906339029269	2.46895577631953	0.0135507963943572	0.118989146869902
Tmem159	24.2131352337761	-0.244800432773272	0.369889778688637	-0.661819944420088	0.508086622551966	0.776203503409358
Thumpd1	106.484564444196	0.00779239549293087	0.649236612505151	0.0120023968809508	0.990423702759569	0.997061320690451
Brdt	47.6141497831808	4.97522312951904	1.88090993179248	2.64511502939311	0.0081663150909384	0.103083008982764
Adgrv1	819.726817595206	1.39276049076469	1.09508733273719	1.27182595317165	0.203434965535612	0.473318378595401
Ctu1	44.9438073032766	0.199615707659889	0.415272580014545	0.480685981368907	0.630739695986174	0.852157092681489
Cpa5	3.32027201099955	5.61355690802624	3.78921602463771	1.4814560245514	0.138485095014105	NA
Ube2m	35.7166435200158	0.353105200424694	0.440683657122172	0.801266837827848	0.42297718473816	0.71027436375444
Ccdc136	26.7147980474807	0.0308632939749751	1.34847435421878	0.0228875646603271	0.981739959762186	0.994669946639338
Mrps35	256.246668760209	-0.594762848667272	0.472363056695795	-1.25912227943411	0.207986168310899	0.479798401682533
Eva1a	70.5471629255034	1.18255607447282	0.970756471258289	1.21817995499943	0.223155595241987	0.498801693408057
Tmem141	5.67222001993588	1.24661397202183	0.983771392160075	1.26717851520832	0.205091466174786	NA
Rsph6a	9.45916926543695	1.95893317952427	1.38117932434268	1.41830473784173	0.156101814056774	NA
Thy1	18.3767590944321	0.852641620518771	0.797722340062129	1.0688451077506	0.285139469870511	0.574977348077624
Thrb	314.827085547724	3.80194508745383	1.56554460152583	2.42851278957388	0.015160890377784	0.124672945729703
Thpo	14.7906831834285	0.45917458928899	0.638814251374066	0.718792024913849	0.472269072213835	0.750742892690859
Adam17	195.166790983575	-0.172644162653517	0.260867003616839	-0.661809122119164	0.508093559197566	0.776203503409358
Prap1	13.5059291347914	0.569821322363122	0.684640950205323	0.832292199571517	0.405244032488404	0.696236295172828
Uox	7.56791827883637	5.55287408158981	2.6771672973812	2.07416028390217	0.038064427391954	NA
Patl2	45.3051246454793	0.81250957693972	1.08549432343837	0.748515730940024	0.454149140123272	0.737152286735793
Tmem86a	1.04921529106441	4.0888228057055	2.46044960527701	1.66181936705229	0.0965489978276325	NA
Plce1	665.717960284575	0.666532814219265	0.46712301837851	1.42688925185693	0.153611819386024	0.399969386716661
Olfr518	3.13003832105851	5.52875247529572	4.01100700587554	1.37839511803318	0.168081329872744	NA
Aknad1	41.3442681897519	5.94654417149361	2.62299440291669	2.26708229528864	0.0233851989124798	0.148129410166874
Pde2a	49.9257320082995	2.67665272033778	1.57081128903419	1.70399381454886	0.0883822428245713	0.288867531823741
Rhbdf2	88.8015204996739	0.425163905641686	0.366525085000685	1.1599858319135	0.246054574584165	0.52910770539271
Rps27l	107.774652434293	-0.488216758916843	0.948578771834333	-0.514682357873921	0.606775003555131	0.838113736911991
Ppa1	233.599105898895	-0.269685630441882	0.505529616867764	-0.533471475148857	0.593707251703803	0.830683775360222
Mfap3l	58.8549192283799	1.27291373656293	1.13026403696838	1.1262091820396	0.260076987884016	0.546851643557602
Ifi30	19.2134598984415	0.445974237827687	1.49736728214582	0.297838909094219	0.765826116293238	0.917238496096235
Cpvl	81.9168671020276	4.7136974169897	1.7426351665533	2.70492499374541	0.00683198139159409	0.0986814048650669
Nipbl	656.836284619518	-0.580590090912422	0.326318350730079	-1.77921373288831	0.0752047277492378	0.262521997964957
Rbm12b1	19.2710259307515	-0.0248447486692166	0.490396870769742	-0.0506625350814729	0.959594430964511	0.986516764738902
1700029P11Rik	7.76076457241349	0.872626868598543	1.00676572678452	0.866762589729395	0.386072103634607	NA
1810012K16Rik	1.31217951857865	1.00433118947872	1.77344147573151	0.566317639021301	0.571177871667521	NA
Nox4	280.792979497769	1.73818180505774	1.24387021568362	1.39739804293204	0.162293907340457	0.413605204634477
Eral1	67.4135817358906	0.0274767177287347	0.547804108016789	0.0501579256647207	0.959996539780672	0.986516764738902
4930526I15Rik	6.27487694213763	1.16057656161104	1.48766033777509	0.780135446339031	0.435311154305279	NA
1110038B12Rik	446.450621808359	0.180080623558168	1.06881785770695	0.16848579227944	0.866201120012583	0.957692735308637
1110020A21Rik	22.7496624226698	2.39684241971455	1.33069677325605	1.80119353100239	0.0716723816408901	0.25550827552495
Angel2	101.010065700478	-0.35899041507948	0.252334444408557	-1.42267701867223	0.154829805626356	0.402063991836659
Cpeb3	220.973804486029	0.866045238849031	0.957786532989621	0.904215301655756	0.365881247959396	0.663098692890725
Armh3	1227.14616043332	-0.384283697781081	0.315576425317083	-1.21771991489847	0.223330426503927	0.499000788342357
Dhx30	175.55358057444	-0.432191672396832	0.647088870706237	-0.667901569571325	0.504196425434315	0.773336000794568
Marchf1	871.370093471555	4.89518217932541	1.95087079472312	2.50922931060648	0.0120994910225725	0.113781564195843
Efemp2	11.2693165836046	-0.202341454918405	0.852493142162794	-0.237352589611525	0.812383266864075	0.93650096079089
Mmaa	55.54268239108	0.485160112044417	0.676962614550834	0.716671942609892	0.47357654207616	0.75154100480411
4933406K04Rik	23.9119953626744	8.48758562877809	3.21130710771535	2.64303143364463	0.00821674066708943	0.103083008982764
Npy4r	6.51960611466462	4.27774797664734	2.59688578857868	1.647260728778	0.0995044661407746	NA
Cstf2	0.690737488256758	-3.5219537493612	3.84157722304931	-0.916798894014056	0.359248032299131	NA
Hap1	95.4357508832939	-0.00408276639191006	0.569393230098643	-0.00717038098820169	0.994278912738825	0.998410236292558
Gabra6	8.16813169945895	5.68944143425364	3.92927944090296	1.44796050263765	0.147628097152818	NA
Ormdl2	11.972709554393	-0.443852012678509	0.973670400426029	-0.455854478563076	0.648494625681126	0.861768422781554
Tec	219.437693682609	1.62213258666356	0.986784560511552	1.64385687775926	0.100205769332396	0.310002514739468
Tom1	211.166622017924	-0.085524304423361	0.344638327309566	-0.248156683822749	0.804013179523564	0.932995240967419
Sgpl1	270.374030418932	-0.276343205412004	0.272752364439271	-1.01316520566234	0.310981256954316	0.605417937974695
Hvcn1	119.661850355645	0.160551187312798	0.388566314509794	0.413188640696622	0.679468409950091	0.877548733612012
1700109H08Rik	76.0839802727836	-0.528675321141645	0.733946568302336	-0.720318540850329	0.471328891646267	0.749887079313594
Pi4k2b	75.292159437059	-0.309902763032294	0.60371501181555	-0.513326249914383	0.607723124867093	0.838723077672924
Rtn4ip1	225.591356628773	-0.498355355439519	0.371038440087063	-1.34313672546322	0.179227705612795	0.439893086437453
Sdr42e1	10.0248251097845	2.41279946477183	1.50967866782277	1.59822054599971	0.10999390273162	0.327246463413616
Ahctf1	586.455199742676	-0.460641896620885	0.505416787105226	-0.911409965741761	0.362079404647567	0.659812707358498
Stk31	105.326208782824	0.392691942697051	1.179836754658	0.332835827623356	0.739258212106628	0.905592040281361
Ctrb1	4.85077087105456	6.14029001911692	2.65620195595616	2.31168040718748	0.0207953018895848	NA
C330018D20Rik	47.6827323959673	-0.649343714756359	0.366220329361817	-1.77309576420271	0.0762128397644715	0.264495048276048
Ankrd55	91.1833223364345	3.98032569827334	1.48136881962233	2.686924178199	0.00721133202352123	0.100994906452
Sema3d	175.64964429283	3.20609866028333	1.43689215114184	2.23127299967195	0.0256630510418454	0.154292396582353
Wdr82	501.855952904973	-0.330141004998255	0.723311770412111	-0.456429742336635	0.64808098217928	0.861768422781554
Slc6a19	15.4877202671311	4.52347999030214	2.4594216255081	1.83924543209123	0.0658790950978675	0.244494239332085
4933430I17Rik	33.101194570886	2.71443029010687	1.47123090150563	1.84500630548813	0.065036621374891	0.242143829707512
Dao	22.3574936283006	4.48099315037385	2.08964256740139	2.1443825945536	0.0320022437210595	0.170701500091253
E2f3	1105.38721094016	-0.288877479952767	0.756163146210999	-0.382030625798522	0.702438648315977	0.888109553275551
Zbtb39	58.1777098942063	0.0347143538707229	0.472379301912667	0.0734883042719362	0.941417550748791	0.9813834792056
1810058I24Rik	149.30336157945	-0.664646200338721	0.787401650988215	-0.844100592759195	0.39861319651491	0.690397074653685
Klkb1	18.9753748496085	8.14485844409207	2.54904190693613	3.19526266787898	0.00139703630834097	0.0814755940762917
Hspb1	141.913559931703	0.815714052894467	0.941451993837952	0.866442535820761	0.38624752626469	0.67995231306825
Neb	280.121652719674	1.04975809636758	0.892869885255279	1.17571228877033	0.239709866281724	0.521167132207616
Ptger3	123.945818846414	6.13970839323701	2.00065670934584	3.06884652652105	0.00214886952823339	0.0860123915724518
Ptcra	10.0391071717479	4.0373446145542	2.55995079485903	1.57711805346498	0.114768363898761	0.335847054686103
Pstpip1	29.5260592998283	0.580291737923444	0.729046359619751	0.795959996598992	0.426055287169284	0.712797561344398
Scn1b	14.5071123553963	0.838333144769565	0.896459387533985	0.935160205166331	0.349705743452819	0.647057473014077
Slc20a1	967.100666310383	-0.738541534227255	0.985537172016908	-0.749379683686436	0.453628392573358	0.736910457830927
Csnk1g2	149.71678982731	0.114123425939354	0.79566199762615	0.143432043103529	0.88594897785961	0.963326549771306
Gm12348	0.925198952776158	-1.88276819674174	3.44267969099599	-0.546890319673348	0.584454086661207	NA
Olfr1333	3.32027201099955	5.61355690802624	3.78921602463771	1.4814560245514	0.138485095014105	NA
Olfr741	12.0031023415032	5.38261132678795	2.84139840805969	1.89435290437274	0.0581781831691019	0.227958783328718
Zc2hc1c	18.5799994088674	0.464956830064383	0.898437949997208	0.517516908169148	0.604795368950183	0.836837475398598
Aplf	122.852787042366	-0.0145455201365886	0.562255580645978	-0.0258699435581896	0.979361073585693	0.994431895220809
Fam13c	130.492772730661	0.75168447296748	0.954832396170414	0.787242322298963	0.431140026474987	0.71712573476733
Phospho2	29.2531098532056	-0.305996521487242	0.712544109606032	-0.429442216084599	0.667601437024605	0.873480804029213
Col20a1	20.8790487998148	1.03041338089382	1.03918923080352	0.991555099254712	0.321414601629657	0.616643536665482
Fgd6	124.080263261733	0.833848804876145	0.863571096220219	0.965582114229893	0.334253328710317	0.630897875808475
Ccdc60	151.285008819951	3.62214453662788	1.46179256359567	2.47787861755039	0.013216609965219	0.117505252268631
Trerf1	783.756061061071	0.0698212063597491	0.134521209939877	0.519034926841313	0.603736385336408	0.835987527411726
Ctnnd1	179.714377335035	-0.605923444838415	0.408053627683092	-1.48491130511158	0.137567320907212	0.374257102726335
Stxbp1	44.0220228163068	0.499768898334862	0.728813533454922	0.685729442983475	0.492883736497816	0.765818939110458
Zfp275	6.22294528278988	-5.25321395281536	1.97838195731259	-2.65530826006484	0.00792359643860952	NA
Acer2	106.712455680489	0.523177317035314	0.620556671275839	0.843077419439683	0.399185146531261	0.690514915735342
Pdzd4	9.76103825663112	-7.33634898783125	2.78645999831798	-2.6328563813081	0.00846701420628437	0.1037520358404
Matn4	13.7979628562466	7.68897025580654	3.16960017103594	2.4258486373357	0.0152726385818624	0.12482181744689
Scn1a	165.282959323618	5.14055794782045	1.96868988123582	2.61115678848998	0.00902365125830299	0.105073103688817
Adh5	149.914678403556	-0.344953294537154	0.645519533782928	-0.534380876928123	0.593078046752783	0.830663441251829
Tmcc2	44.166962085073	0.833202064569051	0.915712980894071	0.909894346758677	0.362878231454808	0.660874231589267
Hnrnph3	59.9675090665911	-0.634602244320472	0.730178185577988	-0.869106002965755	0.384789153608434	0.678825719410837
Il1r1	134.422959019155	5.09635067295307	1.93809505432792	2.62956693562192	0.00854936995538369	0.1037520358404
Odf2	233.600889086141	-0.199142916221974	0.480700827785867	-0.414276208217149	0.678671835819166	0.8770263972721
Stx8	594.236608160481	-0.090083186258429	0.292232488290404	-0.308258629235328	0.757885543293219	0.913402580026458
S100pbp	225.836344450035	-0.382943296029617	0.313531648848672	-1.22138641325631	0.221939749000437	0.497234345832888
BC051537	7.91145104096545	5.61851060913858	2.64542228937716	2.12386152173134	0.0336817247505494	NA
Nt5c3b	57.8783009033578	-0.374458509491462	0.358222300939453	-1.04532439356631	0.295873067165789	0.588906131553823
Gpr179	41.0761419201563	2.43406261920978	1.12630060563217	2.16111276779753	0.030686629542886	0.167445803034315
2310057J18Rik	31.0548429262555	8.86794734156004	3.90252504565649	2.27236141672686	0.0230646900958266	0.14709774589094
Gm16157	7.4509282580197	2.43271965628614	1.91203088286145	1.27232236575879	0.203258605117733	NA
Gtf2ird1	404.542510608113	0.110208454123146	0.243634621101941	0.452351367899527	0.651015875765679	0.862973188775778
Zfp37	34.8463212580875	0.991228773297898	0.740560594847076	1.33848435927459	0.180738595580069	0.442510205314929
Pbx1	329.45095669447	1.72252064030824	1.01615374818498	1.69513781097097	0.0900492808967113	0.292205121449228
Lbx1	5.06812544310726	4.37969164088611	3.87248656878299	1.13097658651467	0.258064946181436	NA
Lats1	194.41424419046	-0.592201218681213	0.385612168411216	-1.53574307865122	0.12460140512473	0.352777745973799
Lat	7.75667727966515	-0.29739005462158	0.70653183867461	-0.420915291205357	0.673816938870296	NA
Lasp1	462.745557416122	0.182714616048764	0.735363767979372	0.248468341798816	0.803772061762925	0.932976791866047
Laptm5	121.817972963768	0.0690948455486315	0.494688967869802	0.13967330997124	0.888918115215577	0.963844569231701
Ing1	48.2318460467612	-0.116627770797828	0.630570059517972	-0.184956087015902	0.853263478727105	0.953249306898808
Actn3	10.4836234247955	4.14273149550255	1.52488255795072	2.71675446341909	0.00659254955391039	0.0985699931059611
Slc9b1	138.504125834888	0.23343112277601	1.04294740579165	0.223818690645118	0.822898385852194	0.941089315781444
Nalcn	61.6217583802585	2.79331788982579	1.65809460989368	1.68465531047405	0.0920550933619304	0.295693318393636
Bglap	0.695209915094652	0.0474625575361492	1.83105389956817	0.0259208959099144	0.979320433119399	NA
Klk1b3	7.51209197054044	6.81040490408982	4.00136257218731	1.70202144425192	0.088751348415492	NA
Cnga1	37.5228431452105	4.92328186872891	2.4746631655092	1.98947555261157	0.0466487376281454	0.204861245907822
Ccr8	5.53199159793126	4.35733441284124	2.34918644327908	1.85482698715012	0.0636209369346332	NA
Ccr7	8.69757773165251	7.01587385706788	3.04795124668463	2.30183270309829	0.0213446085276779	NA
Clk4	113.480797641094	-0.580862074818418	0.428452049656253	-1.35572247882685	0.175187484469517	0.433468535487222
Lta4h	135.623279355214	-0.159436037400823	0.22833600571515	-0.698251845570603	0.485019708338761	0.759979894064563
Tmem116	77.6949100329039	1.38364561106163	0.749452412886778	1.84620876158373	0.0648618992771522	0.241855183868103
Mast2	534.931014975717	-0.0822588363928611	0.330498898665059	-0.2488929213535	0.803443610978299	0.932914381078395
Pigv	73.5836308416922	-0.430517906551254	0.423596965937367	-1.01633850374393	0.309468219109114	0.603968694287461
Cabyr	39.5548801938538	0.345411371830656	0.395927288777966	0.872411126034712	0.382984133001515	0.678044955023434
Mtif2	194.888739899501	-0.525225059458547	0.395700891352482	-1.32732847192575	0.18440004941121	0.447233098112587
Blcap	10.1173757295669	0.328949386359146	0.898804089557361	0.365985636003443	0.714375793931182	0.892521389405234
Sgk1	129.949832110349	0.140452606835048	0.341062001520096	0.411809601213439	0.680478983508573	0.878094314933708
Sertad1	8.81550704615992	0.548665172841827	0.734048964317385	0.747450373902575	0.454791747914766	NA
Bace1	66.0598658761606	0.196648337789987	0.287647357572679	0.683643818074359	0.494200108128288	0.766762956526138
Ash2l	701.210993138585	-0.569450989679974	0.740070487455245	-0.769455071283884	0.441623206493094	0.726051434105106
Smarcal1	155.179222343591	-0.243632126351316	0.254905330055211	-0.955774939262929	0.339185952127295	0.636426576003583
Dusp14	24.5392414268977	0.694027829370914	0.67600689205058	1.02665791951569	0.304581570614035	0.598459499011228
Npy5r	2.81444404119145	3.14207046667792	3.15712201773451	0.995232508920454	0.319623194129	NA
Npy1r	7.83587909549873	2.36659943829999	1.56580940334892	1.51142242040337	0.130680860622449	NA
Cbx5	590.828021982438	-0.747559188286896	0.65100980963887	-1.14830710262505	0.250841808040908	0.534688265535966
Bclaf3	64.2308679661882	-7.38894217251788	1.30828491877719	-5.64780810851512	1.62506417871575e-08	7.58194005882068e-06
Zbtb3	9.69317365340809	0.657613874606847	0.628549793989422	1.04623990158831	0.295450284765301	0.588378384893416
Abcc8	42.0787339593937	3.95550034947443	1.69522427615616	2.33331978848446	0.0196313676115655	0.137992616968302
4930583I09Rik	3.75604598527022	5.79708020571157	4.00824076441771	1.44629041677683	0.148095762534698	NA
Nr6a1	482.521766000874	0.0822232522142483	0.657492682408921	0.125055767788926	0.900479400508532	0.967414366380685
Fut10	121.220892919888	0.607348528631962	0.919724121418138	0.660359464852875	0.509023178189315	0.777105900867905
Tmem200a	106.558368218276	3.88367563321955	1.71208301654821	2.26839212566313	0.0233053172885226	0.147874367665807
Rgs7bp	106.627883771339	3.8604742662274	1.59806270883152	2.41572138871203	0.0157040724897906	0.126469801074514
Ak7	104.381482569196	2.34030823927403	1.22343953870761	1.91289243581765	0.0557618241378684	0.223736639177204
Pold3	419.626398180664	-0.236423239977273	0.452819690551455	-0.522113425962885	0.601591359058789	0.835150029868142
Cds2	808.101632153221	0.316456928527255	0.723446952101306	0.437429347940553	0.661800004183079	0.869624543430151
Armc9	203.834044750296	0.196044158473538	0.464957853688431	0.421638556953826	0.673288858639594	0.875361985801135
Asb10	1.85889280306862	1.19258821521813	1.58962337139059	0.750233191510555	0.453114271650417	NA
Ppp1r3c	4.22845291921888	0.508244958517847	0.876583844375864	0.579801877229123	0.562048231522473	NA
Slc22a5	33.09361071358	-0.231919670225825	0.551160418266476	-0.420784335267152	0.673912571328286	0.875541581012472
1600023N17Rik	3.16822915946864	3.56022321669601	1.34339087990946	2.65017670578197	0.00804496814643268	NA
Dlk1	6.63338273971159	3.94581115044355	2.32577119762702	1.69656032995397	0.0897798151504079	NA
Slc7a7	298.96135368621	-0.66393357589182	0.25481609786846	-2.60554015796346	0.00917295199060054	0.105196401485461
Tcf7l2	564.482495496311	0.503815618132015	0.284321797914215	1.77199082809692	0.0763960797476866	0.26495488644927
Bcl2l2	4.38744413855017	0.0490161164815889	0.797946583931972	0.0614278166842403	0.951018499674208	NA
Anxa4	141.770359829003	0.239767743336129	0.539648297777551	0.444303714703763	0.656823015908522	0.866363426761572
Rgl1	253.785085860682	2.0904733629562	1.19253327836491	1.75296857612431	0.0796074011481019	0.271170088784203
Psme3	86.4549787881435	-0.168116825718805	0.687150854348987	-0.244657813717019	0.806721395187812	0.934085442738338
Tmem19	137.342394797415	-0.287163172003296	0.440670765061912	-0.651650154198341	0.514626885147042	0.780633158147667
Mrpl42	185.77516163004	-0.330387339524461	0.373989190916281	-0.883414140165404	0.377012553638835	0.672767353814148
Herc4	487.289995905808	-0.739252825102157	0.52723894585958	-1.40212105138956	0.160879101755751	0.411499912491581
Aup1	34.9721341818435	0.120985770667694	0.462850151122871	0.261392959198961	0.793789486098686	0.92915526253879
Hadhb	128.428567280779	-0.161200036490475	0.266897789870181	-0.603976663009772	0.54585915779314	0.802955830480876
Agbl5	126.048655041378	-0.202733479127625	0.523100524281572	-0.387561223353886	0.698340769505535	0.887036556807694
Pvr	97.7864984590192	-0.208336170841667	0.514701986697861	-0.404770481222106	0.685646228739746	0.881410211390082
Zmym2	433.145586220746	-0.407251858555379	0.228693629134742	-1.78077483004756	0.0749492428751278	0.262159862484966
Nol8	173.282931117873	-0.308050003555301	0.366994306214125	-0.839386329267919	0.401252552780944	0.692726712883845
Anxa6	276.922136890835	0.0450457268522495	0.349195339029832	0.128998648657224	0.897358718110569	0.96632182069544
Sh3gl1	182.876923750973	0.0230076608306074	0.803040153006757	0.0286506979065265	0.977143177578291	0.993636294405056
Cpt1c	71.4445441765313	0.112930914124738	0.419103023130495	0.26945860061137	0.787576796286797	0.926028437283527
Map2k7	142.478091265937	0.0223574414372433	0.712683917507651	0.0313707674440447	0.974973853872721	0.992862672281545
Lrrc73	4.82887873989934	0.652435851454465	0.878689917120875	0.742509773632368	0.457778532369789	NA
Zfp936	130.421499968132	-0.958308186376717	0.651994737356384	-1.46980969549284	0.141613302527953	0.381364828055978
Cmip	808.426829541662	-0.0568947957491803	0.412425842215148	-0.13795157801848	0.8902786866888	0.964326404734445
Dpy30	167.776589345783	-0.163448298859895	0.43097653374902	-0.379251040510431	0.704501452661432	0.889001565098158
Gm4710	25.7052169586232	5.22729354538817	2.95789878433609	1.76723205441307	0.0771893735253744	0.266582777407782
Ect2	207.80331249864	-0.76442399217794	0.420020779628441	-1.8199670808053	0.0687640181924626	0.249836581439834
Rpl31	93.1600698558251	-0.311694477278688	0.758997459373924	-0.410666035082378	0.681317435374368	0.878498050704681
Insig2	75.7085887781047	-0.408075821579479	0.280370493029225	-1.45548776253335	0.14553427564854	0.386555192213611
4921509O07Rik	56.6854599457441	4.07583501860293	1.88451012983042	2.16280876079436	0.030555891506136	0.167178652979983
Cers3	82.6315192118019	4.40003927352731	1.74060392142004	2.52788082307526	0.0114753297404513	0.112894499285201
Ldb2	287.268841514002	6.13265150623518	1.92915601772357	3.17892977545269	0.00147819899051086	0.082229194286794
Ncoa7	212.398626305958	2.66922468027315	1.41973564494822	1.88008569748244	0.060096399399091	0.232204773040484
Cmah	217.26988202201	4.56516621974735	1.68731220329175	2.7055847820227	0.00681842408343675	0.0986814048650669
Vps13d	417.413317427583	-0.289087100652534	0.198905420679661	-1.45338975511437	0.146115569341931	0.387066261581801
Adra2b	3.97631173991807	4.61227140604826	3.13372871427008	1.47181579089643	0.141070628237709	NA
Zfp59	188.726239092879	0.0572243449768225	0.390610036950452	0.146499934880274	0.883526741321968	0.962740148341268
Commd6	82.9874996908286	-0.249327608819338	0.5021028418707	-0.496566814659742	0.619494559777047	0.845589118437677
Tmem42	3.42069364968736	2.11509563471643	1.15009617551316	1.83905979321486	0.0659063919324485	NA
Traf7	76.5745443770493	0.323168506003996	0.600293142328452	0.538351154155236	0.59033464174908	0.829602428587516
Mynn	127.784874165962	-0.182965355654264	0.507651596493818	-0.360415207827466	0.718536655557591	0.894556523297048
Rab27b	121.004871243771	5.65025733294812	2.00490131195114	2.81822217346417	0.00482903824004207	0.0938070879055796
E230029C05Rik	20.8539291953477	3.37691117585647	2.38349013171178	1.41679259793337	0.156543574483902	0.404919536910024
1700045H11Rik	31.5011752035169	3.89998694330927	1.85367073330985	2.10392648123951	0.0353848605960868	0.178962049017471
Bmp3	15.9606049896372	5.70431541671427	3.38729239716495	1.68403395629164	0.0921751065354762	0.295697107987679
Il6ra	85.5562485015714	0.579872597302177	0.313176366405746	1.85158479216437	0.0640854685053343	0.24028027242206
Meis2	247.839855067396	1.76012695909727	0.895948550102676	1.96454021706443	0.0494674771397602	0.210713105191617
Kcnd1	2.59745751164377	-5.03887298373085	2.18153480469304	-2.30978344828189	0.0209001461048113	NA
Kcnc3	26.209658481306	-0.0962628147266041	0.650239532711458	-0.148042082777087	0.88230955687863	0.962654533366394
Tnfrsf18	6.61456923509879	-0.168214800891157	0.865502813804294	-0.19435500174953	0.84589792143323	NA
Foxa3	16.1938964790282	1.87773701656716	1.39707493672273	1.3440488890109	0.17893257820261	0.439385727609206
Jpt1	114.723295610735	-0.56538461234702	0.47841751468765	-1.18178075632567	0.237292705371505	0.51802604053174
Hmgcs2	23.2389495504388	3.10120431057217	2.07486353694031	1.494654590704	0.135004611027223	0.370381999749438
Serpina3c	5.63406897790533	6.39091290895026	4.00364930384438	1.5962719069359	0.110428099420103	NA
Klk1b8	6.99504102780959	4.60448212295265	2.74409258765346	1.67796164884146	0.0933545861294753	NA
Ankdd1a	41.8749555492056	2.76794845181273	1.29271848472192	2.14118424430834	0.0322591831043402	0.17109399777897
St3gal2	115.983250668521	0.0375633952086919	0.409075086556709	0.0918251842830927	0.926836934426872	0.976478401735459
Tbca	292.507841428776	-0.447813426654405	0.358687466265438	-1.24847804501485	0.211856043674698	0.484327976952692
Gm11351	42.8183535291058	4.93042261631375	2.56061223922064	1.92548584311008	0.0541686053763619	0.220605435574908
Pacsin3	10.7768968625115	0.680496380492909	0.653159625019199	1.04185310056926	0.297479790809658	0.590451113638421
Ush1c	25.2730208710227	0.190021081148097	0.810628998839609	0.234411896712438	0.81466522367277	0.937489998801659
Hp	3.0116817675454	1.78829572900407	1.6277924833108	1.09860178575516	0.271941798460552	NA
Slc25a4	30.16071673123	-0.0150868676022383	0.761170342121275	-0.019820619337576	0.984186469261021	0.99531964953377
Amy1	13.9693751758289	5.6778288827031	2.55389124893198	2.22320699249724	0.0262018455483816	0.155523769084228
Ctnnb1	386.996679996989	-0.377906461696325	0.726467821944763	-0.520197110292738	0.60292619921286	0.835598808554872
Ctsl	85.7571140780209	-0.947934207929818	0.607773833868466	-1.55968249224591	0.11883493148822	0.343638490629309
Ctsd	186.437442372628	0.2557924040351	0.788632131249581	0.324349457623289	0.745673479984614	0.908289553411952
Sec61g	178.993669739023	0.0941099348879033	0.77375429657732	0.121627673415445	0.903193895978863	0.968309986138476
Myh6	17.6424485683409	4.79656293322128	2.12210332726752	2.26028717432787	0.0238034334712716	0.149509996519178
Pik3c2a	187.723046838433	-0.0136284712402946	0.531596414911609	-0.0256368757538756	0.9795469731299	0.994437374736857
4930584F24Rik	24.0987046243893	6.29772202691595	3.44095803793663	1.83022343123149	0.0672165354328157	0.24684281676625
Lpar5	24.1031829612494	-0.797914072004715	0.40389440027463	-1.97555121205486	0.0482056289529741	0.208153468737115
Rnf20	127.833168337105	-0.302123295424271	0.226443307889773	-1.33421163221718	0.18213450838364	0.444107171348644
Gm38509	26.2290765632789	2.00009104622426	1.36401321064563	1.46632820753808	0.142558894410503	0.382631007384454
Prxl2a	33.4600134173608	-0.239249318112085	0.503992332094827	-0.474708250257804	0.634994936622078	0.855098259562337
4921525O09Rik	19.8979908898668	2.85064561409989	1.94976482119059	1.46204587502979	0.143728639104981	0.383739313957092
Rorb	160.299237188584	5.96472321161847	2.35210765888958	2.53590569678022	0.0112156932249908	0.112142244241017
Tbx2	1.44900660411067	1.94260221534523	2.22991307127314	0.871156028623182	0.383668965168168	NA
Trpc5	14.8139791078093	-4.47061734909257	1.95750138449502	-2.28383866520016	0.0223810143797961	0.145661963683677
Fam149b	196.195033644976	-0.755129294715799	0.353987750459236	-2.13320741674296	0.0329077149829993	0.172814697395772
Pus1	10.3010367930298	-0.02866075894166	0.886967287874598	-0.0323132085404622	0.974222275813901	0.992821261468333
Aldh18a1	428.566448697046	-0.704168728825324	0.637951296962813	-1.1037970017112	0.2696812057781	0.557317806563929
Gdi2	322.200568949035	-0.476868583478335	0.651383803367528	-0.732085417250195	0.464116433975435	0.744216236217095
Drd4	3.35030407570637	4.35453136876786	3.10601445002214	1.40196751780624	0.160924946652403	NA
Drd3	57.9405496119423	5.58361111960177	2.0115635937882	2.77575669834363	0.0055073404640435	0.095158720309461
Dpep1	11.2723345484198	2.56857920610799	1.46005790353266	1.75923105507887	0.0785382715290402	0.269124717449752
Pkib	82.7716288878403	4.81873678265644	1.73903428747734	2.77092683988798	0.00558969844014717	0.095158720309461
Crx	11.3451648245785	7.39780707027482	2.77235370574227	2.66842108023663	0.00762086800212467	0.101917019158903
Dmbt1	50.2191240479343	6.93591976116086	2.29033772018187	3.02833931434797	0.00245901811397648	0.0874657930751693
Epha6	796.919613590944	5.34142677561122	2.04372664608441	2.61357201847169	0.00896011975062098	0.105073103688817
Inka2	21.2519799262135	0.594501906822531	0.69500586812735	0.855391204716558	0.392334611085221	0.685254532464008
Rhot1	260.859581120347	-0.265406243708873	0.185853651561232	-1.4280388976992	0.153280662886195	0.399246388152633
Ncmap	48.7353977613915	1.06961248100564	0.909163335550818	1.1764799999965	0.239403119914358	0.520881460262513
Cacfd1	35.8695859722827	-0.601231896043955	0.812366099609831	-0.740099686991763	0.459239508630613	0.74099706731385
Gm19276	8.52805384948519	4.25034405935136	2.04716700306604	2.07620778030596	0.0378747380103515	NA
Jarid2	2636.43679322924	-0.537817899505523	0.620535523144185	-0.866699615810001	0.386106616007967	0.679784407664971
St7l	331.188819137499	-0.440933824503555	0.366696221538605	-1.20244987159524	0.229189276798506	0.50660537177209
Arhgap15	225.039622996167	4.68745879108664	1.71711797317283	2.7298408521258	0.00633649070326702	0.0984453820770653
Mag	8.81641923496899	2.83421124641568	1.03416896817611	2.74056883703847	0.00613329329209501	NA
Zfp467	14.6973037248283	0.962068955632699	1.35717897501417	0.708874049292321	0.478402640390341	0.755425850981257
Ranbp17	1570.23117042944	-0.424424384794371	0.328556087398427	-1.29178670270592	0.196431021578213	0.463963795627705
Vmn2r89	3.87622567967382	3.548947486711	3.90845680569126	0.908017579097517	0.363868934063828	NA
Pecam1	621.391972207498	-0.257639855652363	0.687809223967579	-0.374580402057107	0.707972550462708	0.890117463008836
Aldh1l1	110.109439574869	-0.233848548555399	0.293208071877685	-0.79755153757483	0.425130783771868	0.712073975993803
Stk32c	90.1713095917101	6.0084752228627	1.88024575326764	3.19557973335172	0.00139550218569358	0.0814755940762917
Krt28	13.3964587678004	5.78907060155663	3.27668967772983	1.7667436257093	0.0772711736826691	0.266601871970518
Aoc1	2.87327506380614	5.38557481361846	2.89132688810421	1.86266548959799	0.0625093441313585	NA
Itch	272.487308700773	-0.182397964507906	0.160705858091991	-1.13498018475156	0.256383620898008	0.541827827413568
Slc30a6	143.020769706203	-0.0433525608361068	0.217801297718174	-0.199046384435244	0.842226460933668	0.948477498828356
Prmt1	169.992020471531	0.29539612119975	0.799323847160036	0.369557498189601	0.711712223991881	0.891581096173753
Mpl	12.756553245121	6.32310010031798	2.8115029852846	2.24901063004843	0.0245118197713378	0.151543234508351
Rhbdl3	39.7750627265274	2.05351295614836	1.46971845550728	1.39721519346342	0.162348869173219	0.413605204634477
Lin54	261.64208306345	0.0393984533462433	0.205724153198307	0.191511073122587	0.848125205999151	0.951037250861766
Rpain	60.7137119550834	-0.367336672671961	0.520800761883925	-0.705330520913932	0.480604570972215	0.7571057960125
Arih2	333.834369843474	-0.0540025481487806	0.673855671750892	-0.0801396358488232	0.93612619925747	0.979628804577979
Osbpl3	204.289420905785	0.69533766552503	0.903991072463382	0.769186429717972	0.441782645183139	0.726160133987764
Cmtm7	243.701645280802	-0.0637341090898953	0.806736962168718	-0.0790023416288768	0.937030760536491	0.979889573014251
Cbfa2t3	25.860879417204	3.01802987060631	1.43591179531714	2.10182121245111	0.0355689402378929	0.179067860410867
Senp6	623.213969787359	-0.544616699017886	0.392925512275852	-1.38605583501928	0.165729854802766	0.418883821263804
Thap3	35.8277602166792	0.63895032522979	0.356956993322181	1.7899924561867	0.0734551241507128	0.259048019515257
Mtpap	334.446043601753	-0.612086785580225	0.60988436232791	-1.0036112144996	0.315566046987139	0.611128682888624
Peli3	17.8295736095346	0.329252862424141	0.631584564436046	0.521312395780504	0.602149167202311	0.835432307994657
Gm5741	1.8700301959109	-0.342525500949986	1.54939843177902	-0.221069993311339	0.825037934101145	NA
Zfp169	86.0002545849803	-0.274633136530516	0.264795702247535	-1.03715103455034	0.299665473968012	0.59281629210087
Gm2721	10.484757250201	7.29426944382848	3.79023989660071	1.92448753715309	0.0542935014125287	0.220872473048788
Tmem241	150.393419412521	1.00620295205034	0.921081594609018	1.09241456776417	0.274650922726457	0.562410955466467
Tcf20	469.372855339655	-0.621185214482722	0.638110773234495	-0.973475516380988	0.330317022909483	0.626875956786396
Cacnb1	32.3383497061505	0.901349745212798	0.593833778632255	1.51784855905103	0.129052580403886	0.359737682119123
Podn	14.1141792105303	2.98054297024845	1.76962915480685	1.68427546650235	0.0921284444547749	0.295697107987679
Acr	4.23460898280928	1.41476522317894	1.56261768534445	0.905381550745145	0.36526328624025	NA
Crhr1	29.4908477303315	6.44891899812304	2.14610711140293	3.00493808713364	0.00265634914482447	0.089472263417055
Asgr2	38.1087149766798	9.16245532886889	3.22099256396557	2.84460617244903	0.00444663637727483	0.0929807858721473
Tet3	96.2134645170248	0.609299981321089	1.03983115279334	0.585960499148636	0.557902059923068	0.809651834028154
Arhgap33	9.6827103064244	2.06950219154375	1.2037167441026	1.71926011803268	0.0855670184569591	0.283200085471603
Nrap	33.1164580404515	5.98495460165589	2.25288409061591	2.65657457770927	0.00789389887180195	0.102250541672485
1700012B07Rik	53.2623928641161	7.0298840728447	2.22496970254643	3.15954148265442	0.00158017603744609	0.082229194286794
Pianp	21.668311049847	0.462169021087087	0.546576324655496	0.845570874988758	0.397792178897909	0.690024077024026
Rae1	217.125734937318	-0.282336771797908	0.743691604113926	-0.379642274077168	0.70421097592323	0.888896674884496
4931406C07Rik	35.8092298035906	0.219412290058629	0.293085524178057	0.748628888014717	0.454080915517317	0.737134725309726
Cnep1r1	123.008218752796	-0.656397235330363	0.36958203965474	-1.77605285133326	0.0757242064066398	0.263600858889421
Snx16	146.475270604197	-0.55997115172985	0.377705805653538	-1.48255902702089	0.138191609931267	0.375332133213356
Spata17	134.531730976957	4.34225238188465	1.88708390008409	2.30103832780893	0.0213894647381346	0.142883538496801
Tbc1d30	72.549729472754	3.09782382308653	1.49759934806703	2.06852642336212	0.0385905485630833	0.185797126748415
Asnsd1	18.3093111368673	-0.242769407277272	0.6048472426435	-0.401373090858846	0.688145458051143	0.883043482605775
Kptn	19.2740141819763	0.80926896497756	0.40610593417371	1.99275336033725	0.0462884611661592	0.203920544470569
Ankra2	43.5328509457409	-0.783701269999756	1.13478040429497	-0.69061931897446	0.4898048035944	0.763650807288323
Capzb	72.7557330954991	-0.0661156124578186	0.52330608323948	-0.126342143872159	0.899461097532232	0.967155504944633
Nf2	743.045350581503	-0.315563363724841	0.443439459806877	-0.711626709680443	0.476695962805001	0.754295750453012
Pex3	77.8596668243907	-0.338644616646572	0.311858498518541	-1.08589189730367	0.277526822147641	0.566081561323742
Trim24	662.601017064031	-0.871101964873384	0.469280289149733	-1.85625091233151	0.0634178022954953	0.238938391126835
Kmt5a	173.218899293912	-0.106387701425568	0.418130054643569	-0.25443686777373	0.799158071533211	0.931342596830133
Cep57	201.730807309283	-0.705259597369268	0.593693810782427	-1.18791805567218	0.234865695429139	0.514457868655669
Csn1s1	13.6908916441973	5.55844805749571	2.92312812307499	1.90154102846799	0.0572311838086262	0.227074325313048
Tsc2	143.264772325631	0.178379840783945	0.511647843260648	0.348637921831468	0.727361154398811	0.898908732910952
Mapk7	33.7941695434442	0.207026703412745	0.982853631636876	0.210638386783956	0.833169455951125	0.944274271517527
Egflam	159.219861893981	4.3173906298194	1.69081004282112	2.55344510647443	0.0106663090390718	0.110819759188129
Txk	45.7890805181486	5.79373832610469	2.48288664834685	2.33346871874408	0.0196235582562052	0.137992616968302
Adamts13	15.8292849210697	7.88867560376359	3.16914509576651	2.48921250538565	0.0128026416363813	0.116064690276486
Zfp862-ps	38.8792545492993	-0.684482118181995	0.414863374848411	-1.64989767639069	0.0989638660664311	0.307818858410795
D6Ertd474e	38.0672083916076	4.34344548503655	2.47101783221296	1.75775562135329	0.0787890993430206	0.269551157926512
Dnajb6	548.784251321921	-0.513697837917197	0.484408300594726	-1.06046456529855	0.288933302369716	0.579462369381513
Slc26a10	6.57226251112405	2.87790677507344	1.91612273518728	1.50194281515696	0.133111877948114	NA
Hspa14	313.194314627156	-0.512244348018912	0.77954383477	-0.657107817638051	0.511111592544272	0.778821808194119
Fkbp11	20.1981593287273	-0.767258390971825	0.841264263485309	-0.912030172056897	0.361752834722407	0.659447087534783
Nubp2	53.65449821712	0.350423081142348	0.924253109345844	0.379141901281096	0.704582492272904	0.889001565098158
Ndrg3	134.918169791115	-0.0583459556277277	0.363855634980665	-0.160354684711226	0.872601683978535	0.959913287783637
Gbp3	10.4406736287352	7.28324597354771	3.2302821442062	2.25467796570367	0.0241535496938111	0.150130098638051
Fgfr1	237.342696644257	0.225925946371541	0.302480362245287	0.746911120756772	0.455117212686075	0.737613980178365
Lct	53.1983299695084	0.563834691038968	0.76662997547379	0.735471751793306	0.462052237567533	0.743074008940748
Fmo5	27.6359049522548	2.22895688367496	1.50483952117438	1.48119241441471	0.138555307010546	0.375913328931799
Fbxw7	658.890752563822	-0.440329448215629	0.268736304334638	-1.63851865607007	0.101313545546957	0.31196820250054
D16Ertd519e	7.07631799626977	6.72234793065901	3.83521426900206	1.75279592198852	0.0796370434049259	NA
Septin7	441.172914254348	-0.757262164257942	0.310967440322909	-2.43518152084218	0.0148843208169005	0.12392907518577
Gm9926	6.20396039922121	3.04499561740945	2.1581229628367	1.41094630373008	0.158260447545937	NA
Brd2	393.515956583397	0.0351655528420359	0.928853887063256	0.0378590791639128	0.969800039738054	0.991177066900954
Frk	218.184558207544	2.5796790153104	1.35060772260696	1.91001352363888	0.0561314721014643	0.224857225241444
Slc15a2	6.91611637103555	5.44605208737124	3.92067365251001	1.38906029168857	0.164814417088147	NA
Tmpo	517.254818077263	-0.637871948312724	0.744654783096699	-0.856600887810173	0.391665494900938	0.684566359034301
Triml2	191.95781029333	-0.979795181566652	0.741794001988175	-1.3208453815218	0.186552924463633	0.450520725817315
Abr	466.131766374002	0.180832823250073	0.374799639305376	0.482478648019016	0.629465962881104	0.85165698025561
Gins4	97.0751682521898	-0.175658275817776	0.8950200655404	-0.196261829852626	0.84440523571094	0.949523538277353
Med27	489.070650849382	0.120683797007458	0.202546139791358	0.595833606761273	0.551286390444553	0.805649539178615
1700012C14Rik	2.56708856761447	3.91065388482306	2.33125617157816	1.67748784217726	0.0934471249150872	NA
2510003B16Rik	58.8870256804452	-0.811003913506719	0.464004461448903	-1.74783645608552	0.0804923506150637	0.27312518060975
4930586N03Rik	2.98172090016537	-0.414040802128851	1.08879585101	-0.380274044711663	0.70374200023021	NA
Lin7a	136.17999399371	5.9484714168696	2.355020358998	2.52586836208945	0.0115412717409891	0.112942122014019
Gxylt1	135.027929864262	-0.247299359322608	0.299377061659149	-0.826046451094394	0.408777742249859	0.698497164426322
Zdbf2	574.626374237675	-0.623441357044054	0.267490029115259	-2.33070877111243	0.019768721377347	0.138631756770217
Magoh	30.902135481772	0.328724868105573	0.568241937796156	0.578494557055195	0.562930271096507	0.813054943162508
Tmem175	39.1477273723401	-0.171820377025011	0.458713572892738	-0.374570074178268	0.707980232634289	0.890117463008836
Alkbh4	23.2086695584444	0.189472746039308	0.742952841412269	0.255026612024448	0.798702545224132	0.931102443991278
Stra8	13.5846331710464	2.20289136048342	1.66867597130289	1.32014327428914	0.186787186938228	0.450659994079077
Adad1	49.3621881301005	7.47018429508426	2.73613691832362	2.73019388944216	0.00632970861524827	0.0984453820770653
Golt1a	45.5333036115248	-0.0292734831773242	0.444152103943524	-0.0659086896525125	0.94745052228584	0.982883479345417
Myl4	21.2176875319534	4.55511534170418	2.15624223466274	2.11252486779003	0.0346414553123581	0.176819462500344
E030030I06Rik	68.0345121820922	0.803656540761409	0.788249144582981	1.01954635318581	0.307943658831607	0.602410747688141
Srrm1	408.766641286005	-0.224380921411021	0.594268320507455	-0.377575101461607	0.705746263965315	0.889311371519236
Lrrc56	13.2491215282078	-0.181678596924111	0.833153193534645	-0.218061454164679	0.827381229813354	0.942510914286426
Klhdc3	68.293927041265	0.444602903118984	0.401561963594048	1.10718380580599	0.26821446765856	0.555580836433623
Slc38a4	497.466683867321	-0.221562823895992	0.42997895289429	-0.51528760281079	0.606352060689041	0.837991744289104
Tdpoz1	5.27939584161237	6.28248093052648	3.11199462064916	2.01879556244733	0.0435084724856949	NA
Dars2	62.3624355235649	-0.86366559437072	0.271472488014291	-3.18141112820704	0.0014655948157419	0.082229194286794
Tmem218	35.0410117784791	0.183127058590858	0.784256768918656	0.23350395667398	0.81537009748612	0.93800859573646
Parp11	30.2903979459255	0.226555022082529	0.8917337572558	0.254061282573539	0.799448214180483	0.931535303029315
Zfp773	7.8657358439105	1.87265453871455	1.56459369663396	1.19689510621406	0.231347441873391	NA
G3bp1	795.700348050432	-0.613610242398674	0.745968224689441	-0.822568873699855	0.410753205296899	0.699490431644163
Stx3	374.584929316989	-0.207350813333807	0.238081093664969	-0.870925154710495	0.383795020949709	0.678424193790148
Extl3	157.614644263075	0.0661676910158017	0.229472397334701	0.288347059534536	0.773081087781775	0.920275924141436
Dhx16	4.41896431690444	1.16135338487587	1.3877035749794	0.836888659664297	0.402655155336029	NA
Tbc1d7	64.5566417766793	0.0298599273592488	0.379911940175152	0.0785969699859457	0.937353197685638	0.980088468481446
Map3k4	291.084824710862	-0.200021354613909	0.247213429909065	-0.809103917564208	0.418455375066759	0.705458305075284
Svop	122.475228808055	0.466735732651902	0.547332362980755	0.8527464557551	0.393799922713378	0.687117715853757
Slc27a1	36.4715205690603	0.316282341414482	0.327535904226833	0.965641742883379	0.334223479998886	0.630897875808475
Aqr	334.307430405787	-0.325423239224193	0.360696239420774	-0.902208572362094	0.366946081933875	0.664463917922712
Colgalt1	89.0535109466655	0.127138807586398	0.571269163057402	0.222554998253289	0.823881864163041	0.941302424799295
Acap1	16.1926159649748	0.767625218599831	0.536547843058075	1.43067431643136	0.152523577415558	0.397829666459518
Olfr821	5.00806131369362	6.21876846775323	4.00479490610145	1.55283069759171	0.120463586854136	NA
Zfp687	40.315565221305	0.190871841871769	0.668100599324845	0.285693265452324	0.775113063208377	0.920988377390169
Zmym5	95.2796131334304	-0.301512753957257	0.284191968133836	-1.06094748538166	0.28871376747511	0.579445698131926
Postn	10.2392169658714	7.25355095976067	3.08573322309532	2.35067338468248	0.0187394748045931	0.135159593638925
Zbbx	180.166012649445	2.61653047746046	1.32224575927012	1.97885337057521	0.0478325175100927	0.207478061134713
Tfdp1	771.387280419155	-0.597632391731746	0.755949159941662	-0.790572201678043	0.429193673757856	0.714684535936291
Cct2	309.506026402325	-0.106324737532187	0.770009793025754	-0.138082318556475	0.8901753596553	0.964326404734445
Ccng2	28.7451658618387	0.115121021194712	0.627533733142445	0.183449932831866	0.854444999838263	0.953816112964491
Ccnf	530.498851477106	-0.266242561537647	0.567896003964484	-0.468822741627	0.639196343117201	0.857060841608809
Kcnc1	26.9829750950594	5.2018595536431	2.25162309654159	2.31027100478448	0.0208731551451355	0.141967960403679
4933433G15Rik	10.6299517446506	-0.201315059548395	0.614980832195987	-0.327351762866389	0.743401845954672	0.90774430032741
Mitf	502.645946519179	-0.40366427612294	0.561952412585739	-0.718324660740471	0.472557128058151	0.750960928356381
Pkd1	102.642909920761	-0.368495122500466	0.321768311437621	-1.14521880931679	0.252118528622782	0.535683061696274
Mmp20	45.856998835094	5.48098488535775	2.41434527200393	2.27017442323338	0.0231970021976533	0.147437736403135
Tcl1b2	3.81611011468385	3.95729032648855	3.86001908821318	1.02519967804626	0.305268980136831	NA
Cldn1	8.44851301909677	4.78101026604884	3.30635807334435	1.44600498796336	0.148175802791704	NA
Nfatc1	43.5498362992258	4.26441389992898	1.59703872937746	2.67020067922291	0.00758059253615898	0.101687553068152
Tnk2	300.914427251635	-0.168590347771555	0.700625524759993	-0.24062832685022	0.80984319350781	0.935615482401269
Pdlim5	672.920833404616	-0.477952690693002	0.282652100624925	-1.69095750442428	0.0908449191923216	0.293896149546169
Ces2a	6.49439395352392	6.59705698868682	3.83052175488144	1.72223457033754	0.0850270348072358	NA
Ints13	362.763061005646	-0.93765684513728	0.364777392002554	-2.57049056683511	0.010155459248605	0.108389053837897
Aak1	338.777376700138	-0.452141791447082	0.418769037029107	-1.07969250700752	0.280279131695637	0.56926081759277
Cryz	22.7513915603185	0.449167119265612	0.497629024298849	0.902614392113645	0.366730585469291	0.664234822401615
Hus1	191.313432959972	-0.462578039375815	0.378777237070401	-1.2212403336419	0.221995037075637	0.497282206082411
Slc6a17	36.6732627010633	5.8222797425398	2.22234017036284	2.61988682929184	0.00879589515096915	0.105073103688817
Wbp1	18.9869942411669	-0.757160697846571	0.694272205717709	-1.09058189512837	0.275456899654339	0.563577710354268
Cdk2	129.48878678274	-0.254757289732099	0.457869609738743	-0.556397027261674	0.577939470662518	0.822807088220446
Mylpf	31.9613547701027	0.704789796895082	0.519675677035087	1.3562108600428	0.175032087624948	0.433227630676471
A330093E20Rik	482.216835151418	5.19638192122336	1.82076920523549	2.85394870820615	0.00431795021907821	0.0926268354319142
Nup88	255.207772052779	-0.479545660390516	0.662949471684015	-0.723351749828506	0.469463806693697	0.748993061799201
Ggps1	69.5201691843545	-0.585906292120909	0.418491643222833	-1.40004299156084	0.161500444820073	0.412594394449639
Mkrn2os	8.58254786738313	2.96095281077014	1.80113456786198	1.6439375844554	0.100189095657167	NA
Usp17le	26.0135172674775	5.15011400739089	2.45002327025871	2.10206738438328	0.0355473734627588	0.179067860410867
Tmem250-ps	26.6026199794751	0.324402082206143	0.833865377683255	0.389034118561722	0.697250907570724	0.886863750501324
Ate1	587.506932972842	-0.433680580249511	0.298739856499026	-1.45169976759002	0.146585103975768	0.388034681269187
Papss1	99.3778618102918	0.610056953216682	0.662229695821322	0.921216546262044	0.356937381270294	0.65499939802919
Pi4kb	125.58369424695	-0.350711054359343	0.538755167267634	-0.650965551083286	0.515068724761462	0.780866781142225
Gid8	70.0742287890824	-0.401864281793336	0.575311419864318	-0.69851608697097	0.484854500940398	0.759979894064563
Tll2	89.5172995601748	5.29077655307562	1.97378515232839	2.68052302796701	0.00735072066654252	0.101113084039604
Cacna1c	484.176335959753	2.80317758310502	1.33064343990346	2.10663315133346	0.035149390822955	0.17849673639004
Zdhhc23	29.6444955178237	-0.295195339558757	0.677242999657969	-0.435878022671095	0.662925231330308	0.870337117812302
Vdr	20.598310088141	2.43277664907787	1.28511920301443	1.89303579261087	0.0583531097329363	0.228228547500333
Vcp	456.603230048841	-0.156643969712991	0.675095609524259	-0.232032274396479	0.816512946428426	0.938556915991879
Hsd3b7	2.29276678735971	1.08331825874474	1.05171541201051	1.03004885767892	0.302987071014344	NA
Ppp1r11	0.915958417459373	0.485840749001768	1.85249275991778	0.262263237683764	0.793118502361969	NA
Brk1	162.932355310793	-0.845206509217006	0.657404173730072	-1.28567256338115	0.198557360434834	0.466770806375701
C9orf72	53.6685797045768	0.355256958808833	0.518568690302407	0.685072133070091	0.4932984040561	0.766144301732817
Zfp202	599.937992579436	-0.455347821975819	0.850150497324126	-0.535608487449033	0.592229161653544	0.83038899422313
Ube2w	286.823899538134	-0.536800280527296	0.316904207054261	-1.69388814846306	0.090286539440852	0.292656976520174
Kif20a	73.538599997421	0.0926189144332221	0.527458323372202	0.175594753801743	0.860612324173359	0.956060885148113
Gm10471	3.97631173991807	4.61227140604826	3.13372871427008	1.47181579089643	0.141070628237709	NA
Gm45871	84.7785766695681	-0.213310386692718	0.500307555841403	-0.426358515281622	0.669846625334378	0.874488035887318
Dph3	22.5905348732862	0.0274210472905497	0.684393687017589	0.0400661896956465	0.968040356860486	0.990259851176914
Ankrd31	307.128837076749	1.04346698846987	1.23848895473333	0.842532333035257	0.399490049300497	0.690722227684589
Gm4961	6.729933438765	2.86448273443905	2.23805187935812	1.27990005989521	0.200580286578296	NA
Stard8	9.57169620551848	-6.7868228294275	2.02782365393846	-3.34685060816114	0.000817352459149434	0.0661422987882943
Tjp2	938.20995201585	-0.112343466040947	0.530643253246656	-0.211711852272863	0.83233184092028	0.944274271517527
Fchsd2	300.217903343882	0.0882862911142866	0.490689088599238	0.179923077903191	0.857212957305701	0.955075474647259
Mphosph6	72.483833990217	-0.430371849032509	0.904041714714209	-0.476053086962431	0.634036557853193	0.854732804401641
Hcrtr2	98.5326137440513	3.27393657950336	1.29751205820356	2.52324173698718	0.0116278437172108	0.113206512766292
Gabra4	99.423569682394	5.33083038391558	1.9534910867341	2.72887366628727	0.00635510451798879	0.0984453820770653
Fubp1	693.936984168042	-0.626946288501352	0.853299576700231	-0.734731746763308	0.46250288186434	0.743074008940748
Bdnf	32.7576327632694	1.92565633961102	1.62307436740817	1.18642520532564	0.235454422677736	0.514916439223466
Hnrnpab	167.679810702056	0.472782373273233	0.656584673471872	0.720063066311412	0.471486166353186	0.74995270927872
Oprl1	3.81611011468385	3.95729032648855	3.86001908821318	1.02519967804626	0.305268980136831	NA
Rad1	110.525991129952	-0.0213696015010833	0.268555266926732	-0.0795724535423591	0.936577304614715	0.979826161999699
Sox17	1.7477599003841	1.39323234724514	1.72110649786972	0.809498046152052	0.418228726234173	NA
Ovol3	9.79683479420754	2.00629765422318	0.773888171473567	2.59249039871351	0.00952838409230093	0.10576860557476
Obsl1	12.7114838981168	2.25993834330413	1.14745555829623	1.96952145724907	0.0488932410438682	0.209823779210091
Bmf	33.0113264302377	0.0159670383955222	0.537425743519322	0.0297102224596879	0.976298159177906	0.993542907248424
Mcts1	1.04833192592218	-1.63890374062142	2.31883511669367	-0.706778903261678	0.479703886890234	NA
Ccpg1	97.8456719880245	-0.0594096101088841	0.402927883384936	-0.147444772523046	0.882780968309756	0.962654533366394
Dnajb2	28.9353121765909	-0.00993590670694417	0.377183313257446	-0.0263423814302263	0.978984251135267	0.994301691799288
Nthl1	6.00161075203228	0.240561524040388	1.29344129734117	0.185985652796839	0.852456012440939	NA
Kcnip4	921.211027460086	3.23887746652543	1.53889877240525	2.10467220105918	0.0353198519146842	0.178744055733979
Pkm	2207.60908337574	0.0100692040858396	1.02660729280383	0.00980823354404483	0.992174287360803	0.997509958551852
Tssk4	3.72629816122495	-0.0600552785176346	0.878129358225458	-0.0683900133335658	0.945475171423453	NA
Apbb1	15.2483918676422	1.26545481245564	0.811519187401855	1.55936524003467	0.118909958513478	0.343788861465187
Mphosph9	303.903365006485	-0.271562599627002	0.311054672940999	-0.873038160974718	0.382642277972123	0.677706553720301
Immt	398.833765365685	-0.8397519443195	0.424688844724739	-1.97733459390435	0.0480038218078391	0.20785877598348
Prlr	203.391409997332	3.42262492466658	1.42170348596486	2.40741122073269	0.0160660679188401	0.127792431554759
Enpp1	74.6886158824322	4.89012012453484	1.96416388380037	2.48967011605629	0.0127861711770717	0.116064690276486
Pmepa1	118.764980738437	0.0597910284730374	0.498479613751726	0.119946787839587	0.904525300660927	0.968693977395283
Mtrr	470.817762253066	-0.396064100817409	0.784672292038105	-0.504750970355629	0.613733756368522	0.842291706762703
Csf3r	34.8582641877985	0.819286501485197	0.632856180961818	1.29458560433121	0.195463221054491	0.462629342159725
Sumo3	100.085348480125	0.142500369211373	0.82741029562652	0.172224554087125	0.863260994921421	0.956756054099635
Hipk1	178.816305404775	-0.0149609643150696	0.194936711882549	-0.0767478027642308	0.938824175549659	0.980541280013471
Brd8	384.684342666318	-0.520570656791636	0.599867642077424	-0.867809197023576	0.385498794376296	0.679367160930623
Tmem63c	69.603933980272	2.45622777208658	1.49038545678184	1.64804867150963	0.099342683922707	0.308052186782988
Ppt2	9.28440605479865	0.0419598317860684	0.559628186339748	0.074978052947095	0.940232173942151	NA
Pbx3	275.717151498206	0.0299146402594745	0.693494526457276	0.0431360870464166	0.965593052756943	0.989383314642863
Plpp2	13.638282722995	0.596404919100586	0.680296326138426	0.876684021632111	0.380658287888927	0.67583198617384
Kmt2b	68.3083999845479	0.236528462657815	0.629763735507898	0.375582856429574	0.707227037783683	0.889718380605751
Fmo4	13.962226172116	5.67725968100271	2.55375420979639	2.22310340565444	0.0262088280653663	0.155523769084228
Kctd9	111.334949059477	-0.690054293715228	0.468143736014231	-1.47402227271124	0.140475594423519	0.379121587986829
Dusp28	4.01284040581825	0.431724451200977	1.09734782162383	0.393425350370789	0.694005349232761	NA
Lax1	17.3145080198782	0.859850718270961	0.812844465150109	1.0578293328382	0.290133257243716	0.580966943488288
Ikzf5	27.5245748286721	0.0663161333371211	0.357037817613822	0.185739801403474	0.8526488143781	0.953022385855035
Actn1	643.4723856145	0.00987544036061633	0.55432938234548	0.0178151125939443	0.985786348566909	0.995552202726951
Rps19bp1	35.6445547884704	0.380765032996913	0.458483921533153	0.8304872103773	0.406263375985574	0.696854414630244
Slc16a13	16.0063150540669	0.142944749586884	0.625462070911221	0.228542634693469	0.819224415294159	0.93969118933173
Zranb1	304.532908215057	-0.455359901890281	0.266299226585625	-1.70995578067841	0.087274050317526	0.286941548390368
Tom1l2	282.820330433721	0.115633169031112	0.459611519277124	0.251588927129111	0.801358818251458	0.93200954353481
Pex10	42.3370555703283	0.121753326266202	0.682142210123322	0.178486720890927	0.85834074894793	0.955514306271443
Rad52	68.713266405624	-0.749339652130258	0.727696978600702	-1.02974132663183	0.303131450152799	0.59667139759806
Traf3	154.885880232726	-0.187124224730081	0.342041246008125	-0.547080876689463	0.58432316966954	0.826522493904901
Hsp90b1	180.23219720536	-0.401020380350621	0.763775364489895	-0.52505016395554	0.59954831909377	0.834149324766562
Nrg1	197.332201347777	2.80553016285737	1.40342964426148	1.99905294456974	0.0456026256687761	0.20305612920812
Ralbp1	237.334575157197	-0.261102321206632	0.512618439767983	-0.509350231967484	0.610506754126125	0.840622137702024
Arhgef2	157.545339434153	-0.168297755298272	0.605627484856464	-0.277889890248556	0.781096884785023	0.923405678425749
Fip1l1	570.666448763131	-0.540424520914768	0.274865447669287	-1.96614207241136	0.0492822016457757	0.210223791591837
Tada2b	26.2269667321744	-0.501087326317544	0.827337970443029	-0.605662189116278	0.544739096905647	0.801887554481648
Wbp2	129.47259797312	0.46231501889456	0.810010952205347	0.570751565316314	0.568168059167658	0.815442603065364
Matn3	23.4577799924035	3.23576148994731	1.93317084091714	1.67381041626522	0.0941678645603978	0.298815349178903
Gpr158	508.940387575854	5.47187819285519	1.83653614184838	2.97945576358112	0.00288760920800259	0.0906411697707587
Apaf1	388.901055554176	-0.326011371903061	0.345656900368486	-0.94316465707908	0.345596688052943	0.643201016284024
Grb7	36.4947904738209	0.591043393793273	0.538173119453839	1.09824027330293	0.272099584629675	0.560079591776824
Aqp4	16.9650996469659	6.7406382601828	2.86928709422112	2.34923799495658	0.0188118783190796	0.135405923257093
Mon1b	37.8516225823974	0.0376863289212016	0.649141887467225	0.0580556110286511	0.953704331988209	0.984509921172342
Enox2	29.9200514602424	-5.03688041171009	1.44615562346207	-3.48294494035982	0.00049593035029866	0.0483937263396013
Kcnma1	561.682037617662	3.53905704465006	1.62904144975229	2.17247820501327	0.0298196118354349	0.165442885434055
Haghl	4.36756231840898	-0.201753763237208	1.1991093910443	-0.168253009061585	0.866384240098097	NA
Orc6	105.499776203794	-0.392340842533033	0.669699876761415	-0.585845773826844	0.557979160300005	0.809651834028154
Camsap1	347.558890011658	-0.42363691865344	0.385077664487762	-1.10013370735737	0.271273869299107	0.559204414437829
Dst	2810.47542799777	-0.0275591952603284	0.464702414628471	-0.0593050399412319	0.952709146890009	0.984198520467794
Usp29	159.889265776458	3.15884739823328	1.40383087677843	2.2501623596443	0.0244386407152662	0.151397886256815
Slc30a4	20.0707958620035	1.37216170442331	1.39054985204736	0.986776347790068	0.323752292243937	0.619356592303124
Slc2a12	18.7909441296065	3.73486094332426	1.85696705820992	2.01126935817838	0.0442970132272274	0.199263153806118
Cdk10	26.5311895520864	-0.0696022718296112	1.06648473777421	-0.0652632610335084	0.947964393404278	0.982883479345417
Hnrnpr	329.905728323887	-0.806097470298567	0.646481199863198	-1.24690009619637	0.212434131476355	0.485111755283828
Wdr37	320.776686268888	-0.552383190967613	0.25838755945687	-2.13780877116809	0.0325322668409304	0.171749202240131
Tfpt	43.6320262732662	0.422400490280667	0.444684015011766	0.949889080833027	0.342168615624182	0.639851882673978
Polg	118.363990609891	0.0373966217838323	0.742521124736408	0.0503643876759842	0.959832014871168	0.986516764738902
Cyba	37.0420625324905	-0.80824107741021	0.951844938419814	-0.849131034674613	0.395808383103149	0.688743491810026
Slc26a2	71.43167761029	-0.667055044711931	0.478725186205662	-1.39339868453331	0.163499263305219	0.415072946972779
Epyc	26.5243180597948	5.39447539859691	2.22136663825824	2.42844891324499	0.0151635612307339	0.124672945729703
Dsg2	110.822975898814	0.615126251376682	0.470844442614654	1.30643200960558	0.191405686322074	0.457010538427726
Htr7	119.783292595914	5.39457074644083	2.44501869647743	2.20635153187698	0.0273593958489251	0.158873906702689
Vldlr	56.1697120478992	-0.164145196703457	0.586488622972622	-0.279877887266569	0.779571192915626	0.922546411150633
Smarca2	219.702689891726	1.46641540261257	0.864479706942576	1.69629823677282	0.0898294142455174	0.291729349171037
Ptprk	1512.93076257187	-0.0607595402928285	0.389831131802855	-0.155861180229074	0.876142444970435	0.960905509689899
Cpne9	61.1799329681747	1.42350178366616	0.914270720107626	1.55698061018359	0.119475089051933	0.344555356296186
Gnas	58.5399370421025	0.170148249019267	0.705449271174822	0.241191331498451	0.8094068290763	0.935545711706214
Rpusd4	71.4841879394289	-0.072053962693811	0.600682949782066	-0.119953400908005	0.904520062018482	0.968693977395283
Ppp6r2	64.7600218429046	-0.100446743786967	0.283170210796819	-0.354722142220815	0.722797761190615	0.896591107890984
Irak2	86.4013356107483	1.59205392385407	0.803023175602257	1.98257531317206	0.0474148871659866	0.206650318838721
Msrb2	64.5941969185037	0.533776318547249	0.601798261559157	0.88696886090087	0.37509566563097	0.671323218397312
Knl1	211.453410809955	-0.810421420179953	0.432220257410856	-1.87501952137701	0.0607900379740248	0.233495051955799
Clec4a3	7.50192597393416	3.02948464313198	2.33851488513386	1.29547374805723	0.195156851728452	NA
6030458C11Rik	222.425037305115	-0.742765681887038	0.775854232550086	-0.957352103945747	0.338389564718002	0.636131478373177
Smim10l1	7.63245216692731	0.422613167140372	0.834732483730831	0.50628575666722	0.612656060478427	NA
Rerg	197.444094971638	-0.415357751186936	0.591147640737297	-0.702629466082094	0.482286694422124	0.758510518036692
Rit1	44.3620597482353	0.135535328963527	0.278109060374013	0.487345967014715	0.62601317774692	0.849593377307655
Pcgf2	110.795576986971	-0.174513306445691	0.730677077811321	-0.238837800918061	0.811231357415236	0.936219553879219
Apol9b	5.82430266784636	6.43811690583466	3.8217066063366	1.68461830512052	0.0920622373462775	NA
Pum2	55.6978583519132	-0.397951206322004	0.626640834253596	-0.635054698910598	0.525392740982464	0.789750588568169
Pcdh11x	2.3779118539899	0.944774273332309	1.84546050717367	0.511944996741887	0.608689505135834	NA
Gm8439	15.5105707771566	3.51198378285157	1.96498293627975	1.78728462115845	0.073891498345535	0.260045056191333
Gm7616	5.18601450891288	3.16197100923125	1.79241597436282	1.76408325659744	0.0777179629825036	NA
Scoc	50.4192248829075	-0.38742554045628	0.620570960084555	-0.624304979407176	0.532427314411409	0.793941910258316
Ptger4	6.42202677074298	0.263060856485649	0.712764174326251	0.369071378670667	0.712074521811253	NA
Ptpn21	130.688093474893	-0.154217596120553	0.225253365925789	-0.684640584555617	0.493570750368412	0.76633274206958
Serpinb9c	9.71276471503187	7.17668329819299	3.14231409677015	2.28388476682506	0.0223783041195136	0.145661963683677
Snrpa	22.0104036533759	0.126041129084093	0.825499314674132	0.152684716805426	0.878646913661369	0.962004939907934
Mro	17.7184482878687	8.05585563251856	3.91113485406801	2.05972331128894	0.0394249995636875	0.187576559428252
Hspbp1	163.185343222841	0.229433296706925	0.184859959898099	1.24111947678338	0.214561615510896	0.487209873700027
Lrrn4cl	2.78841129857879	1.05263189331538	1.532878791244	0.686702627323275	0.492270140994076	NA
Ptprc	118.974189172539	6.34383705442	2.10553710856127	3.01293053854311	0.0025873813237149	0.0881606408069919
Opn1sw	10.228806361909	-0.997984587121532	1.31234248138056	-0.760460475280561	0.446979386332339	0.731091393288981
Bckdha	90.3964033797119	0.14547911005618	0.25242998873087	0.576314687441053	0.564402497082272	0.813579534820979
Bcat1	2105.8541326416	-0.518790242143111	0.8079688902286	-0.642091853309264	0.520813545175989	0.785349583827645
Mmp23	9.32898894296848	0.80701399983189	0.755923815343821	1.06758642002148	0.285707112002001	NA
Fhod3	1071.68369079658	0.0494402440314999	0.4039401165426	0.122394983827475	0.902586210970222	0.968202300788762
Abi1	517.167804097485	-0.370138382104402	0.245374467523332	-1.50846331258653	0.131435989529844	0.363800393711638
Slc25a32	54.342527712105	-0.261801670287336	0.500519713957661	-0.523059657765013	0.600932738328089	0.835063829415336
Mcoln3	16.7540227678098	2.31007015260845	1.84877325736084	1.24951512761826	0.211476724008005	0.484181488949473
Cyp4f15	17.6960023420232	8.05029764562713	3.10518660466606	2.59253264635697	0.00952721386356949	0.10576860557476
Zfp809	301.257060987538	-0.460450686396516	0.598034892640827	-0.769939500291093	0.441335781313884	0.725756494659795
4933406I18Rik	126.95447591835	4.49130331272773	2.09971041745933	2.13901082519858	0.0324347916694057	0.171537881553038
Tmem108	285.298007707581	1.52575606133469	1.02592445692457	1.4872011784459	0.136961684924499	0.373759450908933
Zfp87	16.1944874642266	-0.011828112939159	0.817865894516051	-0.0144621667420891	0.98846126267149	0.996619929321721
Dlg1	509.776065695046	-0.357518304854605	0.317284966933906	-1.12680505575003	0.25982491248222	0.546744035942812
Tmem38a	20.9997465280742	-0.0636649359038122	0.495251358819465	-0.128550754621998	0.897713134992616	0.966386532233236
Ubxn4	104.695791329103	-0.271132615014538	0.33769244613904	-0.802898075199771	0.422033648658813	0.709008931526508
Dsg1c	52.9709648420083	5.15037251165933	2.36970090150964	2.1734272491428	0.0297481758093869	0.165359122614571
Rnf181	23.9833486123369	-0.289617995461518	0.707798755211718	-0.409181272683769	0.682406636623277	0.879213935518253
Ccdc59	88.8011923905851	0.14682091720159	0.528762309194705	0.277669029445756	0.781266436940738	0.923405678425749
Speer5-ps1	40.3567950505592	4.77808812185965	1.7822651058772	2.68090763046609	0.00734227797063153	0.101113084039604
Aldh9a1	136.384726045304	0.0472783389149091	0.474690271599088	0.0995982891236484	0.920663252154572	0.974662026703724
Atxn7l2	27.8213526008246	0.00684389629111492	0.804273200695305	0.00850941730396871	0.993210549249395	0.997834396848179
Atp9a	239.896742822905	0.281706890843469	0.349135934223214	0.806868795875261	0.419742078246328	0.706749659210294
E130008D07Rik	11.994138148543	6.22267863208468	2.47007874241055	2.51922277830381	0.0117614215490423	0.113376422912986
AI197445	3.99036329667711	5.88380995197855	3.8006438833673	1.54810872382119	0.121596122070125	NA
Acsm2	55.3373869022207	7.66895637971569	2.61181565913952	2.93625484359117	0.00332201285638738	0.0925814571280314
Mep1b	44.8119183712126	1.81818702931836	1.14689170228808	1.5853171015982	0.112894305394924	0.332382787240787
Smurf2	225.215855618262	-0.395509751879571	0.228845196586055	-1.72828513676425	0.0839371164704161	0.27979038823472
Dzip3	238.69031693008	-0.618150875989578	0.30824635587092	-2.00537934744777	0.0449225078777391	0.201288428155656
Bin3	6.97771168919293	-0.653950017589262	0.585934014629126	-1.11608133554627	0.264387320647987	NA
Aggf1	168.882786665195	-0.184896845742504	0.624770839601763	-0.29594346282288	0.76727325837427	0.917808241905374
0610030E20Rik	31.9417320277025	-1.12185322799727	0.865508779495842	-1.29617775645297	0.194914251059695	0.462049406612959
Slc11a1	26.4847621778103	0.51219366616152	0.494995507879619	1.03474406940696	0.300788449263839	0.594095984589114
D230017M19Rik	30.0892241851809	0.32867122981679	0.615580361105605	0.533920915258706	0.593396250919292	0.830663441251829
Adcy10	81.9155085910309	2.48975075656057	1.40751555003233	1.76889751342597	0.0769109792402037	0.265913524783824
Elovl4	27.0619507212226	1.99962074769954	1.46016094267781	1.36945229067175	0.170857938407502	0.427001844731169
Vash2	37.2277770514995	0.461810137292088	0.754617027740403	0.611979481399877	0.540551333171905	0.799587595741962
Cahm	0.734144583568836	-0.145291158224625	2.50290062137256	-0.0580491118920053	0.953709508818486	NA
AY702103	3.16007038576533	4.28997493906023	3.88866007781134	1.10320132210547	0.269939747323603	NA
Gm11532	2.47293674340945	0.367866930113743	1.30051091488582	0.282863393073515	0.777281557108223	NA
Apobec3	12.425299911653	-0.472530106138752	0.866564278346507	-0.545291466480003	0.585553072246299	0.827321602028698
Smox	38.4619519731503	-0.0163533129940231	0.347331195177613	-0.0470827648684436	0.962447263745214	0.987990762356714
Uimc1	275.050688313719	0.471450202915575	0.65718852528869	0.717374367893103	0.473143131031767	0.751471946052713
4930546K05Rik	30.3681507259796	6.1744007966783	2.31850176150501	2.66309946328025	0.00774245249244917	0.102205849436133
Ica1l	80.2315534321472	1.8795684985371	1.28162491888631	1.46655114990303	0.142498197107287	0.382631007384454
Irf8	8.04235366961585	1.75865544823997	1.08114918156543	1.62665382190233	0.103810641442293	NA
Dnase1l1	2.43259724125206	-5.32539099611105	3.82096999122716	-1.39372751116549	0.163399905229048	NA
Tspan4	43.9575943322665	0.531913664899733	0.354734599377584	1.49946936620512	0.133751910075199	0.368027279289111
Zfp410	131.675118700202	-0.483016868762915	0.515705539286325	-0.936613691276912	0.348957306768185	0.646287705156555
Ldhb	46.1684800838799	-0.0305256165968819	0.872380990420189	-0.0349911528702374	0.972086795541514	0.992020222654464
Nkiras1	45.9365222108565	-0.326492068230844	0.300497095425385	-1.08650656928534	0.277254936102899	0.565648564637371
Mus81	19.90273878026	0.80249675230609	0.699008510016274	1.14805004632548	0.25094790429655	0.534713967835997
Ldah	170.994007803882	0.597242549172114	0.63305477297351	0.94342950194786	0.345461258959103	0.643201016284024
Bspry	12.023470876895	1.54386430750973	1.40533676466202	1.09857248905106	0.271954583002994	0.560038886101338
Tatdn1	136.240162120932	-0.687299997819664	0.498684464410419	-1.37822620689065	0.168133458345428	0.422882839133631
Drd2	41.7698870139752	3.55562275174691	1.23631062187912	2.8759946641424	0.00402756520176528	0.0926268354319142
Chaf1a	323.484046060071	0.187364986364657	0.752180956547743	0.249095626170329	0.80328681265916	0.932804862176344
Vsig2	5.07060526022372	1.64881008858814	1.10436620171149	1.49299216693964	0.13543923731838	NA
Slc16a8	6.10520953035666	-0.343068470430708	1.69694917386803	-0.202167793658025	0.839785550179773	NA
Sgk2	19.7435703130239	3.10873189883448	1.55838933327493	1.99483648434729	0.046060716739859	0.20335584652523
Prkg1	919.758044251475	3.32849690350496	1.37456444828439	2.42149206438395	0.0154569385191059	0.125487815165987
Glrx3	37.0767883589109	-0.411000848045486	0.698381181578833	-0.588505044073975	0.556193349189219	0.809063405791167
Bloc1s2	34.9864613989522	-0.0184584953231506	0.629665739346636	-0.0293147525261639	0.976613561144666	0.993621616187581
Ebf1	816.498893024393	0.916490104007318	0.38994666744079	2.35029602899858	0.0187584856133046	0.135231381075151
Gm6938	0.564804057517064	-1.60965636835585	2.31122395749848	-0.696451922425569	0.486145856068418	NA
Zfp229	223.102590672933	-1.07554178015327	0.639046712257381	-1.68304094133277	0.0923671660470652	0.296185951263463
Cox7a2l	190.176594334075	-0.235131168583162	0.726737395133404	-0.32354351125691	0.746283660693932	0.908633876270014
Shcbp1	140.513146900523	-0.692707867682265	0.422533243673773	-1.6394162543506	0.101126598732175	0.311817455405074
Srpx	1.70249629902564	-0.220127373728703	3.75148378642708	-0.0586774157268459	0.953209047976157	NA
Pigp	59.6717975922864	-0.195412488063454	0.583297077043289	-0.335013658998589	0.737614782627334	0.904747675371845
Pcdh9	639.850380580045	6.34164176761938	2.10373596523834	3.01446658345308	0.00257431568108113	0.0881606408069919
Pik3r3	101.145905661644	2.06726697887319	1.29771227247721	1.59300872983729	0.111158232653716	0.329349556165902
Cblif	23.5862183502284	4.04035661959479	1.84634626936692	2.18829841759865	0.0286478720958869	0.162876134954909
Rp9	89.6728037655725	-0.65154216671262	0.474680772273988	-1.37259018011487	0.169879786389731	0.425269150033313
Nemf	318.608268716629	-0.775048081107819	0.390707928697686	-1.983701952738	0.0472890757572886	0.20625939265449
Gm2762	29.5475773166526	4.31931497630655	1.85086479290345	2.33367396304019	0.0196128004461061	0.137992040839003
Kmt5b	106.456068615841	-0.121912154412803	0.310439025713416	-0.392708855249879	0.69453452952625	0.886182956920393
Suv39h1	26.6308359108216	-7.34120405465849	1.23992065361363	-5.9207047106307	3.20564991999779e-09	1.91441413222268e-06
Stag2	3.64821972734794	-5.54500336458133	2.34060691474389	-2.36904510947669	0.0178340781568035	NA
Mgat4e	29.0005558308478	0.417229868131733	0.836004987554249	0.499075812157949	0.61772597672525	0.844564911401829
Nol4l	340.55233080413	-0.340184965705016	0.355207696743271	-0.957707191662818	0.338210429311101	0.636034980427602
Tor1aip2	402.399930273408	-0.551536038728645	0.68826902202667	-0.801337879634039	0.422936067212916	0.71027436375444
Ktn1	559.452615374058	-0.326443644754083	0.154097223951025	-2.11842651271792	0.0341389624753911	0.175575166985046
Unc5d	413.60546991351	4.01657810279317	1.70853020033956	2.350896754412	0.0187282295996155	0.135159593638925
Vmn2r8	6.13972081723096	6.49325192957315	2.71359998951442	2.39285523093442	0.0167178359911911	NA
Vmn2r6	39.6545107788674	9.22020888707813	3.32742939664378	2.77097055654378	0.00558894803387829	0.095158720309461
Miga1	523.989151370352	-0.301047857588342	0.398217606387928	-0.755988315833209	0.449656201094017	0.733300609757911
Setd3	309.837931804137	-0.477407891429495	0.345521964804034	-1.38170055759049	0.167063663125819	0.4209011965016
Capn12	16.0928646408707	0.695853575958617	0.493256273161032	1.41073436633505	0.158322953658211	0.407334430142528
Mrpl52	39.2006395182481	0.956466948858662	0.95597038366101	1.00051943575464	0.317059196658097	0.612379535071848
Gpr180	96.922577722203	-0.146129780689165	0.319576258452036	-0.457261066253758	0.647483410481	0.861579974909209
Dr1	68.2812308221769	-0.00743836827388303	0.332507663316188	-0.0223705168166597	0.982152398636226	0.994778670512131
Zfand2b	22.5194577367875	0.0691552383602124	1.01355673582134	0.0682302587670856	0.945602340077103	0.982570802921421
Lman2	214.304217032051	0.026687747053417	0.541359430600315	0.0492976487429486	0.960682093272776	0.986857276218697
Cmc2	83.4845666568878	-0.236798771422225	0.357247661904201	-0.662842046775173	0.507431721363761	0.775643072866445
Carhsp1	71.7446249424214	0.303325228303467	0.691898269944928	0.438395702778113	0.661099460993381	0.869392667368201
Pdgfrl	84.4329922329755	2.30549138713416	1.36555890321466	1.6883133943961	0.0913510853681634	0.294509113484491
Zfp385a	53.4129827088369	0.298457596147163	0.328328464421672	0.90902138708222	0.363338836619901	0.660874231589267
Nde1	150.54001305733	-0.576035038326726	0.346579130600116	-1.66205921669114	0.0965009017913053	0.303381441091638
Zmynd10	1.22906989888838	1.62272701460008	2.08294822133533	0.779052977879493	0.435948507764802	NA
Gm35978	1.86408165023419	0.770653230399119	1.28227175562839	0.601006165047637	0.547835880083204	NA
Cd46	42.0801208089401	2.668363637969	1.47351393787267	1.81088455927424	0.0701587232155848	0.252790564007691
Eif3k	216.906655999889	0.241278065839048	0.971193535766983	0.24843458790992	0.803798174944274	0.932976791866047
Fez2	106.331287533659	0.112503346256679	0.347626682370907	0.323632655265057	0.746216162073854	0.908633876270014
1700009C05Rik	4.38205364948192	6.02326797430873	4.00627007016552	1.50346029319483	0.132720388783733	NA
Tdrd3	354.278814133814	-0.323235091820844	0.406675016710847	-0.794824069683802	0.426715847622623	0.713347212406277
Septin4	8.48695417791302	1.368582847826	0.801958757348631	1.70655016269253	0.0879056950869581	NA
Sh3bp5l	87.3744818036799	-0.331459106712094	0.378241704774131	-0.876315600655478	0.380858486299803	0.67583198617384
Apba2	251.176540406138	3.76515598858914	1.61652455424853	2.32916721165392	0.0198502091827792	0.138682088488018
Cpsf4	136.534772480682	0.229356835491034	0.562998256393277	0.407384628436255	0.683725515011367	0.880325809114193
Nlrp5	47.8935860506892	5.36183246689835	1.91006918832861	2.80714044269265	0.00499834447137856	0.0938070879055796
Abhd12	278.384524868524	-0.0897113459857472	0.172478322454496	-0.520131137113857	0.602972177605839	0.835598808554872
Tbx6	11.6337595104015	0.171448930128959	1.04372347223939	0.164266622998429	0.869521255729749	0.958736091047882
Gm10451	9.19741593677919	4.39359917330351	2.19396482451823	2.00258414547202	0.0452219430243754	NA
Slc24a3	351.458807535674	6.02983875811459	1.94023657302661	3.10778532986239	0.0018849493144146	0.0848456901973071
Cdc123	321.208740802704	-0.251500462896704	0.38614684665142	-0.651307825190495	0.51484779804422	0.780633158147667
Scml4	96.20730256877	4.96270858652241	1.72875427991387	2.87068477237243	0.00409583744814012	0.0926268354319142
Ppfia2	447.332966804538	5.4034654744173	1.92040198588963	2.81371583351813	0.00489724982088779	0.0938070879055796
Cpsf7	297.497286820078	-0.586416867672686	0.508094378783408	-1.15414948907094	0.248438886833812	0.53202571054529
Rps21	168.211553003126	0.563805083001775	1.24753237682048	0.451936233060914	0.65131492104963	0.86321631347279
Cdk11b	231.742657694195	-0.212843807352185	0.364729167540126	-0.583566729219069	0.55951184994219	0.810483976989293
Hnrnpc	1851.77715715559	-0.865784267938846	0.683835754093824	-1.26607048952292	0.205487846795113	0.476497347456422
Stard13	138.542001420769	5.09284811042998	1.91423904122782	2.66050790979759	0.00780228946216077	0.102250541672485
Lysmd4	18.2960827575469	-0.0107768060729174	0.455214294252243	-0.0236741381125123	0.981112535019452	0.994669946639338
Zkscan8	91.0117765929917	-0.767477998298093	0.424046526359961	-1.80989101570096	0.0703126896607111	0.253163783099336
Prom1	159.250706249722	1.06779395115317	0.981540915382878	1.08787513023505	0.276650236533767	0.564800770060049
Skor1	3.10516394033474	5.48550908884634	2.77344663365679	1.9778671860052	0.0479436916275277	NA
Fyb2	129.366061441041	3.42970771468475	1.52362188105667	2.25102287997214	0.0243840882752452	0.151248208537354
Nsfl1c	152.1700583372	-0.531624395401936	0.708288094644573	-0.750576494821237	0.452907571483339	0.736564298722905
Atp6v0e	102.319473284627	-0.310181516402313	0.595925993069906	-0.520503418225503	0.602712746065576	0.835598808554872
6330403K07Rik	5.78891071338542	0.796634899511725	0.699528400306953	1.13881709329051	0.254779450810407	NA
Abcc2	57.1575202624172	2.91151270847886	1.49182555424844	1.95164421214493	0.0509804602820326	0.214586487739145
Adat1	138.315900082727	-0.586952821518555	0.234325589404513	-2.50486010943221	0.012249983294874	0.113916993126644
Slc25a13	2467.62276485917	-0.823335140872387	0.56986349858864	-1.44479360919152	0.148515866718022	0.391555197127315
Sema4a	32.0460323279069	1.82333330985388	0.918822225261796	1.98442447268226	0.047208540077024	0.206210545311618
Chek2	325.90370406542	-0.711271799224292	0.536494502570683	-1.32577649130819	0.184913742093539	0.448018278763053
Keap1	54.3365569849752	-0.00194312936259883	0.717166934150855	-0.00270945197006266	0.997838172749893	0.999109645171746
Klf13	691.884983556721	-0.213211593942299	0.730707219770913	-0.291787994114995	0.7704487252992	0.919414872409644
Reck	168.862802208717	0.340786387424909	0.737540488772093	0.462057870195402	0.644039821181343	0.860092972213626
Pld5	280.893032313087	5.41145722463959	1.76750765171806	3.06163156882491	0.00220134223983967	0.0866152733521485
1700027A15Rik	4.41208571418874	4.78512760040631	3.90055444810823	1.22678138815037	0.219904767966493	NA
Myo18a	218.793752385463	0.162478173775497	0.346059569232298	0.469509264361452	0.638705664383244	0.856926273296355
Prrg1	16.3249377483272	-4.66214321952053	2.37972478270598	-1.95911025232894	0.0500998764027286	0.212202898114666
Arhgap24	275.089719346854	4.72851910875318	1.82859156007503	2.58588041856606	0.00971306221278893	0.106943966693908
Cd72	5.43669423589457	2.56326193563061	1.73537305575584	1.47706680539314	0.139657730511219	NA
Catsperg1	34.7401487147979	2.00271059260649	1.06502635523022	1.88043289517805	0.0600491038829391	0.232142185647924
Fh1	172.459836772796	-0.304816004358338	0.464934365851217	-0.655610827563307	0.512074557064661	0.779393667434745
Fkbp7	15.3146105434686	0.314353781259752	1.30275737912297	0.241298791545803	0.80932354743078	0.935521876985254
Cd300a	18.6192842093363	1.71325663583445	1.75819250264571	0.974442009766489	0.329837119302893	0.626522670635139
Hivep2	354.961358746125	1.1952483210835	0.923523146421815	1.29422670748912	0.195587124178466	0.46270254539447
Cgrrf1	33.1442319638679	0.549904118200469	1.00213660613705	0.548731694693991	0.583189591848283	0.825964377478151
2210408F21Rik	107.656450505822	3.36012331105685	1.52508622703536	2.20323497222098	0.0275781915813454	0.159713886853951
Akt1	49.8867836590896	0.0769104029776594	0.708395226617093	0.108569905736013	0.913543631362581	0.972261602315069
Efna3	5.30034722030187	-0.100189938173305	1.28746148090506	-0.0778197558989285	0.937971431169065	NA
Plpp1	561.615653057803	-0.39264667427394	0.41399895738356	-0.948424307045206	0.342913489956096	0.641084197977024
Dgcr2	418.908021239048	-0.242802007217851	0.527810307815167	-0.460017554835017	0.645503620031875	0.860766342759618
Ptn	66.8825715812384	4.57284703215846	1.73440419575373	2.63655210437911	0.00837533365112084	0.103481562943155
Twf1	200.673566470948	-0.221764040744739	0.68185826672659	-0.325234805481447	0.745003368373927	0.90825894676517
Pthlh	12.3186966213703	7.52443980519992	3.25616851747256	2.31082628703763	0.0208424519191748	0.141960678445839
Ptgs1	32.6396177170783	0.326297225223256	0.474881724318026	0.6871126188144	0.49201176289602	0.765180793753915
Ptgis	23.5994515460524	-0.0243317242765858	0.47040987582788	-0.051724518397417	0.958748200530165	0.986227823750541
Cst7	15.30333804584	0.990435201448577	1.06984887969918	0.925771125476211	0.354564935875671	0.652570820096618
Plxna2	39.7660617902978	0.588835923831672	1.11335533873289	0.528884088795788	0.596885860259038	0.832617573920156
Gm14023	3.88805983622448	0.36750448739136	1.69623252077293	0.216659262742998	0.828473897495055	NA
Etaa1os	14.8181989373079	0.0531110789552215	0.463608094206868	0.1145602926672	0.908793654289468	0.970627293803766
Trip10	98.0558110918056	-0.34916133631056	0.714278481430309	-0.488830820734486	0.624961475857107	0.848937752210591
Gusb	21.7589843482134	-0.207933888233491	0.368376287917559	-0.564460566691051	0.572440729612105	0.818765889233257
BC055324	251.245104342396	-0.592971678918784	0.306175052220828	-1.93670801921218	0.0527810449460837	0.218361546659768
Ces2g	3.23899504253937	3.47120349660418	2.59601931264867	1.33712545191452	0.181181690480595	NA
Sowahb	3.62947205029569	0.595148469370355	1.15183395853037	0.516696408334501	0.605368103696032	NA
Dmrt2	3.84599721209072	2.26815908573545	2.02248959921537	1.12146885037895	0.262088343499474	NA
Nlrp3	18.0033595764728	4.41680879451505	2.12311912811844	2.08033959847996	0.0374943951654764	0.183057985552833
Neu4	3.94627967521125	5.86775395481899	3.79744189057884	1.54518597621636	0.122301285466306	NA
Shisa4	2.69341260213336	1.18331648535979	1.47356625397681	0.803029033927921	0.421957953391962	NA
Sgms1	21.1169909348605	0.293455289783313	0.418232117363979	0.701656514647641	0.482893398044551	0.759064901327136
Odf4	2.34858656663763	2.75458764129692	2.89902938795017	0.95017582531118	0.342022920053098	NA
Ctnna2	888.283128030506	5.62586736539897	1.98466020352701	2.83467535419969	0.00458722752205436	0.0933561314532591
Map3k13	39.7195886742446	1.86090975449358	1.10290003676887	1.68728777990199	0.0915480295870492	0.294787516012772
Dip2b	204.964125454922	-0.0539710315556011	0.252402163206735	-0.213829512670995	0.830680009406271	0.943533414493053
1700128A07Rik	75.6639939338595	6.79944622636995	2.93827127320155	2.31409750637532	0.0206623741777533	0.141508828657733
Fbxo44	18.0357405120234	-0.34892239111442	0.734569212245296	-0.475002743509898	0.634785017806637	0.85504694296762
Ifi202b	16.9793164012427	7.98653545685583	2.7900944305734	2.86246062833597	0.00420365483841194	0.0926268354319142
Clec9a	16.5866126538489	5.75979527416084	3.39250331085751	1.69780092939834	0.0895453404516276	0.291075970594992
Ap5z1	61.8724540737849	0.0766308100724478	0.882526626484236	0.086831159279268	0.930805719630998	0.977814228211094
Fbxw8	212.161123136223	-0.453769185963208	0.378670376466374	-1.19832237788874	0.230791538041122	0.508729956551853
Klhl33	6.74477437163745	4.74396241503722	2.63602601296271	1.79966449181787	0.0719136310730086	NA
Pax2	54.1285537946528	3.4828426218207	1.74590023187513	1.99486921316234	0.0460571460972306	0.20335584652523
Dna2	187.315889017669	-0.0076020557079715	0.626205674563871	-0.0121398703601114	0.990314022784263	0.997061320690451
Kdm5b	959.841386880026	-0.655152684859852	0.688062913095719	-0.952169739700402	0.341010904907347	0.63824656014375
Supt3	302.267123181308	0.0750390029190978	0.69292134325966	0.108293681020269	0.913762734954236	0.972261602315069
Esrrb	2312.62586918207	-0.1591894966789	0.818818419097408	-0.19441367336897	0.845851984376066	0.9501595159683
Chchd7	76.0988759583396	-0.541603468586382	0.39414168793729	-1.37413393498369	0.169400106004003	0.424846134447049
Rxrb	19.9867333578103	0.0970194310668595	0.619389029918907	0.156637309316831	0.875530696888971	0.96074889986361
Cadps2	531.574160164798	2.61854102006211	1.60209628318432	1.63444672305057	0.102165084392426	0.313401419761437
Gabpb1	202.221104261077	-0.525698474560342	0.309117991599014	-1.70064017251469	0.0890105757563666	0.289968993245157
Dll3	12.2313978923598	1.94343701356449	1.51871295063188	1.27966052620799	0.200664553037619	0.469727465796746
Fam57a	19.4320134562398	0.696711640373176	0.633179089286638	1.10033899122935	0.271184449475498	0.559147055747713
Mettl7a1	33.1078694222536	-0.0965547279782638	0.820143316308854	-0.117729092047984	0.906282314951167	0.969532456450339
Ckmt1	4.60228102658945	1.33583402235606	1.00437123525958	1.33002019120033	0.183511618804695	NA
Gm4788	137.315930442695	5.37614525068532	2.13558270560564	2.51741374219486	0.01182199128682	0.113376422912986
Spag7	64.5036326130901	0.559472106187938	0.759959653107415	0.736186590827948	0.461617151553961	0.742666387144466
Gal3st1	7.53901130865687	1.8779155820983	1.20609900049551	1.55701611669256	0.119466659001736	NA
Gpr68	23.1396189906219	1.47852514954681	0.960842696902368	1.53877960910083	0.123858109537836	0.35175985836026
Golph3l	98.4830717310489	-0.197558637584901	0.235581001395438	-0.838601739591411	0.401692834160229	0.692845888864628
Sptan1	345.306530914239	0.0777285844310053	0.568056587096495	0.136832467392552	0.891163219737389	0.964354902348945
Slx1b	59.683933388987	0.0220772831681851	0.646831713621857	0.0341314173427986	0.972772355657081	0.992046940710775
Sh2d1b2	15.4877202671311	4.52347999030214	2.4594216255081	1.83924543209123	0.0658790950978675	0.244494239332085
Rprd2	400.653428735637	-0.28850546503539	0.448154222775501	-0.643763799097157	0.519728611806171	0.784664594424727
Edem3	207.739421651939	-0.310112388888561	0.38275726071766	-0.81020641726589	0.417821549857288	0.705078456034937
Pcsk1n	0.751058795552082	-3.61435303346454	3.83979852420836	-0.941287156260287	0.346557722853354	NA
Gpr162	15.6285396573803	0.36174502383018	0.597330682301996	0.605602616018459	0.544778664776112	0.801887554481648
Syk	167.249142532918	-0.0371628128339273	0.259823359447397	-0.143031068926854	0.88626564399854	0.963444449169812
Frmd4b	336.585882879784	0.805833064027378	0.919441794021858	0.876437278865117	0.3807923597221	0.67583198617384
Pomt1	75.1618269334591	-0.352834659474921	0.421225172294643	-0.837639064998984	0.402233445806009	0.69337782541089
Mpp4	29.6713606327083	1.85121654597116	1.18008843928808	1.56871000879219	0.116715525379915	0.339650485800793
Chst10	21.4345249389064	1.21267658063635	1.40992067889163	0.860102698535963	0.389732433822679	0.682946624057816
Abcc10	50.2420130800472	0.463007188947377	0.3394252718427	1.36409167895415	0.172538713333394	0.429620245174712
Chd6	807.94583982085	-0.249736766645047	0.198414145701482	-1.25866412277268	0.208151675360174	0.480028500637534
Tyms	441.721314121502	0.465749776646615	0.403193397626785	1.1551522901616	0.24802806822468	0.531437867192088
4930447J18Rik	27.6964822418796	7.43755870095395	2.20178640960564	3.3779655776357	0.000730242210388904	0.062658139086818
Fam131b	9.90424639260543	-0.282045767884803	0.897925733137663	-0.314108124398259	0.753438919218817	0.911575612960854
Gm8267	3.80021220549493	5.81136294069984	3.7855692774734	1.53513580514329	0.124750472860866	NA
Vmn2r56	24.157535647004	8.50243703082759	3.24321230736711	2.62160975755855	0.00875155772424928	0.104863758576593
Aicda	10.3657997296316	4.26672123524608	2.40007446686638	1.77774535505011	0.0754456869569468	0.263035677826228
Ahrr	98.6736903991153	3.16977743236535	1.36250367561265	2.32643587617483	0.0199953095893626	0.1389928506031
Zbtb17	207.395476752464	0.108744215204029	0.493321024152713	0.22043296328349	0.825533975712778	0.941431580919017
Gm21992	1046.73491540781	-0.709464551064056	0.883854287116836	-0.802694020276074	0.422151610016196	0.709127310704523
Sergef	304.903207452283	0.41976274764545	0.678562148022154	0.618606193801051	0.536175820537777	0.796527860759105
Armc3	132.80491349373	5.68427232167661	2.18186164036623	2.6052395883006	0.00918100350359901	0.105196401485461
Gm10790	47.7967547030137	6.84081691002757	2.49752610062546	2.73903720498233	0.00616193998872373	0.0974375877065118
A730082K24Rik	32.7409358141412	4.62984728773871	1.98933013231307	2.32733984798964	0.0199471845111452	0.1389928506031
Mettl26	1.74618100818693	3.32848874757928	1.99454909376773	1.66879258975357	0.0951584918068783	NA
Tmem174	5.71516981588303	6.41029519907862	3.816322062862	1.67970498649983	0.0930147291186815	NA
Acbd6	326.852520918393	-0.302368169309243	0.282433116651626	-1.07058326903713	0.28435684965185	0.573853294675576
Ccdc88c	705.713001252691	-0.167094398517838	0.652806723882984	-0.255963047567796	0.797979370758112	0.930695414844044
Nudcd2	102.195953546104	-0.707345401859834	0.486369139149391	-1.45433857727262	0.145852460034298	0.386971132340663
Zmynd19	166.727516946081	-0.0586065692567158	0.490690284920726	-0.119436987154095	0.904929159496211	0.968808267527916
Tmprss13	12.1241627417705	5.15323216177854	2.20719123733349	2.33474656595872	0.0195566640884772	0.137791880529006
Odr4	72.2697609116318	-0.322577115734963	0.380169117922458	-0.84850951991518	0.396154272952548	0.688824089221367
Elovl1	13.7954324298646	0.0919303369063903	0.740289228765147	0.124181648650672	0.901171452015548	0.967600847076025
Nfatc4	44.6289348753716	0.199517659474886	0.743417551619762	0.26837900052289	0.78840760194685	0.926625639381758
Camta2	33.0971956561876	0.834534940405951	0.404219477013185	2.06455895339929	0.0389647504036677	0.186358613317793
Ephx2	27.628461183704	1.54061891403605	1.20479914166984	1.27873506939985	0.200990365722302	0.470126335689884
Hdac9	265.070629178114	2.97873026547457	1.59467182201796	1.86792682001816	0.0617722719404502	0.23569129058802
Styxl1	38.8178815386409	3.19576958377494	1.41646406913304	2.25616000674902	0.0240606122033986	0.150063583307506
Pex5	136.484614112985	-0.535816848035392	0.208941944216954	-2.56442932051512	0.010334562533014	0.109274092505595
Cav2	6.51513199649674	3.98547213976458	2.98804591235579	1.33380552262747	0.182267600601985	NA
Coq3	108.192699723402	-0.560625822977259	0.381098622170476	-1.47107806316465	0.141270006826513	0.380715018397082
Chrd	5.82502626780577	1.24948188927269	1.39525870844526	0.895519864316052	0.370509251891394	NA
Sbk3	17.7684804550113	4.08103996998016	2.49297060238229	1.63701889066815	0.101626522483811	0.312455514967729
Dync1i2	186.815490624468	-0.568958653333314	0.212232124135671	-2.68083192236065	0.00734393920761834	0.101113084039604
Dennd2d	8.16303443108358	0.10197189920593	0.984186186576698	0.103610374334373	0.917478554449981	NA
Gm15290	27.7323282724454	3.35035198983962	1.56357818280642	2.14274669900176	0.0321334433465822	0.170866584888248
Sh2d3c	9.88615686639286	2.23018029608869	1.06410225624989	2.09583269182071	0.0360970352080765	0.179715791359433
Pard6a	2.50710294389386	0.142570806323548	1.73001613632153	0.0824101020391007	0.934320603110844	NA
Srgap2	723.792527438828	-0.464707234690912	0.213771905924137	-2.17384615009152	0.0297166913233938	0.165301863434527
Nrip1	390.180979113586	0.167543995906672	0.281022640599675	0.596193942058013	0.551045672134468	0.805580413119281
Tes	17.2413882087997	-0.35551792995368	0.720589735411648	-0.493370794062984	0.621750614838027	0.846965025504721
Dnph1	29.4303214933552	-0.113566740213973	1.12767738810865	-0.100708537221313	0.91978183411058	0.974547071412317
Fbh1	124.810219579654	-0.276460315509164	0.336770389296901	-0.820916340318247	0.411693922838796	0.700226733650401
Rpl15	333.546788573392	0.0267282133669663	1.00551334753487	0.0265816594404176	0.9787934017374	0.994243127496216
Sh3tc1	196.213804612491	0.00910216198423849	0.624631064319531	0.0145720610199788	0.98837358896284	0.996619929321721
Ghitm	254.014132354294	-0.833901606090496	0.724566306542516	-1.15089757633046	0.249774375015341	0.533557658928783
Atp2b1	429.432841471365	-0.46302871690153	0.241289836026243	-1.91897315082584	0.0549877318543257	0.222205095475302
Lrriq1	201.053530270566	3.69759999858967	1.77620547137238	2.08174113760203	0.0373661208965051	0.182801048278629
Sgtb	99.7273243319792	0.0765625218776688	0.250516262933705	0.305618968529519	0.759894776298076	0.914347921512756
Zfp532	762.627084054677	-0.148579175125433	0.597210877647505	-0.24878846097162	0.803524417338751	0.932935652139945
Tnks2	512.965202430601	-0.454763357304289	0.513933839184693	-0.884867511401327	0.376228092326943	0.671979679373043
Mbtps1	497.755146026223	-0.300119024268163	0.603302512906167	-0.497460258904708	0.618864521026448	0.845072602706981
Cyp4f16	73.1283220977012	0.562632780303764	0.692037491947589	0.813009102614306	0.416212839289976	0.704062734035729
Toporsl	39.2133508618389	3.32948612428878	1.7693947387386	1.88170906773599	0.0598755278924152	0.231651109467157
Prpf38b	334.375022610973	-0.723339847635436	0.612417125010729	-1.18112282967718	0.237553931894095	0.518293175972357
B4gat1	5.10930276412213	0.753963992091179	0.868969151245777	0.86765334650865	0.385584133002293	NA
Vmn1r61	3.75604598527022	5.79708020571157	4.00824076441771	1.44629041677683	0.148095762534698	NA
Rcor3	6.58845935862123	-0.807594363731902	0.958799449506557	-0.842297483741285	0.399621459170042	NA
Man2a2	34.0932063510843	0.134596287209163	0.573351911616301	0.234753359118889	0.814400170163479	0.937489998801659
Gm1715	128.388922954603	4.75779368649293	2.0131556175886	2.363351171129	0.0181104992714083	0.133790081208375
St6gal1	167.079057260023	1.81668966373209	1.0231809627401	1.7755311424745	0.0758102281207549	0.263710788872989
Fam227a	40.1714735593676	2.98479780359177	1.42401295949758	2.0960467976674	0.0360780397965675	0.179715791359433
Arap2	130.753796139257	-0.00158496041034779	0.744933586574926	-0.00212765330884752	0.998302379554958	0.99923937562051
Panx3	7.00626400073233	4.43551494237435	3.90204109809119	1.13671661340116	0.255656771955716	NA
Diaph1	491.754235115834	-0.376629998208066	0.624833718249431	-0.602768364138949	0.546662795192089	0.803314520887587
Pkp1	24.9576405929443	5.5890264992577	1.93639490021324	2.88630511195946	0.00389794072129282	0.0926268354319142
Gcsam	7.07631799626977	6.72234793065901	3.83521426900206	1.75279592198852	0.0796370434049259	NA
Gfra2	67.4464197260815	4.18191704405984	1.390383609918	3.00774334092335	0.00263195316566792	0.0889028524059321
Crim1	167.847532164601	1.24302078210624	1.15463711378127	1.076546706554	0.281682824027899	0.570472675357641
Pde4b	342.165076482779	5.06039670525909	1.7995804188861	2.81198697882664	0.00492364964721978	0.0938070879055796
4933405L10Rik	1.59240934189852	1.43712147700467	2.8627650576344	0.502004687102131	0.615664223955924	NA
Fbrsl1	792.523458986273	-0.122993806659589	0.708445230065164	-0.173610889649544	0.862171273289144	0.956331137459652
Phka2	12.4640269513972	-7.69044887666819	2.67278020998502	-2.87732184185519	0.00401066310344633	0.0926268354319142
Eif2ak4	92.3316981979914	-0.158287011614681	0.199241683506477	-0.794447270415358	0.426935094485412	0.713447170496498
Cpq	605.525804654246	4.08204008063996	1.58705491529513	2.57208496145886	0.0101088080670229	0.108389053837897
Cdadc1	31.4308022208936	-0.0388720845542796	0.464288315788722	-0.0837240206836663	0.933275858450502	0.978958063775657
2310016D03Rik	37.5128219759338	7.88985041413886	2.63320403000577	2.99629285244622	0.0027328384185419	0.0902160508393844
Axin1	213.632909974423	-0.0702532009554939	0.354498277310422	-0.19817642412399	0.842907032486137	0.948642526021959
Arrdc1	28.4865954091581	0.0650218449933099	0.461762209650861	0.140812400049959	0.888018146851863	0.963612009081932
Septin2	316.871380500009	-0.682421615460867	0.643134657852799	-1.06108667466193	0.288650513070656	0.57939663352311
Mettl14	109.206038877779	-0.432890346992534	0.486741160619466	-0.889364578170464	0.373807175349846	0.670877916924763
Pcnp	222.622766237599	-0.831183469314059	0.694063627859939	-1.19756090933177	0.23108800193829	0.509246327518623
Kcnc4	8.2109483383266	1.74377078238812	1.24636521716821	1.39908492179366	0.161787518713442	NA
Paip2	142.630726850806	-0.776077554681616	0.608487844644898	-1.2754199800565	0.202160630476313	0.471750267741692
Trim30a	86.8880482682044	6.99545503252935	3.00738976838292	2.32608859219828	0.020013825001984	0.1389928506031
Plcb4	752.834302456894	-0.140815727101764	0.315052632293819	-0.446959373348255	0.654904393608719	0.865361766225168
Pak1	535.75667016663	0.0171831222655889	0.421952418106559	0.0407228908479664	0.967516812472311	0.990063468828759
Zfp948	159.651329856037	-0.470403281521272	0.300430916931931	-1.56576189403254	0.117404370248722	0.340872101364001
Kcnj9	17.7263274761773	1.5548423306268	1.17930527618195	1.31843922182785	0.187356658321303	0.451448426683165
Kcnj4	7.15327836515366	-0.259917383214218	0.879369158291681	-0.295572548529164	0.767556540486708	NA
Kcnj3	167.949252548885	5.88475316936521	2.14668924933285	2.7413158058131	0.00611936600832629	0.0974110968481264
Ppfibp2	212.414354202874	0.180476224848662	0.632324661022127	0.285417027001492	0.775324664164536	0.920988377390169
Uspl1	350.684382586794	-0.545954877737064	0.493401108158375	-1.10651327836463	0.268504419960277	0.555841688696649
Ptpre	94.2407363303905	3.07982143727542	1.45582187079634	2.11552079210813	0.0343855847335031	0.17611553347211
Amer1	6.41822654015016	-6.20128469413896	2.11234037038928	-2.93574121910862	0.00332751786828182	NA
Nr2f6	12.5803147878429	-0.162957891681814	0.73629566627198	-0.22132126962923	0.824842289824955	0.941401084777208
Epor	2.57520974691157	0.557680208072812	0.9937137830657	0.56120808383307	0.574655692765538	NA
Epn2	473.178921999774	-0.489770278631892	0.69069341881628	-0.70909938518202	0.478262804475858	0.755284923928979
Nmur2	20.3061611365146	5.58982913656192	2.53286562565419	2.20691894585532	0.0273197225528506	0.158771295334395
Ehbp1	620.695735379743	0.079865148106379	0.565724263450919	0.141173276923287	0.887733056549401	0.963612009081932
Ppp3cc	2.76918977926206	0.484071366177416	2.26400078225287	0.213812367015052	0.830693380481299	NA
Apoe	228.457300988245	0.634180715801476	1.48266835347047	0.427729312706414	0.668848206120119	0.874116221758874
Tnfrsf8	43.0160026133019	1.44943549036745	1.11160573091193	1.30391149493119	0.192263760523531	0.458180039044903
Kif2a	214.938675242044	-0.406787885008496	0.203459015766687	-1.99936033050987	0.0455693808422637	0.202982737583979
Tctex1d2	17.3604324285307	0.163279146322662	0.957666367094727	0.170496899476592	0.864619372525616	0.957323316015908
Gnrhr	16.2871525802209	4.59375783104842	2.49643428017632	1.84012768432421	0.0657494937217537	0.244302095217022
Srsf5	174.34176403999	-0.174043745308574	0.665766854270925	-0.261418459318116	0.793769823362117	0.92915526253879
Col6a1	13.1012333433143	1.05950560163876	0.794544487522594	1.33347549228153	0.182375812871538	0.444622940263238
Sytl3	89.6073366288949	1.25761927423341	0.571996542077405	2.19864838634501	0.0279029336029615	0.160412321406321
Zfr2	24.5341779792474	1.86573792385112	0.839399057608138	2.22270671731218	0.0262355826583065	0.155558875730149
Gm6936	17.4400640376305	4.04609204516272	1.85841208243741	2.17717700148401	0.029467363575272	0.164836170168157
Gm12866	33.8322834481873	1.28422623107151	1.08009237236995	1.18899666725138	0.234440978399063	0.513904537879608
Gm10778	162.506411057772	-0.0509945579718779	0.61145051003705	-0.0833993219971115	0.933534027603156	0.978958063775657
Ercc6	139.952028535	0.347701796148304	0.474696353957582	0.73247201763714	0.46388051600726	0.744062752899483
Olfr348	8.95434098890488	7.06519020429279	3.85274862973101	1.8338051306467	0.0666829258742435	NA
Eif5	185.116485568815	-0.417287194831745	0.888599553118982	-0.469600950582372	0.638640145411019	0.85691537440339
Rin1	7.92282995872217	0.303416569906839	0.547693721731336	0.553989497903495	0.579586033127186	NA
Plekhg4	7.04403520103789	0.909869745111389	1.46600105755845	0.620647400232254	0.534831644952314	NA
Palb2	189.536552457018	-0.445658796321959	0.501842357277529	-0.88804539883727	0.374516331298954	0.671323218397312
Rars2	104.683955961833	-0.669898573479809	0.276015675334246	-2.42703090202607	0.015222959147036	0.124672945729703
Tmcc3	184.270830888307	4.07572531528408	1.70278968886194	2.39355766712923	0.0166858581000591	0.129995120869935
Ano2	312.181380957269	5.51579138228847	2.03163546802764	2.71495131340827	0.00662855144530375	0.0985699931059611
Dpysl3	122.011242462667	5.18101894703512	1.6034935518047	3.23108187195637	0.00123322610218316	0.078932849381667
Dlx3	4.87147775084485	4.09430327592516	2.62021817216569	1.5625810550505	0.118151167199147	NA
Eif2ak1	116.207977913239	0.183629191968319	0.192632121287926	0.953263613257153	0.340456522614867	0.637670429824933
Mmp28	11.2457008387509	2.15503320457267	1.39626118499977	1.54343129188471	0.12272616619796	0.350076740797774
Rab3d	11.7355004549073	1.69777749657067	0.899692910886506	1.88706332574942	0.0591518087162753	0.230103310092233
Tnrc6a	559.578487957967	-0.606590157689711	0.47681150483704	-1.27218020441228	0.203309099376258	0.473099260238083
Cckar	9.58034865311658	7.16348616148676	3.85804081386627	1.85676785370966	0.0633441890769377	0.238880713038313
Capn5	139.610102637737	0.238645545404875	0.380475069737819	0.627230440011019	0.53050819247466	0.792682877666801
Ctla4	2.5430159815491	1.72875805040779	2.45853193559489	0.7031668067348	0.481951802452142	NA
Nptn	344.287915807562	-0.365299362824969	0.302720579189331	-1.20672127347014	0.227539503521248	0.504950494715581
Slc25a44	94.3261589496787	-0.0438689674496961	0.36829155042143	-0.119114781209337	0.90518442040554	0.968808267527916
Slc25a45	4.97685501876398	0.77556441853158	1.06612069637737	0.727463992742014	0.466941765365785	NA
Slc10a1	67.6571484685803	-0.0951514308122808	0.400985362714991	-0.237294025318106	0.812428696862934	0.93650096079089
Lpxn	46.1940424428605	3.61127721179143	1.33980043270859	2.69538441967116	0.00703074649126515	0.100448846999606
Poc1b	216.566207592001	0.214710768469375	0.677243140905623	0.317036460763943	0.751215936506519	0.910624709341878
Acd	18.8553652795492	0.605274068848871	0.707334260087566	0.855711511519235	0.392157371239148	0.685207432724937
Tesc	16.6091373797627	0.669514298150008	0.830945467384026	0.805725916356179	0.420400902732654	0.70769934353349
Alkbh2	66.4079816742964	0.150511477631064	0.591354081050257	0.254520062436625	0.799093806723384	0.931342596830133
Dhx32	218.093164212083	0.150553562309864	0.299950339676804	0.501928294103902	0.615717961640366	0.843651514967376
Wsb1	85.0238512855879	-0.698338847558212	0.473434391608758	-1.47504883450739	0.140199414766562	0.378699396312429
Mtmr14	135.277974587163	-0.636735377610219	0.384628867430108	-1.65545394932148	0.0978324502871272	0.306036225777848
Ap5s1	9.39675046234933	0.163741585663709	1.29220361131435	0.126715003912705	0.899165970162648	NA
Glis2	107.366456450009	0.0447242477748797	0.687279248207291	0.0650743462596013	0.948114805847313	0.982883479345417
Gm13483	105.178209002938	4.14604347170214	1.70361996653206	2.43366687004845	0.0149467441247445	0.124181908615713
Cyp4f37	32.4222625393388	2.24308611739826	1.48634809760387	1.50912570279756	0.131266662308745	0.363800393711638
Tmem9	74.7422737455064	-0.080380491797601	0.398251931309957	-0.201833275568076	0.840047066709726	0.947704625777178
Bmp1	12.6894161818485	2.81671501984739	1.27480351873109	2.2095287457718	0.0271378852571036	0.158449431781434
Nsmce4a	153.368163698666	-0.115036850851586	0.736090492349982	-0.15628085411663	0.875811647104974	0.960825034262419
Satb1	132.845578703023	0.275523135985151	0.917771880137597	0.300208735904878	0.764017941946806	0.916636640135602
Dbn1	10.4335465681933	0.944331389705904	0.806851568590059	1.17039047387128	0.241843867473018	0.524047358238181
Psma2	117.22567011981	-0.0673944554507863	0.668489311111016	-0.100816055441153	0.919696481379545	0.974537660932935
Syt14	342.373321523145	-0.16369860547642	0.709188362474742	-0.230825284421175	0.817450537471305	0.938954956489198
Thbs1	3.42082988599593	5.60470972162952	2.20237290177085	2.54485047337941	0.0109324541183291	NA
Cd79a	3.78416932900608	3.78493603502052	2.01513390565539	1.87825534789438	0.060346241802657	NA
Vmn1r51	7.3217647488758	4.7409330231969	2.47800301462067	1.91320712494074	0.0557215417572484	NA
Utrn	1396.21487231989	-0.08456144577664	0.334375995243143	-0.252893290725462	0.80035067421913	0.93162095404294
Usp24	800.684478718897	-0.280332297433158	0.396507636638433	-0.707003526615018	0.479564286209618	0.756113639772169
Foxred2	48.7558490598816	0.119291396212609	0.401809122834212	0.29688573363186	0.766553748303706	0.917553712994014
Homez	11.0418598546544	-0.664586349012551	0.885032484487456	-0.75091746423006	0.452702329252655	0.736564298722905
Hdac7	30.2079651090406	0.658542445772257	0.7258952024376	0.907214214339524	0.364293528391314	0.661827984775166
Xylb	35.0693682525554	0.840577397541004	0.451924907699014	1.85999351489791	0.0628864434843856	0.238540295025883
Pmm1	262.556284773595	-0.00191286469194738	0.665686551465368	-0.00287352161123972	0.997707264626493	0.999109645171746
Sh3glb1	90.4784208382871	-0.0388518216407683	0.202286122648731	-0.192063702304652	0.847692306908516	0.95091852019246
B230311B06Rik	4.03532850114917	1.73819979344055	2.1512193511303	0.808006767197992	0.419086686490261	NA
Foxp1	606.815637702524	1.06927515040768	1.07428641700307	0.995335260209861	0.319573234011148	0.615086809821637
Eps8	80.6686184594073	0.382809282223027	1.11608251621993	0.342993709389489	0.731603192606735	0.901293552792849
Cast	283.481206002851	0.225484788646011	0.49125776512675	0.458994859018328	0.646237857875104	0.860859830607063
Kcnq2	16.3324838239861	2.13049258460311	1.50054410056414	1.419813375563	0.15566201990017	0.403408081428491
Ube2h	391.6055783362	-0.506971481171075	0.178895615457437	-2.83389550870068	0.0045984365295301	0.0933561314532591
Spx	8.99842461037073	7.07228397558348	3.85403783267777	1.83503231743568	0.0665009011667016	NA
Stk40	166.019983402278	-0.245813885732618	0.54151885062029	-0.453934125194437	0.649876240989304	0.862539307950373
Ppp1r36	32.4497413320107	4.5150729992493	1.81752927171166	2.48418172379542	0.0129849525380453	0.11629594564668
R3hdm2	355.640056129129	-0.167605328583409	0.270173281165866	-0.620362338792902	0.535019261498588	0.795844537795353
Pola2	267.886109627078	-0.329432440553938	0.944964647457858	-0.3486187990632	0.727375512545025	0.898908732910952
Prl8a6	6.26007664211703	6.54469798082819	4.00273387757966	1.63505698379968	0.102037102577164	NA
LOC102638913	3.13003832105851	5.52875247529572	4.01100700587554	1.37839511803318	0.168081329872744	NA
4930432K21Rik	23.9235980445664	1.17473621866102	0.838852673523563	1.40040826683736	0.161391095886141	0.412583487458168
Mmp19	5.69308495978819	1.59701682038927	1.56294943156376	1.02179685928254	0.306877056169473	NA
Grwd1	52.8177087363938	0.257147946326835	0.608301316858582	0.422731201133693	0.672491388444441	0.875361985801135
Igf2bp2	593.007267051329	-0.484670809370358	0.321003173889764	-1.5098629820302	0.131078390108511	0.36355199039942
Gm18905	7.73387404437373	2.37116907863086	1.2811171954982	1.8508603951013	0.0641896397185627	NA
Gm13582	6.95095740634374	4.51290148823079	3.17365147210826	1.42199026197192	0.155029077931464	NA
Smtn	37.7012134508049	0.421301986357424	0.403775557407423	1.04340636432412	0.296760127180548	0.590000912275763
Mapkap1	522.087759966495	-0.166424570934598	0.299672671597066	-0.55535451413591	0.57865219820861	0.822807088220446
Rce1	13.0274044267284	0.490414921351479	0.888717799146297	0.551822999182161	0.581069628167664	0.824576518253324
Zfp831	43.5272757349623	8.10922197099468	2.88083380998064	2.81488711459172	0.00487943704381307	0.0938070879055796
Large2	16.2546466534993	0.00798524672261321	0.646000854160884	0.0123610466939484	0.990137562844137	0.997061320690451
Plekha7	1087.31751261769	-0.0345300736791382	0.530716789490054	-0.0650630889448907	0.948123768890334	0.982883479345417
Elf2	220.018695030473	0.0874010142364006	0.434707480012665	0.201057074596127	0.840653946064716	0.947917495173829
Coasy	17.1048755820228	-0.5925426498027	0.891859009371522	-0.664390496229057	0.506440413971212	0.774732595000188
Csrp1	89.5234521856536	0.152998612655295	0.283807549745987	0.539092821146695	0.589822808807944	0.829375266199205
Pcx	177.005280535106	0.919215747072249	0.889493882044803	1.03341435576726	0.301410031134512	0.594897352334809
Rfx8	44.9504977036178	4.45019343965946	1.80917978263619	2.45978508182034	0.0139020238084877	0.120394191897349
Lrrc57	3.96411171899701	1.18798666608767	1.06148296609821	1.11917638250425	0.263064898928421	NA
Mindy3	329.725475283875	-0.356515894534755	0.313765429452027	-1.13624976198745	0.255852049659447	0.541364952014674
Tcea2	4.81650930337237	-0.358199598332022	0.871247742316053	-0.411134033334552	0.680974255823558	NA
Klrh1	16.9912353585256	3.54383970597408	3.34144860563011	1.06056986781211	0.288885422385388	0.579462369381513
Stam	286.736500664622	-0.352868349762675	0.250107050785186	-1.41086926040222	0.158283167560299	0.407302256407319
Fgf13	7.6429986891178	-6.61567395080722	1.87798185515223	-3.52275711964797	0.000427082551454249	NA
1600002D24Rik	66.0623323810679	4.26462802388379	1.66048236983447	2.56830671698666	0.0102196686509403	0.10882999497756
Pde1c	292.119512386487	4.44432006292091	1.84723098781215	2.4059362863898	0.0161310777533219	0.128034973006468
Eda2r	28.596143375984	-7.65575149433945	2.02462152826601	-3.78132475006142	0.000155996019617859	0.0207948265437022
Nxt2	1.95244425497738	-5.00381143475898	3.82305110637208	-1.30885287576168	0.190584191928676	NA
Klf14	5.27249328856619	5.01504042992316	2.70272338680421	1.85555075832348	0.0635176179534466	NA
Phyhipl	49.9801338059401	1.55404392447069	1.35801521892317	1.14434941730841	0.252478756725868	0.53611658192332
Rab26	37.5071709437288	0.196651429976381	0.906148498322599	0.217018987881576	0.828193547368225	0.942510914286426
Tmeff1	599.484234644957	-0.108328787267412	0.313243668056496	-0.34582913659367	0.729471126840361	0.900231767542288
A230028O05Rik	14.6034120041345	3.3937335832375	1.61863794410517	2.09666009350452	0.0360236755208874	0.179710938497739
Olfr70	4.41684324921377	3.73209249288786	2.9708052173294	1.25625620660611	0.209023094210912	NA
Arntl2	18.3063772128932	1.05267847373163	1.09632836739458	0.96018538335674	0.33696192189073	0.634246280109506
Erg	169.342232556781	1.19540955922721	1.08152568185787	1.1052992816349	0.269029929103256	0.556378058061404
Adra1b	134.617838544183	6.19334249948722	2.31795240814016	2.67190235560382	0.0075422591800536	0.101355472149595
Chfr	181.341047686702	-0.14945020888032	0.281814970194142	-0.530313236296015	0.595894770993762	0.83224592431589
Mlst8	37.7188867523262	0.296798257090656	0.547623173225042	0.541975342903703	0.587835492029233	0.828579801187211
Psma4	94.5044291081116	-0.58575643678671	0.833441430144244	-0.702816557469831	0.482170077308767	0.758486909094921
Dnajc14	30.7415702431532	-0.0538575645290302	0.756324828556036	-0.0712095682907226	0.943230966356131	0.982209484097838
Becn1	74.7753180155836	-0.214721935344588	0.730738767137746	-0.293842266211822	0.768878436249064	0.918609749337455
Gprin1	5.34142807921643	2.51228425322175	1.92546855110554	1.30476514497174	0.191972831083566	NA
Mier2	81.2050779561232	-0.149182617349746	0.687903869592441	-0.21686550104469	0.828313163951478	0.942513187851198
Zfp653	101.272890169354	0.141863313970489	0.462812302125285	0.306524509653346	0.759205321351076	0.914167082495454
Ndufa11b	1.76986153690778	-0.681565635359494	1.21437430035719	-0.561248401879899	0.574628211094964	NA
Itgav	135.94219530985	0.348723534591413	0.474485974645943	0.734950142312694	0.462369859016073	0.743074008940748
Sec23b	137.408942153696	-0.34152349692837	0.465054934455591	-0.734372375444568	0.462721818301769	0.743074008940748
Cd180	20.6576881919573	1.71253007205961	0.938044607580421	1.82563820336528	0.0679047772424131	0.24805929146788
Gna13	387.368754515705	-0.339105167283726	0.74484821076765	-0.455267479174367	0.648916819507034	0.861768422781554
Actr6	81.1447722365637	-0.202754768828076	0.27851208643485	-0.727992710921378	0.466618048289644	0.746448886849285
Rnf146	174.68324772119	-0.642836773744692	0.420191735957625	-1.52986534178178	0.12605006371511	0.355363713353573
Cdc42ep3	72.7974764890314	0.307415266940672	0.313306310110155	0.981197176758387	0.326495516149779	0.622225034135579
Sox13	159.45525292084	0.406372682233992	0.579109377495736	0.701720086093726	0.482853744124068	0.759064901327136
Stpg1	53.0106369612684	2.77393103304806	1.43389262565839	1.93454585330221	0.0530460500533657	0.218778322457666
Ttc30a1	10.7386963891264	0.552109861514673	0.83260843186983	0.663108659943273	0.507260964740768	0.775643072866445
9430065F17Rik	36.9680437558156	0.494145075433803	1.08992517024701	0.453375230633322	0.650278569195338	0.86260853292638
5033417F24Rik	2.30974129464518	-0.378545070660842	2.36230225146465	-0.160244130667928	0.87268876728254	NA
Slc35a1	58.5497365057875	-0.313123555601844	0.314690847047826	-0.995019583630457	0.319726739727028	0.615223640175864
Lpin2	112.227054258912	0.309585860276116	0.673137884870469	0.4599144799816	0.645577606316633	0.860766342759618
Cdc40	203.84394539808	-0.0386747429420138	0.151473472782609	-0.255323537722799	0.798473221781999	0.930980492089437
Lrmda	766.720367079651	4.88607815151629	1.74626442707094	2.7980173424891	0.00514173518297381	0.0941915414500601
Nt5c1b	21.1165765778938	4.03286968072925	1.85872774798628	2.16969359019813	0.0300300659603813	0.165809498812312
Aldh1b1	12.6971859773232	1.00729763820246	0.877753538449884	1.14758596129541	0.251139527958625	0.534834225684845
Shisa5	56.3613408013032	0.123217248347827	0.26678088118273	0.461866861679006	0.644176799416796	0.860092972213626
Slc22a22	265.223510951731	5.64765227577561	2.0717978652594	2.72596683801897	0.00641134394852874	0.0985699931059611
Gria2	86.7286948400413	7.6888862898734	2.67752084181117	2.87164386166733	0.00408342871090294	0.0926268354319142
Mtdh	464.130475137817	-0.554977243122508	0.571909836654215	-0.970392896840582	0.331850687931437	0.628579630410896
Tfap2b	18.7690069534283	8.13642194069882	3.25772502429631	2.49757787413514	0.0125044996707525	0.115171594438215
Olfr658	3.75604598527022	5.79708020571157	4.00824076441771	1.44629041677683	0.148095762534698	NA
Usp15	595.020038347398	-0.63736922267361	0.375906820131722	-1.69555110080277	0.089970924989009	0.292014328279545
Itga7	25.3574854902021	4.09084631089672	1.78491214101918	2.29190345949513	0.0219112145979244	0.144687698576988
Plekha1	207.017782230157	-0.512415597921695	0.343831863729774	-1.4903086420298	0.136143101226045	0.372069650614106
Lag3	14.6026068265413	0.554873311628684	1.12999363854329	0.491041093243665	0.623397383508295	0.847847211971813
Serpinb2	7.70232566048147	6.84590267941625	3.84149481705588	1.78209343118754	0.0747339968374426	NA
Plek2	31.201142309919	0.230126998760811	0.393329829043485	0.585073853464007	0.558498058865624	0.810101624294547
Abl2	433.696019197398	-0.418696797227305	0.450666160428486	-0.929061984217353	0.352856964395579	0.650630416009138
Clmn	116.1171631955	0.660838024943273	0.702081411315048	0.941255549987397	0.346573915680531	0.644175032923356
Hemgn	2.21225023380378	3.6446845758539	2.07327852270095	1.7579329240848	0.0787589229773099	NA
Slc37a3	165.955484760816	-0.664358106040321	0.159087780462821	-4.17604736270477	2.96618086243636e-05	0.0048664923380412
Klc1	195.562834814289	0.021786260956577	0.22224332118286	0.098028866922176	0.921909371266458	0.974902617644181
Higd1a	59.1533791011768	-0.0775091841634756	0.400355173114608	-0.193601055683842	0.846488271515836	0.950373732420772
Ythdc1	214.49552305775	-0.671084701706167	0.468014767441445	-1.43389642462538	0.15160182233052	0.396920007413698
Adck1	156.219687549256	0.243678946391752	0.46930265754419	0.519236238010876	0.603596011434859	0.835987527411726
Slc4a2	15.8128998712264	1.05211537926873	0.506736891539844	2.07625573909099	0.0378703045451783	0.18387110466976
0610031O16Rik	7.54688157027229	4.53824926751389	3.06175334735314	1.48223868896467	0.138276795524775	NA
A530072M11Rik	115.74046718181	3.68610955791784	1.80966948184982	2.03689656862089	0.041660408075043	0.193164562906954
Slc10a7	1429.75154567749	-0.395672306750762	0.386220259053239	-1.02447320531733	0.305611820432025	0.599735078739502
Cyb5r2	27.6967752069865	-1.10784477230856	0.646113418537216	-1.71462894984705	0.0864132775294252	0.285290852934129
B130034C11Rik	17.1340588997856	1.64747656472995	1.27381893113423	1.29333653666382	0.195894689228483	0.463136612855305
9630028I04Rik	24.0820784590812	0.668353428391379	0.868989060225	0.769116044128711	0.441824424457123	0.726160133987764
Ypel5	39.5712865708315	-0.315327867945901	0.371971044821585	-0.84772154267316	0.396593065994656	0.6891450739409
Zfp574	66.0603095881773	0.450746155572019	0.558232570263509	0.807452269148766	0.419405963292242	0.706343038009383
Shoc2	385.341092921362	-0.193278419462442	0.458897814758569	-0.421179646636861	0.673623905574997	0.875453073662492
E030044B06Rik	13.1930363595822	1.15593273267589	1.0289220180563	1.12344056438749	0.26125042997455	0.547890343197593
Clip3	12.6720570891585	1.68587795197119	1.00729689314181	1.67366539443286	0.0941963785166396	0.298842314333495
Cdh1	741.016429385565	-0.137622504432781	0.671752304709967	-0.204870907725728	0.83767298536934	0.946383478741146
Islr2	9.58736789620072	1.64251186271414	0.795065461979036	2.0658825483699	0.0388395710814516	0.18627909650227
Slc24a2	233.928260419783	4.92761510559378	1.82851153055753	2.69487778624579	0.00704144528070361	0.10050552393968
Aqp8	5.04048793747946	0.538838264906006	1.09454858759348	0.492292686696273	0.6225124493781	NA
Kif21a	170.375616554634	0.971578797636468	1.05938714103673	0.917114018096984	0.359082896105254	0.657320701183355
Abhd14a	57.1654257898005	-0.0613580356744116	0.36508208241233	-0.168066411994201	0.866531032796134	0.957692735308637
Zfp78	40.7424011509808	0.523666083327308	0.448224128417306	1.16831301602703	0.242680526988896	0.524876179623963
Ipo7	896.126417491955	-0.64426520711914	0.625241476877776	-1.03042621282318	0.302809973461026	0.59632098642153
Wdr70	929.016305998505	-0.283763481056472	0.217916753752866	-1.30216459344967	0.192860125931245	0.459381250822191
Cacna1d	432.179065430706	6.37715650742236	1.93326324422789	3.29864881384494	0.000971513699565332	0.0719279551616662
Cyp26c1	8.72905598866905	2.79691928639536	1.526645819504	1.8320682182224	0.0669412576896733	NA
Pls3	14.0209771859439	-6.66826534640742	1.93639650712906	-3.443646650806	0.000573925243352197	0.0522481944100506
Ddah2	21.8187998103875	0.621329521758302	1.5070117639633	0.412292416433606	0.680125106423381	0.877869489652551
Men1	33.1967466875931	0.718714833381144	0.698782351221582	1.02852459299339	0.303703128514321	0.597245483234828
Taf1a	114.039467282898	-0.290125277681445	0.783101510517446	-0.370482336944722	0.711023134843699	0.891465855157577
Tk1	250.966261330957	0.0760214825566297	0.693781997695171	0.109575461469428	0.912746072359637	0.971920609109862
Trim2	338.11598153529	0.77145474443849	0.366526069139691	2.10477455600702	0.0353109370056108	0.178744055733979
Ank1	66.3558822208196	4.98247202895276	1.75538836824693	2.83838728744036	0.00453421300225903	0.0933561314532591
Ildr1	101.216928393047	-0.581241408648949	0.597002391824059	-0.97359979894393	0.330255286209432	0.626875956786396
Pars2	29.4582344298322	0.33049586267522	0.63246444911858	0.522552474112668	0.601285720912475	0.835150029868142
Mc2r	16.9279888987304	5.35044836560791	2.25650041228651	2.37112669533541	0.0177339509743089	0.132982364664205
Clip1	156.272429147805	0.964266255701213	0.788680731369672	1.22263194388762	0.221468742266524	0.496923402771145
Arhgdib	12.6450984653058	3.14903792024093	1.84565401872532	1.70619080731923	0.0879725597310301	0.288072198499232
Bub3	93.4503974292019	-0.604971251986991	0.632274198987307	-0.956817869455931	0.338659191219236	0.63619072618531
Mtch2	238.784781963587	-0.790079797858982	0.587839967309733	-1.3440389252109	0.178935800002451	0.439385727609206
Atf3	51.4888059180401	-0.623029217182829	0.5705939372542	-1.0918959640212	0.274878831897652	0.562723290858624
Mns1	40.3546674570919	1.19683486844534	0.8935887039341	1.33935765210121	0.180454268613096	0.4421766339067
Casp4	60.1944695128816	7.69575312991931	3.01528289834362	2.55224912201333	0.0107029959383652	0.111123594826003
Cdr2	66.4716816540609	-0.283618501870546	0.368613619318247	-0.76941948698233	0.441644323872228	0.726051434105106
Lmna	66.3213277701472	0.688404678040782	0.401663232655474	1.71388522043605	0.086549807927842	0.28548491185672
Cyp2d34	8.23800956451392	5.66604854520586	2.42335354594398	2.33810231886687	0.0193819409614178	NA
Ap2b1	460.864344085742	-0.124253784553267	0.182214801844945	-0.681908293372349	0.495296940977442	0.767730827324876
Blzf1	40.7409601565962	-0.00888289685166455	0.314516655045559	-0.0282430094214814	0.977468334335013	0.993636294405056
Stoml2	55.4632240189628	0.558472397910491	0.815180750074335	0.685090267231611	0.493286961515311	0.766144301732817
Cic	130.061800680755	0.635706997882582	0.579118574285175	1.09771474463111	0.272329069268601	0.560191926726401
Aven	158.464208320061	0.419552689174754	0.662608637558037	0.633183247838367	0.526613984026173	0.790236870418678
Iqcf1	3.16007038576533	4.28997493906023	3.88866007781134	1.10320132210547	0.269939747323603	NA
Tspan17	29.6072340579583	0.813185422580011	0.663183212928296	1.2261851728565	0.220128999661347	0.495330274163797
Lrrc2	180.596815317895	-0.559097819835062	0.593452316839473	-0.942110771110691	0.346135930482345	0.643963793408275
Ctbs	11.2224315639775	0.82132401807775	0.788651506822474	1.04142832540435	0.297676802085666	0.590685095047713
Zbtb14	32.1720076855795	-0.339255981378896	1.52626212272736	-0.222278975758542	0.824096717652484	0.941302424799295
Rsrc1	1267.48644717705	-0.288088190012475	0.572409238602906	-0.503290601520723	0.614759973276	0.843198499764705
Zfp638	345.89858514348	-1.30206026513354	0.474786451011347	-2.74241243059908	0.00609897096457681	0.0974110968481264
Il21r	32.3874408548257	4.59808081150455	2.3696882343028	1.94037373564349	0.0523342861248416	0.217470681579747
Psg21	4.76252102936399	6.14343903297183	3.72323304233738	1.65002807052741	0.0989371949395167	NA
Glp1r	22.880701553009	0.444019674389376	0.80346015498142	0.55263434239579	0.580513820930424	0.824179473800992
Yeats4	118.384145604315	-0.105535024773712	0.743240706527159	-0.141993063413912	0.887085484764627	0.963612009081932
Slc25a39	126.829763526297	0.732904324306511	0.941831436022039	0.778169315946852	0.436469203326208	0.72178772515583
Oas1e	2.9306643076748	4.07367842476692	2.14033475459092	1.90329032224004	0.0570026729553738	NA
Tcirg1	0.63333059643367	1.52639605607514	2.45256935140929	0.622366113805529	0.533701157022545	NA
Slc7a10	7.15342746379646	6.71549868067705	2.56218878730713	2.62100072951106	0.00876720743555426	NA
Crb2	11.7028418100579	0.505702583660294	0.584504472118598	0.865181718503062	0.386939057807761	0.680576702670586
Tnnt3	3.32027201099955	5.61355690802624	3.78921602463771	1.4814560245514	0.138485095014105	NA
Dmkn	4.02219961766653	2.47057955648604	2.52552262888578	0.978244870280976	0.327953229066989	NA
Mgat1	62.5441701134198	-0.0389123404526737	0.321598720417402	-0.120996564918447	0.90369375600333	0.968498153551771
Ubr5	1405.14600794065	-0.483393547046401	0.661265003211703	-0.731013352738467	0.464770997011449	0.744850900105296
Tax1bp1	261.364647147232	-0.726288806108614	0.378359918830962	-1.91957120710002	0.0549120838777738	0.222057803980272
AA465934	74.5236760633266	-0.00312710635107652	0.56904803629995	-0.00549532930718734	0.995615383657524	0.99862530587886
Cbln1	3.7367071142528	0.874713004322786	1.1959700237173	0.731383719471505	0.46454480671148	NA
Adar	295.41673895371	-0.414096817033847	0.456874570801456	-0.906368713643729	0.364740726750949	0.662371384201237
Trpv4	27.7302645536877	2.24801170104967	1.21550549954859	1.84944593165933	0.0643934482599569	0.240830206042374
Rsrc2	357.894573721335	-0.728310456765784	0.462901315396425	-1.57336009326754	0.115635461928731	0.337590427570582
Il12rb2	295.2847540726	-0.321583199343946	0.515771305962772	-0.62349959299046	0.532956269633793	0.794274017332055
Pdcd6ip	203.484238691946	0.0570846107842813	0.509269716055586	0.112091115934431	0.910751161490306	0.971598059381942
Endov	100.328188657801	0.19110897142218	0.793960449854577	0.240703389516673	0.809785011745873	0.935615482401269
Ppp1r8	172.719354540706	-0.144874934093823	0.739145300556554	-0.196003321653721	0.844607566122465	0.949523538277353
Rbm20	258.682958410625	0.312434058526514	0.518730145863129	0.602305574523044	0.546970750848368	0.803584209177136
Hdac5	76.5634666894754	0.353808533679146	0.339724389942365	1.04145755840248	0.297663240989863	0.590685095047713
A930001C03Rik	17.743745891238	-0.0788259063189099	1.17146795973266	-0.0672881453257149	0.946352314159569	0.982684660620557
S100a9	4.76252102936399	6.14343903297183	3.72323304233738	1.65002807052741	0.0989371949395167	NA
Btf3l4	128.887088044081	-0.688586021690507	0.645050975167611	-1.06749086227113	0.28575023774278	0.57551338434362
Plec	161.976778543239	1.12165189238739	0.573746763678038	1.95495985928875	0.0505878083241965	0.213838045945712
Cbln2	3.13003832105851	5.52875247529572	4.01100700587554	1.37839511803318	0.168081329872744	NA
Ctf1	9.36982410307048	0.853322634023157	1.05844884480242	0.806201110439535	0.420126898550745	NA
Rprd1b	195.683840390878	-0.342354575350887	0.24553707013851	-1.39430911657356	0.163224279119859	0.414798040384595
Srpr	83.3645129251847	0.104383311976388	0.972840496038642	0.107297457703942	0.914553001358916	0.9724086475521
Gm7271	40.6658021789441	6.65272756159146	2.12140595730987	3.13599928324313	0.00171269622259512	0.082229194286794
Lce1k	4.57228733942296	6.08386548096155	3.80614287961247	1.59843328886828	0.10994658105692	NA
Fbln5	51.9303635450553	4.20141111665259	1.63148730534726	2.57520306954416	0.0100181249788992	0.108071247062836
Slc22a27	139.621784616211	5.91497360328976	2.67924639876321	2.20770049593804	0.0272651582498843	0.158527789970529
Thra	80.4185149787531	-0.276820870083514	0.277858971782697	-0.996263925931479	0.319121926441217	0.614565396476929
Cux2	197.655658692965	1.14619398042989	0.781533680790148	1.46659575729489	0.142486054878222	0.382631007384454
Mx1	7.11682897695791	-0.19667865859404	1.56141418677349	-0.125961874984918	0.899762103495833	NA
Aamp	44.468434176485	0.343499331059818	1.22110439089997	0.281302183187348	0.778478635952831	0.922546411150633
Mroh1	154.171321391194	0.226303996765441	0.294622902312213	0.768114070526755	0.442419418273594	0.726573163305756
Triobp	70.7358085220701	1.10597281218737	0.558074544738369	1.98176537993838	0.0475055058940086	0.206901167735574
Nod2	59.1603501567713	0.416173000127488	0.469192528301487	0.886998353605642	0.375079786882762	0.671323218397312
Col6a6	105.691014631872	5.1942070195756	1.70238473753979	3.0511358008778	0.0022797743743521	0.0866152733521485
Cep55	452.796151968534	-0.770488659592983	0.789699961760409	-0.975672656581367	0.329226706521783	0.62576126395547
Zfp119a	96.8176724201203	-0.321103635070519	0.533318262021293	-0.602086329940261	0.547116673483752	0.803665086099215
Sh3d21	32.8979335571867	0.565078359200515	0.342401846279459	1.65033677633652	0.098874074389633	0.307603652977125
Fam174b	33.0447326554818	1.4129896234488	1.04889410795362	1.34712323458993	0.177940546188063	0.437813506029626
Rangap1	450.202549480211	-0.0469745791369819	0.794840163234673	-0.059099403011814	0.952872934139971	0.984198520467794
Brinp3	330.372662137338	5.07517743307722	1.81096841441003	2.8024660135945	0.00507135594787714	0.093948429995828
Syvn1	57.9585461892319	0.411251228371062	0.997314620150269	0.412358567759789	0.680076626613025	0.877869489652551
Aurkaip1	12.0425470395837	0.187857995956038	1.52229167742178	0.123404731657078	0.901786610394212	0.967881155676531
Ndfip1	196.929775717853	-0.584164530608336	0.218115798304939	-2.67823117421159	0.0074012116837829	0.101129876838452
Grk6	85.0547462441167	-0.198677273109401	0.92399419457502	-0.215020044796689	0.829751690568695	0.94332101823116
Cenpa	190.468258227638	-0.675028876621383	0.859796060094737	-0.785103477383933	0.432392901066486	0.718489261315819
Rassf5	52.3439234624885	1.12544478888011	0.63126764853601	1.78283298928776	0.0746134939162361	0.261558925609158
Ppp1r14a	7.09325891415065	0.587527075762642	0.954924326649351	0.615260350340182	0.538382797844601	NA
Fpr2	5.57876238351673	6.37515246131358	3.69348919133446	1.72605147356888	0.0843381528268631	NA
Klrg1	24.2889383143304	6.31722372730914	3.38301202436512	1.8673370599369	0.0618545331744636	0.235718326102088
Myadm	98.4529994489242	-0.0396060105775837	0.61826508382756	-0.0640599180086162	0.948922517056791	0.983199875443404
Phgdh	396.301730684398	-0.649028413693062	0.651538945802383	-0.996146765860284	0.319178840206437	0.614565396476929
Nckap1	202.018394447414	-0.288228830202216	0.231948899219293	-1.24263935363501	0.214000761270632	0.48652830299536
Zfp518a	206.133607868235	-1.11978294471057	0.550927349898923	-2.03254194026856	0.0420988224188631	0.194181559450097
Utp3	53.482857782972	-0.0418126265542422	0.911972877435102	-0.0458485417590916	0.963430968735439	0.988280004769004
Katnal2	532.978607011965	-0.398457549709423	0.403286919077288	-0.988024978893651	0.323140414973544	0.618603204969229
Rfx4	98.2441539523955	4.89567347409113	1.90081988180682	2.57555885276071	0.0100078240226299	0.108071247062836
2810006K23Rik	58.0852177235249	0.0523800869082817	0.386807325479315	0.135416481172828	0.892282594064274	0.964717150364228
Pde6h	3.99640537407742	2.40790486643325	3.82687931456206	0.629208466875523	0.529212586496397	NA
Hspa12b	23.4083222496755	0.703116900920004	0.645308353539091	1.08958282821518	0.275896950656477	0.563802555885738
Ankle2	185.177725332133	-0.363540937105382	0.636984383042452	-0.57072189959978	0.568188171446013	0.815442603065364
Dgke	344.63086305427	-0.301843680456679	0.558145647060707	-0.540797338555341	0.588647277475922	0.82886955132656
Fis1	226.823269686671	-0.362399926469011	0.901428232310668	-0.402028595820719	0.687662981306809	0.88278661314795
4930524B15Rik	20.9214700432903	0.1705284563224	1.32754868888332	0.128453636202106	0.897789987131182	0.966386532233236
Nkain1	105.033542632733	-0.141160866754281	0.339576085021048	-0.415697314919959	0.677631506300541	0.876705487648774
Slc12a5	35.0716318619816	2.28946751177426	1.132039703113	2.02242686849095	0.0431322716443384	0.196459831146635
Sfswap	358.757355635398	0.000201044932862297	0.406251315105628	0.000494878232726517	0.999605144314747	0.999776587348427
AW551984	20.7031940347763	5.55123386847309	1.96408122934001	2.82637692654822	0.00470778311359999	0.0938070879055796
Pheta1	3.48282763936303	-0.321040320559289	1.3737656691831	-0.233693655156045	0.815222813836021	NA
Dpy19l1	396.031654183835	-0.27381670413154	0.205800356252794	-1.33049674508434	0.183354658072883	0.445699290952156
Cyp4a31	25.1432102795839	8.55482622711193	2.54301815701445	3.36404449316062	0.000768091593992736	0.0651568607858611
Ctps	313.777598843251	-0.0920091325713482	0.53288382434549	-0.172662648719648	0.862916604766905	0.956660348197066
Maco1	234.088427204382	-0.216998180956325	0.320146982539732	-0.677807984429135	0.497893447896285	0.769598216905636
Exosc10	177.172180329213	0.209256434169761	0.495983794185226	0.42190175691832	0.673096727592358	0.875361985801135
Zfp637	7.71870930110213	0.225911890036781	0.664858788649951	0.339789281413447	0.73401522036846	NA
Syt11	28.0279752748487	0.577394752801236	0.681390933506771	0.847376629785314	0.396785226464871	0.689163088436472
Gsn	6.51741900049622	2.84745463045639	1.7556419586265	1.62188800311201	0.104827330733928	NA
Gm5134	78.1848912256906	3.92645662747734	1.7134345030672	2.29157088902356	0.0219304169122822	0.144687698576988
1810024B03Rik	56.9209237854321	0.604810163470704	0.510943046611841	1.18371346372421	0.23652650750912	0.516806784298428
Rere	2084.73584963428	-0.167270655253261	0.254907662789798	-0.656200968706053	0.511694825688173	0.779393667434745
Selplg	13.3637203298076	0.872797874060456	1.18840162335918	0.734430058748468	0.462686672546706	0.743074008940748
Selenbp1	8.73367153771575	3.74092740361458	1.95579974313156	1.91273539980363	0.0557819349035097	NA
Apob	28.3046666910913	4.71704226673718	2.11862958138626	2.22645917350532	0.0259834407107185	0.154987123376359
Ankzf1	42.6194728958908	-0.539368801501549	0.538563253107491	-1.00149573590365	0.316587200605293	0.611942892935917
Slc47a1	25.3759422342274	0.809603905217779	1.11928789712162	0.723320521288372	0.469482987948493	0.748993061799201
Wdr77	285.981849133668	-0.587003502749002	0.8004543018828	-0.733337932431962	0.463352344901023	0.743455186391432
Galnt13	685.806800686359	4.40622003485843	1.75127351191722	2.5160090670444	0.0118692129278632	0.113376422912986
Tut4	400.382548072586	-0.387826053504683	0.343507909173082	-1.1290163723982	0.258890927089271	0.545398834689264
Lurap1	12.9735726054556	0.297949435067429	0.53671265152341	0.555137715166071	0.578800467482673	0.822807088220446
Psmd8	41.4319934869872	0.196473992514668	0.441930997302472	0.444580700864926	0.656622796911621	0.866228161455174
Scamp1	156.239229500634	1.25164023636117	1.24623329589879	1.00433862622687	0.315215421564464	0.610784080896376
[truncated: 16,523 more rows]
