# Supplementary material for: Transcription elongation can be sufficient, but is not necessary, to advance replication timing
Source: EMBO Rep. 2026 Mar 24;27(8):1964–99. doi: 10.1038/s44319-026-00735-2 (PMC13121604; doi:10.1038/s44319-026-00735-2)
Supplement: Supplementary file 5 — Source data Fig. 4 [file 44319_2026_735_MOESM5_ESM.zip › Fig4/4C/TRE_Ptn_D1600_cas_DESeq.txt]

baseMean	log2FoldChange	lfcSE	stat	pvalue	padj
Zc3h14	347.019975536512	-0.622519067662372	0.408482936795679	-1.52397814348302	0.127514171124312	0.727846794498123
Troap	88.087637268457	-0.0910910984536144	0.592234672150555	-0.153809127930385	0.877760236437711	0.989026776752714
1810013L24Rik	868.554022597237	0.26922690998539	0.366351568782579	0.734886739751262	0.462408474770986	0.936926668913001
Srsf7	531.565219539951	-0.10603527273032	0.380167882482183	-0.278916966993625	0.780308547277784	0.982248948540751
Fignl2	1.53246362540498	-0.860705474025054	3.38740722410461	-0.254089755698789	0.799426217487319	NA
Sema6a	103.576975850031	3.29324444194559	0.570301544783946	5.77456693229405	7.71512573416445e-09	2.44703460782045e-06
Anapc15	23.6689147690991	-0.131385818722889	1.0056978932006	-0.130641437762943	0.896058961029178	0.990167062321628
Misp3	1.90807764466243	-1.70523062234472	3.13945426104485	-0.543161479848155	0.587018625752194	NA
Nmb	11.1821339297876	-0.210047809387537	1.34854191721128	-0.155759199403979	0.876222832177358	0.988808549575193
Tcerg1	863.633461893231	-0.559126641889214	0.385682961427551	-1.44970532226699	0.147140710942874	0.752852257134561
Zfp712	35.4995655296807	-0.652355346974299	0.835715978563811	-0.780594560481397	0.435040992048381	0.932358377483993
Fam129c	10.6672324793219	-1.01642655984766	1.42436339072614	-0.713600592703726	0.47547419095639	0.940673515588669
Atp5g3	180.931059168518	-0.188799374960192	0.53274245530421	-0.354391457035995	0.723045535973695	0.974797688918887
Fyco1	183.102770528155	-0.655511802165471	0.531748345133827	-1.23274817526794	0.217669732024285	0.827916725583796
Tlr3	3.61386826764136	-0.302199456223579	2.27425872416783	-0.13287822225862	0.894289690276302	NA
Trafd1	7.65545045704	-1.94261976660827	1.74489936965235	-1.1133133522739	0.265573873849646	0.858741648669301
Erfl	8.83455037625556	3.20396004972884	1.75611474231462	1.82445940036122	0.0680826488558059	0.605755070173207
Krt80	2.34475254458304	0.944306313885912	2.97113334215174	0.317826972114968	0.750616189930623	NA
Armc8	243.106092203317	-0.320811329206875	0.471696296215542	-0.680122637766654	0.496426811650829	0.94587772760024
Ppil4	304.584698530505	-0.302370375824927	0.414266326498502	-0.729893685496112	0.465455172376421	0.938055138573638
C530005A16Rik	10.6000518313042	0.26104613787103	1.38063988241456	0.189076196621594	0.850033097321578	0.988305589566348
Katnbl1	323.908516743849	-0.394673091819648	0.440523513310359	-0.895918333289037	0.370296381832001	0.910862678079246
Spag9	592.779039405115	0.585325210802052	0.358122108301807	1.63442914367289	0.102168772972059	0.682360872796061
Taz	7.02663969401847	-5.46397626487468	2.16938036518335	-2.51868061155466	0.0117795453039116	0.263446248670756
Gfpt1	170.963549009988	-0.279853485165221	0.47207483065051	-0.592815941446376	0.553304337915352	0.955110416069127
Abcc5	809.765710883523	-0.161079601333741	0.361868580924442	-0.445132873714101	0.65622373323831	0.971128021327792
Kcnmb4	19.1361708641654	1.71759469927845	1.04701230526047	1.64047231407767	0.100907000398722	0.679355836050895
Gm4013	3.07463148855831	0.961060377082546	2.54760719040283	0.377240408451894	0.705994953198967	NA
Hpcal1	250.065287819062	0.14547267080774	0.469242373825639	0.310016057632925	0.756548745315889	0.979381765400956
Tbc1d31	496.218249855198	0.177953137808719	0.36635397447095	0.485740977877204	0.6271508260945	0.971128021327792
Akap7	271.918215476159	-0.487518958195263	0.443222518312127	-1.09994176300389	0.271357496818284	0.861626212480224
Ablim1	215.599827429135	-0.620065601652573	0.49994320698771	-1.24027208088021	0.214874775328397	0.82556305395708
Ulk1	764.364703649969	0.606456190780033	0.343882037997404	1.76355878984471	0.0778062910928935	0.627636803749804
Golga3	133.412891813467	0.0345646698215264	0.48827445821723	0.0707894284450752	0.943565345595929	0.998442586060996
Mir1193	36.4571226408516	1.09283742188851	0.807719984721088	1.35299044540278	0.176058682794082	0.78934067898804
Wdyhv1	111.02801758336	-0.114999722865625	0.548832360565333	-0.209535244509212	0.834030424834484	0.986907800211234
Traf1	21.2886334051658	-0.583091941993144	1.01261237584493	-0.575829365611506	0.564730522594937	0.95757206873452
Rxra	77.5483529729431	-0.323659575505179	0.746625610206921	-0.433496482146492	0.664654121201383	0.971930126902
Dapk3	77.2575305587024	0.0831849085195495	0.59390986218997	0.140063187724843	0.888610065767647	0.990019996072654
Ap3m2	11.9711356713764	0.75050311064768	1.33661308385161	0.56149615750058	0.574459349048702	0.958995403105793
Sirt2	28.5672809449974	0.949556317338636	0.882088297825387	1.07648669603664	0.281709647689121	0.868164038683688
Inhbc	7.85415939172791	0.877892114681426	1.59829481646519	0.54926794833946	0.582821579863396	0.959859696651229
Slit3	70.217467595196	0.778150652860327	0.723789075937442	1.07510693201949	0.282326856273367	0.868164038683688
Dcakd	197.551532160819	-0.774589767537226	0.442822109692054	-1.74921204380668	0.0802543729950748	0.630128882069677
Vps35l	499.017906114589	0.555022004643838	0.36962889907339	1.50156550538987	0.133209357476363	0.732758981624824
Cyhr1	16.0613869754782	0.198713818814786	1.12157523695268	0.177173864282784	0.859371824158325	0.988353113759592
Taf10	30.1802179139018	1.53298175468925	0.952484622865098	1.6094556467253	0.10751674588923	0.69205051925925
Hagh	28.4584456158832	0.317066980189737	0.920457263691779	0.344466813068585	0.730495249939367	0.976288389958501
Ogfod3	70.683240272271	0.195984498995885	0.600118059757586	0.326576572408189	0.743988165296583	0.977720505401466
Syn1	21.3422216583739	-7.11410470491973	1.77397262452345	-4.0102674678144	6.06500047146986e-05	0.00478185097413238
Glyatl3	2.77440836785156	-2.34729311518712	2.65620903958366	-0.883700446842484	0.376857939059553	NA
Fundc2	5.9947462187233	-4.1479681291671	2.06417999284862	-2.00949924112132	0.0444842150845574	NA
Rab5if	129.586295043508	0.324440583368462	0.524786457583493	0.618233528476379	0.536421411610173	0.950182240381761
H1f5	80.9842683292498	0.298235096005948	0.697276171216348	0.427714452776578	0.668859026203293	0.971930126902
Pop4	72.5354817996167	0.211759457430009	0.611811840879007	0.346118599348729	0.729253586061556	0.975951555074747
Carnmt1	672.599938459024	-0.611251652095191	0.379188616074528	-1.61199895298294	0.106962167564538	0.69205051925925
Iqcm	56.7438881267584	2.5273527649372	1.06716469640544	2.36828745689411	0.017870645066446	0.336132547253812
Clcc1	94.2839260445031	-0.246961727644069	0.552548727888852	-0.446950133407503	0.654911065209612	0.971128021327792
Ilf3	587.737041080816	0.225984785084544	0.350073770581429	0.645534753172771	0.518580704382198	0.948281597900858
Tpd52l2	322.893955414815	-0.245057771764678	0.387777235657289	-0.631955022706016	0.527416267640068	0.948320388909632
Arhgap25	10.3674604646102	0.614347178019931	1.45878768107884	0.421135430459349	0.673656190891852	0.97288647931803
Banf1	36.5105608475534	0.490108944724891	0.821018308845368	0.596952515485498	0.550539083945213	0.953305897845599
Tbc1d23	367.649946237559	-0.207487192880274	0.44812217154733	-0.463014789390664	0.643353766289629	0.971128021327792
4930473A02Rik	15.267313617563	0.549056508304624	1.15689790401166	0.474593744530711	0.635076565794422	0.971128021327792
Pard3	2277.05558406569	0.0762039202577714	0.339733680620343	0.224304873507465	0.822520084309342	0.985962742319571
Rorc	4.71637736391167	0.850972579653062	2.07117559362108	0.410864526539388	0.681171875042964	NA
1700123J17Rik	15.7181688690569	0.257848585738323	1.14187237965744	0.225812087525645	0.821347575396036	0.985962742319571
Evi5l	40.6291860505394	0.895005625925017	0.76700050254998	1.16689053390378	0.243254579183938	0.847634699776193
Pex5l	15.4936419050432	2.1501532114251	1.35683310326957	1.58468510699205	0.113037897299721	0.705166825480815
Mtmr1	9.43065897483695	-5.90577029817539	2.04695144822249	-2.88515406816502	0.00391222151983137	0.132808852518529
Mtor	377.297695804534	0.0192674771963384	0.38307749732412	0.0502965518228712	0.959886071540654	0.99907039400248
Zfp758	29.1827972721843	-0.396883538947028	0.965085187996165	-0.411241975199194	0.680895112245129	0.972942719460086
Plekhh2	51.7380221921334	0.262117730724749	0.904173556793218	0.289897585209622	0.771894589064775	0.982118673286377
Adgrl3	143.274888556354	1.06651849374556	0.639598598084145	1.6674809746929	0.0954188043871201	0.668902684423475
Golga5	78.1643123890098	-0.385366832316429	0.64679211739174	-0.595812505987956	0.551300488202586	0.953916021892576
Plekhb1	62.6311239559538	0.456911410890158	0.645574174048561	0.707759742036688	0.47909447048993	0.94199585116427
Nufip1	388.077652319101	0.0333803166244649	0.374139324605955	0.0892189471385324	0.928907907785825	0.99759240282775
Smap1	193.876310556425	-0.396325491083535	0.470035068736951	-0.84318281218573	0.399126209579296	0.919642133439189
Acox2	30.9354749765294	1.77715509570156	0.847116250915497	2.09788809243236	0.0359150321397216	0.470055940644676
Hars2	93.0351172816553	0.001328981992406	0.546147074803685	0.00243337747965364	0.998058447594473	0.999732499563889
Gpa33	27.1915616719961	-2.41765020654757	1.05523452368496	-2.29110226426723	0.0219574997271115	0.371772000554251
Sdhb	160.440100310541	0.576355938720921	0.481420197671624	1.19719933128783	0.231228870459402	0.841623055178993
Gmpr	22.957993821388	-1.89578430190269	1.07687673627169	-1.76044689057559	0.0783320648540585	0.628202402583504
Me1	138.765231471346	-0.554475061275869	0.517880457269063	-1.0706622609391	0.284321317519084	0.869202386472294
Klk11	1.58546155473408	-1.43232181504223	3.33029279674052	-0.430088854783007	0.667131007039689	NA
Magt1	71.7197369816771	-6.36271333102381	1.03148057249613	-6.16852464378108	6.89301083353953e-10	3.65187745226459e-07
Mcam	154.815315610388	0.837001521340368	0.580541688892668	1.44175954518766	0.149370219052939	0.758071060281025
Pbld1	3.48921084265516	-0.946996429180556	2.40297897294619	-0.394092682392257	0.693512613369789	NA
Tab2	521.991528188381	-0.388238733372775	0.377764524349689	-1.0277268201431	0.304078348064875	0.879562544418367
Mettl27	132.132429192592	0.101285351119556	0.497771648875979	0.203477541053753	0.838761798135989	0.987075294353371
Trmt1	208.039193164478	0.302088535858292	0.438809499358178	0.688427521054443	0.491183597925317	0.944411771653673
Vps37c	107.097652077376	-0.208494419985131	0.546165717221948	-0.381742048998663	0.702652707237551	0.974797688918887
Sec23a	332.53183284526	-0.0186630622980887	0.390748512186479	-0.047762337452438	0.961905652639605	0.99907039400248
Rara	130.246900778178	0.353000167776837	0.550482656331422	0.641255748417824	0.521356534723542	0.948281597900858
Med1	506.773933894852	-0.220226629133878	0.384048311531445	-0.573434702149045	0.566350399568975	0.958424909499479
Ap5b1	10.6079638338557	-0.285689771462694	1.38038506439245	-0.206963823959103	0.836038111083187	0.986907800211234
Bag5	13.1420178720136	0.828752411310239	1.24533556412557	0.665485219553784	0.505740194104581	0.947720652987694
Pdcd2l	236.386853701499	0.163193559668905	0.431698627778851	0.378026588846386	0.705410842001543	0.974797688918887
Ctcf	375.12267144886	-0.433193859745311	0.382622713907344	-1.13216974319568	0.257563078000531	0.854495707191622
Mnd1	221.130881809443	-0.351955198137616	0.46391912332986	-0.75865637012632	0.448058142629287	0.933872221836566
Lix1	12.9934753998213	1.42794570375339	1.23704374929239	1.15432110187711	0.248368548291638	0.852070133693565
Ctnnbl1	12.497231697222	0.492899537815639	1.29798824434538	0.379741141695952	0.704137577127994	0.974797688918887
Snph	17.2737738241984	0.636840930322181	1.08799070268549	0.585336739321636	0.558321315995967	0.957336712191845
Ppm1m	11.4042777991482	-0.125553424441085	1.3366561267912	-0.0939309833879941	0.925163981453694	0.996998451154051
Prkar1a	302.038134214722	0.19370639408301	0.404822168284407	0.478497496577119	0.632296155662802	0.971128021327792
Slc27a3	26.7548994187433	0.795574012380616	0.946429115045352	0.840606020813818	0.400568684644135	0.919642133439189
Impdh2	92.2465600937853	-0.269676125448754	0.575948711272618	-0.46822941031134	0.639620542356137	0.971128021327792
Tiprl	190.005965874884	-0.343983237097389	0.477000256810021	-0.721138473588685	0.470824321862008	0.939051803426888
Uaca	244.419718767864	-0.00136702056999643	0.414839228087395	-0.00329530207714214	0.997370734108007	0.999732499563889
Smim31	5.95891951809056	0.622381685774822	1.78846054485762	0.3479985552739	0.727841268490731	NA
Calca	17.9557270819334	-1.37456141147059	1.15991004654433	-1.18505863068069	0.235994266219274	0.844173579998356
Phf3	15.6496424487919	-0.446301454274772	1.1888373155359	-0.375410031669127	0.707355545376706	0.974797688918887
9330020H09Rik	18.2080330980356	1.14922487343327	1.1218941330744	1.0243612472453	0.305664678891486	0.880124085329885
Ube2q2	307.287438087666	-0.78140420979443	0.412152897151997	-1.89590856983897	0.0579721355425458	0.575238294147717
Rfx3	502.517362155916	-0.519070910609321	0.43267298962376	-1.19968411030393	0.230262046444624	0.840916070333381
Bri3	159.171728213767	0.706242788285105	0.499660511447986	1.41344527354875	0.157524841812638	0.766425698752345
Fbxo27	35.5073342493161	0.99555880022482	0.792580661384895	1.25609776862995	0.209080525056291	0.819109201045456
Eps15l1	736.305206983327	-0.422416434036062	0.372254811741447	-1.13475076939893	0.256479758733689	0.854103321717472
Tmprss15	12.849861063218	2.43737371939919	1.70692184136873	1.42793516394678	0.153310521181814	0.762074619366707
Max	392.607217346909	-0.576518205089398	0.462402476309351	-1.24678874925337	0.212474966865226	0.823268598900695
Ttc8	56.7574484158929	-0.299118316174802	0.668843241322708	-0.447217371268137	0.65471812008312	0.971128021327792
Vti1b	182.389799355635	0.693487836444128	0.441201173638436	1.57181775090299	0.115992823613028	0.709734674807293
Cpsf3	199.370193598116	-0.2058838060383	0.438218878475937	-0.469819572251964	0.638483929752223	0.971128021327792
Nlgn1	29.6318781272643	2.22515518637926	1.19582927087228	1.86076327163003	0.0627776143195476	0.587720612456537
Casq2	19.8255937689704	0.947570419927081	1.08139002292301	0.876252230777745	0.380892927741188	0.916689094209671
Pidd1	66.3314259241595	-0.538467868923764	0.62243356264567	-0.865100954124313	0.386983381080923	0.917162112617984
Asb4	8.58508221038514	0.22073750734126	1.50318558944914	0.146846476503378	0.883253199352421	0.989120530386876
Orc4	762.632475028894	-1.24072282466039	0.462918022000194	-2.68022147701105	0.00735734632644532	0.20272199730635
Mapkbp1	72.5360811205798	0.325679634149565	0.601843880563781	0.541136405415442	0.588413566926582	0.961202791304931
Mospd1	8.81558355178522	-5.80506828941307	2.07496176116097	-2.79767482855446	0.00514719027595108	0.160871701974204
Dclk1	21.6817169011012	0.627521822772866	1.01152635445762	0.620371204375932	0.53501342601064	0.950182240381761
Gpcpd1	139.631419587131	-0.588435147258112	0.525350589362292	-1.12008087394057	0.262679300163253	0.857841966393571
Sinhcaf	526.553407317332	-0.0655829514772496	0.365855131001955	-0.179259345899127	0.857734067011617	0.988305589566348
Acbd5	182.810780597695	-0.0950888380435506	0.444318023985928	-0.214010760109435	0.830538666217704	0.986853916876871
Myo7a	4.72518548406156	0.966021087681777	2.02812518021026	0.476312358382942	0.633851862242737	NA
4930548K13Rik	9.17642590212878	4.75980762962552	1.95069232446948	2.44006067482734	0.0146847952543436	0.303624960961847
Luc7l2	1225.38583058874	-0.803612664131087	0.39667806399386	-2.02585607089059	0.0427795360341079	0.504561491040597
Dnah8	160.498606715106	-0.520967381697676	0.465049890348756	-1.12023976891379	0.262611601088501	0.857841966393571
Evc	17.3930507251322	-2.23685982297192	1.24454277450656	-1.79733462665338	0.0722825122195464	0.613519936597086
Shroom2	34.98495325242	-7.84212661762498	1.62348490682462	-4.83042779434485	1.36240015026485e-06	0.000183825702749137
Kmt2e	353.611455623821	-0.168876048576269	0.399460587868234	-0.422760226428081	0.672470209249097	0.97209759337707
Setd5	1016.82110916278	-1.25925825030511	0.43163031208121	-2.91744628460705	0.00352910428315085	0.122842863983719
Pcyox1	54.6506575601964	-0.627908968646623	0.74178500636288	-0.846483769907114	0.397282924189217	0.919642133439189
Arpp21	10.1835363033886	1.83838517746393	1.63332266347511	1.12554929811144	0.260356339308093	0.857459428501338
Smim4	69.226315958206	0.500126232203411	0.637644773422553	0.784333618103678	0.432844378225974	0.932358377483993
Smc6	401.295010784821	-0.78971639922586	0.420619943381926	-1.87750583787415	0.0604487979710279	0.580662232772788
Nsmf	4.16445057088705	0.348789946195936	2.07148586425201	0.168376696271534	0.866286940040587	NA
Hmbs	121.76543140949	0.701973662993253	0.50421787239082	1.39220305631918	0.163860917538771	0.775628097196178
Slc35b1	79.3968537978116	-0.300339715794667	0.612223898771016	-0.490571695089937	0.623729409924376	0.970452662940743
Synj2	55.0522556625308	-0.366469350978402	0.693734341273876	-0.528256032857577	0.597321643391501	0.963635610364288
Suds3	185.516957552815	-0.0800465774288783	0.469383560201881	-0.17053553685274	0.864588989294174	0.988650745635046
Ptk2b	82.3914796051803	0.533138335972529	0.572182616424106	0.931762553893043	0.351459250663706	0.900460939568871
Gfm2	191.876866094808	-0.0787350499995598	0.492589924898151	-0.159838937054669	0.873007951048165	0.988808549575193
Rlim	125.194130914908	-5.08354594570226	1.66341618351196	-3.05608782461729	0.00224245561208898	0.0894794483262823
Ddt	35.0558745759292	-0.00671405813077092	0.878396755638741	-0.0076435370322932	0.993901399195828	0.999732499563889
Epha3	30.0570522778935	1.13255798062033	1.05204322637731	1.07653179282402	0.281689490044919	0.868164038683688
Gatad2a	966.802903264695	-0.199080970525735	0.335262738412644	-0.593805835591262	0.5526419855232	0.954950600642566
Shc1	156.953288829847	0.775365889719117	0.469580466966925	1.65118854863639	0.098700080661559	0.673511709671969
Anks1b	139.948257592304	1.26254920518105	0.677001157208234	1.86491439746936	0.062193404018709	0.584931201018023
Cdk6	1025.78336338336	-0.588631232762784	0.352571895578147	-1.66953532072529	0.0950113365161057	0.668442891141561
Kdm1a	857.879154428629	-0.0710493552367335	0.354337146044112	-0.200513426350983	0.841079058508124	0.987191503132925
Scaf4	494.146981877888	-0.205429641070076	0.359714678069837	-0.571090515884348	0.567938287169115	0.958424909499479
Plcxd2	20.4336501153701	0.0228537970428614	1.0236188588739	0.0223264712688112	0.982187533123677	0.999678857883403
Morc2a	461.483737045983	-0.768701710828264	0.433753950694488	-1.77220682277934	0.0763602314774125	0.623069020932902
Atp6v1c2	20.0204137997059	-0.101369226613488	1.04101130388859	-0.0973757213152574	0.922428024671226	0.996829562083542
Map1a	22.5638748210923	1.22544752419732	0.976567935949494	1.25485127975848	0.209532753075231	0.819569711812459
Runx2	12.354515387448	2.41588950581299	1.45606047390399	1.65919585697943	0.097076332188987	0.671329826631572
Ackr3	22.8726035376211	1.11847936024258	1.06735408849793	1.0478990733212	0.294685109277478	0.875105827197995
Socs1	3.44890292726763	1.60506155059083	2.27687906189233	0.704939308132092	0.48084800662095	NA
Sort1	85.8983022139678	-0.117131067431404	0.585117776418352	-0.200183744456358	0.841336879908614	0.987191503132925
Rangrf	12.7047455603607	0.0363329310019783	1.24724821463168	0.0291304734500723	0.976760531807136	0.999173309169925
Phyhd1	96.9808682422298	0.98460896117495	0.536645345391004	1.83474797579313	0.0665430401892245	0.602385705001666
Slc4a9	6.40096664943449	-0.170716644263408	1.71022685877658	-0.0998210520360621	0.92048639441663	0.996778134015812
Specc1	198.331133506712	-0.511724793438721	0.478864310097923	-1.06862170065269	0.285240166140817	0.869202386472294
Gtf2a2	219.854000678577	-0.349179174537942	0.442122666965644	-0.789778947400303	0.429656875988203	0.931355032653863
Deaf1	440.72630514251	-0.528807141744733	0.382281319707507	-1.38329317830475	0.166574988864601	0.778420228942256
Mtarc1	10.3911992060791	2.59846532654125	1.46056022676169	1.77908810532413	0.0752253184868101	0.619776475530643
Set	654.900305773335	0.0736263711181511	0.344940781299736	0.213446409092967	0.830978785201592	0.986907800211234
Glra3	27.1627668635612	2.43139000113385	1.220737947201	1.99173787192307	0.0463998260942628	0.519932297878177
Dnhd1	20.2827160870177	-0.85046965181026	1.0695820534538	-0.795142036147666	0.426530884672343	0.930453639791682
Pgpep1l	74.1719830994099	-2.53377508365676	0.726639174823086	-3.48697836759718	0.000488510869646228	0.0267515910540997
Notch3	62.1390704903518	0.188065280588092	0.809271041990646	0.232388496350355	0.816236282970737	0.985149728249669
Gtsf1l	65.9043150506416	0.47149092621766	0.638621538020119	0.738294746023437	0.460335358512496	0.936120132413229
Tceal8	6.20151300381533	-5.2755359912986	2.25326170744462	-2.34128861901332	0.0192173046627788	0.34762244369824
Gm5087	6.26153100325822	1.38998958935832	1.78300464154295	0.779577100907306	0.43563983888368	0.932358377483993
Slco6b1	5.84351812755017	0.0701057469756733	2.07526048291479	0.0337816614120686	0.973051259671821	NA
Ranbp3	400.086687835827	-0.142274888670338	0.404115682253926	-0.352064755014727	0.724789699743651	0.975010871321873
Parp6	46.4289458180768	-1.17863384002312	0.828784890364918	-1.42212274104582	0.154990622074871	0.763174289584616
Gng10	8.08779654233471	0.123587324851746	1.54009840352655	0.0802463820290659	0.936041301552844	0.998442586060996
Mrps18b	59.0830923821283	0.569526586795976	0.66106599428275	0.861527580788521	0.388947537424198	0.918390455726605
D16Ertd472e	409.421170080778	-0.518969361348804	0.507632090753861	-1.02233363650849	0.306623018357595	0.880124085329885
2310039H08Rik	36.2121291374598	-0.148272043434266	0.792563226308674	-0.187079135786852	0.851598586579224	0.988305589566348
Rps10	504.339935092809	0.177853716055079	0.373210829387246	0.476550255380013	0.633682413065082	0.971128021327792
Arih1	1084.78373913586	-0.672222477775859	0.367074967723753	-1.83129479502331	0.0670565541249842	0.60322201233307
Dancr	18.8889408608644	-0.0519617986850085	1.31445473202276	-0.0395310674602287	0.968466984616925	0.999173309169925
9530026P05Rik	53.3636342388888	-0.705409067709435	0.786286827312015	-0.897139622853575	0.369644417972298	0.910660868292504
Itgal	2.73245916604975	0.691330229467649	2.54738881153755	0.271387793781813	0.786092789051992	NA
Sirt6	75.4878526891567	0.742533863468845	0.584959491261308	1.26937655437947	0.204306794192655	0.814331745011493
Rgs12	94.5056291786065	-0.0159349812001214	0.561193034702955	-0.0283948306816672	0.977347247059012	0.999173309169925
Hfe	5.25382319026612	2.76829866795245	2.16320930725787	1.27971836043069	0.200644204952696	NA
Tdrd7	15.7538511731831	0.497747787144613	1.1640830818253	0.42758785426564	0.668951210208846	0.971930126902
Ak2	311.410841155794	-0.240164297690599	0.437137249925838	-0.549402499401147	0.582729259215513	0.959859696651229
Znhit1	35.4249253587603	0.194005121049255	0.800402992199117	0.242384302582658	0.808482396515761	0.984351142915779
Prx	57.6733411796846	-0.556077473678837	0.65770783098445	-0.845477957661697	0.397844034502406	0.919642133439189
Alas2	20.0590743342875	-4.78647905110414	1.45606139296053	-3.28727832098621	0.0010116079955304	0.0476256310989274
Fiz1	150.242232875675	0.384354598418445	0.474317151684799	0.810332489671094	0.417749107096773	0.926088043352291
Serpinh1	54.4246360733902	-0.752298239745683	0.683097113393767	-1.1013049608834	0.270763952804002	0.86139003750578
Myh3	5.4119204027704	0.98015438543158	1.92421453410177	0.50937895336557	0.610486625863543	NA
Grm5	46.802348890824	2.05595034347359	2.48439267479241	0.827546452029921	0.407927404653934	0.920550199638061
Vill	9.79433233412947	-0.376715205092814	1.42359027456547	-0.264623334272076	0.79129964261087	0.982499736504228
1700123O12Rik	65.0924870726192	1.4930562897647	0.722213419358959	2.06733390676948	0.0387027013818469	0.485948293198067
Wnk1	779.721030902578	-0.593140737354176	0.409820445534119	-1.44731856064706	0.147807723079193	0.754193949185369
Tex14	323.813892102687	-0.237534448773248	0.513283751322037	-0.462774144245641	0.643526266149282	0.971128021327792
Zbtb37	124.345293941285	-0.374187512098645	0.545114110265526	-0.686438866747327	0.492436402308324	0.944958463209611
Egfem1	39.7810785255364	2.18912149454581	1.19868658940505	1.82626677723353	0.067810086997021	0.604975063815276
Eya1	1169.99243592149	0.65246885213502	0.470432286261896	1.38695593646347	0.165455199500363	0.776661462684314
Adgrg2	2.7829177821353	-4.05309757968872	2.93502604918416	-1.38094092242055	0.167297126090325	NA
Nkain3	43.609621304475	1.37415743093167	0.896263384440015	1.53320715181313	0.125224822685639	0.724257671076953
Cd2bp2	258.504540378802	0.842734325451924	0.473790679329534	1.77870600292198	0.0752879745175235	0.619776475530643
Sapcd2	35.8241312781722	0.684167505276511	0.883576411578441	0.774316172671811	0.438743842085604	0.933583560106588
Kcng2	5.10005433450319	3.21160274597763	2.21053859999262	1.45285983514983	0.146262674664469	NA
Tecr	459.913059067119	-0.699448861632116	0.406730808941691	-1.71968497653786	0.0854897201598181	0.646669306301097
Tfg	177.218658517205	-0.375745867529596	0.461802061614762	-0.813651342776044	0.415844715991078	0.925339925483903
Gm12530	3.29155088357917	0.719112532200317	2.54125961314772	0.282974839910036	0.777196123914689	NA
Trpm3	173.792033241151	1.73388142552149	0.500690148664538	3.46298290498859	0.000534222335422441	0.0284223655528817
Trpc4	16.11036052374	2.1956145314075	1.48938588129646	1.47417439562157	0.140434641855732	0.741431461318203
Mtarc2	299.088012147496	0.223858583585795	0.411240044883484	0.544350158431727	0.586200536905203	0.959859696651229
Itih5	6.90736105273178	1.00430129852792	1.73623966274246	0.578434717325592	0.562970660513458	0.95757206873452
Adcy4	4.09741813783744	-0.71873622881259	2.23127953462609	-0.322118415760504	0.747362987460582	NA
Mical1	51.1836998556092	-0.121489529153378	0.72529307327068	-0.167504052679734	0.866973459003549	0.988650745635046
Zc3hav1l	79.5958570418908	-0.411263306998119	0.661521099901219	-0.621693407904193	0.534143487089719	0.950182240381761
Wnk2	165.908002678481	0.455048023258098	0.456222517057684	0.99742561194226	0.318557964602846	0.880483843872205
Sec22a	199.083701131897	-0.44360010787281	0.483356932486272	-0.917748516796971	0.358750541057736	0.90612668934814
Ahsa2	47.6435782062264	0.11361528529152	0.775732356185103	0.146461965116755	0.883556713527173	0.989120530386876
Tfeb	679.876429805238	0.44536447989921	0.38851370513514	1.14632887852513	0.251659098225722	0.853492254205236
Tgm1	170.091281785216	0.855235865200613	0.499045825324783	1.71374214911831	0.0865760922647604	0.64748218116348
D7Ertd443e	5.48776095596989	2.9115285193759	2.06615628249505	1.40915212660486	0.158790190107193	NA
Tlcd2	7.40569059546418	0.142630423104162	1.62853252486692	0.0875821765462239	0.930208768790355	0.997916492088547
Cbwd1	191.954651056569	-0.428045103512341	0.460957529838279	-0.928599872666176	0.353096487891003	0.900460939568871
Lrch2	9.81508111424429	-5.96530612336169	2.03119412642776	-2.93684687531705	0.00331567776963343	0.117603226690955
Zdhhc6	116.510842815567	-0.51215403075632	0.538232603134788	-0.951547765359104	0.341326383221074	0.893277285262432
Cbx3	431.828752441965	-0.625964797378302	0.386076119355788	-1.62135072851125	0.104942441322702	0.69019430755353
Fndc4	2.27996071891083	2.02045074172054	2.96667449456259	0.681049014788673	0.495840476592725	NA
Slc25a28	102.971563870781	-0.562248077345446	0.572902432817822	-0.981402844774156	0.326394123856348	0.884450617674859
Gbp4	4.73832196095279	-0.0392007413039588	1.96625175683953	-0.0199367864097772	0.98409379965929	NA
Cdkl3	58.9439603449269	0.507507091811538	0.698630878197939	0.726430948944901	0.46757462406922	0.938735493145874
Etfrf1	78.8310433297204	-0.578625317504141	0.626095835803048	-0.924180108564338	0.35539255027455	0.903077361282515
Gm10549	1.32241235825357	-0.591530846155335	3.58979323094878	-0.164781314159143	0.869116112117927	NA
Atn1	16.5786791575201	0.156668855862552	1.15415910824953	0.135742857932445	0.892024565540004	0.990019996072654
Zfp111	109.997902125119	-1.03980637611737	0.564950600883819	-1.84052618846795	0.0656910230703315	0.597586212238103
Sema3b	41.6407813161376	1.82927275486891	0.778989374607269	2.34826406430915	0.0188611442715647	0.345563174832124
Rbm43	19.862616744414	0.724234077676224	1.03573143736269	0.699248909080487	0.48439648991943	0.942828798298881
Kif18b	249.386293825916	-0.205476801445297	0.414214786083231	-0.49606341528332	0.619849669967407	0.969843930983743
Hsh2d	6.58324952424185	-1.41725505641759	1.77577844016959	-0.798103538345831	0.42481040828781	0.929806871375977
Sgsm2	106.702047840378	0.819323307624311	0.53978041184193	1.51788262346994	0.129043991216974	0.728092688517622
Sem1	446.317354687226	-0.818351969790945	0.447103262639028	-1.83034220095067	0.0671987846868594	0.60322201233307
Shd	2.10364794514366	0.0800706180783376	2.99233205469601	0.0267586005211818	0.978652273382002	NA
Gjb5	61.3058830335592	1.32552198185763	0.664043557791462	1.99613710020194	0.0459190017036453	0.517646765113962
Rnps1	391.423997841374	0.202045854810348	0.376188320374046	0.537086995708566	0.591207523083829	0.962355349252587
Gpr83	6.09596634192136	0.785773422020124	1.87622143796074	0.418806333901705	0.675357675449413	0.972937278858319
Rab23	222.186532563132	0.295202204333109	0.425993752583177	0.692973083626312	0.488326443305339	0.944121572158192
Ext2	302.407755144477	-0.0176238992259315	0.40705718655201	-0.0432958803042276	0.965465675185833	0.999173309169925
Scin	4.15459857605518	2.16983993628146	2.19692859598447	0.987669758701981	0.323314409752128	NA
Clec11a	7.8363934851138	2.07145075682185	1.57503785998002	1.31517521543776	0.188451022726098	0.800274816819979
Map7d2	24.0482550126277	-7.2908219625679	1.73076429472311	-4.21248692545641	2.52574338900099e-05	0.00221858587082181
Ola1	445.689305291773	-0.395318230023433	0.408104575497115	-0.968668948496578	0.332710390107889	0.888824694475747
Lrrc46	3.75688710174316	-1.53342720061442	2.33245334103386	-0.657431029224675	0.510903805387071	NA
Slc25a51	42.8779372185717	0.120334756511382	0.746453878337423	0.161208562248217	0.871929137624701	0.988650745635046
6720489N17Rik	86.1090894415369	-0.815733517934506	0.597392214913823	-1.36549070705948	0.172098871900793	0.784538013173477
Slc35g2	2.84203821263347	1.12356240905629	2.490810022744	0.451083141145594	0.651929627859051	NA
Clasp2	1020.93311172656	-0.280807014760785	0.367819980283891	-0.763436000795967	0.44520341660123	0.933872221836566
Pak6	5.26471905977996	-0.203911223003752	1.87657008249912	-0.108661661456413	0.913470851464963	NA
Smim19	72.718202555738	-0.98740563090741	0.67666307415686	-1.4592278914255	0.144502394536958	0.750197278738482
Heph	1.68593377530176	-3.26389196521901	3.5687753110781	-0.914569195512902	0.360417836463634	NA
Sh3d19	205.984182748489	-0.926437800424753	0.462490072701399	-2.00315175418456	0.0451610023420292	0.51472918288311
Dab2	79.2183041439433	0.0846790225715391	0.646353199900231	0.131010448443065	0.895767041985799	0.990167062321628
Arhgap44	593.664256174014	-0.547674633915398	0.351346301263643	-1.5587886707378	0.119046406532076	0.715332229292452
Ppp1r32	2.49001198606224	1.51285213286416	2.65466214179824	0.569884999316475	0.568755699704604	NA
Tead3	22.3291853342965	-0.230513066986417	1.02878274831159	-0.224063892366711	0.822707587901345	0.985962742319571
Gps1	59.5093178754848	0.690830284113749	0.644526080526461	1.07184224965647	0.283790892761731	0.868810451110854
Cdh16	2.16814106494971	-1.51947714999581	2.93488517956694	-0.517729674937409	0.604646890728659	NA
Shmt2	154.912331109568	0.261018221194901	0.46650862460339	0.559514245672972	0.575810811688642	0.959859696651229
Ncor1	1578.78330160176	-0.12915991501814	0.330571248502545	-0.390717328271052	0.696006188922128	0.974227429095264
Dhrs3	27.9324987984674	0.237568375228302	0.920058839244247	0.258209980813232	0.796244855477039	0.982680470199075
Rs1	0.768844278814672	-2.1295903597455	4.79768978585579	-0.443878294512456	0.657130578186589	NA
Rps7	866.974723096496	0.530480533004139	0.400577695158923	1.32428874451854	0.185407167171899	0.797125047581521
D030068K23Rik	25.7813697208023	-2.18026445273111	1.04057778123647	-2.09524409616011	0.0361492991966719	0.470768186951285
4930547E08Rik	1.74251489255639	-1.08858083558731	3.23716342491366	-0.336276144481753	0.736662637468444	NA
Mpig6b	2.84203821263347	1.12356240905629	2.490810022744	0.451083141145594	0.651929627859051	NA
Lgi1	20.6684788977424	-1.07866105686674	1.06469928417344	-1.01311334843636	0.311006023092843	0.880483843872205
Cep131	54.5030248592248	0.294346908814218	0.789575030950644	0.372791561632624	0.709303583723615	0.974797688918887
Masp1	14.5805772475079	0.0187365242445079	1.50992123634806	0.0124089414689104	0.990099351273367	0.999732499563889
Mapkapk2	155.417540264498	0.817463893067414	0.46687618506059	1.75092223425645	0.0799593062985807	0.630128882069677
Ppp2r5c	1063.214832482	0.0991150405485781	0.33311904199753	0.297536400063593	0.766057022317038	0.980131681474546
Commd4	45.4509594942615	0.728286970045671	0.729060130174115	0.99893951116452	0.31782399449572	0.880483843872205
Utp23	120.543786328087	0.51980008839416	0.497284529743977	1.04527701407035	0.295894958074584	0.876111726761618
Ppcs	18.3158160909608	0.0347728976699176	1.16551284683283	0.02983484717857	0.976198767099403	0.999173309169925
Mrpl19	115.551357943335	-0.229668266791895	0.529718180193448	-0.433566895340505	0.664602978773438	0.971930126902
Hormad1	45.3867559631088	-1.18662910570191	0.763964433007291	-1.5532517672725	0.12036299830198	0.71637604446399
Tctn2	46.6582648138021	0.120315987691933	0.726838625994594	0.165533288117833	0.868524251093478	0.988650745635046
Ooep	78.7045974103064	-1.04235171731717	0.646317971292429	-1.61275372744595	0.106798022769608	0.69205051925925
U2surp	1016.15595204419	-0.471443937172609	0.374762644615676	-1.25798006804035	0.208398964768236	0.81809407645071
Plekhj1	31.5950304531195	0.119258857369547	0.884396525862037	0.134847722579308	0.892732273233531	0.990019996072654
Cux1	1304.59482651498	-0.144579939553935	0.329866310094844	-0.438298592882568	0.661169845827605	0.971924395438789
Gm45927	5.39684011513711	0.183569438127718	2.01528249753161	0.0910886877410789	0.927422121149393	NA
Mpv17	123.537788134427	-0.0658193177309062	0.532925564752169	-0.123505648976541	0.901706701303906	0.992142690766332
Ankrd23	14.5435506224807	-1.37221617532044	1.23568355957161	-1.1104915693757	0.266787259005752	0.858760483379899
Hsf3	0.978895545966078	-2.46483211242304	4.50283379148912	-0.547395757107859	0.584106869590294	NA
Radil	35.9752052288636	-1.19869773237017	0.913552676137429	-1.31212765687289	0.189477065750372	0.801399226699958
Gm10653	6.81121718890544	0.442980000448421	1.69494944714676	0.261352927778539	0.793820353955065	0.98256787931877
Nanog	653.901550699849	-0.278895613258516	0.431483133827641	-0.646365040469746	0.518042975348824	0.948281597900858
Nit1	26.9509138150589	0.523859349633879	0.889030056359213	0.589248187827536	0.555694795990588	0.9562100302294
Rnf25	43.3713405349459	0.114274508831455	0.754367132438601	0.151483944511271	0.879593975105572	0.989120530386876
Tmem33	250.730793852813	-0.456644215675486	0.427571685304829	-1.06799451734025	0.285522984939166	0.869202386472294
Osgin1	3.60103049661628	2.15262955307694	2.52506897259418	0.852503268798	0.39393482552255	NA
Nfix	26.5643992832422	-0.313650868803058	0.912726555033092	-0.343641660334608	0.731115790186362	0.976357716341769
Stk35	325.723889540911	-0.511612584107083	0.388070037580331	-1.31835115974698	0.187386122278847	0.799842723634148
Pex26	62.8187767862545	-0.386781662279251	0.651535690959741	-0.593646161900209	0.552748799166832	0.954950600642566
Stard7	203.767684703518	-0.425491295311342	0.435162760584465	-0.977775062231581	0.328185587489856	0.884724537106778
Stat5b	51.1115904162967	-0.807946198774634	0.739909407430924	-1.09195286701374	0.27485381861186	0.862909834460118
Ubac1	157.294085810427	-0.476897961991939	0.50884487239497	-0.937216798014163	0.348647050772539	0.899621305746005
Stat5a	22.6877819763327	0.176694721272081	0.958847375685298	0.184278255072446	0.853795171732445	0.988305589566348
Dab1	919.686296679156	-0.279823148468966	0.405924760236141	-0.689347327091312	0.490604721801816	0.944411771653673
Gpx6	4.46213628758105	1.54696781201998	2.07025032709612	0.747237081319469	0.45492046439728	NA
Clba1	19.2178286603916	0.301580066397588	1.0617968355579	0.284028032763093	0.776388897885881	0.982248948540751
Mical3	608.276184908649	-0.744566779999421	0.369109465267624	-2.01719774230003	0.0436748816001152	0.508389171019399
Gm10516	1.68682989290022	1.13828115655046	3.2853864135594	0.34646796853258	0.728991052659438	NA
Cilk1	258.33728187922	-0.368228744394128	0.41102418814643	-0.895880960326705	0.370316343983776	0.910862678079246
Slc38a10	330.443873990667	-0.117176150036927	0.440662347739411	-0.265909149347654	0.790309178541635	0.982248948540751
Zfp451	397.695788741961	-0.542501372157273	0.388187105380488	-1.39752548355652	0.162255608886682	0.771395528684122
Bloc1s4	26.8093923287494	1.66526613490539	0.921970806831353	1.80620267210911	0.0708866877019179	0.613519936597086
Abhd17c	414.426769675275	-0.0151173237227287	0.370400654439033	-0.040813436859672	0.967444627219989	0.999173309169925
Acad10	48.775949340775	-0.0296241586278852	0.73439459362064	-0.0403382035832196	0.967823496497425	0.999173309169925
Snx10	630.319075326799	0.0412585124840829	0.374159625013915	0.110269814607999	0.912195395700916	0.995684731538702
Sh2d4a	44.7740723852238	-0.317430434554308	0.728270917879085	-0.43586861257449	0.662932059106951	0.971926656954509
Metrn	2.3428106430718	-0.741158683303227	3.15999876629061	-0.234543978690613	0.814562695104802	NA
Rab43	51.8899873573145	-0.505988275541565	0.6874385713835	-0.736048712720966	0.461701053101677	0.936684397822323
Abcb8	124.971725379366	0.247692670247944	0.51218013977647	0.483604597312274	0.628666511453232	0.971128021327792
D14Ertd670e	1.41989880262804	-0.76407251505262	3.50753367818391	-0.217837542032735	0.827555692582281	NA
Optn	561.903853226873	0.262214376705697	0.359883045630796	0.728609974515729	0.466240275333877	0.93807241131324
Sidt2	79.4780764175951	-0.00223835537402565	0.599134468094129	-0.00373598164222791	0.997019124862515	0.999732499563889
Pum1	3182.82133175574	-0.362453774024957	0.32168182929269	-1.12674618526609	0.259849809221475	0.857157978989627
Oxr1	997.939729826431	-0.254297850163033	0.360440009414302	-0.705520595719256	0.480486319468424	0.94212170786172
Gm11545	5.16335072161382	-1.59904561265082	2.02409545045602	-0.790005042642907	0.429524823391565	NA
Zfat	329.013356600224	-0.184689752545816	0.39127671737683	-0.472018252923405	0.636913760111155	0.971128021327792
Mecp2	72.0324996254273	-7.85134774092029	1.28568934386226	-6.10672226413149	1.01697979703551e-09	4.75365413700026e-07
Efcab12	151.780794215547	-0.970324717175295	0.48830027451975	-1.98714759710021	0.046906042988799	0.523882406822185
Gnb1l	498.11481019861	-0.437611632049256	0.376246728536844	-1.1630975071891	0.244789943409473	0.84846155604009
Ap1b1	247.826661573522	0.0117625186034241	0.420647791404079	0.0279628678523713	0.977691766719019	0.999173309169925
Tbc1d4	385.435955887827	0.109803087237238	0.436765656729995	0.251400460510834	0.801504511701238	0.983601657819151
Oxtr	2.32579181450432	0.39596726210842	2.84122024980043	0.139365211879028	0.889161560946047	NA
Prickle2	279.589508306349	-0.0266530961524904	0.41706535326794	-0.0639062821777176	0.949044850051999	0.998442586060996
Gm2381	949.499504869073	-0.589466198009719	0.407936354594442	-1.44499550327097	0.148459148712922	0.755750034365897
Gpr161	28.1220989979084	0.8026198614103	0.913192607463261	0.878916293069741	0.379446663789497	0.915934698575607
Carmil1	470.922511968377	-0.0394301775335016	0.372351431512928	-0.105895060946295	0.915665612828823	0.996478167984833
Myo1b	470.154103230747	-0.437415559102583	0.369281177480013	-1.1845054277814	0.23621304897726	0.844173579998356
Rngtt	1304.47550337619	-0.240174560854824	0.378238450057594	-0.634981876692476	0.525440235089309	0.948281597900858
Larp4b	1179.76578431927	-0.269603861952451	0.359813801615471	-0.74928716114279	0.453684144428627	0.934058086976785
Sh2b3	85.666153154006	0.0975163282651524	0.595986952383265	0.163621582444379	0.870029053351281	0.988650745635046
Ap4s1	70.3816722039008	0.119357152343498	0.610796851961615	0.195412193039592	0.845070271947537	0.988016939868292
Ntng2	13.638560280479	2.14481449053203	1.29724192100986	1.65336507847538	0.098256585574048	0.673511709671969
Stk26	3.59296609393596	-4.44624926256436	2.77308911858143	-1.60335606698383	0.108856064630979	NA
LOC666331	0.902309823950763	0.167002969411906	4.66712942515254	0.0357828022749654	0.971455546081483	NA
Ubap2l	690.289655448128	-0.136507731405256	0.415932627826	-0.328196737338824	0.742762914577239	0.977602677593212
Tsen34	165.228880767451	0.334312187732553	0.45440133193902	0.735720087584201	0.461901062312444	0.936684397822323
Nup98	1418.48189732935	-0.0798814887975555	0.353812926746546	-0.225773234268455	0.821377795560465	0.985962742319571
Nbr1	318.537657591469	-0.194043890984603	0.409739066545366	-0.473579179599949	0.635800025454068	0.971128021327792
Fen1	70.8087931880932	0.580641753786997	0.619596453495037	0.937128917558673	0.348692248173993	0.899621305746005
Xpo6	955.637350901744	-0.134963147389713	0.335277578958686	-0.402541523381566	0.687285535639055	0.973164407756441
Mybl2	2050.35919090958	0.674856414776037	0.34937388612842	1.93161664786812	0.0534068395034573	0.556519677883161
Vamp2	75.664904706226	-0.127844127199595	0.594196363157107	-0.215154678026517	0.82964672507914	0.986698160444669
Vamp1	9.90913822216837	-0.29248211617221	1.50372025863214	-0.194505669849967	0.845779956609505	0.988016939868292
Ahi1	70.05801622663	0.0951199312846658	0.668812826576601	0.142222050033862	0.886904615415959	0.989981853246793
Arpc4	158.868965046418	0.207212316181168	0.488825992985119	0.423897908774822	0.671640269342767	0.97209759337707
Vps8	700.004007617253	-0.0941661143255032	0.348131712561383	-0.270489906342271	0.786783381190081	0.982248948540751
Mapk10	35.3622306597282	1.04508695034662	0.940568091338519	1.11112311800772	0.266515358252222	0.858760483379899
Pccb	120.569153420296	-0.169347170137963	0.508406444321771	-0.333094066822613	0.739063277899721	0.976853843463994
Bpgm	63.6056839371966	-0.858793658980766	0.639103831923425	-1.34374669041832	0.179030313463953	0.792433836537784
2310057M21Rik	126.539562401171	-0.246334548305321	0.533134351746537	-0.462049664401354	0.644045705566749	0.971128021327792
Ubr7	316.613762922922	-0.224093045029685	0.390697580913524	-0.573571621574193	0.56625771997453	0.958424909499479
Lbh	8.75482792926439	0.954744436277966	1.63575090470856	0.583673488139121	0.559440007484052	0.957470736124652
Hspa13	53.0290705989634	-0.259284038060162	0.70853613527287	-0.365943281016016	0.714407399389456	0.974797688918887
Tspyl4	21.2565357403113	-0.167222348618408	0.998548828650304	-0.167465369564786	0.867003893791104	0.988650745635046
Cutc	13.4858301984681	-0.939329530936872	1.25599245128766	-0.747878325203197	0.454533552412236	0.934366837587389
Sprtn	118.477743220759	-0.296100633063864	0.545321304936093	-0.542983797595373	0.58714095810686	0.960215577177352
Prkd2	18.3141767137773	0.288049368180026	1.09223040968285	0.263725827102421	0.791991192725201	0.98256787931877
Proz	9.53202830646478	-1.01123077973326	1.55864852643263	-0.648786921864753	0.516476111843534	0.948281597900858
Ube2d2a	473.567166585907	-0.434176586153428	0.384046450653734	-1.13053143809652	0.258252359058543	0.855697943128662
Polr3k	23.6290534855392	-0.978390204640534	0.998348721526377	-0.980008471533546	0.327081936962985	0.884562776671262
Tsc22d4	90.9255004402472	0.164415879466198	0.62347342841902	0.263709521483726	0.79200375809869	0.98256787931877
Asb3	315.302990446971	-0.442411931154134	0.44088776493701	-1.00345703904335	0.315640395194046	0.880483843872205
Wdr72	16.0415390471926	3.79811270166539	1.46562529655945	2.59146229979889	0.00955690121956711	0.232998719440085
Eefsec	783.192772188905	-0.864421276415199	0.362032724836049	-2.38768823124115	0.0169547179339693	0.328745701214504
Ccdc57	306.598770884979	-0.482170945240882	0.393574670319302	-1.2251066483768	0.220535040558357	0.832685805429069
Arhgap4	5.88218139594635	-4.12190479698272	2.10570818461748	-1.95749098906196	0.0502897701798201	NA
Mtf2	1597.73696175973	-0.547082943979417	0.329151624871779	-1.66210008591795	0.0964927083692586	0.671039621220434
Cxxc5	275.304419464171	-0.150555945243547	0.468341962032201	-0.321465846430381	0.747857390438907	0.978139104927884
Nmnat3	18.720097156154	-0.3490230767227	1.13542422801936	-0.307394424136553	0.758543171776893	0.979669025953331
St3gal6	40.4488370736208	-0.0446400175621835	0.75452214657664	-0.0591632966172309	0.952822043466541	0.998442586060996
Rock1	784.877249334626	-0.292955856629623	0.383808232374151	-0.763287058272472	0.445292218560868	0.933872221836566
Atpif1	343.878987687249	0.376223392994911	0.607166304477586	0.619638129159058	0.535496057814401	0.950182240381761
Hyal1	19.3151641559835	-0.433233464820586	1.09485135799764	-0.395700714673198	0.692325828214792	0.973896148614207
Kitl	51.1051716830127	0.621064614885021	0.7240974449169	0.857708612625054	0.391053383082725	0.918705201541322
Krba1	142.74232208347	-0.822477587842597	0.485094032324795	-1.69550135238915	0.0899803539190896	0.657544875540505
Pik3cd	50.7962901996558	-0.487483895621664	0.710233075042377	-0.686371717611966	0.492478734531842	0.944958463209611
Nfe2l1	256.112002586089	0.836461133830671	0.454236238511433	1.84146719903242	0.0655531230835857	0.597586212238103
Lpp	1637.36025135342	0.458072141755326	0.375875247156508	1.21868131839124	0.222965171232371	0.832795350014368
Wac	1242.27800376527	-0.777564779423851	0.409164320579703	-1.90037288276309	0.0573842029507303	0.570955912849791
Setdb1	340.823241108607	-0.325541436260088	0.449310491593029	-0.724535576959001	0.468736993706178	0.939051803426888
Chn2	85.3186052882463	-0.465538544336158	0.600700845189929	-0.774992324488847	0.438344195080775	0.933406689652172
Rnpep	31.2286687410316	-1.29735691359621	0.916008755410526	-1.41631497071748	0.15668330656604	0.765612880579063
Pcdh15	79.3385209348496	2.47440370682144	1.76212197402368	1.40421817745756	0.160253890570641	0.770820624692596
Kcnt1	3.49473402286112	0.579456239950263	2.37219451201918	0.244270120773966	0.807021622822211	NA
Yars2	161.889399583529	0.257922143960725	0.487473529168365	0.52909979419958	0.596736224208759	0.963631461825683
Nudt12os	7.09591227656092	-0.664386814398277	1.65347706753786	-0.401811931620918	0.687822440394393	0.973164407756441
Fam49b	1171.41747592026	-0.321083966435604	0.343118826341648	-0.935780673590603	0.349386124060252	0.899621305746005
Cacna1g	3.97664451587373	1.23374474091235	2.29194948960665	0.538294908551449	0.59037346582965	NA
Bcar1	101.741724299519	0.0866666934028365	0.547534731072415	0.158285289470293	0.874231999316139	0.988808549575193
Crhr2	4.04367503969252	1.45788038420632	2.12698617632407	0.685420714264294	0.493078476434588	NA
Elavl4	210.190737372428	-1.02142511542028	0.484790987677242	-2.10693915807756	0.0351228537734474	0.46621491905363
Gm19466	14.184063499353	0.864012008831055	1.1800543906226	0.732179817893985	0.464058821020454	0.937436952243211
Gm4262	17.0220720611113	1.40104267320755	1.11434835265219	1.2572753124039	0.208653960315562	0.818358715196305
4930556M19Rik	91.5193744834067	-0.034701729629144	0.582442511516074	-0.0595796648476376	0.952490414692854	0.998442586060996
Kdm6a	158.401481937569	-7.20584727501163	0.926854818910444	-7.77451562854515	7.57366404080165e-15	1.41605878522874e-11
Mettl1	39.6107212057254	-0.0780032332871995	0.759916515105495	-0.102647108908234	0.91824305277811	0.996679404774904
Dnajc2	409.628901779978	0.0895564217382988	0.405739995529889	0.220723672117509	0.825307598329813	0.985962742319571
Mid1	29.4168785321182	-6.53895238443518	1.42499191177158	-4.58876456099025	4.45876964655615e-06	0.000521039081554704
Bcl11a	18.914769429806	-0.651401787018277	1.05640963433145	-0.616618559551965	0.537486349879958	0.950182240381761
Tpx2	597.002551242549	-0.454317974234022	0.364385490046272	-1.24680588729351	0.21246868128955	0.823268598900695
Mad2l1bp	25.7686846389128	-0.101172180556011	0.945844233193057	-0.106964949412935	0.914816786494277	0.996407815623183
Tars2	84.294775419991	0.229951573768358	0.562532092506492	0.408779475574016	0.682701503334434	0.973121027623728
Mrps34	15.1728148586126	0.809443264974492	1.25940553507193	0.642718522694328	0.520406759875116	0.948281597900858
Pycard	53.593544918654	0.405669742240382	0.68798323238926	0.589650623942612	0.555424904577096	0.956110701592043
Ints12	41.6161375376788	0.124401348524342	0.740704012685159	0.167950147959059	0.866622498037591	0.988650745635046
Mybphl	29.560506508851	0.140728134946738	0.854659692411876	0.164659847885887	0.869211722254901	0.988650745635046
Trnau1ap	115.37400175277	-0.248593938438399	0.52824774985487	-0.470601036174214	0.637925667551105	0.971128021327792
Rreb1	910.960798309426	0.299526742877151	0.334606340765859	0.895161586572399	0.370700715861421	0.91129492040599
Gnpda1	222.116358121805	0.369513819472182	0.43579756491219	0.847902441920796	0.396492304499192	0.919642133439189
Ksr1	133.504401618018	-0.61120822509188	0.55073839587403	-1.1097977364042	0.267086194954831	0.858760483379899
Thbs3	7.10233203224989	0.264794272705566	1.69582363846342	0.15614493553439	0.875918779291363	0.988808549575193
Sart1	92.7249116210538	1.28584425018049	0.610270324597199	2.10700766259475	0.0351169153727184	0.46621491905363
Cuta	61.0779168202419	1.2783722431958	0.689000775247569	1.85540029724417	0.0635390849856852	0.589093411198138
Syt17	7.34806560352759	0.716499635555049	1.69190349270416	0.42348729619907	0.67193976534303	0.97209759337707
Amdhd2	145.478379388986	0.47389806574982	0.495300714739793	0.956788576408139	0.33867397931704	0.891684238639398
Gprasp1	45.9297129922	-6.5435071710986	1.26986398568036	-5.15291971808521	2.56461776662162e-07	4.9361349014035e-05
Zfp7	154.506103422126	-0.0966120300060605	0.487124376180335	-0.19833133944891	0.842785833340746	0.987337517547353
Fam178b	263.435546128015	-0.143247170415594	0.429397823757358	-0.333600131370343	0.738681319111149	0.976853843463994
Syce2	99.6268728596038	-0.205259711379548	0.554147994583865	-0.370405944595516	0.711080045167727	0.974797688918887
Vezt	266.875503337473	0.130228963519387	0.40165091355273	0.324234202201784	0.74576072991589	0.977779764700364
Stil	298.374804761731	-0.825672460068459	0.417996529955806	-1.9753093647829	0.0482330511463167	0.526322250308173
Tbl2	108.495150533922	-0.741073727286813	0.566395350085191	-1.30840362156107	0.190736444924387	0.801399226699958
Rrm2	390.448526073044	0.0630128597984949	0.37734682067898	0.166989242641855	0.867378513205518	0.988650745635046
St6galnac2	221.393646511886	0.400395463445444	0.47547217817178	0.842100719720318	0.399731578448841	0.919642133439189
St3gal1	199.951389202847	-0.0697087241172493	0.446978863356396	-0.155955303107179	0.876068252987356	0.988808549575193
Zfp317	257.02397799615	-0.14120383675531	0.422808219814268	-0.333966631058731	0.738404738964383	0.976853843463994
Pdia6	296.854735171903	-0.518998551152109	0.463039801689612	-1.12085084102556	0.262351358888513	0.857841966393571
Mrpl1	393.23216654848	-0.415460979511623	0.406881408953969	-1.02108616999659	0.307213614873532	0.880124085329885
Dcaf7	219.830855283808	-0.439590607776613	0.440915015828258	-0.996996228288671	0.318766340710015	0.880483843872205
Ccdc163	37.7157768462551	-0.808461461991686	0.811124066008126	-0.99671738994314	0.31890170628828	0.880483843872205
2410004B18Rik	81.0799663081397	0.772500216339204	0.575350945884279	1.34265915762408	0.179382365346228	0.793160945152512
Disp3	4.44153427108806	1.67857376283917	2.13638885760178	0.785706102550761	0.432039687213591	NA
Ccdc34	27.9725039005205	-0.808613688833282	0.932141297642967	-0.867479738187719	0.38567920880789	0.917162112617984
Rabggtb	942.374107397964	0.227236599876547	0.400616567171789	0.567217180958733	0.57056663657541	0.958553438551722
Pex11b	1.65383656833181	-0.598226227209611	3.28170685147996	-0.182291183912368	0.85535421699062	NA
Dand5	57.7245527993304	0.235612281911093	0.653888748992507	0.360324722323358	0.718604313520388	0.974797688918887
Mir22hg	32.4110592366982	1.24995709086413	0.858669464588223	1.45569062650149	0.145478162265305	0.751714218993456
AU019990	7.82266150572107	5.26542837527195	2.15237695191899	2.44633188929916	0.0144318082643593	0.302213610502294
Mrps12	31.8431542980889	0.135631107472023	0.835263923880548	0.162381139175622	0.871005722478481	0.988650745635046
Exoc1	299.817244566178	-0.687785181948996	0.468077522627185	-1.46938305879046	0.141728919728319	0.743922230537847
Gm10649	10.1586059301542	3.0133435109984	1.64891787183259	1.82746731203138	0.0676295366644498	0.604600666573988
Nkx6-2	16.639593732446	2.6515358530373	1.20683105279291	2.19710608779993	0.0280128704405113	0.425327666270779
Lrrc75a	351.638890483233	0.267924415415313	0.522485741911469	0.512787993860147	0.608099629072713	0.96760477397783
Slc23a2	942.000581872138	0.00671697308312591	0.336260546422637	0.0199755016001298	0.984062915557015	0.999732499563889
Atg13	248.072694308551	0.0213956696282815	0.413286901409619	0.0517695323885325	0.958712332616535	0.998525677014384
Setd2	611.926315513208	-0.5910789446521	0.368461156768429	-1.60418251366339	0.108673827979471	0.693921302079001
Nhsl1	293.231614341384	-0.99878012624112	0.413008491911671	-2.41830409253359	0.0155930395601302	0.314215162826016
Cops7a	156.707976047992	-0.250353317791797	0.498798946048821	-0.501912283044987	0.615729224677622	0.968938811179599
Cops6	26.1235465174783	0.37181968597414	0.910773176294054	0.408246197463871	0.683092934759025	0.973149050846427
Rpl21	2332.27450783566	0.666515564967827	0.508628142867052	1.31041817940075	0.190054406954277	0.801399226699958
Derl3	20.1938912881779	1.16575550352207	1.04439930227639	1.11619712975791	0.264337762839707	0.857841966393571
Kctd18	138.271391315868	-0.203690002674835	0.509154040443007	-0.400055752278048	0.689115453438732	0.973164407756441
D330050G23Rik	4.53155517586076	0.318835912437503	2.06056919690794	0.154731960914461	0.877032632265082	NA
Inppl1	71.6079584594186	0.990735854178262	0.754504683518918	1.31309437279778	0.189151149802288	0.801399226699958
Trp63	8.13422886812213	1.54407689562766	1.98619813436398	0.777403255452211	0.436920892387645	0.932358377483993
Mocs2	41.8008032181325	-0.790943139287222	0.827921324326676	-0.955336112317765	0.339407750912567	0.892453446374887
Rnf34	91.8819954288176	-0.397609557329385	0.551896759386323	-0.720441913396092	0.471252951656786	0.939051803426888
Ttc39a	26.0811462096815	-0.24257891157544	0.934100554870376	-0.25969250345762	0.795100975679621	0.98256787931877
Tmc7	206.071678529218	-0.72371684356278	0.47349012415793	-1.52847294302043	0.126395156350303	0.726508478837401
Nkd2	38.0748272504083	0.370864772485623	0.77152190499588	0.480692472999329	0.630735081542559	0.971128021327792
Matn2	177.801353605724	0.516572576021446	0.468320071605007	1.10303317611622	0.270012758125446	0.860883551363176
Tmub1	2.5345005011076	1.86276185251392	2.63986357321479	0.705628075410529	0.480419459996218	NA
Folh1	8.70377190144654	2.1003345047086	1.80708714653356	1.16227626804693	0.245123263281816	0.848668226260006
Stk32b	16.171122698537	2.94107434957955	1.45831392442622	2.01676353788964	0.043720195717913	0.508389171019399
Sdf2l1	6.12776675225597	0.578847365953528	1.78852753703904	0.323644648441828	0.746207081153532	0.977779764700364
Ulk2	47.416358950827	-0.66868578957467	0.779744737873468	-0.857570121471188	0.39112987938916	0.918720003848767
Ralgps2	367.17789603005	-0.512134774372296	0.378531289212135	-1.3529522894613	0.176070872896831	0.78934067898804
Tiam1	1045.45056073465	0.396371545103412	0.34030996325593	1.16473682201693	0.244125539175955	0.847786246350611
Ypel1	71.0128717115752	-0.237529062070451	0.626722829721777	-0.379001770489034	0.704686549096824	0.974797688918887
Klhl22	69.3225888515493	-2.80534198133342	0.827666158553903	-3.38946077756146	0.000700302264407931	0.0352200855897912
Ndrg2	9.621453708736	-2.16700002427213	1.5738889848175	-1.37684426613063	0.168560401634902	0.781569954209143
Man2c1	117.020226186756	-0.225038403123962	0.519101385551504	-0.433515319719049	0.664640438964962	0.971930126902
Setd6	56.2271697899732	0.212089134825494	0.659972597513272	0.321360516519367	0.747937200762494	0.978139104927884
Porcn	7.10680860395931	-4.40652461770712	1.94995347934917	-2.25981012592047	0.0238330376849321	0.388842378890348
Gm12250	2.90787391298765	-1.35291105723039	2.58520385415766	-0.523328578152383	0.600745616857616	NA
Satb2	342.893166658797	-0.1227643026824	0.412610955042015	-0.29753040044683	0.766061602052237	0.980131681474546
Mark3	692.91135277557	-0.290194990968036	0.347514758916965	-0.835058032851421	0.403685034332702	0.919642133439189
Itgb3	9.76552006710345	-0.512114377750705	1.45319311229021	-0.35240627926155	0.724533593495359	0.975010871321873
Zkscan3	295.665945619587	-0.508363950806373	0.402386400502435	-1.26337259453006	0.206455308318874	0.816046289145957
Ripk4	36.1131532712228	0.0593460832727802	0.872256203832386	0.0680374447462047	0.945755826733906	0.998442586060996
Pde1a	20.509047566197	1.83806668514554	1.23825395295479	1.4844020330074	0.137702295749466	0.737007714385522
Enpp4	17.6383359242294	-1.5188609034187	1.13800319561333	-1.33467191416814	0.181983749695035	0.795521682315091
Fbf1	89.2768918757102	0.15369896278644	0.584305750114513	0.263045439406198	0.792515556363946	0.98256787931877
Atraid	37.2304387571449	0.364825899374399	0.799130147132269	0.456528765287608	0.648009790664013	0.971128021327792
Dock9	586.484765167956	-0.157933469654784	0.35037070659297	-0.450761055884326	0.652161772254326	0.971128021327792
Wdr76	522.98354848034	-0.578597881466239	0.380087681149729	-1.52227475438308	0.127940251008772	0.727846794498123
Crtac1	100.115051750387	-0.701627151276916	0.5812643691485	-1.2070706351823	0.227404942533419	0.836802534998524
Paqr7	7.24341087407126	-0.631478574312733	1.66650254231249	-0.378924459026912	0.704743960580742	0.974797688918887
Phf23	78.4130564165466	1.47257960236211	0.637656459143826	2.30936201028893	0.0209235012717011	0.363876309087831
Tpm1	176.836189763637	0.143784824723639	0.446231509221463	0.32222024162861	0.747285850983101	0.978139104927884
Gramd4	51.757270630578	-0.258936713789344	0.710005894208259	-0.364696569284244	0.715337919805655	0.974797688918887
Polk	290.682802683577	-0.376448336954961	0.416706131333202	-0.903390443885621	0.366318709938618	0.910660868292504
Syne1	671.287591615705	0.0579593733996045	0.354269659181742	0.163602419505733	0.870044139881974	0.988650745635046
Dbi	132.674937349182	-0.506000089780416	0.542042418006214	-0.933506443354799	0.350558545206802	0.900319682032432
Daxx	28.8461541465808	0.434140422896925	0.891967067665001	0.486722479601653	0.626455012541826	0.971055752231954
Cyp1a1	6.16762820469384	1.27348733484382	1.87534064843563	0.679069872402188	0.497093590712439	0.946077371712099
Eif4ebp3	21.8722085750953	-0.038647764112802	0.983286845345318	-0.0393046691265654	0.968647484069909	0.999173309169925
Mprip	303.109867972039	0.076781893082313	0.412651471499518	0.186069597191301	0.852390183464198	0.988305589566348
Grin3a	53.9369131492742	0.130908402380292	0.715812132498759	0.182880949395641	0.854891430978972	0.988305589566348
Epc1	581.170333120748	0.107485870671171	0.388832804333001	0.276432105196347	0.782216200637353	0.982248948540751
Dnm1l	590.91429448917	-0.798152898717667	0.465078221485423	-1.71616915573563	0.086131086778338	0.647188428857333
Klk1	2.55584768641642	-1.42241880230281	2.72691631941205	-0.521621727875205	0.601933732009246	NA
Rfc1	837.710905034295	-0.286652271184452	0.340404005526328	-0.842094295398299	0.399735174137899	0.919642133439189
Rbp1	3.02924685591448	-1.16487140608248	2.54100150070935	-0.458430034676208	0.646643517670646	NA
Zfp850	231.608968520639	-0.323632565929912	0.423916419734492	-0.763434844379489	0.445204106036687	0.933872221836566
Tnip1	482.882779360178	0.333963308682234	0.405386594699675	0.823814386190165	0.410045032052163	0.921753897854195
Smarcd1	135.792740734772	0.705035831413102	0.498395202248453	1.41461199512438	0.157182289892722	0.765612880579063
Kis2	3.34171079379857	-4.33704086904727	2.78245425869638	-1.55871057196794	0.119064898431416	NA
Lpcat1	504.834359822709	-0.171469162955121	0.411225379298638	-0.416971256121324	0.676699432352344	0.972937278858319
Dnm1	1.56485953824108	-1.38913403654477	3.35024566079812	-0.414636470632376	0.678408045560845	NA
Secisbp2l	159.756632541743	-0.208458754978446	0.496557315847818	-0.419808042949735	0.674625688838995	0.972937278858319
Rragd	262.169911688239	1.29041013138809	0.415339956056845	3.10687693916806	0.00189075089341148	0.078063557391071
Lrp8	186.869691974733	0.211904569581115	0.443678502777823	0.477608376908963	0.632928967519453	0.971128021327792
Ampd3	44.9339671027328	0.2151801050763	0.760339533724609	0.283005283208432	0.77717278708364	0.982248948540751
Mgst2	27.4876121054821	1.06428062861324	0.906910246676113	1.17352365629775	0.240585876029495	0.845646349249348
Sh3bp1	56.6169631673422	-0.204753042335321	0.680394514255653	-0.300932823597673	0.763465720168236	0.980131681474546
Usf1	135.594777060085	0.214685388667541	0.521936424523791	0.411324787043589	0.680834396519445	0.972942719460086
Adamts10	3.74479449953391	-2.05709522784005	2.34250543099296	-0.878160281134579	0.379856743289881	NA
Col26a1	22.6316505137269	0.851120061467545	0.959818593486011	0.886750962362921	0.375212994158518	0.912081289468447
C2cd6	4.38495315383343	0.966860186241213	2.15028602051387	0.449642594993085	0.652968169578389	NA
Itpa	216.713097179825	0.208565044759342	0.43043421382686	0.484545693765962	0.627998643899227	0.971128021327792
Rint1	189.577948646651	-0.427087026201557	0.440924525195385	-0.968617080241349	0.33273627814445	0.888824694475747
Vasp	370.342320137072	0.72675914319158	0.452969869819836	1.60443153422244	0.108618964736496	0.693921302079001
Pla2g4a	16.2863726824102	1.80997396640352	1.2868291742532	1.40653787046281	0.15956446737376	0.770089773842825
Igfbp7	18.1199504451904	0.335756208504997	1.08580739113053	0.309222622030057	0.757152186716572	0.979381765400956
Rgl2	14.5377314702231	0.399235888573264	1.20381619394134	0.331641898973089	0.740159677630323	0.976853843463994
Ptpra	266.979539595771	-0.49293707360293	0.414600004048102	-1.18894613794007	0.234460862803726	0.84304256318551
Rabggta	147.966457737223	0.45189996252343	0.481163559129994	0.939181602489855	0.347637513080592	0.899621305746005
Ccdc186	192.583612719624	-0.0847054186083924	0.441947003381501	-0.191664199463464	0.848005250711165	0.988295565349029
Slc16a11	3.59878988923889	-0.341067164016756	2.33676860231154	-0.145956755700745	0.883955526703268	NA
Timm10b	16.0427249512656	0.271571553634438	1.13526985734424	0.239213216027536	0.810940255212602	0.984644677612544
Arvcf	125.072939041473	-0.169648345515794	0.521781214794615	-0.325133103119804	0.745080336152128	0.977779764700364
Palld	186.87462114622	0.321032805948748	0.475203809984215	0.675568670123693	0.499314538621794	0.946299228279464
Csde1	906.545982532122	0.272881753347616	0.347340426400628	0.785631998484594	0.432083112465957	0.932358377483993
Dctn6	106.997927928316	-0.12336427488616	0.529292409761299	-0.233073954228428	0.815703979496324	0.984947108305548
Fgd4	188.880329131443	0.1340317301147	0.446557225213291	0.300144578448331	0.764066877096938	0.980131681474546
Tpk1	418.54473370306	-1.36964567084388	0.491281195967038	-2.78790574947178	0.0053049975284405	0.160922554468606
Mgme1	263.81116603035	0.0401895196965312	0.409392288818559	0.0981687266570452	0.921798314999083	0.996829562083542
St7	474.147137875184	-0.731636900876	0.413858243870907	-1.76784421166252	0.0770869514419583	0.625591921346199
Azin2	37.0478572676568	-0.566350726880268	0.828453608120297	-0.683623948678645	0.494212658015121	0.945380583363219
Ddit3	140.471647653336	1.15111246254254	0.476055368131931	2.41802222934609	0.0156051234594217	0.314215162826016
Ltbp1	235.492310065545	-0.46763825317054	0.481234824589755	-0.971746493137096	0.33117668078117	0.888286179380241
Cc2d2a	139.607828004926	-0.176921435129967	0.556264935192865	-0.318052467334879	0.750445138414716	0.978621087164193
Dmp1	2.61213009780489	-1.44926644234399	2.7123490437703	-0.534321512075541	0.593119111309875	NA
Gpr135	7.65873493909938	-1.7909234448781	1.74429327366401	-1.02673298803483	0.304546211430234	0.879562544418367
Ffar4	1.39929678613504	-0.706664013222891	3.50313829828439	-0.201723127393791	0.840133181219869	NA
Aida	130.818963594359	-0.638187394778652	0.512827726113917	-1.24444791551089	0.213334757320931	0.82430086664404
A730020M07Rik	1.59755415694334	-0.552401067704622	3.31290407353221	-0.166742246513541	0.867572862925828	NA
Homer3	46.2760771873806	-0.62342017482341	0.769031075751265	-0.810656674978176	0.417562860199236	0.926088043352291
Hint3	17.5356258300989	0.0772128698320528	1.14397339973715	0.0674953367357962	0.946187374307491	0.998442586060996
Etfdh	53.5350157143111	0.127135561437077	0.752885411124481	0.168864424198621	0.86590328266049	0.988650745635046
Alg6	293.113669227632	-0.949336984644299	0.420861462243893	-2.25569948738654	0.0240894577054609	0.391142961751136
Slc44a5	29.0829371104329	2.02796781980974	1.20063165396625	1.68908408595626	0.0912033171108681	0.660754163291219
Tspan2	11.2524508448965	0.28296421206252	1.32003062997825	0.214361853154257	0.830264886993975	0.986698160444669
Rufy3	155.879272891017	-0.105152721691281	0.471447111851699	-0.223042455978305	0.823502463589083	0.985962742319571
Als2	425.289995935879	-0.346266320642466	0.397512015432161	-0.871083909919092	0.383708338828617	0.917162112617984
Nus1	329.753844987816	-0.0639114293732099	0.388573061585849	-0.164477252006029	0.86935545313263	0.988650745635046
Cttnbp2nl	126.923688659712	-0.303187789074868	0.504068799972305	-0.60148096666869	0.54751968518007	0.953107980337541
Adamts18	3.47219201408769	0.379103236691198	2.30092182836159	0.164761458654658	0.869131740914006	NA
Asb18	8.5093945151991	2.11919549539425	1.53914460134881	1.37686575617205	0.168553756178161	0.781569954209143
Mettl18	3.28274276342928	0.518704989797957	2.32163009957971	0.223422753647043	0.823206497013222	NA
Zfp819	183.030388359004	-0.290533909300457	0.479820413418917	-0.605505520764079	0.544843157556322	0.953107980337541
Ubap1	7.79220048423547	-1.4325251793059	1.71849761263324	-0.833591602790097	0.404511159144278	0.919642133439189
Iqch	10.3066982898132	0.018304590791851	1.49307753242134	0.0122596384945704	0.990218468750069	0.999732499563889
Slc2a4rg-ps	12.1852146801722	-0.176607554083274	1.30289246532557	-0.135550368724515	0.892176743212077	0.990019996072654
Retreg1	180.924064538855	0.160049173213517	0.492274417165338	0.325121858119559	0.745088846461665	0.977779764700364
Fhl1	25.9681265536332	-6.35304608952528	1.47733991192265	-4.3003279328298	1.70545548413473e-05	0.00160582743714787
Hnrnpf	1393.08466971068	-0.0770510492609568	0.32079421806761	-0.240188397799357	0.810184207672565	0.984466707828292
Sfxn4	76.5034619361412	-0.658219905828687	0.590443334705971	-1.11478928990953	0.264940727086732	0.858515532585081
Sfxn3	20.3746810915391	0.00883472636168858	1.1526558217469	0.00766466988237581	0.993884538114934	0.999732499563889
Camsap2	306.324103238633	0.239811040511489	0.391466255775541	0.612596965826327	0.540142864977867	0.951593729550455
Psmc5	146.644208072144	0.869897416908982	0.512858106573736	1.69617562003753	0.0898526260811969	0.657113371224922
Fli1	8.03405535342061	2.35630607285288	1.72504917519626	1.36593559576921	0.171959178977448	0.784538013173477
Peg12	3.0164090848894	0.812579757057436	2.63701787503047	0.308143439129342	0.757973188644017	NA
Mlip	20.9679676782557	2.63599119609082	1.28729234194872	2.04770207216522	0.0405892006909712	0.495253536232219
Cldn10	11.8363270878076	1.40917105759824	1.30637707317926	1.07868630468906	0.280727592914706	0.86735671090729
Rad18	889.710542496133	-1.08374387228744	0.408348738580597	-2.65396649945459	0.00795517243458037	0.21033797338139
Mrpl53	31.515161869269	-0.0859064685910799	0.884077316753902	-0.0971707643246699	0.9225907848398	0.996829562083542
Tspan11	3.00730225887336	-0.454052274093209	2.52049795338818	-0.180143877317119	0.857039616907844	NA
Nadsyn1	68.9498303876852	-0.317976781962097	0.642683022685462	-0.494764558480828	0.620766324678059	0.969843930983743
Lrrc40	259.096258938106	-0.658716987067093	0.461082715448987	-1.42863083996904	0.153110365280753	0.762074619366707
Spag16	66.8754652745699	1.46323071560617	0.966164622673858	1.51447349785659	0.12990579053988	0.7293895266349
4933439C10Rik	26.4734798937557	-0.334571087665605	0.942902257176815	-0.354831145136251	0.722716094187433	0.974797688918887
Pdcd4	54.9304380746998	0.575306758783492	0.659056054796267	0.872925382593345	0.382703750152846	0.917162112617984
Pik3c2g	44.1964742353098	0.872494544279665	0.719515793483512	1.21261347170089	0.22527763583128	0.834581687545348
Zeb2	10.7544219172611	1.60010263692377	1.45865468479532	1.09697151327375	0.272653845056117	0.86186290275765
BC031181	41.2876952853321	-0.0727632618519608	0.806543912929763	-0.0902161192781791	0.928115475228429	0.99759240282775
Cyp39a1	33.1575046207775	-0.497644777348031	0.891825666393436	-0.55800679000473	0.576839747593149	0.959859696651229
Rpap3	137.557044265842	0.0334260478221466	0.508453475563133	0.06574062215845	0.947584330542213	0.998442586060996
Pmfbp1	12.0329450814324	2.48857811795305	1.69800273221924	1.4655913507869	0.142759648985505	0.745153353632532
Lama1	1167.02049892408	1.09625551078071	0.331492164586818	3.30703294947295	0.00094289800559483	0.0450388653183399
Fanca	201.022972164808	-0.986905502488081	0.437706619023799	-2.25471916483498	0.0241509619328475	0.391197759625134
Naa30	187.180338328156	-0.551664753398128	0.55490588959921	-0.994159124525742	0.320145404587795	0.881071486709924
Rap1gap	40.4537679430244	0.730257845298676	0.757501970501787	0.964034251706218	0.335028753865838	0.890145418310208
Chchd6	242.80378355129	-0.693439311531001	0.478233158809317	-1.45000257459665	0.147057801265697	0.752852257134561
Zfp57	36.7462923909857	0.0843224447148346	0.790389737775469	0.10668464010193	0.915039168478154	0.996407815623183
Rapgef4	96.2853427820909	3.28789829510007	0.575961189364075	5.7085414014272	1.13948461946374e-08	3.24208145642206e-06
Zbed4	16.681237218221	-0.779534214446216	1.15322191359991	-0.675962020191598	0.499064758950012	0.946299228279464
Gtf2h3	105.703430437022	-0.397674196148319	0.531148858412309	-0.748705734465913	0.454034586589059	0.934237497570567
Fcgrt	6.70327988662056	-0.797322815225185	1.90290614890614	-0.419002700518633	0.675214158727801	0.972937278858319
Mapk1	961.719965570518	-0.553004875888636	0.356628890590129	-1.55064519583244	0.120986734808291	0.717803438427428
Ahcyl1	50.2410775509181	-0.24852331604487	0.713149197245379	-0.34848712864688	0.727474378606192	0.975736980311179
Cox7b2	10.0016984401846	0.221494511689933	1.42206437144422	0.155755615665266	0.876225657111499	0.988808549575193
Rgs17	20.127605933175	0.665998462023539	1.01498845254329	0.65616358526516	0.51171887602271	0.948281597900858
Mzf1	25.0029732666123	0.2593810553626	0.979247353334572	0.264877974374243	0.791103466383488	0.982499736504228
Cdk2ap1	93.1893424355286	0.228682705819819	0.601843880459921	0.379970143827105	0.703967577746178	0.974797688918887
Srcin1	51.5640923441413	0.0070095591290485	0.751173113260285	0.00933148299015284	0.992554661845343	0.999732499563889
Nphs1	7.75174717887979	1.17789241818471	1.98549836745066	0.593247739456519	0.553015367830477	0.954986738650422
Tsnaxip1	15.5861955707832	-0.768904008902486	1.174299110698	-0.654776966019713	0.512611362914561	0.948281597900858
Phyh	49.1593131272943	-1.25466076846873	0.894053960750043	-1.40333897454709	0.160515781272132	0.77092489869594
Vdac1	533.479586697739	0.0444891182779414	0.377110891502347	0.117973570322258	0.906088599444175	0.993789289325849
Grb2	23.5348518122307	-0.389637226469065	0.998567944084318	-0.390196008971989	0.696391612582121	0.974486627336127
Pax7	4.37315925749033	1.16837466572477	2.11691689388824	0.551922784072437	0.581001257522064	NA
Smarcd3	7.47570735336075	-0.544802302660527	1.67783016167494	-0.324706466187653	0.745403240319219	0.977779764700364
Khdc3	26.5573918597962	2.2665409064791	0.943006791842915	2.40352553776373	0.016237832811804	0.319580083971264
Rab5a	447.201044677195	0.128084338640235	0.384568568714923	0.333059820952717	0.739089127741818	0.976853843463994
Slc25a23	19.7510957963191	0.411707770316904	1.02987080760716	0.399766424366839	0.689328562677199	0.973164407756441
Cd68	10.1733798749981	0.560883605423638	1.5258120061358	0.367596796438971	0.713173903901624	0.974797688918887
Sh3kbp1	16.6110675246184	-6.7483024122634	1.80482687207036	-3.73903032844488	0.000184731441670433	0.0117939761394275
Pan3	992.004974684453	-0.541670052225892	0.358740253629749	-1.50992269962808	0.13106314974807	0.731023019645022
4930550C14Rik	21.4270242608909	-0.227489777577568	1.03058035934886	-0.220739484809607	0.825295285271541	0.985962742319571
Cobll1	34.0828032831506	0.23988850865095	0.829807554069559	0.289089328573214	0.772513019689789	0.982248948540751
Dguok	134.986252811118	-0.688595654697049	0.501626950004482	-1.37272460080324	0.169837978342446	0.782529432598268
Rpl3	2146.94576832764	0.668271606913613	0.331472361245895	2.01607037281118	0.0437926175802002	0.508389171019399
Cntn6	19.1999194419181	0.822446478249649	1.28933883750584	0.637882342736706	0.523550272655361	0.948281597900858
Ap1ar	326.88267539857	-0.474957794536958	0.402908402429288	-1.1788232552939	0.238468562136874	0.844173579998356
Barhl1	11.8978325221896	0.702302217230231	1.30733409356008	0.537201791561751	0.591128233881401	0.962355349252587
Fmn2	1710.04429193736	0.914712692534565	0.377425800515864	2.42355634215875	0.0153693689588029	0.312837170968604
Srfbp1	577.037556536094	0.262844287305682	0.351539219350062	0.747695485561006	0.454643854793535	0.934366837587389
Ccdc30	82.1158800705268	-0.516107079025516	0.649305563869032	-0.794860090140268	0.42669489196437	0.930453639791682
Myl12a	150.966899625279	0.750206180388763	0.474960271422119	1.57951354150634	0.11421831296006	0.706469413998705
Stard3nl	266.564956972283	-0.65816418582907	0.407023608183133	-1.61701722602032	0.105874562592092	0.69205051925925
Xaf1	1.31091716777662	1.13977088948516	3.98304354334825	0.28615576934593	0.774758818762513	NA
Kansl2	602.114534804262	-0.328666085649264	0.36740464156388	-0.894561604475866	0.371021484407388	0.911373641342451
Otub1	109.03574493628	0.506600546566247	0.601107193650447	0.842779044931614	0.39935202971681	0.919642133439189
C2cd5	38.1228972130263	-0.0554165002124096	0.815895140886949	-0.0679211058325057	0.945848437523856	0.998442586060996
Capza1	799.649041874335	-0.345025071750398	0.40968453443973	-0.842172556555599	0.399691372741495	0.919642133439189
Asap1	925.080625035731	-0.119387172982131	0.335734831602693	-0.355599603449587	0.722140440661578	0.974797688918887
Alyref	65.8707349740853	1.40343027524359	0.667415676767841	2.10278290441141	0.0354847510924893	0.467698310471802
Prkacb	343.730966946561	-0.511444172689534	0.437223119005967	-1.16975555604724	0.242099353776873	0.846539231159957
Scyl2	241.970750566422	-0.151477801510684	0.428957593171405	-0.353130015465552	0.723990971513102	0.974830187031684
Gm12505	12.0205499548954	0.756575128283622	1.27199094462435	0.594796001874884	0.551979840419229	0.954712852042668
Rgs19	11.7159965682165	0.0431406671696613	1.33729337066323	0.0322596882001035	0.97426495661581	0.999173309169925
Ctbp1	50.0329718348616	0.305205972137926	0.68423140319741	0.446056656727096	0.655556320614461	0.971128021327792
Txndc16	65.6599176765138	-0.478552543611626	0.652448315833792	-0.733471957851655	0.463270625068431	0.937436952243211
Mfap2	8.19439172195603	0.890319552722916	1.57060843430922	0.566862836894478	0.5708073747263	0.958553438551722
Ncor2	790.050592460154	0.835256878593864	0.478416161243899	1.74587931231706	0.0808319253887942	0.630128882069677
Avpr1b	4.16385315915474	-1.03050521139041	2.18311553649795	-0.472034207151262	0.636902372476014	NA
Gm20556	2.81591110670371	-1.33412941760718	2.70010057945924	-0.494103600346017	0.621233015322175	NA
Ncan	1.77491080539249	-1.59393189014082	3.19567246646224	-0.498778240532696	0.617935618346822	NA
A830082K12Rik	4.35315465272964	3.12754632352968	2.17254714949765	1.43957581047337	0.149987447397429	NA
Ablim2	225.316863438367	0.768536705554419	0.428371021965629	1.79409125768569	0.0727986042021644	0.613519936597086
Fgf1	5.56539055266718	0.337311560786867	1.91912262921695	0.175763422124045	0.860479807129266	NA
Armt1	227.652915637028	-0.319120949287867	0.455726585613109	-0.70024650604603	0.483773372763925	0.942828798298881
Ncbp3	12.1976078974784	0.382638430398304	1.27015074534496	0.301254344652124	0.763220552337372	0.980131681474546
Ccnc	186.839512615971	-0.557656839430139	0.471533877739501	-1.18264427171915	0.23695015895546	0.844173579998356
Atp2a3	28.3993270946159	0.0499876970499523	0.915178575233509	0.0546207028909061	0.956440644856437	0.998442586060996
2810004N23Rik	311.23051690769	-0.0645526976567948	0.413347107997505	-0.15617067691492	0.875898489540976	0.988808549575193
Rwdd1	134.384909487588	-0.475734028297207	0.513567570649235	-0.926331909345055	0.354273517920203	0.901211234701578
Grtp1	222.740979301578	-0.139395501518953	0.446416745893567	-0.312254194765773	0.754847348094872	0.979017562681082
Podxl	35.4211925045205	0.363625010505061	0.789904552263937	0.460340441719039	0.645271877183135	0.971128021327792
A330076C08Rik	25.6892572482041	-1.38430153067323	0.949049162779736	-1.45861941084133	0.144669888039393	0.750471460427892
Zfp617	43.1721902382383	0.581228069465941	0.739814268666854	0.785640523686188	0.432078116538109	0.932358377483993
C1ql1	3.39829191105319	-2.26506369978033	2.49307268192714	-0.908542986412031	0.363591413257461	NA
Bpnt1	4.25969640788411	-1.17858927592355	2.24061852792382	-0.526010680191798	0.598880786383449	NA
Ube3a	443.63191421876	-0.898899052481044	0.499167526820858	-1.80079633426083	0.0717349868831674	0.613519936597086
Ubb	46.4803158545506	0.759514120659189	0.767425845525488	0.989690567613238	0.322325386766765	0.882366588998832
Tyr	4.79326179179314	0.765734907447211	2.04926226842247	0.373663693147816	0.708654540430522	NA
Med21	48.0466587202626	-0.383434102310649	0.752209209865797	-0.50974396122996	0.610230850108565	0.967770905202705
Ftsj3	333.615735145076	0.669263956421751	0.472379622654936	1.41679260561719	0.156543572236724	0.765612880579063
Gdpd3	8.26978071127592	-1.03078296141746	1.55844563210851	-0.66141733800675	0.508344709999969	0.947966615925221
Tjap1	458.868976501894	-0.0571922545785112	0.38393231500363	-0.14896441988211	0.881581708478258	0.989120530386876
Stau2	354.37944170959	0.215945387852833	0.458828315556196	0.470645294833345	0.637894056189381	0.971128021327792
Paqr5	8.99115215019826	-0.251155547900344	1.48370273882444	-0.169276190795023	0.865579402707624	0.988650745635046
Clasp1	914.853527702817	0.212264389807103	0.333591425289577	0.636300497300989	0.524580580884877	0.948281597900858
Rbm10	33.3196214936112	-7.76977584048186	1.64588478290565	-4.72072888769595	2.35000996430381e-06	0.000301538533458904
Mrgprd	1.15684960614753	0.151092347082846	3.81595562759396	0.0395948909862227	0.968416100649053	NA
Slc41a3	17.8261475380572	-0.140760008097245	1.15033949646695	-0.122363883470543	0.902610840338922	0.992629927784815
Flot2	117.821767451389	-0.23776513763632	0.506041265371869	-0.469853258827807	0.638459860506037	0.971128021327792
Ccnyl1	190.76493439457	-1.08568323437809	0.54800162015792	-1.98116792805325	0.04757244460196	0.524664750008795
Ecm1	16.5818120640344	0.551740118072055	1.13730677858704	0.485128664015811	0.62758508032588	0.971128021327792
Cd82	16.4383454845146	0.0648914086728601	1.1233510329132	0.0577659224691112	0.953935082762449	0.998442586060996
Anks1	477.482906764837	-0.213029205110695	0.385048758776163	-0.553252543360446	0.580090492207112	0.959859696651229
Syt6	4.32016132816123	1.60220376163162	2.17390223350112	0.737017395235494	0.461111770966837	NA
Dnmt3a	260.167460755745	0.28029162192082	0.450016051699498	0.622848053668956	0.533384376811561	0.950182240381761
Mpv17l	84.5067571043255	-0.746443799407972	0.584970367175896	-1.27603694356628	0.201942459950837	0.813488124295644
Pde4dip	156.719773642668	-0.38590156841331	0.485126798520477	-0.795465370270658	0.426342847272072	0.930453639791682
Pomgnt2	65.6844018758051	-0.210727933951743	0.635042962140108	-0.33183256333018	0.74001569416912	0.976853843463994
Ankrd10	1766.58816180401	-0.606481413341726	0.343160252830351	-1.76734166716433	0.0771710257022677	0.625591921346199
Nsg1	7.987624936864	1.16004268814434	1.56740120307933	0.740105778830153	0.459235812514659	0.935034988857171
Prkar1b	35.0687236334612	0.960509089501024	0.836288092780447	1.14853852134564	0.25074632010791	0.85266198289544
Tmem159	30.00300247026	-0.453421263888264	0.90324935323789	-0.501989026909212	0.615675239751837	0.968938811179599
Thumpd1	177.948117327464	0.749138198846482	0.445079615981253	1.68315548937212	0.0923449948694487	0.662979315881155
Brdt	2.77664897522896	-0.156349037660843	2.60902015924504	-0.0599263432698369	0.952214298699087	NA
Adgrv1	369.591614785443	-0.689296874758233	0.381582670222712	-1.80641556482615	0.0708534521315554	0.613519936597086
Ctu1	47.8424336155295	-0.208071660371272	0.718746118218642	-0.289492569207834	0.772204465492922	0.982118673286377
Ube2m	54.4522664526261	0.894571742990011	0.697116289480233	1.28324607599831	0.199405878100133	0.8110979202122
Ccdc136	25.9524597605826	-0.981116550331713	1.04623841585677	-0.937756189661869	0.348369720224495	0.899621305746005
Mrps35	365.281456507532	-0.453768656917012	0.394116888793626	-1.15135552375331	0.249586003367181	0.85266198289544
Eva1a	51.4033071455409	0.348923335364535	0.711991909662628	0.490066432819257	0.624086890093416	0.970452662940743
Tmem141	2.53554437578958	-0.556666782946367	2.74304231430579	-0.202937730870276	0.839183702865773	NA
Rsph6a	2.63303082016404	-0.65513544374686	2.69090066265642	-0.243463258543375	0.807646544343801	NA
Thy1	8.42817708753091	-2.69822032821089	1.73651124996017	-1.55381678539243	0.120228125504469	0.716224718526395
Thrb	56.8398624850711	1.16850734755244	0.698520507587155	1.67283184224429	0.0943604044497531	0.667059346553294
Thpo	14.5917728163496	0.239126981511342	1.22095224170991	0.195852854306939	0.84472533933345	0.988016939868292
Adam17	214.636294017854	-0.638968319832833	0.486324998238085	-1.31387101659952	0.188889613763778	0.801097623117408
Prap1	11.6407534267493	-0.0255177172498597	1.36067781284973	-0.0187536807088938	0.985037604756369	0.999732499563889
Patl2	25.2264569827065	-1.04464436526402	1.00701553334828	-1.03736668469316	0.299564998553894	0.877570323614911
Plce1	655.622879047841	0.394692983638924	0.356427236841892	1.10735921063745	0.268138653870539	0.859634427652982
Pde2a	20.0287792753678	0.977089576516418	1.23567755228831	0.790731833484372	0.429100495604008	0.931350187000225
Rhbdf2	100.464254387306	0.333593742389247	0.5909616771693	0.564493020913229	0.572418648509213	0.958553438551722
Rps27l	135.709112756134	-0.638168552715016	0.568749461185981	-1.12205566117686	0.261838774402343	0.857841966393571
Ppa1	293.723386475705	-0.428937266728394	0.470644086302732	-0.911383525708402	0.36209333076334	0.908033690382954
Mfap3l	25.8733319003238	-0.826182718766285	0.991353346730544	-0.833388742259269	0.4046255217801	0.919642133439189
Ifi30	23.6975807303879	0.712465788833894	0.967621276981688	0.73630645148306	0.461544220900448	0.936684397822323
Cpvl	9.82464240683244	1.2978122406627	1.63857590353476	0.792036693486728	0.428339281144657	0.931350187000225
Nipbl	926.812787995726	-0.439212282659766	0.400482912218554	-1.09670667401678	0.27276963800974	0.86186290275765
Rbm12b1	21.5896016946883	-0.441006299216715	0.991083990995667	-0.444973688631242	0.656338768649384	0.971164767999578
1700029P11Rik	3.40486087517193	-1.61215783700928	2.4312669034209	-0.66309372892828	0.507270526747775	NA
1810012K16Rik	0.946798338996127	0.62637381208954	4.57196411293655	0.137003221507621	0.891028248729874	NA
Nox4	90.069010107433	-1.23792489442938	0.576223978363231	-2.14833977917011	0.031686772984698	0.44732472677403
Eral1	75.0962525206922	-0.267564359417061	0.608793589609081	-0.439499304828208	0.660299785628972	0.971924395438789
4930526I15Rik	13.6712548991813	2.2972901476679	1.33604637272287	1.71946887066952	0.0855290311713735	0.646669306301097
1110038B12Rik	550.06361911646	0.259030764258884	0.459767969128298	0.563394541707626	0.573166253148146	0.95867091644766
1110020A21Rik	9.01294899015587	0.798411773564365	1.45053708052179	0.550424931761937	0.582027952168081	0.959859696651229
Angel2	144.681463171095	-0.123469790911988	0.478675800177306	-0.257940323839755	0.796452963635067	0.982680470199075
Cpeb3	154.114362753309	-0.25110339832548	0.466785366788289	-0.537941881197335	0.590617173268444	0.962160513285709
Armh3	1930.6890138461	0.159990682313889	0.355588371530513	0.44993226754087	0.652759280075604	0.971128021327792
Dhx30	250.391914058422	-0.231595511900881	0.409010562940021	-0.566233571661676	0.571235011015989	0.958553438551722
Marchf1	96.4944989873476	1.62935918127887	0.813305368664956	2.00337935055497	0.0451365861633775	0.51472918288311
Efemp2	22.1766146625752	0.717730725042355	0.976534993234977	0.734976964486159	0.4623535233332	0.936926668913001
Mmaa	50.1143328344525	-0.142848959727702	0.688200635710737	-0.207568770377805	0.835565690873743	0.986907800211234
Cstf2	1.76834184127375	-3.35251922213024	3.90981443729204	-0.85746248981888	0.391189336564481	NA
Hap1	116.307971331318	-0.161554243723353	0.575905437059833	-0.280522171396983	0.779076917724916	0.982248948540751
Ormdl2	21.353575721736	0.291638203206029	0.98237639967351	0.296870123613468	0.766565666344769	0.980187172932022
Tec	130.256167521117	0.490610776120826	0.542900093898508	0.903685192975013	0.366162352790428	0.910660868292504
Tom1	304.293886298318	0.317122270088716	0.464007616129932	0.683441950228496	0.494327619616494	0.945380583363219
Sgpl1	314.623255434914	-0.591024873973483	0.433579599466868	-1.36312888037216	0.172841896282659	0.785862071794564
Hvcn1	152.923040891597	0.282000279392273	0.518961138020846	0.543393828038325	0.586858674290085	0.960215577177352
1700109H08Rik	117.511393003221	-0.121041999454954	0.507118791565926	-0.238685691534305	0.811349312622474	0.984644677612544
Pi4k2b	90.5147979277613	-0.587678383258047	0.584944684237352	-1.00467343168399	0.315054125416376	0.880483843872205
Rtn4ip1	296.293415302156	-0.603836739625681	0.411543264646163	-1.4672497195279	0.142308136106097	0.745011554142641
Sdr42e1	1.69802637751102	-1.51559693098434	3.26267532701999	-0.464525819787479	0.642271065202872	NA
Ahctf1	828.824704868073	-0.282242270046045	0.340056791238116	-0.829985688621086	0.406546875199893	0.919697623550821
Stk31	70.7002482432728	-1.50304538313364	0.640862102729443	-2.34534914255679	0.0190092694744411	0.346066462280198
C330018D20Rik	54.1645651850576	-1.28215063447844	0.796784966232054	-1.60915515329267	0.107582419856921	0.69205051925925
Ankrd55	21.772490442735	1.77534219854399	1.08727587590899	1.63283508618248	0.102503685640303	0.68238465801642
Sema3d	42.6781924128243	0.905863093644906	0.754262913605052	1.20099116277011	0.22975462936221	0.840186808911036
Wdr82	827.953185479334	0.339970943131661	0.35126473563524	0.967848202914092	0.333120186112015	0.888824694475747
4933430I17Rik	7.3370168760003	-0.464663923779524	1.68056194534146	-0.276493184358708	0.78216929379221	0.982248948540751
Dao	2.54300991539134	0.936741748993797	2.84974558484893	0.328710658935351	0.742374396989562	NA
E2f3	1357.54722231814	-0.458961337495766	0.383631081192142	-1.19636119177188	0.231555638883309	0.841623055178993
Zbtb39	71.9625047867965	0.0621093737254941	0.610007237503186	0.10181743741224	0.918901584527426	0.996778134015812
1810058I24Rik	208.523019645217	-0.628198784746425	0.451946837065678	-1.38998380611552	0.164533794871567	0.776552093674185
Hspb1	184.687100597442	1.20136054102939	0.564887084706467	2.12672686905854	0.0334427836704168	0.457193021395208
Neb	200.516297812155	0.195965986483565	0.485264264839155	0.403833541191251	0.686335129921206	0.973164407756441
Ptger3	10.7651719389222	2.61689846669615	1.55758871626558	1.68009593249387	0.0929386521700666	0.664452432538059
Ptcra	1.43229011070345	1.27066964036339	3.83888508656986	0.330999655292824	0.740644745927199	NA
Pstpip1	26.2810486853657	-0.0583470274073426	0.917606905240758	-0.063586081440869	0.949299814714475	0.998442586060996
Scn1b	23.4016934344678	1.6346551076596	0.98671691648149	1.65666066969702	0.0975880988824888	0.6725509016126
Slc20a1	1977.89706853835	0.402662597280794	0.324341627782713	1.24147677260395	0.214429673541418	0.82556305395708
Csnk1g2	224.427535993262	0.591552092304774	0.489540408082615	1.2083825615575	0.226900144324304	0.836404948861816
Gm12348	1.84000133693085	-1.20960606154853	3.12398987529836	-0.387199097894966	0.698608817935142	NA
Zc2hc1c	13.2109871056445	-0.770847273431672	1.2645391070361	-0.609587532044327	0.54213507281839	0.952653818165294
Aplf	133.721622410283	-0.424305338737	0.498655284712278	-0.850899111561252	0.39482539842901	0.919642133439189
Fam13c	154.711107252696	0.910641028580304	0.525592106853109	1.73260027444592	0.0831667404554802	0.639158132167542
Phospho2	48.8891094971755	0.322452580400731	0.705464947221522	0.457078103838769	0.647614907920597	0.971128021327792
Col20a1	11.7125625887207	-0.686603535483611	1.32396216845623	-0.518597548964869	0.60404141865882	0.965883596252491
Fgd6	82.7966417741889	-0.459045174378806	0.571339816628874	-0.803453848337317	0.421712461817169	0.927522549842926
Ccdc60	35.5067425652762	1.33214786745762	0.852626918171242	1.5624041876544	0.118192801207033	0.713518165220316
Trerf1	1012.77120261866	0.21825721500364	0.348786666078415	0.62576134993237	0.531471486351708	0.950122221521018
Ctnnd1	313.238635619074	0.103782243322514	0.44116287796434	0.235246999478734	0.81401702906251	0.984947108305548
Stxbp1	28.6163905971366	-1.31796646544709	0.896855083448664	-1.46954228143428	0.141685762415502	0.743922230537847
Zfp275	14.8331709430327	-6.57380516142994	1.91876593990485	-3.42605891876314	0.000612407523688386	0.0320036003907045
Acer2	83.0481943288462	-0.53046627156696	0.578766063713311	-0.916546951912723	0.359380093218643	0.90612668934814
Pdzd4	24.7402148635609	-7.33214339269805	1.72688237005973	-4.24588467623561	2.17732604863225e-05	0.0019789474530902
Scn1a	16.0433280906904	1.57197827575055	1.33955328060189	1.17350933218888	0.240591616735605	0.845646349249348
Adh5	224.531563974381	0.076054516250064	0.457954875892746	0.166074258084493	0.868098511893264	0.988650745635046
Tmcc2	31.8873431138064	-0.323247937666885	0.881823523925763	-0.366567605531578	0.713941575613879	0.974797688918887
Hnrnph3	100.030854134284	-0.0404903107511659	0.539969224659727	-0.0749863305203768	0.940225587934627	0.998442586060996
Il1r1	9.18120072181979	0.755393260002615	1.72133514894728	0.438841477480194	0.660776403863924	0.971924395438789
Odf2	362.41766736331	0.317498955589312	0.383965693951432	0.82689407046212	0.40829710454781	0.921184710277837
Stx8	721.614037412953	-0.154584323720802	0.369380600701467	-0.418496053737638	0.67558447120955	0.972937278858319
S100pbp	244.361461453326	-1.1053196469413	0.433074612367774	-2.55226147036909	0.010702616579248	0.24933837119387
Nt5c3b	69.3593272968334	-0.748589284776004	0.638344332208109	-1.17270452169058	0.240914317533095	0.845758512563521
Gpr179	16.4335687555928	0.810267510985209	1.15271306975253	0.702922116740781	0.482104287259516	0.942828798298881
Gm16157	1.1208705053859	-1.51644755380042	4.28065863011518	-0.354255661297527	0.723147293001175	NA
Gtf2ird1	536.02157413563	0.328558323917102	0.379905262489997	0.864842781496751	0.387125086294751	0.917162112617984
Zfp37	26.1144396914623	0.267075491823927	0.906496550812089	0.294623836775403	0.768281250908698	0.981097181373113
Pbx1	129.749459031472	-0.526656831494784	0.535684075800793	-0.983148193657774	0.325534507843347	0.884124432175499
Lats1	291.309515559574	-0.282849401706313	0.414584682511092	-0.682247592923904	0.495082405132297	0.945380583363219
Lat	10.7485962127274	0.0294133646082536	1.36383086144582	0.0215667246135434	0.98279357726635	0.999732499563889
Lasp1	582.372311255437	0.270832386393639	0.408743830471118	0.662596879031735	0.507588769560849	0.947966615925221
Laptm5	171.115252520523	0.362939063566821	0.506447946219077	0.71663646042277	0.473598441116688	0.939556555834572
Ing1	72.4936865404754	0.255250816451861	0.618195795572314	0.412896396708029	0.67968252117317	0.972942719460086
Actn3	3.56863458378018	2.67110317959255	2.52075079755142	1.05964587304194	0.289305735823816	NA
Slc9b1	112.610634368887	-1.06835771053008	0.538069358232796	-1.98553902797761	0.0470845324228324	0.524461583276622
Nalcn	13.3793878768603	-0.0403255485889449	1.22979198616224	-0.0327905442893535	0.973841618723408	0.999173309169925
Cnga1	7.14025494375358	2.54181118165865	1.8610074967389	1.36582533176935	0.171993793434071	0.784538013173477
Clk4	180.978685366745	-0.0920713359713015	0.463518559541081	-0.198635705250851	0.842547721361701	0.987337517547353
Lta4h	155.676236606542	-0.50165183805563	0.474166038533074	-1.05796661356766	0.290070663675039	0.872569786198654
Tmem116	52.5824010480573	0.540126340255922	0.672167293208562	0.80355939021914	0.421651484309964	0.927522549842926
Mast2	629.490937947259	-0.254598880177905	0.352114845931521	-0.723056363909801	0.469645256540992	0.939051803426888
Pigv	94.3905170389636	-0.612490014488138	0.547328943852747	-1.11905284996754	0.263117593079382	0.857841966393571
Cabyr	50.7597167876756	0.682020214838312	0.68773022012646	0.991697318045588	0.321345199744476	0.881736172044813
Mtif2	281.334985028431	-0.297898255114831	0.423888082274415	-0.702775726829656	0.482195526404796	0.942828798298881
Blcap	18.3088040244694	1.17712748700053	1.09578769191792	1.07422952062935	0.282719824485852	0.868475199896067
Sgk1	112.103043141709	-0.872416801968525	0.585746283100026	-1.48941073488561	0.136379243481962	0.734539727856755
Sertad1	13.2820523812684	1.15666953379441	1.22248286684875	0.946164208236318	0.344064838558802	0.895965102876561
Bace1	87.8792376584577	0.43622738006024	0.581245471863288	0.750504565070992	0.452950875398718	0.933872221836566
Ash2l	1189.19962431636	0.109971114182175	0.347159702295299	0.316773846316507	0.75141521059056	0.978621087164193
Smarcal1	228.44536658321	0.10543965820634	0.427723301061048	0.246513710954669	0.805284592061641	0.983948173290717
Dusp14	16.6887027578227	-0.567135222586362	1.11606850001301	-0.508154492828845	0.611345002058958	0.967770905202705
Npy1r	3.9134939766158	1.2852426814621	2.15029098641028	0.597706398615239	0.55003585524073	NA
Cbx5	916.844394499887	-0.391642783592997	0.355677605010778	-1.10111735480543	0.270845584700593	0.86144034327129
Bclaf3	159.437107104765	-7.87133315543079	1.04232306201535	-7.5517211911357	4.29543263781656e-14	7.02732779546789e-11
Zbtb3	9.03593937110978	0.107259371084599	1.46269443085658	0.0733299921172095	0.94154352568165	0.998442586060996
Abcc8	4.18475388151389	-0.289216939943176	2.10412025490667	-0.137452666628127	0.890673004103283	NA
Nr6a1	538.177132573494	-0.124529258812101	0.412206718261287	-0.30210390392804	0.762572856506663	0.980131681474546
Fut10	77.1937763154993	-1.26664055510208	0.611999759496747	-2.06967492298305	0.0384827966243286	0.484757307236971
Tmem200a	18.9874802681904	0.992044684204847	1.31106119796728	0.756673056713869	0.449245760551912	0.933872221836566
Rgs7bp	21.0730631429692	1.3430407321061	1.03205564263668	1.30132589428505	0.193146927450419	0.804297482173426
Ak7	30.6404702357708	-0.119088412366012	0.859330854531595	-0.138582726010606	0.889779894227853	0.990019996072654
Pold3	511.098862834722	-0.398826851049604	0.382734098179163	-1.04204682296926	0.297389971049936	0.876462680003473
Cds2	897.670492871727	0.190457338809943	0.371236818379142	0.513034616667333	0.607927106218659	0.96760477397783
Armc9	215.789578183674	-0.118316187573132	0.436677592477444	-0.270946321980658	0.786432317249878	0.982248948540751
Ppp1r3c	4.06666542064643	-0.157672088933693	2.13829854718115	-0.0737371725484953	0.941219519869639	NA
Slc22a5	30.0494258766558	-1.42568092390492	0.893119128337732	-1.59629424414903	0.110423114572376	0.69817281329626
1600023N17Rik	3.94484601476993	4.07427239579942	2.45284118480695	1.66104206869801	0.0967049979724435	NA
Slc7a7	381.472415803454	-1.05833338781376	0.388764811966754	-2.72229727392166	0.00648297958599838	0.184856725101409
Tcf7l2	581.203348983074	0.257371500815668	0.35650422500222	0.721931137882209	0.470336816060173	0.939051803426888
Bcl2l2	6.69760658221571	0.790927742473228	1.71491056706964	0.461206407879759	0.644650524790679	0.971128021327792
Anxa4	214.646939612372	0.8381369662774	0.423155062467497	1.98068519230295	0.0476265883797795	0.524664750008795
Rgl1	101.108739200109	0.230338638190442	0.552907017916539	0.416595613234216	0.676974218555033	0.972937278858319
Psme3	134.215484956403	0.339964517335817	0.486611591233156	0.698636291162505	0.484779357697754	0.942902694835519
Tmem19	199.831507711143	0.0426799818696087	0.434622691841108	0.0982000771492436	0.921773421205318	0.996829562083542
Mrpl42	202.016938987831	-0.97658919011215	0.482115943008627	-2.02563139484204	0.042802571831141	0.504561491040597
Herc4	724.863608593829	-0.525232614205464	0.361184371745006	-1.45419529551593	0.14589216894071	0.752322001831597
Aup1	47.0953895372495	0.26985116287425	0.711045761806401	0.379513074079363	0.70430689746804	0.974797688918887
Hadhb	167.893998592725	-0.0814782074729097	0.466162699399359	-0.174784914318311	0.861248642493385	0.988650745635046
Agbl5	176.929793778642	0.0240926369727396	0.456371782057907	0.0527916885310026	0.957897883859061	0.998467651495279
Pvr	134.445085368282	-0.0663762704232392	0.509105744617894	-0.130378160382098	0.896267244584299	0.990236847637963
Zmym2	579.604264785513	-0.374627217271132	0.357862137530342	-1.04684787235802	0.29516974698646	0.875806313434321
Nol8	209.652996807741	-0.540214765561105	0.443501173314411	-1.21806840221848	0.22319798018752	0.832795350014368
Anxa6	585.406113874896	1.28250739022675	0.420145402518588	3.05253224845179	0.0022691934720188	0.0902711372698544
Sh3gl1	236.849652100201	0.152897069755794	0.465804686335947	0.328242875696451	0.742728031940762	0.977602677593212
Cpt1c	109.778625597979	0.609709440392945	0.613354165282129	0.99405771559812	0.320194769702902	0.881071486709924
Map2k7	196.917818506795	0.284929227347378	0.470888479972981	0.605088549551534	0.545120162008009	0.953107980337541
Lrrc73	4.92478543541798	0.162615320468307	1.91907476708593	0.0847363131741002	0.932471026036239	NA
Zfp936	198.954550959079	-0.741980596462826	0.520876574842252	-1.42448447924066	0.154306274832839	0.762975771094882
Cmip	991.755857312948	-0.132730368916972	0.368790617191422	-0.359907120001586	0.718916592358019	0.974797688918887
Dpy30	218.659388775991	-0.110057068049495	0.421962010245703	-0.260822219482295	0.794229608695014	0.98256787931877
Ect2	287.68130186462	-0.853472341098869	0.409310264757851	-2.08514766079416	0.0370558991234142	0.479067097019609
Rpl31	180.945267645607	0.674182805311474	0.541514152308623	1.24499572621925	0.213133321212142	0.823830155943449
Insig2	100.56784711429	-0.415377699149974	0.539542915842171	-0.769869619178693	0.441377237102946	0.933872221836566
4921509O07Rik	8.58344283320168	0.921580828656652	1.72017799736892	0.53574736455544	0.592133164106255	0.962552232626382
Cers3	9.81941556537726	1.0247665201507	1.41269268271159	0.72539946776231	0.468206999510931	0.938996814219899
Ldb2	17.9630518746124	2.09205012837331	1.29234313395639	1.61880391778667	0.105489458923616	0.692004963209482
Ncoa7	65.5891640424304	0.622346929279533	0.644077351051328	0.966261161432979	0.333913515194404	0.889103969120566
Cmah	15.3537513344102	0.032478556863459	1.15327104862901	0.0281621193058378	0.977532849647043	0.999173309169925
Vps13d	594.345357130919	-0.0158096349093795	0.350143683287982	-0.0451518495519355	0.963986273567476	0.999173309169925
Zfp59	199.432738553141	-0.386160639377656	0.467940277472013	-0.825234881390931	0.409238253673121	0.921560609785583
Commd6	117.485714178287	0.0566241538193661	0.535232324328032	0.105793598864673	0.915746115654424	0.996478167984833
Tmem42	1.91778188241077	1.73668335797579	3.39105093765472	0.512137207581109	0.608554985727091	NA
Traf7	84.3910606864459	0.198205188546267	0.64384466607041	0.307846284968044	0.758199300381842	0.979669025953331
Mynn	197.94552817724	0.352985689003984	0.439468366250696	0.803210688440364	0.421852968706065	0.927522549842926
Rab27b	11.1613879746727	2.10328317049747	1.52233899529824	1.38161288451093	0.167090595683891	0.779100253641518
E230029C05Rik	1.95256615970779	-1.28658727545528	3.12944817988375	-0.411122728833003	0.680982544550468	NA
1700045H11Rik	3.56639397640278	-0.0593760402471716	2.31399478276624	-0.0256595393772631	0.97952889612149	NA
Il6ra	88.4880380890261	0.411000637413889	0.573861396028675	0.716201926559548	0.47386667365669	0.939556555834572
Meis2	151.947874565738	0.862795622321022	0.501824093226599	1.71931884890873	0.0855563296611786	0.646669306301097
Kcnd1	6.30855418850176	-5.28962205323947	2.20282736179679	-2.40128761108399	0.0163374899917287	0.321058662179797
Kcnc3	35.0639408101477	-0.0244031350343596	0.894038592116685	-0.0272953933415602	0.978224131082075	0.999219341887317
Tnfrsf18	10.2015970974072	0.130987631500892	1.37433250298099	0.0953100004669709	0.924068599592828	0.996846189573137
Foxa3	7.15667445135793	0.0767477478068663	1.674459031059	0.0458343538917924	0.963442277127519	0.99909139711948
Jpt1	165.154672228068	-0.485364710690877	0.486270835457475	-0.998136584182052	0.318213132212952	0.880483843872205
Hmgcs2	3.46174069829271	-0.340457805301259	2.39994713469229	-0.14186054366773	0.887190160642651	NA
Ankdd1a	9.14581521432884	0.108077689480937	1.58537665417789	0.0681716166288452	0.945649021042298	0.998442586060996
St3gal2	103.926274761399	-1.06483445953049	0.559927416294454	-1.90173659753521	0.0572055987849919	0.570955912849791
Tbca	393.557914171269	-0.383973805949711	0.435507568729687	-0.881669650586572	0.37795547775398	0.915180077576944
Gm11351	9.85076951276221	2.95423463294931	1.93659613644169	1.52547791320984	0.127139938403838	0.727846794498123
Pacsin3	10.6961956951306	0.54538556774094	1.36128293545792	0.40064086130447	0.688684557141354	0.973164407756441
Ush1c	29.77145480937	0.0534950302729309	0.94132286433514	0.0568296301935836	0.9546809105914	0.998442586060996
Slc25a4	40.1274134400417	0.208706458856739	0.798863091905157	0.261254351304438	0.793896366735116	0.98256787931877
Ctnnb1	603.900677822538	0.132293803597972	0.353091625617709	0.374672730814651	0.707903875013439	0.974797688918887
Ctsl	219.787595009314	0.709735222622992	0.41902996974726	1.69375766380403	0.0903113419864889	0.658062968754985
Ctsd	406.65555903158	1.58407802132535	0.413145346869535	3.83419063854441	0.000125978411756259	0.00854303343557472
Sec61g	219.737412328259	0.160079322623458	0.449065001967564	0.35647249712642	0.721486745229412	0.974797688918887
Pik3c2a	222.582587159233	-0.126038267703565	0.423373146077388	-0.297700193957334	0.765931995379679	0.980131681474546
Lpar5	30.7700506954161	-1.16568139746824	0.867985759639106	-1.34297295148357	0.179280732431723	0.792979461326931
Rnf20	167.614676285563	-0.341144669246318	0.45428617986666	-0.750946615515465	0.452684784442454	0.933872221836566
Gm38509	6.56234880188271	-2.15495989653405	1.86033818604069	-1.15836997418217	0.246713086869104	0.850769954550111
Prxl2a	38.3242866657651	-0.64607410270268	0.793970374783375	-0.81372570466367	0.415802105193393	0.925339925483903
4921525O09Rik	5.08870690110975	0.110073084361623	2.07469744397739	0.0530550055291929	0.957688081313991	NA
Rorb	10.2280248184339	1.93584955786162	1.67363082522645	1.15667656730671	0.247404526819814	0.850769954550111
Trpc5	34.3488293499256	-4.64639793299954	1.17339827542267	-3.95977907102844	7.50191325598567e-05	0.00554717744035821
Fam149b	284.132229896818	-0.673544847201491	0.407689471511487	-1.65210262777785	0.0985136313734055	0.673511709671969
Pus1	13.9649039548393	0.12271163805379	1.22935894455373	0.0998175826494154	0.920489148830087	0.996778134015812
Aldh18a1	620.888814073271	-0.583901443499405	0.348647317137874	-1.67476247427569	0.0939808442667121	0.667059346553294
Gdi2	471.712540492756	-0.184136626860241	0.375944121995372	-0.489797861136682	0.624276944378681	0.970452662940743
Drd3	5.7302081359574	2.13787197257376	1.98402348435681	1.07754368304104	0.281237446337729	NA
Dpep1	8.19857232161386	2.16073293560223	1.55225981047105	1.39199180512606	0.163924879524565	0.7756503337735
Pkib	16.1936623401951	2.61085396610699	1.23408767711234	2.11561464758822	0.0343775950478754	0.461192516478679
Epha6	78.8009241597125	2.00027553924762	1.8274100991232	1.09459586559545	0.273693727689751	0.86186290275765
Inka2	38.4346228233774	1.52691778859849	0.843031127996649	1.81122349803026	0.0701062622310674	0.613519936597086
Rhot1	356.730126381911	-0.0956754658128474	0.394688149621288	-0.242407748762283	0.808464230759521	0.984351142915779
Ncmap	37.5579789953227	0.477299169967588	0.918796983931041	0.519482734831672	0.603424149645518	0.965883596252491
Cacfd1	55.1536220914662	-0.320591956743946	0.68129969303072	-0.470559373537675	0.637955425327927	0.971128021327792
Jarid2	3563.57952383624	-0.539822570819103	0.330087057414831	-1.63539453817691	0.101966366648708	0.682278019784404
St7l	442.934753729163	-0.389668044272578	0.43720814933243	-0.891264366566725	0.372787360393081	0.912081289468447
Arhgap15	23.3828823707034	1.10508137793271	1.02891664636302	1.07402419995722	0.282811835418478	0.868475199896067
Mag	1.68653118703407	0.061845790372722	3.24715358944889	0.0190461549381834	0.984804285760516	NA
Zfp467	11.3273952804976	0.147349931219332	1.33717592757699	0.11019487277664	0.912254828443298	0.995684731538702
Ranbp17	2027.03043575363	-0.499206719826998	0.398477494887812	-1.25278522935792	0.21028387852841	0.820423825100837
Pecam1	918.321708416668	0.105956099784836	0.373065624325853	0.284014642132477	0.776399159702084	0.982248948540751
Aldh1l1	132.798708660608	-0.44942614161889	0.493192530744496	-0.911259018745602	0.362158913798825	0.908033690382954
Stk32c	9.31093532194684	2.73940255775983	1.60558848731858	1.70616728968627	0.0879769370465994	0.652005748621683
Itch	389.629083226861	0.137004510450561	0.37624388279032	0.364137509517766	0.715755328210645	0.974797688918887
Slc30a6	141.062357035555	-0.777116277283683	0.520351515053928	-1.49344482489523	0.135320786872494	0.732758981624824
Prmt1	253.920716908519	0.839452733959263	0.424567091253399	1.97719689361945	0.0480193786136206	0.525043965994207
Rhbdl3	13.6872247521368	-0.318862294644741	1.24054611973731	-0.257033809200307	0.797152673660723	0.982680470199075
Lin54	367.013112963944	0.386578094373731	0.380490535276383	1.01599923922661	0.309629748829039	0.880483843872205
Rpain	85.0628656105983	-0.15217584081551	0.599845787569911	-0.253691605357443	0.799733819899143	0.983168670800117
Arih2	435.053150571921	0.0501604571484375	0.394451515633934	0.127165076467822	0.898809745874446	0.990916634551415
Osbpl3	163.027593490976	-0.166110804372334	0.493610936938366	-0.336521725800162	0.736477471110783	0.976853843463994
Cmtm7	323.937495467449	0.0896431520315091	0.436749533542492	0.205250710411549	0.837376251538681	0.987075294353371
Cbfa2t3	11.9530729681269	1.77401863479664	1.33894742116409	1.32493524895421	0.185192628448919	0.797125047581521
Senp6	972.277398726883	-0.0901173679037767	0.369889977663167	-0.24363289990474	0.807515145490087	0.984279914471888
Thap3	36.2606528621948	0.399151925387661	0.805955616297745	0.49525298579246	0.620421552978043	0.969843930983743
Mtpap	438.07011087748	-0.758884373068187	0.428448576045857	-1.77123793961907	0.0765211426774051	0.623328514406366
Peli3	10.836526176437	-2.42246763429275	1.48317839377054	-1.6332948514267	0.102406999111224	0.68238465801642
Gm5741	1.71862839400402	-1.55487492625736	3.21904597658661	-0.483023522362395	0.629079034529385	NA
Zfp169	93.2794932586016	-0.790072565786235	0.598296452479082	-1.3205369386907	0.18665581159689	0.798125113618683
Tmem241	86.8558406617718	-0.636855320681368	0.568396479423265	-1.1204420571492	0.262525431237908	0.857841966393571
Tcf20	634.355075794447	-0.67293741381195	0.370719468103766	-1.81522005643251	0.0694900986798555	0.611353709535725
Cacnb1	23.4119866224415	0.0877981710281137	1.06028854500781	0.0828059224458254	0.934005859872824	0.99798095305866
Podn	1.48469062830024	-1.97232295987093	3.47517689861776	-0.567546060937333	0.570343241784302	NA
Acr	1.05577997384755	-2.58017423633203	4.3622965251095	-0.591471538324018	0.554204519867954	NA
Tet3	76.147708125138	-0.386977170346664	0.60862133615028	-0.635825836791092	0.524889945417259	0.948281597900858
Arhgap33	9.55009801987498	2.02926678265803	1.56938556123555	1.2930326573544	0.195999764405238	0.808077354095494
Pianp	22.7930331240597	0.244226856522189	1.02549102982511	0.238156014454695	0.811760091032958	0.984644677612544
Rae1	325.106136680516	0.135452833396551	0.427497173551317	0.316850827974635	0.751356794533249	0.978621087164193
4931406C07Rik	29.0009617760957	-0.815023432938169	0.908964516598831	-0.896650439103859	0.369905474373958	0.910660868292504
Cnep1r1	160.440669743873	-0.899949739276018	0.491657140329463	-1.83044171528345	0.0671839147283543	0.60322201233307
Snx16	216.408976193338	-0.254502820894169	0.481605550799292	-0.528446610450784	0.597189393862173	0.963631461825683
Spata17	22.1491502459052	1.57579222566714	1.23222110412805	1.27882262394962	0.200959525091474	0.811572504718167
Tbc1d30	11.4550370303307	-0.570494130439194	1.32427869832727	-0.430796124078565	0.666616618057289	0.971930126902
Asnsd1	28.6895468138236	0.212339499454182	0.866057229049121	0.245179524322334	0.806317429841561	0.983948173290717
Kptn	20.2668914551523	0.842614252183196	1.06050288196863	0.794542161563048	0.426879874323357	0.930625375897921
Ankra2	69.932752301642	-0.301673608108633	0.625052294174876	-0.482637390375262	0.629353225617279	0.971128021327792
Capzb	130.293040492491	0.766756245274212	0.530579074561668	1.4451309560364	0.148421105307177	0.755750034365897
Nf2	1138.307638365	0.163753312717764	0.359212903142062	0.455867011695296	0.648485612574108	0.971128021327792
Pex3	105.824655164981	-0.234344259446606	0.537301706481352	-0.436150223644859	0.662727739907485	0.971924395438789
Trim24	1059.82198287512	-0.44739093093299	0.428660849520578	-1.04369440650659	0.296626798564186	0.876111726761618
Kmt5a	232.656844157802	0.0358487336351392	0.426468277094724	0.0840595550959978	0.93300908114513	0.997969877974114
Cep57	354.070824883894	0.0338563198535562	0.39483242920861	0.0857485792679614	0.931666283639999	0.997969877974114
Tsc2	153.035742353829	-0.173934856428657	0.474087896964693	-0.366883140325369	0.713706187935171	0.974797688918887
Mapk7	43.6914209612144	0.409592474092712	0.749595138675283	0.546418263619693	0.584778458633477	0.959859696651229
Egflam	15.258206791547	0.35209385513795	1.15390419466524	0.305132658990026	0.760265118251881	0.979909329020477
Txk	5.75110885831655	2.71862228635235	1.92137309656257	1.41493720882014	0.157086907160677	NA
Zfp862-ps	43.1548640444764	-1.61723334885492	0.767771704918202	-2.10639873610244	0.0351697309976432	0.466364173553348
D6Ertd474e	5.98444921228802	1.44895435358905	2.0640270632964	0.702003563497353	0.482676941136146	NA
Dnajb6	769.517953712702	-0.400821911175875	0.358161352834422	-1.1191098872166	0.263093262313399	0.857841966393571
Hspa14	464.400755767426	-0.18941825008498	0.382251048506089	-0.495533631170569	0.620223488375576	0.969843930983743
Fkbp11	25.4730868404606	-1.67392592880624	1.04223402031724	-1.60609411722785	0.108253232248704	0.693498924949111
Nubp2	77.5168568137963	0.820601878460702	0.579475933998799	1.41611036854967	0.156743192816374	0.765612880579063
Ndrg3	144.326592373138	-0.468077922260346	0.49582866922444	-0.944031580490292	0.34515351046111	0.897183999522866
Fgfr1	243.223447126811	-0.246063524888299	0.471659691331312	-0.52169716728126	0.601881197297734	0.965015449005604
Lct	39.1535920463953	-0.539215668623582	0.79259757916795	-0.680314554063662	0.496305311038647	0.94587772760024
Fmo5	5.0701926339807	-2.24654894605697	2.09907872703219	-1.07025473467271	0.284504663200156	NA
Fbxw7	887.558876249021	-0.371674008892582	0.396767803291817	-0.936754458927758	0.348884876028991	0.899621305746005
Septin7	620.917159375263	-0.738919469994961	0.413591357533981	-1.78659311065089	0.0740032760125169	0.614432688979807
Brd2	676.64838492358	0.840639910644445	0.396766430887457	2.11872740535071	0.0341135108910471	0.459339126072042
Frk	62.6344109740065	0.212975324170705	0.643730944846122	0.330845248120882	0.740761380635433	0.977327111870619
Tmpo	778.630331239385	-0.328946740339578	0.369961907257625	-0.889136783778428	0.373929572206997	0.912081289468447
Triml2	291.522526682821	-0.809871648788907	0.47803845378553	-1.69415586209776	0.0902356695477338	0.658062968754985
Abr	619.335685432118	0.417820541444002	0.388580836700417	1.07524741825117	0.282263970801992	0.868164038683688
Gins4	150.471098200468	0.322917523749554	0.476596480372687	0.677549115547475	0.49805761851128	0.946299228279464
Med27	584.411722318499	0.0875356567994975	0.375145741015143	0.233337733123736	0.815499160345985	0.984947108305548
2510003B16Rik	70.2882019391499	-1.61513454282297	0.701710748321991	-2.30170985222224	0.0213515402226825	0.365753768142705
4930586N03Rik	2.19172885763593	-2.56729269848737	2.9384215392523	-0.873697889902016	0.382282800387543	NA
Lin7a	14.9744116399516	2.88629410866418	1.59877273443426	1.80531857123865	0.0710248451789649	0.613519936597086
Gxylt1	179.62268318796	-0.169764926234498	0.457592285582001	-0.370996040762745	0.710640480633996	0.974797688918887
Zdbf2	967.692689581118	0.0223057096971659	0.343668378674942	0.0649047485345275	0.948249839784756	0.998442586060996
Magoh	42.4882914294083	0.743447162738608	0.772419881517371	0.962490972239286	0.335803035879181	0.890152071291312
Tmem175	43.8801205688895	-0.586530036697199	0.733243784041537	-0.799911365718407	0.423762152192756	0.92920444603536
Alkbh4	31.5972729697277	0.444747469170846	0.833669482073335	0.533481767936088	0.593700128530067	0.962976998837303
Stra8	5.28696427191804	0.138024466490911	1.98673781148997	0.0694729146909417	0.944613191495067	NA
Golt1a	38.7848434211927	-1.49114682081346	0.795877654279494	-1.87358799784797	0.0609872335743747	0.580662232772788
Myl4	0.813332793860036	-0.98334288879893	4.76313194521885	-0.206448803037252	0.836440352485456	NA
E030030I06Rik	74.8602362917152	0.841833226692311	0.588431321073028	1.43063973066083	0.152533494522393	0.762074619366707
Srrm1	613.290154801826	0.209067240117615	0.350263434427618	0.596885713917759	0.550583685957739	0.953305897845599
Lrrc56	16.0752705304161	-0.382821972381151	1.13578616143776	-0.337054619415813	0.736075726211173	0.976853843463994
Klhdc3	75.0169891056259	0.26599666422897	0.623368680275463	0.426708419344116	0.669591717447094	0.971930126902
Slc38a4	483.805287642886	-1.32515610779083	0.424578656153121	-3.12110862989995	0.00180171558556364	0.0753381903637603
Dars2	101.35610003748	-0.452350713148671	0.534511747778948	-0.84628769157707	0.397392272518324	0.919642133439189
Tmem218	30.137659189277	-0.830847253972761	0.879246721933957	-0.944953484893594	0.344682623953024	0.897038413660206
Parp11	32.4297147086345	-0.116337741595958	0.86278914866011	-0.134839133960629	0.892739063941412	0.990019996072654
Zfp773	2.85218891333149	0.0514049542709842	2.64764449940397	0.0194153536407763	0.984509762283174	NA
G3bp1	1279.28611312672	-0.110193657601053	0.322139741144377	-0.342067877777508	0.732299810690162	0.976631886256093
Stx3	571.099085134272	0.275117868529413	0.371836216622825	0.739889919890405	0.459366791301238	0.935034988857171
Extl3	214.339693489915	0.288147860368043	0.442970307340328	0.650490237366325	0.515375605834581	0.948281597900858
Dhx16	8.16289192671838	2.11155148968694	1.72595825610023	1.22340820365954	0.221175556380492	0.832685805429069
Tbc1d7	86.6225100517757	0.190871447788457	0.575543136441611	0.33163708452602	0.74016331346052	0.976853843463994
Map3k4	379.218165186213	-0.150935121855943	0.374691962934695	-0.402824551329513	0.687077298508926	0.973164407756441
Svop	142.902236409058	0.496311029725596	0.490311458004935	1.01223624621189	0.311425109479768	0.880483843872205
Slc27a1	45.0656421530249	0.403421768250616	0.754523290589027	0.534671060896849	0.592877336019042	0.96296581953552
Aqr	469.744449858395	-0.0931179094531415	0.382187443261376	-0.243644607103062	0.807506077663398	0.984279914471888
Colgalt1	99.3809915312426	-0.113032382271619	0.575681016564968	-0.196345509091253	0.844339743449913	0.988016939868292
Acap1	18.375388712101	0.715613192649024	1.14335854483758	0.625886950231067	0.531389094598808	0.950122221521018
Zfp687	59.3545065186936	0.599072187122623	0.697145272427863	0.859321881415487	0.390162955205193	0.918591969369593
Zmym5	134.338638481321	-0.0893380253175283	0.486832594745853	-0.18350871794886	0.854398878992834	0.988305589566348
Zbbx	61.8795996563807	0.827591142766417	0.65183939510565	1.26962431080478	0.204218485452758	0.814331745011493
Tfdp1	1017.01017379645	-0.760288929829095	0.330112501546928	-2.30312068239262	0.0212720539325256	0.365365671743956
Cct2	426.804866452205	0.141353153019592	0.403662196403	0.350176841624452	0.726205985531558	0.975629638537983
Ccng2	33.6895734814779	0.134822875912606	0.818534715927541	0.164712471308963	0.86917030037638	0.988650745635046
Ccnf	768.629151553724	0.0328381527463488	0.379838104444071	0.0864530239650666	0.931106297641031	0.997916492088547
Kcnc1	2.97550375776956	1.94477530875582	2.4436374366826	0.795852641460584	0.426117690434548	NA
4933433G15Rik	10.944015564426	-0.95823781518141	1.38442342289718	-0.69215660421008	0.488838987686024	0.944121572158192
Mitf	532.771575862975	-1.23393103388602	0.424453401906601	-2.90710600584971	0.00364789555210588	0.125972709725493
Pkd1	120.97745231428	-0.720726333828923	0.543916436756117	-1.32506812650724	0.185148556567836	0.797125047581521
Nfatc1	9.70386687563792	1.89483215428022	1.56008505677032	1.21456977365253	0.224530223048339	0.833896583216987
Tnk2	359.088763212873	-0.408542056150402	0.391751569958413	-1.04286003549079	0.297013121305111	0.876111726761618
Pdlim5	909.940449229439	-0.414314740993926	0.431778754023653	-0.959553329414697	0.337280067381795	0.891222247685696
Ints13	520.758359853228	-0.963437231889216	0.44760336600534	-2.15243518047566	0.0313630953668519	0.445576992978474
Aak1	458.625606114691	-0.39021437080359	0.368003095888618	-1.06035621755121	0.288982572572164	0.87196443835323
Cryz	22.4780275058167	0.148042962423724	1.00456830218466	0.147369732950732	0.882840194260516	0.989120530386876
Hus1	244.051991782086	-0.612793472864713	0.43733831744416	-1.40118861856406	0.161157676848539	0.77092489869594
Wbp1	27.6236110383481	-0.644609507018319	0.926109192027795	-0.696040502099856	0.486403465506449	0.943688378703477
Cdk2	155.399144431342	-0.443506074767166	0.52830460560274	-0.839489321243324	0.401194779188537	0.919642133439189
Mylpf	32.5309324647172	0.578819706176232	0.85081378049019	0.680313036117904	0.496306271975255	0.94587772760024
A330093E20Rik	59.8813695394777	2.15114591160728	0.912476664935884	2.35748046418089	0.0183994234037701	0.33917134296978
Nup88	355.719418941282	-0.333074916406152	0.415823250023529	-0.801001185930092	0.423130959291506	0.928864995525896
Ggps1	106.675909876883	-0.266801127476857	0.521402208663697	-0.511699266024672	0.608861499892064	0.96774443702279
Mkrn2os	1.4319914048373	0.058556570965265	3.49178182498936	0.0167698252354136	0.986620242485171	NA
Tmem250-ps	49.2919034164363	1.22461891627425	0.728635446261296	1.68070181399752	0.0928208480887166	0.664452432538059
Ate1	733.663061881728	-0.621997836531804	0.399598195020516	-1.55655817339183	0.119575420884549	0.716224718526395
Papss1	94.2173511920321	0.16085597563038	0.555279277685577	0.289684816441977	0.772057373225127	0.982118673286377
Pi4kb	189.743371554111	0.0712763973485754	0.442072662687482	0.161232311709271	0.871910432968821	0.988650745635046
Gid8	97.8521088955257	-0.215564458524176	0.564701694610883	-0.381731559478875	0.702660488540488	0.974797688918887
Tll2	15.7510177971188	2.98718230770492	1.34187455753772	2.2261263475971	0.0260057195762019	0.409637273606276
Cacna1c	109.724727034448	-0.00764181948493194	0.669212413176159	-0.0114191239350492	0.990889055320478	0.999732499563889
Zdhhc23	32.5440680393321	-1.14880172690665	1.00639917865841	-1.14149708313362	0.253663125130955	0.853532938550584
Vdr	5.15514001319623	-0.464968445228895	1.90561695193828	-0.243998902694457	0.807231669762991	NA
Vcp	663.848178787851	0.218912312322147	0.344897269545165	0.634717440966809	0.52561271656089	0.948281597900858
Hsd3b7	2.64378084182517	1.1500000881578	2.57958977797406	0.445807351997253	0.655736410651548	NA
Brk1	254.655626632437	-0.502729075575061	0.440491296379541	-1.14129173426821	0.253748540697734	0.853532938550584
C9orf72	51.1687678606365	-0.1029656932168	0.690440484800037	-0.149130439891021	0.881450706896874	0.989120530386876
Zfp202	901.407781792874	-0.056062822498108	0.446695726646047	-0.12550561636004	0.900123278985067	0.991233780004759
Ube2w	378.49766884072	-0.588834075541236	0.419449763973735	-1.40382502534465	0.160370959970219	0.77092489869594
Kif20a	88.8134920002429	-0.0114821646804449	0.564782584527659	-0.0203302385643631	0.983779933882255	0.999732499563889
Gm45871	135.477287462296	0.310724597260248	0.509811653292702	0.609489004916586	0.542200358459144	0.952653818165294
Dph3	42.1143225150268	0.974924337702578	0.741013913290763	1.31566266195063	0.188287291579979	0.800007192252531
Ankrd31	163.650122356032	-0.95861380452202	0.525799764074101	-1.82315373649905	0.0682801097400216	0.606687085049154
Stard8	24.1100610621067	-7.29178585862719	1.7552636800189	-4.15423958327941	3.26371076289017e-05	0.00275583525578752
Tjp2	1331.77227529003	0.223009350109515	0.321511426581831	0.693628069398508	0.487915486009127	0.944121572158192
Fchsd2	291.688255735249	-0.570382972612508	0.416795003737335	-1.36849762472672	0.171156364989657	0.784538013173477
Mphosph6	114.130421740608	-0.000652397389225513	0.545083155932442	-0.00119687681067578	0.99904503069958	0.999732499563889
Hcrtr2	15.9430002666292	-0.232201828224425	1.18585899262453	-0.195808970264263	0.844759688732912	0.988016939868292
Gabra4	12.3698929296012	2.1638879433785	1.50314565372555	1.43957303007549	0.149988234509554	0.759986842145194
Fubp1	1091.46884807645	-0.181838676382062	0.355873600845031	-0.510964218616615	0.609376112064258	0.967770905202705
Bdnf	19.4853586137424	1.15804505327576	1.12589123220643	1.02855855001758	0.303687164206074	0.879562544418367
Hnrnpab	195.739930213929	0.48362500096061	0.459484430833058	1.05253838543296	0.292552608951184	0.873386283189016
Rad1	126.758723319338	-0.258947450078034	0.506195624344898	-0.511556081531038	0.608961729253339	0.96774443702279
Ovol3	11.6458339624672	2.28479845893661	1.36442985809011	1.67454445927679	0.0940236443649027	0.667059346553294
Obsl1	4.13175595218479	-0.0129606215893448	2.09646637228328	-0.00618212710716142	0.995067407647836	NA
Bmf	38.0894564320466	-0.22304905639995	0.804996627431407	-0.277080734004635	0.781718114921566	0.982248948540751
Mcts1	1.41960009676189	-3.02096272741936	3.82941208732949	-0.788884209514803	0.430179685551701	NA
Ccpg1	91.5165276360908	-1.01179873613109	0.564559596233143	-1.79219119271379	0.0731023449742272	0.613519936597086
Dnajb2	36.8787097850936	0.221739135248789	0.813557299449329	0.272555031340604	0.785195283285511	0.982248948540751
Nthl1	5.45386960457221	-0.770286634982768	1.88146578323741	-0.409407729784672	0.682240467982958	NA
Kcnip4	169.131333991219	0.234188810082311	0.525906549999823	0.4453049882767	0.656099363484418	0.971128021327792
Pkm	2695.51290320594	-0.0335030543389719	0.326694521377928	-0.102551625897071	0.918318837269298	0.996679404774904
Tssk4	3.77808652996847	-0.377998065531065	2.30607421036816	-0.163914094278309	0.869798771542338	NA
Apbb1	17.690147322723	1.47856879536158	1.15230961951453	1.28313499281947	0.19944478606389	0.8110979202122
Mphosph9	424.392635567006	-0.0547063870334923	0.368364969201038	-0.148511372164805	0.881939211785917	0.989120530386876
Immt	675.479639690631	-0.232154617202122	0.397387902388538	-0.584201521502629	0.559084738002274	0.957336712191845
Prlr	90.450319499433	2.43132212005882	0.71536113870029	3.39873385417076	0.000676985594852937	0.0344762158188142
Enpp1	8.0540599581813	1.36612292884014	1.72106209903143	0.793767365866086	0.427330874225051	0.930625375897921
Pmepa1	185.210639267127	0.607881755892491	0.53969356573937	1.12634612395222	0.260019041694544	0.857157978989627
Mtrr	654.852935008921	-0.22775865758619	0.384373857039346	-0.592544610969407	0.553485956943386	0.955297930169462
Csf3r	15.8093804121334	-2.05436924439449	1.34205553699345	-1.53076321192848	0.125827924727894	0.725798095565743
Sumo3	150.811628518615	0.700013678974416	0.480780194199217	1.45599524984666	0.145393932749742	0.751714218993456
Hipk1	226.788388097787	0.0641705359027736	0.432996364917881	0.148201096133783	0.882184066781671	0.989120530386876
Brd8	686.472664039318	0.286386227996856	0.344298493656066	0.831796343212988	0.405523908333501	0.919642133439189
Tmem63c	14.6819438453212	-1.07704971653286	1.19909210082444	-0.898221008871902	0.369067735094175	0.910660868292504
Ppt2	15.390329756135	0.749574448862169	1.1659767839581	0.642872533291454	0.520306813178111	0.948281597900858
Pbx3	263.275345045086	-0.758300311737171	0.432627258848992	-1.75277978034633	0.0796398151536412	0.629974673578716
Plpp2	16.2297877466939	0.841788990630019	1.11031802200436	0.758151244911266	0.448360444721986	0.933872221836566
Kmt2b	79.3879039372772	0.125443542784164	0.608425906621402	0.206177188411904	0.836652506047431	0.986907800211234
Kctd9	159.362350572759	-0.561607106920524	0.512782491283649	-1.09521505992658	0.273422429422872	0.86186290275765
Dusp28	5.80709065460806	0.8795263164665	1.78292837245107	0.493304346970134	0.621797557349962	NA
Lax1	16.6119711879547	0.547377045145872	1.12514394363785	0.486495126460066	0.626616159878412	0.971055752231954
Ikzf5	39.2846743280004	0.440061961912362	0.757020419865298	0.581307915037041	0.561032947067017	0.95757206873452
Actn1	887.476251628505	0.305524775858772	0.336246975015291	0.908632042994226	0.363544386585274	0.909243059741653
Rps19bp1	52.0884055897587	0.813720603210822	0.713986732724689	1.1396858875872	0.25441718868176	0.853704661023924
Slc16a13	15.3498675313877	-0.484100407890269	1.21905630441188	-0.397110786547153	0.691285766039297	0.973557426446631
Zranb1	407.098239280159	-0.429179632961003	0.411315106928565	-1.04343270094269	0.296747934853803	0.876111726761618
Tom1l2	320.405891960233	-0.0581513267465045	0.394807839488446	-0.147290202803094	0.882902965170713	0.989120530386876
Pex10	56.3107726794098	0.357317936791038	0.667848505199591	0.535028429365505	0.59263019875844	0.96280338149832
Rad52	107.311732248511	-0.351891178818747	0.547161905438078	-0.643120756985102	0.520145746789252	0.948281597900858
Traf3	175.982239871149	-0.573184311064098	0.455030035760137	-1.25966258492493	0.2077911080173	0.817064446589621
Hsp90b1	280.060072648437	0.0334958791373125	0.417473790576555	0.0802346875262585	0.936050602425796	0.998442586060996
Nrg1	67.16626742067	0.995147015868677	0.622837255336282	1.59776411469057	0.110095483794906	0.696774512527914
Ralbp1	326.872696677137	-0.0821716971403893	0.393846434095514	-0.208638926309185	0.834730120442368	0.986907800211234
Arhgef2	474.249415189938	1.76534698511797	0.426981275831101	4.1344833720912	3.55754008447552e-05	0.00298468491189844
Fip1l1	735.758641696915	-0.703932611253988	0.393255083141983	-1.79001528888016	0.0734514535873755	0.613519936597086
Tada2b	39.5635441690067	-0.194632647297339	0.783056658381204	-0.248554999455211	0.803705021391661	0.983802279714039
Wbp2	188.67432758113	0.982573774209699	0.448457112706436	2.1910094552406	0.0284511082292918	0.427422350319997
Matn3	3.41426640705413	-0.160040390567217	2.41973226540074	-0.0661397101057839	0.947266595955921	NA
Gpr158	40.8280484700032	1.71624096827745	1.01102251207323	1.69752992419336	0.0895965186040114	0.657113371224922
Apaf1	517.945793255639	-0.274282660978272	0.378842058440348	-0.724002667780511	0.469064097251697	0.939051803426888
Grb7	24.8321828484673	-0.825850743248127	0.968696370297261	-0.852538286062433	0.393915398713561	0.919642133439189
Mon1b	52.847388785472	0.364248239765866	0.697955785067861	0.521878674206348	0.601754807452902	0.964931011999948
Enox2	68.9644373899944	-6.31707184581618	1.09071070385702	-5.79170244087408	6.96765076262719e-09	2.27981532953162e-06
Kcnma1	93.6549845385974	0.41047135786853	0.664500914626908	0.617713759053279	0.536764040608529	0.950182240381761
Haghl	3.87497556261062	-1.60430116051749	2.31241305017817	-0.693777939193812	0.487821479539698	NA
Orc6	133.688315472701	-0.467108110361983	0.62595978205712	-0.746227032073697	0.455530281214932	0.934468136007901
Camsap1	491.451105747665	-0.239439741582951	0.366403732274087	-0.653486087865064	0.513442955455287	0.948281597900858
Dst	4108.02865810006	0.42102328944411	0.31463242603554	1.33814335270247	0.180849710881386	0.794970254852936
Usp29	45.4305079686666	1.20389341993939	0.776710827079972	1.54998923404403	0.121144100048913	0.717887359155776
Slc30a4	14.9888868789293	0.811740556597773	1.15279013940935	0.704152931958354	0.481337539333005	0.942511327766364
Slc2a12	4.98883209227437	1.64259758192243	2.12565734418737	0.772748056696028	0.439671499781262	NA
Cdk10	36.5329566417749	0.0763301539979036	0.802985481875081	0.0950579502628893	0.924268797605549	0.996846189573137
Hnrnpr	521.772668054189	-0.406580129165311	0.386767617961902	-1.05122587901183	0.29315486008956	0.873391943740533
Wdr37	447.569326637905	-0.45409539315143	0.395354544850006	-1.14857764775085	0.250730178288639	0.85266198289544
Tfpt	43.6954491607433	0.0710680060683724	0.780842400240619	0.0910145325695334	0.927481043663458	0.99759240282775
Polg	144.989153036179	-0.000965523695075485	0.489364684214562	-0.00197301465802577	0.998425763087485	0.999732499563889
Cyba	88.0383850089135	0.644252553427686	0.590355958401943	1.09129508097392	0.275143061538463	0.862909834460118
Slc26a2	87.8998218072243	-1.25963797081387	0.57146418275455	-2.20422908176363	0.0275082375181046	0.424061027840934
Dsg2	99.0277713057905	0.0694796323817823	0.589883413344925	0.117785363700598	0.906237726888623	0.993861382882154
Htr7	6.889744812432	0.889372610390203	2.11359003321177	0.420787662893513	0.673910141216001	0.97288647931803
Vldlr	73.5200518123272	-0.00520742362410131	0.619560175809483	-0.00840503284010723	0.993293833022985	0.999732499563889
Smarca2	210.039257197351	1.37634651454264	0.424793736384727	3.24003486081564	0.00119515086963119	0.0543129672976842
Ptprk	2011.60371176028	0.148498613587485	0.362845774610079	0.40926096975241	0.682348155121849	0.973023774463158
Cpne9	27.8045527839536	-0.519602719042098	0.907767581017606	-0.572396205711184	0.567053585804217	0.958424909499479
Gnas	57.0672210071037	-0.349466146050596	0.687764148549473	-0.508119166705093	0.61136977445247	0.967770905202705
Rpusd4	95.4237560264427	0.141243971346695	0.598261234397882	0.236090796504389	0.813362215420368	0.984947108305548
Ppp6r2	80.2945422868473	-0.147722728965507	0.578166970368024	-0.255501847280338	0.798335517024964	0.982680470199075
Irak2	42.7420813997439	0.118839299521657	0.798837297065083	0.148765336769165	0.881738803469204	0.989120530386876
Msrb2	47.9784333729792	-0.607724996333759	0.723416895606954	-0.84007575717992	0.400865911759382	0.919642133439189
Knl1	281.335408691602	-1.04622173398283	0.482966095323212	-2.16624260815384	0.0302926527787328	0.440522488408949
6030458C11Rik	293.403130455845	-0.974417242715617	0.483238201100677	-2.01643255954553	0.0437547636959709	0.508389171019399
Smim10l1	14.0193968648455	1.50270273932301	1.1936168263482	1.25894902463837	0.208048744608899	0.817209474622231
Rerg	192.543422095675	-1.63864476904562	0.522380478235425	-3.13687979799873	0.0017075611749448	0.0723570754554314
Rit1	52.7045153413384	0.235880094578698	0.728029923124313	0.323997801582698	0.745939698620911	0.977779764700364
Pcgf2	142.755915176421	-0.167637170327616	0.536302902770172	-0.312579270896573	0.754600328926239	0.978908623747311
Pum2	70.8434196753247	-0.422230326489693	0.681350778958113	-0.619695962093631	0.535457974606813	0.950182240381761
Gm8439	1.05577997384755	-2.58017423633203	4.3622965251095	-0.591471538324018	0.554204519867954	NA
Gm7616	0.99128685404149	1.0773271451739	4.48722449930669	0.24008764111097	0.810262315017475	NA
Scoc	56.2228316892566	-0.852225234508883	0.728539016181192	-1.16977295049484	0.242092351849185	0.846539231159957
Ptger4	6.20763504709984	-0.21715633605216	1.87376145519954	-0.115893266696019	0.907737132135908	0.994347471157914
Ptpn21	211.868195221912	0.516075727603054	0.427166943869978	1.20813591737131	0.226994986121422	0.836404948861816
Snrpa	49.3137007142784	1.35501778300819	0.791058252166861	1.7129178278547	0.0867276579678015	0.64748218116348
Hspbp1	219.161175773509	0.504215819432591	0.442128269241053	1.14042881785893	0.254107692590175	0.853704661023924
Lrrn4cl	1.48827381622577	0.00545786801363526	3.42541694932918	0.00159334413718719	0.998728695850812	NA
Ptprc	12.9904934420897	3.31234033927475	1.64934367794612	2.0082778280628	0.0446137766239603	0.512647154042487
Opn1sw	21.3755203187772	0.124602696126853	0.992273037134326	0.125572993988333	0.900069941379541	0.991233780004759
Bckdha	125.74908844974	0.50895585747651	0.510815626548561	0.996359216563877	0.319075641263055	0.880483843872205
Bcat1	2981.76305954841	-0.370739155798167	0.343033864863578	-1.08076546887173	0.279801452426176	0.866595895391616
Mmp23	6.84062541631751	0.01299076434295	1.79999867199025	0.00721709662629151	0.99424164001689	0.999732499563889
Fhod3	974.83300959832	-0.960110245366771	0.356502044622229	-2.69314092261143	0.00707823441323059	0.197141836465975
Abi1	709.821140685124	-0.212179132841034	0.395871644692015	-0.535979617853426	0.591972637069306	0.962552232626382
Slc25a32	63.5290937699571	-0.555026085875323	0.739691817088062	-0.750347743551211	0.453045294866876	0.933872221836566
Mcoln3	6.4797929788272	0.487431927134839	1.72526639442399	0.282525602254936	0.777540518083937	0.982248948540751
Zfp809	443.018500410973	-0.140182079754314	0.455670215139179	-0.307639330149102	0.758356789494737	0.979669025953331
4933406I18Rik	12.925548758404	0.722862719260954	1.34325602782167	0.538142174156632	0.59047889817583	0.962160513285709
Tmem108	138.761517004959	-0.241650516423538	0.538689563629917	-0.448589563895011	0.653727763539333	0.971128021327792
Zfp87	17.1044750261534	-0.492276630112272	1.1539306225594	-0.426608515701239	0.669664494163414	0.971930126902
Dlg1	735.321728570846	-0.0339488209707445	0.392229711437988	-0.0865534149523801	0.931026496350301	0.997916492088547
Tmem38a	27.4417806431894	-0.0284853077783374	0.936131558754284	-0.030428744242148	0.975725120875089	0.999173309169925
Ubxn4	172.77430861765	0.383766883802511	0.461048991007992	0.832377667638923	0.405195803476247	0.919642133439189
Dsg1c	4.4088396523858	1.26194133286386	2.23442232476707	0.564772970121219	0.572228194332775	NA
Rnf181	32.0176729274284	-0.291309204338567	0.838247561492616	-0.347521684190588	0.728199430805678	0.975736980311179
Ccdc59	154.064223902515	0.965280686260184	0.49376676445239	1.95493248179781	0.0505910400702342	0.540077922054833
Speer5-ps1	3.32723127847464	0.734286027568691	2.29848470743052	0.319465265613862	0.749373726529178	NA
Aldh9a1	186.322991396401	0.313498390468542	0.438473361135284	0.714977050502773	0.474623224241976	0.940052778280717
Atxn7l2	37.5546989584875	0.169357677268879	0.775366941891519	0.218422617884286	0.827099844424164	0.986289656537552
Atp9a	228.360704481045	-0.365929113122594	0.507338732032388	-0.721271785532103	0.470742312611764	0.939051803426888
Mep1b	13.3601274474537	-1.22419409820551	1.31693723132801	-0.929576648821006	0.352590322409294	0.900460939568871
Smurf2	287.514703439276	-0.481353915100466	0.412706826354672	-1.16633378554005	0.243479518363719	0.847786246350611
Dzip3	280.587311241236	-1.20282285933344	0.529325821427535	-2.2723676243293	0.0230643154734923	0.382357666092655
Bin3	15.1283244343364	0.447312672433143	1.15759115402532	0.386416802579814	0.699188008030636	0.974797688918887
Aggf1	230.708451207399	0.0239199885081	0.422861450873239	0.0565669640935666	0.954890151223605	0.998442586060996
0610030E20Rik	52.72182794372	-0.640181368540739	0.788325227301657	-0.812077739452794	0.416747025511478	0.925743246122018
Slc11a1	24.1326135193105	-0.201482271367573	0.974550441200501	-0.206743810119645	0.836209940950818	0.986907800211234
D230017M19Rik	37.8225257084736	0.572523288887511	0.772677520687145	0.74096019821874	0.458717573662439	0.935034988857171
Adcy10	24.9743121172469	0.199551673744754	0.928417795313028	0.214937364139463	0.829816153245956	0.986698160444669
Elovl4	10.3314794546178	0.00498511510872008	1.37630987258832	0.00362208773475188	0.997109998437808	0.999732499563889
Vash2	26.4513848058165	-0.983523181694762	0.923346965633418	-1.06517183496679	0.2867981765959	0.869805550628257
Cahm	1.2013381211929	0.539625604042718	3.76360960811373	0.143379802963456	0.885990233060382	NA
Gm11532	3.9664919059449	0.927796007259292	2.11439359309051	0.438800046638042	0.660806426523017	NA
Apobec3	13.4319361515406	-1.49937043684074	1.28169755022035	-1.16983170997165	0.242068699975229	0.846539231159957
Smox	47.3732174128046	-0.0747871508935489	0.75409191156811	-0.0991751134659851	0.920999234004677	0.996778134015812
Uimc1	276.558027184019	0.136464704850416	0.425220543923773	0.320926885590174	0.748265798979879	0.978139104927884
Ica1l	34.8485165646818	0.0768406505533941	0.831895654988298	0.0923681354658295	0.926405555385131	0.997214364571077
Irf8	2.3222086265788	-0.696119818478282	2.88869394967944	-0.240980813684167	0.809569986851129	NA
Dnase1l1	6.22763865839884	-5.25504499384451	2.55836908537809	-2.05406054344496	0.0399698322956352	0.492989737642726
Tspan4	38.4805951237782	-0.0872745882132551	0.786530194716553	-0.110961522900856	0.911646858533576	0.995684731538702
Zfp410	190.619399138188	-0.254268503832132	0.441225788582689	-0.576277521422528	0.564427614082345	0.95757206873452
Ldhb	53.2828691996839	-0.310515124887297	0.725878968790921	-0.427778098330241	0.66881268392532	0.971930126902
Nkiras1	55.7761584887668	-0.513717423640412	0.695986933623504	-0.738113603607261	0.460445417832858	0.936198481994165
Mus81	27.4734298446781	1.30425250656256	0.941681613838034	1.38502492498158	0.166044846045836	0.776871438562928
Ldah	152.577723918183	-0.00605483632153969	0.481406220629001	-0.012577395268446	0.989964955076307	0.999732499563889
Bspry	5.31771698910906	-0.404352378785805	1.89628362077241	-0.21323412508362	0.831144352318962	NA
Tatdn1	201.117031915362	-0.480763394388642	0.445507091384523	-1.07913746758677	0.280526450802067	0.867154035922876
Drd2	12.1749181316214	1.60068496399803	1.3145289199561	1.21768714228934	0.223342884974819	0.832795350014368
Chaf1a	400.989909813564	0.261023552210279	0.412215950189105	0.633220408115052	0.526589720439649	0.948281597900858
Vsig2	2.32579181450432	0.39596726210842	2.84122024980043	0.139365211879028	0.889161560946047	NA
Slc16a8	10.3199842641408	0.298719753972331	1.38797571087853	0.215219727284172	0.829596011146718	0.986698160444669
Sgk2	5.73155071650553	1.03591074158653	1.85086000999269	0.559691568240553	0.575689834569535	NA
Prkg1	246.167202681142	1.21572049574888	0.452112661920236	2.6889768815264	0.00716713826299805	0.199158185957789
Glrx3	42.754170979132	-0.833203645199256	0.785353733537818	-1.06092784641882	0.28872269313065	0.871764233904308
Bloc1s2	61.4123252774745	0.713062070563126	0.707901840520079	1.00728947114936	0.313795687969171	0.880483843872205
Ebf1	665.064428368633	0.291202861892282	0.389123475849111	0.748355933182505	0.454245495148523	0.93433365401601
Zfp229	412.239945379573	-0.247930958309475	0.449183038939858	-0.551959750961727	0.580975929491905	0.959859696651229
Cox7a2l	330.042306860611	0.516890013943256	0.447367755034156	1.15540292774072	0.247925463553562	0.851442788504073
Shcbp1	174.504399031615	-1.05204311978329	0.539135883992098	-1.95135057973384	0.0510153560757091	0.54151579912318
Srpx	1.15326641822201	-2.70836819010824	4.6563088167508	-0.581655619654143	0.560798670708208	NA
Pigp	71.4838814807146	-0.434658217563432	0.664107723762411	-0.654499566878903	0.512790006097708	0.948281597900858
Pcdh9	45.1791172825997	2.61693143622917	2.10396630792741	1.24380862296558	0.213570006020014	0.82430086664404
Pik3r3	35.3625204462028	-0.158024158762928	0.798941242909234	-0.197791965511137	0.843207832583278	0.987570978680654
Cblif	4.39898574832313	1.5666951017268	2.0471508965246	0.765305139150483	0.444089864547571	NA
Rp9	152.316918569528	-0.0563945241219499	0.489184709617385	-0.115282679554843	0.908221066537202	0.994711072706185
Nemf	532.390360819351	-0.22929926597993	0.359524202667171	-0.637785340399469	0.523613423594221	0.948281597900858
Gm2762	1.43169269897115	-1.25140728786475	3.47220843752772	-0.360406729716889	0.718542994730031	NA
Kmt5b	152.22166720266	0.221699321621964	0.476609182174851	0.4651595687064	0.641817190071992	0.971128021327792
Suv39h1	66.979030263411	-6.398910556965	1.04169824225209	-6.14276793165258	8.10957237779704e-10	3.93104012150399e-07
Stag2	9.14372327980408	-5.85852703376316	2.07851076540511	-2.81861760413894	0.00482309390397542	0.152107597627061
Mgat4e	22.7037556477499	-0.924953630814411	1.06155486683358	-0.871319664873634	0.383579636101128	0.917162112617984
Nol4l	421.335158635923	-0.612178567533841	0.458822005983133	-1.33423976956403	0.182125289745677	0.795521682315091
Tor1aip2	623.33134667826	-0.121043622635358	0.445373429399952	-0.271780071834189	0.785791129029239	0.982248948540751
Ktn1	727.650426975559	-0.357415372654308	0.343825339699171	-1.039525978414	0.298560182536024	0.876830936426223
Unc5d	71.2648924641195	1.23033157221761	0.759287456088519	1.62037652848327	0.105151418680604	0.691082390281266
Miga1	648.545720778145	-0.462167016450422	0.355741832611784	-1.2991640962135	0.193887620167824	0.804600784453304
Setd3	405.530388787102	-0.544291682798742	0.398313620765275	-1.36649025898989	0.171785136238188	0.784538013173477
Capn12	23.5287396817995	1.18305410796418	1.0541822176768	1.12224821110281	0.261756919218146	0.857841966393571
Mrpl52	42.4311186281138	0.915715457811848	0.740731157238051	1.23623186207835	0.216372390394714	0.825621529296213
Gpr180	118.464014312937	-0.275980186037676	0.504822397814187	-0.546687681118416	0.584593318913022	0.959859696651229
Dr1	91.5069872827995	0.137187773451728	0.559412974076102	0.24523523730979	0.806274293811802	0.983948173290717
Zfand2b	35.3501318719419	0.665834638230417	0.788488881126828	0.844443915656584	0.398421390941117	0.919642133439189
Lman2	299.83207774875	0.317659787759805	0.433796511578488	0.732278336227076	0.463998699275431	0.937436952243211
Cmc2	76.4255238896024	-1.51585445078905	0.6202703439534	-2.44386091575407	0.0145310272322767	0.302356255033445
Carhsp1	122.10044818477	1.08116384163959	0.538035543388272	2.00946546176294	0.044487793960985	0.512549513522334
Pdgfrl	31.56069790858	0.491734477825696	0.832720301822523	0.590515779127118	0.55484491018798	0.956110701592043
Zfp385a	45.2721022286283	-0.760018528834048	0.761687946500363	-0.997808265610628	0.318372341332964	0.880483843872205
Nde1	198.557151019672	-0.741807345948001	0.438065482502165	-1.69337091274781	0.0903848878996607	0.658062968754985
Cd46	13.497029874778	0.688086751234628	1.2062888952665	0.570416219476688	0.568395431296982	0.958424909499479
Eif3k	263.733547551281	0.290468927955358	0.40386008329972	0.719231585310673	0.471998241274836	0.939271512856244
Fez2	130.628485313924	0.163534265683929	0.492706910818562	0.331909827309383	0.73995734954272	0.976853843463994
Tdrd3	433.391817519786	-0.470973909308985	0.476725303245205	-0.987935622680255	0.323184177893791	0.882618154830162
Septin4	8.96741660042853	1.50912273795396	1.49951103687565	1.00640989018549	0.314218438027057	0.880483843872205
Sh3bp5l	121.925005855074	-0.139298920931621	0.520237591412469	-0.267760198861097	0.788883909031297	0.982248948540751
Apba2	49.2659297952825	1.10409714027742	0.852927136837207	1.29448002366485	0.195499665035517	0.807160762140329
Cpsf4	156.485096676098	0.0957172411561772	0.491243261707719	0.19484692944883	0.845512781926884	0.988016939868292
Nlrp5	9.70774876942959	3.10291815767346	1.5444989923148	2.00901274336411	0.0445357823018959	0.512647154042487
Abhd12	337.259696649135	-0.181726659996466	0.395498797693188	-0.459487262809436	0.645884296689013	0.971128021327792
Tbx6	17.6964142203985	0.61214119137137	1.16098862517244	0.527258560591365	0.598014047031528	0.963694338311512
Slc24a3	21.0900857899983	1.85036067807636	1.25276092730301	1.47702617295056	0.139668621571637	0.740417524422917
Cdc123	415.263522714288	-0.226430127813313	0.396372455043634	-0.571255961235718	0.567826149181028	0.958424909499479
Scml4	20.6453515883273	2.73418743481198	1.24836134847419	2.19022115523989	0.0285082017002934	0.427422350319997
Ppfia2	37.9621237588174	1.72993794075259	1.05115649989401	1.64574727067475	0.0998158023995896	0.676229600404654
Cpsf7	454.990098416965	-0.215671916606092	0.372637895174111	-0.578770756810231	0.562743865463186	0.95757206873452
Rps21	127.612807624099	-0.457714980726533	0.608612473296711	-0.752063095662824	0.452013115790988	0.933872221836566
Cdk11b	469.502542731748	0.91619647126067	0.425995277594173	2.15071978364392	0.0314983238726766	0.445832133791045
Hnrnpc	3046.12954553933	-0.371739127658043	0.351142040086257	-1.05865742412024	0.289755824451469	0.872569786198654
Stard13	12.9689933987674	1.41378185890973	1.37225428665899	1.03026230098493	0.302886890906898	0.879366377149397
Lysmd4	24.8477123328649	0.157802316183369	0.923809770786432	0.170816894531255	0.864367744402301	0.988650745635046
Zkscan8	121.304094941077	-0.879356077438336	0.644583497667005	-1.36422368959346	0.172497174527406	0.785267137465979
Prom1	133.823152343483	0.610704601369281	0.533336036485277	1.14506532390698	0.252182098452587	0.853532938550584
Fyb2	23.0380177080599	0.416823773527481	1.01310383163162	0.411432432208038	0.680755476670247	0.972942719460086
Nsfl1c	235.699067989132	-0.105984060495767	0.431320385383668	-0.245720035702676	0.805898961378197	0.983948173290717
Atp6v0e	165.922926289639	0.311458492793804	0.465002296049558	0.669799903010823	0.502985355424089	0.946795963151227
6330403K07Rik	3.76435264134493	-0.777213210579343	2.29030939155115	-0.339348567248796	0.734347159504057	NA
Abcc2	16.8066472800683	0.642279249632864	1.26469269198895	0.50785400572116	0.611555732405165	0.967770905202705
Adat1	187.93888428281	-0.598486121009525	0.456665868482032	-1.31055584031035	0.190007866867105	0.801399226699958
Slc25a13	3801.99699835383	-0.519635074277472	0.364413645200551	-1.42594845478823	0.153883221293143	0.76285472588431
Sema4a	11.4193566354353	-0.571681657717004	1.3346180080395	-0.428348526899303	0.668397393751326	0.971930126902
Chek2	482.32302590575	-0.518227002822446	0.373112663024085	-1.38892901308202	0.164854337086421	0.776552093674185
Keap1	72.6486480214655	0.156091761569036	0.611393886438646	0.255304747121806	0.798487733736953	0.982680470199075
Klf13	1012.39960318057	0.161717866694521	0.329232152676754	0.491197063773106	0.623287075475819	0.970452662940743
Reck	171.228404264166	-0.0753804682068116	0.467240410509371	-0.161331225877133	0.871832530688468	0.988650745635046
Pld5	39.4206923821178	2.59420933774182	1.00179294037489	2.58956639959053	0.0096096888163323	0.233342499495653
Myo18a	285.582329208819	0.33098532267775	0.433464829356653	0.76358057277449	0.445117230088567	0.933872221836566
Prrg1	36.5053242756157	-6.85607259272338	1.39310983441281	-4.92141568694989	8.59204163799676e-07	0.000130719122511863
Arhgap24	34.1647763415578	1.5156962068161	1.05726287346898	1.4336039265646	0.151685322353324	0.760572085949441
Cd72	1.64234137785486	0.831636430606787	3.31149708263922	0.251136090370336	0.80170889373153	NA
Catsperg1	13.4582146641375	-0.126742894455075	1.28767728412006	-0.0984275299549801	0.921592815069905	0.996829562083542
Fh1	192.631965718619	-0.820575866872018	0.466794593886657	-1.75789496626275	0.0787653824877099	0.628202402583504
Fkbp7	11.2522998961139	-1.06573601217213	1.37423156652105	-0.775514140509889	0.4380359130861	0.933354328567079
Cd300a	4.44526376475085	-3.08928146382398	2.23220913470884	-1.38395700285804	0.16637162082183	NA
Hivep2	241.10757623853	0.196491349949617	0.433862673676158	0.452888348943981	0.65062914101294	0.971128021327792
Cgrrf1	35.7402268578695	0.483855248173787	0.800748342103716	0.604253824494483	0.545674900825778	0.953107980337541
2210408F21Rik	26.0639848938384	1.03485415952447	0.970293077202389	1.06653771302608	0.286180640065064	0.869502513758345
Akt1	80.6094022550588	0.710461091189579	0.619944167690513	1.14600818624727	0.251791764866807	0.853492254205236
Efna3	10.2368314872376	0.816739835008179	1.69121536660748	0.482930708373666	0.629144936778435	0.971128021327792
Plpp1	674.802721834121	-0.729027622347009	0.359869778526795	-2.0258095173522	0.0427843082579294	0.504561491040597
Dgcr2	527.229821923193	-0.297287556465358	0.385534994208824	-0.771103948878719	0.440645320169897	0.933872221836566
Ptn	9.37706972816718	1.51067245331634	1.49464216022287	1.01072517122833	0.312147986147576	0.880483843872205
Twf1	305.642425473495	0.298791101449657	0.458402131725554	0.651810017385661	0.514523738579295	0.948281597900858
Ptgs1	27.7202028164703	-0.649948725647056	0.930003520023961	-0.698866952278105	0.484635182194058	0.942828798298881
Ptgis	23.4149725675126	-0.657737779935617	0.967756227284292	-0.679652335362754	0.496724623243013	0.946077371712099
Cst7	18.299400401818	1.16778110160337	1.10547676112821	1.05635970168344	0.290803909651705	0.873386283189016
Plxna2	30.4849086869264	-0.397287859803239	0.853279822333012	-0.465600907703392	0.641501193129225	0.971128021327792
Gm14023	2.23950185474066	-1.5237302397782	2.97903894866955	-0.511483826171088	0.609012310901503	NA
Etaa1os	14.692691499867	-0.524667172467649	1.31801685847519	-0.398073187830569	0.690576237713829	0.973466132061478
Trip10	133.310920258183	-0.268518520211137	0.531714182461349	-0.505005375196392	0.613555060639766	0.968352430404414
Gusb	29.2669999404686	-0.00152560223878133	0.881169488119476	-0.00173133802219725	0.998618592812693	0.999732499563889
BC055324	301.169204496169	-1.06872251884523	0.517717101785937	-2.06429827247066	0.0389894447190695	0.486052388728695
Sowahb	2.02646481139604	-0.692984986757199	3.00346013273847	-0.230728878070825	0.817525437306548	NA
Nlrp3	2.44552347101688	1.18240339695786	2.68398646407611	0.440540000027487	0.659546048106957	NA
Sgms1	29.8777522765869	0.642092268354499	0.90623091779501	0.708530525439147	0.478615862785483	0.94199585116427
Ctnna2	71.4951064638529	1.97999857337338	1.82699717836041	1.08374473525475	0.278477994770803	0.866346564193076
Map3k13	18.2792429390439	0.282736102316868	1.05497988954579	0.268001414167807	0.788698230193021	0.982248948540751
Dip2b	290.001762241648	0.292522031111283	0.422908296702667	0.691691398329189	0.489131149934404	0.944121572158192
Fbxo44	18.3190992905518	-1.21162112701751	1.11264661203678	-1.08895413324411	0.276174112590653	0.862909834460118
Ap5z1	88.6485225813442	0.531817328129688	0.604929573582418	0.879139244226801	0.379325781596626	0.915934698575607
Fbxw8	351.31928006376	0.166972162254794	0.392727469067511	0.425160385779103	0.670719760100579	0.971930126902
Pax2	9.52008902015354	0.280516749079125	1.88510953736395	0.148806604347982	0.881706239149873	0.989120530386876
Dna2	212.814527165616	-0.322081735812629	0.443699345840576	-0.725900857938959	0.467899550530353	0.938811791712596
Kdm5b	1389.85413131541	-0.533989204371301	0.347671856554088	-1.53589999968326	0.124562908235192	0.723282760861663
Supt3	328.336324214167	-0.203611238439623	0.454266984548987	-0.448219318957938	0.653994921514293	0.971128021327792
Esrrb	3763.77821808892	0.505562331366006	0.315753034126165	1.60113214039298	0.109347654875684	0.695066589127221
Chchd7	103.635906982608	-0.498331185812515	0.567383585489735	-0.878296797011466	0.379782673564399	0.916069965280291
Rxrb	28.271386181032	0.414522805339026	0.868573780394372	0.477245358650837	0.633187415274902	0.971128021327792
Cadps2	130.821670123693	-0.119631234720688	0.596068439375006	-0.200700501516444	0.84093276754167	0.987191503132925
Gabpb1	307.628738923892	-0.205424362262058	0.399566420966556	-0.514118182817099	0.607169365609202	0.96760477397783
Dll3	6.2697417116758	0.602401698177229	1.74099361232006	0.346010286260881	0.729334984357825	0.975951555074747
Fam57a	15.1820675324813	-0.177954115505658	1.15637988851648	-0.153888974784884	0.87769727739728	0.989026776752714
Mettl7a1	41.9483069165728	-0.0680150917104787	0.745852716324408	-0.0911910491466194	0.927340787066567	0.99759240282775
Ckmt1	1.65055208627244	-1.04901104476253	3.30566608282362	-0.317337268338516	0.750987701537621	NA
Gm4788	8.80558670256234	1.04035416622267	1.69021798527377	0.615514788794631	0.53821480578857	0.950505618598441
Spag7	91.1609402744813	1.03045683122976	0.548831664520759	1.87754624567728	0.0604432652511129	0.580662232772788
Gal3st1	6.61191594341517	1.61523349113646	1.77870866726465	0.908093338084651	0.363828909899947	0.909312171869973
Gpr68	18.214004650422	1.00129418109708	1.0557718976527	0.948400107374766	0.34292580479321	0.894600943419081
Golph3l	107.708839758814	-0.631526184661069	0.565329166385262	-1.11709464540645	0.263953859733782	0.857841966393571
Sptan1	458.011329863632	0.276048983382197	0.385814554616349	0.715496551592506	0.474302270916431	0.939843773164913
Slx1b	76.7160546235882	0.146133818252305	0.597784088121719	0.244459197151714	0.806875199389067	0.984192228294885
Rprd2	604.15253152787	0.156352512196979	0.355741181393414	0.439511983359805	0.660290600955394	0.971924395438789
Edem3	242.034333639493	-0.638218835555545	0.437059692519553	-1.46025553598034	0.144219857291505	0.749920338590075
Pcsk1n	1.8191006145717	-3.37151038851214	3.47936370782179	-0.969001999110587	0.332544191745042	NA
Gpr162	21.1411384572391	0.591764260739868	1.0982115898534	0.538843576417601	0.589994792652848	0.962104640697791
Syk	207.709255522319	-0.0272830423356491	0.435683535047504	-0.0626212379879684	0.950068117137788	0.998442586060996
Frmd4b	246.60009081483	-0.211729902145655	0.412216334559971	-0.513637826535115	0.607505227965157	0.96760477397783
Pomt1	90.709465220612	-0.65298985848549	0.583733231009753	-1.11864431181335	0.263291911370292	0.857841966393571
Mpp4	23.0834057012808	1.38973398026178	0.972171983014237	1.42951453502382	0.152856400309093	0.762074619366707
Chst10	10.2089116882263	-1.1111155886648	1.45525865677829	-0.763517594270585	0.445154773522694	0.933872221836566
Abcc10	38.2029118136075	-0.711414426377266	0.795163721857352	-0.894676664467962	0.370959956514671	0.911373641342451
Chd6	1148.66360346111	0.0495791804657791	0.344334703714129	0.143985430254339	0.885511974718567	0.989370503393209
Tyms	425.583221497244	0.0342051289014419	0.380300688634172	0.0899423270157297	0.928333045342827	0.99759240282775
Fam131b	10.1693489416546	-1.03835313801505	1.41956949597538	-0.731456361212948	0.464500450146822	0.937436952243211
Ahrr	22.8306549625818	0.658353251064316	0.958901437332836	0.686570303717045	0.49235354733309	0.944958463209611
Zbtb17	249.57381282827	0.0610394137625818	0.412252912302286	0.14806302621781	0.882293028573506	0.989120530386876
Gm21992	1469.84553385276	-0.666857615424008	0.395383753428244	-1.68660854079588	0.0916786486074788	0.661825787630823
Sergef	302.185777088611	0.0181601903784999	0.416378271579577	0.0436146447066204	0.965211578018445	0.999173309169925
Armc3	16.5706232163468	2.7350678314353	1.48278761827799	1.84454455764315	0.0651038184300316	0.595589596685652
A730082K24Rik	3.83660954873434	1.4003616531402	2.18616578705982	0.640556018866047	0.521811182210745	NA
Acbd6	410.074939524053	-0.38501640810107	0.388246924358381	-0.991679222539497	0.321354029695428	0.881736172044813
Ccdc88c	1163.02422881068	0.506161168755331	0.36897240436326	1.37181307536757	0.170121635777344	0.782619321284317
Nudcd2	153.481216165501	-0.458034183712174	0.488310461387572	-0.937997892592009	0.348245493119097	0.899621305746005
Zmynd19	184.396974336821	-0.431048371851937	0.489291127169044	-0.880965028623981	0.378336748579945	0.915180077576944
Odr4	94.100745600751	-0.329060990512555	0.55459291899116	-0.593337886663136	0.55295504839111	0.954986738650422
Elovl1	15.5945553187526	-0.17534258263269	1.16498827281075	-0.150510169694364	0.880362127878072	0.989120530386876
Nfatc4	35.4804536042488	-1.26924341585217	0.891841706160351	-1.42317118282868	0.154686537208031	0.762975771094882
Camta2	23.2067139934427	-0.243182828880296	0.960893576097752	-0.253079877865222	0.800206487963257	0.983171107746352
Ephx2	17.1292610028813	0.581701811575249	1.11869589698041	0.519982073006061	0.603076069998499	0.965866324539935
Hdac9	61.8388474473377	0.339471728696108	0.731060662853749	0.46435507468143	0.642393371437365	0.971128021327792
Styxl1	7.85550197227603	0.356233927406107	1.55241829925272	0.229470322256306	0.818503384657771	0.985880020099475
Pex5	211.066192662918	-0.169326757175908	0.439361425085738	-0.385392862249719	0.699946370052359	0.974797688918887
Coq3	135.420530962764	-0.761756780022204	0.562650300144263	-1.35387252051033	0.175777051853318	0.789043337045168
Chrd	6.40156597039761	1.29583518350035	1.82655284423341	0.709443029579689	0.478049593277274	0.94199585116427
Dync1i2	229.443040726879	-0.918023490543196	0.470948896455027	-1.94930595963476	0.0512588973022988	0.541903431254028
Dennd2d	6.21554704965128	-1.16939298237362	1.87579697986469	-0.623411272609029	0.533014292153736	0.950122221521018
Gm15290	3.67866009331357	-1.08025632962235	2.33818729812752	-0.462005901104434	0.644077088659721	NA
Sh2d3c	1.86060335342384	-1.24847105898512	3.11549011947661	-0.4007302257774	0.688618754669529	NA
Pard6a	5.14752671651095	1.28159691564185	1.88125804566974	0.681244616384132	0.495716721065039	NA
Srgap2	1023.38253051191	-0.273106421760442	0.338204646282309	-0.807518243059478	0.419367968397587	0.927373858015247
Nrip1	499.967379292693	0.348877655893262	0.371862419071953	0.938190142375632	0.348146703360917	0.899621305746005
Tes	17.4657558358242	-1.02420401193284	1.23357333526409	-0.830274117195938	0.406383818449921	0.919642133439189
Dnph1	39.2377957081412	0.0701844257124092	0.791000777865644	0.0887286431017018	0.929297568404335	0.99759240282775
Fbh1	144.214918567029	-0.639542635382762	0.523642434791301	-1.22133462242733	0.221959349616098	0.832795350014368
Rpl15	432.043773540928	0.20335681643079	0.415148819614097	0.489840767510362	0.624246580079402	0.970452662940743
Sh3tc1	289.462975202085	0.428875223848065	0.457799163282821	0.936819588687436	0.348851367323649	0.899621305746005
Ghitm	569.338079809397	0.544464729244137	0.388767188197257	1.40049043688296	0.161366505137986	0.77092489869594
Atp2b1	699.349660885229	0.144016651602277	0.373791438976683	0.385286115692073	0.700025447110043	0.974797688918887
Lrriq1	24.939826714694	-0.10075702338474	1.03373673548281	-0.0974687460803842	0.922354153041707	0.996829562083542
Sgtb	112.565557637014	-0.109750717802839	0.517674023289121	-0.21200738855993	0.83210127010897	0.986907800211234
Zfp532	1010.64392961743	0.00452670168036165	0.359569925173925	0.0125892110642236	0.989955528181637	0.999732499563889
Tnks2	735.604775353656	-0.234802995831179	0.340407526891307	-0.689770282036542	0.490338659996691	0.944313181582797
Mbtps1	702.103157771521	-0.0598086973824493	0.353604908493498	-0.169139895815527	0.865686604660913	0.988650745635046
Cyp4f16	51.0709804344659	-0.898766936323859	0.696351514038793	-1.29067994856659	0.196814680426761	0.808400685348358
Toporsl	7.36150078628497	0.388706494859707	1.61554026513923	0.240604646784342	0.809861548362357	0.984351142915779
Prpf38b	628.749316756495	0.166374997852665	0.377038146666978	0.441268342005768	0.659018742081314	0.971924395438789
B4gat1	3.79316490837095	-0.347406681378548	2.31706848233944	-0.149933713235695	0.880816913036337	NA
Rcor3	9.83852214330868	-0.543090389138473	1.42343584942692	-0.38153485410468	0.702806413679034	0.974797688918887
Man2a2	41.3975796812435	0.0452905175655084	0.798918175210851	0.0566898075057002	0.954792293391564	0.998442586060996
Gm1715	19.8497827918506	1.90807043467007	1.32345860367237	1.44173034908346	0.149378458470719	0.758071060281025
St6gal1	82.7054285197028	0.479098347159492	0.612354376020142	0.782387398410186	0.433986937376954	0.932358377483993
Fam227a	4.70010225281377	-1.91937284783108	2.14605854209721	-0.894371150730769	0.371123342740204	NA
Arap2	185.512796243286	0.358571635742367	0.446219162325764	0.803577403250536	0.421641077680769	0.927522549842926
Diaph1	694.13315896518	-0.154232455202156	0.355865338363075	-0.433401173352822	0.664723348258422	0.971930126902
Gfra2	6.96692603694881	0.508699959047855	1.65527862371713	0.307319838339666	0.758599937038256	0.979669025953331
Crim1	106.283133837327	0.0446564576600572	0.552339198130683	0.0808496985388524	0.935561483685068	0.998442586060996
Pde4b	50.0553826428663	2.26532436928165	0.896356343446234	2.52725870223903	0.0114956788799525	0.260303538375119
Fbrsl1	1107.37205127174	0.152469006797102	0.338874808493361	0.449927238542693	0.652762906369098	0.971128021327792
Phka2	31.6186093399069	-7.69003623504694	1.68557314969108	-4.56226787692739	5.06040259999209e-06	0.000580969730076285
Eif2ak4	115.498811746763	-0.182511903430247	0.509597025186551	-0.35814946793191	0.720231460968143	0.974797688918887
Cpq	102.424449850944	1.28769749493458	0.602245739894942	2.13815957446077	0.0325037941290502	0.451123708972437
Cdadc1	51.0578513344346	0.557047589694337	0.680388958426054	0.818719326343798	0.412946567562993	0.92339734773013
Axin1	245.754948980251	-0.316332724497915	0.443708150661135	-0.712929712980418	0.475889251716744	0.940673515588669
Arrdc1	36.5293749051956	0.208820950086098	0.796030809450439	0.262327723508922	0.793068789950867	0.98256787931877
Septin2	508.604253037785	-0.199065319685945	0.380605879065195	-0.523022188135582	0.600958812714445	0.964614576154401
Mettl14	151.510590663121	-0.307549121722882	0.47311761675695	-0.65004791795964	0.515661269740777	0.948281597900858
Pcnp	338.158405953011	-0.575937772072063	0.427648119052604	-1.34675623816135	0.178058753201887	0.791810668261571
Kcnc4	2.5204659973871	-0.603021880882022	2.79890755911218	-0.215449016498888	0.829417257541134	NA
Paip2	210.925094030646	-0.577979733619646	0.469836869218732	-1.23017109019294	0.218633043304878	0.829371779815895
Trim30a	6.8209233358846	3.59489662343271	2.09697220064852	1.71432726782021	0.0864686379347736	0.64748218116348
Plcb4	833.092266427384	-0.535017048754122	0.410656717985437	-1.30283281710028	0.192631844287661	0.803649561884813
Pak1	569.204259615085	-0.407698242728126	0.371745142934168	-1.0967143767103	0.272766269765088	0.86186290275765
Zfp948	200.49492956742	-0.61430679719235	0.55357716870527	-1.10970399778068	0.267126599628465	0.858760483379899
Kcnj9	8.61225364888144	-0.155911865289742	1.51022456599344	-0.103237537516271	0.917774448432568	0.996478167984833
Kcnj4	5.36265196710409	-2.34842929880779	2.0348117257708	-1.15412608894722	0.248448478867587	NA
Kcnj3	8.19902069379434	1.19166324692091	1.79774162728759	0.662866804012809	0.507415863927918	0.947966615925221
Ppfibp2	292.517903483128	0.532581917399244	0.397469137479493	1.33993275748792	0.180267207134348	0.794657193322448
Uspl1	679.011307354135	0.466188935921141	0.344938765690631	1.35151215894144	0.17653142765189	0.789637580342864
Ptpre	22.2408086186306	0.629880751382655	0.975557094559068	0.645662621793908	0.51849787249041	0.948281597900858
Amer1	16.0784001675386	-6.69730924425997	1.85166741285174	-3.61690722522652	0.00029814410424391	0.017736863801565
Nr2f6	13.6086952193795	-0.597924180570608	1.38955846229724	-0.430297966436124	0.66697890618852	0.971930126902
Epor	2.89802191815579	0.120708246770076	2.51970483861421	0.0479057090021955	0.961791389490897	NA
Epn2	652.912020960779	-0.422288001677294	0.346644195452393	-1.21821743221802	0.223141356908583	0.832795350014368
Ehbp1	644.064789102601	-0.374368147890437	0.379131476593077	-0.987436208817468	0.323428840966187	0.882618154830162
Ppp3cc	3.01939486108262	0.31279597042688	2.45071089484574	0.127634790005113	0.898437997846486	NA
Apoe	306.494019536138	1.0939215827729	0.475233415112935	2.30186167046553	0.0213429743686094	0.365753768142705
Tnfrsf8	18.0111155739609	-0.955399717805945	1.11816496271477	-0.854435391613731	0.392863793212314	0.919642133439189
Kif2a	259.907051714267	-0.693512735972742	0.453346443380436	-1.52976326625941	0.126075337197022	0.726237978480725
Tctex1d2	11.3884510602308	-1.94386813358044	1.46818034299696	-1.32399820148284	0.185503642025537	0.797125047581521
Srsf5	289.17782800148	0.504128892072687	0.431507230054396	1.16829767141824	0.242686714321986	0.847634699776193
Col6a1	5.16469330216194	-1.8513083752329	2.05648246546173	-0.900230566671638	0.367997562643663	NA
Sytl3	60.5301639969064	0.281383587068576	0.680058201799679	0.413763978324111	0.679046967027471	0.972942719460086
Zfr2	28.0308860034857	2.13619655330452	0.925747569173911	2.30753676751293	0.0210249149770061	0.364420563270747
Gm6936	5.41938594237216	2.20810873131993	2.012696969676	1.0970895095427	0.272602265588398	NA
Gm12866	19.3478630510319	-0.341871633312391	1.19371576971451	-0.286392826488463	0.774577268348518	0.982248948540751
Gm10778	184.496857564727	-0.277465651931971	0.470496002005305	-0.589730094941046	0.555371615389954	0.956110701592043
Ercc6	160.603873532322	0.296320162780302	0.464159146312009	0.638402076388504	0.523211979658993	0.948281597900858
Eif5	372.336522421145	0.679864692656593	0.396343479117599	1.71534219301454	0.0862825070993077	0.64748218116348
Rin1	17.2357065161882	1.58918099222601	1.0848924428092	1.46482815209867	0.142967809038362	0.745271950035693
Plekhg4	4.4065990450084	-0.630320783898295	2.07802953714834	-0.303326190812128	0.761641288431064	NA
Palb2	231.403373161414	-0.745954965651062	0.462212734282029	-1.61387800535132	0.106553890312245	0.69205051925925
Rars2	144.492004345339	-0.699638670111528	0.495447098558388	-1.41213597202866	0.157909928753725	0.766589446412744
Tmcc3	29.1723591521271	1.07358257919461	1.0462591528916	1.02611535223132	0.304837214649161	0.879562544418367
Ano2	34.9334743146352	2.42230002220699	1.19168593214091	2.03266645755835	0.042086232287086	0.500809398885853
Dpysl3	20.4369416075902	2.55670330794745	1.1711001756333	2.18316362779542	0.0290237622407442	0.430195923224078
Eif2ak1	116.327815518835	-0.317546767895113	0.527174002512038	-0.602356653366765	0.546936757065328	0.953107980337541
Mmp28	4.60545382754901	0.545592913849557	1.97312492455262	0.276512098681872	0.782154768356981	NA
Rab3d	13.0464752383812	1.86785269947173	1.32390627863922	1.41086474896969	0.158284498054604	0.766985379688507
Tnrc6a	783.66826573338	-0.51681312880685	0.381127497612065	-1.35601113025147	0.175095626729935	0.787221953361971
Capn5	158.320480587761	0.0213166918170166	0.555918931982977	0.0383449646893288	0.969412640491055	0.999173309169925
Nptn	438.670262993831	-0.427473069196536	0.474102118210759	-0.901647667826923	0.367244060691256	0.910660868292504
Slc25a44	168.775725261371	0.848666179428796	0.452037952501689	1.87742240387576	0.0604602232547096	0.580662232772788
Slc25a45	4.97838077647939	0.859337313154836	1.96879778895886	0.436478199017721	0.66248981333168	NA
Slc10a1	123.111138582257	0.772230674121152	0.519183597107671	1.48739420587088	0.136910726315558	0.73636253048455
Lpxn	13.2917566190168	1.79237140874593	1.23579330286601	1.4503812284701	0.146952238796429	0.752852257134561
Poc1b	229.808231210921	-0.0765374199990507	0.424946667889506	-0.180110648658979	0.857065702898987	0.988305589566348
Acd	18.7941424802787	0.406673920511587	1.12446305184336	0.361660545310861	0.717605714224673	0.974797688918887
Tesc	11.4232366199961	-0.308612106739381	1.45420279296737	-0.212220818328676	0.831934765952042	0.986907800211234
Alkbh2	91.4944475908781	0.457570907603972	0.545388107118782	0.838982188337885	0.401479304844397	0.919642133439189
Dhx32	251.280187576058	0.0411581421300918	0.442978832010347	0.092912209694775	0.925973305775198	0.997213743601233
Wsb1	152.443368229711	0.0417871612053163	0.484233464127394	0.0862954841021124	0.931231528250682	0.997916492088547
Mtmr14	194.710690131811	-0.512244267163343	0.446045929836217	-1.14841148164144	0.250798736056226	0.85266198289544
Ap5s1	12.8149220186767	0.470325330111101	1.24243334238233	0.378551761343804	0.705020749434386	0.974797688918887
Glis2	119.982740731577	-0.309331650749607	0.620792983078533	-0.49828470872145	0.618283384103941	0.969843930983743
Gm13483	14.0058126425362	0.831453493971091	1.25149835820432	0.664366428066339	0.506455814459176	0.947966615925221
Cyp4f37	8.08361594267688	-0.863703142619135	1.56432666184511	-0.552124542581412	0.580863028060972	0.959859696651229
Tmem9	101.608856624	0.074253910000633	0.566940621999912	0.130972992795433	0.895796671967234	0.990167062321628
Bmp1	9.42021566266441	2.38334826763795	1.5721605240867	1.51597004957396	0.129526925842595	0.7293895266349
Nsmce4a	222.09591395762	0.244549904399945	0.428382292320515	0.570868378044377	0.568088867691189	0.958424909499479
Satb1	120.353875649445	-0.450421575585137	0.536285225955232	-0.839891822085617	0.400969043294197	0.919642133439189
Dbn1	16.064824315551	1.62741082971705	1.14563929331663	1.42052637266456	0.155454496358204	0.764882875314349
Psma2	168.186615715914	0.304590907487081	0.45554580132672	0.668628503654294	0.503732485376056	0.947295923649084
Syt14	351.704248978612	-0.832277565261652	0.457433769815551	-1.81944932836342	0.0688429068069874	0.608794570466116
Cd79a	1.73161711381174	3.139261796509	3.59350339776938	0.873593663069208	0.382339578436249	NA
Utrn	1855.45574589171	0.107839368629706	0.359861493427858	0.299669096580696	0.764429573210591	0.980131681474546
Usp24	1257.2080784985	0.27602275211995	0.329883931349558	0.83672687842278	0.402746107171652	0.919642133439189
Foxred2	44.9993459693995	-0.716726361552425	0.770421585500456	-0.930304102379022	0.352213654375521	0.900460939568871
Homez	18.5351257596734	-0.171843294755453	1.07195417992663	-0.160308432928742	0.87263811627134	0.988808549575193
Hdac7	30.7045207110888	0.334855763516456	0.929540319302087	0.360238019333977	0.718669145284929	0.974797688918887
Xylb	33.5549163045763	0.625113170577654	0.829508154805348	0.753594967037235	0.451092467379132	0.933872221836566
Pmm1	376.574100463621	0.373530456624505	0.414449130955993	0.901269730649206	0.367444923621896	0.910660868292504
Sh3glb1	102.359775205719	-0.204642196861656	0.58686414886863	-0.348704546454525	0.727311130690602	0.975736980311179
B230311B06Rik	2.86264022912647	1.04702527539625	2.68754295320304	0.389584573578029	0.696843761103208	NA
Foxp1	384.890458930265	-0.198757864302532	0.42989439508667	-0.462341139066168	0.643836702392691	0.971128021327792
Eps8	83.8057016226978	0.130046412830158	0.605728721768974	0.214694149635781	0.830005784141071	0.986698160444669
Cast	278.003875674626	-0.29746858317937	0.412828788046583	-0.720561626980831	0.471179270334166	0.939051803426888
Kcnq2	6.33124905528863	0.100909144401009	1.77844946765004	0.0567399559203365	0.954752345045955	0.998442586060996
Ube2h	541.446443892977	-0.425859145472257	0.362151843674756	-1.17591323338593	0.239629550177689	0.844673189530188
Stk40	270.674644850411	0.386167245759377	0.42125133739177	0.916714586950345	0.359292220280648	0.90612668934814
Ppp1r36	3.06388337612799	0.568493942806207	2.42436515313457	0.234491880099487	0.814603136230269	NA
R3hdm2	462.485675144542	-0.0767042299258632	0.380259380949823	-0.201715549355466	0.840139105846515	0.98713893682729
Pola2	337.217139220471	-0.459219760367356	0.399426150501922	-1.14969878609675	0.250267954496794	0.85266198289544
4930432K21Rik	10.0142360539973	-1.55348529003818	1.4882617464921	-1.04382531748855	0.296566215893625	0.876111726761618
Mmp19	4.47064570186479	1.0060261507314	2.13139641508917	0.472003304316956	0.636924430042609	NA
Grwd1	77.3892121612706	0.706248706749695	0.604899688401719	1.16754681857378	0.242989612637608	0.847634699776193
Igf2bp2	735.925110816137	-0.815569577812082	0.353697270281314	-2.30584074670244	0.0211195325046693	0.364420563270747
Gm18905	3.0628375922152	1.15669543753738	2.78921661666621	0.414702619590699	0.678359614450904	NA
Smtn	41.4340046181923	0.345432271714908	0.78469340066202	0.440213045532787	0.659782812116357	0.971924395438789
Mapkap1	701.027543360445	0.00780972441118413	0.344716536279083	0.0226554968771831	0.981925075061693	0.999591078090954
Rce1	16.6377976787875	0.652802996082461	1.09692846322114	0.595119023683183	0.551763913230327	0.9545916849119
Large2	24.5058406254533	0.339526234416995	0.966717951952877	0.35121540231162	0.725426755882769	0.975183379313238
Plekha7	1646.99218169805	0.474035858332368	0.342288338452952	1.38490215727149	0.166082387308914	0.776871438562928
Elf2	234.974261288246	-0.264975037777463	0.425554709883182	-0.622657984093751	0.5335092986408	0.950182240381761
Coasy	21.640806930936	-0.913699173666808	1.01530097207153	-0.899929379366771	0.36815783410553	0.910660868292504
Csrp1	144.640588174041	0.842680995487138	0.595614714298744	1.41480889450369	0.157124535543314	0.765612880579063
Pcx	114.245069916274	-0.380995179731962	0.51693532598169	-0.737026781848251	0.461106062831741	0.936472240555472
Rfx8	3.06030018820246	-0.996830406382656	2.72875019552163	-0.365306581752567	0.714882565888868	NA
Lrrc57	1.54127174555487	-0.506361624143186	3.39037901356774	-0.149352512541167	0.881275480870912	NA
Mindy3	378.060678925189	-0.777783392143547	0.488919159108612	-1.59082207692901	0.111649623056012	0.701944421293795
Tcea2	4.04934643486655	-1.68839786542121	2.29434007543681	-0.73589695071676	0.461793413119214	NA
Stam	381.391672423451	-0.283744905562613	0.401211139744959	-0.707220905538623	0.479429208961137	0.94199585116427
Fgf13	19.5274508518897	-4.8589801074171	1.41849011830721	-3.42545925749253	0.000613760979375522	0.0320036003907045
1600002D24Rik	4.67293272354828	-0.761454975375804	2.05283056504986	-0.370929285806551	0.710690201791313	NA
Pde1c	36.1186850818137	1.12634124357633	0.991660442582504	1.13581342484841	0.256034657326997	0.853970844825621
Eda2r	73.0802188461783	-6.95209444759757	1.19597436827679	-5.81291257739449	6.13951284298896e-09	2.0603575407446e-06
Nxt2	4.97464663977123	-3.85490602051296	2.17669364602921	-1.77099153458972	0.0765621094613035	NA
Phyhipl	29.1639932185807	0.41935597427663	0.900823840676661	0.465524950984454	0.641555573209587	0.971128021327792
Rab26	42.338846576348	0.0627673953371704	0.961298160544657	0.0652944090745033	0.947939593759291	0.998442586060996
Tmeff1	877.078319498115	0.310841346485126	0.350166162545586	0.887696698691325	0.374703922197258	0.912081289468447
A230028O05Rik	1.90539057433536	0.0401262962368108	3.11161921205555	0.0128956319852207	0.989711059508533	NA
Arntl2	7.17025739119883	-2.00272435101743	1.80096506182635	-1.11202843046076	0.266125926574166	0.858741648669301
Erg	90.2109914502511	-0.543596507288785	0.560757148402547	-0.969397374313198	0.332346961890152	0.888824694475747
Adra1b	6.10582215521485	1.50285220045264	2.02006327495032	0.743962933779684	0.456898899747951	0.934650328212127
Chfr	224.795501911601	-0.193349197690901	0.46817999178718	-0.412980479906523	0.679620915353753	0.972942719460086
Mlst8	49.1778350602899	0.568075790104964	0.735515832253015	0.772350186351323	0.439907048733562	0.933872221836566
Psma4	140.818426817103	-0.312962124365216	0.482398354180728	-0.648762836052227	0.516491682329559	0.948281597900858
Dnajc14	50.2124222493738	0.499675256592432	0.736260704128272	0.678666203140699	0.497349385016141	0.946077371712099
Becn1	114.881498570277	0.275733894466214	0.557385319931529	0.494691705371944	0.620817757467287	0.969843930983743
Mier2	111.520978713131	0.00642389740269243	0.547636323559081	0.0117302251993505	0.990640849052884	0.999732499563889
Zfp653	130.053864767703	0.296985915910399	0.494938134973015	0.600046541021923	0.54847521870613	0.953107980337541
Ndufa11b	2.77829026164324	-0.283267496293487	2.64431804100538	-0.107123081225808	0.914691336355426	NA
Itgav	141.159415680346	0.0481576908530773	0.485268947786052	0.0992391766932288	0.920948369865535	0.996778134015812
Sec23b	185.344530293479	-0.284110356662175	0.441936194483464	-0.642876415665035	0.520304293801318	0.948281597900858
Cd180	7.11516980327497	-0.548606391781472	1.76007082473835	-0.311695634102126	0.755271846264324	0.979100428279267
Gna13	685.117111897331	0.495731607586526	0.347694044290322	1.42576962627693	0.153934851089583	0.76285472588431
Actr6	88.0677731216125	-0.699529288973848	0.617839800511127	-1.13221791214347	0.257542831301033	0.854495707191622
Rnf146	289.259171626486	-0.0494807837646427	0.416881695460206	-0.118692627437191	0.905518877709891	0.993487570005095
Cdc42ep3	70.6677088786427	-0.20264792582251	0.619002038895339	-0.327378446416997	0.743381666358873	0.977720505401466
Sox13	178.295506211875	0.280835607767304	0.465885737128611	0.602799324783315	0.546642196010895	0.953107980337541
Stpg1	10.2644470215682	-0.428469028535577	1.40696091658475	-0.304535132060129	0.760720231432066	0.980047877643752
Ttc30a1	15.5996339452397	0.989314174894103	1.14846170515192	0.861425479366104	0.389003747970617	0.918390455726605
9430065F17Rik	23.2204442324825	-1.17913821312425	1.11534445762436	-1.05719646075596	0.290421934760395	0.872842728195722
5033417F24Rik	3.86213779158554	-0.0613820085638047	2.42728874266059	-0.0252883010928988	0.979825005323993	NA
Slc35a1	85.3956395802633	0.0208503728101882	0.565117720592404	0.0368956273187311	0.970568226269402	0.999173309169925
Lpin2	104.289655051332	-0.357230908428347	0.526537262303915	-0.678453233993827	0.497484366053607	0.946077371712099
Cdc40	263.079945710602	0.0708905831916252	0.410226408261322	0.172808433986694	0.862802007422845	0.988650745635046
Lrmda	98.7647595759784	1.86141761826857	0.755049869906788	2.46529095952082	0.0136902031924665	0.292904455807471
Nt5c1b	2.93071653685805	0.708847584807859	2.45154031754111	0.289143759837828	0.772471367532409	NA
Aldh1b1	7.19668320299475	-0.568302227713705	1.64910686476116	-0.344612129060547	0.73038598609485	0.976288389958501
Shisa5	49.8959167184017	-0.933640291194411	0.705513979492506	-1.32334768457175	0.185719780853924	0.797277494063484
Slc22a22	29.4528801924009	2.53520447598191	1.23585634968763	2.05137472216952	0.0402304687676289	0.493473641265911
Gria2	9.06684685554506	4.67150119821387	1.97508577501421	2.36521434021277	0.0180196386261295	0.336398925383437
Mtdh	708.802402243451	-0.160837061237411	0.36660391057357	-0.438721619160509	0.660863260109233	0.971924395438789
Usp15	895.668771247051	-0.330991955455112	0.362857220808097	-0.912182358443853	0.36167272912537	0.908032357336053
Itga7	4.85865102919765	1.45972961679032	1.96981480963969	0.741049163427359	0.45866363162671	NA
Plekha1	274.625133535063	-0.538766423825986	0.410526945442668	-1.31237773745896	0.189392714613342	0.801399226699958
Lag3	12.3112165949373	-0.106582870349004	1.28511275934565	-0.0829365902516396	0.93390195943696	0.99798095305866
Plek2	38.4092372366798	0.328309011718594	0.769777808260385	0.426498410574523	0.669744705938476	0.971930126902
Abl2	574.824731401221	-0.407304235127749	0.376877988064542	-1.08073235377704	0.27981618688302	0.866595895391616
Clmn	95.4845173766559	-0.0735303149091685	0.571929196135373	-0.128565415799763	0.897701533333808	0.990650730883042
Slc37a3	212.718662519705	-0.988599682216998	0.437637486149913	-2.25894653338346	0.0238867109281663	0.388842378890348
Klc1	259.998905752862	0.198786031789013	0.419591987026625	0.473760314627742	0.635670837300735	0.971128021327792
Higd1a	84.1003980337435	0.246263198679777	0.56827103520911	0.433355183392653	0.664756753854727	0.971930126902
Ythdc1	345.982586921653	-0.195420667125956	0.398215613463489	-0.490740846212133	0.623609752915832	0.970452662940743
Adck1	173.714381696244	0.0784580665185708	0.453771794452929	0.172902034629897	0.862728432338811	0.988650745635046
Slc4a2	20.7019269778895	1.5057302968173	1.03861872735406	1.4497430646694	0.14713018184423	0.752852257134561
A530072M11Rik	18.2868595963062	0.537464104894658	1.31477870587257	0.408786742965968	0.682696169585699	0.973121027623728
Slc10a7	1988.89433507603	-0.233110361292998	0.329671297209943	-0.707099354010632	0.479504737395093	0.94199585116427
Cyb5r2	54.8895261953037	-0.0855763220900712	0.691974109544143	-0.123669832309834	0.90157669858423	0.992083052889726
B130034C11Rik	7.00618816842355	-0.133419018312503	1.77235992569116	-0.0752776094621266	0.939993835987063	0.998442586060996
9630028I04Rik	12.2301486647055	-2.10331631083239	1.52095206480519	-1.38289454316352	0.166697203756606	0.778420228942256
Ypel5	69.5823761119987	0.451658222757072	0.611003673982469	0.739207048974359	0.459781281158436	0.93528402359366
Zfp574	80.7188303528599	0.530095567737281	0.606602167319869	0.873876811352959	0.382185344156195	0.917162112617984
Shoc2	468.770622250228	-0.30753250608831	0.38610673600386	-0.796496091394882	0.425743746435143	0.930239424598189
E030044B06Rik	6.86525899291652	-0.581084048206671	1.67900199799242	-0.346088955761501	0.72927586319073	0.975951555074747
Clip3	3.21212714245415	-1.83781108286114	2.53222417129026	-0.725769504808377	0.467980084545332	NA
Cdh1	982.080249662798	-0.0362740483702879	0.375142865951428	-0.0966939575894386	0.922969438491014	0.996829562083542
Islr2	11.5123684173311	2.03920837661466	1.38077574607562	1.47685703664075	0.139713963644105	0.740417524422917
Slc24a2	30.9304039869655	1.93304857265206	1.10302565212697	1.75249647995452	0.0796884746134769	0.629974673578716
Aqp8	2.59705171940241	-1.47647211162162	2.73399367868474	-0.540042255083749	0.589167892136806	NA
Kif21a	127.463384259406	0.140133070081824	0.523087508043184	0.267896036374578	0.788779344739578	0.982248948540751
Abhd14a	52.6907745337395	-1.08638275822763	0.743498148532446	-1.46117748964404	0.143966738910575	0.748901700660417
Zfp78	45.5327710642703	0.413840853815963	0.760825792111691	0.543936415019971	0.586485229131041	0.959969819768267
Ipo7	1255.93672767516	-0.589469649176308	0.366377814290286	-1.60891196514771	0.107635592793542	0.69205051925925
Wdr70	1273.39271712664	-0.0935969826011308	0.354773454442743	-0.263821831732443	0.791917211100305	0.98256787931877
Cacna1d	41.5471848603627	3.11417936106926	1.07960526241064	2.88455370633858	0.00391968894536839	0.132808852518529
Cyp26c1	1.74281359842254	0.0117267980525553	3.24946385399725	0.0036088408979007	0.997120567815332	NA
Pls3	35.4326754285216	-5.32750624878426	2.72925128048732	-1.95200283934025	0.050937867512041	0.54151579912318
Ddah2	51.6123282693252	2.05395869869193	0.810542501470211	2.53405428458882	0.0112751263433609	0.256650811077612
Men1	27.4296856738648	-0.0251053035206879	0.893255877043534	-0.0281053885744144	0.977578096311668	0.999173309169925
Taf1a	176.955169896879	0.233720783323695	0.475971511755023	0.491039437343444	0.6233985546665	0.970452662940743
Tk1	223.556674419672	-0.967413861689254	0.492563929144066	-1.96403716238487	0.0495257824118872	0.533492543380065
Trim2	280.993268483906	0.122267609290862	0.437324306803283	0.279581096657087	0.7797989116443	0.982248948540751
Ank1	4.08756614300558	0.417052753104166	2.08776769498927	0.19976013332571	0.841668181840894	NA
Ildr1	189.293264571946	0.376582647574338	0.45983223256786	0.818956612657125	0.412811168245262	0.92339734773013
Pars2	39.3037821884001	0.64776708145695	0.778785257917314	0.831765977683318	0.40554105127939	0.919642133439189
Clip1	119.918860086036	0.0963942288988019	0.579478305377355	0.166346570707302	0.867884218419498	0.988650745635046
Bub3	145.807556699474	-0.181827234617015	0.482094032236426	-0.377161347078953	0.706053703296877	0.974797688918887
Mtch2	352.323055495745	-0.60019949259984	0.465910293252681	-1.28822973283041	0.197666004844424	0.808400685348358
Atf3	194.179887725222	1.76979132645329	0.599373358660029	2.95273605488551	0.00314971149753323	0.114192310470124
Mns1	20.5488981900125	-0.430992548151904	1.07172895815916	-0.402146965303795	0.687575870382363	0.973164407756441
Cdr2	78.1211682860508	-0.657708900416637	0.598816469010245	-1.09834804895018	0.272052538182971	0.861626212480224
Lmna	71.2553283465314	0.560986497553978	0.644052742541106	0.871025710317775	0.383740115070841	0.917162112617984
Ap2b1	604.941378564456	-0.0140359341048778	0.352758810108856	-0.0397890391470209	0.968261314806162	0.999173309169925
Blzf1	56.682504346991	0.304062476178852	0.669620889339737	0.454081527352986	0.649770148450878	0.971128021327792
Stoml2	76.6178357482511	0.933108722191812	0.614962247811241	1.51734309791034	0.129180082304903	0.728092688517622
Cic	179.222321970054	1.04559478784175	0.486141136440856	2.15080500180828	0.0314915941507702	0.445832133791045
Aven	125.1745994131	-0.645370643701242	0.516481687041069	-1.24955184258048	0.211463304277574	0.822475995953906
Tspan17	27.7661866011993	0.473087741473761	0.894724051076823	0.528752681795453	0.596977026401586	0.963631461825683
Lrrc2	226.305860922718	-0.834436190646157	0.464020513384885	-1.79827435765545	0.0721335411832492	0.613519936597086
Ctbs	8.75751309036064	-0.00206071791812866	1.48381770693218	-0.00138879453217284	0.998891902640859	0.999732499563889
Zbtb14	51.6409753983691	0.250137446135182	0.678656030955382	0.368577651602167	0.712442555967109	0.974797688918887
Rsrc1	1469.27854501916	-0.624912153698223	0.425704967451149	-1.46794658619983	0.142118732427009	0.744320154481626
Zfp638	555.339046158274	-1.12375107265464	0.433173585594492	-2.59422806474312	0.00948035766420239	0.232998719440085
Il21r	6.73164759992772	2.2647926955272	2.12749296512923	1.06453592686246	0.287085988115083	0.869805550628257
Glp1r	22.8042296086705	-0.00476731468196736	1.01954534485565	-0.00467592217062433	0.996269167487856	0.999732499563889
Yeats4	173.910404096182	0.312630523010933	0.446827261131334	0.699667523014096	0.484134963099191	0.942828798298881
Slc25a39	182.04018315077	1.26696975598673	0.494752242062115	2.56081660328821	0.010442646555975	0.245304993466838
Crb2	19.5818016413194	1.25652485654284	1.02168078352444	1.22986051691045	0.218749341681271	0.829371779815895
Mgat1	74.6645051295981	-0.10154519455991	0.63593095897373	-0.159679589626812	0.873133479700061	0.988808549575193
Ubr5	2212.64997365934	0.0212762768222076	0.327365215142587	0.0649924788525271	0.948179988601417	0.998442586060996
Tax1bp1	394.664610770722	-0.457520953893656	0.40199691322026	-1.13812056472925	0.255070142091771	0.853704661023924
AA465934	94.0037077263783	0.0948395227189123	0.589927307377547	0.160764761238991	0.872278680619204	0.988808549575193
Cbln1	1.81641354424463	-0.488928258539885	3.17486644697462	-0.153999630127999	0.877610027221436	NA
Adar	413.570129507269	-0.243910055339588	0.37391491694856	-0.652314321477426	0.514198423057501	0.948281597900858
Trpv4	10.3268523920103	0.253940496438858	1.45399877014157	0.17464973262263	0.861354868115496	0.988650745635046
Rsrc2	579.863435555415	-0.229687802240872	0.36907968695099	-0.622325775060528	0.533727676085509	0.950182240381761
Il12rb2	408.346463462271	-0.0719604918517835	0.480951298839007	-0.149621161280763	0.881063511833778	0.989120530386876
Pdcd6ip	263.025761208001	0.237441055731499	0.413555435753461	0.574145653046254	0.56586924218649	0.958221845224063
Endov	116.038645599823	0.0933061637499954	0.536298107385644	0.173981900113066	0.861879686902466	0.988650745635046
Ppp1r8	253.777376062138	0.258644893465891	0.427315499890615	0.605278520278577	0.544993951011355	0.953107980337541
Rbm20	227.489146753836	-0.531131594741637	0.42051207851604	-1.26305906982735	0.206567952012573	0.816046289145957
Hdac5	93.1593366275062	0.400440228153204	0.621929260718507	0.643867805304063	0.51966116023794	0.948281597900858
A930001C03Rik	21.1066496941091	-0.366924352823007	1.0561635342439	-0.347412442227222	0.728281487240191	0.975736980311179
Btf3l4	234.132882384222	0.134393167488059	0.450096192515869	0.298587656866973	0.765254684448223	0.980131681474546
Plec	327.492371663093	2.353319860699	0.609789167812378	3.85923526510245	0.000113742398574117	0.0078765106483494
Ctf1	9.12222933087344	0.658810166469826	1.44571644223633	0.455698051998867	0.648607122990662	0.971128021327792
Rprd1b	244.472695835589	-0.513325988171874	0.421504728802363	-1.21784158775729	0.223284177051405	0.832795350014368
Srpr	109.95820782653	0.352399627696872	0.528434075048143	0.666875291236218	0.504851794958239	0.947481418721786
Fbln5	7.84564997744417	1.16264133804971	1.59278651422048	0.729941726445812	0.465425805350296	0.938055138573638
Slc22a27	12.3525753951676	2.45222714128598	1.5974613014869	1.53507765039659	0.124764755429528	0.723695917716368
Thra	100.678028764722	-0.430620241548005	0.570150261263305	-0.755275005213296	0.450083992630513	0.933872221836566
Cux2	127.920804867871	-0.0079556415604391	0.500022586389489	-0.0159105643964693	0.987305741900226	0.999732499563889
Mx1	4.82640142209881	-3.81917776704153	2.2512018729007	-1.6965061254682	0.0897900711188131	NA
Aamp	51.2340107923038	0.345065094536155	0.687841500624415	0.501663674295472	0.615904121013374	0.969023228163775
Mroh1	195.04020084772	0.365116716431484	0.442286662873783	0.825520521145984	0.409076137063212	0.921359114748379
Triobp	51.4633224111692	0.23035662790024	0.694580502877409	0.331648566215076	0.740154642594472	0.976853843463994
Nod2	52.0253971710773	-0.432523906116376	0.717238753920973	-0.603040345703396	0.546481849652266	0.953107980337541
Col6a6	7.24072525509045	1.02925957630745	1.60933502085606	0.639555818377677	0.522461413793452	0.948281597900858
Cep55	675.196097752847	-0.571263906019867	0.364547251495148	-1.56705037187057	0.117102918040162	0.711147698111929
Zfp119a	121.455187844142	-0.375234049666199	0.523770366848068	-0.716409467615117	0.473738550636333	0.939556555834572
Sh3d21	29.2755088968678	0.0900491756238693	0.8909725475168	0.101068406512459	0.919496157543798	0.996778134015812
Fam174b	17.834656952341	-0.238152345148956	1.17421463569962	-0.202818409776557	0.839276968062884	0.987075294353371
Rangap1	668.196694396149	0.407185461154293	0.392978476933542	1.03615206698242	0.300131204749563	0.877570323614911
Brinp3	41.9880352590112	2.01927319473709	0.977973239743069	2.06475301437449	0.038946375626807	0.486052388728695
Syvn1	83.3227529339463	0.854788766696819	0.618056445376445	1.383027024621	0.166656579673315	0.778420228942256
Aurkaip1	16.9178652459509	0.609397027887737	1.09689214592149	0.555566953554751	0.578506927756433	0.959859696651229
Ndfip1	299.424781161625	-0.198419626220501	0.419665743834393	-0.472803961570904	0.636353047470957	0.971128021327792
Grk6	112.51987550328	-0.161737094471536	0.564872868438212	-0.286324770596107	0.774629387750609	0.982248948540751
Cenpa	255.28383680552	-0.831399588645256	0.413513013576238	-2.01057659940362	0.044370197822017	0.512361952414935
Rassf5	40.9059657750663	0.51191331506859	0.752441365497724	0.680336486724078	0.496291426663613	0.94587772760024
Ppp1r14a	3.83377152962463	-1.56871159249653	2.31326804684776	-0.678136541346423	0.49768512369268	NA
Myadm	124.705395074896	-0.0850206519551979	0.563115535914358	-0.150982607533898	0.87998943578792	0.989120530386876
Phgdh	629.51692955431	-0.225288100338243	0.365347196300193	-0.616641109114004	0.537471473003156	0.950182240381761
Nckap1	277.623044726767	-0.11207931842783	0.410754377954295	-0.272862139622285	0.784959190697096	0.982248948540751
Zfp518a	313.910239902869	-1.02431521472857	0.497207346206979	-2.06013692786865	0.039385452476983	0.489067174590848
Utp3	90.0862027333108	0.675164605750966	0.647347894203451	1.04297026652376	0.29696206387375	0.876111726761618
Katnal2	647.394819594029	-0.721611938368517	0.371952768806814	-1.94006335988135	0.0523719902063454	0.548355686256519
Rfx4	13.1805362860188	1.92690809765534	1.23450858916621	1.56087054765392	0.118554297731896	0.714053680954924
2810006K23Rik	59.2380491423805	-0.463341240747726	0.674791193427186	-0.686643876299674	0.492307172058735	0.944958463209611
Hspa12b	14.870646017933	-0.642515483290044	1.20551559392856	-0.532979819196033	0.594047550156204	0.962976998837303
Ankle2	303.620612191501	0.24178955111919	0.402779158399202	0.600303034745278	0.54830429659683	0.953107980337541
Dgke	412.724075794417	-0.559135549970323	0.426674617040947	-1.31044952673307	0.190043808381211	0.801399226699958
Fis1	370.624870860458	0.285024319311536	0.421662719731421	0.675953329459818	0.499070276899952	0.946299228279464
4930524B15Rik	16.7081099508511	-1.22410952596917	1.135281755478	-1.07824292961862	0.28092535836923	0.867386986469009
Nkain1	112.678862449985	-0.643373332309236	0.539361869682877	-1.19284170512	0.232931373285064	0.84226343731719
Slc12a5	11.4235372350931	0.140225229807163	1.30937051309033	0.107093621251794	0.914714707569021	0.996403336884174
Sfswap	462.973253483468	0.126470476711201	0.381131240279025	0.331829205652657	0.740018229698139	0.976853843463994
Pheta1	9.76701550566503	1.19222183308428	1.55787309285989	0.765288160215695	0.444099972703462	0.933872221836566
Dpy19l1	461.920136651128	-0.620209988584934	0.365386948114774	-1.69740597409111	0.0896199338889776	0.657113371224922
Ctps	408.94006280934	-0.023458822735586	0.391693042896539	-0.0598908332966802	0.952242580760147	0.998442586060996
Maco1	375.754194084361	0.433908811547973	0.412532681710134	1.05181681545624	0.292883602590819	0.873391943740533
Exosc10	211.428517285028	0.206520268813232	0.46264230268292	0.446392964101199	0.655313414283792	0.971128021327792
Zfp637	9.51710087684494	0.417995982259093	1.47569240818599	0.283254138830272	0.776982030091663	0.982248948540751
Syt11	19.6597272100683	-0.796943873176314	1.04354699417937	-0.763687574801576	0.445053447010135	0.933872221836566
Gm5134	8.83574200802105	-0.0868020575279323	1.60136767900613	-0.054204951596004	0.956771875683472	0.998442586060996
1810024B03Rik	48.8501424219833	-0.000627919225392489	0.705873079974343	-0.000889563921909747	0.999290230774471	0.999740934147736
Rere	2862.05004053392	0.0621702492259284	0.318655891214635	0.195101521547119	0.845313471444805	0.988016939868292
Selplg	8.97472928201684	-0.187313151002106	1.50374527387786	-0.124564415433914	0.900868401291235	0.991637143490302
Apob	4.18699448889129	1.74557523497355	2.15822470366306	0.808801433887242	0.41862937131651	NA
Ankzf1	52.4457904853164	-0.845915773119402	0.741027120725176	-1.14154495761448	0.25364321445374	0.853532938550584
Slc47a1	14.6561173544884	-1.42358807850983	1.32335428835501	-1.07574221887278	0.28204256018049	0.868164038683688
Wdr77	474.679091593934	0.0346903232407699	0.386204781304808	0.0898236503534919	0.928427353891725	0.99759240282775
Galnt13	91.9203944641382	1.31827356202105	0.828666260559732	1.59083774103534	0.111646096891917	0.701944421293795
Tut4	467.628530601486	-0.784232147980538	0.401838682868301	-1.95160939305976	0.0509845971986008	0.54151579912318
Lurap1	9.78059653627512	-0.691436296213111	1.54248681322616	-0.448260750292542	0.653965023664875	0.971128021327792
Psmd8	80.0828650360714	1.18365839355531	0.653511540243053	1.81122799012101	0.0701055671608882	0.613519936597086
Scamp1	90.8551824892404	-0.126390251886535	0.556963993967698	-0.226927150148713	0.820480389954593	0.985962742319571
Uhrf1bp1l	347.10913254949	-0.115070145263955	0.401018425320053	-0.286944783577258	0.774154599317849	0.982248948540751
Fam161b	30.1201941867665	0.0469135293964605	0.886289440636556	0.0529325153222698	0.957785677221444	0.998467651495279
Gask1b	6.37021248089723	-1.0117026279463	1.84208037617541	-0.549217417997159	0.582856252433182	0.959859696651229
Cars	1074.7269642451	0.140061543019715	0.402114782892881	0.348312345077416	0.727605623621286	0.975736980311179
Nelfcd	94.2922898999407	0.0300905365715169	0.553541021627742	0.0543600842500031	0.956648279961365	0.998442586060996
Rmnd5a	322.265120189355	-0.884704764307849	0.412763018284082	-2.14337216542727	0.0320832263024735	0.450542130736881
Pcsk7	70.4478092662431	0.198950432594653	0.63211283451513	0.314738796194923	0.752959985041361	0.978621087164193
Tgfb2	37.1126498267274	1.17703068152032	0.856431283510247	1.37434339938638	0.169335098903582	0.782300661648457
Tsc22d1	1444.29733141236	0.148303945769028	0.347382276592699	0.426918572886526	0.669438637213961	0.971930126902
H2ac6	31.0407282023651	1.54004742289208	1.07261072593594	1.43579342034666	0.151061132631653	0.760418501493492
Zfp286	16.6495869320852	-1.61540031596736	1.16522234327461	-1.38634512571019	0.165641543791903	0.776661462684314
Eci2	55.8363264435307	-0.0183624689159075	0.66590646198632	-0.0275751475081567	0.978001003541645	0.999173309169925
Uqcc2	38.9244330389728	-0.0573782711549244	0.848847384450388	-0.0675955091645545	0.946107630392033	0.998442586060996
Snhg18	3.27199274176815	-0.856447434730274	2.46142246474178	-0.34794816696374	0.727879110699894	NA
3110009E18Rik	99.5711977728009	0.350608893530633	0.535472649380738	0.654765269404711	0.51261889480092	0.948281597900858
Fn1	2378.87830724604	-0.0010488091633354	0.33074622529136	-0.00317103895112178	0.997469881219459	0.999732499563889
Kctd17	3.13882590249821	-0.786930612943321	2.50916393413793	-0.313622638296722	0.753807663559379	NA
Whrn	183.882677399434	-0.444032854814146	0.474677191993987	-0.935441732409529	0.34956069847047	0.899714930497838
Hrh1	28.8640659010476	-0.414112252466814	0.884757938443554	-0.468051468625771	0.639747783848845	0.971128021327792
Igsf9b	439.217929649477	0.217486577233663	0.396522260198727	0.548485164804278	0.583358812971919	0.959859696651229
Marchf2	49.8672515816967	-0.723338467595327	0.726438291794989	-0.995732845811305	0.319379966580192	0.880483843872205
Lmf1	315.678471914436	0.177737025559675	0.38830043328855	0.457730690780859	0.647145935661857	0.971128021327792
2310039L15Rik	49.7421537881525	0.301819022376876	0.690097276194278	0.437357214393508	0.661852308108652	0.971924395438789
AA543186	3.8258595270732	-0.0186607311527132	2.29125127092953	-0.008144340775485	0.993501828075004	NA
A230072C01Rik	32.0221409599382	-7.71364189795087	1.62465966320208	-4.74785093312889	2.05589467617941e-06	0.000268835438936515
Emp3	3.48159754596988	2.07953198639785	2.44865767668852	0.849253861082836	0.395740048465101	NA
Emp1	6.57668010223855	-0.688499376106069	1.81327483990261	-0.379699404058929	0.704168562592039	0.974797688918887
Eif4ebp2	232.26644408261	-0.187734353469135	0.423074978556101	-0.443737784044444	0.657232174561069	0.971475751468294
Eif3a	1105.86224389296	0.532142408781272	0.398058403317315	1.33684505677191	0.181273218367129	0.795146089348258
Rfxank	44.7569066241565	0.67610241337353	0.728118456777435	0.928561015148385	0.353116633359874	0.900460939568871
Capn3	6.93258822260146	0.00853615601767197	1.76899648450282	0.00482542282726531	0.996149884568252	0.999732499563889
Efna4	18.9440318093654	0.0651704548363751	1.05373268047571	0.0618472370117186	0.950684485766156	0.998442586060996
Zp1	1.32271106411973	0.717470392651025	3.61954031630234	0.198221412100192	0.842871835428113	NA
Ikzf1	19.0551031028115	-0.607855968663559	1.07657366344681	-0.564620879464407	0.572331660441559	0.958553438551722
Hira	1031.38928283956	-0.110456631308555	0.329353083730165	-0.335374516787736	0.73734258862686	0.976853843463994
Uhmk1	247.626597658189	-0.384650225361882	0.462908448417842	-0.830942331419018	0.406006208250229	0.919642133439189
Nr1h4	2.73245916604975	0.691330229467649	2.54738881153755	0.271387793781813	0.786092789051992	NA
Gpn2	68.748143053664	0.39079884340549	0.623137224019508	0.627147325407181	0.530562667705831	0.949632371208852
B4galt7	31.7841814557963	-0.0906422490629228	0.873729800433536	-0.103741739171477	0.917374302271978	0.996478167984833
Spin1	1112.74289463646	0.0911475718523547	0.337857987800414	0.269780721911477	0.787328954782695	0.982248948540751
Rnf144b	47.5884928652892	-0.31456999476579	0.737121504375254	-0.42675460273324	0.669558075323953	0.971930126902
Bag6	87.4846696302757	0.750842321965675	0.588815108095772	1.27517502802178	0.202247297997462	0.813714305622744
Cdca7l	87.8018894354773	-0.897427151300943	0.592367145559223	-1.51498468142376	0.129776283491036	0.7293895266349
Dhrs7b	250.159750780318	-0.640219585610949	0.429013045795441	-1.49230796565616	0.135618429471201	0.732760833931109
Ankmy2	222.055440079667	-0.173867987682359	0.420883678208923	-0.413102233905236	0.679531712799826	0.972942719460086
Plekhh3	15.16654460036	0.821106290871317	1.24159169731306	0.661333587078811	0.50839840646367	0.947966615925221
Ambp	3.47965755368945	2.0876268962559	2.61321884849536	0.79887181950257	0.424364740810489	NA
Fdft1	414.24164332918	0.0876635897102427	0.39261030550894	0.223283975178911	0.823314498413351	0.985962742319571
Cldn3	2.86308669207614	-2.9898730717874	2.65087340235584	-1.12788225538432	0.259369648776981	NA
Stk32a	7.12816234154432	2.08348002837871	1.85582648463289	1.12266962759229	0.261577831941276	0.857841966393571
Rgs13	17.6453615531577	2.08864310841516	1.25101084108124	1.66956435534161	0.0950055876703242	0.668442891141561
Cdnf	5.33369148510999	0.946188194767353	1.84735726778666	0.512184736145267	0.608521724741783	NA
Dgkd	401.384634586776	-0.089120616614724	0.381099744432786	-0.233851158172167	0.81510053200323	0.984947108305548
Tfap2a	20.7041675852669	2.00504130099439	1.04249625986239	1.92330790832674	0.054441391995225	0.56190768195563
Zkscan17	266.050658888006	-0.196877288426701	0.418993833857031	-0.469881111648721	0.638439959797972	0.971128021327792
Ccdc85a	118.380726990138	1.32076389756386	0.515428267467974	2.56245918380083	0.0103933803341124	0.244655686713783
Cib1	26.5387213740767	0.206486653345459	0.933684040026375	0.221152600337504	0.824973614894922	0.985962742319571
Med24	155.601160083347	0.419717909103364	0.479331310532065	0.875632156467039	0.381230038186372	0.916689094209671
Mthfsl	59.4133121936446	-0.962246225993506	0.736790261245035	-1.30599748206158	0.191553413843713	0.802284285598527
Uhrf1	1283.24404649951	0.4968968494105	0.336876712337824	1.47501097942385	0.140209591634672	0.74114020004628
Firre	190.765502361971	-4.85109425511991	0.732550194124976	-6.62220049086806	3.53890607097342e-11	2.89482516605626e-08
Pwwp2a	360.287983169764	-0.797235702933222	0.456573116285568	-1.74612931531996	0.0807884838520966	0.630128882069677
Nrf1	1166.26441700383	-0.479036976511404	0.348438534186929	-1.37481056057483	0.169190183220995	0.781981373046046
Etl4	2963.80945154102	0.221135334542933	0.343456796980371	0.643851967662677	0.519671431196376	0.948281597900858
Klf10	256.2996090077	-0.551355626226963	0.450477784107914	-1.22393522095394	0.2209766656088	0.832685805429069
Gmeb1	339.532203066201	0.0653673737986765	0.399600737117489	0.163581714764098	0.870060440291041	0.988650745635046
Atp13a2	36.4197939493811	0.0822361905046897	0.783850422650291	0.104913116237967	0.916444751154432	0.996478167984833
Magix	3.55176206094997	-4.42825558242886	2.69880478879163	-1.64082100373461	0.100834576943237	NA
Alkbh7	1.15714831201368	1.69530885427094	4.21374210775506	0.402328574202693	0.687442228125871	NA
Mpp2	2.08244851691836	-1.87044549279904	2.97941843469275	-0.627788789590386	0.530142310892994	NA
Pex7	121.139282260896	-1.09545026367344	0.561883207251026	-1.94960491706605	0.0512232268885837	0.541903431254028
Slc66a2	50.6956683127737	-0.246122840780404	0.699642430642501	-0.35178375410191	0.725000443131454	0.975010871321873
Ano7	9.61697759491113	0.0994077837314957	1.46850469197061	0.0676932013054034	0.946029861470773	0.998442586060996
Ank	322.240672972728	0.0229260039178081	0.405832484878579	0.0564912981883826	0.954950427496435	0.998442586060996
Meaf6	228.338604236247	-0.373089175013878	0.450855177823908	-0.827514451125139	0.407945534680681	0.920550199638061
Golm1	286.125688610536	-0.900744758963929	0.444913250318075	-2.02454019591454	0.0429146005062304	0.504585971667759
Zfp933	48.7844534852509	-0.353954537211974	0.703999153142465	-0.502776936068765	0.615121110979139	0.968633447370334
Tspyl3	6.016245804161	-0.388222717471655	1.77107184124006	-0.219202128582109	0.826492597435882	NA
Lad1	22.6913656221428	0.108704058382978	0.967539822176832	0.11235099154721	0.91054511229215	0.995257593926813
Ginm1	53.4548566395309	0.719687447787485	0.678223123243238	1.06113670136454	0.28862778077669	0.871764233904308
Plekhs1	3.30737443079747	-1.5536260840793	2.4799468952155	-0.626475545535542	0.531003071959308	NA
Gm5141	42.3601923590598	-1.3355528578469	0.81755346390457	-1.63359696559587	0.102343505399361	0.68238465801642
Ccdc149	8.6053874302428	0.320513281135174	1.5679751339101	0.204412221982055	0.838031380062942	0.987075294353371
Sspn	2.446866051565	-0.24031679251995	2.77695122535356	-0.0865397959913221	0.931037322088951	NA
Bcl2l1	297.865320564232	0.33004835717964	0.392149202349053	0.841639751407329	0.399989631503828	0.919642133439189
Map3k10	41.6839160553133	-0.177331268388178	0.771073901249472	-0.229979601307767	0.818107620703242	0.985880020099475
Clgn	4.4065990450084	-0.630320783898295	2.07802953714834	-0.303326190812128	0.761641288431064	NA
Rbm46os	4.35285594686348	2.05412602048815	2.11742496552932	0.97010569627182	0.331993809960429	NA
AI987944	97.2579271557291	-1.27013519089008	0.562095696257419	-2.25964226260222	0.0238434623796345	0.388842378890348
Cgnl1	98.3598642826746	1.52026816096805	0.544850945520481	2.79024598097335	0.00526680105324264	0.160922554468606
Col17a1	16.3565314696978	-0.261411680307247	1.17807401653058	-0.221897501039114	0.824393675924615	0.985962742319571
Pde7a	622.568019800385	-0.404767470519165	0.428534123975352	-0.944539647774808	0.344893951243799	0.897183999522866
Klhl12	222.57422487527	-0.0877995707128417	0.422833940788459	-0.207645513387884	0.83550576426698	0.986907800211234
Stard6	25.4792074323989	-1.06209833382524	0.962215074006695	-1.10380554464048	0.269677499144873	0.860634518887568
Ogdh	800.365926933373	-0.475985584556617	0.381956758124606	-1.24617662714934	0.212699557846978	0.82373895106896
Bpifb5	2.51031529668908	0.161464804939203	2.72563692401195	0.0592392932150103	0.952761513120685	NA
Ptp4a2	628.47440790261	-0.318904388339169	0.366328327294408	-0.87054252859587	0.384003988346742	0.917162112617984
Sez6l	21.1535350351224	2.07197679236194	1.36163814843127	1.52167945261305	0.128089418528593	0.727846794498123
Slc19a2	460.656115555489	-0.242878538810973	0.374027404879079	-0.649360275858649	0.516105533940433	0.948281597900858
Uros	25.70836655995	-0.609527481114712	0.995514901016779	-0.612273588765136	0.54035676081939	0.95184243413246
Urod	16.1366282077146	0.0591280361195097	1.14681029514193	0.0515586896716794	0.958880336398875	0.998525677014384
Akap1	521.364433923449	0.704263102851243	0.369891640610023	1.90397139467596	0.0569139097559759	0.570955912849791
Ak4	166.307346442123	0.163252728169316	0.488585295060175	0.334133527594622	0.73827880118212	0.976853843463994
Sypl	153.061560629725	-0.420883074486027	0.509670939706754	-0.825793745918077	0.408921102420594	0.921359114748379
Eny2	68.4370137703982	0.0241834088674781	0.671458844570893	0.0360162191071188	0.971269426367154	0.999173309169925
Man1c1	54.741733626158	-0.178519333931752	0.688064589001754	-0.259451418929651	0.795286960945344	0.98256787931877
Gpatch3	64.4930796339011	1.48480469368241	0.651107153499026	2.2804306260546	0.0225821609380168	0.377947982553407
Azi2	181.689005055319	-0.33391596750248	0.459942183318584	-0.725995526422915	0.467841513027394	0.938811791712596
Dmrt1	97.2782524415506	0.447289331861325	0.582891992867627	0.767362285525345	0.442866145449424	0.933872221836566
Gtf2ird2	66.106002582484	0.463939871831945	0.62280213260641	0.744923383435394	0.456318038223641	0.934484507005323
Noc3l	290.091311221257	-0.21736237970761	0.39811406159758	-0.545980161653581	0.585079574019761	0.959859696651229
Rcn3	3.63521545295018	-2.76004331631112	2.39498752285508	-1.15242492496197	0.249146503563173	NA
Yif1a	11.4977345926475	0.422767615479267	1.35111940700342	0.31290174153956	0.754355314416081	0.978891150040583
Trabd2b	24.9287886469111	3.11710143817952	1.20101020159052	2.59539963445063	0.00944809923830794	0.232998719440085
Arhgef33	14.447561068014	0.234600335989138	1.21892907216125	0.192464304402204	0.847378526132455	0.988016939868292
C8b	7.15010693858544	1.10428722914439	1.68474238444573	0.655463552967887	0.51216934508023	0.948281597900858
Myl6b	8.74601599065287	-0.0142045184784067	1.63318269962719	-0.00869744608588445	0.993060529539799	0.999732499563889
R74862	42.8640632097879	0.84475215638117	0.82676802418472	1.02175233157352	0.306898135830755	0.880124085329885
Nkx6-3	6.84719438043625	0.246421511903348	1.79271857033479	0.137456885860969	0.890669669295438	0.990019996072654
Ddx28	7.24012784335814	0.331040981533355	1.63183282081972	0.202864519765611	0.839240926747636	0.987075294353371
Hsf2bp	654.028716080386	-0.347015829692802	0.354595527228421	-0.978624384817081	0.327765606112773	0.884724537106778
Zfp661	24.8808487714714	-1.63416075781868	1.0751257666829	-1.51997171722578	0.128518084079765	0.728092688517622
Scaf11	468.160017931257	-0.485126160823503	0.38239643559373	-1.2686471830478	0.204566927981989	0.814331745011493
Mon2	468.306354326749	0.0921951062320737	0.371277466584034	0.248318614863222	0.803887897391615	0.983802279714039
Polr3e	364.141644753704	0.0593184168420994	0.425225988724996	0.139498568796232	0.889056186817905	0.990019996072654
Erlin1	147.185650865685	-0.408028916583803	0.486136840265964	-0.839329346775224	0.401284519391315	0.919642133439189
Zfand1	350.108081626163	-0.165089842280816	0.424358671531098	-0.389033742812812	0.697251185524847	0.974751497131938
B9d1	70.9467400391694	0.297935681420233	0.62206067680582	0.478949550307671	0.631974519306051	0.971128021327792
Smim8	7.28357057449072	0.729165604535758	1.61822372472076	0.450596288632205	0.652280542022573	0.971128021327792
Pax6	19.0795916561416	1.97876045225562	1.10196165646715	1.7956708753365	0.0725468764989653	0.613519936597086
Fstl4	38.465075552234	0.622495204371569	0.83536044032284	0.745181569923272	0.456161962828192	0.934468136007901
Kank3	116.188530483685	0.132858032438656	0.597197443611677	0.22246919148744	0.82394865398415	0.985962742319571
Fgfr3	5.59868067387093	0.704212483400108	1.951244977561	0.360904187581998	0.718171073041197	NA
Gabra1	21.7483009619703	1.21607754070153	0.990275284022938	1.22801968333622	0.219439579092082	0.831266341868934
Gk5	384.985556165788	0.0133722864240547	0.378714053749013	0.0353097179565378	0.971832774355434	0.999173309169925
Rpp40	105.969015128284	-0.391341141435026	0.552319986875569	-0.708540611844978	0.478609601497692	0.94199585116427
Slc6a15	43.4038787372364	-1.7924913530058	0.78701358485121	-2.27758629267458	0.0227512379474811	0.378753903009042
Slfn9	3.65910195150255	-2.34048892893299	2.38715298245188	-0.980452005438308	0.326863049608631	NA
Ranbp3l	1.89628374831932	-1.24734959367607	3.10479550204727	-0.401749356069854	0.687868496919466	NA
Nol11	234.622092236643	-0.0105608718991566	0.429855740258793	-0.024568409608299	0.980399217170697	0.999519161165951
Cep152	492.154241370677	-0.331901512203367	0.37424662196112	-0.88685239285299	0.375158375597163	0.912081289468447
F8	5.12513101347479	-4.98534371411527	2.37562638868612	-2.09853861611316	0.035857592378449	NA
Fmnl1	3.9642512985675	-0.664051919318216	2.27355893503681	-0.292075964728606	0.770228543196668	NA
Car12	10.7587488226562	0.0469565172907451	1.38888439851431	0.0338088017555488	0.973029617173454	0.999173309169925
Jakmip1	305.566904408116	0.125536318513714	0.453983593071852	0.276521707897593	0.782147388897039	0.982248948540751
Nasp	1848.83222752055	-0.487568515981183	0.36693539608392	-1.32875847134048	0.18392766726249	0.796573563577588
Smad2	533.787253953686	-0.197598034273349	0.378039506892376	-0.522691493007378	0.601188959175692	0.964614576154401
Dcstamp	9.576218115644	-1.18777915140284	1.56072173641996	-0.76104479337067	0.446630313054458	0.933872221836566
Ddx4	37.5293171902515	-0.74493801258801	0.827219896436515	-0.900532029992317	0.367837187814437	0.910660868292504
S1pr4	11.0942026836096	-0.638407054353379	1.35196529986958	-0.472206686380902	0.636779267604062	0.971128021327792
Asb1	112.206356024015	-0.217429613476567	0.638545424691754	-0.340507668004241	0.733474249198389	0.976771568326059
Rtn2	33.0821100726432	-0.844798371929309	0.836025283056566	-1.01049380808277	0.312258764503537	0.880483843872205
Ccdc115	30.5801591669688	0.52469887585485	0.840830956409661	0.624024213018165	0.532611683726185	0.950122221521018
Gm17801	4.15325408627624	1.71828953048524	2.27724357727567	0.754547975294271	0.450520249224956	NA
Fam216a	25.2822924732608	-0.469593265080414	1.00406694438164	-0.467691191018755	0.640005441486374	0.971128021327792
Ngly1	128.413152324914	-0.689004150666576	0.593235005248381	-1.16143542537261	0.245464869520918	0.849007455679115
Cand2	136.589031484838	-0.609512116512532	0.506152084809919	-1.20420746017757	0.22850940327174	0.838444370625323
Fastkd3	180.033232342111	0.0547577976246238	0.469189140928417	0.116707299568508	0.907092005590959	0.994255508550512
Mfsd3	6.66491196351345	0.59969528591035	1.69271768678203	0.35427956510008	0.723129380597325	0.974797688918887
Aldh3b1	12.3016618546253	-0.145241002596136	1.28186830635083	-0.113304152912246	0.909789424897139	0.995173875746537
Pole3	4.63784974038511	0.343541846696375	1.97202119806637	0.174207988754497	0.861702007420942	NA
Slx4ip	462.903502407169	-0.667501351236345	0.428273800616115	-1.55858553634632	0.119094508529054	0.715332229292452
Cyfip1	833.627851811721	0.0695574957513764	0.341282592595112	0.203812023409871	0.838500396731175	0.987075294353371
Egfl7	37.4452653018719	-0.156455927946884	0.802394914423059	-0.194986190882553	0.845403758215018	0.988016939868292
Exosc1	123.601221203428	-0.703814418380139	0.692018707324755	-1.01704536442517	0.309131849361628	0.880483843872205
Col9a1	3.65761161387091	3.46437875474663	2.52259599077898	1.37333872225684	0.1696470700048	NA
Gabrb2	99.2920278522747	0.726632510805812	0.579377913483803	1.25415983919126	0.209783913972617	0.820087176246597
Vps39	46.6648305862217	-0.419538607743795	0.715882402001308	-0.586044029816826	0.557845926962729	0.957320259560712
Ppcdc	197.258625815676	-0.496714666510704	0.446290880814447	-1.1129841273123	0.265715246580101	0.858741648669301
Ptprf	461.150316148118	0.312464067384732	0.46744226954015	0.668454882550783	0.503843272439081	0.947295923649084
Acin1	608.669483377991	0.333436491179188	0.352226589642396	0.946653378774485	0.343815434321874	0.895672055016855
Pik3cg	7.82266150572107	5.26542837527195	2.15237695191899	2.44633188929916	0.0144318082643593	0.302213610502294
Trim44	247.193390921548	0.220284775619907	0.495365432218522	0.444691456635051	0.656542744182328	0.971164767999578
Kcnv1	1.24612534210441	2.67819435812745	4.1167839494936	0.650554994137328	0.515333790753032	NA
Pank2	444.235506005084	-0.898073723397899	0.38065809286443	-2.35926607166013	0.0183111215608244	0.339094489783264
Mvb12a	46.4671761859602	0.237136346580578	0.739424543374506	0.320703915910555	0.748434779455808	0.978139104927884
Pex11g	40.3310458672732	-0.165675855982425	0.776619281408913	-0.213329568230475	0.83106991221538	0.986907800211234
Stox2	147.396894693864	-1.03931909325202	0.526211175344758	-1.97509886134799	0.0482569300404804	0.526322250308173
Mier3	180.577389224218	-0.581533768040866	0.447008283526588	-1.30094628997245	0.193276839868193	0.804582468255379
Fcho2	1041.95731849976	-0.574240811174715	0.355985302945987	-1.6131025815463	0.106722223108337	0.69205051925925
Morn4	37.67084186826	-0.554716039839007	0.793055482761271	-0.699466874508691	0.484260307626156	0.942828798298881
Myo1a	4.69054896384806	-0.41327730296182	2.00492417776876	-0.206131138296585	0.836688476187245	NA
Tspyl5	4.5066228933956	0.58620363434433	2.14951893977188	0.272713872624235	0.785073169978257	NA
Lrrc9	12.2377699650132	1.38350832291791	1.4340357359833	0.96476558303427	0.33466223805675	0.889959651191114
Nanos3	7.03977762225596	-3.01706182415795	1.85344566659169	-1.62781239209782	0.103564672105496	0.685065836649851
Rtl1	605.506845658344	-0.451221355444731	0.387517817792469	-1.16438866737833	0.244266538091738	0.847786246350611
Mfsd7a	1.55306564189798	-0.911661055452828	3.35256784115599	-0.271929189399634	0.785676466739045	NA
Dbhos	15.6220250052305	0.0706741325461782	1.14700810493578	0.0616160707514228	0.950868578651109	0.998442586060996
Ppp4r3a	865.458725598784	-0.172511554101883	0.352948455377576	-0.488772656385006	0.625002658533523	0.970452662940743
Cdc45	296.831142235851	-0.654429757446136	0.455548036540381	-1.43657683702501	0.150838269121204	0.760035981790334
Usp19	108.58041054814	0.325764496322453	0.542499226815289	0.600488406656052	0.548180784973052	0.953107980337541
Calb2	5.12767032671834	-1.58446508618053	2.05753579437122	-0.770078989884468	0.441253038139399	NA
Anxa2	38.1024517041305	1.19620105753282	0.82446579657717	1.4508801486962	0.146813236538524	0.752852257134561
Rabl3	94.958275213951	-0.00101451737695013	0.541562940433805	-0.00187331388690939	0.998505312646316	0.999732499563889
Rbck1	213.040843173128	-0.487725084106648	0.437432809790944	-1.11497142690266	0.264862666236453	0.858475130188879
Map2k4	610.848771953924	-0.257611324968346	0.376794475949927	-0.683691883536477	0.494169749776622	0.945380583363219
Mmadhc	217.194086008154	-0.588714387118486	0.498733684641469	-1.18041833797872	0.237833871984481	0.844173579998356
Slc6a16	9.81747557309683	0.957882414812486	1.48687289253689	0.644226160568543	0.519428789236315	0.948281597900858
Gpr137b-ps	2.47791938385298	0.692328150970425	2.69302357012779	0.257082098593579	0.797115396486545	NA
Tle4	1745.18316677373	-0.13813872539211	0.37040187052183	-0.372942839617676	0.709190986982086	0.974797688918887
Ralgapb	699.5989084142	-0.641266382065076	0.41216222187164	-1.55585919338524	0.119741578708291	0.716224718526395
Mfap5	54.8860883684031	-1.85631216462714	0.753150827888428	-2.46472830658845	0.0137117178714519	0.292904455807471
Slc25a14	11.3321676553806	-6.17990402795163	1.96363016906701	-3.14718327580388	0.00164851595608988	0.0702794033658121
Ctnnbip1	74.9681622008573	-0.773003195819526	0.605917875105781	-1.2757557213254	0.202041884412184	0.813638210211282
Zgpat	58.7241962096422	-0.0907544985858255	0.6545875663523	-0.138643786180597	0.889731641054185	0.990019996072654
Slc35c2	80.2310947820761	0.0779810123312668	0.590875793804641	0.131975303691404	0.895003825661356	0.990149934914558
Psma6	302.478993652891	0.362234496286489	0.404044898819064	0.896520404898619	0.369974887325436	0.910660868292504
Gm3772	6.99499550227438	2.19318915549737	1.86232724289391	1.17766045890481	0.23893199651485	0.844173579998356
Ppwd1	147.813118759152	-0.427344772933823	0.503621283365418	-0.848543909975603	0.396135129180644	0.919642133439189
Lrig3	146.589550404347	0.0470726608283843	0.528203865997842	0.0891183572453758	0.928987848469824	0.99759240282775
Ikbkg	28.2801830281678	-6.47529884441621	1.49173519409338	-4.3407830492004	1.4197585051518e-05	0.0013764295789205
Sidt1	10.8398157594263	1.31010396946051	1.45261839562954	0.901891352472327	0.36711458547602	0.910660868292504
Trappc12	101.12484871534	-0.284410369973829	0.549493528104757	-0.517586387149601	0.6047468815943	0.966017965848204
Jmy	312.628310653597	-0.145686840742127	0.398800197111156	-0.365312860418472	0.71487787960192	0.974797688918887
Taf4b	309.314344903294	-0.604970383049687	0.472182957591943	-1.28122028405036	0.200116303383958	0.811572504718167
Slco2b1	11.6447854447399	-0.928237807285087	1.47595605238086	-0.628906128869996	0.529410513386016	0.949630179646927
Trim46	4.79609790167203	2.88447348141545	2.02664024654337	1.42327849569512	0.154655438299295	NA
Mta3	433.778377338431	-0.0551106402207106	0.410924554308999	-0.134113767704593	0.893312612942988	0.990019996072654
Gpm6b	1.46080412974788	-3.0641107157646	4.22162491079199	-0.725813112370934	0.467953347429024	NA
Zfp82	53.9831807949641	-1.04893466313516	0.703687705103469	-1.49062525254854	0.136059910559305	0.734013911765337
Mfsd6	24.3378914181171	0.861760647739445	1.00238101018891	0.859713660753647	0.389946902579664	0.918591969369593
Mmp16	27.2486071686761	1.60502076194442	1.18676144143609	1.35243757161692	0.176235377038055	0.789535124181081
Med8	116.035523064046	0.465825646294627	0.523218680699745	0.890307749852583	0.373300660943701	0.912081289468447
Txnrd3	81.2462640272017	-0.131778022787384	0.582337219882744	-0.226291602679831	0.820974629104821	0.985962742319571
Anxa7	376.337581710215	-0.434692259888641	0.433901712765286	-1.00182194976442	0.316429594075449	0.880483843872205
Naga	123.276395618336	0.421811047797318	0.50191758107987	0.840399029039383	0.400684693375083	0.919642133439189
Icosl	20.8427047467293	0.992530660236105	1.01509815521675	0.977768164719179	0.328188999667895	0.884724537106778
Fbxo17	210.117908002573	0.173957181643132	0.442662025365909	0.392979681280175	0.694334488596306	0.974227429095264
Fbxo16	18.0869556692758	-0.317828934107636	1.06850916804667	-0.297450825516693	0.76612234539001	0.980131681474546
Tdrd12	284.880742055708	-1.52248148002319	0.453284726011743	-3.35877516416415	0.000782887356942077	0.0385204125099921
Slc27a4	40.5081089107862	0.499978961605722	0.796154990643358	0.627991995882231	0.530009183414685	0.949630179646927
Uba52	111.528608503889	1.42343051726253	0.637897771358267	2.23143986571961	0.0256520066334996	0.405965493130886
Jag1	122.733410802352	-0.0584679544520027	0.566720402869828	-0.103168959783212	0.917828874927961	0.996478167984833
Mthfr	172.629334362036	-0.00594767406937767	0.49406767112375	-0.0120381769886902	0.990395156426387	0.999732499563889
Zbtb10	112.796212111942	0.387899067926088	0.554106397701388	0.700044376919701	0.483899591141144	0.942828798298881
Thsd4	284.823039394803	0.124117530860317	0.483827921372408	0.256532385539573	0.797539776825041	0.982680470199075
Hcrtr1	1.61785746757018	-2.09783125635062	3.32299201966732	-0.631307942942531	0.527839194408918	NA
Mpdz	44.2509663207321	0.649747984180799	0.751088011689548	0.8650756956155	0.386997243518145	0.917162112617984
Nebl	75.3635081592361	1.78613836901784	0.682964185218189	2.6152738425767	0.00891559426751081	0.2274606194409
Serbp1	1501.52475586089	-0.828539229184239	0.382013170496806	-2.16887608379242	0.0300920929208633	0.439167623576007
Arhgef1	133.878853941891	1.15389143811097	0.558268835989481	2.06690999698345	0.0387426355680329	0.485948293198067
Snx27	355.037027272969	-0.187911848655452	0.40118857214084	-0.46838783979491	0.6395072624549	0.971128021327792
Slc4a7	435.529646736423	-0.575153487823966	0.439718522911834	-1.30800377481321	0.190872028946489	0.801711525947258
Tmem74b	5.79499996162961	1.55264295555212	1.96137068288419	0.791611177377735	0.428587427540656	NA
B230354K17Rik	51.5457225512113	-0.268299389363304	0.734912962965746	-0.365076414328821	0.715054366265835	0.974797688918887
I830077J02Rik	3.94424860303763	1.58599651775621	2.26094383558134	0.701475416061547	0.483006371490819	NA
Slc22a15	3.31513867626538	0.208735301710384	2.32969358153966	0.0895977494054966	0.928606872929153	NA
Gm3704	0.857821308905399	-0.340890511808986	4.75796665690983	-0.0716462590829474	0.942883425217901	NA
Zscan21	120.076794176425	0.162566648116961	0.545579439980056	0.297970627564161	0.765725581701703	0.980131681474546
Gm5176	10.1093355852571	-0.095329562248131	1.403559659284	-0.0679198505154826	0.945849436814308	0.998442586060996
Mrpl41	23.882253878887	0.347261239639739	0.949409849115883	0.365765364624265	0.714540166651265	0.974797688918887
Mcm5	779.445193064951	-0.00983794021454665	0.346888315757766	-0.0283605407494225	0.977374595452587	0.999173309169925
Fbxo46	135.269749497105	-0.439619045179307	0.582157855812513	-0.755154363700435	0.450156367380521	0.933872221836566
Ppm1k	26.4516788686372	-2.5369812027684	1.07194016945351	-2.36671903438583	0.0179465513092748	0.336398925383437
Rfx5	6.74911098221405	-1.1278500827638	1.72527852785601	-0.653720581664788	0.513291840757939	0.948281597900858
Yipf2	25.9536522169318	-0.422841987829712	0.920326210004329	-0.459447947079246	0.645912523664701	0.971128021327792
Crk	701.37030506212	-0.14002858309116	0.34732299913798	-0.403165305605147	0.686826620870327	0.973164407756441
Bmpr1b	32.6134978339268	0.868933700544521	0.9580043649957	0.907024782239298	0.364393692147165	0.909501370982159
Aurka	192.585396795813	-0.462309614849028	0.493693601623437	-0.936430233911869	0.349051717452815	0.899621305746005
Cfap54	26.4557267249947	2.20564127093147	1.03383785933568	2.13344989353433	0.0328878378677853	0.454525894417713
Lmnb2	122.495154683945	0.118521260093597	0.551526235989262	0.214896866838996	0.829847727728526	0.986698160444669
Tmem268	151.334737456856	0.115189112713697	0.472747726977079	0.24365873412075	0.807495135596702	0.984279914471888
Anapc10	250.678076303739	-1.02929185014855	0.47076568831724	-2.18642070926574	0.0287848398619425	0.429084264365721
Arhgef9	2.45477805411643	-3.85238838020842	3.06381884953222	-1.25738125176578	0.208615614772033	NA
Gm6116	5.04839898572221	2.00843344205056	1.99750797944898	1.00546954641182	0.314670806391922	NA
[truncated: 13,145 more rows]
