# Supplementary material for: Transcription elongation can be sufficient, but is not necessary, to advance replication timing
Source: EMBO Rep. 2026 Mar 24;27(8):1964–99. doi: 10.1038/s44319-026-00735-2 (PMC13121604; doi:10.1038/s44319-026-00735-2)
Supplement: Supplementary file 5 — Source data Fig. 4 [file 44319_2026_735_MOESM5_ESM.zip › Fig4/4A/TRE_Ptn_D0025_cas_pvalues.bg]

chr1	3000000	3050000	0.215434773282999
chr1	3050000	3100000	0.737656042211831
chr1	3150000	3200000	0.0273476041353867
chr1	3200000	3250000	0.557140405816996
chr1	3250000	3300000	0.0256102269314916
chr1	3300000	3350000	0.0753935910085367
chr1	3350000	3400000	0.0383938912959547
chr1	3400000	3450000	0.0488181545193256
chr1	3450000	3500000	0.226631204152546
chr1	3500000	3550000	0.974711509587748
chr1	3550000	3600000	0.554952597486165
chr1	3600000	3650000	0.0169233409120157
chr1	3650000	3700000	0.40939899618206
chr1	3700000	3750000	0.851507871820171
chr1	3750000	3800000	0.0546308609669255
chr1	3800000	3850000	0.538479687701085
chr1	3850000	3900000	0.82323795632963
chr1	3900000	3950000	0.143580283986101
chr1	3950000	4000000	0.0368066578010381
chr1	4000000	4050000	0.623010595856034
chr1	4050000	4100000	0.517545364849213
chr1	4100000	4150000	0.447621294667753
chr1	4150000	4200000	0.773669083265411
chr1	4200000	4250000	0.956265282484664
chr1	4250000	4300000	0.245656556990262
chr1	4300000	4350000	0.800115825146926
chr1	4350000	4400000	0.216314186435588
chr1	4400000	4450000	0.39123160739565
chr1	4450000	4500000	0.0332890051906826
chr1	4500000	4550000	0.0592424177426966
chr1	4550000	4600000	0.779331646004032
chr1	4600000	4650000	0.488996611041997
chr1	4650000	4700000	0.360237656042212
chr1	4700000	4750000	0.234352880614302
chr1	4750000	4800000	0.000857964051306226
chr1	4800000	4850000	0.0229290892711596
chr1	4850000	4900000	0.245463515078718
chr1	4900000	4950000	0.178563768178113
chr1	4950000	5000000	0.744198018103041
chr1	5000000	5050000	0.456672815409034
chr1	5050000	5100000	0.248273347346746
chr1	5100000	5150000	0.962185234438677
chr1	5150000	5200000	0.151816738878641
chr1	5200000	5250000	0.770344472566599
chr1	5250000	5300000	0.717515336107417
chr1	5300000	5350000	0.808051992621509
chr1	5600000	5650000	0.857449272875467
chr1	5650000	5700000	0.351143237098366
chr1	5700000	5750000	0.817189309767921
chr1	5750000	5800000	0.132340954913989
chr1	5800000	5850000	0.781476556132298
chr1	5850000	5900000	0.783321178842606
chr1	5900000	5950000	0.136888164385912
chr1	5950000	6000000	0.97698511432371
chr1	6000000	6050000	0.531594526189353
chr1	6050000	6100000	0.746257131826176
chr1	6100000	6150000	0.353717129252284
chr1	6150000	6200000	0.892647248080305
chr1	6200000	6250000	0.111342284758269
chr1	6250000	6300000	0.170155720475312
chr1	6300000	6350000	0.555896357942602
chr1	6350000	6400000	0.793016172622367
chr1	6400000	6450000	0.781626699841277
chr1	6450000	6500000	0.110720260821072
chr1	6500000	6550000	0.440392947535498
chr1	6550000	6600000	0.827463429282313
chr1	6600000	6650000	0.405902792672987
chr1	6650000	6700000	0.966067521770838
chr1	6700000	6750000	0.319934794732101
chr1	6750000	6800000	0.625520140706104
chr1	6800000	6850000	0.1647290978508
chr1	6850000	6900000	0.00405388014242203
chr1	6900000	6950000	0.269486508515293
chr1	6950000	7000000	0.00246664664750551
chr1	7000000	7050000	0.0171807301274076
chr1	7050000	7100000	0.0759941658444511
chr1	7100000	7150000	0.0152074128094033
chr1	7150000	7200000	0.00263823945776676
chr1	7200000	7250000	0.00516923340912012
chr1	7250000	7300000	0.524988202994294
chr1	7300000	7350000	0.377611428081163
chr1	7350000	7400000	0.798979022778946
chr1	7400000	7450000	0.89567157136116
chr1	7450000	7500000	0.586954656599888
chr1	7500000	7550000	0.178628115481961
chr1	7550000	7600000	0.926493929904337
chr1	7600000	7650000	0.672729612629231
chr1	7650000	7700000	0.954828192698726
chr1	7700000	7750000	0.159667109948093
chr1	7750000	7800000	0.899103427566385
chr1	7800000	7850000	0.633370511775557
chr1	7850000	7900000	0.814894255930676
chr1	7900000	7950000	0.15059414010553
chr1	7950000	8000000	0.599330788039981
chr1	8000000	8050000	0.145296212088713
chr1	8050000	8100000	0.0924456265282485
chr1	8100000	8150000	0.0201192570031316
chr1	8150000	8200000	0.051477843078375
chr1	8200000	8250000	0.465938827163142
chr1	8250000	8300000	0.284093346488782
chr1	8300000	8350000	0.968083737291408
chr1	8350000	8400000	0.953262408305092
chr1	8400000	8450000	0.160589421303247
chr1	8450000	8500000	0.0321522028227017
chr1	8500000	8550000	0.0115396164900691
chr1	8550000	8600000	0.00287417957187597
chr1	8600000	8650000	0.000321736519239835
chr1	8650000	8700000	0.470164300115825
chr1	8700000	8750000	0.24878812577753
chr1	8750000	8800000	0.260048903950925
chr1	8800000	8850000	0.189502809832268
chr1	8850000	8900000	0.0493114838488268
chr1	8900000	8950000	0.00501908970014153
chr1	8950000	9000000	0.0309939513534383
chr1	9000000	9050000	0.344022135472524
chr1	9050000	9100000	0.0556818669297756
chr1	9100000	9150000	0.0209986701557204
chr1	9150000	9200000	0.863390673930762
chr1	9200000	9250000	0.967997940886277
chr1	9250000	9300000	0.632169362103728
chr1	9300000	9350000	0.492878898374158
chr1	9350000	9400000	0.9039080262537
chr1	9400000	9450000	0.651280511346574
chr1	9450000	9500000	0.152803397537643
chr1	9500000	9550000	0.458603234524473
chr1	9550000	9600000	0.260456436875295
chr1	9600000	9650000	0.675024666466475
chr1	9650000	9700000	0.496632491098623
chr1	9700000	9750000	0.813736004461413
chr1	9750000	9800000	0.785273047059328
chr1	9800000	9850000	0.192205396593883
chr1	9850000	9900000	0.147677062331088
chr1	9900000	9950000	0.920209343228519
chr1	9950000	10000000	0.806958088456094
chr1	10000000	10050000	0.867744841491142
chr1	10050000	10100000	0.15269615203123
chr1	10100000	10150000	0.367701943288576
chr1	10150000	10200000	0.0811419501522886
chr1	10200000	10250000	0.284179142893913
chr1	10250000	10300000	0.497683497061473
chr1	10300000	10350000	0.888121487709665
chr1	10350000	10400000	0.709150186607181
chr1	10400000	10450000	0.785487538072155
chr1	10450000	10500000	0.672150486894599
chr1	10500000	10550000	0.747951610827506
chr1	10550000	10600000	0.687701085324525
chr1	10600000	10650000	0.596327913860409
chr1	10650000	10700000	0.945133198918965
chr1	10700000	10750000	0.736476341641285
chr1	10750000	10800000	0.0403457595126764
chr1	10800000	10850000	0.00521213161168543
chr1	10850000	10900000	0.0323666938355283
chr1	10900000	10950000	0.0122259877311141
chr1	10950000	11000000	0.0172450774312556
chr1	11000000	11050000	0.0591566213375659
chr1	11050000	11100000	0.932971558491699
chr1	11100000	11150000	0.758375874050877
chr1	11150000	11200000	0.727210329887178
chr1	11200000	11250000	0.756874436961091
chr1	11250000	11300000	0.056218094461842
chr1	11300000	11350000	0.0285916520097808
chr1	11350000	11400000	0.00948050276693402
chr1	11400000	11450000	0.07412809403286
chr1	11450000	11500000	0.344536913903307
chr1	11500000	11550000	0.344729955814851
chr1	11550000	11600000	0.763073227231779
chr1	11600000	11650000	0.451246192784522
chr1	11650000	11700000	0.759512676418858
chr1	11700000	11750000	0.89745184676762
chr1	11750000	11800000	0.883617176440307
chr1	11800000	11850000	0.547037879112865
chr1	11850000	11900000	0.988138646990691
chr1	11900000	11950000	0.789412723606881
chr1	11950000	12000000	0.838895800265969
chr1	12000000	12050000	0.921796576723435
chr1	12050000	12100000	0.89155334391489
chr1	12100000	12150000	0.373621895242589
chr1	12150000	12200000	0.972630946763331
chr1	12200000	12250000	0.979258719059671
chr1	12250000	12300000	0.282120029170778
chr1	12300000	12350000	0.312234567371627
chr1	12350000	12400000	0.201342713740294
chr1	12400000	12450000	0.197782162927373
chr1	12450000	12500000	0.112736476341641
chr1	12500000	12550000	0.155270044185149
chr1	12550000	12600000	0.249367251512162
chr1	12600000	12650000	0.558598944704217
chr1	12650000	12700000	0.128372871176698
chr1	12700000	12750000	0.823581141950152
chr1	12750000	12800000	0.732207970486037
chr1	12800000	12850000	0.456329629788512
chr1	12850000	12900000	0.261936424863798
chr1	12900000	12950000	0.213204066749603
chr1	12950000	13000000	0.242846724722234
chr1	13000000	13050000	0.0119257003131569
chr1	13050000	13100000	0.000321736519239835
chr1	13100000	13150000	0.0323237956329629
chr1	13150000	13200000	0.37338595512848
chr1	13200000	13250000	0.303676375959847
chr1	13250000	13300000	0.237763287718245
chr1	13300000	13350000	0.161533181759684
chr1	13350000	13400000	0.406889451331989
chr1	13400000	13450000	0.572712453348205
chr1	13450000	13500000	0.46124147398224
chr1	13500000	13550000	0.188366007464287
chr1	13550000	13600000	0.549654669469349
chr1	13600000	13650000	0.704517180730127
chr1	13650000	13700000	0.0226931491570503
chr1	13700000	13750000	0.103406117283686
chr1	13750000	13800000	0.0217493887006135
chr1	13800000	13850000	0.847797177298271
chr1	13850000	13900000	0.939127450559821
chr1	13900000	13950000	0.409463343485908
chr1	13950000	14000000	0.596392261164257
chr1	14000000	14050000	0.612157350607009
chr1	14050000	14100000	0.173201492857449
chr1	14100000	14150000	0.0262322508686886
chr1	14150000	14200000	0.006928059714298
chr1	14200000	14250000	0.00250954485007082
chr1	14250000	14300000	0.00549096992835996
chr1	14350000	14400000	0.00334605980009439
chr1	14400000	14450000	0.150100810776028
chr1	14450000	14500000	0.132319505812706
chr1	14500000	14550000	0.716635922954828
chr1	14550000	14600000	0.597443267127107
chr1	14600000	14650000	0.255480245377719
chr1	14650000	14700000	0.175582343099824
chr1	14700000	14750000	0.0107031015400455
chr1	14750000	14800000	0.318604950452576
chr1	14800000	14850000	0.38670584702501
chr1	14850000	14900000	0.7233494916563
chr1	14900000	14950000	0.88985886491356
chr1	14950000	15000000	0.834691776414568
chr1	15000000	15050000	0.714040581699627
chr1	15050000	15100000	0.878791128651709
chr1	15100000	15150000	0.359057955471666
chr1	15150000	15200000	0.653146583158166
chr1	15200000	15250000	0.67982926515379
chr1	15250000	15300000	0.791386040924885
chr1	15300000	15350000	0.22989146754751
chr1	15350000	15400000	0.000729269443610292
chr1	15400000	15450000	0.0618592080991807
chr1	15450000	15500000	0.149586032345245
chr1	15500000	15550000	0.568486980395521
chr1	15550000	15600000	0.572862597057183
chr1	15600000	15650000	0.798378447943031
chr1	15650000	15700000	0.704495731628845
chr1	15700000	15750000	0.451503581999914
chr1	15750000	15800000	0.378962721461971
chr1	15800000	15850000	0.150701385611943
chr1	15850000	15900000	0.232572605207842
chr1	15900000	15950000	0.0774956029342371
chr1	15950000	16000000	0.731778988460384
chr1	16000000	16050000	0.938162241002102
chr1	16050000	16100000	0.391467547509759
chr1	16100000	16150000	0.0483248251898245
chr1	16150000	16200000	0.0285273047059328
chr1	16200000	16250000	0.123353781476556
chr1	16250000	16300000	0.991248766676676
chr1	16300000	16350000	0.962764360173309
chr1	16350000	16400000	0.856312470507486
chr1	16400000	16450000	0.890352194243061
chr1	16450000	16500000	0.0827720818497705
chr1	16500000	16550000	0.589314057740981
chr1	16550000	16600000	0.352773368795847
chr1	16600000	16650000	0.0523572562309639
chr1	16650000	16700000	0.0727553515507701
chr1	16700000	16750000	0.638754236197503
chr1	16750000	16800000	0.147784307837502
chr1	16800000	16850000	0.846338638411051
chr1	16850000	16900000	0.0240658916391403
chr1	16900000	16950000	0.432950109390417
chr1	16950000	17000000	0.833383381236326
chr1	17000000	17050000	0.797391789284029
chr1	17050000	17100000	0.849706147312428
chr1	17100000	17150000	0.827227489168204
chr1	17150000	17200000	0.413216936210373
chr1	17200000	17250000	0.0286131011110634
chr1	17250000	17300000	0.034447256659946
chr1	17300000	17350000	0.538415340397237
chr1	17350000	17400000	0.94541203723564
chr1	17400000	17450000	0.826991549054095
chr1	17450000	17500000	0.512183089528549
chr1	17500000	17550000	0.512011496718287
chr1	17550000	17600000	0.815773669083265
chr1	17600000	17650000	0.857449272875467
chr1	17650000	17700000	0.823774183861696
chr1	17700000	17750000	0.0344043584573807
chr1	17750000	17800000	0.59512676418858
chr1	17800000	17850000	0.0690875552314358
chr1	17850000	17900000	0.388443224228905
chr1	17900000	17950000	0.237763287718245
chr1	17950000	18000000	0.132255158508858
chr1	18000000	18050000	0.631161254343443
chr1	18050000	18100000	0.590579554716657
chr1	18100000	18150000	0.582171507013856
chr1	18150000	18200000	0.758204281240616
chr1	18200000	18250000	0.663184762558449
chr1	18250000	18300000	0.352687572390717
chr1	18300000	18350000	0.0432842863884003
chr1	18350000	18400000	0.39978979880743
chr1	18400000	18450000	0.00984513748873928
chr1	18450000	18500000	0.562245291922268
chr1	18500000	18550000	0.706747887263524
chr1	18550000	18600000	0.797305992878898
chr1	18600000	18650000	0.704409935223714
chr1	18650000	18700000	0.201685899360817
chr1	18700000	18750000	0.117498176826391
chr1	18750000	18800000	0.953219510102527
chr1	18800000	18850000	0.268285358843464
chr1	18850000	18900000	0.634078332117884
chr1	18900000	18950000	0.202929947235211
chr1	18950000	19000000	0.289991849341513
chr1	19000000	19050000	0.724829479644803
chr1	19050000	19100000	0.0882416026768479
chr1	19100000	19150000	0.0616232679850715
chr1	19150000	19200000	0.529685556175196
chr1	19200000	19250000	0.403629187937025
chr1	19250000	19300000	0.722191240187036
chr1	19300000	19350000	0.0993522371412637
chr1	19350000	19400000	0.68604950452576
chr1	19400000	19450000	0.705396593882716
chr1	19450000	19500000	0.95025953412552
chr1	19500000	19550000	0.855604650165158
chr1	19550000	19600000	0.294646304319849
chr1	19600000	19650000	0.371498434215606
chr1	19650000	19700000	0.122345673716271
chr1	19700000	19750000	0.592574321135944
chr1	19750000	19800000	0.431491570503196
chr1	19800000	19850000	0.462035090729698
chr1	19850000	19900000	0.228304234052593
chr1	19900000	19950000	0.647677062331088
chr1	19950000	20000000	0.0598429925786109
chr1	20000000	20050000	0.437711809875166
chr1	20050000	20100000	0.0964995066706705
chr1	20100000	20150000	0.623804212603492
chr1	20150000	20200000	0.854725237012569
chr1	20200000	20250000	0.00609154476427443
chr1	20250000	20300000	0.653489768778688
chr1	20300000	20350000	0.0623739865299644
chr1	20350000	20400000	0.933657929732744
chr1	20400000	20450000	0.466110419973403
chr1	20450000	20500000	0.542426322337094
chr1	20500000	20550000	0.712582042812406
chr1	20550000	20600000	0.607545793831239
chr1	20600000	20650000	0.903865128051135
chr1	20650000	20700000	0.316524387628158
chr1	20700000	20750000	0.290420831367166
chr1	20750000	20800000	0.0176097121530608
chr1	20800000	20850000	0.0161726223671228
chr1	20850000	20900000	0.0243661790570975
chr1	20900000	20950000	0.257625155505984
chr1	20950000	21000000	0.503581999914204
chr1	21000000	21050000	0.790013298442795
chr1	21050000	21100000	0.841598387027584
chr1	21100000	21150000	0.806614902835571
chr1	21150000	21200000	0.622581613830381
chr1	21200000	21250000	0.443138432499678
chr1	21250000	21300000	0.513491484706791
chr1	21300000	21350000	0.697331731800438
chr1	21350000	21400000	0.974454120372356
chr1	21400000	21450000	0.00965209557719526
chr1	21450000	21500000	0.10263394963751
chr1	21500000	21550000	0.208592509973832
chr1	21550000	21600000	0.743661790570975
chr1	21600000	21650000	0.0517137831924842
chr1	21650000	21700000	0.0137274248209001
chr1	21700000	21750000	0.902428038265197
chr1	21750000	21800000	0.191025696023337
chr1	21800000	21850000	0.249667538930119
chr1	21850000	21900000	0.207734545922526
chr1	21900000	21950000	0.2882759212389
chr1	21950000	22000000	0.153704259791515
chr1	22000000	22050000	0.651473553258119
chr1	22050000	22100000	0.581549483076659
chr1	22100000	22150000	0.860902578181974
chr1	22150000	22200000	0.846467333018747
chr1	22200000	22250000	0.691411779846424
chr1	22250000	22300000	0.5607224057312
chr1	22300000	22350000	0.0659345373428853
chr1	22350000	22400000	0.00199476641928709
chr1	22400000	22450000	0.69420016301317
chr1	22450000	22500000	0.968298228304234
chr1	22500000	22550000	0.717472437904852
chr1	22550000	22600000	0.585817854231908
chr1	22600000	22650000	0.110613015314658
chr1	22650000	22700000	0.0490540946334349
chr1	22700000	22750000	0.386019475783965
chr1	22750000	22800000	0.545493543820514
chr1	22800000	22850000	0.558169962678564
chr1	22850000	22900000	0.0888421775127622
chr1	22900000	22950000	0.702458067006992
chr1	22950000	23000000	0.000707820342327636
chr1	23000000	23050000	0.351615117326584
chr1	23050000	23100000	0.00126549697567668
chr1	23100000	23150000	0.118677877396937
chr1	23150000	23200000	0.484234910557248
chr1	23200000	23250000	0.260628029685556
chr1	23250000	23300000	0.00703530522071127
chr1	23300000	23350000	0.447127965338252
chr1	23350000	23400000	0.0225859036506371
chr1	23400000	23450000	0.906052936381966
chr1	23450000	23500000	0.00744283814508173
chr1	23500000	23550000	0.769250568401184
chr1	23550000	23600000	0.0904937583115267
chr1	23600000	23650000	0.924370468877354
chr1	23650000	23700000	0.155098451374887
chr1	23700000	23750000	0.460083222512977
chr1	23750000	23800000	0.373407404229763
chr1	23800000	23850000	0.309875166230535
chr1	23850000	23900000	0.0729054952597487
chr1	23900000	23950000	0.505426622624512
chr1	23950000	24000000	0.0422547295268328
chr1	24000000	24050000	0.132791386040925
chr1	24050000	24100000	0.0732057826777058
chr1	24100000	24150000	0.488160096091974
chr1	24150000	24200000	0.706168761528892
chr1	24200000	24250000	0.0495903221655013
chr1	24250000	24300000	0.576594740680366
chr1	24300000	24350000	0.343249967826348
chr1	24350000	24400000	0.565205267899275
chr1	24400000	24450000	0.643923469606623
chr1	24450000	24500000	0.284071897387499
chr1	24500000	24550000	0.265754364892111
chr1	24550000	24600000	0.179528977735833
chr1	24600000	24650000	0.0143065505555318
chr1	24650000	24700000	0.155205696881301
chr1	24700000	24750000	0.282120029170778
chr1	24750000	24800000	0.539423448157522
chr1	24800000	24850000	0.0807344172279182
chr1	24850000	24900000	0.788662005061988
chr1	24900000	24950000	0.454077474153833
chr1	24950000	25000000	0.598086740165587
chr1	25000000	25050000	0.695208270773455
chr1	25050000	25100000	0.340568830166016
chr1	25100000	25150000	0.287739693706834
chr1	25150000	25200000	0.318283213933336
chr1	25200000	25250000	0.045429196516666
chr1	25250000	25300000	0.440178456522672
chr1	25300000	25350000	0.592402728325683
chr1	25350000	25400000	0.551821028698898
chr1	25400000	25450000	0.0703745013083952
chr1	25450000	25500000	0.137038308094891
chr1	25500000	25550000	0.620565398309811
chr1	25550000	25600000	0.0762086568572777
chr1	25600000	25650000	0.00240229934365754
chr1	25650000	25700000	0.0746857706662091
chr1	25700000	25750000	0.0389730170305864
chr1	25750000	25800000	0.036248981167689
chr1	25800000	25850000	0.0987302132040667
chr1	25850000	25900000	0.579018489125306
chr1	25900000	25950000	0.770065634249925
chr1	25950000	26000000	0.705460941186564
chr1	26000000	26050000	0.903350349620351
chr1	26050000	26100000	0.654111792715885
chr1	26100000	26150000	0.737098365578482
chr1	26150000	26200000	0.0375144781433658
chr1	26200000	26250000	0.104542919651667
chr1	26250000	26300000	0.398288361717644
chr1	26300000	26350000	0.746729012054395
chr1	26350000	26400000	0.109476212946678
chr1	26400000	26450000	0.712281755394449
chr1	26450000	26500000	0.850607009566299
chr1	26500000	26550000	0.345373428853331
chr1	26550000	26600000	0.714104929003475
chr1	26600000	26650000	0.0033889580026597
chr1	26650000	26700000	0.944232336665094
chr1	26700000	26750000	0.69872592338381
chr1	26750000	26800000	0.00373214362318219
chr1	26800000	26850000	0.60126120715542
chr1	26850000	26900000	0.303740723263695
chr1	26900000	26950000	0.782527562095148
chr1	26950000	27000000	0.658144223757025
chr1	27000000	27050000	0.377525631676033
chr1	27050000	27100000	0.225001072455064
chr1	27100000	27150000	0.391617691218738
chr1	27200000	27250000	0.344536913903307
chr1	27250000	27300000	0.0355626099266441
chr1	27300000	27350000	0.354103213075372
chr1	27350000	27400000	0.0265539873879285
chr1	27700000	27750000	0.641306679250139
chr1	27750000	27800000	0.537321436231822
chr1	27950000	28000000	0.00714255072712455
chr1	28000000	28050000	0.606837973488911
chr1	28100000	28150000	0.137038308094891
chr1	28850000	28900000	0.305821286088113
chr1	28900000	28950000	0.0910943331474411
chr1	28950000	29000000	0.679228690317876
chr1	29000000	29050000	0.321028698897516
chr1	29100000	29150000	0.584316417142122
chr1	29250000	29300000	0.549397280253957
chr1	29300000	29350000	0.00950195186821667
chr1	29400000	29450000	0.0086654369181931
chr1	29450000	29500000	0.722126892883188
chr1	29500000	29550000	0.0778387885547596
chr1	29600000	29650000	0.0358628973446012
chr1	29650000	29700000	0.181051863926901
chr1	30000000	30050000	0.564604693063361
chr1	30050000	30100000	0.0968641413924757
chr1	30250000	30300000	0.14752691862211
chr1	30700000	30750000	0.603856548410622
chr1	30750000	30800000	0.701986186778774
chr1	30900000	30950000	0.55418042983999
chr1	30950000	31000000	0.409613487194887
chr1	31000000	31050000	0.695723049204238
chr1	31050000	31100000	0.369482218695037
chr1	31100000	31150000	0.00920166445025949
chr1	31200000	31250000	0.067950752863455
chr1	31250000	31300000	0.871648577924585
chr1	31300000	31350000	0.695637252799108
chr1	31500000	31550000	0.526661232894342
chr1	31600000	31650000	0.349234267084209
chr1	31650000	31700000	0.443031186993265
chr1	31700000	31750000	0.553193771180988
chr1	31750000	31800000	0.425013941915834
chr1	31900000	31950000	0.330058770537514
chr1	32000000	32050000	0.614602548153232
chr1	32050000	32100000	0.140448715198833
chr1	32100000	32150000	0.489575736776629
chr1	32250000	32300000	0.720153575565184
chr1	32300000	32350000	0.14857792458496
chr1	32500000	32550000	0.0660846810518639
chr1	32550000	32600000	0.0916305606795075
chr1	32600000	32650000	0.0264467418815152
chr1	32650000	32700000	0.31395049547424
chr1	32700000	32750000	0.256488353138004
chr1	32750000	32800000	0.613337051177556
chr1	32800000	32850000	0.48142507828922
chr1	32850000	32900000	0.580820213633049
chr1	32900000	32950000	0.305971429797091
chr1	32950000	33000000	0.00591995195401318
chr1	33000000	33050000	0.782870747715671
chr1	33050000	33100000	0.98142507828922
chr1	33100000	33150000	0.567671914546781
chr1	33150000	33200000	0.878040410106817
chr1	33200000	33250000	0.266354939728025
chr1	33250000	33300000	0.00504053880142419
chr1	33300000	33350000	0.389151044571233
chr1	33350000	33400000	0.139011625412895
chr1	33400000	33450000	0.241130796619622
chr1	33450000	33500000	0.00102955686156747
chr1	33500000	33550000	0.000557676633349047
chr1	33550000	33600000	0.967997940886277
chr1	33600000	33650000	0.0425121187422247
chr1	33650000	33700000	0.742181802582472
chr1	33700000	33750000	0.723778473681953
chr1	33750000	33800000	0.263073227231779
chr1	33800000	33850000	0.0842306207369912
chr1	33850000	33900000	0.806807944747115
chr1	33900000	33950000	0.786881729655527
chr1	33950000	34000000	0.65576337351465
chr1	34000000	34050000	0.0247308137789026
chr1	34050000	34100000	0.68467676204367
chr1	34100000	34150000	0.242267598987602
chr1	34150000	34200000	0.0185105744069324
chr1	34200000	34250000	0.317124962464073
chr1	34250000	34300000	0.00557676633349058
chr1	34300000	34350000	0.814486723006306
chr1	34350000	34400000	0.804362747200892
chr1	34400000	34450000	0.0771309682124319
chr1	34450000	34500000	0.51881086182489
chr1	34500000	34550000	0.242932521127365
chr1	34550000	34600000	0.546394406074385
chr1	34600000	34650000	0.988438934408648
chr1	34650000	34700000	0.798785980867402
chr1	34700000	34750000	0.864935009223114
chr1	34750000	34800000	0.032817124962464
chr1	34800000	34850000	0.0249882029942945
chr1	34850000	34900000	0.0282699154905409
chr1	34900000	34950000	0.30749431598816
chr1	34950000	35000000	0.617626871434087
chr1	35000000	35050000	0.539745184676762
chr1	35050000	35100000	0.895843164171421
chr1	35100000	35150000	0.290120543949208
chr1	35150000	35200000	0.746943503067221
chr1	35200000	35250000	0.41722791815023
chr1	35250000	35300000	0.172257732401012
chr1	35300000	35350000	0.942151773840676
chr1	35350000	35400000	0.920616876152889
chr1	35400000	35450000	0.0143279996568144
chr1	35450000	35500000	0.0287846939213247
chr1	35500000	35550000	0.504246922053966
chr1	35550000	35600000	0.0171807301274076
chr1	35600000	35650000	0.339432027798035
chr1	35650000	35700000	0.0368066578010381
chr1	35700000	35750000	0.26388829308052
chr1	35750000	35800000	0.508858478829737
chr1	35800000	35850000	0.00782892196816953
chr1	35850000	35900000	0.0998455664707649
chr1	35900000	35950000	0.339045943974947
chr1	35950000	36000000	0.898395607224057
chr1	36000000	36050000	0.0241302389429883
chr1	36050000	36100000	0.791407490026168
chr1	36100000	36150000	0.220432413881858
chr1	36150000	36200000	0.533503496203509
chr1	36200000	36250000	0.499335077860238
chr1	36250000	36300000	0.482025653125134
chr1	36300000	36350000	0.719467204324139
chr1	36350000	36400000	0.0536227532066407
chr1	36400000	36450000	0.350285273047059
chr1	36450000	36500000	0.227789455621809
chr1	36500000	36550000	0.202694007121102
chr1	36550000	36600000	0.85618377589979
chr1	36600000	36650000	0.573119986272575
chr1	36650000	36700000	0.803461884947021
chr1	36700000	36750000	0.263352065548453
chr1	36750000	36800000	0.565741495431341
chr1	36800000	36850000	0.215434773282999
chr1	36850000	36900000	0.425700313156879
chr1	36900000	36950000	0.856955943545965
chr1	36950000	37000000	0.411222169791086
chr1	37000000	37050000	0.200398953283857
chr1	37050000	37100000	0.102054823902878
chr1	37100000	37150000	0.500364634721805
chr1	37150000	37200000	0.560057483591438
chr1	37200000	37250000	0.594633434859079
chr1	37250000	37300000	0.0729698425635966
chr1	37300000	37350000	0.00851529320921451
chr1	37350000	37400000	0.123332332375274
chr1	37400000	37450000	0.490090515207413
chr1	38300000	38350000	0.250418257475012
chr1	38350000	38400000	0.0639612200248809
chr1	38400000	38450000	0.0255458796276437
chr1	38450000	38500000	0.0214062030800909
chr1	38500000	38550000	0.134979194371756
chr1	38550000	38600000	0.0690875552314358
chr1	38600000	38650000	0.0238299515250311
chr1	38650000	38700000	0.141092188237313
chr1	38700000	38750000	0.0993522371412637
chr1	38750000	38800000	0.0734202736905324
chr1	38800000	38850000	0.454420659774355
chr1	38850000	38900000	0.676161468834456
chr1	38900000	38950000	0.863905452361546
chr1	38950000	39000000	0.794925142636524
chr1	39000000	39050000	0.907575822573034
chr1	39050000	39100000	0.653618463386384
chr1	39150000	39200000	0.681759684269229
chr1	39200000	39250000	0.675324953884432
chr1	39250000	39300000	0.851314829908627
chr1	39300000	39350000	0.273089957530779
chr1	39400000	39450000	0.191347432542576
chr1	39450000	39500000	0.499506670670499
chr1	39500000	39550000	0.0696666809660675
chr1	39550000	39600000	0.485736347647034
chr1	39600000	39650000	0.977478443653211
chr1	39650000	39700000	0.971772982712024
chr1	39700000	39750000	0.876002745484964
chr1	39750000	39800000	0.409098708764103
chr1	39800000	39850000	0.701278366436446
chr1	39850000	39900000	0.669426451031702
chr1	39900000	39950000	0.666916906181631
chr1	39950000	40000000	0.993264982197246
chr1	40000000	40050000	0.499163485049976
chr1	40050000	40100000	0.913452876324482
chr1	40100000	40150000	0.413645918236026
chr1	40150000	40200000	0.652503110119686
chr1	40200000	40250000	0.154583672944104
chr1	40250000	40300000	0.541697052893484
chr1	40300000	40350000	0.0617948607953327
chr1	40350000	40400000	0.245120329458196
chr1	40400000	40450000	0.288104328428639
chr1	40450000	40500000	0.366264853502638
chr1	40500000	40550000	0.25638110763159
chr1	40550000	40600000	0.6040066921196
chr1	40600000	40650000	0.172107588692034
chr1	40650000	40700000	0.768156664235769
chr1	40700000	40750000	0.195015228861911
chr1	40750000	40800000	0.60675217708378
chr1	40800000	40850000	0.135365278194844
chr1	40850000	40900000	0.0334391488996612
chr1	40900000	40950000	0.479323066363519
chr1	40950000	41000000	0.30135987302132
chr1	41000000	41050000	0.643794774998928
chr1	41050000	41100000	0.806271717215049
chr1	41100000	41150000	0.294517609712153
chr1	41150000	41200000	0.12459782935095
chr1	41200000	41250000	0.605744069323495
chr1	41250000	41300000	0.00255244305263613
chr1	41300000	41350000	0.786710136845266
chr1	41350000	41400000	0.800201621552057
chr1	41400000	41450000	0.449658959289606
chr1	41450000	41500000	0.00220925743211364
chr1	41500000	41550000	0.68160954056025
chr1	41550000	41600000	0.612178799708292
chr1	41600000	41650000	0.00806486208227875
chr1	41650000	41700000	0.235897215906653
chr1	41700000	41750000	0.589743039766634
chr1	41750000	41800000	0.0738921539187508
chr1	41800000	41850000	0.87613144009266
chr1	41850000	41900000	0.013663077517052
chr1	41900000	41950000	0.171421217450989
chr1	41950000	42000000	0.284779717729827
chr1	42000000	42050000	0.0018875209128737
chr1	42050000	42100000	0.336493500922311
chr1	42100000	42150000	0.737698940414397
chr1	42150000	42200000	0.429904337008279
chr1	42200000	42250000	0.0489039509244563
chr1	42250000	42300000	0.0924456265282485
chr1	42300000	42350000	0.32227274677191
chr1	42350000	42400000	0.395864613272704
chr1	42400000	42450000	0.00510488610527216
chr1	42450000	42500000	0.00853674231049717
chr1	42500000	42550000	0.0243018317532495
chr1	42550000	42600000	0.518038694178714
chr1	42600000	42650000	0.296254986916048
chr1	42650000	42700000	0.131225601647291
chr1	42700000	42750000	0.566320621165973
chr1	42750000	42800000	0.94202307923298
chr1	42800000	42850000	0.807665908798421
chr1	42850000	42900000	0.918579211531037
chr1	42900000	42950000	0.500686371241045
chr1	42950000	43000000	0.371348290506628
chr1	43000000	43050000	0.595898931834756
chr1	43050000	43100000	0.545107459997426
chr1	43100000	43150000	0.264145682295912
chr1	43150000	43200000	0.12176654798164
chr1	43200000	43250000	0.570353052207113
chr1	43250000	43300000	0.423426708420917
chr1	43300000	43350000	0.774441250911587
chr1	43350000	43400000	0.615825146926344
chr1	43400000	43450000	0.531615975290635
chr1	43450000	43500000	0.86894599116297
chr1	43500000	43550000	0.580305435202265
chr1	43550000	43600000	0.733494916562996
chr1	43600000	43650000	0.85659130882416
chr1	43650000	43700000	0.835828578782549
chr1	43700000	43750000	0.792029513963365
chr1	43750000	43800000	0.349169919780361
chr1	43800000	43850000	0.369246278580928
chr1	43850000	43900000	0.0342756638496847
chr1	43900000	43950000	0.00679936510660206
chr1	43950000	44000000	0.0330101668740079
chr1	44000000	44050000	0.00499764059885888
chr1	44050000	44100000	0.00549096992835996
chr1	44100000	44150000	0.0276049933507786
chr1	44150000	44200000	0.00656342499249285
chr1	44200000	44250000	0.0389730170305864
chr1	44250000	44300000	0.0394234481575222
chr1	44300000	44350000	0.0138775685298786
chr1	44350000	44400000	0.430590708249324
chr1	44400000	44450000	0.554158980738707
chr1	44450000	44500000	0.683368366865428
chr1	44500000	44550000	0.459332503968084
chr1	44550000	44600000	0.613379949380121
chr1	44600000	44650000	0.77834498734503
chr1	44650000	44700000	0.00152288619106855
chr1	44700000	44750000	0.904251211874223
chr1	44750000	44800000	0.271588520440994
chr1	44800000	44850000	0.496804083908884
chr1	44850000	44900000	0.675625241302389
chr1	44900000	44950000	0.363905452361546
chr1	44950000	45000000	0.0581270644759985
chr1	45000000	45050000	0.0687872678134787
chr1	45050000	45100000	0.39050233795204
chr1	45100000	45150000	0.823859980266827
chr1	45150000	45200000	0.757689502809832
chr1	45200000	45250000	0.736047359615632
chr1	45250000	45300000	0.464523186478487
chr1	45300000	45350000	0.128780404101068
chr1	45350000	45400000	0.497962335378148
chr1	45400000	45450000	0.105958560336322
chr1	45450000	45500000	0.289155334391489
chr1	45500000	45550000	0.869932649821972
chr1	45550000	45600000	0.212968126635494
chr1	45600000	45650000	0.964802024795161
chr1	45650000	45700000	0.866007464287246
chr1	45700000	45750000	0.446012612071554
chr1	45750000	45800000	0.956115138775685
chr1	45800000	45850000	0.0131697481875509
chr1	45850000	45900000	0.226159323924328
chr1	45900000	45950000	0.149736176054223
chr1	45950000	46000000	0.835356698554331
chr1	46000000	46050000	0.93200634893398
chr1	46050000	46100000	0.136051649435889
chr1	46100000	46150000	0.221869503667796
chr1	46150000	46200000	0.167260091802154
chr1	46200000	46250000	0.194693492342671
chr1	46250000	46300000	0.489854575093304
chr1	46300000	46350000	0.783557118956716
chr1	46350000	46400000	0.58195701600103
chr1	46400000	46450000	0.175925528720347
chr1	46450000	46500000	0.565805842735189
chr1	46500000	46550000	0.232229419587319
chr1	46550000	46600000	0.907189738749946
chr1	46600000	46650000	0.18742224700785
chr1	46650000	46700000	0.0938183690103385
chr1	46700000	46750000	0.927459139462056
chr1	46750000	46800000	0.818604950452576
chr1	46800000	46850000	0.77793745442066
chr1	46850000	46900000	0.169190510917593
chr1	46900000	46950000	0.273754879670542
chr1	46950000	47000000	0.539251855347261
chr1	47000000	47050000	0.0522071125219853
chr1	47050000	47100000	0.321350435416756
chr1	47100000	47150000	0.368002230706533
chr1	47150000	47200000	0.383209643515937
chr1	47200000	47250000	0.112521985328815
chr1	47250000	47300000	0.637746128437219
chr1	47300000	47350000	0.644223757024581
chr1	47350000	47400000	0.761593239243276
chr1	47400000	47450000	0.751469263437862
chr1	47450000	47500000	0.386212517695509
chr1	47500000	47550000	0.0626099266440736
chr1	47550000	47600000	0.659752906353224
chr1	47600000	47650000	0.194328857620866
chr1	47650000	47700000	0.657693792630089
chr1	47700000	47750000	0.0200120114967183
chr1	47750000	47800000	0.00193041911543901
chr1	47800000	47850000	0.388850757153275
chr1	47850000	47900000	0.260070353052207
chr1	47900000	47950000	0.111556775771095
chr1	47950000	48000000	0.30959632791386
chr1	48000000	48050000	0.011046287160568
chr1	48050000	48100000	0.554116082536142
chr1	48100000	48150000	0.315215992449916
chr1	48150000	48200000	0.59060100381794
chr1	48200000	48250000	0.97295268328257
chr1	48250000	48300000	0.399875595212561
chr1	48300000	48350000	0.472416455750504
chr1	48350000	48400000	0.723971515593497
chr1	48400000	48450000	0.719274162412595
chr1	48450000	48500000	0.158315816567286
chr1	48500000	48550000	0.333662219553001
chr1	48550000	48600000	0.0222856162326799
chr1	48600000	48650000	0.721826605465231
chr1	48650000	48700000	0.378297799322208
chr1	48700000	48750000	0.674702929947235
chr1	48750000	48800000	0.523679807816053
chr1	48800000	48850000	0.414375187679636
chr1	48850000	48900000	0.390009008622539
chr1	48900000	48950000	0.818819441465403
chr1	48950000	49000000	0.353953069366394
chr1	49000000	49050000	0.351893955643259
chr1	49050000	49100000	0.371648577924585
chr1	49100000	49150000	0.0354982626227961
chr1	49150000	49200000	0.893119128308524
chr1	49200000	49250000	0.0570546094118657
chr1	49250000	49300000	0.444961606108704
chr1	49300000	49350000	0.803397537643173
chr1	49350000	49400000	0.972244862940243
chr1	49400000	49450000	0.13412123032045
chr1	49450000	49500000	0.0276907897559092
chr1	49500000	49550000	0.292930376217236
chr1	49550000	49600000	0.387134829050663
chr1	49600000	49650000	0.150100810776028
chr1	49650000	49700000	0.33389815966711
chr1	49700000	49750000	0.194564797734975
chr1	49750000	49800000	0.133842392003775
chr1	49800000	49850000	0.485886491356012
chr1	49850000	49900000	0.437561666166188
chr1	49900000	49950000	0.0205696881300673
chr1	49950000	50000000	0.707734545922526
chr1	50000000	50050000	0.378190553815795
chr1	50050000	50100000	0.42409163056068
chr1	50100000	50150000	0.654648020247952
chr1	50150000	50200000	0.65406889451332
chr1	50200000	50250000	0.0223285144352452
chr1	50250000	50300000	0.129595469949809
chr1	50300000	50350000	0.754000257389215
chr1	50350000	50400000	0.119235554030286
chr1	50400000	50450000	0.108596799794089
chr1	50450000	50500000	0.581806872292051
chr1	50500000	50550000	0.604478572347819
chr1	50550000	50600000	0.245163227660761
chr1	50600000	50650000	0.114302260735275
chr1	50650000	50700000	0.245055982154348
chr1	50700000	50750000	0.0236798078160525
chr1	50750000	50800000	0.764703358929261
chr1	50800000	50850000	0.0701600102955686
chr1	50850000	50900000	0.255094161554631
chr1	50900000	50950000	0.418707906138733
chr1	50950000	51000000	0.00126549697567668
chr1	51000000	51050000	0.605036248981168
chr1	51050000	51100000	0.624941014971473
chr1	51100000	51150000	0.686564282956544
chr1	51150000	51200000	0.601368452661833
chr1	51200000	51250000	0.260241945862468
chr1	51250000	51300000	0.441208013384239
chr1	51300000	51350000	0.589078117626871
chr1	51350000	51400000	0.301703058641843
chr1	51400000	51450000	0.0280983226802797
chr1	51450000	51500000	0.49377976062803
chr1	51500000	51550000	0.00495474239629357
chr1	51550000	51600000	0.00263823945776676
chr1	51600000	51650000	0.000622023937197014
chr1	51650000	51700000	0.0675432199390845
chr1	51700000	51750000	0.00330316159752908
chr1	51750000	51800000	0.000707820342327636
chr1	51800000	51850000	0.00435416756037921
chr1	51850000	51900000	0.00126549697567668
chr1	51900000	51950000	0.00126549697567668
chr1	51950000	52000000	0.00083651495002357
chr1	52000000	52050000	0.000900862253871537
chr1	52050000	52100000	0.00034318562052249
chr1	52100000	52150000	0.000321736519239835
chr1	52150000	52200000	0.000257389215391868
chr1	52200000	52250000	0.000965209557719504
chr1	52250000	52300000	0.000321736519239835
chr1	52300000	52350000	0.00255244305263613
chr1	52350000	52400000	0.00694950881558065
chr1	52400000	52450000	0.0303504783149586
chr1	52450000	52500000	0.0463086096692549
chr1	52500000	52550000	0.564475998455665
chr1	52550000	52600000	0.110355626099266
chr1	52600000	52650000	0.762665694307408
chr1	52650000	52700000	0.0058556046501651
chr1	52700000	52750000	0.135601218308953
chr1	52750000	52800000	0.420552528849041
chr1	52800000	52850000	0.713246964952168
chr1	52850000	52900000	0.383059499806958
chr1	52900000	52950000	0.411136373385955
chr1	52950000	53000000	0.285616232679851
chr1	53000000	53050000	0.659860151859637
chr1	53050000	53100000	0.849856291021406
chr1	53100000	53150000	0.966475054695208
chr1	53150000	53200000	0.729441036420574
chr1	53200000	53250000	0.97601990476599
chr1	53250000	53300000	0.824524902406589
chr1	53300000	53350000	0.467826348076016
chr1	53350000	53400000	0.404658744798593
chr1	53400000	53450000	0.764124233194629
chr1	53450000	53500000	0.669447900132984
chr1	53500000	53550000	0.361524602119171
chr1	53550000	53600000	0.255694736390545
chr1	53600000	53650000	0.375337823345202
chr1	53650000	53700000	0.31540903436146
chr1	53700000	53750000	0.135086439878169
chr1	53750000	53800000	0.593217794174424
chr1	53800000	53850000	0.732679850714255
chr1	53850000	53900000	0.335077860237656
chr1	53900000	53950000	0.328750375359272
chr1	53950000	54000000	0.526189352666123
chr1	54000000	54050000	0.0734631718930977
chr1	54050000	54100000	0.138110763159024
chr1	54100000	54150000	0.0325597357470722
chr1	54150000	54200000	0.108832739908198
chr1	54200000	54250000	0.90738278066149
chr1	54250000	54300000	0.789605765518425
chr1	54300000	54350000	0.691154390631033
chr1	54350000	54400000	0.970314443824804
chr1	54400000	54450000	0.281926987259234
chr1	54450000	54500000	0.778967011282227
chr1	54500000	54550000	0.812062974561366
chr1	54550000	54600000	0.375230577838789
chr1	54600000	54650000	0.888271631418644
chr1	54650000	54700000	0.996332203680666
chr1	54700000	54750000	0.00703530522071127
chr1	54750000	54800000	0.0330959632791386
chr1	54800000	54850000	0.00117970057054606
chr1	54850000	54900000	0.00815065848740937
chr1	54900000	54950000	0.194457552228562
chr1	54950000	55000000	0.171313971944576
chr1	55000000	55050000	0.0362060829651237
chr1	55050000	55100000	0.00785037106945219
chr1	55100000	55150000	0.287139118870919
chr1	55150000	55200000	0.735296641070739
chr1	55200000	55250000	0.217965767234353
chr1	55250000	55300000	0.252777658616104
chr1	55300000	55350000	0.897065762944533
chr1	55350000	55400000	0.676311612543434
chr1	55400000	55450000	0.0205696881300673
chr1	55450000	55500000	0.250182317360903
chr1	55500000	55550000	0.252069838273776
chr1	55550000	55600000	0.0432628372871177
chr1	55600000	55650000	0.00274548496418003
chr1	55650000	55700000	0.0163871133799494
chr1	55700000	55750000	0.727596413710266
chr1	55750000	55800000	0.00274548496418003
chr1	55800000	55850000	0.387027583544249
chr1	55850000	55900000	0.572133327613573
chr1	55900000	55950000	0.00787182017073484
chr1	55950000	56000000	0.0336750890137704
chr1	56000000	56050000	0.578417914289391
chr1	56050000	56100000	0.116232679850714
chr1	56100000	56150000	0.432199390845524
chr1	56150000	56200000	0.876646218523444
chr1	56200000	56250000	0.644438248037407
chr1	56250000	56300000	0.0749431598816009
chr1	56300000	56350000	0.559585603363219
chr1	56350000	56400000	0.0156149457337738
chr1	56400000	56450000	0.49354382051392
chr1	56450000	56500000	0.395714469563725
chr1	56500000	56550000	0.376388829308052
chr1	56550000	56600000	0.577216764617563
chr1	56600000	56650000	0.0124404787439406
chr1	56650000	56700000	0.326648363433572
chr1	56700000	56750000	0.119664536055939
chr1	56750000	56800000	0.000622023937197014
chr1	56800000	56850000	0.0144995924670757
chr1	56850000	56900000	0.858500278838317
chr1	56900000	56950000	0.404765990305006
chr1	56950000	57000000	0.143944918707906
chr1	57000000	57050000	0.50347475440779
chr1	57050000	57100000	0.239221826605465
chr1	57100000	57150000	0.028076873578997
chr1	57150000	57200000	0.140384367894985
chr1	57200000	57250000	0.153704259791515
chr1	57250000	57300000	0.182317360902578
chr1	57300000	57350000	0.0801981896958518
chr1	57350000	57400000	0.209171635708464
chr1	57400000	57450000	0.247694221612114
chr1	57450000	57500000	0.188730642186092
chr1	57500000	57550000	0.128351422075415
chr1	57550000	57600000	0.0318733645060272
chr1	57600000	57650000	0.0851100338895801
chr1	57650000	57700000	0.208034833340483
chr1	57700000	57750000	0.321564926429583
chr1	57750000	57800000	0.300094376045644
chr1	57800000	57850000	0.841791428939128
chr1	57850000	57900000	0.595577195315516
chr1	57900000	57950000	0.41012826562567
chr1	57950000	58000000	0.436060229076402
chr1	58000000	58050000	0.408498133928188
chr1	58050000	58100000	0.5469949809103
chr1	58100000	58150000	0.458302947106516
chr1	58150000	58200000	0.112521985328815
chr1	58200000	58250000	0.578417914289391
chr1	58250000	58300000	0.383574278237742
chr1	58300000	58350000	0.135022092574321
chr1	58350000	58400000	0.605014799879885
chr1	58400000	58450000	0.0913731714641156
chr1	58450000	58500000	0.2587190596714
chr1	58500000	58550000	0.00128694607695934
chr1	58550000	58600000	0.305049118441937
chr1	58600000	58650000	0.670498906095835
chr1	58650000	58700000	0.107846081249196
chr1	58700000	58750000	0.939363390673931
chr1	58750000	58800000	0.967526060658058
chr1	58800000	58850000	0.695036677963193
chr1	58850000	58900000	0.961348719488653
chr1	58900000	58950000	0.873514649736176
chr1	58950000	59000000	0.414139247565527
chr1	59000000	59050000	0.970057054609412
chr1	59050000	59100000	0.0897001415640685
chr1	59100000	59150000	0.0226288018532024
chr1	59150000	59200000	0.31847625584488
chr1	59200000	59250000	0.772231993479473
chr1	59250000	59300000	0.489125305649693
chr1	59300000	59350000	0.0325382866457895
chr1	59350000	59400000	0.636266140448715
chr1	59400000	59450000	0.0299429453905882
chr1	59450000	59500000	0.12524130238943
chr1	59500000	59550000	0.793852687572391
chr1	59550000	59600000	0.578546608897087
chr1	59600000	59650000	0.0239157479301617
chr1	59650000	59700000	0.0554244777143837
chr1	59700000	59750000	0.00396808373729141
chr1	59750000	59800000	0.006928059714298
chr1	59800000	59850000	0.22682424606409
chr1	59850000	59900000	0.127000128694608
chr1	59900000	59950000	0.736605036248981
chr1	59950000	60000000	0.595491398910386
chr1	60000000	60050000	0.126571146668955
chr1	60050000	60100000	0.726759898760242
chr1	60100000	60150000	0.00379649092703016
chr1	60150000	60200000	0.538822873321608
chr1	60200000	60250000	0.459268156664236
chr1	60250000	60300000	0.40116254128952
chr1	60300000	60350000	0.626764188580498
chr1	60350000	60400000	0.387885547595556
chr1	60400000	60450000	0.278087598129638
chr1	60450000	60500000	0.55143494487581
chr1	60500000	60550000	0.205289348376303
chr1	60550000	60600000	0.818197417528206
chr1	60600000	60650000	0.00250954485007082
chr1	60650000	60700000	0.0137488739221827
chr1	60700000	60750000	0.486465617090644
chr1	60750000	60800000	0.7629230835228
chr1	60800000	60850000	0.195229719874737
chr1	60850000	60900000	0.47634164128523
chr1	60900000	60950000	0.144995924670756
chr1	60950000	61000000	0.912015786538544
chr1	61000000	61050000	0.000707820342327636
chr1	61050000	61100000	0.00694950881558065
chr1	61100000	61150000	0.00124404787439403
chr1	61150000	61200000	0.00231650293852692
chr1	61200000	61250000	0.00437561666166186
chr1	61250000	61300000	0.00145853888722058
chr1	61300000	61350000	0.00105100596285013
chr1	61350000	61400000	0.0907082493243533
chr1	61400000	61450000	0.149714726952941
chr1	61450000	61500000	0.596949937797606
chr1	61500000	61550000	0.0327742267598987
chr1	61550000	61600000	0.392968984599545
chr1	61600000	61650000	0.153811505297928
chr1	61650000	61700000	0.659259577023723
chr1	61700000	61750000	0.7587190596714
chr1	61750000	61800000	0.314100639183218
chr1	61800000	61850000	0.295268328257046
chr1	61850000	61900000	0.164107073913603
chr1	61900000	61950000	0.409742181802582
chr1	61950000	62000000	0.170627600703531
chr1	62000000	62050000	0.102891338852902
chr1	62050000	62100000	0.138110763159024
chr1	62100000	62150000	0.31266354939728
chr1	62150000	62200000	0.0568186692977565
chr1	62200000	62250000	0.627686499935653
chr1	62250000	62300000	0.0106602033374802
chr1	62300000	62350000	0.348976877868817
chr1	62350000	62400000	0.014542490669641
chr1	62400000	62450000	0.00602719746042646
chr1	62450000	62500000	0.114688344558363
chr1	62500000	62550000	0.0715542018789412
chr1	62550000	62600000	0.239565012225988
chr1	62600000	62650000	0.0238942988288791
chr1	62650000	62700000	0.634593110548668
chr1	62700000	62750000	0.0109390416541547
chr1	62750000	62800000	0.0253099395135343
chr1	62800000	62850000	0.0144566942645104
chr1	62850000	62900000	0.859958817725537
chr1	62900000	62950000	0.145317661189996
chr1	62950000	63000000	0.0267470292994724
chr1	63000000	63050000	0.299193513791772
chr1	63050000	63100000	0.939449187079061
chr1	63100000	63150000	0.00368924542061688
chr1	63150000	63200000	0.00913731714641153
chr1	63200000	63250000	0.182467504611557
chr1	63250000	63300000	0.90980652910643
chr1	63300000	63350000	0.295890352194243
chr1	63350000	63400000	0.859100853674231
chr1	63400000	63450000	0.219059671399768
chr1	63450000	63500000	0.238921539187508
chr1	63500000	63550000	0.0035819999142036
chr1	63550000	63600000	0.00139419158337262
chr1	63600000	63650000	0.000943760456436848
chr1	63650000	63700000	0.875552314358028
chr1	63700000	63750000	0.0309296040495903
chr1	63750000	63800000	0.150701385611943
chr1	63800000	63850000	0.00838659860151858
chr1	63850000	63900000	0.0225215563467891
chr1	63900000	63950000	0.206790785466089
chr1	63950000	64000000	0.194672043241388
chr1	64000000	64050000	0.33494916562996
chr1	64050000	64100000	0.0271116640212775
chr1	64100000	64150000	0.269593754021706
chr1	64150000	64200000	0.0521856634207026
chr1	64200000	64250000	0.0340182746342929
chr1	64250000	64300000	0.190596713997684
chr1	64300000	64350000	0.420831367165716
chr1	64350000	64400000	0.0873621895242589
chr1	64400000	64450000	0.767620436703702
chr1	64450000	64500000	0.972630946763331
chr1	64500000	64550000	0.666723864270087
chr1	64550000	64600000	0.342971129509674
chr1	64600000	64650000	0.761679035648406
chr1	64650000	64700000	0.285508987173437
chr1	64700000	64750000	0.305413753163742
chr1	64750000	64800000	0.0649693277851658
chr1	64800000	64850000	0.504246922053966
chr1	64850000	64900000	0.687615288919394
chr1	64900000	64950000	0.327206040066921
chr1	64950000	65000000	0.109712153060787
chr1	65000000	65050000	0.367551799579598
chr1	65050000	65100000	0.787182017073485
chr1	65100000	65150000	0.564240058341555
chr1	65150000	65200000	0.0797906567714812
chr1	65200000	65250000	0.54360602290764
chr1	65250000	65300000	0.427544935867187
chr1	65300000	65350000	0.779824975333534
chr1	65350000	65400000	0.958774827334735
chr1	65400000	65450000	0.723177898846038
chr1	65450000	65500000	0.137660332032088
chr1	65500000	65550000	0.909098708764103
chr1	65550000	65600000	0.718244605551027
chr1	65600000	65650000	0.33486336922483
chr1	65650000	65700000	0.59504096778345
chr1	65700000	65750000	0.770773454592253
chr1	65750000	65800000	0.417849942087427
chr1	65800000	65850000	0.620543949208528
chr1	65850000	65900000	0.355111320835657
chr1	65900000	65950000	0.311998627257518
chr1	65950000	66000000	0.382008493844108
chr1	66000000	66050000	0.682488953712839
chr1	66050000	66100000	0.225730341898674
chr1	66100000	66150000	0.490776886448458
chr1	66150000	66200000	0.101733087383639
chr1	66200000	66250000	0.227789455621809
chr1	66250000	66300000	0.614559649950667
chr1	66300000	66350000	0.0961134228475827
chr1	66350000	66400000	0.0724550641328129
chr1	66400000	66450000	0.152953541246622
chr1	66450000	66500000	0.0626099266440736
chr1	66500000	66550000	0.447921582085711
chr1	66550000	66600000	0.00675646690403675
chr1	66600000	66650000	0.000900862253871537
chr1	66650000	66700000	0.283171035133628
chr1	66700000	66750000	0.119471494144395
chr1	66750000	66800000	0.00098665865900216
chr1	66800000	66850000	0.00137274248208996
chr1	66850000	66900000	0.00452576037064045
chr1	66900000	66950000	0.0805628244176569
chr1	66950000	67000000	0.583265411179272
chr1	67000000	67050000	0.290570975076144
chr1	67050000	67100000	0.0809918064433101
chr1	67100000	67150000	0.171807301274077
chr1	67150000	67200000	0.727446270001287
chr1	67200000	67250000	0.623718416198361
chr1	67250000	67300000	0.0749002616790356
chr1	67300000	67350000	0.430504911844194
chr1	67350000	67400000	0.986744455407318
chr1	67400000	67450000	0.00403243104113937
chr1	67450000	67500000	0.465745785251598
chr1	67500000	67550000	0.547252370125692
chr1	67550000	67600000	0.255694736390545
chr1	67600000	67650000	0.435502552443053
chr1	67650000	67700000	0.216078246321479
chr1	67700000	67750000	0.566127579254429
chr1	67750000	67800000	0.270687658187122
chr1	67800000	67850000	0.489039509244563
chr1	67850000	67900000	0.519883316889022
chr1	67900000	67950000	0.167903564840633
chr1	67950000	68000000	0.0963064647591266
chr1	68000000	68050000	0.160332032087856
chr1	68050000	68100000	0.622066835399597
chr1	68100000	68150000	0.277444125091159
chr1	68150000	68200000	0.0798550040753292
chr1	68200000	68250000	0.48142507828922
chr1	68250000	68300000	0.653146583158166
chr1	68300000	68350000	0.434322851872507
chr1	68350000	68400000	0.66303461884947
chr1	68400000	68450000	0.0161940714684055
chr1	68450000	68500000	0.0299214962893055
chr1	68500000	68550000	0.85723478186264
chr1	68550000	68600000	0.0294067178585218
chr1	68600000	68650000	0.0142636523529664
chr1	68650000	68700000	0.00561966453605589
chr1	68700000	68750000	0.653811505297928
chr1	68750000	68800000	0.0763588005662563
chr1	68800000	68850000	0.469670970786324
chr1	68850000	68900000	0.21204581528034
chr1	68900000	68950000	0.0255458796276437
chr1	68950000	69000000	0.861245763802497
chr1	69000000	69050000	0.0228861910685942
chr1	69050000	69100000	0.902835571189567
chr1	69100000	69150000	0.713246964952168
chr1	69150000	69200000	0.107116811805585
chr1	69200000	69250000	0.191218737934881
chr1	69250000	69300000	0.058963579426022
chr1	69300000	69350000	0.0732272317789885
chr1	69350000	69400000	0.00246664664750551
chr1	69400000	69450000	0.552850585560465
chr1	69450000	69500000	0.000707820342327636
chr1	69500000	69550000	0.303590579554717
chr1	69550000	69600000	0.210072497962335
chr1	69600000	69650000	0.864656170906439
chr1	69650000	69700000	0.0896143451589378
chr1	69700000	69750000	0.410321307537214
chr1	69750000	69800000	0.470872120458153
chr1	69800000	69850000	0.367208613959075
chr1	69850000	69900000	0.562867315859465
chr1	69900000	69950000	0.0143279996568144
chr1	69950000	70000000	0.880700098665866
chr1	70000000	70050000	0.548410621594955
chr1	70050000	70100000	0.103105829865729
chr1	70100000	70150000	0.213032473939342
chr1	70150000	70200000	0.000579125734631702
chr1	70200000	70250000	0.0727768006520527
chr1	70250000	70300000	0.905302217837073
chr1	70300000	70350000	0.338574063746729
chr1	70350000	70400000	0.045493543820514
chr1	70400000	70450000	0.166402127750847
chr1	70450000	70500000	0.508579640513062
chr1	70500000	70550000	0.0106387542361975
chr1	70550000	70600000	0.0838445369139033
chr1	70600000	70650000	0.953434001115353
chr1	70650000	70700000	0.00744283814508173
chr1	70700000	70750000	0.00205911372313505
chr1	70750000	70800000	0.000943760456436848
chr1	70800000	70850000	0.0075071854489297
chr1	70850000	70900000	0.000879413152588882
chr1	70900000	70950000	0.667260091802154
chr1	70950000	71000000	0.488782120029171
chr1	71000000	71050000	0.0208270773454592
chr1	71050000	71100000	0.0388657715241731
chr1	71100000	71150000	0.46842692291193
chr1	71150000	71200000	0.317232207970486
chr1	71200000	71250000	0.129917206469049
chr1	71250000	71300000	0.000900862253871537
chr1	71300000	71350000	0.0114109218823731
chr1	71350000	71400000	0.0319806100124405
chr1	71400000	71450000	0.09746471622839
chr1	71450000	71500000	0.559392561451675
chr1	71500000	71550000	0.1958946420145
chr1	71550000	71600000	0.528355711895672
chr1	71600000	71650000	0.377354038865772
chr1	71650000	71700000	0.86313328471537
chr1	71700000	71750000	0.295740208485264
chr1	71750000	71800000	0.243640341469692
chr1	71800000	71850000	0.0138346703273133
chr1	71850000	71900000	0.283814508172108
chr1	71900000	71950000	0.620265110891854
chr1	71950000	72000000	0.00948050276693402
chr1	72000000	72050000	0.161597529063532
chr1	72050000	72100000	0.784736819527262
chr1	72100000	72150000	0.18742224700785
chr1	72150000	72200000	0.595062416884732
chr1	72200000	72250000	0.00864398781691045
chr1	72250000	72300000	0.0939899618205997
chr1	72300000	72350000	0.460104671614259
chr1	72350000	72400000	0.450238085024237
chr1	72400000	72450000	0.330637896272146
chr1	72450000	72500000	0.14857792458496
chr1	72500000	72550000	0.000900862253871537
chr1	72550000	72600000	0.409613487194887
chr1	72600000	72650000	0.594183003732144
chr1	72650000	72700000	0.161747672772511
chr1	72700000	72750000	0.501479987988503
chr1	72750000	72800000	0.000772167646175603
chr1	72800000	72850000	0.00538372442194668
chr1	72850000	72900000	0.0465659988846467
chr1	72900000	72950000	0.858242889622925
chr1	72950000	73000000	0.322465788683454
chr1	73000000	73050000	0.146197074342585
chr1	73050000	73100000	0.807236926772768
chr1	73100000	73150000	0.488460383509931
chr1	73150000	73200000	0.110999099137746
chr1	73200000	73250000	0.0649907768864485
chr1	73250000	73300000	0.626249410149715
chr1	73300000	73350000	0.112479087126249
chr1	73350000	73400000	0.0272189095276908
chr1	73400000	73450000	0.0106387542361975
chr1	73450000	73500000	0.0884560936896744
chr1	73500000	73550000	0.346038350993093
chr1	73550000	73600000	0.0108317961477414
chr1	73600000	73650000	0.258611814164986
chr1	73650000	73700000	0.308588220153576
chr1	73700000	73750000	0.812105872763931
chr1	73750000	73800000	0.265732915790828
chr1	73800000	73850000	0.153146583158166
chr1	73850000	73900000	0.520226502509545
chr1	73900000	73950000	0.476534683196774
chr1	73950000	74000000	0.385611942859594
chr1	74000000	74050000	0.769121873793488
chr1	74050000	74100000	0.677898846038351
chr1	74100000	74150000	0.620672643816224
chr1	74150000	74200000	0.000900862253871537
chr1	74200000	74250000	0.0035819999142036
chr1	74250000	74300000	0.636823817082064
chr1	74300000	74350000	0.000900862253871537
chr1	74350000	74400000	0.517137831924842
chr1	74400000	74450000	0.0349620350907297
chr1	74450000	74500000	0.20930033031616
chr1	74500000	74550000	0.00186607181159104
chr1	74550000	74600000	0.17667624726524
chr1	74600000	74650000	0.939534983484192
chr1	74650000	74700000	0.235403886577152
chr1	74700000	74750000	0.643022607352752
chr1	74750000	74800000	0.42692291192999
chr1	74800000	74850000	0.412187379348805
chr1	74850000	74900000	0.114216464330145
chr1	74900000	74950000	0.0806915190253529
chr1	74950000	75000000	0.0719831839045944
chr1	75000000	75050000	0.023400969499378
chr1	75100000	75150000	0.0313585860752434
chr1	75150000	75200000	0.279610484320707
chr1	75200000	75250000	0.758182832139333
chr1	75250000	75300000	0.890545236154605
chr1	75300000	75350000	0.72068980309725
chr1	75350000	75400000	0.132298056711424
chr1	75400000	75450000	0.0161511732658401
chr1	75450000	75500000	0.171614259362533
chr1	75500000	75550000	0.0744283814508172
chr1	75550000	75600000	0.33664364463129
chr1	75600000	75650000	0.00724979623353783
chr1	75650000	75700000	0.00122259877311137
chr1	75700000	75750000	0.00137274248208996
chr1	75750000	75800000	0.011603963793917
chr1	75800000	75850000	0.00467590407961904
chr1	75850000	75900000	0.363948350564111
chr1	75900000	75950000	0.0170091373171464
chr1	75950000	76000000	0.0999742610784609
chr1	76000000	76050000	0.454613701685899
chr1	76050000	76100000	0.188644845780962
chr1	76100000	76150000	0.224979623353782
chr1	76150000	76200000	0.154841062159496
chr1	76200000	76250000	0.00381794002831282
chr1	76250000	76300000	0.0374286817382352
chr1	76300000	76350000	0.282248723778474
chr1	76350000	76400000	0.157050319591609
chr1	76400000	76450000	0.0493114838488268
chr1	76450000	76500000	0.639569302046244
chr1	76500000	76550000	0.309875166230535
chr1	76550000	76600000	0.982218695036678
chr1	76600000	76650000	0.543412980996096
chr1	76650000	76700000	0.170284415083008
chr1	76700000	76750000	0.00553386813092527
chr1	76750000	76800000	0.775642400583415
chr1	76800000	76850000	0.86958946420145
chr1	76850000	76900000	0.709450474025138
chr1	76900000	76950000	0.0332246578868346
chr1	76950000	77000000	0.017030586418429
chr1	77000000	77050000	0.277637167002703
chr1	77050000	77100000	0.0221354725237013
chr1	77100000	77150000	0.583651495002359
chr1	77150000	77200000	0.077066620908584
chr1	77200000	77250000	0.95785251597958
chr1	77250000	77300000	0.145467804898975
chr1	77300000	77350000	0.490605293638197
chr1	77350000	77400000	0.310690232079276
chr1	77400000	77450000	0.84520183604307
chr1	77450000	77500000	0.543412980996096
chr1	77500000	77550000	0.713139719445755
chr1	77550000	77600000	0.68701471408348
chr1	77600000	77650000	0.92005919951954
chr1	77650000	77700000	0.944425378576638
chr1	77700000	77750000	0.0564111363733859
chr1	77750000	77800000	0.105164943588864
chr1	77800000	77850000	0.0644331002530993
chr1	77850000	77900000	0.450216635922955
chr1	77950000	78000000	0.787761142808116
chr1	78000000	78050000	0.0358199991420359
chr1	78050000	78100000	0.403693535240873
chr1	78100000	78150000	0.54740251383467
chr1	78200000	78250000	0.209193084809747
chr1	78250000	78300000	0.535326669812535
chr1	78300000	78350000	0.27043026897173
chr1	78350000	78400000	0.00167302990004714
chr1	78400000	78450000	0.000750718544892948
chr1	78450000	78500000	0.555488825018232
chr1	78500000	78550000	0.929539702286474
chr1	78550000	78600000	0.0110248380592853
chr1	78600000	78650000	0.56556990262108
chr1	78650000	78700000	0.547552657543649
chr1	78700000	78750000	0.444961606108704
chr1	78750000	78800000	0.839303333190339
chr1	78800000	78850000	0.694993779760628
chr1	78850000	78900000	0.122753206640642
chr1	78900000	78950000	0.000557676633349047
chr1	78950000	79000000	0.0243876281583801
chr1	79000000	79050000	0.710887563811076
chr1	79050000	79100000	0.22585903650637
chr1	79100000	79150000	0.141757110377075
chr1	79150000	79200000	0.213225515850886
chr1	79200000	79250000	0.283642915361846
chr1	79250000	79300000	0.701514306550556
chr1	79300000	79350000	0.772210544378191
chr1	79350000	79400000	0.202286474196731
chr1	79400000	79450000	0.445218995324096
chr1	79450000	79500000	0.297777873107117
chr1	79500000	79550000	0.8880785895071
chr1	79550000	79600000	0.560465016515808
chr1	79600000	79650000	0.202608210715971
chr1	79650000	79700000	0.101475698168247
chr1	79700000	79750000	0.00272403586289738
chr1	79750000	79800000	0.0455793402256446
chr1	79800000	79850000	0.141156535541161
chr1	79850000	79900000	0.17644030715113
chr1	79900000	79950000	0.655077002273605
chr1	79950000	80000000	0.748637982068551
chr1	80000000	80050000	0.119836128866201
chr1	80050000	80100000	0.417099223542534
chr1	80100000	80150000	0.401291235897216
chr1	80150000	80200000	0.935566899746901
chr1	80200000	80250000	0.775342113165458
chr1	80250000	80300000	0.909527690789756
chr1	80300000	80350000	0.839539273304449
chr1	80350000	80400000	0.839174638582643
chr1	80400000	80450000	0.787846939213247
chr1	80450000	80500000	0.0858178542319077
chr1	80500000	80550000	0.253356784350736
chr1	80550000	80600000	0.333554974046587
chr1	80600000	80650000	0.548646561709064
chr1	80650000	80700000	0.593711123503925
chr1	80700000	80750000	0.214812749345802
chr1	80750000	80800000	0.907254086053794
chr1	80800000	80850000	0.503603449015486
chr1	80850000	80900000	0.795225430054481
chr1	80900000	80950000	0.0571833040195616
chr1	80950000	81000000	0.245742353395393
chr1	81000000	81050000	0.0710823216507228
chr1	81350000	81400000	0.899189223971516
chr1	81450000	81500000	0.00752863455021235
chr1	81600000	81650000	0.481403629187937
chr1	81650000	81700000	0.32090000428982
chr1	81700000	81750000	0.0141135086439879
chr1	82150000	82200000	0.0274334005405173
chr1	82200000	82250000	0.933314744112222
chr1	82250000	82300000	0.706297456136588
chr1	82300000	82350000	0.402985714898546
chr1	82350000	82400000	0.314443824803741
chr1	82400000	82450000	0.0271545622238428
chr1	82450000	82500000	0.1430869546566
chr1	82500000	82550000	0.104864656170906
chr1	82550000	82600000	0.0688516151173266
chr1	82600000	82650000	0.24361889236841
chr1	82650000	82700000	0.237570245806701
chr1	82700000	82750000	0.0742782377418386
chr1	82750000	82800000	0.211059156621338
chr1	82800000	82850000	0.40253528377161
chr1	82850000	82900000	0.0929818540603149
chr1	82900000	82950000	0.695358414482433
chr1	82950000	83000000	0.0936896744026425
chr1	83000000	83050000	0.233065934537343
chr1	83050000	83100000	0.0191111492428467
chr1	83100000	83150000	0.0485393162026511
chr1	83150000	83200000	0.239457766719574
chr1	83200000	83250000	0.731156964523186
chr1	83250000	83300000	0.513512933808074
chr1	83300000	83350000	0.125477242503539
chr1	83350000	83400000	0.644652739050234
chr1	83400000	83450000	0.0406674960319162
chr1	83450000	83500000	0.144738535455364
chr1	83500000	83550000	0.292694436103127
chr1	83550000	83600000	0.744734245635108
chr1	83600000	83650000	0.730878126206512
chr1	83650000	83700000	0.0843378662434044
chr1	83700000	83750000	0.250332461069881
chr1	83750000	83800000	0.211788426064948
chr1	83800000	83850000	0.0335463944060744
chr1	83850000	83900000	0.0939899618205997
chr1	83900000	83950000	0.220775599502381
chr1	83950000	84000000	0.0335463944060744
chr1	84000000	84050000	0.00686371241045003
chr1	84050000	84100000	0.148063146154176
chr1	84100000	84150000	0.00137274248208996
chr1	84150000	84200000	0.816481489425593
chr1	84200000	84250000	0.0687443696109133
chr1	84250000	84300000	0.399939942516409
chr1	84300000	84350000	0.67433829522543
chr1	84350000	84400000	0.0571833040195616
chr1	84400000	84450000	0.0110677362618506
chr1	84450000	84500000	0.0630174595684441
chr1	84500000	84550000	0.0157650894427523
chr1	84550000	84600000	0.135644116511518
chr1	84600000	84650000	0.836815237441551
chr1	84650000	84700000	0.517502466646647
chr1	84700000	84750000	0.0695808845609369
chr1	84750000	84800000	0.0506413281283514
chr1	84800000	84850000	0.297906567714813
chr1	84850000	84900000	0.000622023937197014
chr1	84900000	84950000	0.925850456865857
chr1	84950000	85000000	0.341662734331431
chr1	85000000	85050000	0.554716657372056
chr1	85050000	85100000	0.00579125734631714
chr1	85100000	85150000	0.0513062502681138
chr1	85150000	85200000	0.132340954913989
chr1	85200000	85250000	0.123375230577839
chr1	85450000	85500000	0.00928746085539012
chr1	85500000	85550000	0.00892282613358497
chr1	85550000	85600000	0.0462657114666896
chr1	85600000	85650000	0.0126335206554845
chr1	85650000	85700000	0.817682639097422
chr1	85700000	85750000	0.191690618163099
chr1	85750000	85800000	0.192334091201579
chr1	85800000	85850000	0.02059113723135
chr1	85850000	85900000	0.623954356312471
chr1	85900000	85950000	0.31879799236412
chr1	85950000	86000000	0.171399768349706
chr1	86000000	86050000	0.735339539273304
chr1	86050000	86100000	0.262065119471494
chr1	86100000	86150000	0.464330144566943
chr1	86150000	86200000	0.0401956158036978
chr1	86200000	86250000	0.654412080133842
chr1	86250000	86300000	0.0392733044485436
chr1	86300000	86350000	0.592917506756467
chr1	86350000	86400000	0.213868988889366
chr1	86400000	86450000	0.0222856162326799
chr1	86450000	86500000	0.0266183346917764
chr1	86500000	86550000	0.0237870533224658
chr1	86550000	86600000	0.359958817725537
chr1	86600000	86650000	0.248723778473682
chr1	86650000	86700000	0.589764488867916
chr1	86700000	86750000	0.443910600145854
chr1	86750000	86800000	0.918471966024624
chr1	86800000	86850000	0.849534554502166
chr1	86850000	86900000	0.00193041911543901
chr1	86900000	86950000	0.0510488610527219
chr1	86950000	87000000	0.0547810046759041
chr1	87000000	87050000	0.0335463944060744
chr1	87050000	87100000	0.218330401956158
chr1	87100000	87150000	0.197782162927373
chr1	87150000	87200000	0.868838745656557
chr1	87200000	87250000	0.955793402256445
chr1	87250000	87300000	0.458109905194972
chr1	87300000	87350000	0.268821586375531
chr1	87350000	87400000	0.268800137274248
chr1	87400000	87450000	0.926536828106902
chr1	87450000	87500000	0.189481360730985
chr1	87500000	87550000	0.663506499077689
chr1	87550000	87600000	0.831731800437562
chr1	87600000	87650000	0.357213332761357
chr1	87650000	87700000	0.262944532624083
chr1	87700000	87750000	0.815494830766591
chr1	87750000	87800000	0.358822015357557
chr1	87800000	87850000	0.242267598987602
chr1	87850000	87900000	0.558169962678564
chr1	87900000	87950000	0.354253356784351
chr1	87950000	88000000	0.511475269186221
chr1	88000000	88050000	0.847389644373901
chr1	88050000	88100000	0.235425335678435
chr1	88100000	88150000	0.245527862382566
chr1	88150000	88200000	0.839003045772382
chr1	88300000	88350000	0.272017502466647
chr1	88350000	88400000	0.0198618677877397
chr1	88400000	88450000	0.278066149028356
chr1	88450000	88500000	0.507764574664322
chr1	88500000	88550000	0.926622624512033
chr1	88550000	88600000	0.919780361202866
chr1	88600000	88650000	0.777036592166788
chr1	88650000	88700000	0.232679850714255
chr1	88700000	88750000	0.0194972330659345
chr1	88750000	88800000	0.925249882029943
chr1	88800000	88850000	0.479601904680194
chr1	88850000	88900000	0.880378362146626
chr1	88900000	88950000	0.0292780232508257
chr1	88950000	89000000	0.0300930890995668
chr1	89000000	89050000	0.0531937711809876
chr1	89050000	89100000	0.0242803826519669
chr1	89100000	89150000	0.0711252198532881
chr1	89150000	89200000	0.600703530522071
chr1	89200000	89250000	0.282420316588735
chr1	89250000	89300000	0.607545793831239
chr1	89300000	89350000	0.649500235940114
chr1	89350000	89400000	0.377268242460641
chr1	89400000	89450000	0.981146239972545
chr1	89450000	89500000	0.176955085581914
chr1	89500000	89550000	0.00703530522071127
chr1	89550000	89600000	0.00637038308094895
chr1	89600000	89650000	0.00049332932950108
chr1	89650000	89700000	0.000235940114109212
chr1	89700000	89750000	0.000643473038479669
chr1	89750000	89800000	0.0133413409978121
chr1	89800000	89850000	0.191368881643859
chr1	89850000	89900000	0.411050576980824
chr1	89900000	89950000	0.00941615546308605
chr1	89950000	90000000	0.858628973446013
chr1	90000000	90050000	0.00349620350907298
chr1	90050000	90100000	0.00220925743211364
chr1	90100000	90150000	0.00965209557719526
chr1	90150000	90200000	0.427587834069752
chr1	90200000	90250000	0.698425635965853
chr1	90250000	90300000	0.610720260821072
chr1	90300000	90350000	0.790914160696667
chr1	90350000	90400000	0.723885719188366
chr1	90400000	90450000	0.155205696881301
chr1	90450000	90500000	0.346445883917464
chr1	90500000	90550000	0.717665479816396
chr1	90550000	90600000	0.569924070181459
chr1	90600000	90650000	0.621981038994466
chr1	90650000	90700000	0.823924327570675
chr1	90700000	90750000	0.664128523014886
chr1	90750000	90800000	0.176290163442152
chr1	90800000	90850000	0.0181673887864099
chr1	90850000	90900000	0.014542490669641
chr1	90900000	90950000	0.00990948479258724
chr1	90950000	91000000	0.136137445841019
chr1	91000000	91050000	0.0199476641928703
chr1	91050000	91100000	0.021213161168547
chr1	91100000	91150000	0.0870619021063017
chr1	91150000	91200000	0.65584916991978
chr1	91200000	91250000	0.153811505297928
chr1	91250000	91300000	0.377482733473468
chr1	91300000	91350000	0.487173437432972
chr1	91350000	91400000	0.324460555102741
chr1	91400000	91450000	0.211252198532881
chr1	91450000	91500000	0.504954742396294
chr1	91500000	91550000	0.345437776157179
chr1	91550000	91600000	0.387199176354511
chr1	91600000	91650000	0.463300587705375
chr1	91650000	91700000	0.251769550855819
chr1	91700000	91750000	0.832675560893999
chr1	91750000	91800000	0.131268499849856
chr1	91800000	91850000	0.894127236068809
chr1	91850000	91900000	0.97423962935953
chr1	91900000	91950000	0.100896572433615
chr1	91950000	92000000	0.0832439620779889
chr1	92000000	92050000	0.302196387971344
chr1	92050000	92100000	0.00928746085539012
chr1	92100000	92150000	0.141907254086054
chr1	92150000	92200000	0.137274248209
chr1	92200000	92250000	0.00190897001415635
chr1	92250000	92300000	0.000750718544892948
chr1	92300000	92350000	0.563982669126164
chr1	92350000	92400000	0.31193427995367
chr1	92400000	92450000	0.0248380592853159
chr1	92450000	92500000	0.832654111792716
chr1	92500000	92550000	0.112436188923684
chr1	92550000	92600000	0.423298013813221
chr1	92600000	92650000	0.0428338552614645
chr1	92650000	92700000	0.0475312084423662
chr1	92700000	92750000	0.735489682982283
chr1	92750000	92800000	0.552185663420703
chr1	92800000	92850000	0.142186092402728
chr1	92850000	92900000	0.0414182145768093
chr1	92900000	92950000	0.0123761314400926
chr1	92950000	93000000	0.609712153060787
chr1	93000000	93050000	0.437754708077732
chr1	93050000	93100000	0.505190682510403
chr1	93100000	93150000	0.191712067264382
chr1	93150000	93200000	0.361159967397366
chr1	93200000	93250000	0.612457638024967
chr1	93250000	93300000	0.148449229977264
chr1	93300000	93350000	0.758526017759856
chr1	93350000	93400000	0.30854532195101
chr1	93400000	93450000	0.590214919994852
chr1	93450000	93500000	0.199734031144095
chr1	93500000	93550000	0.324760842520698
chr1	93550000	93600000	0.557140405816996
chr1	93600000	93650000	0.043863412123032
chr1	93650000	93700000	0.120007721676462
chr1	93700000	93750000	0.501801724507743
chr1	93750000	93800000	0.102591051434945
chr1	93800000	93850000	0.0553815795118184
chr1	93850000	93900000	0.00345330530650767
chr1	93900000	93950000	0.044614130667925
chr1	93950000	94000000	0.00274548496418003
chr1	94000000	94050000	0.00437561666166186
chr1	94050000	94100000	0.295332675560894
chr1	94100000	94150000	0.956029342370555
chr1	94150000	94200000	0.436982540431556
chr1	94200000	94250000	0.504954742396294
chr1	94250000	94300000	0.866393548110334
chr1	94300000	94350000	0.699648234738964
chr1	94350000	94400000	0.052035519711724
chr1	94400000	94450000	0.00137274248208996
chr1	94450000	94500000	0.39292608639698
chr1	94500000	94550000	0.043305735489683
chr1	94550000	94600000	0.382887906996697
chr1	94600000	94650000	0.266354939728025
chr1	94650000	94700000	0.388400326026339
chr1	94700000	94750000	0.350885847882974
chr1	94750000	94800000	0.231049719016773
chr1	94800000	94850000	0.739522114023422
chr1	94850000	94900000	0.234760413538673
chr1	94900000	94950000	0.235596928488696
chr1	94950000	95000000	0.251447814336579
chr1	95000000	95050000	0.505684011839904
chr1	95050000	95100000	0.833597872249153
chr1	95100000	95150000	0.743125563038909
chr1	95150000	95200000	0.488910814636867
chr1	95200000	95250000	0.692205396593883
chr1	95250000	95300000	0.687636738020677
chr1	95300000	95350000	0.632727038737077
chr1	95350000	95400000	0.553965938827163
chr1	95400000	95450000	0.349706147312428
chr1	95450000	95500000	0.000235940114109212
chr1	95500000	95550000	0.507957616575865
chr1	95550000	95600000	0.815430483462743
chr1	95600000	95650000	0.460297713525803
chr1	95650000	95700000	0.0426622624512033
chr1	95700000	95750000	0.0238728497275964
chr1	95750000	95800000	0.167345888207284
chr1	95800000	95850000	0.697009995281198
chr1	95850000	95900000	0.0686800223070654
chr1	95900000	95950000	0.977521341855776
chr1	95950000	96000000	0.467976491784994
chr1	96000000	96050000	0.677255372999871
chr1	96050000	96100000	0.682188666294882
chr1	96100000	96150000	0.0304791729226546
chr1	96150000	96200000	0.701557204753121
chr1	96200000	96250000	0.19492943245678
chr1	96250000	96300000	0.757625155505984
chr1	96300000	96350000	0.0353695680151002
chr1	96350000	96400000	0.00171592810261245
chr1	96400000	96450000	0.0312084423662649
chr1	96450000	96500000	0.569087555231436
chr1	96500000	96550000	0.0211059156621337
chr1	96550000	96600000	0.319977692934666
chr1	96600000	96650000	0.601432799965681
chr1	96650000	96700000	0.0018875209128737
chr1	96700000	96750000	0.739371970314444
chr1	96750000	96800000	0.120994380335464
chr1	96800000	96850000	0.913259834412938
chr1	96850000	96900000	0.187979923641199
chr1	96900000	96950000	0.487816910471451
chr1	96950000	97000000	0.428016816095406
chr1	97000000	97050000	0.581163399253571
chr1	97050000	97100000	0.490240658916391
chr1	97100000	97150000	0.797799322208399
chr1	97300000	97350000	0.0127193170606151
chr1	97350000	97400000	0.239779503238814
chr1	97400000	97450000	0.269229119299901
chr1	97450000	97500000	0.49103427566385
chr1	97500000	97550000	0.982497533353353
chr1	97550000	97600000	0.908197846510231
chr1	97600000	97650000	0.0301145382008494
chr1	97650000	97700000	0.0435416756037922
chr1	97700000	97750000	0.014542490669641
chr1	97750000	97800000	0.168697181588091
chr1	97800000	97850000	0.181309253142293
chr1	97850000	97900000	0.341576937926301
chr1	97900000	97950000	0.474432671271074
chr1	97950000	98000000	0.0283771609969542
chr1	98000000	98050000	0.0639826691261636
chr1	98050000	98100000	0.0113251254772425
chr1	98100000	98150000	0.221612114452404
chr1	98150000	98200000	0.6821672171936
chr1	98200000	98250000	0.551949723306594
chr1	98250000	98300000	0.6647290978508
chr1	98300000	98350000	0.973853545536442
chr1	98350000	98400000	0.673866414997212
chr1	98400000	98450000	0.251018832310926
chr1	98450000	98500000	0.369503667796319
chr1	98500000	98550000	0.635815709321779
chr1	98550000	98600000	0.428982025653125
chr1	98600000	98650000	0.993887006134443
chr1	98650000	98700000	0.535777100939471
chr1	98700000	98750000	0.0655699026210802
chr1	98750000	98800000	0.0415469091845052
chr1	98800000	98850000	0.759083694393205
chr1	98850000	98900000	0.290742567886406
chr1	98900000	98950000	0.0146711852773369
chr1	98950000	99000000	0.0551456393977092
chr1	99000000	99050000	0.638882930805199
chr1	99050000	99100000	0.689417013427137
chr1	99100000	99150000	0.134807601561495
chr1	99150000	99200000	0.317189309767921
chr1	99200000	99250000	0.532967268671443
chr1	99250000	99300000	0.141435373857835
chr1	99300000	99350000	0.157693792630089
chr1	99350000	99400000	0.76324482004204
chr1	99400000	99450000	0.00383938912959547
chr1	99450000	99500000	0.765475526575436
chr1	99500000	99550000	0.00139419158337262
chr1	99550000	99600000	0.126506799365107
chr1	99600000	99650000	0.350092231135515
chr1	99650000	99700000	0.0308223585431771
chr1	99700000	99750000	0.434151259062245
chr1	99750000	99800000	0.102719746042641
chr1	99800000	99850000	0.26566856848698
chr1	99850000	99900000	0.0902578181974175
chr1	99900000	99950000	0.123782763502209
chr1	99950000	100000000	0.471386898888937
chr1	100000000	100050000	0.355089871734374
chr1	100050000	100100000	0.798142507828922
chr1	100100000	100150000	0.557140405816996
chr1	100150000	100200000	0.000536227532066391
chr1	100200000	100250000	0.085925099738321
chr1	100250000	100300000	0.0078932692720175
chr1	100300000	100350000	0.44920852816267
chr1	100350000	100400000	0.995195401312685
chr1	100400000	100450000	0.053665651409206
chr1	100450000	100500000	0.278924113079662
chr1	100500000	100550000	0.171635708463815
chr1	100550000	100600000	0.11087040453005
chr1	100600000	100650000	0.0511775556604178
chr1	100650000	100700000	0.650722834713225
chr1	100700000	100750000	0.0935824288962293
chr1	100750000	100800000	0.0381150529792802
chr1	100800000	100850000	0.486744455407318
chr1	100850000	100900000	0.52640384367895
chr1	100900000	100950000	0.816352794817897
chr1	100950000	101000000	0.274269658101326
chr1	101000000	101050000	0.899039080262537
chr1	101050000	101100000	0.700055767663335
chr1	101100000	101150000	0.651666595169662
chr1	101150000	101200000	0.327742267598988
chr1	101200000	101250000	0.579919351379177
chr1	101250000	101300000	0.103170177169577
chr1	101300000	101350000	0.087984213461456
chr1	101350000	101400000	0.267856376817811
chr1	101400000	101450000	0.768885933679379
chr1	101450000	101500000	0.0238728497275964
chr1	101500000	101550000	0.824953884432242
chr1	101550000	101600000	0.0941401055295783
chr1	101600000	101650000	0.0037750418257475
chr1	101650000	101700000	0.011732658401613
chr1	101700000	101750000	0.322701728797563
chr1	101750000	101800000	0.0329029213675947
chr1	101800000	101850000	0.0496761185706319
chr1	101850000	101900000	0.734932006348934
chr1	101900000	101950000	0.825382866457895
chr1	101950000	102000000	0.201235468233881
chr1	102000000	102050000	0.122152631804727
chr1	102050000	102100000	0.125906224529192
chr1	102100000	102150000	0.0998670155720476
chr1	102150000	102200000	0.11627557805328
chr1	102200000	102250000	0.549161340139848
chr1	102250000	102300000	0.227853802925657
chr1	102300000	102350000	0.694264510317018
chr1	102350000	102400000	0.590021878083308
chr1	102400000	102450000	0.296576723435288
chr1	102450000	102500000	0.386555703316031
chr1	102500000	102550000	0.740187036163185
chr1	102550000	102600000	0.263759598472824
chr1	102600000	102650000	0.00122259877311137
chr1	102650000	102700000	0.108596799794089
chr1	102700000	102750000	0.57582257303419
chr1	102750000	102800000	0.880721547767149
chr1	102800000	102850000	0.0599931362875895
chr1	102850000	102900000	0.146132727038737
chr1	102900000	102950000	0.160589421303247
chr1	102950000	103000000	0.175775385011368
chr1	103000000	103050000	0.717515336107417
chr1	103050000	103100000	0.625198404186865
chr1	103100000	103150000	0.683990390802625
chr1	103150000	103200000	0.604349877740123
chr1	103200000	103250000	0.0162584187722534
chr1	103250000	103300000	0.718351851057441
chr1	103300000	103350000	0.744262365406889
chr1	103350000	103400000	0.486208227875252
chr1	103400000	103450000	0.524280382651967
chr1	103500000	103550000	0.528269915490541
chr1	103550000	103600000	0.351229033503496
chr1	103600000	103650000	0.817596842692291
chr1	103650000	103700000	0.0298142507828922
chr1	103700000	103750000	0.589056668525589
chr1	103750000	103800000	0.700677791600532
chr1	103800000	103850000	0.622302775513706
chr1	103850000	103900000	0.990004718802282
chr1	103900000	103950000	0.666466475054695
chr1	103950000	104000000	0.690661061301531
chr1	104000000	104050000	0.483055209986702
chr1	104050000	104100000	0.0399167774870233
chr1	104100000	104150000	0.0668782977993222
chr1	104150000	104200000	0.0129981553772897
chr1	104200000	104250000	0.0194757839646519
chr1	104250000	104300000	0.621015829436747
chr1	104300000	104350000	0.723907168289649
chr1	104350000	104400000	0.757882544721376
chr1	104400000	104450000	0.945133198918965
chr1	104450000	104500000	0.0540731843335764
chr1	104500000	104550000	0.44614130667925
chr1	104550000	104600000	0.130474883102398
chr1	104600000	104650000	0.100403243104114
chr1	104650000	104700000	0.482111449530265
chr1	104700000	104750000	0.21721504868946
chr1	104750000	104800000	0.0621380464158552
chr1	104800000	104850000	0.466389258290078
chr1	104850000	104900000	0.697910857535069
chr1	104900000	104950000	0.133971086611471
chr1	104950000	105000000	0.815988160096092
chr1	105000000	105050000	0.0355411608253614
chr1	105050000	105100000	0.225322808974304
chr1	105100000	105150000	0.283685813564412
chr1	105150000	105200000	0.696237827635022
chr1	105200000	105250000	0.508772682424606
chr1	105250000	105300000	0.216056797220196
chr1	105300000	105350000	0.130067350178028
chr1	105350000	105400000	0.839303333190339
chr1	105400000	105450000	0.948136073098537
chr1	105450000	105500000	0.826176483205354
chr1	105500000	105550000	0.445519282742053
chr1	105550000	105600000	0.489618634979194
chr1	105600000	105650000	0.960018875209129
chr1	105650000	105700000	0.470142851014542
chr1	105700000	105750000	0.358693320749861
chr1	105750000	105800000	0.602462356827249
chr1	105800000	105850000	0.904572948393462
chr1	105850000	105900000	0.453841534039724
chr1	105900000	105950000	0.220175024666466
chr1	105950000	106000000	0.788833597872249
chr1	106000000	106050000	0.0389515679293038
chr1	106050000	106100000	0.297949465917378
chr1	106100000	106150000	0.14761271502724
chr1	106150000	106200000	0.0529363819655957
chr1	106200000	106250000	0.19259148041697
chr1	106250000	106300000	0.416112564883531
chr1	106300000	106350000	0.501222598773111
chr1	106350000	106400000	0.0457938312384711
chr1	106400000	106450000	0.476363090386513
chr1	106450000	106500000	0.674166702415169
chr1	106500000	106550000	0.836472051821029
chr1	106550000	106600000	0.368903092960405
chr1	106600000	106650000	0.366329200806486
chr1	106650000	106700000	0.132405302217837
chr1	106700000	106750000	0.825468662863026
chr1	106750000	106800000	0.391982325940543
chr1	106800000	106850000	0.0347904422804685
chr1	106850000	106900000	0.202050534082622
chr1	106900000	106950000	0.962657114666895
chr1	106950000	107000000	0.310089657243361
chr1	107000000	107050000	0.143644631289949
chr1	107050000	107100000	0.0208270773454592
chr1	107100000	107150000	0.0253957359186651
chr1	107150000	107200000	0.0458152803397538
chr1	107200000	107250000	0.985972287761143
chr1	107250000	107300000	0.699433743726138
chr1	107300000	107350000	0.786216807515765
chr1	107350000	107400000	0.0724336150315302
chr1	107400000	107450000	0.00611299386555708
chr1	107450000	107500000	0.35659130882416
chr1	107500000	107550000	0.0184676762043671
chr1	107550000	107600000	0.0747930161726224
chr1	107600000	107650000	0.225494401784565
chr1	107650000	107700000	0.858135644116512
chr1	107700000	107750000	0.579747758568916
chr1	107750000	107800000	0.509780790184891
chr1	107800000	107850000	0.486958946420145
chr1	107850000	107900000	0.561623267985071
chr1	107900000	107950000	0.0112393290721119
chr1	107950000	108000000	0.625584488009952
chr1	108000000	108050000	0.233795203980953
chr1	108050000	108100000	0.461584659602763
chr1	108100000	108150000	0.451932564025567
chr1	108150000	108200000	0.360280554244777
chr1	108200000	108250000	0.0788039981124791
chr1	108250000	108300000	0.459761485993737
chr1	108300000	108350000	0.833855261464545
chr1	108350000	108400000	0.0854746686113852
chr1	108400000	108450000	0.167260091802154
chr1	108450000	108500000	0.469456479773497
chr1	108500000	108550000	0.507121101625842
chr1	108550000	108600000	0.17401655870619
chr1	108600000	108650000	0.566127579254429
chr1	108650000	108700000	0.0380078074728669
chr1	108700000	108750000	0.340954913989104
chr1	108750000	108800000	0.984792587190597
chr1	108800000	108850000	0.802925657414954
chr1	108850000	108900000	0.464244348161812
[truncated: 44,622 more rows]
