# Supplementary material for: Transcription elongation can be sufficient, but is not necessary, to advance replication timing
Source: EMBO Rep. 2026 Mar 24;27(8):1964–99. doi: 10.1038/s44319-026-00735-2 (PMC13121604; doi:10.1038/s44319-026-00735-2)
Supplement: Supplementary file 5 — Source data Fig. 4 [file 44319_2026_735_MOESM5_ESM.zip › Fig4/4A/TRE_Ptn_D1600_129_pvalues.bg]

chr1	3000000	3050000	0.0974339748396235
chr1	3050000	3100000	0.00968507873031743
chr1	3100000	3150000	0.689681746230109
chr1	3150000	3200000	0.428601183037574
chr1	3200000	3250000	0.514058985253687
chr1	3250000	3300000	0.142526868282929
chr1	3300000	3350000	0.0335124552195285
chr1	3350000	3400000	0.000395734399733394
chr1	3400000	3450000	0.00268682829292677
chr1	3450000	3500000	0.00666500041656248
chr1	3500000	3550000	0.528701158043822
chr1	3550000	3600000	0.134653836540865
chr1	3600000	3650000	0.171873698242106
chr1	3650000	3700000	0.395567774722986
chr1	3700000	3750000	0.318899441806215
chr1	3750000	3800000	0.341977005748563
chr1	3800000	3850000	0.345226193451637
chr1	3850000	3900000	0.84016495876031
chr1	3900000	3950000	0.357035741064734
chr1	3950000	4000000	0.0479880029992502
chr1	4000000	4050000	0.163459135216196
chr1	4050000	4100000	0.52428559526785
chr1	4100000	4150000	0.0670249104390569
chr1	4150000	4200000	0.0464050654003166
chr1	4200000	4250000	0.0015621094726318
chr1	4250000	4300000	0.000104140631508765
chr1	4300000	4350000	0.0749187703074231
chr1	4350000	4400000	0.0260976422561027
chr1	4400000	4450000	0.0202241106390069
chr1	4450000	4500000	0
chr1	4500000	4550000	0
chr1	4550000	4600000	0.0386986586686662
chr1	4600000	4650000	0.0392818462051154
chr1	4650000	4700000	0.00885195367824709
chr1	4700000	4750000	0
chr1	4750000	4800000	0.0393859868366242
chr1	4800000	4850000	0
chr1	4850000	4900000	0.000874781304673777
chr1	4900000	4950000	0.00543614096475886
chr1	4950000	5000000	0.00706073481629588
chr1	5000000	5050000	0.000541531283845709
chr1	5050000	5100000	0.318628676164292
chr1	5100000	5150000	0.0915187869699242
chr1	5150000	5200000	0.258810297425644
chr1	5200000	5250000	0.0139965008747813
chr1	5250000	5300000	0.00322835957677248
chr1	5300000	5350000	0.118199616762476
chr1	5350000	5400000	0.0762101141381322
chr1	5450000	5500000	0.356598350412397
chr1	5500000	5550000	0.744084812130301
chr1	5600000	5650000	0.755498625343664
chr1	5650000	5700000	0.575897692243606
chr1	5700000	5750000	0.119595101224694
chr1	5750000	5800000	0.137632258602016
chr1	5800000	5850000	0.268537032408565
chr1	5850000	5900000	0.573398317087395
chr1	5950000	6000000	0.766600016662501
chr1	6000000	6050000	0.275618595351162
chr1	6050000	6100000	0.230858951928684
chr1	6100000	6150000	0.607639756727485
chr1	6150000	6200000	0.127072398567025
chr1	6200000	6250000	0.00589435974339747
chr1	6250000	6300000	0.344455552778472
chr1	6300000	6350000	0.224631342164459
chr1	6350000	6400000	0.365846038490377
chr1	6400000	6450000	0.106619178538699
chr1	6450000	6500000	0.0486128467883029
chr1	6500000	6550000	0.22571440473215
chr1	6550000	6600000	0.416020994751312
chr1	6600000	6650000	0.048175456135966
chr1	6650000	6700000	0.917499791718737
chr1	6700000	6750000	0.129196867449804
chr1	6750000	6800000	0.16410480713155
chr1	6800000	6850000	0.260122469382654
chr1	6850000	6900000	0.0396775806048488
chr1	6900000	6950000	0
chr1	6950000	7000000	0
chr1	7000000	7050000	0
chr1	7050000	7100000	2.08281263017751e-05
chr1	7100000	7150000	0
chr1	7150000	7200000	0
chr1	7200000	7250000	0
chr1	7250000	7300000	0.00397817212363571
chr1	7300000	7350000	0
chr1	7350000	7400000	0.000874781304673777
chr1	7400000	7450000	0.0133924852120303
chr1	7450000	7500000	0.0015621094726318
chr1	7500000	7550000	0.000874781304673777
chr1	7550000	7600000	0.00795634424727154
chr1	7600000	7650000	0.0335541114721319
chr1	7650000	7700000	0.118512038657002
chr1	7700000	7750000	0.214633841539615
chr1	7750000	7800000	0.869241023077564
chr1	7800000	7850000	0.344018162126135
chr1	7850000	7900000	0.456969091060568
chr1	7900000	7950000	0.505623594101475
chr1	7950000	8000000	0.33910272431892
chr1	8000000	8050000	0.0206615012913438
chr1	8050000	8100000	0.120803132550196
chr1	8100000	8150000	0.10082895942681
chr1	8150000	8200000	0.141506290094143
chr1	8200000	8250000	0.776909939181871
chr1	8250000	8300000	0.992460218278764
chr1	8300000	8350000	0.883070898941931
chr1	8350000	8400000	0.347142381071399
chr1	8400000	8450000	0.789136049321003
chr1	8450000	8500000	0.258956094309756
chr1	8500000	8550000	0.0514038157127384
chr1	8550000	8600000	0.00127051570440728
chr1	8600000	8650000	0.00199950012496874
chr1	8650000	8700000	0.231796217612264
chr1	8700000	8750000	0.852911772056986
chr1	8750000	8800000	0.366887444805465
chr1	8800000	8850000	0.0685037074064817
chr1	8850000	8900000	0.037594767974673
chr1	8900000	8950000	0
chr1	8950000	9000000	0.00122885945180373
chr1	9000000	9050000	0.130550695659418
chr1	9050000	9100000	0.0545072065317004
chr1	9100000	9150000	0.520015829375989
chr1	9150000	9200000	0.349808381238024
chr1	9200000	9250000	0.00131217195701072
chr1	9250000	9300000	0.156294259768391
chr1	9300000	9350000	0.799945846871615
chr1	9350000	9400000	0.253394984587187
chr1	9400000	9450000	0.171644588852787
chr1	9450000	9500000	0.000999750062484428
chr1	9500000	9550000	0.0936015996000999
chr1	9550000	9600000	0.098766974922936
chr1	9600000	9650000	0.749208531200533
chr1	9650000	9700000	0.00481129717570605
chr1	9700000	9750000	0.772577688911106
chr1	9750000	9800000	0.373948179621761
chr1	9800000	9850000	0.00776889111055568
chr1	9850000	9900000	0.220528201283013
chr1	9900000	9950000	0.0147671415479463
chr1	9950000	10000000	0.000895609430975552
chr1	10000000	10050000	0.318024660501541
chr1	10050000	10100000	0.343809880863118
chr1	10100000	10150000	0.3637423977339
chr1	10150000	10200000	0.69372240273265
chr1	10200000	10250000	0.0567983004248938
chr1	10250000	10300000	0.508143797383987
chr1	10300000	10350000	0.245709405981838
chr1	10350000	10400000	0.737461467966342
chr1	10400000	10450000	0.733254186453387
chr1	10450000	10500000	0.00287428142964263
chr1	10500000	10550000	0.18637007414813
chr1	10550000	10600000	6.24843789053253e-05
chr1	10600000	10650000	0.00672748479546781
chr1	10650000	10700000	0.825022910938932
chr1	10700000	10750000	0.440681496292594
chr1	10750000	10800000	0.0132883445805215
chr1	10800000	10850000	0.0104348912771807
chr1	10850000	10900000	0.0029784220611514
chr1	10900000	10950000	0.00793551612096977
chr1	10950000	11000000	0.980004998750312
chr1	11000000	11050000	0.746542531033908
chr1	11050000	11100000	0.724672998417062
chr1	11100000	11150000	0.0326168457885528
chr1	11150000	11200000	0.439994168124636
chr1	11200000	11250000	0.0347829709239357
chr1	11250000	11300000	0.734732983420811
chr1	11300000	11350000	0.00152045322002836
chr1	11350000	11400000	0
chr1	11400000	11450000	0
chr1	11450000	11500000	0
chr1	11500000	11550000	0.0320336582521037
chr1	11550000	11600000	0.245584437224027
chr1	11600000	11650000	0.594497209031076
chr1	11650000	11700000	0.563838207114888
chr1	11700000	11750000	0.00304090644005661
chr1	11750000	11800000	0
chr1	11800000	11850000	0.00118720319920018
chr1	11850000	11900000	0.0390735649420978
chr1	11900000	11950000	0.000770640673165013
chr1	11950000	12000000	0.00183287511455466
chr1	12000000	12050000	0.0306798300424894
chr1	12050000	12100000	0.0802299425143714
chr1	12100000	12150000	0.167666416729151
chr1	12150000	12200000	0.138715321169708
chr1	12200000	12250000	0.000395734399733394
chr1	12250000	12300000	0.0015621094726318
chr1	12300000	12350000	0.000520703157543934
chr1	12350000	12400000	0.000833125052070338
chr1	12400000	12450000	0.00183287511455466
chr1	12450000	12500000	0.454719653419978
chr1	12500000	12550000	0.0732525202032825
chr1	12550000	12600000	0.813359160209947
chr1	12600000	12650000	0.14917104057319
chr1	12650000	12700000	0.632008664500542
chr1	12700000	12750000	0.79098975256186
chr1	12750000	12800000	0.689286011830376
chr1	12800000	12850000	0.183849870865617
chr1	12850000	12900000	0.0586520036657502
chr1	12900000	12950000	0.0185786886611681
chr1	12950000	13000000	0.102828459551779
chr1	13000000	13050000	0.0120178288761144
chr1	13050000	13100000	2.08281263017751e-05
chr1	13100000	13150000	0.00183287511455466
chr1	13150000	13200000	0.10568191285512
chr1	13200000	13250000	0.0250978921936182
chr1	13250000	13300000	0.000812296925768563
chr1	13300000	13350000	0
chr1	13350000	13400000	0.440931433808215
chr1	13400000	13450000	0.448012996750812
chr1	13450000	13500000	0.509497625593602
chr1	13500000	13550000	0.0702949262684329
chr1	13550000	13600000	0.034928767808048
chr1	13600000	13650000	0.291323002582688
chr1	13650000	13700000	0.00789385986836622
chr1	13700000	13750000	0.00206198450387407
chr1	13750000	13800000	0.135591102224444
chr1	13800000	13850000	0.276451720403233
chr1	13850000	13900000	0.511767891360493
chr1	13900000	13950000	0.0117470632341915
chr1	13950000	14000000	0.0645463634091478
chr1	14000000	14050000	0.0108097975506124
chr1	14050000	14100000	0.0405107056569191
chr1	14100000	14150000	6.24843789053253e-05
chr1	14150000	14200000	0.0401357993834874
chr1	14200000	14250000	0.00033325002082818
chr1	14250000	14300000	0.00418645338665335
chr1	14300000	14350000	0.026243439140215
chr1	14350000	14400000	0.020640673165042
chr1	14400000	14450000	0.0969340998083812
chr1	14450000	14500000	0.00343664083979001
chr1	14500000	14550000	0.872281929517621
chr1	14550000	14600000	0.109035241189703
chr1	14600000	14650000	0.0029784220611514
chr1	14650000	14700000	0.00351995334499711
chr1	14700000	14750000	0
chr1	14750000	14800000	0
chr1	14800000	14850000	0.126197617262351
chr1	14850000	14900000	0.111576272598517
chr1	14900000	14950000	0.560609847538115
chr1	14950000	15000000	0.0276805798550362
chr1	15000000	15050000	0.389756727484796
chr1	15050000	15100000	0.663771557110722
chr1	15100000	15150000	0.412230275764392
chr1	15150000	15200000	0.697492293593268
chr1	15200000	15250000	0.849516787469799
chr1	15250000	15300000	0.629925851870366
chr1	15300000	15350000	0.630238273764892
chr1	15350000	15400000	0
chr1	15400000	15450000	0.153711572106973
chr1	15450000	15500000	0.160147463134216
chr1	15500000	15550000	0.59703824043989
chr1	15550000	15600000	0.278097142381071
chr1	15600000	15650000	0.0128092976755811
chr1	15650000	15700000	0.0119136882446055
chr1	15700000	15750000	0.00647754727984673
chr1	15750000	15800000	0
chr1	15800000	15850000	0
chr1	15850000	15900000	0.000541531283845709
chr1	15900000	15950000	0.0199950012496876
chr1	15950000	16000000	0.214592185287012
chr1	16000000	16050000	0.168312088644506
chr1	16050000	16100000	0.749854203115888
chr1	16100000	16150000	0.453095059568441
chr1	16150000	16200000	0.275889360993085
chr1	16200000	16250000	0.0154336415896026
chr1	16250000	16300000	0.0768557860534866
chr1	16300000	16350000	0.442847621427976
chr1	16350000	16400000	0.00787303174206444
chr1	16400000	16450000	0.944930434058152
chr1	16450000	16500000	0.0335541114721319
chr1	16500000	16550000	0.0288886111805382
chr1	16550000	16600000	0.071315504457219
chr1	16600000	16650000	0.000520703157543934
chr1	16650000	16700000	0.0419686744980422
chr1	16700000	16750000	0.171748729484296
chr1	16750000	16800000	0.0384487211530451
chr1	16800000	16850000	0.20367824710489
chr1	16850000	16900000	0.200678996917437
chr1	16900000	16950000	0.202116137632259
chr1	16950000	17000000	0.00287428142964263
chr1	17000000	17050000	0.0791885361992836
chr1	17050000	17100000	0.0360118303757394
chr1	17100000	17150000	0.328501208031326
chr1	17150000	17200000	0.179017745563609
chr1	17200000	17250000	0.00897692243605763
chr1	17250000	17300000	0.0410522369407648
chr1	17300000	17350000	0.326585020411564
chr1	17350000	17400000	0.563255019578439
chr1	17400000	17450000	0.100870615679413
chr1	17450000	17500000	0.305881862867616
chr1	17500000	17550000	0.00137465633591605
chr1	17550000	17600000	0.0701699575106224
chr1	17600000	17650000	0.00631092226943264
chr1	17650000	17700000	0.0427809714238108
chr1	17700000	17750000	0.0365741897858869
chr1	17750000	17800000	0.00306173456635839
chr1	17800000	17850000	0.0103932350245772
chr1	17850000	17900000	0.181725401982838
chr1	17900000	17950000	0.307152378572024
chr1	17950000	18000000	0.0628592851787053
chr1	18000000	18050000	0.539615096225944
chr1	18050000	18100000	0.536865783554112
chr1	18100000	18150000	0.831542114471382
chr1	18150000	18200000	0.0335541114721319
chr1	18200000	18250000	0.00362409397650587
chr1	18250000	18300000	0
chr1	18300000	18350000	0.499062734316421
chr1	18350000	18400000	0.0187453136715821
chr1	18400000	18450000	0.172665167041573
chr1	18450000	18500000	0.0309922519370157
chr1	18500000	18550000	0.392755977672249
chr1	18550000	18600000	0.00351995334499711
chr1	18600000	18650000	0.526097642256103
chr1	18650000	18700000	0.15900191618762
chr1	18700000	18750000	0.126364242272765
chr1	18750000	18800000	0.026410064150629
chr1	18800000	18850000	0.721673748229609
chr1	18850000	18900000	0.249833374989586
chr1	18900000	18950000	0.453240856452554
chr1	18950000	19000000	0.750749812546863
chr1	19000000	19050000	0.040864783804049
chr1	19050000	19100000	0.370553195034575
chr1	19100000	19150000	0.800737315671082
chr1	19150000	19200000	0.472361076397567
chr1	19200000	19250000	0.0975797717237358
chr1	19250000	19300000	0.00833125052070316
chr1	19300000	19350000	0.809110222444389
chr1	19350000	19400000	0.846892443555778
chr1	19400000	19450000	0.0440514871282179
chr1	19450000	19500000	0.126155961009748
chr1	19500000	19550000	0.0511330500708156
chr1	19550000	19600000	0.289177705573607
chr1	19600000	19650000	0.121011413813213
chr1	19650000	19700000	0.044738815296176
chr1	19700000	19750000	0.00404065650254104
chr1	19750000	19800000	0.459135216195951
chr1	19800000	19850000	0.153878197117387
chr1	19850000	19900000	0.0359076897442306
chr1	19900000	19950000	0.0954553028409564
chr1	19950000	20000000	0.267974672998417
chr1	20000000	20050000	0.0394484712155294
chr1	20050000	20100000	0.737107389819212
chr1	20100000	20150000	0.732379405148713
chr1	20150000	20200000	0.0045405315337832
chr1	20200000	20250000	0.0985586936599183
chr1	20250000	20300000	0.322294426393402
chr1	20300000	20350000	0.000541531283845709
chr1	20350000	20400000	0.417020744813797
chr1	20400000	20450000	0.0154336415896026
chr1	20450000	20500000	0.0036865783554112
chr1	20500000	20550000	0.832646005165375
chr1	20550000	20600000	0.933100058318754
chr1	20600000	20650000	0.206552528534533
chr1	20650000	20700000	0.0180163292510206
chr1	20700000	20750000	0
chr1	20750000	20800000	0
chr1	20800000	20850000	0
chr1	20850000	20900000	0
chr1	20900000	20950000	0.00718570357410653
chr1	20950000	21000000	0
chr1	21000000	21050000	0.000791468799466788
chr1	21050000	21100000	0.350537365658585
chr1	21100000	21150000	0.00202032825127052
chr1	21150000	21200000	0.000604015662751034
chr1	21200000	21250000	0
chr1	21250000	21300000	0.000604015662751034
chr1	21300000	21350000	0.000104140631508765
chr1	21350000	21400000	0.104578022161126
chr1	21400000	21450000	0.766787469799217
chr1	21450000	21500000	0.624843789052737
chr1	21500000	21550000	0.544593018412064
chr1	21550000	21600000	0.405981837873865
chr1	21600000	21650000	0.0384903774056485
chr1	21650000	21700000	0
chr1	21700000	21750000	0.0071232191952012
chr1	21750000	21800000	0.37819711738732
chr1	21800000	21850000	0.0172665167041572
chr1	21850000	21900000	0.00287428142964263
chr1	21900000	21950000	0.540781471298842
chr1	21950000	22000000	0.186161792885112
chr1	22000000	22050000	0.109535116220945
chr1	22050000	22100000	0.313421644588853
chr1	22100000	22150000	0.0904357244022328
chr1	22150000	22200000	0.0670249104390569
chr1	22200000	22250000	0.166895776055986
chr1	22250000	22300000	0.0127676414229776
chr1	22300000	22350000	0.00441556277597266
chr1	22350000	22400000	0.00749812546863282
chr1	22400000	22450000	0.00564442222777639
chr1	22450000	22500000	0.0391568774473049
chr1	22500000	22550000	6.24843789053253e-05
chr1	22550000	22600000	0.811172206948263
chr1	22600000	22650000	0.140214946263434
chr1	22650000	22700000	0.269328501208031
chr1	22700000	22750000	0.372011163875698
chr1	22750000	22800000	0.602328584520537
chr1	22800000	22850000	0.114283929017746
chr1	22850000	22900000	0.334333083395818
chr1	22900000	22950000	0.00566525035407817
chr1	22950000	23000000	0.573794051487128
chr1	23000000	23050000	0.936869949179372
chr1	23050000	23100000	0.0734816295926018
chr1	23100000	23150000	0.00129134383070895
chr1	23150000	23200000	0.210051653753228
chr1	23200000	23250000	0.354557194034825
chr1	23250000	23300000	0.00285345330334086
chr1	23300000	23350000	0.794988752811797
chr1	23350000	23400000	0.566462551028909
chr1	23400000	23450000	0.476901607931351
chr1	23450000	23500000	0.0123719070232442
chr1	23500000	23550000	0.84549695909356
chr1	23550000	23600000	0.590768974423061
chr1	23600000	23650000	0.0561109722569357
chr1	23650000	23700000	0.179475964342248
chr1	23700000	23750000	0.0330750645671916
chr1	23750000	23800000	0.00141631258851949
chr1	23800000	23850000	0
chr1	23850000	23900000	0.00468632841789551
chr1	23900000	23950000	0
chr1	23950000	24000000	0
chr1	24000000	24050000	0
chr1	24050000	24100000	0
chr1	24100000	24150000	0
chr1	24150000	24200000	0.00143714071482126
chr1	24200000	24250000	0.0841248021328002
chr1	24250000	24300000	0
chr1	24300000	24350000	0.0873531617095726
chr1	24350000	24400000	0.218195451137216
chr1	24400000	24450000	0.384174789635924
chr1	24450000	24500000	0.614596350912272
chr1	24500000	24550000	0.941014746313422
chr1	24550000	24600000	0.624468882779305
chr1	24600000	24650000	0.00152045322002836
chr1	24650000	24700000	0.150795634424727
chr1	24700000	24750000	0.0543197533949846
chr1	24750000	24800000	0.188827793051737
chr1	24800000	24850000	0.00489460968091315
chr1	24850000	24900000	0.496105140381571
chr1	24900000	24950000	0.33104223944014
chr1	24950000	25000000	0.711176372573523
chr1	25000000	25050000	0.560339081896193
chr1	25050000	25100000	0.077688911105557
chr1	25100000	25150000	0.17737232358577
chr1	25150000	25200000	0.153774056485878
chr1	25200000	25250000	0.00522785970174122
chr1	25250000	25300000	0.0504248937765559
chr1	25300000	25350000	0.370865616929101
chr1	25350000	25400000	0.604432225277014
chr1	25400000	25450000	0.0817087394817962
chr1	25450000	25500000	0.364492210280763
chr1	25500000	25550000	0.205906856619179
chr1	25550000	25600000	0.47831792051987
chr1	25600000	25650000	0.254040656502541
chr1	25650000	25700000	0.746709156044322
chr1	25700000	25750000	0.852870115804382
chr1	25750000	25800000	0.219653419978339
chr1	25800000	25850000	0.771098891943681
chr1	25850000	25900000	0.358993584937099
chr1	25900000	25950000	0.648087978005499
chr1	25950000	26000000	0.748604515537782
chr1	26000000	26050000	0.693160043322503
chr1	26050000	26100000	0.21373823210864
chr1	26100000	26150000	0.901962009497626
chr1	26150000	26200000	0.180850620678164
chr1	26200000	26250000	0.320649004415563
chr1	26250000	26300000	0.0156419228526202
chr1	26300000	26350000	0.316795801049738
chr1	26350000	26400000	0.00247854702990924
chr1	26400000	26450000	0.533345830209114
chr1	26450000	26500000	0.118491210530701
chr1	26500000	26550000	0.240127468132967
chr1	26550000	26600000	0.244917937182371
chr1	26600000	26650000	0.249021078063817
chr1	26650000	26700000	0.147421477963842
chr1	26700000	26750000	0.836165958510372
chr1	26750000	26800000	0.604307256519204
chr1	26800000	26850000	0.148504540531534
chr1	26850000	26900000	0.0390319086894942
chr1	26900000	26950000	0.87630175789386
chr1	26950000	27000000	0.398983587436474
chr1	27000000	27050000	0.493564108972757
chr1	27050000	27100000	0.182912605182038
chr1	27100000	27150000	0.220965591935349
chr1	27150000	27200000	0.094976255936016
chr1	27200000	27250000	0.471319670082479
chr1	27250000	27300000	0.0266183454136466
chr1	27300000	27350000	0.608681163042573
chr1	27350000	27400000	0.00143714071482126
chr1	27700000	27750000	0.355077897192369
chr1	27750000	27800000	0.0762101141381322
chr1	27800000	27850000	0.0103932350245772
chr1	27850000	27900000	0.0150170790635674
chr1	27950000	28000000	0.523660751478797
chr1	28000000	28050000	0.102661834541365
chr1	28050000	28100000	0.049987503124219
chr1	28100000	28150000	0.00708156294259765
chr1	28150000	28200000	0.0015621094726318
chr1	28350000	28400000	0.23127551445472
chr1	28800000	28850000	0.334270599016912
chr1	28850000	28900000	0.0204740481546281
chr1	28900000	28950000	0.0702324418895276
chr1	28950000	29000000	0.438577855536116
chr1	29000000	29050000	0.916437557277347
chr1	29100000	29150000	0.00441556277597266
chr1	29200000	29250000	0.21184287261518
chr1	29250000	29300000	0.00183287511455466
chr1	29300000	29350000	0.129196867449804
chr1	29350000	29400000	0.0530492376905773
chr1	29400000	29450000	0.208218778638674
chr1	29450000	29500000	0.0267849704240607
chr1	29500000	29550000	0.052903440806465
chr1	29550000	29600000	0.485670249104391
chr1	29600000	29650000	0.0645880196617512
chr1	29650000	29700000	0.0879155211197201
chr1	30000000	30050000	0.1350703990669
chr1	30050000	30100000	0.429725901857869
chr1	30100000	30150000	0.660793135049571
chr1	30200000	30250000	0.749062734316421
chr1	30250000	30300000	0.00362409397650587
chr1	30700000	30750000	0.110159960009998
chr1	30750000	30800000	0.0249312671832042
chr1	30900000	30950000	0
chr1	30950000	31000000	0.099454303090894
chr1	31000000	31050000	0.157398150462384
chr1	31050000	31100000	0.653503290843956
chr1	31100000	31150000	0.79253103390819
chr1	31200000	31250000	0
chr1	31250000	31300000	0.479546779971674
chr1	31300000	31350000	0.767641422977589
chr1	31350000	31400000	0.077168207948013
chr1	31450000	31500000	0.277680579855036
chr1	31500000	31550000	0.461738731983671
chr1	31550000	31600000	0.125281179705074
chr1	31600000	31650000	0.00726901607931352
chr1	31650000	31700000	0.592601849537616
chr1	31700000	31750000	0.0133508289594269
chr1	31750000	31800000	0.491168874448055
chr1	31800000	31850000	0.840269099391819
chr1	31850000	31900000	0.00233275014579692
chr1	31900000	31950000	0.00447804715487798
chr1	31950000	32000000	0.25497792218612
chr1	32000000	32050000	0.10378655336166
chr1	32050000	32100000	0.0398858618678664
chr1	32100000	32150000	0.494626343414146
chr1	32250000	32300000	0.391672915104557
chr1	32300000	32350000	0.326355911022244
chr1	32400000	32450000	0.0379488461218029
chr1	32500000	32550000	0
chr1	32550000	32600000	0.577314004832125
chr1	32600000	32650000	0.00185370324085643
chr1	32650000	32700000	0.0757102391068899
chr1	32700000	32750000	0.00397817212363571
chr1	32750000	32800000	0.402191118886945
chr1	32800000	32850000	0.00564442222777639
chr1	32850000	32900000	0.279492626843289
chr1	32900000	32950000	0.217987169874198
chr1	32950000	33000000	0.0734816295926018
chr1	33000000	33050000	0.325897692243606
chr1	33050000	33100000	0.069086894942931
chr1	33100000	33150000	0.00514454719653423
chr1	33150000	33200000	0.306652503540781
chr1	33200000	33250000	0.0118928601183037
chr1	33250000	33300000	0.048862784303924
chr1	33300000	33350000	0.0796675831042239
chr1	33350000	33400000	0.645047071565442
chr1	33400000	33450000	0.591977005748563
chr1	33450000	33500000	0.031054736315921
chr1	33500000	33550000	0
chr1	33550000	33600000	0.015308672831792
chr1	33600000	33650000	0.448783637423977
chr1	33650000	33700000	0.351807881362993
chr1	33700000	33750000	0.00212446888277928
chr1	33750000	33800000	0.351453803215863
chr1	33800000	33850000	0.00620678163792387
chr1	33850000	33900000	0
chr1	33900000	33950000	0.0718986919936683
chr1	33950000	34000000	0.394484712155294
chr1	34000000	34050000	0.541697908856119
chr1	34050000	34100000	0.645651087228193
chr1	34100000	34150000	0.558443722402733
chr1	34150000	34200000	0.000874781304673777
chr1	34200000	34250000	0.00789385986836622
chr1	34250000	34300000	0.00016662501041409
chr1	34300000	34350000	0.00864367241522956
chr1	34350000	34400000	0.165541947846372
chr1	34400000	34450000	0.515475297842206
chr1	34450000	34500000	0.971215529450971
chr1	34500000	34550000	0.68341248021328
chr1	34550000	34600000	0.580542364408898
chr1	34600000	34650000	0.2488127968008
chr1	34650000	34700000	0.447450637340665
chr1	34700000	34750000	0.0645880196617512
chr1	34750000	34800000	0.65793968174623
chr1	34800000	34850000	0.576730817295676
chr1	34850000	34900000	0.17393568274598
chr1	34900000	34950000	0.0119136882446055
chr1	34950000	35000000	0.133612430225777
chr1	35000000	35050000	0.35237024077314
chr1	35050000	35100000	0.550112471882029
chr1	35100000	35150000	0.287657252353578
chr1	35150000	35200000	0.682308589519287
chr1	35200000	35250000	0.0485087061567941
chr1	35250000	35300000	0.105494459718404
chr1	35300000	35350000	0.533304173956511
chr1	35350000	35400000	0.00206198450387407
chr1	35400000	35450000	0
chr1	35450000	35500000	2.08281263017751e-05
chr1	35500000	35550000	0
chr1	35550000	35600000	0
chr1	35600000	35650000	0
chr1	35650000	35700000	0.000145796884112315
chr1	35700000	35750000	0.111576272598517
chr1	35750000	35800000	2.08281263017751e-05
chr1	35800000	35850000	0.00949762559360157
chr1	35850000	35900000	0.638611180538199
chr1	35900000	35950000	0.417104057319004
chr1	35950000	36000000	0.137340664833792
chr1	36000000	36050000	0.633070898941931
chr1	36050000	36100000	0.125052070315754
chr1	36100000	36150000	0.0971007248187953
chr1	36150000	36200000	0.0167249854203115
chr1	36200000	36250000	0.0077480629842539
chr1	36250000	36300000	0.0526326751645422
chr1	36300000	36350000	0.00189535949345998
chr1	36350000	36400000	0.0357202366075148
chr1	36400000	36450000	0.481817045738565
chr1	36450000	36500000	0.0139756727484796
chr1	36500000	36550000	0.0683995667749729
chr1	36550000	36600000	0.0281596267599766
chr1	36600000	36650000	0.0180163292510206
chr1	36650000	36700000	0.292281096392568
chr1	36700000	36750000	0.015746063484129
chr1	36750000	36800000	0.139277680579855
chr1	36800000	36850000	0.0493210030825627
chr1	36850000	36900000	0.316504207281513
chr1	36900000	36950000	0.357035741064734
chr1	36950000	37000000	0.00189535949345998
chr1	37000000	37050000	0.153170040823128
chr1	37050000	37100000	0.917478963592435
chr1	37100000	37150000	0.00395734399733405
chr1	37150000	37200000	0.180767308172957
chr1	37200000	37250000	0.623510788969424
chr1	37250000	37300000	0.0223277513954845
chr1	37300000	37350000	0
chr1	37350000	37400000	0.0016454219778389
chr1	37400000	37450000	0.0466341747896359
chr1	38300000	38350000	0.0997667249854203
chr1	38350000	38400000	0.0595892693493293
chr1	38400000	38450000	0.015746063484129
chr1	38450000	38500000	0.0328459551778721
chr1	38500000	38550000	0.0226610014163126
chr1	38550000	38600000	0.00316587519786715
chr1	38600000	38650000	0
chr1	38650000	38700000	0
chr1	38700000	38750000	0.000395734399733394
chr1	38750000	38800000	0
chr1	38800000	38850000	0
chr1	38850000	38900000	0
chr1	38900000	38950000	0.00183287511455466
chr1	38950000	39000000	0.11765808547863
chr1	39000000	39050000	0.270453220028326
chr1	39050000	39100000	0.598621178038824
chr1	39100000	39150000	0.500145796884112
chr1	39150000	39200000	0.269745063734066
chr1	39200000	39250000	0.498062984253936
chr1	39250000	39300000	0.574106473381655
chr1	39300000	39350000	0.353703240856453
chr1	39400000	39450000	0.318503707406482
chr1	39450000	39500000	0.0106015162875948
chr1	39500000	39550000	0.032262767641423
chr1	39550000	39600000	0.551091393818212
chr1	39600000	39650000	0.1895776055986
chr1	39650000	39700000	0.169874198117137
chr1	39700000	39750000	0
chr1	39750000	39800000	0.013080063317504
chr1	39800000	39850000	0.372490210780638
chr1	39850000	39900000	0.659751728734483
chr1	39900000	39950000	0.000104140631508765
chr1	39950000	40000000	0.00304090644005661
chr1	40000000	40050000	0.0240356577522286
chr1	40050000	40100000	0.000958093809880878
chr1	40100000	40150000	0.111826210114138
chr1	40150000	40200000	0.027701407981338
chr1	40200000	40250000	0.121157210697326
chr1	40250000	40300000	0.403128384570524
chr1	40300000	40350000	0.0146838290427393
chr1	40350000	40400000	0.357452303590769
chr1	40400000	40450000	0.24585520286595
chr1	40450000	40500000	0.0664833791552112
chr1	40500000	40550000	0.485586936599184
chr1	40550000	40600000	0.399212696825794
chr1	40600000	40650000	0.0306798300424894
chr1	40650000	40700000	0.533949845871865
chr1	40700000	40750000	0.331188036324252
chr1	40750000	40800000	0.236857452303591
chr1	40800000	40850000	0.0893943180871449
chr1	40850000	40900000	0.000374906273431619
chr1	40900000	40950000	0.224735482795968
chr1	40950000	41000000	0.501499625093727
chr1	41000000	41050000	0.425685245355328
chr1	41050000	41100000	0.293864033991502
chr1	41100000	41150000	0.0226610014163126
chr1	41150000	41200000	0.757144047321503
chr1	41200000	41250000	0.934224777139049
chr1	41250000	41300000	0.0728776139298508
chr1	41300000	41350000	0.315858535366158
chr1	41350000	41400000	0.5817503957344
chr1	41400000	41450000	0.483504123969008
chr1	41450000	41500000	0.151003915687745
chr1	41500000	41550000	0.752541031408814
chr1	41550000	41600000	0.3317503957344
chr1	41600000	41650000	0.0015621094726318
chr1	41650000	41700000	0.34562192785137
chr1	41700000	41750000	0.218195451137216
chr1	41750000	41800000	0.621782054486378
chr1	41800000	41850000	0.608597850537366
chr1	41850000	41900000	0.732483545780222
chr1	41900000	41950000	0.000770640673165013
chr1	41950000	42000000	0.00835207864700493
chr1	42000000	42050000	0.0642964258935266
chr1	42050000	42100000	0
chr1	42100000	42150000	0
chr1	42150000	42200000	0.960447388152962
chr1	42200000	42250000	0.141339665083729
chr1	42250000	42300000	0.386924102307756
chr1	42300000	42350000	0.448991918686995
chr1	42350000	42400000	0.904690494043156
chr1	42400000	42450000	0.909772556860785
chr1	42450000	42500000	0.722090310755644
chr1	42500000	42550000	0.0340539865033742
chr1	42550000	42600000	0.0475089560943097
chr1	42600000	42650000	0.00420728151295513
chr1	42650000	42700000	0.00747729734233105
chr1	42700000	42750000	0
chr1	42750000	42800000	0.00143714071482126
chr1	42800000	42850000	0
chr1	42850000	42900000	0
chr1	42900000	42950000	0
chr1	42950000	43000000	0.000104140631508765
chr1	43000000	43050000	0.00162459385153713
chr1	43050000	43100000	0.000895609430975552
chr1	43100000	43150000	0.0177663917353995
chr1	43150000	43200000	0.0119345163709073
chr1	43200000	43250000	0.015829375989336
chr1	43250000	43300000	0.0337623927351496
chr1	43300000	43350000	0.0502166125135383
chr1	43350000	43400000	0.00626926601682909
chr1	43400000	43450000	0.0319295176205948
chr1	43450000	43500000	0.267474797967175
chr1	43500000	43550000	0.274160626510039
chr1	43550000	43600000	0.0910605681912855
chr1	43600000	43650000	0.132175289510956
chr1	43650000	43700000	0.0801258018828627
chr1	43700000	43750000	0.0601932850120803
chr1	43750000	43800000	0.0584228942764309
chr1	43800000	43850000	0.107931350495709
chr1	43850000	43900000	0.00472798467049906
chr1	43900000	43950000	0
chr1	43950000	44000000	0
chr1	44000000	44050000	0
chr1	44050000	44100000	0
chr1	44100000	44150000	2.08281263017751e-05
chr1	44150000	44200000	0.0361576272598517
chr1	44200000	44250000	0.0201199700074981
chr1	44250000	44300000	0.0111638756977422
chr1	44300000	44350000	0.069420144963759
chr1	44350000	44400000	0.291718736982421
chr1	44400000	44450000	0.669103557443972
chr1	44450000	44500000	0.670603182537699
chr1	44500000	44550000	0.366387569774223
chr1	44550000	44600000	0.552466050154128
chr1	44600000	44650000	0.413188369574273
chr1	44650000	44700000	0.0135799383487462
chr1	44700000	44750000	0.455656919103557
chr1	44750000	44800000	0
chr1	44800000	44850000	0.886320086645005
chr1	44850000	44900000	0.766766641672915
chr1	44900000	44950000	0.203928184620512
chr1	44950000	45000000	0.0583812380238273
chr1	45000000	45050000	0.185641089727568
chr1	45050000	45100000	0.8341248021328
chr1	45100000	45150000	0.152357743897359
chr1	45150000	45200000	0.419145213696576
chr1	45200000	45250000	0.00526951595434477
chr1	45250000	45300000	0.114325585270349
chr1	45300000	45350000	0.00666500041656248
chr1	45350000	45400000	0.0217237357327335
chr1	45400000	45450000	0.197096559193535
chr1	45450000	45500000	0.0547779721736232
chr1	45500000	45550000	0.663334166458385
chr1	45550000	45600000	0.725110389069399
chr1	45600000	45650000	0.755623594101475
chr1	45650000	45700000	0.28838623677414
chr1	45700000	45750000	0.0581104723819045
chr1	45750000	45800000	0.0640464883779055
chr1	45800000	45850000	0.0531950345746897
chr1	45850000	45900000	0.166812463550779
chr1	45900000	45950000	0.0708572856785804
chr1	45950000	46000000	0.0835416145963509
chr1	46000000	46050000	0.36422144463884
chr1	46050000	46100000	0.950158293759893
chr1	46100000	46150000	0.0255144547196534
chr1	46150000	46200000	0.0502166125135383
chr1	46200000	46250000	0.0263892360243273
chr1	46250000	46300000	0.0409064400566524
chr1	46300000	46350000	0.304986253436641
chr1	46350000	46400000	0.105494459718404
chr1	46400000	46450000	0.00395734399733405
chr1	46450000	46500000	0.0513413313338332
chr1	46500000	46550000	0.102641006415063
chr1	46550000	46600000	0.104244772140298
chr1	46600000	46650000	0.0219320169957511
chr1	46650000	46700000	0.000520703157543934
chr1	46700000	46750000	0.123531617095726
chr1	46750000	46800000	0.185162042822628
chr1	46800000	46850000	0.0133924852120303
chr1	46850000	46900000	0.118449554278097
chr1	46900000	46950000	0.12665583604099
chr1	46950000	47000000	0.235816045988503
chr1	47000000	47050000	0.223985670249104
chr1	47050000	47100000	0.212134466383404
chr1	47100000	47150000	0.310109972506873
chr1	47150000	47200000	0.411272181954511
chr1	47200000	47250000	0.189973339998334
chr1	47250000	47300000	0.00277014079813376
chr1	47300000	47350000	0.558277097392319
chr1	47350000	47400000	0.557152378572024
chr1	47400000	47450000	0.51516287594768
chr1	47450000	47500000	0.490544030659002
chr1	47500000	47550000	0.380259101891194
chr1	47550000	47600000	0.869657585603599
chr1	47600000	47650000	0.348287928017995
chr1	47650000	47700000	0.252853453303341
chr1	47700000	47750000	0.900920603182538
chr1	47750000	47800000	0.107660584853787
chr1	47800000	47850000	0.00349912521869533
chr1	47850000	47900000	0.0137465633591602
chr1	47900000	47950000	0.00997667249854206
chr1	47950000	48000000	0.00443639090227443
chr1	48000000	48050000	0.779096892443556
chr1	48050000	48100000	0.521661251353828
chr1	48100000	48150000	0.698533699908356
chr1	48150000	48200000	0.740273265017079
chr1	48200000	48250000	0.379967508122969
chr1	48250000	48300000	0.803132550195784
chr1	48300000	48350000	0.486940764808798
chr1	48350000	48400000	0.655127884695493
chr1	48400000	48450000	0.0629634258102141
chr1	48450000	48500000	0.258456219278514
chr1	48500000	48550000	0.447138215446139
chr1	48550000	48600000	0.225839373489961
chr1	48600000	48650000	0.718445388652837
chr1	48650000	48700000	0.0978921936182621
chr1	48700000	48750000	0.419291010580688
chr1	48750000	48800000	0.742043655752728
chr1	48800000	48850000	0.343289177705574
chr1	48850000	48900000	0.736170124135633
chr1	48900000	48950000	0.539177705573607
chr1	48950000	49000000	0.350974756310922
chr1	49000000	49050000	0.621240523202533
chr1	49050000	49100000	0.0655669415979339
chr1	49100000	49150000	0.684037324002333
chr1	49150000	49200000	0.250791468799467
chr1	49200000	49250000	0.12523952345247
chr1	49250000	49300000	0.658231275514455
chr1	49300000	49350000	0.847579771723736
chr1	49350000	49400000	0.330646505040407
chr1	49400000	49450000	0.0259935016245939
chr1	49450000	49500000	0.000354078147129844
chr1	49500000	49550000	0.141506290094143
chr1	49550000	49600000	0.0264517204032325
chr1	49600000	49650000	0.598621178038824
chr1	49650000	49700000	0.00749812546863282
chr1	49700000	49750000	0.585103724068983
chr1	49750000	49800000	0.779638423727401
chr1	49800000	49850000	0.441035574439723
chr1	49850000	49900000	0.160084978755311
chr1	49900000	49950000	0.478442889277681
chr1	49950000	50000000	0.57879280179955
chr1	50000000	50050000	0.386924102307756
chr1	50050000	50100000	0.577293176705824
chr1	50100000	50150000	0.233504123969008
chr1	50150000	50200000	0.916020994751312
chr1	50200000	50250000	0.60461967841373
chr1	50250000	50300000	0.0651087228192951
chr1	50300000	50350000	0.673206698325419
chr1	50350000	50400000	0.034845455302841
chr1	50400000	50450000	0.752624343914021
chr1	50450000	50500000	0.714737982171124
chr1	50500000	50550000	0.0139756727484796
chr1	50550000	50600000	0.109535116220945
chr1	50600000	50650000	0
chr1	50650000	50700000	0.0136215946013497
chr1	50700000	50750000	0.000666500041656248
chr1	50750000	50800000	0.551591268849454
chr1	50800000	50850000	0.0502582687661418
chr1	50850000	50900000	0.692972590185787
chr1	50900000	50950000	0.851099725068733
chr1	50950000	51000000	0.06658751978672
chr1	51000000	51050000	0.0266183454136466
chr1	51050000	51100000	0.0366783304173957
chr1	51100000	51150000	0.287615596100975
chr1	51150000	51200000	0.197242356077647
chr1	51200000	51250000	0.552715987669749
chr1	51250000	51300000	0.0700449887528118
chr1	51300000	51350000	0.345580271598767
chr1	51350000	51400000	0.0280346580021661
chr1	51400000	51450000	0.280908939431809
chr1	51450000	51500000	0.0106015162875948
chr1	51500000	51550000	0.0586103474131467
chr1	51550000	51600000	0.00241606265100391
chr1	51600000	51650000	0.000833125052070338
chr1	51650000	51700000	0.0635257852203616
chr1	51700000	51750000	0.0757102391068899
chr1	51750000	51800000	0.00983087561442975
chr1	51800000	51850000	0.000437390652336944
chr1	51850000	51900000	0
chr1	51900000	51950000	0.00218695326168461
chr1	51950000	52000000	0
chr1	52000000	52050000	0
chr1	52050000	52100000	0.000270765641922854
chr1	52100000	52150000	0.000104140631508765
chr1	52150000	52200000	0
chr1	52200000	52250000	0.00143714071482126
chr1	52250000	52300000	0
chr1	52300000	52350000	2.08281263017751e-05
chr1	52350000	52400000	0.00266600016662499
chr1	52400000	52450000	0.0362409397650587
chr1	52450000	52500000	0.0118928601183037
chr1	52500000	52550000	0.049466799966675
chr1	52550000	52600000	0.00431142214446389
chr1	52600000	52650000	0.0139131883695742
chr1	52650000	52700000	0.160064150629009
chr1	52700000	52750000	0.0133508289594269
chr1	52750000	52800000	0.00293676580854785
chr1	52800000	52850000	0.00277014079813376
chr1	52850000	52900000	0.00318670332416893
chr1	52900000	52950000	0.00468632841789551
chr1	52950000	53000000	0.0156419228526202
chr1	53000000	53050000	0.00306173456635839
chr1	53050000	53100000	0.168666166791635
chr1	53100000	53150000	0.0524243939015246
chr1	53150000	53200000	0.119053569940848
chr1	53200000	53250000	0.0647963009247688
chr1	53250000	53300000	0.00435307839706744
chr1	53300000	53350000	0.00662334416395904
chr1	53350000	53400000	0.0055611097225694
chr1	53400000	53450000	0.0568816129301009
chr1	53450000	53500000	0.480588186286762
chr1	53500000	53550000	0.338686161792885
chr1	53550000	53600000	0.0105182037823878
chr1	53600000	53650000	0.000895609430975552
chr1	53650000	53700000	0.0214737982171124
chr1	53700000	53750000	0.000354078147129844
chr1	53750000	53800000	0.00110389069399319
chr1	53800000	53850000	0.00299925018745317
chr1	53850000	53900000	0.0513413313338332
chr1	53900000	53950000	0.0544030659001916
chr1	53950000	54000000	0.0914979588436224
chr1	54000000	54050000	0.0757310672331917
chr1	54050000	54100000	0.195680246605015
chr1	54100000	54150000	0.292905940181621
chr1	54150000	54200000	0.0943097558943597
chr1	54200000	54250000	0.433391652086978
chr1	54250000	54300000	0.486420061651254
chr1	54300000	54350000	0.236149296009331
chr1	54350000	54400000	0.138340414896276
chr1	54400000	54450000	0.237503124218945
chr1	54450000	54500000	0.153295009580938
chr1	54500000	54550000	0.0245355327834708
chr1	54550000	54600000	0.241627093226693
chr1	54600000	54650000	0.568524535532783
chr1	54650000	54700000	0.379613429975839
chr1	54700000	54750000	0
chr1	54750000	54800000	0.0020411563775723
chr1	54800000	54850000	0.0509664250604016
chr1	54850000	54900000	0.00393651587103228
chr1	54900000	54950000	0.077688911105557
chr1	54950000	55000000	0.174956260934766
chr1	55000000	55050000	0.00185370324085643
chr1	55050000	55100000	0.03424143964009
chr1	55100000	55150000	0.230338248771141
chr1	55150000	55200000	0.882404398900275
chr1	55200000	55250000	0.00443639090227443
chr1	55250000	55300000	0.00816462551028907
chr1	55300000	55350000	0.0041447971340498
chr1	55350000	55400000	0.319357660584854
chr1	55400000	55450000	0.000833125052070338
chr1	55450000	55500000	0.00645671915354495
chr1	55500000	55550000	0.000541531283845709
chr1	55550000	55600000	0
chr1	55600000	55650000	0
chr1	55650000	55700000	0
chr1	55700000	55750000	0
chr1	55750000	55800000	0
chr1	55800000	55850000	0.00189535949345998
chr1	55850000	55900000	0.000791468799466788
chr1	55900000	55950000	0.261309672581855
chr1	55950000	56000000	0.113096725818545
chr1	56000000	56050000	0.2618512038657
chr1	56050000	56100000	0.0977880529867533
chr1	56100000	56150000	0.361659585103724
chr1	56150000	56200000	0.684308089644256
chr1	56200000	56250000	0.704407231525452
chr1	56250000	56300000	0.227901357993835
chr1	56300000	56350000	0.105119553444972
chr1	56350000	56400000	0.22109056069316
chr1	56400000	56450000	0.101037240689828
chr1	56450000	56500000	0.706719153544947
chr1	56500000	56550000	0.67855952678497
chr1	56550000	56600000	0.0252645172040323
chr1	56600000	56650000	0.0418437057402317
chr1	56650000	56700000	0.455240356577522
chr1	56700000	56750000	0.0703157543947347
chr1	56750000	56800000	0
chr1	56800000	56850000	0.395671915354495
chr1	56850000	56900000	0.00639423477463963
chr1	56900000	56950000	0.0330750645671916
chr1	56950000	57000000	0.38211280513205
chr1	57000000	57050000	0.011955344497209
chr1	57050000	57100000	0
chr1	57100000	57150000	0
chr1	57150000	57200000	0.101141381321336
chr1	57200000	57250000	0.380321586270099
chr1	57250000	57300000	0.111055569440973
chr1	57300000	57350000	0.307735566108473
chr1	57350000	57400000	0.0432391902024494
chr1	57400000	57450000	0.205365325335333
chr1	57450000	57500000	0.308776972423561
chr1	57500000	57550000	0.390256602516038
chr1	57550000	57600000	0.180392401899525
chr1	57600000	57650000	0.149629259351829
chr1	57650000	57700000	0.441452136965759
chr1	57700000	57750000	0.325481129717571
chr1	57750000	57800000	0.471007248187953
chr1	57800000	57850000	0.0330125801882862
chr1	57850000	57900000	0.00245771890360746
chr1	57900000	57950000	0.684183120886445
chr1	57950000	58000000	0.835103724068983
chr1	58000000	58050000	0.000874781304673777
chr1	58050000	58100000	0.0243689077730568
chr1	58100000	58150000	0.451387153211697
chr1	58150000	58200000	0
chr1	58200000	58250000	0.0444888777805549
chr1	58250000	58300000	0.313796550862284
chr1	58300000	58350000	0.195242855952679
chr1	58350000	58400000	0.0371782054486378
chr1	58400000	58450000	0.745771890360743
chr1	58450000	58500000	0.418666166791635
chr1	58500000	58550000	0.000604015662751034
chr1	58550000	58600000	0.0408022994251437
chr1	58600000	58650000	0.00795634424727154
chr1	58650000	58700000	0.0726693326668333
chr1	58700000	58750000	0.0941014746313422
chr1	58750000	58800000	0.00683162542697657
chr1	58800000	58850000	0.194951262184454
chr1	58850000	58900000	0.0839998333749896
chr1	58900000	58950000	0.849016912438557
chr1	58950000	59000000	0.0121636257602266
chr1	59000000	59050000	0.454761309672582
chr1	59050000	59100000	0.00358243772390232
chr1	59100000	59150000	0.00418645338665335
chr1	59150000	59200000	0.00243689077730569
chr1	59200000	59250000	0.609535116220945
chr1	59250000	59300000	0.930871448804466
chr1	59300000	59350000	0
chr1	59350000	59400000	0.18803632425227
chr1	59400000	59450000	0.119136882446055
chr1	59450000	59500000	0.0015621094726318
chr1	59500000	59550000	0.704365575272848
chr1	59550000	59600000	0.645671915354495
chr1	59600000	59650000	0.00202032825127052
chr1	59650000	59700000	0
chr1	59700000	59750000	0
chr1	59750000	59800000	0.00728984420561529
chr1	59800000	59850000	0.00218695326168461
chr1	59850000	59900000	0.884028992751812
chr1	59900000	59950000	0.00116637507289841
chr1	59950000	60000000	0.0145172040323253
chr1	60000000	60050000	0.0136215946013497
chr1	60050000	60100000	0.403128384570524
chr1	60100000	60150000	0
chr1	60150000	60200000	0.0762101141381322
chr1	60200000	60250000	0.0223069232691827
chr1	60250000	60300000	0.521577938848621
chr1	60300000	60350000	0.0440306590019162
chr1	60350000	60400000	0.435016245938515
chr1	60400000	60450000	0.798029659251854
chr1	60450000	60500000	0.000541531283845709
chr1	60500000	60550000	0.00306173456635839
chr1	60550000	60600000	0.519599266849954
chr1	60600000	60650000	0.000833125052070338
chr1	60650000	60700000	0.756019328501208
chr1	60700000	60750000	0.0293051737065734
chr1	60750000	60800000	0.0424477214029826
chr1	60800000	60850000	0.00131217195701072
chr1	60850000	60900000	0.000520703157543934
chr1	60900000	60950000	0.194867949679247
chr1	60950000	61000000	0.0228692826793302
chr1	61000000	61050000	0.0466758310422395
chr1	61050000	61100000	0.0784387236524202
chr1	61100000	61150000	0
chr1	61150000	61200000	0.000624843789052698
chr1	61200000	61250000	0
chr1	61250000	61300000	0
chr1	61300000	61350000	0
chr1	61350000	61400000	0.000270765641922854
chr1	61400000	61450000	0
chr1	61450000	61500000	0.00841456302591015
chr1	61500000	61550000	0
chr1	61550000	61600000	0.00299925018745317
chr1	61600000	61650000	0
chr1	61650000	61700000	0
chr1	61700000	61750000	0.00193701574606353
chr1	61750000	61800000	0
chr1	61800000	61850000	0.00237440639840036
chr1	61850000	61900000	0
chr1	61900000	61950000	0.0135382820961426
chr1	61950000	62000000	0
chr1	62000000	62050000	0
chr1	62050000	62100000	0
chr1	62100000	62150000	0
chr1	62150000	62200000	0.000249937515621079
chr1	62200000	62250000	0
chr1	62250000	62300000	0
chr1	62300000	62350000	0
chr1	62350000	62400000	0
chr1	62400000	62450000	0
chr1	62450000	62500000	0
chr1	62500000	62550000	0
chr1	62550000	62600000	0
chr1	62600000	62650000	0
chr1	62650000	62700000	0.0158502041156378
chr1	62700000	62750000	0
chr1	62750000	62800000	0
chr1	62800000	62850000	0
chr1	62850000	62900000	0.536719986669999
chr1	62900000	62950000	0.00129134383070895
chr1	62950000	63000000	0.131842039490128
chr1	63000000	63050000	0.037594767974673
chr1	63050000	63100000	0.0309089394318087
chr1	63100000	63150000	0.000520703157543934
chr1	63150000	63200000	0.000791468799466788
chr1	63200000	63250000	0.00127051570440728
chr1	63250000	63300000	0.0305756894109805
chr1	63300000	63350000	0.00472798467049906
chr1	63350000	63400000	0.000583187536449259
chr1	63400000	63450000	0.000604015662751034
chr1	63450000	63500000	0.568857785553612
chr1	63500000	63550000	0.881737898858619
chr1	63550000	63600000	0.00968507873031743
chr1	63600000	63650000	0.042072815129551
chr1	63650000	63700000	0.743064233941515
chr1	63700000	63750000	0
chr1	63750000	63800000	0
chr1	63800000	63850000	0
chr1	63850000	63900000	0
chr1	63900000	63950000	0.000999750062484428
chr1	63950000	64000000	0
chr1	64000000	64050000	0.000104140631508765
chr1	64050000	64100000	0
chr1	64100000	64150000	0
chr1	64150000	64200000	0.000999750062484428
chr1	64200000	64250000	0
chr1	64250000	64300000	0.0016454219778389
chr1	64300000	64350000	0.558818628676164
chr1	64350000	64400000	0.0160584853786553
chr1	64400000	64450000	0.555986003499125
chr1	64450000	64500000	0.153919853369991
chr1	64500000	64550000	0.678642839290177
chr1	64550000	64600000	0.0194534699658419
chr1	64600000	64650000	0.386278430392402
chr1	64650000	64700000	0.0773140048321252
chr1	64700000	64750000	0.312401066400067
chr1	64750000	64800000	0.845663584103974
chr1	64800000	64850000	0.286928267933017
chr1	64850000	64900000	0.00189535949345998
chr1	64900000	64950000	0.00901857868866118
chr1	64950000	65000000	0.689660918103807
chr1	65000000	65050000	0.00220778138798639
chr1	65050000	65100000	0.407564775472798
chr1	65100000	65150000	0.0846871615429476
chr1	65150000	65200000	0.032950095809381
chr1	65200000	65250000	0.278034658002166
chr1	65250000	65300000	0.314171457135716
chr1	65300000	65350000	0.122677663917354
chr1	65350000	65400000	0.136007664750479
chr1	65400000	65450000	0.0320961426310089
chr1	65450000	65500000	0.00968507873031743
chr1	65500000	65550000	0.345538615346163
chr1	65550000	65600000	0.652524368907773
chr1	65600000	65650000	0.212134466383404
chr1	65650000	65700000	0.347329834208115
chr1	65700000	65750000	0.761955344497209
chr1	65750000	65800000	0.542489377655586
chr1	65800000	65850000	0.624656335916021
chr1	65850000	65900000	0.197367324835458
chr1	65900000	65950000	0.0665458635341165
chr1	65950000	66000000	0.848558693659918
chr1	66000000	66050000	0.364075647754728
chr1	66050000	66100000	0.207635591102224
chr1	66100000	66150000	0.593747396484212
chr1	66150000	66200000	0.873719070232442
chr1	66200000	66250000	0.00447804715487798
chr1	66250000	66300000	0.000583187536449259
chr1	66300000	66350000	0
chr1	66350000	66400000	2.08281263017751e-05
chr1	66400000	66450000	0.00197867199866697
chr1	66450000	66500000	0.17689327668083
chr1	66500000	66550000	0.0341372990085812
chr1	66550000	66600000	0.209135216195951
chr1	66600000	66650000	6.24843789053253e-05
chr1	66650000	66700000	0.00447804715487798
chr1	66700000	66750000	0.0202032825127052
chr1	66750000	66800000	4.16562526035502e-05
chr1	66800000	66850000	0.000791468799466788
chr1	66850000	66900000	0.00464467216529196
chr1	66900000	66950000	0.0193285012080313
chr1	66950000	67000000	0.641048071315504
chr1	67000000	67050000	0.0357618928601183
chr1	67050000	67100000	0.471673748229609
chr1	67100000	67150000	0.000541531283845709
chr1	67150000	67200000	2.08281263017751e-05
chr1	67200000	67250000	0.000520703157543934
chr1	67250000	67300000	0
chr1	67300000	67350000	0
chr1	67350000	67400000	0.0244730484045655
chr1	67400000	67450000	0.00306173456635839
chr1	67450000	67500000	0.00464467216529196
chr1	67500000	67550000	0.172852620178289
chr1	67550000	67600000	0.452345247021578
chr1	67600000	67650000	0.141964508872782
chr1	67650000	67700000	0.0645463634091478
chr1	67700000	67750000	0.0707531450470715
chr1	67750000	67800000	0.0439681746230109
chr1	67800000	67850000	0.0106015162875948
chr1	67850000	67900000	0.94940848121303
chr1	67900000	67950000	0.0170998916937433
chr1	67950000	68000000	0.133924852120303
chr1	68000000	68050000	0.00662334416395904
chr1	68050000	68100000	0.0974756310922269
chr1	68100000	68150000	0.89798383737399
chr1	68150000	68200000	0.497333999833375
chr1	68200000	68250000	0.147608931100558
chr1	68250000	68300000	0.00818545363659084
chr1	68300000	68350000	0.0404690494043156
chr1	68350000	68400000	0.896963259185204
chr1	68400000	68450000	0.682912605182038
chr1	68450000	68500000	0.383008414563026
chr1	68500000	68550000	0.494876280929768
chr1	68550000	68600000	0.689140214946263
chr1	68600000	68650000	0.489169374323086
chr1	68650000	68700000	0.0530492376905773
chr1	68700000	68750000	0.00687328167958012
chr1	68750000	68800000	0.179226026826627
chr1	68800000	68850000	0.253415812713488
chr1	68850000	68900000	0.234732983420812
chr1	68900000	68950000	0.197929684245605
chr1	68950000	69000000	0.750020828126302
chr1	69000000	69050000	0.00733150045821873
chr1	69050000	69100000	0.0794593018412064
chr1	69100000	69150000	0.0515496125968508
chr1	69150000	69200000	0.143818212113638
chr1	69200000	69250000	0.164271432141964
chr1	69250000	69300000	0.282908439556777
chr1	69300000	69350000	0.00685245355327835
chr1	69350000	69400000	0.00245771890360746
chr1	69400000	69450000	0.0134757977172374
chr1	69450000	69500000	0.0198908606181788
chr1	69500000	69550000	0.704553028409564
chr1	69550000	69600000	0.619511788719487
chr1	69600000	69650000	0.717237357327335
chr1	69650000	69700000	0.00826876614179783
chr1	69700000	69750000	0.220049154378072
chr1	69750000	69800000	0.268745313671582
chr1	69800000	69850000	0.048092143630759
chr1	69850000	69900000	0.658231275514455
chr1	69900000	69950000	0.0139756727484796
chr1	69950000	70000000	0.408814463050904
chr1	70000000	70050000	0.297196534199783
chr1	70050000	70100000	0.0186620011663751
chr1	70100000	70150000	0.142006165125385
chr1	70150000	70200000	0.271244688827793
chr1	70200000	70250000	0.0812296925768557
chr1	70250000	70300000	0.174685495292843
chr1	70300000	70350000	0.485920186620012
chr1	70350000	70400000	0.826876614179788
chr1	70400000	70450000	0.667541447971341
chr1	70450000	70500000	0.504019828376239
chr1	70500000	70550000	0
chr1	70550000	70600000	0.113492460218279
chr1	70600000	70650000	0.0124135632758477
chr1	70650000	70700000	0
chr1	70700000	70750000	0.00831042239440138
chr1	70750000	70800000	0.251582937598934
chr1	70800000	70850000	0.118866116804132
chr1	70850000	70900000	0.102828459551779
chr1	70900000	70950000	0.633716570857286
chr1	70950000	71000000	0.348912771807048
chr1	71000000	71050000	0.00474881279680084
chr1	71050000	71100000	0.00218695326168461
chr1	71100000	71150000	0.00372823460801464
chr1	71150000	71200000	0.00758143797383992
chr1	71200000	71250000	0.663375822710989
chr1	71250000	71300000	0.645047071565442
chr1	71300000	71350000	0.033720736482546
chr1	71350000	71400000	0.646713321669583
chr1	71400000	71450000	0.0583187536449221
chr1	71450000	71500000	0.00581104723819048
chr1	71500000	71550000	0.00872698492043655
chr1	71550000	71600000	0.0183079230192452
chr1	71600000	71650000	0.523848204615513
chr1	71650000	71700000	0.00537365658585354
chr1	71700000	71750000	0.00179121886195122
chr1	71750000	71800000	0.905544447221528
chr1	71800000	71850000	0.0714821294676331
chr1	71850000	71900000	0.0339915021244689
chr1	71900000	71950000	0.00401982837623927
chr1	71950000	72000000	0
chr1	72000000	72050000	0.290219111888695
chr1	72050000	72100000	0.799216862451054
chr1	72100000	72150000	0.38352911772057
chr1	72150000	72200000	0.337832208614513
chr1	72200000	72250000	0.0297217362326085
chr1	72250000	72300000	0.382966758310422
chr1	72300000	72350000	0.632050320753145
chr1	72350000	72400000	0.755706906606682
chr1	72400000	72450000	0.795405315337832
chr1	72450000	72500000	0.828001333000083
chr1	72500000	72550000	0.000104140631508765
chr1	72550000	72600000	0.00891443805715242
chr1	72600000	72650000	0.0271598766974923
chr1	72650000	72700000	0.0423435807714738
chr1	72700000	72750000	0.00795634424727154
chr1	72750000	72800000	0.00218695326168461
chr1	72800000	72850000	0
chr1	72850000	72900000	0.00177039073564944
chr1	72900000	72950000	0.35532783470799
chr1	72950000	73000000	0.0258685328667833
chr1	73000000	73050000	0.0782512705157044
chr1	73050000	73100000	0.0765433641589602
chr1	73100000	73150000	0.718903607431475
chr1	73150000	73200000	0.189973339998334
chr1	73200000	73250000	0.29217695576106
chr1	73250000	73300000	0.646546696659169
chr1	73300000	73350000	0.690098308756144
chr1	73350000	73400000	0.354015662750979
chr1	73400000	73450000	0.130967258185454
chr1	73450000	73500000	0.122531867033242
chr1	73500000	73550000	0.544134799633425
chr1	73550000	73600000	0.0722319420144963
chr1	73600000	73650000	0.115471132216946
chr1	73650000	73700000	0.0667124885445305
chr1	73700000	73750000	0.748229609264351
chr1	73750000	73800000	0.432246105140382
chr1	73800000	73850000	0.000312421894526405
chr1	73850000	73900000	0.0261809547613097
chr1	73900000	73950000	0.659460134966258
chr1	73950000	74000000	0.522765142047821
chr1	74000000	74050000	0.0741897858868616
chr1	74050000	74100000	0.543634924602183
chr1	74100000	74150000	0.747771390485712
chr1	74150000	74200000	0.165771057235691
chr1	74200000	74250000	0.00174956260934767
chr1	74250000	74300000	0.282533533283346
chr1	74300000	74350000	0.00218695326168461
chr1	74350000	74400000	0.327897192368575
chr1	74400000	74450000	0.000604015662751034
chr1	74450000	74500000	0.478921936182621
chr1	74500000	74550000	0.0530908939431809
chr1	74550000	74600000	0.0122052820128301
chr1	74600000	74650000	0.898296259268516
chr1	74650000	74700000	0.655065400316587
chr1	74700000	74750000	0.375072898442056
chr1	74750000	74800000	0.81658751978672
chr1	74800000	74850000	0.900524868782804
chr1	74850000	74900000	0.0234732983420811
chr1	74900000	74950000	0.948262934266433
chr1	74950000	75000000	0.0296175956010998
chr1	75000000	75050000	0.077772223610764
chr1	75100000	75150000	0.508018828626177
chr1	75150000	75200000	0.326959926684995
chr1	75200000	75250000	0.0999958343747397
chr1	75250000	75300000	0.00828959426809961
chr1	75300000	75350000	0.00189535949345998
chr1	75350000	75400000	0.229255186203449
chr1	75400000	75450000	0.000104140631508765
chr1	75450000	75500000	0.497917187369824
chr1	75500000	75550000	0.599495959343497
chr1	75550000	75600000	0.501937015746063
chr1	75600000	75650000	0.487190702324419
chr1	75650000	75700000	0.00129134383070895
chr1	75700000	75750000	0.129946679996668
chr1	75750000	75800000	0.00241606265100391
chr1	75800000	75850000	0.0015621094726318
chr1	75850000	75900000	0.0179330167458136
chr1	75900000	75950000	0
chr1	75950000	76000000	0.00318670332416893
chr1	76000000	76050000	0.0135799383487462
chr1	76050000	76100000	0.000541531283845709
chr1	76100000	76150000	0.00033325002082818
chr1	76150000	76200000	0.77084895442806
chr1	76200000	76250000	0.197346496709156
chr1	76250000	76300000	0.0676497542281096
chr1	76300000	76350000	0.0299716737482296
chr1	76350000	76400000	0.378363742397734
chr1	76400000	76450000	0.167291510455719
chr1	76450000	76500000	0.842247771390486
chr1	76500000	76550000	0.259081063067566
chr1	76550000	76600000	0.519390985586937
chr1	76600000	76650000	0.159918353744897
chr1	76650000	76700000	0.268620344913772
chr1	76700000	76750000	0.000604015662751034
chr1	76750000	76800000	0.269536782471049
chr1	76800000	76850000	0.380071648754478
chr1	76850000	76900000	0.00129134383070895
chr1	76900000	76950000	0.138173789885862
chr1	76950000	77000000	0
chr1	77000000	77050000	0.000416562526035169
chr1	77050000	77100000	0.00385320336582518
chr1	77100000	77150000	0.0029784220611514
chr1	77150000	77200000	0.0480504873781554
chr1	77200000	77250000	0.537115721069733
chr1	77250000	77300000	0.60734816295926
chr1	77300000	77350000	0.625760226610014
chr1	77350000	77400000	0.77168207948013
chr1	77400000	77450000	0.444930434058152
chr1	77450000	77500000	0.551549612596851
chr1	77500000	77550000	0.280679830042489
chr1	77550000	77600000	0.0247854702990918
chr1	77600000	77650000	0.10841039740065
chr1	77650000	77700000	0.759580938098809
chr1	77700000	77750000	0.344413896525869
chr1	77750000	77800000	0.154357244022328
chr1	77800000	77850000	0.0651503790718987
chr1	77850000	77900000	0.00795634424727154
chr1	77950000	78000000	0.341581271348829
chr1	78000000	78050000	0.00149962509372659
chr1	78050000	78100000	0.0996417562276097
chr1	78100000	78150000	0.375281179705074
chr1	78150000	78200000	0.0305132050320753
chr1	78200000	78250000	0.204719653419978
chr1	78300000	78350000	0.015829375989336
chr1	78350000	78400000	0.00233275014579692
chr1	78400000	78450000	0
chr1	78450000	78500000	0.257269016079314
chr1	78500000	78550000	0.306340081646255
chr1	78550000	78600000	0.00247854702990924
chr1	78600000	78650000	0.000520703157543934
chr1	78650000	78700000	0.802257768891111
chr1	78700000	78750000	0.621178038823627
chr1	78750000	78800000	0.926851620428226
chr1	78800000	78850000	0.00345746896609178
chr1	78850000	78900000	0.0329709239356828
chr1	78900000	78950000	0
chr1	78950000	79000000	0
chr1	79000000	79050000	0.140110805631925
chr1	79050000	79100000	0.0268891110555695
chr1	79100000	79150000	0.0419478463717404
chr1	79150000	79200000	0.603036740814796
chr1	79200000	79250000	0.0976839123552445
chr1	79250000	79300000	0.015746063484129
chr1	79300000	79350000	0.808006331750396
chr1	79350000	79400000	0.0195159543447472
chr1	79400000	79450000	0.0451345496959094
chr1	79450000	79500000	0.0180163292510206
chr1	79500000	79550000	0.897879696742481
chr1	79550000	79600000	0.425081229692577
chr1	79600000	79650000	0.305486128467883
chr1	79650000	79700000	0.180559026909939
chr1	79700000	79750000	0.000104140631508765
chr1	79750000	79800000	0.00851870365741902
chr1	79800000	79850000	0.169457635591102
chr1	79850000	79900000	0.535553611597101
chr1	79900000	79950000	0.0267849704240607
chr1	79950000	80000000	0.00787303174206444
chr1	80000000	80050000	0
chr1	80050000	80100000	0.00216612513538283
chr1	80100000	80150000	0.368866116804132
chr1	80150000	80200000	0.581854536365908
chr1	80200000	80250000	0.0986628342914272
chr1	80250000	80300000	0.591123052570191
chr1	80300000	80350000	0.279513454969591
chr1	80350000	80400000	0.350891443805715
chr1	80400000	80450000	0.94359743397484
chr1	80450000	80500000	0.00293676580854785
chr1	80500000	80550000	0.000624843789052698
chr1	80550000	80600000	0.000874781304673777
chr1	80600000	80650000	0.00812296925768563
chr1	80650000	80700000	0.0221194701324668
chr1	80700000	80750000	0.000874781304673777
chr1	80750000	80800000	0.335041239690077
chr1	80800000	80850000	0.117762226110139
chr1	80850000	80900000	0.195117887194868
chr1	80900000	80950000	0.43412063650754
chr1	80950000	81000000	0.00160376572523535
chr1	81000000	81050000	0.00168707823044234
chr1	81350000	81400000	0.104932100308256
chr1	81400000	81450000	0.00170790635674412
chr1	81450000	81500000	0.00833125052070316
chr1	81600000	81650000	0.00872698492043655
chr1	81650000	81700000	0.354161459635091
chr1	81700000	81750000	0.54063567441473
chr1	82000000	82050000	0.0215154544697159
chr1	82150000	82200000	0.00664417229026082
chr1	82200000	82250000	0
chr1	82250000	82300000	0.161188869449304
chr1	82300000	82350000	0.0113721569607598
chr1	82350000	82400000	0.00012496875781054
chr1	82400000	82450000	0.000104140631508765
chr1	82450000	82500000	0.0284303924018995
chr1	82500000	82550000	0.0434682995917687
chr1	82550000	82600000	0.159272681829543
chr1	82600000	82650000	0.650545696909106
chr1	82650000	82700000	0.740585686911605
chr1	82700000	82750000	0.000583187536449259
chr1	82750000	82800000	0.0015621094726318
chr1	82800000	82850000	0.00685245355327835
chr1	82850000	82900000	0
chr1	82900000	82950000	0.0109764225610264
chr1	82950000	83000000	0.246709156044322
chr1	83000000	83050000	0.0544030659001916
chr1	83050000	83100000	0.0368032991752062
chr1	83100000	83150000	0.0361367991335499
chr1	83150000	83200000	0.00389485961842873
chr1	83200000	83250000	0.00241606265100391
chr1	83250000	83300000	0
chr1	83300000	83350000	0.00012496875781054
chr1	83350000	83400000	0
chr1	83400000	83450000	0.0446138465383654
chr1	83450000	83500000	2.08281263017751e-05
chr1	83500000	83550000	0.0118512038657003
chr1	83550000	83600000	0.0451553778222111
chr1	83600000	83650000	0.0670040823127551
chr1	83650000	83700000	0.0187453136715821
chr1	83700000	83750000	0.0151628759476797
chr1	83750000	83800000	0.00197867199866697
chr1	83800000	83850000	0.0681288011330501
chr1	83850000	83900000	0.0132883445805215
chr1	83900000	83950000	0.00662334416395904
chr1	83950000	84000000	0.0319920019995001
chr1	84000000	84050000	2.08281263017751e-05
chr1	84050000	84100000	0
chr1	84100000	84150000	0
chr1	84150000	84200000	0.00237440639840036
chr1	84200000	84250000	0.000833125052070338
chr1	84250000	84300000	0.616804132300258
chr1	84300000	84350000	0.0765017079063568
chr1	84350000	84400000	0.0707114887944681
chr1	84400000	84450000	2.08281263017751e-05
chr1	84450000	84500000	0.0177663917353995
chr1	84500000	84550000	0
chr1	84550000	84600000	0.158252103640756
chr1	84600000	84650000	0.00247854702990924
chr1	84650000	84700000	0.362451053903191
chr1	84700000	84750000	0.00960176622511044
chr1	84750000	84800000	0
chr1	84800000	84850000	0.463717403982338
chr1	84850000	84900000	0
chr1	84900000	84950000	0.0485087061567941
chr1	84950000	85000000	0.0145172040323253
chr1	85000000	85050000	0.000895609430975552
chr1	85150000	85200000	0.0327418145463634
chr1	85500000	85550000	0.271577938848621
chr1	85550000	85600000	0.0812921769557611
chr1	85600000	85650000	0.719445138715321
chr1	85650000	85700000	0.00129134383070895
chr1	85700000	85750000	0
chr1	85750000	85800000	0
chr1	85800000	85850000	0
chr1	85850000	85900000	0.529867533116721
chr1	85900000	85950000	0.028992751812047
chr1	85950000	86000000	0.23850287428143
chr1	86000000	86050000	0.228109639256852
chr1	86050000	86100000	0.00495709405981837
chr1	86100000	86150000	0.00522785970174122
chr1	86150000	86200000	0.211884528867783
chr1	86200000	86250000	0.611367991335499
chr1	86250000	86300000	0
chr1	86300000	86350000	0.128217945513622
chr1	86350000	86400000	0.0301591268849454
chr1	86400000	86450000	0.491210530700658
chr1	86450000	86500000	0
chr1	86500000	86550000	0.00179121886195122
chr1	86550000	86600000	0.000853953178372113
chr1	86600000	86650000	0.0121219695076231
chr1	86650000	86700000	0.57381487961343
chr1	86700000	86750000	0.172602682662668
chr1	86750000	86800000	0.661168041323003
chr1	86800000	86850000	0.0147463134216446
chr1	86850000	86900000	0.000395734399733394
chr1	86900000	86950000	0.428142964258935
chr1	86950000	87000000	0.44063984003999
chr1	87000000	87050000	0
chr1	87050000	87100000	0.0480296592518537
chr1	87100000	87150000	0.00504040656502536
chr1	87150000	87200000	0.42168624510539
chr1	87200000	87250000	0.573794051487128
chr1	87250000	87300000	0.00239523452470214
chr1	87300000	87350000	0.00185370324085643
chr1	87350000	87400000	0.040260768141298
chr1	87400000	87450000	0.638715321169708
chr1	87450000	87500000	0.0580063317503957
chr1	87500000	87550000	0.0347621427976339
chr1	87550000	87600000	0.415104557194035
chr1	87600000	87650000	0.204677997167375
chr1	87650000	87700000	0.14088144630509
chr1	87700000	87750000	0.345871865366992
chr1	87750000	87800000	0.00837290677330671
chr1	87800000	87850000	0.00174956260934767
chr1	87850000	87900000	0.586645005415313
chr1	87900000	87950000	0.0131217195701074
chr1	87950000	88000000	0.00033325002082818
chr1	88000000	88050000	0.512955094559693
chr1	88050000	88100000	0.364283929017746
chr1	88100000	88150000	0.192743480796468
chr1	88150000	88200000	0.661813713238357
chr1	88300000	88350000	0.43614096475881
chr1	88350000	88400000	0.175143714071482
chr1	88400000	88450000	0.00516537532283601
chr1	88450000	88500000	0.00799800049987498
chr1	88500000	88550000	0.280763142547696
chr1	88550000	88600000	0.0655461134716321
chr1	88600000	88650000	0.735586936599184
chr1	88650000	88700000	0.39277680579855
chr1	88700000	88750000	0.0742314421394651
chr1	88750000	88800000	0.0339915021244689
chr1	88800000	88850000	0.529201033075064
chr1	88850000	88900000	0.761830375739398
chr1	88900000	88950000	0.344726318420395
chr1	88950000	89000000	0.0665458635341165
chr1	89000000	89050000	0.463300841456303
chr1	89050000	89100000	0.480671498791969
chr1	89100000	89150000	0.0428642839290178
chr1	89150000	89200000	0.000770640673165013
chr1	89200000	89250000	0.0114138132133633
chr1	89250000	89300000	0.000833125052070338
chr1	89300000	89350000	0.0337415646088478
chr1	89350000	89400000	0.560880613180038
chr1	89400000	89450000	0.432954261434641
chr1	89450000	89500000	0
chr1	89500000	89550000	0
chr1	89550000	89600000	0
chr1	89600000	89650000	0
chr1	89650000	89700000	0
chr1	89700000	89750000	0
chr1	89750000	89800000	0
chr1	89800000	89850000	0.40248271265517
chr1	89850000	89900000	0.417958010497376
chr1	89900000	89950000	0.0015621094726318
chr1	89950000	90000000	0.146150962259435
chr1	90000000	90050000	0.0629425976839123
chr1	90050000	90100000	0.0683995667749729
chr1	90100000	90150000	0
chr1	90150000	90200000	0
chr1	90200000	90250000	2.08281263017751e-05
chr1	90250000	90300000	0
chr1	90300000	90350000	0.00487378155461138
chr1	90350000	90400000	0.253207531450471
chr1	90400000	90450000	0.0755019578438724
chr1	90450000	90500000	0.760934766308423
chr1	90500000	90550000	0.393984837124052
chr1	90550000	90600000	0.929996667499792
chr1	90600000	90650000	0.726255936015996
chr1	90650000	90700000	0.0077480629842539
chr1	90700000	90750000	0.000395734399733394
chr1	90750000	90800000	0
chr1	90800000	90850000	0.000541531283845709
chr1	90850000	90900000	0.411272181954511
chr1	90900000	90950000	0.0464258935266183
chr1	90950000	91000000	0.0149129384320587
chr1	91000000	91050000	0.0717320669832542
chr1	91050000	91100000	0.0186203449137715
chr1	91100000	91150000	0.0658793634924603
chr1	91150000	91200000	0.35343247521453
chr1	91200000	91250000	0.538573689910856
chr1	91250000	91300000	0.317316504207282
chr1	91300000	91350000	0.827376489211031
chr1	91350000	91400000	0.00620678163792387
chr1	91400000	91450000	0.00985170374073152
chr1	91450000	91500000	0.704219778388736
chr1	91500000	91550000	0.170436557527285
chr1	91550000	91600000	0.0431767058235442
chr1	91600000	91650000	0.00856035991002246
chr1	91650000	91700000	0.00604015662750979
chr1	91700000	91750000	0.0496750812296926
chr1	91750000	91800000	0
chr1	91800000	91850000	0
chr1	91850000	91900000	0.0260976422561027
chr1	91900000	91950000	0
chr1	91950000	92000000	0
chr1	92000000	92050000	0
chr1	92050000	92100000	0.000312421894526405
chr1	92100000	92150000	0
chr1	92150000	92200000	0.224839623427476
chr1	92200000	92250000	0
chr1	92250000	92300000	0
chr1	92300000	92350000	2.08281263017751e-05
chr1	92350000	92400000	0.00304090644005661
chr1	92400000	92450000	0.632966758310422
chr1	92450000	92500000	0.00277014079813376
chr1	92500000	92550000	0
chr1	92550000	92600000	0.077168207948013
chr1	92600000	92650000	0
chr1	92650000	92700000	0
chr1	92700000	92750000	0
chr1	92750000	92800000	0
chr1	92800000	92850000	0
chr1	92850000	92900000	0.0565483629092727
chr1	92900000	92950000	0.431246355077897
chr1	92950000	93000000	0.355307006581688
chr1	93000000	93050000	0
chr1	93050000	93100000	0
chr1	93100000	93150000	0.000270765641922854
chr1	93150000	93200000	0.00218695326168461
chr1	93200000	93250000	0
chr1	93250000	93300000	0.0665458635341165
chr1	93300000	93350000	0.0706490044155628
chr1	93350000	93400000	0.0278055486128468
chr1	93400000	93450000	0.0430725651920353
chr1	93450000	93500000	0.144859618428726
chr1	93500000	93550000	0.0200158293759893
chr1	93550000	93600000	0.00381154711322174
chr1	93600000	93650000	0.861451303840706
chr1	93650000	93700000	0.0430517370657336
chr1	93700000	93750000	0.781429642589353
chr1	93750000	93800000	0.547758893609931
chr1	93800000	93850000	0.169082729317671
chr1	93900000	93950000	0.649900024993752
chr1	93950000	94000000	0.353974006498375
chr1	94000000	94050000	0.810380738148796
chr1	94050000	94100000	0.952074481379655
chr1	94100000	94150000	0.139590102474381
chr1	94150000	94200000	0.382446055152878
chr1	94200000	94250000	0.596100974756311
chr1	94250000	94300000	0.0632966758310423
chr1	94300000	94350000	0.0483212530200783
chr1	94350000	94400000	0.251228859451804
chr1	94400000	94450000	0.0159335166208447
chr1	94450000	94500000	0.347267349829209
chr1	94500000	94550000	0.59822544363909
chr1	94550000	94600000	0.594122302757644
chr1	94600000	94650000	0.0340748146296759
chr1	94650000	94700000	0.0879571773723236
chr1	94700000	94750000	0.077688911105557
chr1	94750000	94800000	0.149212696825794
chr1	94800000	94850000	0.00562359410147462
chr1	94850000	94900000	0.0210988919436808
chr1	94900000	94950000	0.000833125052070338
chr1	94950000	95000000	0.0554653003415813
chr1	95000000	95050000	0.020640673165042
chr1	95050000	95100000	0.261830375739398
chr1	95100000	95150000	0.544134799633425
chr1	95150000	95200000	0.256852453553278
chr1	95200000	95250000	0.459572606848288
chr1	95250000	95300000	0.0233066733316671
chr1	95300000	95350000	0.230067483129218
chr1	95350000	95400000	0.749437640589853
chr1	95400000	95450000	0.738461218028826
chr1	95450000	95500000	0.0121636257602266
chr1	95500000	95550000	0.770390735649421
chr1	95550000	95600000	0.278305423644089
chr1	95600000	95650000	0.464029825876864
chr1	95650000	95700000	0.0118928601183037
chr1	95700000	95750000	0.00626926601682909
chr1	95750000	95800000	0.00447804715487798
chr1	95800000	95850000	0.409231025576939
chr1	95850000	95900000	0.409022744313921
chr1	95900000	95950000	0.354453053403316
chr1	95950000	96000000	0.167583104223944
chr1	96000000	96050000	0
chr1	96050000	96100000	0.555756894109806
chr1	96100000	96150000	0.374468882779305
chr1	96150000	96200000	0.220840623177539
chr1	96200000	96250000	0.669020244938765
chr1	96250000	96300000	0.561463800716488
chr1	96300000	96350000	0.527868032991752
chr1	96350000	96400000	0.0159960009997501
chr1	96400000	96450000	0.806860784803799
chr1	96450000	96500000	0.575793551612097
chr1	96500000	96550000	0.464029825876864
chr1	96550000	96600000	0.104598850287428
chr1	96600000	96650000	0.335457802216113
chr1	96650000	96700000	0
chr1	96700000	96750000	0.29348912771807
chr1	96750000	96800000	0.031054736315921
chr1	96800000	96850000	0.143818212113638
chr1	96850000	96900000	0.292281096392568
chr1	96900000	96950000	0.0125177039073565
chr1	96950000	97000000	0.241981171373823
chr1	97000000	97050000	0.00127051570440728
chr1	97050000	97100000	0.747000749812547
chr1	97100000	97150000	0.546863284178955
chr1	97300000	97350000	0.279346829959177
chr1	97350000	97400000	0.185599433474965
chr1	97400000	97450000	0.93803632425227
chr1	97450000	97500000	0.0103099225193701
chr1	97500000	97550000	0.263913188369574
chr1	97550000	97600000	0.259518453719903
chr1	97600000	97650000	0.0725651920353245
chr1	97650000	97700000	0.0317420644838791
chr1	97700000	97750000	0
chr1	97750000	97800000	2.08281263017751e-05
chr1	97800000	97850000	0.000312421894526405
chr1	97850000	97900000	6.24843789053253e-05
chr1	97900000	97950000	0.00412396900774803
chr1	97950000	98000000	0
chr1	98000000	98050000	0
chr1	98050000	98100000	0
chr1	98100000	98150000	0.00508206281762891
chr1	98150000	98200000	0.00443639090227443
chr1	98200000	98250000	0.179600933100058
chr1	98250000	98300000	0.180767308172957
chr1	98300000	98350000	0.957364825460302
chr1	98350000	98400000	0.766370907273182
chr1	98400000	98450000	0.115346163459135
chr1	98450000	98500000	0.0498000499875031
chr1	98500000	98550000	0.557443972340248
chr1	98550000	98600000	0.406210947263184
chr1	98600000	98650000	0.270411563775723
chr1	98650000	98700000	0.0987044905440306
chr1	98700000	98750000	0.0366158460384903
chr1	98750000	98800000	0.170665666916604
chr1	98800000	98850000	0.826918270432392
chr1	98850000	98900000	0.554757144047322
chr1	98900000	98950000	0.8104223944014
chr1	98950000	99000000	0.0236399233524952
chr1	99000000	99050000	0.505040406565025
chr1	99050000	99100000	0.0359076897442306
chr1	99100000	99150000	0.684578855286178
chr1	99150000	99200000	0.0825418645338666
chr1	99200000	99250000	0.43578688661168
chr1	99250000	99300000	0.43637007414813
chr1	99300000	99350000	0.621219695076231
chr1	99350000	99400000	0.352641006415063
chr1	99400000	99450000	0.51362159460135
chr1	99450000	99500000	0.622240273265017
chr1	99500000	99550000	0.222673498292094
chr1	99550000	99600000	0.56610847288178
chr1	99600000	99650000	0.192556027659752
chr1	99650000	99700000	0.0962051153878197
chr1	99700000	99750000	0.300195784387236
chr1	99750000	99800000	0.354640506540032
chr1	99800000	99850000	0.338644505540282
chr1	99850000	99900000	0.402316087644755
chr1	99900000	99950000	0.439286011830376
chr1	99950000	100000000	0.031054736315921
chr1	100000000	100050000	0.0476755811047238
chr1	100050000	100100000	0.221902857618929
chr1	100100000	100150000	0.0609847538115471
chr1	100150000	100200000	0.613971507123219
chr1	100200000	100250000	0.0196200949762559
chr1	100250000	100300000	0.200074981254686
chr1	100300000	100350000	0.355161209697576
chr1	100350000	100400000	0.445867699741731
chr1	100400000	100450000	0.0212863450803966
chr1	100450000	100500000	0.00612346913271677
chr1	100500000	100550000	0.803132550195784
chr1	100550000	100600000	0.313734066483379
chr1	100600000	100650000	0.213696575856036
chr1	100650000	100700000	0.417395651087228
chr1	100700000	100750000	0.296550862284429
chr1	100750000	100800000	0.370094976255936
chr1	100800000	100850000	0.19301424643839
chr1	100850000	100900000	0.0237857202366075
chr1	100900000	100950000	0.00122885945180373
chr1	100950000	101000000	0.372031992002
chr1	101000000	101050000	0.516808297925519
chr1	101050000	101100000	0.0108306256769141
chr1	101100000	101150000	0.615825210364076
chr1	101150000	101200000	0.599266849954178
chr1	101200000	101250000	0.669270182454386
chr1	101250000	101300000	0.400545696909106
chr1	101300000	101350000	0.186974089810881
chr1	101350000	101400000	0.426809964175623
chr1	101400000	101450000	0.00345746896609178
chr1	101450000	101500000	0.356848287928018
chr1	101500000	101550000	0
chr1	101550000	101600000	0.35686911605432
chr1	101600000	101650000	0.131446305090394
chr1	101650000	101700000	0.0305965175372823
chr1	101700000	101750000	0.00508206281762891
chr1	101750000	101800000	0
chr1	101800000	101850000	0.171582104473882
chr1	101850000	101900000	0.131029742564359
chr1	101900000	101950000	0.198325418645339
chr1	101950000	102000000	0.462884278930267
chr1	102000000	102050000	0.121886195117887
chr1	102050000	102100000	0.153753228359577
chr1	102100000	102150000	0.193451637090727
chr1	102150000	102200000	0.195117887194868
chr1	102200000	102250000	0.134674664667166
chr1	102250000	102300000	0.370303257518954
chr1	102300000	102350000	0.0567149879196868
chr1	102350000	102400000	0.892797633924852
chr1	102400000	102450000	0.824981254686328
chr1	102450000	102500000	0.25083312505207
chr1	102500000	102550000	0.127676414229776
chr1	102550000	102600000	0.0159543447471465
chr1	102600000	102650000	0.000645671915354473
chr1	102650000	102700000	0.528388736149296
chr1	102700000	102750000	0.315504457219029
chr1	102750000	102800000	0.181579605098725
chr1	102800000	102850000	0.121740398233775
chr1	102850000	102900000	0.330813130050821
chr1	102900000	102950000	0.0946221777888862
chr1	102950000	103000000	0.104494709655919
chr1	103000000	103050000	0.576605848537866
chr1	103050000	103100000	0.355390319086895
chr1	103100000	103150000	0.208343747396484
chr1	103150000	103200000	0.851058068816129
chr1	103200000	103250000	0.860014163125885
chr1	103250000	103300000	0.240585686911605
chr1	103300000	103350000	0.698554528034658
chr1	103350000	103400000	0.120990585686912
chr1	103400000	103450000	0.819024410564026
chr1	103450000	103500000	0.716320919770058
chr1	103500000	103550000	0.195222027826377
chr1	103550000	103600000	0.663792385237024
chr1	103600000	103650000	0.0698991918686995
chr1	103650000	103700000	0.0943305840206615
chr1	103700000	103750000	0.0803132550195784
chr1	103750000	103800000	0.0136632508539531
chr1	103800000	103850000	0.216216779138549
chr1	103850000	103900000	0.601141381321336
chr1	103900000	103950000	0.849350162459385
chr1	103950000	104000000	0.318628676164292
chr1	104000000	104050000	0.159960009997501
chr1	104050000	104100000	0.0132883445805215
chr1	104100000	104150000	0.0785220361576272
chr1	104150000	104200000	0.105765225360327
chr1	104200000	104250000	0.57121136382571
chr1	104250000	104300000	0.445596934099808
chr1	104300000	104350000	0.136632508539532
chr1	104350000	104400000	0.377718070482379
chr1	104400000	104450000	0.00306173456635839
chr1	104450000	104500000	0.176789136049321
chr1	104500000	104550000	0.158043822377739
chr1	104550000	104600000	0.133695742730984
chr1	104600000	104650000	0.0144547196534199
chr1	104650000	104700000	0.000583187536449259
chr1	104700000	104750000	0.0808756144297259
chr1	104750000	104800000	0.386215946013497
chr1	104800000	104850000	0.739356827459802
chr1	104850000	104900000	0.774556360909773
chr1	104900000	104950000	0.774722985920187
chr1	104950000	105000000	0.103286678330417
chr1	105000000	105050000	0.0769182704323919
chr1	105050000	105100000	0.0203282512705157
chr1	105100000	105150000	0.0647963009247688
chr1	105150000	105200000	0.739710905606932
chr1	105200000	105250000	0.0304923769057736
chr1	105250000	105300000	0.000437390652336944
chr1	105300000	105350000	0.0393235024577189
chr1	105350000	105400000	0.922415229525952
chr1	105400000	105450000	0.649754228109639
chr1	105450000	105500000	0.186307589769224
chr1	105500000	105550000	0.20355327834708
chr1	105550000	105600000	0.716570857285679
chr1	105600000	105650000	0.480900608181288
chr1	105650000	105700000	0.968320419895026
chr1	105700000	105750000	0.0725860201616263
chr1	105750000	105800000	0.246084312255269
chr1	105800000	105850000	0.0351578771973673
chr1	105850000	105900000	0.477984670499042
chr1	105900000	105950000	0.0665458635341165
chr1	105950000	106000000	0.0147879696742481
chr1	106000000	106050000	0.0032075314504707
chr1	106050000	106100000	0.000833125052070338
chr1	106100000	106150000	0.000999750062484428
chr1	106150000	106200000	0
chr1	106200000	106250000	0.00206198450387407
chr1	106250000	106300000	0.0138923602432726
chr1	106300000	106350000	0.0479255186203449
chr1	106350000	106400000	0.0541739565108723
chr1	106400000	106450000	0.404169790885612
chr1	106450000	106500000	0.00408231275514459
chr1	106500000	106550000	0.288990252436891
chr1	106550000	106600000	0.143526618345414
chr1	106600000	106650000	0.0315962675997667
chr1	106650000	106700000	0.248916937432309
chr1	106700000	106750000	0.185182870948929
chr1	106750000	106800000	0.0244730484045655
chr1	106800000	106850000	0.0423435807714738
chr1	106850000	106900000	0.263829875864367
chr1	106900000	106950000	0.186807464800467
chr1	106950000	107000000	0.809401816212614
chr1	107000000	107050000	0.749729234358077
chr1	107050000	107100000	0.0710863950678997
chr1	107100000	107150000	0.450741481296343
chr1	107150000	107200000	0.485566108472882
chr1	107200000	107250000	0.817483129217696
chr1	107250000	107300000	0.8341248021328
chr1	107300000	107350000	0.723069232691827
chr1	107350000	107400000	0.307527284845455
chr1	107400000	107450000	0.00806048487878031
chr1	107450000	107500000	0.183829042739315
chr1	107500000	107550000	0.00626926601682909
chr1	107550000	107600000	0.00691493793218367
chr1	107600000	107650000	0.605411147213197
chr1	107650000	107700000	0.00279096892443553
chr1	107700000	107750000	0.159918353744897
chr1	107750000	107800000	0.630425726901608
[truncated: 46,012 more rows]
