# Supplementary material for: Transcription elongation can be sufficient, but is not necessary, to advance replication timing
Source: EMBO Rep. 2026 Mar 24;27(8):1964–99. doi: 10.1038/s44319-026-00735-2 (PMC13121604; doi:10.1038/s44319-026-00735-2)
Supplement: Supplementary file 5 — Source data Fig. 4 [file 44319_2026_735_MOESM5_ESM.zip › Fig4/4A/TRE_Ptn_D0200_129_pvalues.bg]

chr1	3000000	3050000	0.176030518173148
chr1	3050000	3100000	0.724721839567659
chr1	3150000	3200000	0.182981879834693
chr1	3200000	3250000	0.336695983893186
chr1	3250000	3300000	0.164353078308785
chr1	3300000	3350000	0.214051075553672
chr1	3350000	3400000	0.00620960050863617
chr1	3400000	3450000	0.127031895729575
chr1	3450000	3500000	0.107089117304228
chr1	3500000	3550000	0.708466673731059
chr1	3550000	3600000	0.795167955918194
chr1	3600000	3650000	0.0775246370668645
chr1	3650000	3700000	0.500540425982834
chr1	3700000	3750000	0.454508848150895
chr1	3750000	3800000	0.48284412419201
chr1	3800000	3850000	0.146508424287379
chr1	3850000	3900000	0.907576560347568
chr1	3900000	3950000	0.37227932605701
chr1	3950000	4000000	0.0476422591925399
chr1	4000000	4050000	0.652834587262901
chr1	4050000	4100000	0.337098654233337
chr1	4100000	4150000	0.953375013245735
chr1	4150000	4200000	0.976984211084031
chr1	4200000	4250000	0.779209494542757
chr1	4250000	4300000	0.270912366218078
chr1	4300000	4350000	0.840012715905478
chr1	4350000	4400000	0.371431599025114
chr1	4400000	4450000	0.566472395888524
chr1	4450000	4500000	0.00171664723958886
chr1	4500000	4550000	0.000741761152908804
chr1	4550000	4600000	0.673137649676804
chr1	4600000	4650000	0.433082547419731
chr1	4650000	4700000	0.344155981773869
chr1	4700000	4750000	0.000381477164353106
chr1	4750000	4800000	0.00173784041538627
chr1	4800000	4850000	0.000148352230581739
chr1	4850000	4900000	0.000593408922327066
chr1	4900000	4950000	0.0528557804386988
chr1	4950000	5000000	0.0736886722475363
chr1	5000000	5050000	0.141676380205574
chr1	5050000	5100000	0.312429797605171
chr1	5100000	5150000	0.116965137225813
chr1	5150000	5200000	0.645967998304546
chr1	5200000	5250000	0.990632616297552
chr1	5250000	5300000	0.367468475151001
chr1	5300000	5350000	0.533432234820388
chr1	5600000	5650000	0.9146338878881
chr1	5650000	5700000	0.983426936526439
chr1	5700000	5750000	0.641072374695348
chr1	5750000	5800000	0.937098654233337
chr1	5800000	5850000	0.838825898060824
chr1	5850000	5900000	0.423312493377133
chr1	5950000	6000000	0.681763272226343
chr1	6000000	6050000	0.616318745363993
chr1	6050000	6100000	0.280957931546042
chr1	6100000	6150000	0.964416657836177
chr1	6150000	6200000	0.972067394299036
chr1	6200000	6250000	0.465211401928579
chr1	6250000	6300000	0.335848256861291
chr1	6300000	6350000	0.395824944367913
chr1	6350000	6400000	0.288121224965561
chr1	6400000	6450000	0.334237575500689
chr1	6450000	6500000	0.0673731058599131
chr1	6500000	6550000	0.364734555473138
chr1	6550000	6600000	0.678266398219773
chr1	6600000	6650000	0.533326268941401
chr1	6650000	6700000	0.996058069301685
chr1	6700000	6750000	0.188555685069408
chr1	6750000	6800000	0.478923386669492
chr1	6800000	6850000	0.857412313235138
chr1	6850000	6900000	0.105987072162764
chr1	6900000	6950000	0.186690685599237
chr1	6950000	7000000	0.00120801102045143
chr1	7000000	7050000	0.00394193069831517
chr1	7050000	7100000	0.00180141994277838
chr1	7100000	7150000	0.000847727031895729
chr1	7150000	7200000	0.00453533962064212
chr1	7200000	7250000	0.00118681784465402
chr1	7250000	7300000	0.102363039101409
chr1	7300000	7350000	0.010024372152167
chr1	7350000	7400000	0.164437851011974
chr1	7400000	7450000	0.316626046413055
chr1	7450000	7500000	0.0364310691957189
chr1	7500000	7550000	0.0358164670975946
chr1	7550000	7600000	0.128409452156406
chr1	7600000	7650000	0.188682844124192
chr1	7650000	7700000	0.41837448341634
chr1	7700000	7750000	0.295538836494649
chr1	7750000	7800000	0.082462647027657
chr1	7800000	7850000	0.959542227402776
chr1	7850000	7900000	0.73048638338455
chr1	7900000	7950000	0.0480661227084879
chr1	7950000	8000000	0.54691109462753
chr1	8000000	8050000	0.0311751615979654
chr1	8050000	8100000	0.0865317367807567
chr1	8100000	8150000	0.134258768676486
chr1	8150000	8200000	0.633675956342058
chr1	8200000	8250000	0.785970117622126
chr1	8250000	8300000	0.640881636113172
chr1	8300000	8350000	0.970774610575395
chr1	8350000	8400000	0.395210342269789
chr1	8400000	8450000	0.701282187135742
chr1	8450000	8500000	0.915545194447388
chr1	8500000	8550000	0.362339726608032
chr1	8550000	8600000	0.050333792518809
chr1	8600000	8650000	0.179209494542757
chr1	8650000	8700000	0.507407014941189
chr1	8700000	8750000	0.927307407014941
chr1	8750000	8800000	0.7325209282611
chr1	8800000	8850000	0.27553247854191
chr1	8850000	8900000	0.0428314082865318
chr1	8900000	8950000	0.00144113595422279
chr1	8950000	9000000	0.00292465826004029
chr1	9000000	9050000	0.728197520398432
chr1	9050000	9100000	0.133728939281551
chr1	9100000	9150000	0.976030518173148
chr1	9150000	9200000	0.711052241178341
chr1	9200000	9250000	0.183511709229628
chr1	9250000	9300000	0.845141464448448
chr1	9300000	9350000	0.925569566599555
chr1	9350000	9400000	0.420006357952739
chr1	9400000	9450000	0.155430751298082
chr1	9450000	9500000	0.00981244039419304
chr1	9500000	9550000	0.031259934301155
chr1	9550000	9600000	0.0519232807036134
chr1	9600000	9650000	0.202140510755537
chr1	9650000	9700000	0.109420366641941
chr1	9700000	9750000	0.628843912260252
chr1	9750000	9800000	0.434650842428738
chr1	9800000	9850000	0.153671717706898
chr1	9850000	9900000	0.178022676698103
chr1	9900000	9950000	0.121352124615874
chr1	9950000	10000000	0.0584507788492106
chr1	10000000	10050000	0.871887252304758
chr1	10050000	10100000	0.0448235668114867
chr1	10100000	10150000	0.603390908127583
chr1	10150000	10200000	0.379972448871463
chr1	10200000	10250000	0.196248807883861
chr1	10250000	10300000	0.416700222528346
chr1	10300000	10350000	0.851075553671718
chr1	10350000	10400000	0.971728303486277
chr1	10400000	10450000	0.885832361979443
chr1	10450000	10500000	0.163293419518915
chr1	10500000	10550000	0.659192540002119
chr1	10550000	10600000	0.156320864681573
chr1	10600000	10650000	0.190675002649147
chr1	10650000	10700000	0.948225071526968
chr1	10700000	10750000	0.575373529723429
chr1	10750000	10800000	0.748415810109145
chr1	10800000	10850000	0.0156617569142736
chr1	10850000	10900000	0.00428102151107346
chr1	10900000	10950000	0.0129914167638021
chr1	10950000	11000000	0.587835117092296
chr1	11000000	11050000	0.59260358164671
chr1	11050000	11100000	0.244039419306983
chr1	11100000	11150000	0.140849846349476
chr1	11150000	11200000	0.302702129914168
chr1	11200000	11250000	0.310140934619053
chr1	11250000	11300000	0.531673201229204
chr1	11300000	11350000	0.00421744198368124
chr1	11350000	11400000	0.000381477164353106
chr1	11400000	11450000	0.000593408922327066
chr1	11450000	11500000	0.0123132351382854
chr1	11500000	11550000	0.239037829818798
chr1	11550000	11600000	0.718681784465402
chr1	11600000	11650000	0.817166472395888
chr1	11650000	11700000	0.919211613860337
chr1	11700000	11750000	0.162594044717601
chr1	11750000	11800000	0.143541379675744
chr1	11800000	11850000	0.140425982833528
chr1	11850000	11900000	0.597944261947653
chr1	11900000	11950000	0.108763378192222
chr1	11950000	12000000	0.00601886192645973
chr1	12000000	12050000	0.470530889053725
chr1	12050000	12100000	0.220451414644484
chr1	12100000	12150000	0.693207587156935
chr1	12150000	12200000	0.311264172936314
chr1	12200000	12250000	0.0304757867966515
chr1	12250000	12300000	0.0129066440606125
chr1	12300000	12350000	0.0158524954964502
chr1	12350000	12400000	0.00788386139663033
chr1	12400000	12450000	0.0159160750238423
chr1	12450000	12500000	0.980205573805235
chr1	12500000	12550000	0.168973190632616
chr1	12550000	12600000	0.865508106389743
chr1	12600000	12650000	0.509335593938752
chr1	12650000	12700000	0.0828653173678076
chr1	12700000	12750000	0.509314400762954
chr1	12750000	12800000	0.0605912896047472
chr1	12800000	12850000	0.149941718766557
chr1	12850000	12900000	0.600127159054784
chr1	12900000	12950000	0.0625622549539049
chr1	12950000	13000000	0.68576878245205
chr1	13000000	13050000	0.0294161280067818
chr1	13050000	13100000	0.000741761152908804
chr1	13100000	13150000	0.0247748225071527
chr1	13150000	13200000	0.0374907279855886
chr1	13200000	13250000	0.0421532266610152
chr1	13250000	13300000	0.00216170393133408
chr1	13300000	13350000	0.00048744304334003
chr1	13350000	13400000	0.00279749920525596
chr1	13400000	13450000	0.19561301260994
chr1	13450000	13500000	0.510946275299354
chr1	13500000	13550000	0.133326268941401
chr1	13550000	13600000	0.446985270742821
chr1	13600000	13650000	0.421723005192328
chr1	13650000	13700000	0.00178022676698109
chr1	13700000	13750000	0.00105965878986969
chr1	13750000	13800000	0.163590123980078
chr1	13800000	13850000	0.471866059128961
chr1	13850000	13900000	0.814326586839038
chr1	13900000	13950000	0.365243191692275
chr1	13950000	14000000	0.594765285578044
chr1	14000000	14050000	0.0447599872840945
chr1	14050000	14100000	0.108169969269895
chr1	14100000	14150000	0.000593408922327066
chr1	14150000	14200000	0.00216170393133408
chr1	14200000	14250000	0.000656988449719176
chr1	14250000	14300000	0.00678181625516583
chr1	14300000	14350000	0.000826533856098322
chr1	14350000	14400000	0.00262795379887681
chr1	14400000	14450000	0.0137331779167108
chr1	14450000	14500000	0.00495920313659004
chr1	14500000	14550000	0.823354879728727
chr1	14550000	14600000	0.717346614390166
chr1	14600000	14650000	0.420006357952739
chr1	14650000	14700000	0.0398219773233019
chr1	14700000	14750000	0.00129278372364094
chr1	14750000	14800000	0.00548903253152488
chr1	14800000	14850000	0.326608032213627
chr1	14850000	14900000	0.169842110840309
chr1	14900000	14950000	0.864257709017696
chr1	14950000	15000000	0.095983893186394
chr1	15000000	15050000	0.302087527816043
chr1	15050000	15100000	0.924340362403306
chr1	15100000	15150000	0.371876655716859
chr1	15150000	15200000	0.682695771961428
chr1	15200000	15250000	0.810638974250291
chr1	15250000	15300000	0.838359648193282
chr1	15300000	15350000	0.993917558546148
chr1	15350000	15400000	0.00129278372364094
chr1	15400000	15450000	0.0432340786266822
chr1	15450000	15500000	0.0741125357634842
chr1	15500000	15550000	0.891194235456183
chr1	15550000	15600000	0.0617569142736039
chr1	15600000	15650000	0.654042598283353
chr1	15650000	15700000	0.65455123450249
chr1	15700000	15750000	0.268750662286744
chr1	15750000	15800000	0.00415386245628913
chr1	15800000	15850000	0.0116350535127688
chr1	15850000	15900000	0.0734131609621702
chr1	15900000	15950000	0.103295538836495
chr1	15950000	16000000	0.84707004344601
chr1	16000000	16050000	0.910289286849634
chr1	16050000	16100000	0.622549539048426
chr1	16100000	16150000	0.0154074388047049
chr1	16150000	16200000	0.794913637808626
chr1	16200000	16250000	0.558482568612907
chr1	16250000	16300000	0.714210024372152
chr1	16300000	16350000	0.9097594574547
chr1	16350000	16400000	0.0624774822507153
chr1	16400000	16450000	0.8609727667691
chr1	16450000	16500000	0.407799088693441
chr1	16500000	16550000	0.122432976581541
chr1	16550000	16600000	0.9349581434778
chr1	16600000	16650000	0.00129278372364094
chr1	16650000	16700000	0.202967044611635
chr1	16700000	16750000	0.599448977429268
chr1	16750000	16800000	0.470594468581117
chr1	16800000	16850000	0.675023842322772
chr1	16850000	16900000	0.436812546360072
chr1	16900000	16950000	0.808328918088375
chr1	16950000	17000000	0.0335276041114762
chr1	17000000	17050000	0.296174631768571
chr1	17050000	17100000	0.10869979866483
chr1	17100000	17150000	0.686235032319593
chr1	17150000	17200000	0.564649782769948
chr1	17200000	17250000	0.0179082335487973
chr1	17250000	17300000	0.216848574758928
chr1	17300000	17350000	0.527392179718131
chr1	17350000	17400000	0.737289392815513
chr1	17400000	17450000	0.272713786160856
chr1	17450000	17500000	0.943350641093568
chr1	17500000	17550000	0.0424923174737735
chr1	17550000	17600000	0.897530995019604
chr1	17600000	17650000	0.313701388153015
chr1	17650000	17700000	0.0729892974462223
chr1	17700000	17750000	0.116965137225813
chr1	17750000	17800000	0.0123556214898802
chr1	17800000	17850000	0.00652749814559717
chr1	17850000	17900000	0.12446752145809
chr1	17900000	17950000	0.653830666525379
chr1	17950000	18000000	0.0288015259086574
chr1	18000000	18050000	0.301282187135742
chr1	18050000	18100000	0.846349475468899
chr1	18100000	18150000	0.89178764437851
chr1	18150000	18200000	0.514358376602734
chr1	18200000	18250000	0.0197944261947652
chr1	18250000	18300000	0.290452474303274
chr1	18300000	18350000	0.45463600720568
chr1	18350000	18400000	0.253724700646392
chr1	18400000	18450000	0.061227084878669
chr1	18450000	18500000	0.676083501112642
chr1	18500000	18550000	0.0128642577090177
chr1	18550000	18600000	0.435710501218608
chr1	18600000	18650000	0.30130338031154
chr1	18650000	18700000	0.282716965137226
chr1	18700000	18750000	0.249846349475469
chr1	18750000	18800000	0.170011656246689
chr1	18800000	18850000	0.265190208752782
chr1	18850000	18900000	0.0359860125039737
chr1	18900000	18950000	0.817102892868496
chr1	18950000	19000000	0.756808307724913
chr1	19000000	19050000	0.0749390696195825
chr1	19050000	19100000	0.44666737310586
chr1	19100000	19150000	0.0201759033591183
chr1	19150000	19200000	0.707767298929745
chr1	19200000	19250000	0.18804704885027
chr1	19250000	19300000	0.901239800784148
chr1	19300000	19350000	0.994044717600932
chr1	19350000	19400000	0.982960686658896
chr1	19400000	19450000	0.591289604747271
chr1	19450000	19500000	0.887845713680195
chr1	19500000	19550000	0.118491045883226
chr1	19550000	19600000	0.875596058069302
chr1	19600000	19650000	0.0676274239694818
chr1	19650000	19700000	0.0554201547101834
chr1	19700000	19750000	0.0166366430009537
chr1	19750000	19800000	0.743520186499947
chr1	19800000	19850000	0.841072374695348
chr1	19850000	19900000	0.00267034015047152
chr1	19900000	19950000	0.443403624033061
chr1	19950000	20000000	0.378171028928685
chr1	20000000	20050000	0.380396312387411
chr1	20050000	20100000	0.902045141464448
chr1	20100000	20150000	0.530889053724701
chr1	20150000	20200000	0.0276570944155982
chr1	20200000	20250000	0.00345448765497514
chr1	20250000	20300000	0.718300307301049
chr1	20300000	20350000	0.00161068136060194
chr1	20350000	20400000	0.31967786372788
chr1	20400000	20450000	0.000656988449719176
chr1	20450000	20500000	0.000593408922327066
chr1	20500000	20550000	0.139705414856416
chr1	20550000	20600000	0.580735403200169
chr1	20600000	20650000	0.876274239694818
chr1	20650000	20700000	0.423948288651054
chr1	20700000	20750000	0.102045141464448
chr1	20750000	20800000	0.00697255483734238
chr1	20800000	20850000	0.00661227084878668
chr1	20850000	20900000	0.0168485747589276
chr1	20900000	20950000	0.182176539154392
chr1	20950000	21000000	0.0421532266610152
chr1	21000000	21050000	0.595019603687613
chr1	21050000	21100000	0.0018438062943732
chr1	21100000	21150000	0.735233654763166
chr1	21150000	21200000	0.586139663028505
chr1	21200000	21250000	0.15487972872735
chr1	21250000	21300000	0.0258344812970224
chr1	21300000	21350000	0.158546148140299
chr1	21350000	21400000	0.666800890113384
chr1	21400000	21450000	0.447472713786161
chr1	21450000	21500000	0.151404047896577
chr1	21500000	21550000	0.625919254000212
chr1	21550000	21600000	0.700582812334428
chr1	21600000	21650000	0.558948818480449
chr1	21650000	21700000	0.00228886298611852
chr1	21700000	21750000	0.0239482886510544
chr1	21750000	21800000	0.751404047896577
chr1	21800000	21850000	0.0914273603899545
chr1	21850000	21900000	0.578976369608986
chr1	21900000	21950000	0.193260570096429
chr1	21950000	22000000	0.501621277948501
chr1	22000000	22050000	0.535551552400127
chr1	22050000	22100000	0.428314082865317
chr1	22100000	22150000	0.539959732965985
chr1	22150000	22200000	0.546847515100138
chr1	22200000	22250000	0.211189996821024
chr1	22250000	22300000	0.534640245840839
chr1	22300000	22350000	0.154964501430539
chr1	22350000	22400000	0.0504185652219985
chr1	22400000	22450000	0.0116562466885662
chr1	22450000	22500000	0.0255377768358589
chr1	22500000	22550000	0.00466249867542656
chr1	22550000	22600000	0.638677545830243
chr1	22600000	22650000	0.101388153014729
chr1	22650000	22700000	0.479983045459362
chr1	22700000	22750000	0.133305075765603
chr1	22750000	22800000	0.921564056373848
chr1	22800000	22850000	0.495220938857688
chr1	22850000	22900000	0.284475998728409
chr1	22900000	22950000	0.118151955070467
chr1	22950000	23000000	0.93146126947123
chr1	23000000	23050000	0.4764225919254
chr1	23050000	23100000	0.0103634629649253
chr1	23100000	23150000	0.0430433400445057
chr1	23150000	23200000	0.515672353502172
chr1	23200000	23250000	0.792540002119318
chr1	23250000	23300000	0.0218713574229098
chr1	23300000	23350000	0.667267139980926
chr1	23350000	23400000	0.584232277206739
chr1	23400000	23450000	0.832467945321606
chr1	23450000	23500000	0.0837554307512981
chr1	23500000	23550000	0.141782346084561
chr1	23550000	23600000	0.69479707534174
chr1	23600000	23650000	0.106029458514358
chr1	23650000	23700000	0.856882483840203
chr1	23700000	23750000	0.433294479177705
chr1	23750000	23800000	0.431916922750874
chr1	23800000	23850000	0.0698739006040056
chr1	23850000	23900000	0.0315778319381159
chr1	23900000	23950000	0.000656988449719176
chr1	23950000	24000000	0.000635795273921769
chr1	24000000	24050000	0.000826533856098322
chr1	24050000	24100000	0.00646391861820494
chr1	24100000	24150000	0.11414644484476
chr1	24150000	24200000	0.189255059870722
chr1	24200000	24250000	0.0957295750768252
chr1	24250000	24300000	0.00182261311857579
chr1	24300000	24350000	0.724086044293737
chr1	24350000	24400000	0.817823460845608
chr1	24400000	24450000	0.125823884709124
chr1	24450000	24500000	0.149178764437851
chr1	24500000	24550000	0.526608032213627
chr1	24550000	24600000	0.699120483204408
chr1	24600000	24650000	0.00326374907279858
chr1	24650000	24700000	0.162254953904843
chr1	24700000	24750000	0.34398643636749
chr1	24750000	24800000	0.216763802055738
chr1	24800000	24850000	0.0403729998940341
chr1	24850000	24900000	0.0410299883437533
chr1	24900000	24950000	0.508720991840627
chr1	24950000	25000000	0.501600084772703
chr1	25000000	25050000	0.329172406485112
chr1	25050000	25100000	0.113044399703295
chr1	25100000	25150000	0.434735615131927
chr1	25150000	25200000	0.3170711031048
chr1	25200000	25250000	0.173932393769206
chr1	25250000	25300000	0.603263749072799
chr1	25300000	25350000	0.692741337289393
chr1	25350000	25400000	0.704609515735933
chr1	25400000	25450000	0.835032319593091
chr1	25450000	25500000	0.435350217230052
chr1	25500000	25550000	0.195994489774293
chr1	25550000	25600000	0.809536929108827
chr1	25600000	25650000	0.662011232383173
chr1	25650000	25700000	0.716774398643637
chr1	25700000	25750000	0.647621066016743
chr1	25750000	25800000	0.287358270636855
chr1	25800000	25850000	0.878669068559924
chr1	25850000	25900000	0.594892444632828
chr1	25900000	25950000	0.856522199851648
chr1	25950000	26000000	0.278923386669492
chr1	26000000	26050000	0.574801313976899
chr1	26050000	26100000	0.338921267351913
chr1	26100000	26150000	0.904651902087528
chr1	26150000	26200000	0.177005404259828
chr1	26200000	26250000	0.598516477694182
chr1	26250000	26300000	0.441263113277525
chr1	26300000	26350000	0.109462752993536
chr1	26350000	26400000	0.240097488608668
chr1	26400000	26450000	0.527731270530889
chr1	26450000	26500000	0.510501218607608
chr1	26500000	26550000	0.446370668644696
chr1	26550000	26600000	0.281657306347356
chr1	26600000	26650000	0.281339408710395
chr1	26650000	26700000	0.542672459468051
chr1	26700000	26750000	0.47089117304228
chr1	26750000	26800000	0.727243827487549
chr1	26800000	26850000	0.0484899862244357
chr1	26850000	26900000	0.172809155451944
chr1	26900000	26950000	0.851287485429692
chr1	26950000	27000000	0.866313447070043
chr1	27000000	27050000	0.896471336229734
chr1	27050000	27100000	0.395146762742397
chr1	27100000	27150000	0.249019815619371
chr1	27150000	27200000	0.143944050015895
chr1	27200000	27250000	0.842301578891597
chr1	27250000	27300000	0.662011232383173
chr1	27300000	27350000	0.563123874112536
chr1	27350000	27400000	0.342290982303698
chr1	27700000	27750000	0.0350111264172936
chr1	27950000	28000000	0.107830878457137
chr1	28000000	28050000	0.00900709971389213
chr1	28100000	28150000	0.102702129914168
chr1	28800000	28850000	0.769693758609728
chr1	28850000	28900000	0.0271696513722581
chr1	28900000	28950000	0.0444420896471336
chr1	28950000	29000000	0.777980290346508
chr1	29000000	29050000	0.105987072162764
chr1	29100000	29150000	0.0130761894669916
chr1	29250000	29300000	0.430836070785207
chr1	29300000	29350000	0.0246052771007735
chr1	29350000	29400000	0.418459256119529
chr1	29400000	29450000	0.00707852071632931
chr1	29450000	29500000	0.0899226449083396
chr1	29500000	29550000	0.0402034544876549
chr1	29550000	29600000	0.0319381159266716
chr1	29600000	29650000	0.0268941400868921
chr1	29650000	29700000	0.00478965773021089
chr1	30050000	30100000	0.208922327010703
chr1	30250000	30300000	0.10910246900498
chr1	30700000	30750000	0.500561619158631
chr1	30750000	30800000	0.0233972660803221
chr1	30900000	30950000	0.00345448765497514
chr1	30950000	31000000	0.546868708275935
chr1	31000000	31050000	0.403857157995126
chr1	31050000	31100000	0.221193175797393
chr1	31100000	31150000	0.491554519444739
chr1	31200000	31250000	0.0171240860442937
chr1	31250000	31300000	0.428610787326481
chr1	31300000	31350000	0.387390060400551
chr1	31600000	31650000	0.0352442513510649
chr1	31650000	31700000	0.888990145173254
chr1	31700000	31750000	0.0101303380311539
chr1	31750000	31800000	0.352103422697891
chr1	31900000	31950000	0.00235244251351063
chr1	31950000	32000000	0.14186711878775
chr1	32000000	32050000	0.037024478118046
chr1	32050000	32100000	0.0424923174737735
chr1	32100000	32150000	0.69878139239165
chr1	32250000	32300000	0.725463600720568
chr1	32300000	32350000	0.795761364840521
chr1	32500000	32550000	0.000656988449719176
chr1	32550000	32600000	0.934279961852284
chr1	32600000	32650000	0.00324255589700118
chr1	32650000	32700000	0.678266398219773
chr1	32700000	32750000	0.00400551022570728
chr1	32750000	32800000	0.894246052771008
chr1	32800000	32850000	0.0135848256861291
chr1	32850000	32900000	0.194977217336018
chr1	32900000	32950000	0.764586203242556
chr1	32950000	33000000	0.571007735509166
chr1	33000000	33050000	0.558101091448554
chr1	33050000	33100000	0.382409664088164
chr1	33100000	33150000	0.139599448977429
chr1	33150000	33200000	0.658281233442831
chr1	33200000	33250000	0.154752569672565
chr1	33250000	33300000	0.417081699692699
chr1	33300000	33350000	0.17130443997033
chr1	33350000	33400000	0.891957189784889
chr1	33400000	33450000	0.958842852601462
chr1	33450000	33500000	0.0498675426512663
chr1	33500000	33550000	0.0475786796651478
chr1	33550000	33600000	0.354201547101833
chr1	33600000	33650000	0.319889795485854
chr1	33650000	33700000	0.969375860972767
chr1	33700000	33750000	0.0204938009960792
chr1	33750000	33800000	0.423884709123662
chr1	33800000	33850000	0.00559499841051181
chr1	33850000	33900000	0.0453957825580164
chr1	33900000	33950000	0.86699162869556
chr1	33950000	34000000	0.710797923068772
chr1	34000000	34050000	0.220133517007524
chr1	34050000	34100000	0.601313976899438
chr1	34100000	34150000	0.669937480131398
chr1	34150000	34200000	0.00326374907279858
chr1	34200000	34250000	0.00129278372364094
chr1	34250000	34300000	0.00125039737204624
chr1	34300000	34350000	0.979167108191162
chr1	34350000	34400000	0.831090388894776
chr1	34400000	34450000	0.454381689096111
chr1	34450000	34500000	0.875066228674367
chr1	34500000	34550000	0.661841686976793
chr1	34550000	34600000	0.596948182685175
chr1	34600000	34650000	0.400466249867543
chr1	34650000	34700000	0.169926883543499
chr1	34700000	34750000	0.0117198262159585
chr1	34750000	34800000	0.341570414326587
chr1	34800000	34850000	0.488439122602522
chr1	34850000	34900000	0.391861820493801
chr1	34900000	34950000	0.123047578679665
chr1	34950000	35000000	0.521224965561089
chr1	35000000	35050000	0.25764543816891
chr1	35050000	35100000	0.714400762954329
chr1	35100000	35150000	0.830073116456501
chr1	35150000	35200000	0.953014729257179
chr1	35200000	35250000	0.0260040267034015
chr1	35250000	35300000	0.187453639927943
chr1	35300000	35350000	0.684136907915651
chr1	35350000	35400000	0.474790717389001
chr1	35400000	35450000	0.0927837236409876
chr1	35450000	35500000	0.138200699374801
chr1	35500000	35550000	0.000847727031895729
chr1	35550000	35600000	0.000593408922327066
chr1	35600000	35650000	0.000635795273921769
chr1	35650000	35700000	0.00042386351594792
chr1	35700000	35750000	0.581244039419307
chr1	35750000	35800000	0.00760835011126415
chr1	35800000	35850000	0.0145809049486065
chr1	35850000	35900000	0.442026067606231
chr1	35900000	35950000	0.602182897107131
chr1	35950000	36000000	0.54691109462753
chr1	36000000	36050000	0.0124827805446647
chr1	36050000	36100000	0.500201335170075
chr1	36100000	36150000	0.366196884603158
chr1	36150000	36200000	0.209812440394193
chr1	36200000	36250000	0.0210660167426089
chr1	36250000	36300000	0.021341528027975
chr1	36300000	36350000	0.265296174631769
chr1	36350000	36400000	0.0196460739641835
chr1	36400000	36450000	0.612715905478436
chr1	36450000	36500000	0.111052241178341
chr1	36500000	36550000	0.0483204408180565
chr1	36550000	36600000	0.0246264702765709
chr1	36600000	36650000	0.0429585673413161
chr1	36650000	36700000	0.365518702977641
chr1	36700000	36750000	0.649041008795168
chr1	36750000	36800000	0.646137543710925
chr1	36800000	36850000	0.346953480979125
chr1	36850000	36900000	0.296047472713786
chr1	36900000	36950000	0.772703189572957
chr1	36950000	37000000	0.0846031577831938
chr1	37000000	37050000	0.293186393981138
chr1	37050000	37100000	0.821489880258557
chr1	37100000	37150000	0.0108297128324679
chr1	37150000	37200000	0.0397795909717071
chr1	37200000	37250000	0.414496132245417
chr1	37250000	37300000	0.842237999364205
chr1	37300000	37350000	0.00345448765497514
chr1	37350000	37400000	0.100752357740807
chr1	38300000	38350000	0.274748331037406
chr1	38350000	38400000	0.13756490410088
chr1	38400000	38450000	0.0517961216488291
chr1	38450000	38500000	0.0592773127053089
chr1	38500000	38550000	0.0451838508000424
chr1	38550000	38600000	0.00447176009325001
chr1	38600000	38650000	0.00178022676698109
chr1	38650000	38700000	0.00417505563208642
chr1	38700000	38750000	0.00114443149305921
chr1	38750000	38800000	0.000593408922327066
chr1	38800000	38850000	0.00105965878986969
chr1	38850000	38900000	0.000826533856098322
chr1	38900000	38950000	0.00527710077355092
chr1	38950000	39000000	0.846773338984847
chr1	39000000	39050000	0.731122178658472
chr1	39050000	39100000	0.940849846349475
chr1	39100000	39150000	0.937056267881742
chr1	39150000	39200000	0.845989191480343
chr1	39200000	39250000	0.564649782769948
chr1	39250000	39300000	0.381561937056268
chr1	39300000	39350000	0.506644060612483
chr1	39400000	39450000	0.211741019391756
chr1	39450000	39500000	0.182218925505987
chr1	39500000	39550000	0.0631980502278267
chr1	39550000	39600000	0.29081275829183
chr1	39600000	39650000	0.29479707534174
chr1	39650000	39700000	0.00419624880788383
chr1	39700000	39750000	0.000593408922327066
chr1	39750000	39800000	0.10577514040479
chr1	39800000	39850000	0.360199215852495
chr1	39850000	39900000	0.048447599872841
chr1	39900000	39950000	0.853703507470595
chr1	39950000	40000000	0.00120801102045143
chr1	40000000	40050000	0.00228886298611852
chr1	40050000	40100000	0.187898696619688
chr1	40100000	40150000	0.279665147822401
chr1	40150000	40200000	0.0452474303274346
chr1	40200000	40250000	0.795591819434142
chr1	40250000	40300000	0.847832997774717
chr1	40300000	40350000	0.381371198474091
chr1	40350000	40400000	0.682822931016213
chr1	40400000	40450000	0.526438486807248
chr1	40450000	40500000	0.142100243721522
chr1	40500000	40550000	0.626088799406591
chr1	40550000	40600000	0.971834269365264
chr1	40600000	40650000	0.248723111158207
chr1	40650000	40700000	0.240987601992159
chr1	40700000	40750000	0.100074176115291
chr1	40750000	40800000	0.460633675956342
chr1	40800000	40850000	0.108593832785843
chr1	40850000	40900000	0.548055526120589
chr1	40900000	40950000	0.275956342057857
chr1	40950000	41000000	0.157189784889266
chr1	41000000	41050000	0.198325739112006
chr1	41050000	41100000	0.580947334958144
chr1	41100000	41150000	0.237554307512981
chr1	41150000	41200000	0.690600826533856
chr1	41200000	41250000	0.864808731588429
chr1	41250000	41300000	0.396375966938646
chr1	41300000	41350000	0.304673095263325
chr1	41350000	41400000	0.771283246794532
chr1	41400000	41450000	0.110416445904419
chr1	41450000	41500000	0.211550280809579
chr1	41500000	41550000	0.588258980608244
chr1	41550000	41600000	0.618671187877504
chr1	41600000	41650000	0.00466249867542656
chr1	41650000	41700000	0.349009219031472
chr1	41700000	41750000	0.869004980396312
chr1	41750000	41800000	0.665953163081488
chr1	41800000	41850000	0.944622231641411
chr1	41850000	41900000	0.175585461481403
chr1	41900000	41950000	0.314612694712303
chr1	41950000	42000000	0.35146762742397
chr1	42000000	42050000	0.146720356045353
chr1	42050000	42100000	0.0575394722899226
chr1	42100000	42150000	0.579230687718555
chr1	42150000	42200000	0.513468263219243
chr1	42200000	42250000	0.463176857052029
chr1	42250000	42300000	0.193832785842959
chr1	42300000	42350000	0.367044611635054
chr1	42350000	42400000	0.555155240012716
chr1	42400000	42450000	0.235774080746
chr1	42450000	42500000	0.494118893716223
chr1	42500000	42550000	0.0182897107131503
chr1	42550000	42600000	0.480915545194447
chr1	42600000	42650000	0.330804281021511
chr1	42650000	42700000	0.466928049168168
chr1	42700000	42750000	0.0415386245628907
chr1	42750000	42800000	0.453639927943202
chr1	42800000	42850000	0.127625304651902
chr1	42850000	42900000	0.0296492529405531
chr1	42900000	42950000	0.0146444844759988
chr1	42950000	43000000	0.0605277100773551
chr1	43000000	43050000	0.716202182897107
chr1	43050000	43100000	0.656437427148458
chr1	43100000	43150000	0.695623609197838
chr1	43150000	43200000	0.416085620430221
chr1	43200000	43250000	0.437088057645438
chr1	43250000	43300000	0.985164776941825
chr1	43300000	43350000	0.890155769842111
chr1	43350000	43400000	0.867161174101939
chr1	43400000	43450000	0.898972130973826
chr1	43450000	43500000	0.742757232171241
chr1	43500000	43550000	0.87089117304228
chr1	43550000	43600000	0.569630179082335
chr1	43600000	43650000	0.131757973932394
chr1	43650000	43700000	0.703846561407227
chr1	43700000	43750000	0.659679983045459
chr1	43750000	43800000	0.526078202818692
chr1	43800000	43850000	0.556893080428102
chr1	43850000	43900000	0.0449931122178658
chr1	43900000	43950000	0.000635795273921769
chr1	43950000	44000000	0.184974038359648
chr1	44000000	44050000	0.00118681784465402
chr1	44050000	44100000	0.000593408922327066
chr1	44100000	44150000	0.0168485747589276
chr1	44150000	44200000	0.104334004450567
chr1	44200000	44250000	0.111539684221681
chr1	44250000	44300000	0.0184592561195295
chr1	44300000	44350000	0.789657730210872
chr1	44350000	44400000	0.983130232065275
chr1	44400000	44450000	0.442301578891597
chr1	44450000	44500000	0.213118575818586
chr1	44500000	44550000	0.611253576348416
chr1	44550000	44600000	0.441051181519551
chr1	44600000	44650000	0.0898802585567448
chr1	44650000	44700000	0.0729681042704249
chr1	44700000	44750000	0.275278160432341
chr1	44750000	44800000	0.000508636219137437
chr1	44800000	44850000	0.940129278372364
chr1	44850000	44900000	0.881085090600827
chr1	44900000	44950000	0.428610787326481
chr1	44950000	45000000	0.0185652219985165
chr1	45000000	45050000	0.0859383278584296
chr1	45050000	45100000	0.780862562254954
chr1	45100000	45150000	0.128875702023948
chr1	45150000	45200000	0.660527710077355
chr1	45200000	45250000	0.00103846561407228
chr1	45250000	45300000	0.0683691851223905
chr1	45300000	45350000	0.297425029140617
chr1	45350000	45400000	0.502066334640246
chr1	45400000	45450000	0.41049062201971
chr1	45450000	45500000	0.119953375013246
chr1	45500000	45550000	0.678647875384126
chr1	45550000	45600000	0.663134470700435
chr1	45600000	45650000	0.998791988979549
chr1	45650000	45700000	0.422168061884073
chr1	45700000	45750000	0.0935678711454911
chr1	45750000	45800000	0.047748225071527
chr1	45800000	45850000	0.174949666207481
chr1	45850000	45900000	0.874154922115079
chr1	45900000	45950000	0.0827381583130232
chr1	45950000	46000000	0.432361979442619
chr1	46000000	46050000	0.216064427254424
chr1	46050000	46100000	0.994616933347462
chr1	46100000	46150000	0.575373529723429
chr1	46150000	46200000	0.51454911518491
chr1	46200000	46250000	0.252622655504927
chr1	46250000	46300000	0.274154922115079
chr1	46300000	46350000	0.980375119211614
chr1	46350000	46400000	0.426639821977323
chr1	46400000	46450000	0.0222952209388577
chr1	46450000	46500000	0.304694288439123
chr1	46500000	46550000	0.327243827487549
chr1	46550000	46600000	0.530338031153968
chr1	46600000	46650000	0.0608244145385186
chr1	46650000	46700000	0.0210448235668115
chr1	46700000	46750000	0.589043128112748
chr1	46750000	46800000	0.751700752357741
chr1	46800000	46850000	0.648723111158207
chr1	46850000	46900000	0.336611211189997
chr1	46900000	46950000	0.229119423545618
chr1	46950000	47000000	0.765094839461693
chr1	47000000	47050000	0.708678605489033
chr1	47050000	47100000	0.807523577408075
chr1	47100000	47150000	0.00801102045141466
chr1	47150000	47200000	0.304863833845502
chr1	47200000	47250000	0.629967150577514
chr1	47250000	47300000	0.0880152590865741
chr1	47300000	47350000	0.306050651690156
chr1	47350000	47400000	0.764225919254
chr1	47400000	47450000	0.576136484052135
chr1	47450000	47500000	0.867945321606443
chr1	47500000	47550000	0.0266610151531207
chr1	47550000	47600000	0.59211613860337
chr1	47600000	47650000	0.21642471124298
chr1	47650000	47700000	0.462223164141147
chr1	47700000	47750000	0.195994489774293
chr1	47750000	47800000	0.00680300943096324
chr1	47800000	47850000	0.0743032743456608
chr1	47850000	47900000	0.0239482886510544
chr1	47900000	47950000	0.296428949878139
chr1	47950000	48000000	0.0259404471760093
chr1	48000000	48050000	0.334915757126205
chr1	48050000	48100000	0.638444420896471
chr1	48100000	48150000	0.809897213097383
chr1	48150000	48200000	0.902892868496344
chr1	48200000	48250000	0.922878033273286
chr1	48250000	48300000	0.955070467309526
chr1	48300000	48350000	0.836537035074706
chr1	48350000	48400000	0.796821023630391
chr1	48400000	48450000	0.0708275935148882
chr1	48450000	48500000	0.973190632616298
chr1	48500000	48550000	0.0989721309738264
chr1	48550000	48600000	0.608795167955918
chr1	48600000	48650000	0.768612906644061
chr1	48650000	48700000	0.718660591289605
chr1	48700000	48750000	0.405722157465296
chr1	48750000	48800000	0.474366853873053
chr1	48800000	48850000	0.990802161703931
chr1	48850000	48900000	0.725739112005934
chr1	48900000	48950000	0.0312175479495602
chr1	48950000	49000000	0.146529617463177
chr1	49000000	49050000	0.890007417611529
chr1	49050000	49100000	0.204132669280492
chr1	49100000	49150000	0.871781286425771
chr1	49150000	49200000	0.182282505033379
chr1	49200000	49250000	0.432298399915227
chr1	49250000	49300000	0.232658683903783
chr1	49300000	49350000	0.245904418777154
chr1	49350000	49400000	0.603772385291936
chr1	49400000	49450000	0.415810109144855
chr1	49450000	49500000	0.00156829500900713
chr1	49500000	49550000	0.5682950090071
chr1	49550000	49600000	0.103147186605913
chr1	49600000	49650000	0.529299565539896
chr1	49650000	49700000	0.297297870085832
chr1	49700000	49750000	0.931291724064851
chr1	49750000	49800000	0.714506728833316
chr1	49800000	49850000	0.743181095687189
chr1	49850000	49900000	0.0787326480873158
chr1	49900000	49950000	0.188979548585355
chr1	49950000	50000000	0.835434989933242
chr1	50000000	50050000	0.752802797499205
chr1	50050000	50100000	0.220960050863622
chr1	50100000	50150000	0.822867436685387
chr1	50150000	50200000	0.495750768252623
chr1	50200000	50250000	0.356214898802586
chr1	50250000	50300000	0.264660379357847
chr1	50300000	50350000	0.630115502808096
chr1	50350000	50400000	0.00383596481932813
chr1	50400000	50450000	0.15886404577726
chr1	50450000	50500000	0.598198580057222
chr1	50500000	50550000	0.361894669916287
chr1	50550000	50600000	0.372364098760199
chr1	50600000	50650000	0.208901133834905
chr1	50650000	50700000	0.0669916286955601
chr1	50700000	50750000	0.0115078944579845
chr1	50750000	50800000	0.915926671611741
chr1	50800000	50850000	0.103422697891279
chr1	50850000	50900000	0.263409981985801
chr1	50900000	50950000	0.462456289074918
chr1	50950000	51000000	0.282420260676062
chr1	51000000	51050000	0.453661121119
chr1	51050000	51100000	0.528557804386987
chr1	51100000	51150000	0.25796333580587
chr1	51150000	51200000	0.0549327116668433
chr1	51200000	51250000	0.501578891596906
chr1	51250000	51300000	0.246073964183533
chr1	51300000	51350000	0.300519232807036
chr1	51350000	51400000	0.417484370032849
chr1	51400000	51450000	0.610257497085938
chr1	51450000	51500000	0.187601992158525
chr1	51500000	51550000	0.00402670340150468
chr1	51550000	51600000	0.462392709547526
chr1	51600000	51650000	0.176242449931122
chr1	51650000	51700000	0.840627318003603
chr1	51700000	51750000	0.908254741973085
chr1	51750000	51800000	0.0015047154816149
chr1	51800000	51850000	0.00235244251351063
chr1	51850000	51900000	0.166599554943308
chr1	51900000	51950000	0.083861396630285
chr1	51950000	52000000	0.0149411889371622
chr1	52000000	52050000	0.264151743138709
chr1	52050000	52100000	0.0999258238847092
chr1	52100000	52150000	0.498802585567447
chr1	52150000	52200000	0.0676486171452793
chr1	52200000	52250000	0.535064109356787
chr1	52250000	52300000	0.166535975415916
chr1	52300000	52350000	0.257242767828759
chr1	52350000	52400000	0.201165624668857
chr1	52400000	52450000	0.150068877821341
chr1	52450000	52500000	0.762933135530359
chr1	52500000	52550000	0.805467839355728
chr1	52550000	52600000	0.423990675002649
chr1	52600000	52650000	0.705605594998411
chr1	52650000	52700000	0.912832467945322
chr1	52700000	52750000	0.926057009642895
chr1	52750000	52800000	0.256437427148458
chr1	52800000	52850000	0.377980290346508
chr1	52850000	52900000	0.311327752463707
chr1	52900000	52950000	0.0648511179400233
chr1	52950000	53000000	0.0697043551976264
chr1	53000000	53050000	0.0648935042916181
chr1	53050000	53100000	0.851562996715058
chr1	53100000	53150000	0.258556744728198
chr1	53150000	53200000	0.694097700540426
chr1	53200000	53250000	0.201208011020451
chr1	53250000	53300000	0.174017166472396
chr1	53300000	53350000	0.150005298293949
chr1	53350000	53400000	0.0517325421214369
chr1	53400000	53450000	0.205192328070361
chr1	53450000	53500000	0.359224329765815
chr1	53500000	53550000	0.454424075447706
chr1	53550000	53600000	0.0231853343223482
chr1	53600000	53650000	0.0917028716753205
chr1	53650000	53700000	0.0906855992370457
chr1	53700000	53750000	0.00239482886510545
chr1	53750000	53800000	0.016382324891385
chr1	53800000	53850000	0.0724594680512874
chr1	53850000	53900000	0.067309526332521
chr1	53900000	53950000	0.710268093673837
chr1	53950000	54000000	0.125082123556215
chr1	54000000	54050000	0.120313659001801
chr1	54050000	54100000	0.49138497403836
chr1	54100000	54150000	0.432319593091025
chr1	54150000	54200000	0.160432340786267
chr1	54200000	54250000	0.817208858747483
chr1	54250000	54300000	0.650672883331567
chr1	54300000	54350000	0.719805022782664
chr1	54350000	54400000	0.429140616721416
chr1	54400000	54450000	0.272120377238529
chr1	54450000	54500000	0.0549327116668433
chr1	54500000	54550000	0.147568083077249
chr1	54550000	54600000	0.210384656140723
chr1	54600000	54650000	0.506877185546254
chr1	54650000	54700000	0.989933241496238
chr1	54700000	54750000	0.000656988449719176
chr1	54750000	54800000	0.00678181625516583
chr1	54800000	54850000	0.00801102045141466
chr1	54850000	54900000	0.0135424393345343
chr1	54900000	54950000	0.809091872417082
chr1	54950000	55000000	0.0348415810109145
chr1	55000000	55050000	0.00262795379887681
chr1	55050000	55100000	0.000953692910882653
chr1	55100000	55150000	0.0108085196566705
chr1	55150000	55200000	0.0810850906008266
chr1	55200000	55250000	0.00239482886510545
chr1	55250000	55300000	0.0604429373741655
chr1	55300000	55350000	0.0315354455865211
chr1	55350000	55400000	0.405340680300943
chr1	55400000	55450000	0.0339302744516266
chr1	55450000	55500000	0.0559711772809155
chr1	55500000	55550000	0.233230899650313
chr1	55550000	55600000	0.084560771431599
chr1	55600000	55650000	0.00474727137861608
chr1	55650000	55700000	0.105859913107979
chr1	55700000	55750000	0.227275617251245
chr1	55750000	55800000	0.00353926035816465
chr1	55800000	55850000	0.26146020981244
chr1	55850000	55900000	0.220387835117092
chr1	55900000	55950000	0.543032743456607
chr1	55950000	56000000	0.707979230687719
chr1	56000000	56050000	0.962890749178764
chr1	56050000	56100000	0.20951573593303
chr1	56100000	56150000	0.621256755324785
chr1	56150000	56200000	0.645035498569461
chr1	56200000	56250000	0.936441665783618
chr1	56250000	56300000	0.140214051075554
chr1	56300000	56350000	0.147991946593197
chr1	56350000	56400000	0.849274133728939
chr1	56400000	56450000	0.631514252410724
chr1	56450000	56500000	0.335572745575925
chr1	56500000	56550000	0.431980502278266
chr1	56550000	56600000	0.170181201653068
chr1	56600000	56650000	0.156575182791141
chr1	56650000	56700000	0.806209600508636
chr1	56700000	56750000	0.503041220726926
chr1	56750000	56800000	0.000127159054784332
chr1	56800000	56850000	0.130359224329766
chr1	56850000	56900000	0.07243827487549
chr1	56900000	56950000	0.51552400127159
chr1	56950000	57000000	0.701197414432553
chr1	57000000	57050000	0.0319169227508742
chr1	57050000	57100000	0.00125039737204624
chr1	57100000	57150000	0.0014835223058175
chr1	57150000	57200000	0.013690791565116
chr1	57200000	57250000	0.0334004450566917
chr1	57250000	57300000	0.269132139451097
chr1	57300000	57350000	0.100943096322984
chr1	57350000	57400000	0.141252516689626
chr1	57400000	57450000	0.304164459044188
chr1	57450000	57500000	0.0613542439334535
chr1	57500000	57550000	0.171240860442937
chr1	57550000	57600000	0.455292995655399
chr1	57600000	57650000	0.708466673731059
chr1	57650000	57700000	0.702151107343435
chr1	57700000	57750000	0.449337713256331
chr1	57750000	57800000	0.577598813182155
chr1	57800000	57850000	0.0479389636537035
chr1	57850000	57900000	0.0258980608244146
chr1	57900000	57950000	0.62333368655293
chr1	57950000	58000000	0.612186076083501
chr1	58000000	58050000	0.00466249867542656
chr1	58050000	58100000	0.0122284624350959
chr1	58100000	58150000	0.807671929638656
chr1	58150000	58200000	0.00894352018649991
chr1	58200000	58250000	0.036325103316732
chr1	58250000	58300000	0.39561301260994
chr1	58300000	58350000	0.647260782028187
chr1	58350000	58400000	0.497149517855251
chr1	58400000	58450000	0.0606548691321395
chr1	58450000	58500000	0.872840945215641
chr1	58500000	58550000	0.00366641941294898
chr1	58550000	58600000	0.783808413690792
chr1	58600000	58650000	0.0502490198156194
chr1	58650000	58700000	0.422507152696832
chr1	58700000	58750000	0.108784571368019
chr1	58750000	58800000	0.0135636325103317
chr1	58800000	58850000	0.751510013775564
chr1	58850000	58900000	0.431238741125358
chr1	58900000	58950000	0.564904100879517
chr1	58950000	59000000	0.0194977217336018
chr1	59000000	59050000	0.811529087633782
chr1	59050000	59100000	0.16780756596376
chr1	59100000	59150000	0.0107449401292784
chr1	59150000	59200000	0.111073434354138
chr1	59200000	59250000	0.389700116562467
chr1	59250000	59300000	0.889032531524849
chr1	59300000	59350000	0.00194977217336023
chr1	59350000	59400000	0.446455441347886
chr1	59400000	59450000	0.175331143371834
chr1	59450000	59500000	0.106347356151319
chr1	59500000	59550000	0.382261311857582
chr1	59550000	59600000	0.833569990463071
chr1	59600000	59650000	0.0406697043551977
chr1	59650000	59700000	0.00122920419624883
chr1	59700000	59750000	0.00048744304334003
chr1	59750000	59800000	0.00470488502702127
chr1	59800000	59850000	0.476316626046413
chr1	59850000	59900000	0.173529723429056
chr1	59900000	59950000	0.0555473137649677
chr1	59950000	60000000	0.790908127582918
chr1	60000000	60050000	0.199745681890431
chr1	60050000	60100000	0.38560983363357
chr1	60100000	60150000	0.000254318109568774
chr1	60150000	60200000	0.553205467839356
chr1	60200000	60250000	0.541528027974992
chr1	60250000	60300000	0.145258026915333
chr1	60300000	60350000	0.374652961746318
chr1	60350000	60400000	0.0413266928049169
chr1	60400000	60450000	0.0996079262477483
chr1	60450000	60500000	0.0484264066970436
chr1	60500000	60550000	0.0517961216488291
chr1	60550000	60600000	0.00283988555685066
chr1	60600000	60650000	0.000635795273921769
chr1	60650000	60700000	0.440563738476211
chr1	60700000	60750000	0.43130232065275
chr1	60750000	60800000	0.12008053406803
chr1	60800000	60850000	0.0937374165518703
chr1	60850000	60900000	0.0140722687294691
chr1	60900000	60950000	0.423164141146551
chr1	60950000	61000000	0.73154604217442
chr1	61000000	61050000	0.00400551022570728
chr1	61050000	61100000	0.000360283988555699
chr1	61100000	61150000	0.000593408922327066
chr1	61150000	61200000	0.00262795379887681
chr1	61200000	61250000	0.000593408922327066
chr1	61250000	61300000	0.000593408922327066
chr1	61300000	61350000	0.000466249867542623
chr1	61350000	61400000	0.000953692910882653
chr1	61400000	61450000	0.000656988449719176
chr1	61450000	61500000	0.00173784041538627
chr1	61500000	61550000	0.00199215852495493
chr1	61550000	61600000	0.00120801102045143
chr1	61600000	61650000	0.000339090812758291
chr1	61650000	61700000	0.000360283988555699
chr1	61700000	61750000	0.00158948818480453
chr1	61750000	61800000	0.0015047154816149
chr1	61800000	61850000	0.0182897107131503
chr1	61850000	61900000	0.000508636219137437
chr1	61900000	61950000	0.61341528027975
chr1	61950000	62000000	0.00256437427148459
chr1	62000000	62050000	0.0186923810533008
chr1	62050000	62100000	0.00120801102045143
chr1	62100000	62150000	0.00097488608668006
chr1	62150000	62200000	0.0571368019497722
chr1	62200000	62250000	0.127243827487549
chr1	62250000	62300000	0.000445056691745216
chr1	62300000	62350000	0.00722687294691104
chr1	62350000	62400000	0.000445056691745216
chr1	62400000	62450000	0.000317897636960884
chr1	62450000	62500000	0.00101727243827487
chr1	62500000	62550000	0.000593408922327066
chr1	62550000	62600000	0.0180141994277843
chr1	62600000	62650000	0.00122920419624883
chr1	62650000	62700000	0.362551658366006
chr1	62700000	62750000	0.00122920419624883
chr1	62750000	62800000	0.0161703931334111
chr1	62800000	62850000	0.000656988449719176
chr1	62850000	62900000	0.0408816361131715
chr1	62900000	62950000	0.004853237257603
chr1	62950000	63000000	0.0460103846561407
chr1	63000000	63050000	0.00508636219137437
chr1	63050000	63100000	0.015195507046731
chr1	63100000	63150000	0.000656988449719176
chr1	63150000	63200000	0.0143477800148353
chr1	63200000	63250000	0.0134788598071421
chr1	63250000	63300000	0.694097700540426
chr1	63300000	63350000	0.00351806718236725
chr1	63350000	63400000	0.00440818056585779
chr1	63400000	63450000	0.0070361343647346
chr1	63450000	63500000	0.843806294373212
chr1	63500000	63550000	0.0462011232383173
chr1	63550000	63600000	0.126311327752464
chr1	63600000	63650000	0.036812546360072
chr1	63650000	63700000	0.858853449189361
chr1	63700000	63750000	0.000148352230581739
chr1	63750000	63800000	0.52260252198792
chr1	63800000	63850000	0.134195189149094
chr1	63850000	63900000	0.00027551128536607
chr1	63900000	63950000	0.453406803009431
chr1	63950000	64000000	0.0232065274981456
chr1	64000000	64050000	0.12056797711137
chr1	64050000	64100000	0.0124615873688673
chr1	64100000	64150000	0.00362403306135428
chr1	64150000	64200000	0.0464130549962912
chr1	64200000	64250000	0.000741761152908804
chr1	64250000	64300000	0.146105753947229
chr1	64300000	64350000	0.788810003178976
chr1	64350000	64400000	0.0590865741231323
chr1	64400000	64450000	0.816085620430221
chr1	64450000	64500000	0.09081275829183
chr1	64500000	64550000	0.636876125887464
chr1	64550000	64600000	0.049634417717495
chr1	64600000	64650000	0.0150047684645545
chr1	64650000	64700000	0.442725442407545
chr1	64700000	64750000	0.0173148246264703
chr1	64750000	64800000	0.180820175903359
chr1	64800000	64850000	0.19601568295009
chr1	64850000	64900000	0.00943096322983994
chr1	64900000	64950000	0.498018438062944
chr1	64950000	65000000	0.544516265762425
chr1	65000000	65050000	0.488714633887888
chr1	65050000	65100000	0.74828865105436
chr1	65100000	65150000	0.589848468793049
chr1	65150000	65200000	0.272650206633464
chr1	65200000	65250000	0.0768252622655505
chr1	65250000	65300000	0.621320334852178
chr1	65300000	65350000	0.501070255377768
chr1	65350000	65400000	0.879771113701388
chr1	65400000	65450000	0.237575500688778
chr1	65450000	65500000	0.0578785631026809
chr1	65500000	65550000	0.895454063791459
chr1	65550000	65600000	0.955579103528664
chr1	65600000	65650000	0.501557698421108
chr1	65650000	65700000	0.672968104270425
chr1	65700000	65750000	0.736272120377239
chr1	65750000	65800000	0.837469534809791
chr1	65800000	65850000	0.452304757867967
chr1	65850000	65900000	0.909823036982092
chr1	65900000	65950000	0.185101197414433
chr1	65950000	66000000	0.725251668962594
chr1	66000000	66050000	0.942524107237469
chr1	66050000	66100000	0.949750980184381
chr1	66100000	66150000	0.356871887252305
chr1	66150000	66200000	0.146529617463177
chr1	66200000	66250000	0.378319381159267
chr1	66250000	66300000	0.557105012186076
chr1	66300000	66350000	0.0934407120907068
chr1	66350000	66400000	0.506516901557698
chr1	66400000	66450000	0.435223058175268
chr1	66450000	66500000	0.148288651054361
chr1	66500000	66550000	0.0140722687294691
chr1	66550000	66600000	0.0018438062943732
chr1	66600000	66650000	0.00122920419624883
chr1	66650000	66700000	0.00105965878986969
chr1	66700000	66750000	0.036325103316732
chr1	66750000	66800000	0.000339090812758291
chr1	66800000	66850000	0.000826533856098322
chr1	66850000	66900000	0.00311539684221684
chr1	66900000	66950000	0.0924234396524319
chr1	66950000	67000000	0.0124615873688673
chr1	67000000	67050000	0.085048214474939
chr1	67050000	67100000	0.216721415704143
chr1	67100000	67150000	0.185567447281975
chr1	67150000	67200000	0.174610575394723
chr1	67200000	67250000	0.579527392179718
chr1	67250000	67300000	0.0819116244569249
chr1	67300000	67350000	0.00239482886510545
chr1	67350000	67400000	0.840690897530995
chr1	67400000	67450000	0.0851541803539261
chr1	67450000	67500000	0.00493800996079263
chr1	67500000	67550000	0.309738264278902
chr1	67550000	67600000	0.584189890855145
chr1	67600000	67650000	0.576899438380841
chr1	67650000	67700000	0.570986542333369
chr1	67700000	67750000	0.0878881000317898
chr1	67750000	67800000	0.265783617675109
chr1	67800000	67850000	0.254233336865529
chr1	67850000	67900000	0.591247218395677
chr1	67900000	67950000	0.541400868920208
chr1	67950000	68000000	0.366366430009537
chr1	68000000	68050000	0.983617675108615
chr1	68050000	68100000	0.0273815831302321
chr1	68100000	68150000	0.201186817844654
chr1	68150000	68200000	0.436812546360072
chr1	68200000	68250000	0.471018332097065
chr1	68250000	68300000	0.000635795273921769
chr1	68300000	68350000	0.0784359436261524
chr1	68350000	68400000	0.269556002967045
chr1	68400000	68450000	0.4154498251563
chr1	68450000	68500000	0.00383596481932813
chr1	68500000	68550000	0.935148882059977
chr1	68550000	68600000	0.399258238847091
chr1	68600000	68650000	0.800762954328706
chr1	68650000	68700000	0.00572215746529614
chr1	68700000	68750000	0.103613436473456
chr1	68750000	68800000	0.486574123132351
chr1	68800000	68850000	0.00256437427148459
chr1	68850000	68900000	0.671081911624457
chr1	68900000	68950000	0.59845289816679
chr1	68950000	69000000	0.650672883331567
chr1	69000000	69050000	0.00243721521670026
chr1	69050000	69100000	0.488502702129914
chr1	69100000	69150000	0.470382536823143
chr1	69150000	69200000	0.456903677016001
chr1	69200000	69250000	0.110585991310798
chr1	69250000	69300000	0.666631344707004
chr1	69300000	69350000	0.0220197096534915
chr1	69350000	69400000	0.376115290876338
chr1	69400000	69450000	0.381985800572216
chr1	69450000	69500000	0.362445692487019
chr1	69500000	69550000	0.51861820493801
chr1	69550000	69600000	0.901727243827488
chr1	69600000	69650000	0.597266080322136
chr1	69650000	69700000	0.155155240012716
chr1	69700000	69750000	0.56373847621066
chr1	69750000	69800000	0.357338137119847
chr1	69800000	69850000	0.552802797499205
chr1	69850000	69900000	0.930804281021511
chr1	69900000	69950000	0.012821871357423
chr1	69950000	70000000	0.438910670764014
chr1	70000000	70050000	0.491109462752993
chr1	70050000	70100000	0.0317897636960899
chr1	70100000	70150000	0.573762848362827
chr1	70150000	70200000	0.893949348309844
chr1	70200000	70250000	0.496450143053937
chr1	70250000	70300000	0.483204408180566
chr1	70300000	70350000	0.807354032001695
chr1	70350000	70400000	0.931503655822825
chr1	70400000	70450000	0.877121966726714
chr1	70450000	70500000	0.132796439546466
chr1	70500000	70550000	0.146296492529406
chr1	70550000	70600000	0.424414538518597
chr1	70600000	70650000	0.0350111264172936
chr1	70650000	70700000	0.000360283988555699
chr1	70700000	70750000	0.0238847091236621
chr1	70750000	70800000	0.0685175373529724
chr1	70800000	70850000	0.0296704461163505
chr1	70850000	70900000	0.24162339726608
chr1	70900000	70950000	0.957825580163187
chr1	70950000	71000000	0.677291512133093
chr1	71000000	71050000	0.546402458408393
chr1	71050000	71100000	0.239143795697785
chr1	71100000	71150000	0.142502914061672
chr1	71150000	71200000	0.337925188089435
chr1	71200000	71250000	0.863282822931016
chr1	71250000	71300000	0.568231429479708
chr1	71300000	71350000	0.0297552188195401
chr1	71350000	71400000	0.969397054148564
chr1	71400000	71450000	0.621129596270001
chr1	71450000	71500000	0.064723958885239
chr1	71500000	71550000	0.169036770160009
chr1	71550000	71600000	0.285196566705521
chr1	71600000	71650000	0.765116032637491
chr1	71650000	71700000	0.49519974568189
chr1	71700000	71750000	0.00623079368443358
chr1	71750000	71800000	0.621362721203772
chr1	71800000	71850000	0.0391014093461906
chr1	71850000	71900000	0.314676274239695
chr1	71900000	71950000	0.0281021511073435
chr1	71950000	72000000	0.00027551128536607
chr1	72000000	72050000	0.0152378933983257
chr1	72050000	72100000	0.441475045035499
chr1	72100000	72150000	0.336695983893186
chr1	72150000	72200000	0.0522623715163717
chr1	72200000	72250000	0.00438698739006038
chr1	72250000	72300000	0.022422379993642
chr1	72300000	72350000	0.751764331885133
chr1	72350000	72400000	0.317622125675532
chr1	72400000	72450000	0.551064957083819
chr1	72450000	72500000	0.757232171240861
chr1	72500000	72550000	0.121903147186606
chr1	72550000	72600000	0.0297764119953375
chr1	72600000	72650000	0.382473243615556
chr1	72650000	72700000	0.212800678181626
chr1	72700000	72750000	0.582134152802797
chr1	72750000	72800000	0.0171452792200911
chr1	72800000	72850000	0.00201335170075234
chr1	72850000	72900000	0.0702129914167638
chr1	72900000	72950000	0.886510543604959
chr1	72950000	73000000	0.025113913319911
chr1	73000000	73050000	0.0703613436473456
chr1	73050000	73100000	0.86162975521882
chr1	73100000	73150000	0.318088375543075
chr1	73150000	73200000	0.478096852813394
chr1	73200000	73250000	0.135276041114761
chr1	73250000	73300000	0.473773444950726
chr1	73300000	73350000	0.36683267987708
chr1	73350000	73400000	0.471738900074176
chr1	73400000	73450000	0.13699268835435
chr1	73450000	73500000	0.0963229839991523
chr1	73500000	73550000	0.821489880258557
chr1	73550000	73600000	0.0487019179824096
chr1	73600000	73650000	0.255971177280916
chr1	73650000	73700000	0.289053724700646
chr1	73700000	73750000	0.530931440076295
chr1	73750000	73800000	0.953798876761683
chr1	73800000	73850000	0.0308148776094098
chr1	73850000	73900000	0.212864257709018
chr1	73900000	73950000	0.240203454487655
chr1	73950000	74000000	0.523619794426195
chr1	74000000	74050000	0.152061036346297
chr1	74050000	74100000	0.965624668856628
chr1	74100000	74150000	0.300879516795592
chr1	74150000	74200000	0.407926247748225
chr1	74200000	74250000	0.0838402034544876
chr1	74250000	74300000	0.302850482144749
chr1	74300000	74350000	0.000593408922327066
chr1	74350000	74400000	0.0106601674260888
chr1	74400000	74450000	0.0190738582176539
chr1	74450000	74500000	0.494648723111158
chr1	74500000	74550000	0.0286319805022782
chr1	74550000	74600000	0.00101727243827487
chr1	74600000	74650000	0.750513934513087
chr1	74650000	74700000	0.71967786372788
chr1	74700000	74750000	0.251117940023312
chr1	74750000	74800000	0.704418777153756
chr1	74800000	74850000	0.521754794956024
chr1	74850000	74900000	0.405128748542969
chr1	74900000	74950000	0.794447387941083
chr1	74950000	75000000	0.0827381583130232
chr1	75000000	75050000	0.0120589170287168
chr1	75100000	75150000	0.524700646391862
chr1	75150000	75200000	0.59260358164671
chr1	75200000	75250000	0.58007841475045
chr1	75250000	75300000	0.231153968422168
chr1	75300000	75350000	0.11024690049804
chr1	75350000	75400000	0.770075235774081
chr1	75400000	75450000	0.131609621701812
chr1	75450000	75500000	0.591268411571474
chr1	75500000	75550000	0.50772491257815
chr1	75550000	75600000	0.430412207269259
chr1	75600000	75650000	0.718766557168592
chr1	75650000	75700000	0.000593408922327066
chr1	75700000	75750000	0.000445056691745216
chr1	75750000	75800000	0.00796863409981985
chr1	75800000	75850000	0.000635795273921769
chr1	75850000	75900000	0.00387835117092294
chr1	75900000	75950000	0.000466249867542623
chr1	75950000	76000000	0.00474727137861608
chr1	76000000	76050000	0.0795803751192116
chr1	76050000	76100000	0.0623927095475257
chr1	76100000	76150000	0.0268729469110947
chr1	76150000	76200000	0.457094415598177
chr1	76200000	76250000	0.25414856416234
chr1	76250000	76300000	0.319699056903677
chr1	76300000	76350000	0.182388470912366
chr1	76350000	76400000	0.5845501748437
chr1	76400000	76450000	0.0364310691957189
chr1	76450000	76500000	0.208116986330402
chr1	76500000	76550000	0.750111264172936
chr1	76550000	76600000	0.447599872840945
chr1	76600000	76650000	0.911094627529935
chr1	76650000	76700000	0.0851541803539261
chr1	76700000	76750000	0.00048744304334003
chr1	76750000	76800000	0.645967998304546
chr1	76800000	76850000	0.723301896789234
chr1	76850000	76900000	0.00171664723958886
chr1	76900000	76950000	0.0381053300837131
chr1	76950000	77000000	0.00122920419624883
chr1	77000000	77050000	0.00387835117092294
chr1	77050000	77100000	0.071569354667797
chr1	77100000	77150000	0.314761046942884
chr1	77150000	77200000	0.6138179506199
chr1	77200000	77250000	0.163526544452686
chr1	77250000	77300000	0.790696195824944
chr1	77300000	77350000	0.793599660909187
chr1	77350000	77400000	0.115502808095793
chr1	77400000	77450000	0.675193387729151
chr1	77450000	77500000	0.806061248278054
chr1	77500000	77550000	0.615025961640352
chr1	77550000	77600000	0.809452156405637
chr1	77600000	77650000	0.743753311433718
chr1	77650000	77700000	0.753247854190951
chr1	77700000	77750000	0.934703825368231
chr1	77750000	77800000	0.085048214474939
chr1	77800000	77850000	0.0605912896047472
chr1	77850000	77900000	0.115290876337819
chr1	78000000	78050000	0.0132669280491682
chr1	78050000	78100000	0.307830878457137
chr1	78100000	78150000	0.92609939599449
chr1	78200000	78250000	0.908233548797287
chr1	78250000	78300000	0.194044717600932
chr1	78300000	78350000	0.0105965878986967
chr1	78350000	78400000	0.00313659001801425
chr1	78400000	78450000	0.000190738582176553
chr1	78450000	78500000	0.873201229204196
chr1	78500000	78550000	0.599258238847091
chr1	78550000	78600000	0.214559711772809
chr1	78600000	78650000	0.0846879304863833
chr1	78650000	78700000	0.0960474727137861
chr1	78700000	78750000	0.0398007841475045
chr1	78750000	78800000	0.941082971283247
chr1	78800000	78850000	0.00981244039419304
chr1	78850000	78900000	0.0439334534279961
chr1	78900000	78950000	0.00027551128536607
chr1	78950000	79000000	0.00027551128536607
chr1	79000000	79050000	0.783999152272968
chr1	79050000	79100000	0.294754688990145
chr1	79100000	79150000	0.618459256119529
chr1	79150000	79200000	0.726523259510438
chr1	79200000	79250000	0.204323407862668
chr1	79250000	79300000	0.0360919783829606
chr1	79300000	79350000	0.690770371940235
chr1	79350000	79400000	0.0137331779167108
chr1	79400000	79450000	0.269598389318639
chr1	79450000	79500000	0.0401610681360602
chr1	79500000	79550000	0.981901027869026
chr1	79550000	79600000	0.743181095687189
chr1	79600000	79650000	0.533432234820388
chr1	79650000	79700000	0.432701070255378
chr1	79700000	79750000	0.0677333898484688
chr1	79750000	79800000	0.0453745893822189
chr1	79800000	79850000	0.511306559287909
chr1	79850000	79900000	0.820154710183321
chr1	79900000	79950000	0.40690897530995
chr1	79950000	80000000	0.253555155240013
chr1	80000000	80050000	0.0029882377874324
chr1	80050000	80100000	0.311963547737628
chr1	80100000	80150000	0.400868920207693
chr1	80150000	80200000	0.793345342799619
chr1	80200000	80250000	0.341485641623397
chr1	80250000	80300000	0.673519126841157
chr1	80300000	80350000	0.637999364204726
chr1	80350000	80400000	0.793620854084985
chr1	80400000	80450000	0.838741125357635
chr1	80450000	80500000	0.0809579315460421
chr1	80500000	80550000	0.0819963971601144
chr1	80550000	80600000	0.0165094839461694
chr1	80600000	80650000	0.414708064003391
chr1	80650000	80700000	0.819709653491576
chr1	80700000	80750000	0.0173995973296599
chr1	80750000	80800000	0.970499099290029
chr1	80800000	80850000	0.10869979866483
chr1	80850000	80900000	0.72999894034121
chr1	80900000	80950000	0.45512345024902
chr1	80950000	81000000	0.0529405531418883
chr1	81000000	81050000	0.00936738370244783
chr1	81350000	81400000	0.232383172618417
chr1	81450000	81500000	0.000593408922327066
chr1	81600000	81650000	0.0528557804386988
chr1	81650000	81700000	0.412800678181625
chr1	81700000	81750000	0.134110416445904
chr1	82150000	82200000	0.0339090812758291
chr1	82200000	82250000	0.165878986966197
chr1	82250000	82300000	0.575988131821553
chr1	82300000	82350000	0.0762954328706157
chr1	82350000	82400000	0.0676698103210767
chr1	82400000	82450000	0.00798982727561726
chr1	82450000	82500000	0.0092826109992582
chr1	82500000	82550000	0.0284836282716965
chr1	82550000	82600000	0.0147080640033909
chr1	82600000	82650000	0.523365476316626
chr1	82650000	82700000	0.0958567341316097
chr1	82700000	82750000	0.0650418565221998
chr1	82750000	82800000	0.24755748648935
chr1	82800000	82850000	0.0431493059234926
chr1	82850000	82900000	0.542502914061672
chr1	82900000	82950000	0.518469852707428
chr1	82950000	83000000	0.729130020133517
chr1	83000000	83050000	0.310819116244569
chr1	83050000	83100000	0.0149623821129596
chr1	83100000	83150000	0.0103634629649253
chr1	83150000	83200000	0.0358164670975946
chr1	83200000	83250000	0.00678181625516583
chr1	83250000	83300000	0.00396312387411257
chr1	83300000	83350000	0.00398431704990998
chr1	83350000	83400000	0.00400551022570728
chr1	83400000	83450000	0.683988555685069
chr1	83450000	83500000	0.00417505563208642
chr1	83500000	83550000	0.0761046942884391
chr1	83550000	83600000	0.246985270742821
chr1	83600000	83650000	0.0953904842640669
chr1	83650000	83700000	0.0561407226872946
chr1	83700000	83750000	0.0150471548161492
chr1	83750000	83800000	0.00415386245628913
chr1	83800000	83850000	0.0284836282716965
chr1	83850000	83900000	0.210236303910141
chr1	83900000	83950000	0.00387835117092294
chr1	83950000	84000000	0.766027339196779
chr1	84000000	84050000	0.0237999364204726
chr1	84050000	84100000	0.00402670340150468
chr1	84100000	84150000	0.00534068030094315
chr1	84150000	84200000	0.0237999364204726
chr1	84200000	84250000	0.97520398431705
chr1	84250000	84300000	0.698866165094839
chr1	84300000	84350000	0.558652114019286
chr1	84350000	84400000	0.226894140086892
chr1	84400000	84450000	0.0033485217759881
chr1	84450000	84500000	0.0787326480873158
chr1	84500000	84550000	0.0551446434248172
chr1	84550000	84600000	0.0139239164988874
chr1	84600000	84650000	0.491427360389954
chr1	84650000	84700000	0.584168697679347
chr1	84700000	84750000	0.0365794214263008
chr1	84750000	84800000	0.020048744304334
chr1	84800000	84850000	0.0160432340786267
chr1	84850000	84900000	0.00235244251351063
chr1	84900000	84950000	0.0118257920949454
chr1	85000000	85050000	0.000233124933771367
chr1	85500000	85550000	0.301260993959945
chr1	85600000	85650000	0.108085196566706
chr1	85650000	85700000	0.762594044717601
chr1	85700000	85750000	0.00652749814559717
chr1	85750000	85800000	0.00434460103846557
chr1	85800000	85850000	0.0014835223058175
chr1	85850000	85900000	0.299395994489774
chr1	85900000	85950000	0.126078202818692
chr1	85950000	86000000	0.568485747589276
chr1	86000000	86050000	0.135551552400127
chr1	86050000	86100000	0.0192645967998305
chr1	86100000	86150000	0.428568400974886
chr1	86150000	86200000	0.0553141888311963
chr1	86200000	86250000	0.90463070891173
chr1	86250000	86300000	0.0014835223058175
chr1	86300000	86350000	0.174186711878775
chr1	86350000	86400000	0.0215958461375437
chr1	86400000	86450000	0.0397160114443149
chr1	86450000	86500000	0.000148352230581739
chr1	86500000	86550000	0.00048744304334003
chr1	86550000	86600000	0.193281763272226
chr1	86600000	86650000	0.067691003496874
chr1	86650000	86700000	0.592624774822507
chr1	86700000	86750000	0.186945003708806
chr1	86750000	86800000	0.423227720673943
chr1	86800000	86850000	0.00801102045141466
chr1	86850000	86900000	0.0403729998940341
chr1	86900000	86950000	0.587220514994172
chr1	86950000	87000000	0.00574335064109355
chr1	87000000	87050000	0.000635795273921769
chr1	87050000	87100000	0.371940235244251
chr1	87100000	87150000	0.236113171558758
chr1	87150000	87200000	0.713256331461269
chr1	87200000	87250000	0.04317049909929
chr1	87250000	87300000	0.206866588958355
chr1	87300000	87350000	0.78649994701706
chr1	87350000	87400000	0.187813923916499
chr1	87400000	87450000	0.55382006993748
chr1	87450000	87500000	0.315396842216806
chr1	87500000	87550000	0.655271802479602
chr1	87550000	87600000	0.0846031577831938
chr1	87600000	87650000	0.086446964077567
chr1	87650000	87700000	0.197541591607502
chr1	87700000	87750000	0.277037194023524
chr1	87750000	87800000	0.013690791565116
chr1	87800000	87850000	0.114888205997669
chr1	87850000	87900000	0.142185016424711
chr1	87900000	87950000	0.798177386881424
chr1	87950000	88000000	0.0689414008689202
chr1	88000000	88050000	0.733940871039525
chr1	88050000	88100000	0.40854084984635
chr1	88100000	88150000	0.891533326268941
chr1	88150000	88200000	0.93057115608774
chr1	88300000	88350000	0.282208328918088
chr1	88350000	88400000	0.211592667161174
chr1	88400000	88450000	0.377514040478966
chr1	88450000	88500000	0.0645544134788598
chr1	88500000	88550000	0.688439122602522
chr1	88550000	88600000	0.210172724382749
chr1	88600000	88650000	0.696407756702342
chr1	88650000	88700000	0.0980820175903359
chr1	88700000	88750000	0.0092402246476635
chr1	88750000	88800000	0.436346296492529
chr1	88800000	88850000	0.00979124721839564
chr1	88850000	88900000	0.277757762000636
chr1	88900000	88950000	0.00101727243827487
chr1	88950000	89000000	0.00402670340150468
chr1	89000000	89050000	0.469407650736463
chr1	89050000	89100000	0.00394193069831517
chr1	89100000	89150000	0.00243721521670026
chr1	89150000	89200000	0.00421744198368124
chr1	89200000	89250000	0.00548903253152488
chr1	89250000	89300000	0.0810638974250292
chr1	89300000	89350000	0.161428420048744
chr1	89350000	89400000	0.481191056479814
chr1	89400000	89450000	0.876782875913956
chr1	89450000	89500000	0.048723111158207
chr1	89500000	89550000	0.00663346402458409
chr1	89550000	89600000	0.000551022570732251
chr1	89600000	89650000	0.00042386351594792
chr1	89650000	89700000	0.000148352230581739
chr1	89700000	89750000	0.000148352230581739
chr1	89750000	89800000	0.000466249867542623
chr1	89800000	89850000	0.102998834375331
chr1	89850000	89900000	0.131969905690368
chr1	89900000	89950000	0.00440818056585779
chr1	89950000	90000000	0.126311327752464
chr1	90000000	90050000	0.00216170393133408
chr1	90050000	90100000	0.00375119211613861
chr1	90100000	90150000	0.00120801102045143
chr1	90150000	90200000	0.0444420896471336
chr1	90200000	90250000	0.235095899120483
chr1	90250000	90300000	0.704545936208541
chr1	90300000	90350000	0.650609303804175
chr1	90350000	90400000	0.896492529405531
chr1	90400000	90450000	0.257730210872099
chr1	90450000	90500000	0.276740489562361
chr1	90500000	90550000	0.103677016000848
chr1	90550000	90600000	0.569100349687401
chr1	90600000	90650000	0.944601038465614
chr1	90650000	90700000	0.731355303592243
chr1	90700000	90750000	0.0290558440182261
chr1	90750000	90800000	0.0303698209176645
chr1	90800000	90850000	0.215767722793261
chr1	90850000	90900000	0.572576030518173
chr1	90900000	90950000	0.153099501960369
chr1	90950000	91000000	0.0552929956553989
chr1	91000000	91050000	0.161746317685705
chr1	91050000	91100000	0.0694500370880576
chr1	91100000	91150000	0.205001589488185
chr1	91150000	91200000	0.539387517219455
chr1	91200000	91250000	0.910458832256014
chr1	91250000	91300000	0.16975733813712
chr1	91300000	91350000	0.909081275829183
chr1	91350000	91400000	0.31764331885133
chr1	91400000	91450000	0.374377450460952
chr1	91450000	91500000	0.879156511603264
chr1	91500000	91550000	0.109886616509484
chr1	91550000	91600000	0.863876231853343
chr1	91600000	91650000	0.4609727667691
chr1	91650000	91700000	0.587305287697361
chr1	91700000	91750000	0.56373847621066
chr1	91750000	91800000	0.350577514040479
chr1	91800000	91850000	0.141570414326587
chr1	91850000	91900000	0.578870403729999
chr1	91900000	91950000	0.404026703401505
chr1	91950000	92000000	0.00616721415704147
chr1	92000000	92050000	0.272946911094628
chr1	92050000	92100000	0.000614602098124362
chr1	92100000	92150000	0.0343965243191692
chr1	92150000	92200000	0.161258874642365
chr1	92200000	92250000	0.00419624880788383
chr1	92250000	92300000	0.00243721521670026
chr1	92300000	92350000	0.0302002755112853
chr1	92350000	92400000	0.760453533962064
chr1	92400000	92450000	0.904885027021299
chr1	92450000	92500000	0.544155981773869
chr1	92500000	92550000	0.0167214157041433
chr1	92550000	92600000	0.743838084136908
chr1	92600000	92650000	0.00273391967786374
chr1	92650000	92700000	0.0033485217759881
chr1	92700000	92750000	0.339832573911201
chr1	92750000	92800000	0.151552400127159
chr1	92800000	92850000	0.543732118257921
chr1	92850000	92900000	0.262350323195931
chr1	92900000	92950000	0.0923386669492423
chr1	92950000	93000000	0.132245416975734
chr1	93000000	93050000	0.471505775140405
chr1	93050000	93100000	0.0504185652219985
chr1	93100000	93150000	0.377514040478966
chr1	93150000	93200000	0.254720779908869
chr1	93200000	93250000	0.00262795379887681
chr1	93250000	93300000	0.482293101621278
chr1	93300000	93350000	0.34137967574441
chr1	93350000	93400000	0.0482144749390696
chr1	93400000	93450000	0.367044611635054
chr1	93450000	93500000	0.194913637808626
chr1	93500000	93550000	0.253046519020875
chr1	93550000	93600000	0.311645650100668
chr1	93600000	93650000	0.305669174525803
chr1	93650000	93700000	0.00097488608668006
chr1	93700000	93750000	0.316138603369715
chr1	93750000	93800000	0.390251139133199
chr1	93800000	93850000	0.138412631132775
chr1	93900000	93950000	0.00544664617993007
chr1	93950000	94000000	0.257136801949772
chr1	94000000	94050000	0.316795591819434
chr1	94050000	94100000	0.100392073752252
chr1	94100000	94150000	0.53642047260782
chr1	94150000	94200000	0.807417611529088
chr1	94200000	94250000	0.659044187771538
chr1	94250000	94300000	0.76617569142736
chr1	94300000	94350000	0.998749602627954
chr1	94350000	94400000	0.766366430009537
chr1	94400000	94450000	0.115502808095793
chr1	94450000	94500000	0.403920737522518
chr1	94500000	94550000	0.0354349899332415
chr1	94550000	94600000	0.907173890007418
chr1	94600000	94650000	0.113934513086786
chr1	94650000	94700000	0.35146762742397
chr1	94700000	94750000	0.618649994701706
chr1	94750000	94800000	0.367871145491152
chr1	94800000	94850000	0.0525166896259405
chr1	94850000	94900000	0.119910988661651
chr1	94900000	94950000	0.352209388576878
chr1	94950000	95000000	0.227127265020663
chr1	95000000	95050000	0.0559711772809155
chr1	95050000	95100000	0.463198050227827
chr1	95100000	95150000	0.570011656246689
chr1	95150000	95200000	0.0896047472713786
chr1	95200000	95250000	0.334407120907068
chr1	95250000	95300000	0.25862032425559
chr1	95300000	95350000	0.33260570096429
chr1	95350000	95400000	0.255907597753523
chr1	95400000	95450000	0.505160538306665
chr1	95450000	95500000	0.0296704461163505
chr1	95500000	95550000	0.672565433930274
chr1	95550000	95600000	0.69568718872523
chr1	95600000	95650000	0.524509907809685
chr1	95650000	95700000	0.0159160750238423
chr1	95700000	95750000	0.00438698739006038
chr1	95750000	95800000	0.0305393663240436
chr1	95800000	95850000	0.292487019179824
chr1	95850000	95900000	0.566218077778955
chr1	95900000	95950000	0.99707534173996
chr1	95950000	96000000	0.834396524319169
chr1	96000000	96050000	0.0187771537564904
chr1	96050000	96100000	0.906580481085091
chr1	96100000	96150000	0.121224965561089
chr1	96150000	96200000	0.723301896789234
chr1	96200000	96250000	0.971940235244251
chr1	96250000	96300000	0.902638550386775
chr1	96300000	96350000	0.922496556108933
chr1	96350000	96400000	0.116732012292042
chr1	96400000	96450000	0.871272650206633
chr1	96450000	96500000	0.852771007735509
chr1	96500000	96550000	0.588513298717813
chr1	96550000	96600000	0.175585461481403
chr1	96600000	96650000	0.422189255059871
chr1	96650000	96700000	0.624690049803963
chr1	96700000	96750000	0.956638762318533
chr1	96750000	96800000	0.553205467839356
chr1	96800000	96850000	0.972978700858324
chr1	96850000	96900000	0.909399173466144
chr1	96900000	96950000	0.0743668538730529
chr1	96950000	97000000	0.65910776729893
chr1	97000000	97050000	0.0957295750768252
chr1	97050000	97100000	0.817759881318216
chr1	97100000	97150000	0.870509695877927
chr1	97300000	97350000	0.34739853767087
chr1	97350000	97400000	0.194977217336018
chr1	97400000	97450000	0.231153968422168
chr1	97450000	97500000	0.0685811168803645
chr1	97500000	97550000	0.38357528875702
chr1	97550000	97600000	0.572703189572958
chr1	97600000	97650000	0.835350217230052
chr1	97650000	97700000	0.256119529511497
chr1	97700000	97750000	0.0158948818480449
chr1	97750000	97800000	0.00792624774822503
chr1	97800000	97850000	0.0467309526332521
chr1	97850000	97900000	0.0640457772597224
chr1	97900000	97950000	0.406972554837342
chr1	97950000	98000000	0.220684539578256
chr1	98000000	98050000	0.0171240860442937
chr1	98050000	98100000	0.0692804916816785
chr1	98100000	98150000	0.189212673519127
chr1	98150000	98200000	0.507597753523366
chr1	98200000	98250000	0.944707004344601
chr1	98250000	98300000	0.849125781498357
chr1	98300000	98350000	0.934788598071421
chr1	98350000	98400000	0.803560453533962
chr1	98450000	98500000	0.349221150789446
chr1	98500000	98550000	0.812080110204514
chr1	98550000	98600000	0.677376284836283
chr1	98600000	98650000	0.635922432976582
chr1	98650000	98700000	0.586033697149518
chr1	98700000	98750000	0.0340998198580057
chr1	98750000	98800000	0.825982833527604
chr1	98800000	98850000	0.673794638126523
chr1	98850000	98900000	0.785970117622126
chr1	98900000	98950000	0.903104800254318
chr1	98950000	99000000	0.809282610999258
chr1	99000000	99050000	0.248829077037194
chr1	99050000	99100000	0.0427254424075447
chr1	99100000	99150000	0.671293843382431
chr1	99150000	99200000	0.466949242343965
chr1	99200000	99250000	0.188831196354774
chr1	99250000	99300000	0.131291724064851
chr1	99300000	99350000	0.820027551128537
chr1	99350000	99400000	0.162445692487019
chr1	99400000	99450000	0.494034121013034
chr1	99450000	99500000	0.945957401716647
chr1	99500000	99550000	0.630963229839992
chr1	99550000	99600000	0.787347674048956
chr1	99600000	99650000	0.511921161386034
chr1	99650000	99700000	0.0374059552823991
chr1	99700000	99750000	0.120313659001801
chr1	99750000	99800000	0.309695877927307
chr1	99800000	99850000	0.515354455865211
chr1	99850000	99900000	0.457709017696302
chr1	99900000	99950000	0.0375966938645756
chr1	99950000	100000000	0.216255165836601
chr1	100000000	100050000	0.188110628377662
chr1	100050000	100100000	0.0928473031683797
chr1	100100000	100150000	0.244738794108297
chr1	100150000	100200000	0.0279961852283565
chr1	100200000	100250000	0.156320864681573
chr1	100250000	100300000	0.0337183426936526
chr1	100300000	100350000	0.154540637914591
chr1	100350000	100400000	0.380141994277843
chr1	100400000	100450000	0.212991416763802
chr1	100450000	100500000	0.0530041326692805
chr1	100500000	100550000	0.239143795697785
chr1	100550000	100600000	0.318151955070467
chr1	100600000	100650000	0.0197520398431705
chr1	100650000	100700000	0.298442301578892
chr1	100700000	100750000	0.923217124086044
chr1	100750000	100800000	0.132097064745152
chr1	100800000	100850000	0.194277842534704
chr1	100850000	100900000	0.0691745258026916
chr1	100900000	100950000	0.01934936950302
chr1	100950000	101000000	0.886870827593515
chr1	101000000	101050000	0.00640033909081272
chr1	101050000	101100000	0.0350535127688885
chr1	101100000	101150000	0.955685069407651
chr1	101150000	101200000	0.89528451838508
chr1	101200000	101250000	0.953650524531101
chr1	101250000	101300000	0.554985694606337
chr1	101300000	101350000	0.520016954540638
chr1	101350000	101400000	0.499692698950938
chr1	101400000	101450000	0.028674366853873
chr1	101450000	101500000	0.685514464342482
chr1	101500000	101550000	0.000593408922327066
chr1	101550000	101600000	0.928409452156406
chr1	101600000	101650000	0.925633146126947
chr1	101650000	101700000	0.743668538730529
chr1	101700000	101750000	0.0847515100137756
chr1	101750000	101800000	0.0183956765921374
chr1	101800000	101850000	0.645056691745258
chr1	101850000	101900000	0.963674896683268
chr1	101900000	101950000	0.897085938327858
chr1	101950000	102000000	0.404365794214263
chr1	102000000	102050000	0.00663346402458409
chr1	102050000	102100000	0.265190208752782
chr1	102100000	102150000	0.00175903359118368
chr1	102150000	102200000	0.00921903147186609
chr1	102200000	102250000	0.526841157147399
chr1	102250000	102300000	0.709844230157889
chr1	102300000	102350000	0.888036452262371
chr1	102350000	102400000	0.0948818480449295
chr1	102400000	102450000	0.609388576878245
chr1	102450000	102500000	0.178976369608986
chr1	102500000	102550000	0.137861608562043
chr1	102550000	102600000	0.043869873900604
chr1	102600000	102650000	0.00572215746529614
chr1	102650000	102700000	0.145957401716647
chr1	102700000	102750000	0.573444950725866
chr1	102750000	102800000	0.379209494542757
chr1	102800000	102850000	0.257581858641517
chr1	102850000	102900000	0.492296280597648
chr1	102900000	102950000	0.279177704779061
chr1	102950000	103000000	0.281890431281127
chr1	103000000	103050000	0.618459256119529
chr1	103050000	103100000	0.561407226872947
chr1	103100000	103150000	0.568443361237681
chr1	103150000	103200000	0.841856522199852
chr1	103200000	103250000	0.806569884497192
chr1	103250000	103300000	0.867606230793684
chr1	103300000	103350000	0.244548055526121
chr1	103350000	103400000	0.0437851011974144
chr1	103400000	103450000	0.610427042492317
chr1	103450000	103500000	0.778086256225495
chr1	103500000	103550000	0.784698527074282
chr1	103550000	103600000	0.594299035710501
chr1	103600000	103650000	0.315057751404048
chr1	103650000	103700000	0.811677439864364
chr1	103700000	103750000	0.700943096322984
chr1	103750000	103800000	0.262858959415068
chr1	103800000	103850000	0.161258874642365
chr1	103850000	103900000	0.942524107237469
chr1	103900000	103950000	0.561428420048744
chr1	103950000	104000000	0.616573063473562
chr1	104000000	104050000	0.422952209388577
chr1	104050000	104100000	0.0190950513934514
chr1	104100000	104150000	0.0832679877079581
chr1	104150000	104200000	0.0265550492741338
chr1	104200000	104250000	0.730592349263537
chr1	104250000	104300000	0.695602416022041
chr1	104300000	104350000	0.503422697891279
chr1	104350000	104400000	0.266843276464978
chr1	104400000	104450000	0.183320970647452
chr1	104450000	104500000	0.457772597223694
chr1	104500000	104550000	0.17162233760729
chr1	104550000	104600000	0.678541909505139
chr1	104600000	104650000	0.367553247854191
chr1	104650000	104700000	0.0266398219773233
chr1	104700000	104750000	0.351319275193388
chr1	104750000	104800000	0.815280279749921
chr1	104800000	104850000	0.229204196248808
chr1	104850000	104900000	0.456861290664406
chr1	104900000	104950000	0.943456606972555
chr1	104950000	105000000	0.491660485323726
chr1	105000000	105050000	0.157274557592455
chr1	105050000	105100000	0.26146020981244
chr1	105100000	105150000	0.677143159902511
chr1	105150000	105200000	0.966535975415916
chr1	105200000	105250000	0.241581010914486
chr1	105250000	105300000	0.0117198262159585
chr1	105300000	105350000	0.036537035074706
chr1	105350000	105400000	0.865783617675109
chr1	105400000	105450000	0.916244569248702
chr1	105450000	105500000	0.822189255059871
chr1	105500000	105550000	0.953014729257179
chr1	105550000	105600000	0.530846667373106
chr1	105600000	105650000	0.389318639398114
chr1	105650000	105700000	0.230454593620854
chr1	105700000	105750000	0.208604429373742
chr1	105750000	105800000	0.418416869767935
chr1	105800000	105850000	0.312260252198792
chr1	105850000	105900000	0.668305605594998
chr1	105900000	105950000	0.832785842958567
chr1	105950000	106000000	0.445798452898167
chr1	106000000	106050000	0.780862562254954
chr1	106050000	106100000	0.32056797711137
chr1	106100000	106150000	0.00678181625516583
chr1	106150000	106200000	0.0953269047366748
chr1	106200000	106250000	0.311857581858642
chr1	106250000	106300000	0.29568718872523
chr1	106300000	106350000	0.33146126947123
chr1	106350000	106400000	0.533050757656035
chr1	106400000	106450000	0.72804916816785
chr1	106450000	106500000	0.460209812440394
chr1	106500000	106550000	0.936568824838402
chr1	106550000	106600000	0.453110098548267
chr1	106600000	106650000	0.53942990357105
chr1	106650000	106700000	0.937840415386246
chr1	106700000	106750000	0.645862032425559
chr1	106750000	106800000	0.23967362509272
chr1	106800000	106850000	0.188746423651584
chr1	106850000	106900000	0.993430115502808
chr1	106900000	106950000	0.921161386033697
chr1	106950000	107000000	0.83568930804281
chr1	107000000	107050000	0.976009324997351
chr1	107050000	107100000	0.0452898166790293
chr1	107100000	107150000	0.794638126523259
chr1	107150000	107200000	0.0423227720673943
chr1	107200000	107250000	0.774123132351383
chr1	107250000	107300000	0.794405001589488
chr1	107300000	107350000	0.924107237469535
chr1	107350000	107400000	0.00129278372364094
chr1	107400000	107450000	0.0575818586415174
chr1	107450000	107500000	0.0323407862668221
chr1	107500000	107550000	0.690918724170817
chr1	107550000	107600000	0.00103846561407228
chr1	107600000	107650000	0.686150259616404
chr1	107650000	107700000	0.312217865847197
chr1	107700000	107750000	0.53894246052771
chr1	107750000	107800000	0.562403306135424
chr1	107800000	107850000	0.0719720250079474
chr1	107850000	107900000	0.433697149517855
chr1	107900000	107950000	0.608498463494755
chr1	107950000	108000000	0.0976157677227932
chr1	108000000	108050000	0.739959732965985
chr1	108050000	108100000	0.909462752993536
chr1	108100000	108150000	0.488926565645862
chr1	108150000	108200000	0.285048214474939
chr1	108200000	108250000	0.928388258980608
chr1	108250000	108300000	0.194214263007312
chr1	108300000	108350000	0.433845501748437
chr1	108350000	108400000	0.00428102151107346
chr1	108400000	108450000	0.00275511285366115
chr1	108450000	108500000	0.00493800996079263
chr1	108500000	108550000	0.00837130443997036
chr1	108550000	108600000	0.00197096534915753
chr1	108600000	108650000	0.252622655504927
chr1	108650000	108700000	0.693165200805341
chr1	108700000	108750000	0.792688354349899
chr1	108750000	108800000	0.29324997350853
chr1	108800000	108850000	0.631514252410724
chr1	108850000	108900000	0.440033909081276
chr1	108900000	108950000	0.723789339832574
chr1	108950000	109000000	0.0259828335276041
chr1	109000000	109050000	0.867139980926142
chr1	109050000	109100000	0.667648617145279
chr1	109100000	109150000	0.0306877185546254
chr1	109150000	109200000	0.640945215640564
chr1	109200000	109250000	0.893271166684328
[truncated: 45,185 more rows]
