# Supplementary material for: Transcription elongation can be sufficient, but is not necessary, to advance replication timing
Source: EMBO Rep. 2026 Mar 24;27(8):1964–99. doi: 10.1038/s44319-026-00735-2 (PMC13121604; doi:10.1038/s44319-026-00735-2)
Supplement: Supplementary file 5 — Source data Fig. 4 [file 44319_2026_735_MOESM5_ESM.zip › Fig4/4A/TRE_Ptn_D0025_129_pvalues.bg]

chr1	3000000	3050000	0.403796157341844
chr1	3050000	3100000	0.765762719029401
chr1	3150000	3200000	0.479824987846378
chr1	3200000	3250000	0.503646086533787
chr1	3250000	3300000	0.18583416118873
chr1	3300000	3350000	0.325104098412631
chr1	3350000	3400000	0.00807423220815451
chr1	3400000	3450000	0.670689691615058
chr1	3450000	3500000	0.357422163978779
chr1	3500000	3550000	0.353554141742935
chr1	3550000	3600000	0.431844602735093
chr1	3600000	3650000	0.155777726110207
chr1	3650000	3700000	0.526368075077678
chr1	3700000	3750000	0.307729703451629
chr1	3750000	3800000	0.396102386337215
chr1	3800000	3850000	0.347847223690051
chr1	3850000	3900000	0.823719642366469
chr1	3900000	3950000	0.397772188286022
chr1	3950000	4000000	0.0780368201898078
chr1	4000000	4050000	0.864175350341358
chr1	4050000	4100000	0.413032909894105
chr1	4100000	4150000	0.915199425080848
chr1	4150000	4200000	0.855361332459682
chr1	4200000	4250000	0.664475491957473
chr1	4250000	4300000	0.454207266808987
chr1	4300000	4350000	0.772737841094037
chr1	4350000	4400000	0.381053032064425
chr1	4400000	4450000	0.317621694743294
chr1	4450000	4500000	0.00342415083173042
chr1	4500000	4550000	0.00426962017289845
chr1	4550000	4600000	0.666335524508042
chr1	4600000	4650000	0.605123544207478
chr1	4650000	4700000	0.559172285514997
chr1	4700000	4750000	0.00124706727822277
chr1	4750000	4800000	0.00279004882585443
chr1	4800000	4850000	0.00312823656232164
chr1	4850000	4900000	0.00317051002938007
chr1	4900000	4950000	0.653019382384646
chr1	4950000	5000000	0.307306968781045
chr1	5000000	5050000	0.634714971148359
chr1	5050000	5100000	0.461182388873624
chr1	5100000	5150000	0.155397264906681
chr1	5150000	5200000	0.740779099997886
chr1	5200000	5250000	0.463591976495952
chr1	5250000	5300000	0.201940352137981
chr1	5300000	5350000	0.672148126228573
chr1	5500000	5550000	0.881232694299423
chr1	5600000	5650000	0.998097693982372
chr1	5650000	5700000	0.406438249032994
chr1	5700000	5750000	0.562807803682019
chr1	5750000	5800000	0.505654076219061
chr1	5800000	5850000	0.981885819365475
chr1	5850000	5900000	0.787596964765065
chr1	5950000	6000000	0.956289235061614
chr1	6000000	6050000	0.499820337765002
chr1	6050000	6100000	0.537485996914037
chr1	6100000	6150000	0.620363129082032
chr1	6150000	6200000	0.121472807592315
chr1	6200000	6250000	0.173659402675911
chr1	6250000	6300000	0.306271268838114
chr1	6300000	6350000	0.357231933377016
chr1	6350000	6400000	0.168184988691848
chr1	6400000	6450000	0.399336306567183
chr1	6450000	6500000	0.0605567415611591
chr1	6500000	6550000	0.366997104267507
chr1	6550000	6600000	0.449747416034326
chr1	6600000	6650000	0.424214241931052
chr1	6650000	6700000	0.902580795163915
chr1	6700000	6750000	0.620447676016148
chr1	6750000	6800000	0.487201707848069
chr1	6800000	6850000	0.391621398829025
chr1	6850000	6900000	0.0462260362283613
chr1	6900000	6950000	0.0668132146858025
chr1	6950000	7000000	0.00143729787998559
chr1	7000000	7050000	0.0382363509543235
chr1	7050000	7100000	0.0110333749022427
chr1	7100000	7150000	0.000887742808226455
chr1	7150000	7200000	0.00205026315233248
chr1	7200000	7250000	0.00528418338230008
chr1	7250000	7300000	0.309124727864556
chr1	7300000	7350000	0.0214749212656676
chr1	7350000	7400000	0.593667434634652
chr1	7400000	7450000	0.488237407791
chr1	7450000	7500000	0.337088626323688
chr1	7500000	7550000	0.0220244763374268
chr1	7550000	7600000	0.119993236245271
chr1	7600000	7650000	0.352159117330008
chr1	7650000	7700000	0.744541438566084
chr1	7700000	7750000	0.784426454735685
chr1	7750000	7800000	0.447718289615523
chr1	7800000	7850000	0.543657923104563
chr1	7850000	7900000	0.58022447211008
chr1	7900000	7950000	0.0689480247722517
chr1	7950000	8000000	0.677559130012048
chr1	8000000	8050000	0.0779099997886327
chr1	8050000	8100000	0.234596605440595
chr1	8100000	8150000	0.117964109826467
chr1	8150000	8200000	0.951470059816956
chr1	8200000	8250000	0.86068778930904
chr1	8250000	8300000	0.523514616051235
chr1	8300000	8350000	0.981124896958424
chr1	8350000	8400000	0.792120225740314
chr1	8400000	8450000	0.87761831286593
chr1	8450000	8500000	0.655259876138742
chr1	8500000	8550000	0.191435395573968
chr1	8550000	8600000	0.0447041914142589
chr1	8600000	8650000	0.120733021918793
chr1	8650000	8700000	0.26091183868445
chr1	8700000	8750000	0.807338673881338
chr1	8750000	8800000	0.731309843376805
chr1	8800000	8850000	0.359345606729936
chr1	8850000	8900000	0.127898374585192
chr1	8900000	8950000	0.00488258544524534
chr1	8950000	9000000	0.00549555071759211
chr1	9000000	9050000	0.913656443533216
chr1	9050000	9100000	0.240049882691129
chr1	9100000	9150000	0.512903975819577
chr1	9150000	9200000	0.616283739510896
chr1	9200000	9250000	0.971634503603813
chr1	9250000	9300000	0.983386527446048
chr1	9300000	9350000	0.977045507387288
chr1	9350000	9400000	0.602418042315741
chr1	9400000	9450000	0.514785145103676
chr1	9450000	9500000	0.0218553824691932
chr1	9500000	9550000	0.484305975354569
chr1	9550000	9600000	0.35184206632707
chr1	9600000	9650000	0.348608146097102
chr1	9650000	9700000	0.327577096235548
chr1	9700000	9750000	0.875441229312422
chr1	9750000	9800000	0.514700598169559
chr1	9800000	9850000	0.342119168903638
chr1	9850000	9900000	0.279871488660142
chr1	9900000	9950000	0.499376466360889
chr1	9950000	10000000	0.366426412462218
chr1	10000000	10050000	0.719578956268098
chr1	10050000	10100000	0.00686943839699017
chr1	10100000	10150000	0.333537655090782
chr1	10150000	10200000	0.807888228953098
chr1	10200000	10250000	0.15279744668259
chr1	10250000	10300000	0.755447993067151
chr1	10300000	10350000	0.841263131195705
chr1	10350000	10400000	0.965082116209761
chr1	10400000	10450000	0.813362642937161
chr1	10450000	10500000	0.244530870199319
chr1	10500000	10550000	0.683984697004925
chr1	10550000	10600000	0.746168967047832
chr1	10600000	10650000	0.12846906639048
chr1	10650000	10700000	0.980934666356661
chr1	10700000	10750000	0.843102027012745
chr1	10750000	10800000	0.423939464395172
chr1	10800000	10850000	0.118661622032931
chr1	10850000	10900000	0.0972923844349094
chr1	10900000	10950000	0.146477563357359
chr1	10950000	11000000	0.919173130984338
chr1	11000000	11050000	0.674917038320898
chr1	11050000	11100000	0.149119655048509
chr1	11100000	11150000	0.154678615966689
chr1	11150000	11200000	0.455179556551331
chr1	11200000	11250000	0.46312696835831
chr1	11250000	11300000	0.588721438988819
chr1	11300000	11350000	0.0473462831054089
chr1	11350000	11400000	0.00122593054469367
chr1	11400000	11450000	0.00340301409820132
chr1	11450000	11500000	0.0771702141151106
chr1	11500000	11550000	0.566422185115512
chr1	11550000	11600000	0.472025533174103
chr1	11600000	11650000	0.740292955126715
chr1	11650000	11700000	0.649679778487033
chr1	11700000	11750000	0.229544926127116
chr1	11750000	11800000	0.0885840502208789
chr1	11800000	11850000	0.0777409059203991
chr1	11850000	11900000	0.353871192745873
chr1	11900000	11950000	0.0917756969837882
chr1	11950000	12000000	0.0361015408678743
chr1	12000000	12050000	0.24214241931052
chr1	12050000	12100000	0.194965230073344
chr1	12100000	12150000	0.799496945742005
chr1	12150000	12200000	0.291750332903553
chr1	12200000	12250000	0.0220244763374268
chr1	12250000	12300000	0.020460358056266
chr1	12300000	12350000	0.182579104225233
chr1	12350000	12400000	0.0138445604616263
chr1	12400000	12450000	0.0176914459639407
chr1	12450000	12500000	0.482699583606349
chr1	12500000	12550000	0.0275623005220773
chr1	12550000	12600000	0.663925936885714
chr1	12600000	12650000	0.742850499883748
chr1	12650000	12700000	0.0997019720572383
chr1	12700000	12750000	0.944621758153495
chr1	12750000	12800000	0.256113800173321
chr1	12800000	12850000	0.199805542051531
chr1	12850000	12900000	0.596161569191097
chr1	12900000	12950000	0.321553127179726
chr1	12950000	13000000	0.875441229312422
chr1	13000000	13050000	0.133457335503371
chr1	13050000	13100000	0.0103147259622498
chr1	13100000	13150000	0.334721312168417
chr1	13150000	13200000	0.230728583204752
chr1	13200000	13250000	0.0160005072816047
chr1	13250000	13300000	0.00496713237936208
chr1	13300000	13350000	0.000612965272346777
chr1	13350000	13400000	0.00162752848174841
chr1	13400000	13450000	0.219504977700746
chr1	13450000	13500000	0.824248060704699
chr1	13500000	13550000	0.219610661368392
chr1	13550000	13600000	0.0365876857390459
chr1	13600000	13650000	0.387732239859652
chr1	13650000	13700000	0.014246158398681
chr1	13700000	13750000	0.0224049375409524
chr1	13750000	13800000	0.294646065397054
chr1	13800000	13850000	0.838768996639259
chr1	13850000	13900000	0.847075732916235
chr1	13900000	13950000	0.223330726469531
chr1	13950000	14000000	0.331254887869629
chr1	14000000	14050000	0.0281964025279533
chr1	14050000	14100000	0.118069793494113
chr1	14100000	14150000	0.000422734670583957
chr1	14150000	14200000	0.00680602819640252
chr1	14200000	14250000	0.000612965272346777
chr1	14250000	14300000	0.00667920779522735
chr1	14300000	14350000	0.000908879541755669
chr1	14350000	14400000	0.00391029570290202
chr1	14400000	14450000	0.0179239500327619
chr1	14450000	14500000	0.00101456320940163
chr1	14500000	14550000	0.84113631079453
chr1	14550000	14600000	0.954556022912219
chr1	14600000	14650000	0.197184587093911
chr1	14650000	14700000	0.0859842319967872
chr1	14700000	14750000	0.00217708355350765
chr1	14750000	14800000	0.00589714865464686
chr1	14800000	14850000	0.328824163513771
chr1	14850000	14900000	0.0878442645473568
chr1	14900000	14950000	0.620299718881444
chr1	14950000	15000000	0.104605694236013
chr1	15000000	15050000	0.605292638075712
chr1	15050000	15100000	0.812918771533047
chr1	15100000	15150000	0.819154107924161
chr1	15150000	15200000	0.677009574940289
chr1	15200000	15250000	0.481727293864006
chr1	15250000	15300000	0.277673268373106
chr1	15300000	15350000	0.276426201094883
chr1	15350000	15400000	0.00188116928409887
chr1	15400000	15450000	0.409714442730021
chr1	15450000	15500000	0.325590243283803
chr1	15500000	15550000	0.745492591574898
chr1	15550000	15600000	0.032698526769673
chr1	15600000	15650000	0.692946672021306
chr1	15650000	15700000	0.739975904123777
chr1	15700000	15750000	0.697216292194204
chr1	15750000	15800000	0.0612331170340935
chr1	15800000	15850000	0.0892604256938133
chr1	15850000	15900000	0.202976052080911
chr1	15900000	15950000	0.223309589736002
chr1	15950000	16000000	0.966075542685633
chr1	16000000	16050000	0.904694468516835
chr1	16050000	16100000	0.98731795988248
chr1	16100000	16150000	0.0320432880302678
chr1	16150000	16200000	0.456828221766608
chr1	16200000	16250000	0.679863033966731
chr1	16250000	16300000	0.607046986958635
chr1	16300000	16350000	0.813743104140686
chr1	16350000	16400000	0.0702373655175329
chr1	16400000	16450000	0.943586058210564
chr1	16450000	16500000	0.751114962693665
chr1	16500000	16550000	0.412504491555875
chr1	16550000	16600000	0.852846061169707
chr1	16600000	16650000	0.0322335186320306
chr1	16650000	16700000	0.831265456236393
chr1	16700000	16750000	0.696645600388916
chr1	16750000	16800000	0.88262771871235
chr1	16800000	16850000	0.809071886030733
chr1	16850000	16900000	0.638033438312443
chr1	16900000	16950000	0.884508887996449
chr1	16950000	17000000	0.0848851218532688
chr1	17000000	17050000	0.262032085561497
chr1	17050000	17100000	0.0739785673522014
chr1	17100000	17150000	0.618460823064404
chr1	17150000	17200000	0.280273086597197
chr1	17200000	17250000	0.675889328063241
chr1	17250000	17300000	0.78193232017924
chr1	17300000	17350000	0.900361438143349
chr1	17350000	17400000	0.282450170150705
chr1	17400000	17450000	0.0594999048846991
chr1	17450000	17500000	0.573397307180148
chr1	17500000	17550000	0.0164866521527763
chr1	17550000	17600000	0.949208429329331
chr1	17600000	17650000	0.114138361057682
chr1	17650000	17700000	0.186151212191668
chr1	17700000	17750000	0.191329711906322
chr1	17750000	17800000	0.00824332607638811
chr1	17800000	17850000	0.0307328105514574
chr1	17850000	17900000	0.0418507323878168
chr1	17900000	17950000	0.431443004798039
chr1	17950000	18000000	0.0109276912345966
chr1	18000000	18050000	0.136712392466868
chr1	18050000	18100000	0.463697660163598
chr1	18100000	18150000	0.756145505273615
chr1	18150000	18200000	0.425905180613388
chr1	18200000	18250000	0.18555938365285
chr1	18250000	18300000	0.063917482192302
chr1	18300000	18350000	0.776944051066348
chr1	18350000	18400000	0.0243917904926972
chr1	18400000	18450000	0.138001733212149
chr1	18450000	18500000	0.297795438692904
chr1	18500000	18550000	0.065080002536408
chr1	18550000	18600000	0.0634313373211304
chr1	18600000	18650000	0.747141256790176
chr1	18650000	18700000	0.407114624505929
chr1	18700000	18750000	0.346642429878886
chr1	18750000	18800000	0.0634313373211304
chr1	18800000	18850000	0.632326520259559
chr1	18850000	18900000	0.118999809769398
chr1	18900000	18950000	0.675889328063241
chr1	18950000	19000000	0.70896831603644
chr1	19000000	19050000	0.0619094925070279
chr1	19050000	19100000	0.301769144596394
chr1	19100000	19150000	0.0151761746739659
chr1	19150000	19200000	0.97700323392023
chr1	19200000	19250000	0.691403690473674
chr1	19250000	19300000	0.98017374394961
chr1	19300000	19350000	0.946418380503477
chr1	19350000	19400000	0.992221682061254
chr1	19400000	19450000	0.863837162604891
chr1	19450000	19500000	0.804506351588426
chr1	19500000	19550000	0.42717338462514
chr1	19550000	19600000	0.806831392276638
chr1	19600000	19650000	0.00680602819640252
chr1	19650000	19700000	0.0425905180613388
chr1	19700000	19750000	0.00346642429878885
chr1	19750000	19800000	0.133922343641014
chr1	19800000	19850000	0.328676206379066
chr1	19850000	19900000	0.00822218934285901
chr1	19900000	19950000	0.513411257424278
chr1	19950000	20000000	0.631734691720741
chr1	20000000	20050000	0.237957346071738
chr1	20050000	20100000	0.82845427067701
chr1	20100000	20150000	0.711546997527002
chr1	20150000	20200000	0.0251949863668068
chr1	20200000	20250000	0.00737672000169098
chr1	20250000	20300000	0.474350573862315
chr1	20300000	20350000	0.00131047747881041
chr1	20350000	20400000	0.245186108938725
chr1	20400000	20450000	0.000887742808226455
chr1	20450000	20500000	0.000972289742343202
chr1	20500000	20550000	0.240979898966414
chr1	20550000	20600000	0.406987804104754
chr1	20600000	20650000	0.414618164908795
chr1	20650000	20700000	0.767580478112912
chr1	20700000	20750000	0.179429730929382
chr1	20750000	20800000	0.0672148126228572
chr1	20800000	20850000	0.00621419965758496
chr1	20850000	20900000	0.0895352032296929
chr1	20900000	20950000	0.606032423749234
chr1	20950000	21000000	0.0471560525036461
chr1	21000000	21050000	0.371182177506288
chr1	21050000	21100000	0.455538881021327
chr1	21100000	21150000	0.339899811883072
chr1	21150000	21200000	0.285451586311851
chr1	21200000	21250000	0.0400329733043056
chr1	21250000	21300000	0.171165268119465
chr1	21300000	21350000	0.179641098264674
chr1	21350000	21400000	0.863118513664898
chr1	21400000	21450000	0.977975523662573
chr1	21450000	21500000	0.495170256388578
chr1	21500000	21550000	0.754877301261863
chr1	21550000	21600000	0.703472765318848
chr1	21600000	21650000	0.126651307306969
chr1	21650000	21700000	0.0598592293546956
chr1	21700000	21750000	0.446280991735537
chr1	21750000	21800000	0.792056815539727
chr1	21800000	21850000	0.222760034664243
chr1	21850000	21900000	0.29553380820528
chr1	21900000	21950000	0.175667392361184
chr1	21950000	22000000	0.578258755891864
chr1	22000000	22050000	0.62304749424024
chr1	22050000	22100000	0.075098814229249
chr1	22100000	22150000	0.394136670119
chr1	22150000	22200000	0.111982414237704
chr1	22200000	22250000	0.00826446280991733
chr1	22250000	22300000	0.0140136543298599
chr1	22300000	22350000	0.0776140855192239
chr1	22350000	22400000	0.0802773139439031
chr1	22400000	22450000	0.00429075690642766
chr1	22450000	22500000	0.0496290503265625
chr1	22500000	22550000	0.00171207541586527
chr1	22550000	22600000	0.597176132400499
chr1	22600000	22650000	0.127539050115195
chr1	22650000	22700000	0.2534928452157
chr1	22700000	22750000	0.0634102005876012
chr1	22750000	22800000	0.994208535012999
chr1	22800000	22850000	0.403098645135381
chr1	22850000	22900000	0.252161231003361
chr1	22900000	22950000	0.0888376910232292
chr1	22950000	23000000	0.434888292363298
chr1	23000000	23050000	0.168713407030078
chr1	23050000	23100000	0.0233772272832956
chr1	23100000	23150000	0.00771490773815819
chr1	23150000	23200000	0.285367039377735
chr1	23200000	23250000	0.867176766502505
chr1	23250000	23300000	0.0069328485975777
chr1	23300000	23350000	0.565344211705523
chr1	23350000	23400000	0.608124960368625
chr1	23400000	23450000	0.760224894844751
chr1	23450000	23500000	0.00545327725053368
chr1	23500000	23550000	0.626725285874321
chr1	23550000	23600000	0.577201919215404
chr1	23600000	23650000	0.169516602904187
chr1	23650000	23700000	0.491323370886263
chr1	23700000	23750000	0.364904567648116
chr1	23750000	23800000	0.00877174441461814
chr1	23800000	23850000	0.0283443596626577
chr1	23850000	23900000	0.203229692883262
chr1	23900000	23950000	0.00211367335292001
chr1	23950000	24000000	0.000951153008813987
chr1	24000000	24050000	0.000549555071759245
chr1	24050000	24100000	0.00314937329585085
chr1	24100000	24150000	0.0387436325590244
chr1	24150000	24200000	0.308469489125151
chr1	24200000	24250000	0.250977573925726
chr1	24250000	24300000	0.00653125066052296
chr1	24300000	24350000	0.996195387964744
chr1	24350000	24400000	0.698336539071252
chr1	24400000	24450000	0.469172074147661
chr1	24450000	24500000	0.136627845532751
chr1	24500000	24550000	0.669675128405656
chr1	24550000	24600000	0.307835387119275
chr1	24600000	24650000	0.000549555071759245
chr1	24650000	24700000	0.0444716873454376
chr1	24700000	24750000	0.46657225592357
chr1	24750000	24800000	0.0761345141721799
chr1	24800000	24850000	0.466255204920632
chr1	24850000	24900000	0.207837500792628
chr1	24900000	24950000	0.158821415738412
chr1	24950000	25000000	0.568578131935491
chr1	25000000	25050000	0.54560250258925
chr1	25050000	25100000	0.0315148696920378
chr1	25100000	25150000	0.410707869205893
chr1	25150000	25200000	0.226564646699499
chr1	25200000	25250000	0.121768721861723
chr1	25250000	25300000	0.236224133922344
chr1	25300000	25350000	0.475999239077593
chr1	25350000	25400000	0.566570142250217
chr1	25400000	25450000	0.393946439517237
chr1	25450000	25500000	0.222612077529539
chr1	25500000	25550000	0.453150430132527
chr1	25550000	25600000	0.36215679228932
chr1	25600000	25650000	0.415484770983492
chr1	25650000	25700000	0.466910443660037
chr1	25700000	25750000	0.895436579231046
chr1	25750000	25800000	0.113292891716514
chr1	25800000	25850000	0.225021665151867
chr1	25850000	25900000	0.652786878315825
chr1	25900000	25950000	0.616473970112659
chr1	25950000	26000000	0.984464500856038
chr1	26000000	26050000	0.274545031810784
chr1	26050000	26100000	0.367758026674558
chr1	26100000	26150000	0.89110354885756
chr1	26150000	26200000	0.371774006045106
chr1	26200000	26250000	0.280505590666018
chr1	26250000	26300000	0.293990826657648
chr1	26300000	26350000	0.14432161653738
chr1	26350000	26400000	0.285641816913614
chr1	26400000	26450000	0.301769144596394
chr1	26450000	26500000	0.745661685443132
chr1	26500000	26550000	0.515271289974847
chr1	26550000	26600000	0.471940986239986
chr1	26600000	26650000	0.0941007376720002
chr1	26650000	26700000	0.180359747204667
chr1	26700000	26750000	0.826953562596436
chr1	26750000	26800000	0.668977616199193
chr1	26800000	26850000	0.0466699076324745
chr1	26850000	26900000	0.126524486905794
chr1	26900000	26950000	0.582803153600643
chr1	26950000	27000000	0.676100695398533
chr1	27000000	27050000	0.451121303713724
chr1	27050000	27100000	0.250512565788083
chr1	27100000	27150000	0.407051214305341
chr1	27150000	27200000	0.146350742956184
chr1	27200000	27250000	0.702923210247088
chr1	27250000	27300000	0.238126439939972
chr1	27300000	27350000	0.43165437213333
chr1	27350000	27400000	0.162224429836613
chr1	27700000	27750000	0.59396334890406
chr1	27950000	28000000	0.0351926613261186
chr1	28100000	28150000	0.00264209169115004
chr1	28800000	28850000	0.402697047198326
chr1	28850000	28900000	0.0222358436727188
chr1	28900000	28950000	0.087865401280886
chr1	28950000	29000000	0.325611380017332
chr1	29000000	29050000	0.505865443554353
chr1	29100000	29150000	0.0993637843207711
chr1	29250000	29300000	0.562765530214961
chr1	29300000	29350000	0.48637737524043
chr1	29350000	29400000	0.320834478239733
chr1	29400000	29450000	0.244699964067553
chr1	29450000	29500000	0.296484961214094
chr1	29500000	29550000	0.16097736255839
chr1	29550000	29600000	0.255500834900974
chr1	29600000	29650000	0.00454439770877813
chr1	29650000	29700000	0.114582232461795
chr1	30050000	30100000	0.727695461943311
chr1	30200000	30250000	0.687725898839593
chr1	30250000	30300000	0.0254274904356281
chr1	30700000	30750000	0.865485827820169
chr1	30750000	30800000	0.0368624632749255
chr1	30900000	30950000	0.085857411595612
chr1	30950000	31000000	0.722876286698654
chr1	31000000	31050000	0.919701549322568
chr1	31050000	31100000	0.7052482509353
chr1	31100000	31150000	0.643486715562977
chr1	31200000	31250000	0.157574348460189
chr1	31250000	31300000	0.650144786624675
chr1	31300000	31350000	0.409270571325907
chr1	31600000	31650000	0.20935934560673
chr1	31650000	31700000	0.660607469721629
chr1	31700000	31750000	0.0046712181099533
chr1	31750000	31800000	0.609097250110968
chr1	31900000	31950000	0.00171207541586527
chr1	32000000	32050000	0.0907822705079157
chr1	32050000	32100000	0.239098729682315
chr1	32100000	32150000	0.4623237724842
chr1	32250000	32300000	0.178330620785864
chr1	32300000	32350000	0.641161674874765
chr1	32500000	32550000	0.00319164676290928
chr1	32550000	32600000	0.664137304221006
chr1	32600000	32650000	0.0033818773646721
chr1	32650000	32700000	0.316522584599776
chr1	32700000	32750000	0.0051573629811249
chr1	32750000	32800000	0.193443385259242
chr1	32800000	32850000	0.0324448859673226
chr1	32850000	32900000	0.241191266301706
chr1	32900000	32950000	0.661495212529856
chr1	32950000	33000000	0.361121092346389
chr1	33000000	33050000	0.971824734205576
chr1	33050000	33100000	0.589799412398808
chr1	33100000	33150000	0.59715499566697
chr1	33150000	33200000	0.587770285980005
chr1	33200000	33250000	0.285599543446556
chr1	33250000	33300000	0.528841072900594
chr1	33300000	33350000	0.310371795142779
chr1	33350000	33400000	0.614191202891505
chr1	33400000	33450000	0.917101731098476
chr1	33450000	33500000	0.211451882226121
chr1	33500000	33550000	0.126989495043436
chr1	33550000	33600000	0.68013781150261
chr1	33600000	33650000	0.694024645431295
chr1	33650000	33700000	0.817737946777705
chr1	33700000	33750000	0.0247722516962229
chr1	33750000	33800000	0.624019783982583
chr1	33800000	33850000	0.0199742131850944
chr1	33850000	33900000	0.0284289065967746
chr1	33900000	33950000	0.760034664242988
chr1	33950000	34000000	0.900361438143349
chr1	34000000	34050000	0.312887066432753
chr1	34050000	34100000	0.0502631523324385
chr1	34100000	34150000	0.49669210120268
chr1	34150000	34200000	0.0108220075669506
chr1	34200000	34250000	0.0331635349073154
chr1	34250000	34300000	0.0750354040286614
chr1	34300000	34350000	0.807528904483101
chr1	34350000	34400000	0.613895288622096
chr1	34400000	34450000	0.940732599184122
chr1	34450000	34500000	0.587495508444125
chr1	34500000	34550000	0.861469848449621
chr1	34550000	34600000	0.941345564456469
chr1	34600000	34650000	0.892646530405191
chr1	34650000	34700000	0.845765255437425
chr1	34700000	34750000	0.263173469172074
chr1	34750000	34800000	0.45097334657902
chr1	34800000	34850000	0.740905920399062
chr1	34850000	34900000	0.490731542347446
chr1	34900000	34950000	0.610302043922132
chr1	34950000	35000000	0.26380757117795
chr1	35000000	35050000	0.281921751812475
chr1	35050000	35100000	0.707425334488808
chr1	35100000	35150000	0.312908203166283
chr1	35150000	35200000	0.712265646466995
chr1	35200000	35250000	0.131977764156327
chr1	35250000	35300000	0.111961277504175
chr1	35300000	35350000	0.271712709517871
chr1	35350000	35400000	0.498573270486779
chr1	35400000	35450000	0.659149035108114
chr1	35450000	35500000	0.173257804738856
chr1	35500000	35550000	0.0131259115216334
chr1	35550000	35600000	0.00727103633404491
chr1	35600000	35650000	0.00124706727822277
chr1	35650000	35700000	0.00663693432816892
chr1	35700000	35750000	0.199699858383885
chr1	35750000	35800000	0.00623533639111407
chr1	35800000	35850000	0.0158102766798419
chr1	35850000	35900000	0.665807106169813
chr1	35900000	35950000	0.503371308997907
chr1	35950000	36000000	0.768151169918201
chr1	36000000	36050000	0.125319693094629
chr1	36050000	36100000	0.162731711441314
chr1	36100000	36150000	0.978947813404916
chr1	36150000	36200000	0.380820527995604
chr1	36200000	36250000	0.0570480437953119
chr1	36250000	36300000	0.159434381010759
chr1	36300000	36350000	0.145145949145019
chr1	36350000	36400000	0.0318953308955634
chr1	36400000	36450000	0.504512692608484
chr1	36450000	36500000	0.0822430301621188
chr1	36500000	36550000	0.0616135782376191
chr1	36550000	36600000	0.133351651835725
chr1	36600000	36650000	0.0828137219674071
chr1	36650000	36700000	0.406163471497115
chr1	36700000	36750000	0.989114582232462
chr1	36750000	36800000	0.952209845490478
chr1	36800000	36850000	0.0802350404768447
chr1	36850000	36900000	0.0907611337743865
chr1	36900000	36950000	0.839466508845723
chr1	36950000	37000000	0.29739384075585
chr1	37000000	37050000	0.459660544059521
chr1	37050000	37100000	0.390543425419036
chr1	37100000	37150000	0.00551668745112133
chr1	37150000	37200000	0.30109276912346
chr1	37200000	37250000	0.540254909006362
chr1	37250000	37300000	0.950096172137558
chr1	37300000	37350000	0.638329352581852
chr1	37350000	37400000	0.311513178753355
chr1	38300000	38350000	0.186172348925197
chr1	38350000	38400000	0.158271860666653
chr1	38400000	38450000	0.0325505696349686
chr1	38450000	38500000	0.0158102766798419
chr1	38500000	38550000	0.0240747394897592
chr1	38550000	38600000	0.00462894464289487
chr1	38600000	38650000	0.000612965272346777
chr1	38650000	38700000	0.00331846716408446
chr1	38700000	38750000	0.00137388767939806
chr1	38750000	38800000	0.000443871404113172
chr1	38800000	38850000	0.000972289742343202
chr1	38850000	38900000	0.000443871404113172
chr1	38900000	38950000	0.00350869776584728
chr1	38950000	39000000	0.262285726363848
chr1	39000000	39050000	0.18661622032931
chr1	39050000	39100000	0.940732599184122
chr1	39100000	39150000	0.423876054194585
chr1	39150000	39200000	0.467142947728858
chr1	39200000	39250000	0.257973832723891
chr1	39250000	39300000	0.646614952125299
chr1	39300000	39350000	0.458286656380123
chr1	39400000	39450000	0.359937435268754
chr1	39450000	39500000	0.0837014647756336
chr1	39500000	39550000	0.397814461753081
chr1	39550000	39600000	0.535583690896409
chr1	39600000	39650000	0.693749867895415
chr1	39650000	39700000	0.63572953435776
chr1	39700000	39750000	0.0371583775443343
chr1	39750000	39800000	0.364143645241064
chr1	39800000	39850000	0.243326076388155
chr1	39850000	39900000	0.786075119950963
chr1	39900000	39950000	0.174039863879436
chr1	39950000	40000000	0.475449684005834
chr1	40000000	40050000	0.283824057830103
chr1	40050000	40100000	0.786223077085667
chr1	40100000	40150000	0.615248039567965
chr1	40150000	40200000	0.481198875525776
chr1	40200000	40250000	0.826805605461732
chr1	40250000	40300000	0.703874363255902
chr1	40300000	40350000	0.276996892900171
chr1	40350000	40400000	0.558580456976179
chr1	40400000	40450000	0.455940478958382
chr1	40450000	40500000	0.206611570247934
chr1	40500000	40550000	0.793832301156179
chr1	40550000	40600000	0.852634693834415
chr1	40600000	40650000	0.828517680877597
chr1	40650000	40700000	0.426602692819852
chr1	40700000	40750000	0.621166324956141
chr1	40750000	40800000	0.520872524360085
chr1	40800000	40850000	0.324744773942635
chr1	40850000	40900000	0.287544122931242
chr1	40900000	40950000	0.234913656443533
chr1	40950000	41000000	0.166430639808924
chr1	41000000	41050000	0.419543023821099
chr1	41050000	41100000	0.0993215108537127
chr1	41100000	41150000	0.343556466783623
chr1	41150000	41200000	0.194436811735114
chr1	41200000	41250000	0.390987296823149
chr1	41250000	41300000	0.245735664010484
chr1	41300000	41350000	0.169157278434191
chr1	41350000	41400000	0.495085709454461
chr1	41400000	41450000	0.630529897909577
chr1	41450000	41500000	0.0882247257508825
chr1	41500000	41550000	0.760753313182981
chr1	41550000	41600000	0.891758787596965
chr1	41600000	41650000	0.00361438143349324
chr1	41650000	41700000	0.208704106867325
chr1	41700000	41750000	0.871657754010695
chr1	41750000	41800000	0.549660755426856
chr1	41800000	41850000	0.86149098518315
chr1	41850000	41900000	0.477753587960517
chr1	41900000	41950000	0.0146266196022067
chr1	41950000	42000000	0.142947728857982
chr1	42000000	42050000	0.236879372661749
chr1	42050000	42100000	0.0610006129652724
chr1	42100000	42150000	0.0285768637314789
chr1	42150000	42200000	0.803808839381962
chr1	42200000	42250000	0.50277948045909
chr1	42250000	42300000	0.560905497664391
chr1	42300000	42350000	0.692545074084251
chr1	42350000	42400000	0.841770412800406
chr1	42400000	42450000	0.376276130286825
chr1	42450000	42500000	0.219695208302509
chr1	42500000	42550000	0.0246454312950477
chr1	42550000	42600000	0.444822557122022
chr1	42600000	42650000	0.0750565407621906
chr1	42650000	42700000	0.495275940056224
chr1	42700000	42750000	0.0142884318657395
chr1	42750000	42800000	0.51518674304073
chr1	42800000	42850000	0.123671027879352
chr1	42850000	42900000	0.008856291348735
chr1	42900000	42950000	0.0110122381687134
chr1	42950000	43000000	0.113292891716514
chr1	43000000	43050000	0.15992052588193
chr1	43050000	43100000	0.401323159518928
chr1	43100000	43150000	0.654794868001099
chr1	43150000	43200000	0.833907547927543
chr1	43200000	43250000	0.410686732472364
chr1	43250000	43300000	0.403014098201264
chr1	43300000	43350000	0.711842911796411
chr1	43350000	43400000	0.47502694933525
chr1	43400000	43450000	0.75999239077593
chr1	43450000	43500000	0.661854536999852
chr1	43500000	43550000	0.729175033290355
chr1	43550000	43600000	0.414533617974678
chr1	43600000	43650000	0.263934391579125
chr1	43650000	43700000	0.751326330028957
chr1	43700000	43750000	0.256092663439792
chr1	43750000	43800000	0.566126270846103
chr1	43800000	43850000	0.631290820316628
chr1	43850000	43900000	0.332523091881381
chr1	43900000	43950000	0.00190230601762809
chr1	43950000	44000000	0.150514679461436
chr1	44000000	44050000	0.0310709982879246
chr1	44050000	44100000	0.00217708355350765
chr1	44100000	44150000	0.0139713808628015
chr1	44150000	44200000	0.127052905244024
chr1	44200000	44250000	0.12477013802287
chr1	44250000	44300000	0.00906765868402692
chr1	44300000	44350000	0.354420747817632
chr1	44350000	44400000	0.734226712603834
chr1	44400000	44450000	0.467671366067088
chr1	44450000	44500000	0.264695313986177
chr1	44500000	44550000	0.259263173469172
chr1	44550000	44600000	0.856967724207901
chr1	44600000	44650000	0.0185157785715796
chr1	44650000	44700000	0.119126630170573
chr1	44700000	44750000	0.163830821584832
chr1	44750000	44800000	0.000380461203525639
chr1	44800000	44850000	0.923020016486652
chr1	44850000	44900000	0.643063980892393
chr1	44900000	44950000	0.40497981441948
chr1	44950000	45000000	0.108156665468918
chr1	45000000	45050000	0.202616727610915
chr1	45050000	45100000	0.641161674874765
chr1	45100000	45150000	0.174673965885312
chr1	45150000	45200000	0.207879774259686
chr1	45200000	45250000	0.000359324469996425
chr1	45250000	45300000	0.0150070808057323
chr1	45300000	45350000	0.121261440257023
chr1	45350000	45400000	0.439918834943248
chr1	45400000	45450000	0.428187947834542
chr1	45450000	45500000	0.775189702183425
chr1	45500000	45550000	0.827968125805838
chr1	45550000	45600000	0.713068842341105
chr1	45600000	45650000	0.447676016148464
chr1	45650000	45700000	0.882564308511763
chr1	45700000	45750000	0.118027520027055
chr1	45750000	45800000	0.023419500750354
chr1	45800000	45850000	0.0764938386421763
chr1	45850000	45900000	0.499038278624421
chr1	45900000	45950000	0.0714421593286974
chr1	45950000	46000000	0.182875018494642
chr1	46000000	46050000	0.16653632347657
chr1	46050000	46100000	0.963327767326837
chr1	46100000	46150000	0.487286254782186
chr1	46150000	46200000	0.0874849400773604
chr1	46200000	46250000	0.484897803893386
chr1	46250000	46300000	0.641986007482404
chr1	46300000	46350000	0.775274249117541
chr1	46350000	46400000	0.958191541079242
chr1	46400000	46450000	0.0103569994293082
chr1	46450000	46500000	0.55750248356619
chr1	46500000	46550000	0.29792225909408
chr1	46550000	46600000	0.67062628141447
chr1	46600000	46650000	0.113779036587686
chr1	46650000	46700000	0.0820739362938852
chr1	46700000	46750000	0.990255965843039
chr1	46750000	46800000	0.583902263744161
chr1	46800000	46850000	0.478112912430513
chr1	46850000	46900000	0.0400963835048932
chr1	46900000	46950000	0.531018156454102
chr1	46950000	47000000	0.0496290503265625
chr1	47000000	47050000	0.0858151381285536
chr1	47050000	47100000	0.604637399336307
chr1	47100000	47150000	0.00610851598993889
chr1	47150000	47200000	0.223203906068356
chr1	47200000	47250000	0.552788991989178
chr1	47250000	47300000	0.0320432880302678
chr1	47300000	47350000	0.34283781784363
chr1	47350000	47400000	0.28919278814652
chr1	47400000	47450000	0.265540783327345
chr1	47450000	47500000	0.970767897529116
chr1	47500000	47550000	0.0451691995519012
chr1	47550000	47600000	0.929487856946587
chr1	47600000	47650000	0.856566126270846
chr1	47650000	47700000	0.358753778191118
chr1	47700000	47750000	0.0544482255712202
chr1	47750000	47800000	0.133922343641014
chr1	47800000	47850000	0.475386273805246
chr1	47850000	47900000	0.103062712688381
chr1	47900000	47950000	0.579188772167149
chr1	47950000	48000000	0.383673987022046
chr1	48000000	48050000	0.670457187546237
chr1	48050000	48100000	0.556086322419733
chr1	48100000	48150000	0.572255923569572
chr1	48150000	48200000	0.750797911690727
chr1	48200000	48250000	0.884699118598212
chr1	48250000	48300000	0.695673310646573
chr1	48300000	48350000	0.759485109171229
chr1	48350000	48400000	0.544165204709264
chr1	48400000	48450000	0.0165923358204223
chr1	48450000	48500000	0.433493267950371
chr1	48500000	48550000	0.0419986895225212
chr1	48550000	48600000	0.188412842679292
chr1	48600000	48650000	0.689374564054871
chr1	48650000	48700000	0.460886474604215
chr1	48700000	48750000	0.0760922407051214
chr1	48750000	48800000	0.479888398046966
chr1	48800000	48850000	0.881296104500011
chr1	48850000	48900000	0.627676438883135
chr1	48900000	48950000	0.227832850711251
chr1	48950000	49000000	0.560419352793219
chr1	49000000	49050000	0.843989769820972
chr1	49050000	49100000	0.17182050685887
chr1	49100000	49150000	0.835429392741646
chr1	49150000	49200000	0.0496501870600917
chr1	49200000	49250000	0.697998351334785
chr1	49250000	49300000	0.295766312274101
chr1	49300000	49350000	0.620743590285557
chr1	49350000	49400000	0.552767855255649
chr1	49400000	49450000	0.444801420388493
chr1	49450000	49500000	0.00137388767939806
chr1	49500000	49550000	0.353765509078227
chr1	49550000	49600000	0.062966329183488
chr1	49600000	49650000	0.894591109889878
chr1	49650000	49700000	0.313605715372746
chr1	49700000	49750000	0.834710743801653
chr1	49750000	49800000	0.780495022299254
chr1	49800000	49850000	0.690515947665448
chr1	49850000	49900000	0.243241529454038
chr1	49900000	49950000	0.264293716049122
chr1	49950000	50000000	0.711779501595823
chr1	50000000	50050000	0.64340216862886
chr1	50050000	50100000	0.683900150070808
chr1	50100000	50150000	0.50726046796728
chr1	50150000	50200000	0.669273530468601
chr1	50200000	50250000	0.453446344401936
chr1	50250000	50300000	0.0933820887320074
chr1	50300000	50350000	0.438354716662087
chr1	50350000	50400000	0.0228065354780073
chr1	50400000	50450000	0.0113081524381222
chr1	50450000	50500000	0.645896303185306
chr1	50500000	50550000	0.304876244425187
chr1	50550000	50600000	0.166134725539515
chr1	50600000	50650000	0.0668343514193317
chr1	50650000	50700000	0.119464817907041
chr1	50700000	50750000	0.0267591046479677
chr1	50750000	50800000	0.918285388176111
chr1	50800000	50850000	0.073090824543975
chr1	50850000	50900000	0.276996892900171
chr1	50900000	50950000	0.318361480416816
chr1	50950000	51000000	0.242079009109932
chr1	51000000	51050000	0.102407473948976
chr1	51050000	51100000	0.322271776119718
chr1	51100000	51150000	0.221956838790133
chr1	51150000	51200000	0.202616727610915
chr1	51200000	51250000	0.529792225909408
chr1	51250000	51300000	0.0926211663249561
chr1	51300000	51350000	0.367039377734565
chr1	51350000	51400000	0.336708165120162
chr1	51400000	51450000	0.505231341548477
chr1	51450000	51500000	0.504068821204371
chr1	51500000	51550000	0.0552091479782715
chr1	51550000	51600000	0.57043816448606
chr1	51600000	51650000	0.31166113588806
chr1	51650000	51700000	0.344549893259496
chr1	51700000	51750000	0.319925598697977
chr1	51750000	51800000	0.274460484876667
chr1	51800000	51850000	0.447316691678468
chr1	51850000	51900000	0.168882500898311
chr1	51900000	51950000	0.483819830483397
chr1	51950000	52000000	0.28574750058126
chr1	52000000	52050000	0.782672105852761
chr1	52050000	52100000	0.638836634186553
chr1	52100000	52150000	0.32142630677855
chr1	52150000	52200000	0.322969288326182
chr1	52200000	52250000	0.790281329923274
chr1	52250000	52300000	0.123480797277589
chr1	52300000	52350000	0.129314535731648
chr1	52350000	52400000	0.250280061719262
chr1	52400000	52450000	0.340491640421889
chr1	52450000	52500000	0.876878527192408
chr1	52500000	52550000	0.513284437023102
chr1	52550000	52600000	0.432795755743907
chr1	52600000	52650000	0.844222273889793
chr1	52650000	52700000	0.879584029084145
chr1	52700000	52750000	0.988163429223648
chr1	52750000	52800000	0.743484601889624
chr1	52800000	52850000	0.602143264779861
chr1	52850000	52900000	0.903426264505083
chr1	52900000	52950000	0.719811460336919
chr1	52950000	53000000	0.477901545095221
chr1	53000000	53050000	0.23947919088584
chr1	53050000	53100000	0.783200524190992
chr1	53100000	53150000	0.391008433556678
chr1	53150000	53200000	0.930375599754814
chr1	53200000	53250000	0.323857031134408
chr1	53250000	53300000	0.554226289869164
chr1	53300000	53350000	0.376804548625056
chr1	53350000	53400000	0.248779353638689
chr1	53400000	53450000	0.446851683540826
chr1	53450000	53500000	0.721164211282788
chr1	53500000	53550000	0.779459322356323
chr1	53550000	53600000	0.389888186679631
chr1	53600000	53650000	0.152036524275538
chr1	53650000	53700000	0.311534315486885
chr1	53700000	53750000	0.0131893217222211
chr1	53750000	53800000	0.134408488512185
chr1	53800000	53850000	0.0151127644733783
chr1	53850000	53900000	0.0441757730760288
chr1	53900000	53950000	0.161061909492507
chr1	53950000	54000000	0.0848851218532688
chr1	54000000	54050000	0.196804125890385
chr1	54050000	54100000	0.415463634249963
chr1	54100000	54150000	0.896599099575152
chr1	54150000	54200000	0.703113440848851
chr1	54200000	54250000	0.384899917566739
chr1	54250000	54300000	0.767326837310562
chr1	54300000	54350000	0.685717909154319
chr1	54350000	54400000	0.171693686457695
chr1	54400000	54450000	0.187081228466953
chr1	54450000	54500000	0.126756990974615
chr1	54500000	54550000	0.730929382173279
chr1	54550000	54600000	0.570586121620765
chr1	54600000	54650000	0.627401661347255
chr1	54650000	54700000	0.923654118492528
chr1	54700000	54750000	0.0108431443004798
chr1	54750000	54800000	0.0984549047790154
chr1	54800000	54850000	0.0193189744456892
chr1	54850000	54900000	0.0288939147344169
chr1	54900000	54950000	0.7753165225846
chr1	54950000	55000000	0.152036524275538
chr1	55000000	55050000	0.0166134725539515
chr1	55050000	55100000	0.0119845279110566
chr1	55100000	55150000	0.286127961784786
chr1	55150000	55200000	0.327217771765551
chr1	55200000	55250000	0.199594174716239
chr1	55250000	55300000	0.333579928557841
chr1	55300000	55350000	0.190040371161041
chr1	55350000	55400000	0.652448690579358
chr1	55400000	55450000	0.139861765762719
chr1	55450000	55500000	0.546004100526305
chr1	55500000	55550000	0.162710574707785
chr1	55550000	55600000	0.140263363699774
chr1	55600000	55650000	0.0310709982879246
chr1	55650000	55700000	0.088182452283824
chr1	55700000	55750000	0.337532497727801
chr1	55750000	55800000	0.0170362072245355
chr1	55800000	55850000	0.62621800426962
chr1	55850000	55900000	0.51626471645072
chr1	55900000	55950000	0.778952040751622
chr1	55950000	56000000	0.633129716133669
chr1	56000000	56050000	0.669167846800955
chr1	56050000	56100000	0.129314535731648
chr1	56100000	56150000	0.839255141510431
chr1	56150000	56200000	0.763585635475894
chr1	56200000	56250000	0.904461964448014
chr1	56250000	56300000	0.0815455179556551
chr1	56300000	56350000	0.425482445942804
chr1	56350000	56400000	0.412483354822346
chr1	56400000	56450000	0.920082010526093
chr1	56450000	56500000	0.114772463063558
chr1	56500000	56550000	0.285832047515377
chr1	56550000	56600000	0.739933630656718
chr1	56600000	56650000	0.0104204096298958
chr1	56650000	56700000	0.257572234786836
chr1	56700000	56750000	0.0360592674008159
chr1	56750000	56800000	0.000211367335292034
chr1	56800000	56850000	0.626239141003149
chr1	56850000	56900000	0.0537507133647566
chr1	56900000	56950000	0.859926866901989
chr1	56950000	57000000	0.889454883642282
chr1	57000000	57050000	0.0965314620278582
chr1	57050000	57100000	0.00492485891230365
chr1	57100000	57150000	0.00397370590348967
chr1	57150000	57200000	0.0508127074041977
chr1	57200000	57250000	0.159096193274291
chr1	57250000	57300000	0.37642408742153
chr1	57300000	57350000	0.0347910633890639
chr1	57350000	57400000	0.0460569423601277
chr1	57400000	57450000	0.126545623639323
chr1	57450000	57500000	0.094925070279639
chr1	57500000	57550000	0.260002959142694
chr1	57550000	57600000	0.243093572319334
chr1	57600000	57650000	0.402147492126567
chr1	57650000	57700000	0.111834457102999
chr1	57700000	57750000	0.104309779966604
chr1	57750000	57800000	0.095664855953161
chr1	57800000	57850000	0.898332311724546
chr1	57850000	57900000	0.831223182769335
chr1	57900000	57950000	0.190822430301621
chr1	57950000	58000000	0.853353342774408
chr1	58000000	58050000	0.0688000676375473
chr1	58050000	58100000	0.264631903785589
chr1	58100000	58150000	0.74967766481368
chr1	58150000	58200000	0.212994863773752
chr1	58200000	58250000	0.349157701168861
chr1	58250000	58300000	0.431020270127454
chr1	58300000	58350000	0.301367546659339
chr1	58350000	58400000	0.613578237619158
chr1	58400000	58450000	0.0437953118725032
chr1	58450000	58500000	0.547103210669823
chr1	58500000	58550000	0.00921561581873143
chr1	58550000	58600000	0.851366489822663
chr1	58600000	58650000	0.136543298598635
chr1	58650000	58700000	0.269281985162013
chr1	58700000	58750000	0.368962820485722
chr1	58750000	58800000	0.0604721946270423
chr1	58800000	58850000	0.984126313119571
chr1	58850000	58900000	0.224725750882459
chr1	58900000	58950000	0.131681849886918
chr1	58950000	59000000	0.791486123734438
chr1	59000000	59050000	0.744013020227854
chr1	59050000	59100000	0.827186066665258
chr1	59100000	59150000	0.279998309061318
chr1	59150000	59200000	0.407495085709454
chr1	59200000	59250000	0.0711251083257594
chr1	59250000	59300000	0.806133880070174
chr1	59300000	59350000	0.00114138361057681
chr1	59350000	59400000	0.0481072055124601
chr1	59400000	59450000	0.0439221322736785
chr1	59450000	59500000	0.0381729407537359
chr1	59500000	59550000	0.294624928663524
chr1	59550000	59600000	0.348544735896515
chr1	59600000	59650000	0.234892519710004
chr1	59650000	59700000	0.00331846716408446
chr1	59700000	59750000	0.000760922407051168
chr1	59750000	59800000	0.014246158398681
chr1	59800000	59850000	0.479021791972269
chr1	59850000	59900000	0.28232334974953
chr1	59900000	59950000	0.0753313182980703
chr1	59950000	60000000	0.734416943205597
chr1	60000000	60050000	0.699034051277716
chr1	60050000	60100000	0.614656211029148
chr1	60100000	60150000	0.000422734670583957
chr1	60150000	60200000	0.0416816385195832
chr1	60200000	60250000	0.960030436896282
chr1	60250000	60300000	0.272367948257276
chr1	60300000	60350000	0.214876033057851
chr1	60350000	60400000	0.370061930629241
chr1	60400000	60450000	0.105366616643064
chr1	60450000	60500000	0.199108029845068
chr1	60500000	60550000	0.108579400139502
chr1	60550000	60600000	0.119274587305278
chr1	60600000	60650000	0.0453805668871933
chr1	60650000	60700000	0.813848787808332
chr1	60700000	60750000	0.86861406438249
chr1	60750000	60800000	0.274756399146076
chr1	60800000	60850000	0.213798059647862
chr1	60850000	60900000	0.199446217581535
chr1	60900000	60950000	0.160829405423686
chr1	60950000	61000000	0.640020291264188
chr1	61000000	61050000	0.136881486335102
chr1	61050000	61100000	0.00642556699287689
chr1	61100000	61150000	0.00646784045993531
chr1	61150000	61200000	0.0318741941620342
chr1	61200000	61250000	0.00752467713639537
chr1	61250000	61300000	0.00109911014351838
chr1	61300000	61350000	0.000422734670583957
chr1	61350000	61400000	0.00052841833823003
chr1	61400000	61450000	0.000443871404113172
chr1	61450000	61500000	0.000612965272346777
chr1	61500000	61550000	0.000486144871171601
chr1	61550000	61600000	0.000591828538817563
chr1	61600000	61650000	0.000401597937054854
chr1	61650000	61700000	0.000443871404113172
chr1	61700000	61750000	0.00361438143349324
chr1	61750000	61800000	0.00378347530172685
chr1	61800000	61850000	0.298810001902306
chr1	61850000	61900000	0.00118365707763524
chr1	61900000	61950000	0.454777958614276
chr1	61950000	62000000	0.0175857622962947
chr1	62000000	62050000	0.137938323011562
chr1	62050000	62100000	0.000930016275284773
chr1	62100000	62150000	0.0101667688275454
chr1	62150000	62200000	0.11842911796411
chr1	62200000	62250000	0.0137388767939802
chr1	62250000	62300000	0.000274777535879567
chr1	62300000	62350000	0.00363551816702246
chr1	62350000	62400000	0.000739785673522064
chr1	62400000	62450000	0.000422734670583957
chr1	62450000	62500000	0.00342415083173042
chr1	62500000	62550000	0.00154298154763166
chr1	62550000	62600000	0.0125340829828159
chr1	62600000	62650000	0.00657352412758128
chr1	62650000	62700000	0.30901904419691
chr1	62700000	62750000	0.00137388767939806
chr1	62750000	62800000	0.0277736678573693
chr1	62800000	62850000	0.00319164676290928
chr1	62850000	62900000	0.177759928980575
chr1	62900000	62950000	0.0808057322821332
chr1	62950000	63000000	0.197607321764494
chr1	63000000	63050000	0.0428441588636892
chr1	63050000	63100000	0.021728562068018
chr1	63100000	63150000	0.00200798968527405
chr1	63150000	63200000	0.142672951322103
chr1	63200000	63250000	0.409820126397667
chr1	63250000	63300000	0.135317368053941
chr1	63300000	63350000	0.0447041914142589
chr1	63350000	63400000	0.0208619559933207
chr1	63400000	63450000	0.13402802730866
chr1	63450000	63500000	0.222738897930714
chr1	63500000	63550000	0.00397370590348967
chr1	63550000	63600000	0.0175646255627655
chr1	63600000	63650000	0.033649679778487
chr1	63650000	63700000	0.57838557629304
chr1	63700000	63750000	0.0112236055040054
chr1	63750000	63800000	0.185178922449325
chr1	63800000	63850000	0.316311217264484
chr1	63850000	63900000	0.00141616114645637
chr1	63900000	63950000	0.535795058231701
chr1	63950000	64000000	0.0424636976601636
chr1	64000000	64050000	0.467819323201792
chr1	64050000	64100000	0.0351715245925894
chr1	64100000	64150000	0.0704275961192957
chr1	64150000	64200000	0.0988353659825411
chr1	64200000	64250000	0.0056435078522965
chr1	64250000	64300000	0.211282788357887
chr1	64300000	64350000	0.621293145357317
chr1	64350000	64400000	0.253344888080996
chr1	64400000	64450000	0.616473970112659
chr1	64450000	64500000	0.338018642598973
chr1	64500000	64550000	0.679271205427913
chr1	64550000	64600000	0.0527784236224134
chr1	64600000	64650000	0.0377290693496227
chr1	64650000	64700000	0.392593688571368
chr1	64700000	64750000	0.386654266449663
chr1	64750000	64800000	0.0777409059203991
chr1	64800000	64850000	0.195831836148042
chr1	64850000	64900000	0.451374944516075
chr1	64900000	64950000	0.283020861955993
chr1	64950000	65000000	0.402697047198326
chr1	65000000	65050000	0.662636596140432
chr1	65050000	65100000	0.699837247151825
chr1	65100000	65150000	0.297013379552324
chr1	65150000	65200000	0.142377037052694
chr1	65200000	65250000	0.240493754095242
chr1	65250000	65300000	0.697237428927733
chr1	65300000	65350000	0.384984464500856
chr1	65350000	65400000	0.580858574115956
chr1	65400000	65450000	0.166557460210099
chr1	65450000	65500000	0.155101350637272
chr1	65500000	65550000	0.791401576800321
chr1	65550000	65600000	0.965335757012111
chr1	65600000	65650000	0.714738644289912
chr1	65650000	65700000	0.800215594681998
chr1	65700000	65750000	0.664665722559236
chr1	65750000	65800000	0.829194056350532
chr1	65800000	65850000	0.557946354970303
chr1	65850000	65900000	0.53714780917757
chr1	65900000	65950000	0.318023292680349
chr1	65950000	66000000	0.12610175223521
chr1	66000000	66050000	0.916974910697301
chr1	66050000	66100000	0.773646720635793
chr1	66100000	66150000	0.0928113969267189
chr1	66150000	66200000	0.0154509522098455
chr1	66200000	66250000	0.268013781150261
chr1	66250000	66300000	0.51412990636427
chr1	66300000	66350000	0.278180549977806
chr1	66350000	66400000	0.119063219969986
chr1	66400000	66450000	0.104817061571305
chr1	66450000	66500000	0.0357422163978779
chr1	66500000	66550000	0.00393143243643124
chr1	66550000	66600000	0.0012893407452812
chr1	66600000	66650000	0.000422734670583957
chr1	66650000	66700000	0.0074189934687493
chr1	66700000	66750000	0.00285345902644207
chr1	66750000	66800000	0.000317051002937996
chr1	66800000	66850000	0.000443871404113172
chr1	66850000	66900000	0.00433303037348609
chr1	66900000	66950000	0.0305425799496946
chr1	66950000	67000000	0.00131047747881041
chr1	67000000	67050000	0.021728562068018
chr1	67050000	67100000	0.108579400139502
chr1	67100000	67150000	0.197565048297436
chr1	67150000	67200000	0.293610365454123
chr1	67200000	67250000	0.894506562955761
chr1	67250000	67300000	0.0859630952632581
chr1	67300000	67350000	0.00877174441461814
chr1	67350000	67400000	0.81945002219357
chr1	67400000	67450000	0.281203102872482
chr1	67450000	67500000	0.00361438143349324
chr1	67500000	67550000	0.0587389824776479
chr1	67550000	67600000	0.801039927289637
chr1	67600000	67650000	0.328485975777303
chr1	67650000	67700000	0.564752383166705
chr1	67700000	67750000	0.277440764304284
chr1	67750000	67800000	0.113694489653569
chr1	67800000	67850000	0.00879288114814736
chr1	67850000	67900000	0.330113504259052
chr1	67900000	67950000	0.736763120627338
chr1	67950000	68000000	0.24636976601636
chr1	68000000	68050000	0.981336264293716
chr1	68050000	68100000	0.101942465811333
chr1	68100000	68150000	0.640337342267126
chr1	68150000	68200000	0.171651412990636
chr1	68200000	68250000	0.467290904863562
chr1	68250000	68300000	0.008856291348735
chr1	68300000	68350000	0.0311978186890998
chr1	68350000	68400000	0.286297055653019
chr1	68400000	68450000	0.647840882669992
chr1	68450000	68500000	0.00114138361057681
chr1	68500000	68550000	0.855319058992623
chr1	68550000	68600000	0.453171566866057
chr1	68600000	68650000	0.953351229101055
chr1	68650000	68700000	0.000760922407051168
chr1	68700000	68750000	0.0361015408678743
chr1	68750000	68800000	0.491027456616854
chr1	68800000	68850000	0.0599649130223415
chr1	68850000	68900000	0.248652533237513
chr1	68900000	68950000	0.296125636744098
chr1	68950000	69000000	0.469235484348249
chr1	69000000	69050000	0.00331846716408446
chr1	69050000	69100000	0.652955972184059
chr1	69100000	69150000	0.447570332480818
chr1	69150000	69200000	0.332734459216673
chr1	69200000	69250000	0.150472405994378
chr1	69250000	69300000	0.94104965018706
chr1	69300000	69350000	0.0343683287184798
chr1	69350000	69400000	0.157933672930185
chr1	69400000	69450000	0.301705734395807
chr1	69450000	69500000	0.234089323835894
chr1	69500000	69550000	0.909746147830314
chr1	69550000	69600000	0.49986261123206
chr1	69600000	69650000	0.578068525290102
chr1	69650000	69700000	0.329521675720234
chr1	69700000	69750000	0.690029802794276
chr1	69750000	69800000	0.15040899579379
chr1	69800000	69850000	0.98518314979603
chr1	69850000	69900000	0.879837669886496
chr1	69900000	69950000	0.0207985457927332
chr1	69950000	70000000	0.11050284289066
chr1	70000000	70050000	0.345796960537718
chr1	70050000	70100000	0.115850436473547
chr1	70100000	70150000	0.410919236541185
chr1	70150000	70200000	0.497516433810319
chr1	70200000	70250000	0.531144976855277
chr1	70250000	70300000	0.155629768975503
chr1	70300000	70350000	0.465621102914756
chr1	70350000	70400000	0.41791549533935
chr1	70400000	70450000	0.797890553993786
chr1	70450000	70500000	0.561666420071442
chr1	70500000	70550000	0.0184946418380504
chr1	70550000	70600000	0.333114920420198
chr1	70600000	70650000	0.0310709982879246
chr1	70650000	70700000	0.000359324469996425
chr1	70700000	70750000	0.100145843461351
chr1	70750000	70800000	0.440045655344423
chr1	70800000	70850000	0.105366616643064
chr1	70850000	70900000	0.585043647354738
chr1	70900000	70950000	0.865422417619581
chr1	70950000	71000000	0.97884212973727
chr1	71000000	71050000	0.875716006848302
chr1	71050000	71100000	0.397624231151318
chr1	71100000	71150000	0.157299570924309
chr1	71150000	71200000	0.695778994314219
chr1	71200000	71250000	0.819619116061804
chr1	71250000	71300000	0.656506943416964
chr1	71300000	71350000	0.217264483946651
chr1	71350000	71400000	0.954492612711632
chr1	71400000	71450000	0.842552471940986
chr1	71450000	71500000	0.243960178394031
chr1	71500000	71550000	0.416647291327598
chr1	71550000	71600000	0.83663418655281
chr1	71600000	71650000	0.46893957007884
chr1	71650000	71700000	0.0813130138868339
chr1	71700000	71750000	0.0657563780093424
chr1	71750000	71800000	0.431252774196276
chr1	71800000	71850000	0.244847921202257
chr1	71850000	71900000	0.759548519371816
chr1	71900000	71950000	0.0923041153220181
chr1	71950000	72000000	0.000951153008813987
chr1	72000000	72050000	0.120479381116442
chr1	72050000	72100000	0.269303121895542
chr1	72100000	72150000	0.0921772949208429
chr1	72150000	72200000	0.20830250893027
chr1	72200000	72250000	0.162097609435438
chr1	72250000	72300000	0.0810593730844835
chr1	72300000	72350000	0.744013020227854
chr1	72350000	72400000	0.212339625034347
chr1	72400000	72450000	0.843292257614508
chr1	72450000	72500000	0.926951448923083
chr1	72500000	72550000	0.0107374606328338
chr1	72550000	72600000	0.0259981822409164
chr1	72600000	72650000	0.394686225190759
chr1	72650000	72700000	0.352518441800004
chr1	72700000	72750000	0.139671535160956
chr1	72750000	72800000	0.0313246390902749
chr1	72800000	72850000	0.00532645684935851
chr1	72850000	72900000	0.0470926423030585
chr1	72900000	72950000	0.256050389972734
chr1	72950000	73000000	0.0844835239162139
chr1	73000000	73050000	0.643972860434149
chr1	73050000	73100000	0.622772716704361
chr1	73100000	73150000	0.478620194035214
chr1	73150000	73200000	0.594047895838177
chr1	73200000	73250000	0.319883325230919
chr1	73250000	73300000	0.474435120796432
chr1	73300000	73350000	0.465367462112405
chr1	73350000	73400000	0.68781044577371
chr1	73400000	73450000	0.112172644839467
chr1	73450000	73500000	0.237724842002917
chr1	73500000	73550000	0.709327640506436
chr1	73550000	73600000	0.466741349791803
chr1	73600000	73650000	0.47077846589588
chr1	73650000	73700000	0.491281097419205
chr1	73700000	73750000	0.547251167804528
chr1	73750000	73800000	0.839234004776902
chr1	73800000	73850000	0.22943924245947
chr1	73850000	73900000	0.897529115850436
chr1	73900000	73950000	0.257783602122128
chr1	73950000	74000000	0.295174483735284
chr1	74000000	74050000	0.232778846357084
chr1	74050000	74100000	0.921159983936083
chr1	74100000	74150000	0.19295724038807
chr1	74150000	74200000	0.502927437593794
chr1	74200000	74250000	0.640865760605356
chr1	74250000	74300000	0.556614740757963
chr1	74300000	74350000	0.00150070808057323
chr1	74350000	74400000	0.141024286106825
chr1	74400000	74450000	0.00086660607469724
chr1	74450000	74500000	0.0868719748050136
chr1	74500000	74550000	0.0892604256938133
chr1	74550000	74600000	0.00746126693580773
chr1	74600000	74650000	0.921307941070787
chr1	74650000	74700000	0.537316903045803
chr1	74700000	74750000	0.204941768299127
chr1	74750000	74800000	0.675889328063241
chr1	74800000	74850000	0.750840185157786
chr1	74850000	74900000	0.399061529031304
chr1	74900000	74950000	0.595612014119338
chr1	74950000	75000000	0.246750227219885
chr1	75000000	75050000	0.0119633911775274
chr1	75100000	75150000	0.489230834266872
chr1	75150000	75200000	0.917947200439644
chr1	75200000	75250000	0.0915643296484961
chr1	75250000	75300000	0.608843609308617
chr1	75300000	75350000	0.96721692629621
chr1	75350000	75400000	0.203314239817379
chr1	75400000	75450000	0.0697512206463613
chr1	75450000	75500000	0.172285514996512
chr1	75500000	75550000	0.311787956289235
chr1	75550000	75600000	0.237788252203505
chr1	75600000	75650000	0.408002367314155
chr1	75650000	75700000	0.00190230601762809
chr1	75700000	75750000	0.020460358056266
chr1	75750000	75800000	0.0697089471793029
chr1	75800000	75850000	0.00200798968527405
chr1	75850000	75900000	0.0303946228149902
chr1	75900000	75950000	0.00112024687704759
chr1	75950000	76000000	0.00727103633404491
chr1	76000000	76050000	0.138466741349792
chr1	76050000	76100000	0.0722876286698654
chr1	76100000	76150000	0.109298049079495
chr1	76150000	76200000	0.887320073555833
chr1	76200000	76250000	0.813278096003044
chr1	76250000	76300000	0.0972923844349094
chr1	76300000	76350000	0.106381179852466
chr1	76350000	76400000	0.616368286445013
chr1	76400000	76450000	0.383082158483228
chr1	76450000	76500000	0.495085709454461
chr1	76500000	76550000	0.829785884889349
chr1	76550000	76600000	0.719578956268098
chr1	76600000	76650000	0.795037094967344
chr1	76650000	76700000	0.158525501469003
chr1	76700000	76750000	0.000930016275284773
chr1	76750000	76800000	0.929889454883642
chr1	76800000	76850000	0.732303269852677
chr1	76850000	76900000	0.00190230601762809
chr1	76900000	76950000	0.327006404430259
chr1	76950000	77000000	0.00266322842467925
chr1	77000000	77050000	0.030267802413815
chr1	77050000	77100000	0.0288516412673585
chr1	77100000	77150000	0.519118175477162
chr1	77150000	77200000	0.260002959142694
chr1	77200000	77250000	0.732916235125024
chr1	77250000	77300000	0.260700471349158
chr1	77300000	77350000	0.460886474604215
chr1	77350000	77400000	0.940140770645304
chr1	77400000	77450000	0.384857644099681
chr1	77450000	77500000	0.91276870072499
chr1	77500000	77550000	0.667033036714506
chr1	77550000	77600000	0.556804971359726
chr1	77600000	77650000	0.756483693010082
chr1	77650000	77700000	0.657204455623428
chr1	77700000	77750000	0.757477119485955
chr1	77750000	77800000	0.194648179070406
chr1	77800000	77850000	0.0458033015577772
chr1	77850000	77900000	0.401471116653632
chr1	77950000	78000000	0.607237217560398
chr1	78000000	78050000	0.052841833823001
chr1	78050000	78100000	0.702944346980618
chr1	78100000	78150000	0.74490076303608
chr1	78150000	78200000	0.390860476421974
chr1	78200000	78250000	0.609858172518019
chr1	78250000	78300000	0.16414787258777
chr1	78300000	78350000	0.0220878865380144
chr1	78350000	78400000	0.00585487518758854
chr1	78400000	78450000	0.000422734670583957
chr1	78450000	78500000	0.680729640041428
chr1	78500000	78550000	0.498171672549724
chr1	78550000	78600000	0.50569634968612
chr1	78600000	78650000	0.357527847646425
chr1	78650000	78700000	0.0292321024708841
chr1	78700000	78750000	0.0176280357633531
chr1	78750000	78800000	0.487835809853945
chr1	78800000	78850000	0.00680602819640252
chr1	78850000	78900000	0.124833548223458
chr1	78900000	78950000	0.000422734670583957
chr1	78950000	79000000	0.000211367335292034
chr1	79000000	79050000	0.386316078713196
chr1	79050000	79100000	0.399294033100125
chr1	79100000	79150000	0.797636913191435
chr1	79150000	79200000	0.514975375705438
chr1	79200000	79250000	0.243178119253451
chr1	79250000	79300000	0.0339455940478959
chr1	79300000	79350000	0.992665553465367
chr1	79350000	79400000	0.0280484453932489
chr1	79400000	79450000	0.505231341548477
chr1	79450000	79500000	0.032275792099089
chr1	79500000	79550000	0.955232398385154
chr1	79550000	79600000	0.563610999556129
chr1	79600000	79650000	0.556889518293843
chr1	79650000	79700000	0.402041808458921
chr1	79700000	79750000	0.168354082560081
chr1	79750000	79800000	0.258967259199763
chr1	79800000	79850000	0.252330324871594
chr1	79850000	79900000	0.662129314535732
chr1	79900000	79950000	0.519667730548921
chr1	79950000	80000000	0.248885037306335
chr1	80000000	80050000	0.0215383314662552
chr1	80050000	80100000	0.967428293631502
chr1	80100000	80150000	0.510219610661368
chr1	80150000	80200000	0.553507640929171
chr1	80200000	80250000	0.645135380778254
chr1	80250000	80300000	0.478239732831688
chr1	80300000	80350000	0.421846927775781
chr1	80350000	80400000	0.650461837627613
chr1	80400000	80450000	0.679271205427913
chr1	80450000	80500000	0.158715732070766
chr1	80500000	80550000	0.408615332586502
chr1	80550000	80600000	0.438122212593266
chr1	80600000	80650000	0.408636469320031
chr1	80650000	80700000	0.174378051615903
chr1	80700000	80750000	0.0815877914227136
chr1	80750000	80800000	0.56754243199256
chr1	80800000	80850000	0.862421001458435
chr1	80850000	80900000	0.55219716345036
chr1	80900000	80950000	0.147957134704403
chr1	80950000	81000000	0.407325991841221
chr1	81000000	81050000	0.00976517089049056
chr1	81350000	81400000	0.182980702162288
chr1	81450000	81500000	0.00287459575997129
chr1	81600000	81650000	0.04493669548308
chr1	81650000	81700000	0.0965948722284458
chr1	81700000	81750000	0.137346494472744
chr1	82150000	82200000	0.0347910633890639
chr1	82200000	82250000	0.0199742131850944
chr1	82250000	82300000	0.275601868487244
chr1	82300000	82350000	0.0802773139439031
chr1	82350000	82400000	0.00940584642049413
chr1	82400000	82450000	0.0032127834964385
chr1	82450000	82500000	0.00853924034579701
chr1	82500000	82550000	0.00877174441461814
chr1	82550000	82600000	0.148147365306166
chr1	82600000	82650000	0.51123417387077
chr1	82650000	82700000	0.263131195705016
chr1	82700000	82750000	0.0049882691128913
chr1	82750000	82800000	0.181120669611718
chr1	82800000	82850000	0.40815032444886
chr1	82850000	82900000	0.23947919088584
chr1	82900000	82950000	0.854177675382046
chr1	82950000	83000000	0.686119507091374
chr1	83000000	83050000	0.268626746422608
chr1	83050000	83100000	0.0801927670097863
chr1	83100000	83150000	0.0154720889433747
chr1	83150000	83200000	0.0291898290038257
chr1	83200000	83250000	0.0441123628754412
chr1	83250000	83300000	0.00625647312464328
chr1	83300000	83350000	0.0106951871657754
chr1	83350000	83400000	0.00213481008644922
chr1	83400000	83450000	0.540360592674008
chr1	83450000	83500000	0.020566041723912
chr1	83500000	83550000	0.16733951935068
chr1	83550000	83600000	0.398131512756019
chr1	83600000	83650000	0.249582549512798
chr1	83650000	83700000	0.118619348565873
chr1	83700000	83750000	0.028471180063833
chr1	83750000	83800000	0.0146477563357359
chr1	83800000	83850000	0.0422100568578132
chr1	83850000	83900000	0.118746168967048
chr1	83900000	83950000	0.0126820401175203
chr1	83950000	84000000	0.205998604975587
chr1	84000000	84050000	0.041026399780178
chr1	84050000	84100000	0.0155566358774915
chr1	84100000	84150000	0.00240958762232879
chr1	84150000	84200000	0.279956035594259
chr1	84200000	84250000	0.529179260637061
chr1	84250000	84300000	0.695694447380102
chr1	84300000	84350000	0.376593181289763
chr1	84350000	84400000	0.193443385259242
chr1	84400000	84450000	0.00306482636173411
chr1	84450000	84500000	0.0725412694722157
chr1	84500000	84550000	0.274312527741963
chr1	84550000	84600000	0.413624738432923
chr1	84600000	84650000	0.352687535668238
chr1	84650000	84700000	0.405360275623005
chr1	84700000	84750000	0.0366299592061042
chr1	84750000	84800000	0.0118788442434106
chr1	84800000	84850000	0.113546532518864
chr1	84850000	84900000	0.00300141616114646
chr1	84900000	84950000	0.12977954386929
chr1	84950000	85000000	0.132231404958678
chr1	85000000	85050000	0.000443871404113172
chr1	85500000	85550000	0.00526304664877086
chr1	85550000	85600000	0.00327619369702603
chr1	85600000	85650000	0.0118999809769398
chr1	85650000	85700000	0.543932700640443
chr1	85700000	85750000	0.0606835619623344
chr1	85750000	85800000	0.305298979095771
chr1	85800000	85850000	0.0668343514193317
chr1	85850000	85900000	0.943184460273509
chr1	85900000	85950000	0.109361459280083
chr1	85950000	86000000	0.0688000676375473
chr1	86000000	86050000	0.570586121620765
chr1	86050000	86100000	0.141700661579759
chr1	86100000	86150000	0.57202341950075
chr1	86150000	86200000	0.019509205047452
chr1	86200000	86250000	0.447422375346114
chr1	86250000	86300000	0.0242226966244636
chr1	86300000	86350000	0.53078565238528
chr1	86350000	86400000	0.018135317368054
chr1	86400000	86450000	0.219589524634863
chr1	86450000	86500000	0.000359324469996425
chr1	86500000	86550000	0.00190230601762809
chr1	86550000	86600000	0.160554627887806
chr1	86600000	86650000	0.032698526769673
chr1	86650000	86700000	0.657204455623428
chr1	86700000	86750000	0.272621589059627
chr1	86750000	86800000	0.749994715816618
chr1	86800000	86850000	0.0700259981822409
chr1	86850000	86900000	0.0529686542241762
chr1	86900000	86950000	0.854431316184397
chr1	86950000	87000000	0.187123501934011
chr1	87000000	87050000	0.00361438143349324
chr1	87050000	87100000	0.325949567753799
chr1	87100000	87150000	0.232017923950033
chr1	87150000	87200000	0.80968485130308
chr1	87200000	87250000	0.29050326562533
chr1	87250000	87300000	0.621800426962017
chr1	87300000	87350000	0.419099152416985
chr1	87400000	87450000	0.235442074781763
chr1	87450000	87500000	0.303882817949314
chr1	87500000	87550000	0.430745492591575
chr1	87550000	87600000	0.855953160998499
chr1	87600000	87650000	0.508105937308448
chr1	87650000	87700000	0.0838705586438672
chr1	87700000	87750000	0.69231257001543
chr1	87750000	87800000	0.217750628817822
chr1	87800000	87850000	0.285176808775972
chr1	87850000	87900000	0.0283232229291285
chr1	87900000	87950000	0.841812686267464
chr1	87950000	88000000	0.181395447147598
chr1	88000000	88050000	0.765318847625288
chr1	88050000	88100000	0.555579040815033
chr1	88100000	88150000	0.722326731626894
chr1	88150000	88200000	0.547251167804528
chr1	88300000	88350000	0.657965378030479
chr1	88350000	88400000	0.240662847963476
chr1	88400000	88450000	0.370378981632179
chr1	88450000	88500000	0.220117942973093
chr1	88500000	88550000	0.637568430174801
chr1	88550000	88600000	0.369322144955719
chr1	88600000	88650000	0.9659064488174
chr1	88650000	88700000	0.364333875842827
chr1	88700000	88750000	0.342922364777747
chr1	88750000	88800000	0.230305848534168
chr1	88800000	88850000	0.0616558517046776
chr1	88850000	88900000	0.31085794001395
chr1	88900000	88950000	0.00135275094586884
chr1	88950000	89000000	0.0412800405825283
chr1	89000000	89050000	0.345289678933018
chr1	89050000	89100000	0.00908879541755614
chr1	89100000	89150000	0.00213481008644922
chr1	89150000	89200000	0.0533491154277018
chr1	89200000	89250000	0.0252583965673945
chr1	89250000	89300000	0.0977996660396102
chr1	89300000	89350000	0.446830546807296
chr1	89350000	89400000	0.559214558982055
chr1	89400000	89450000	0.221132506182495
chr1	89450000	89500000	0.475174906469954
chr1	89500000	89550000	0.189025807951639
chr1	89550000	89600000	0.0149436706051447
chr1	89600000	89650000	0.00101456320940163
chr1	89650000	89700000	0.000317051002937996
chr1	89700000	89750000	0.00033818773646721
chr1	89750000	89800000	0.00574919151994246
chr1	89800000	89850000	0.023419500750354
chr1	89850000	89900000	0.30424214241931
chr1	89900000	89950000	0.236287544122931
chr1	89950000	90000000	0.101540867874279
chr1	90000000	90050000	0.00350869776584728
chr1	90050000	90100000	0.02141151106508
chr1	90100000	90150000	0.0112236055040054
chr1	90150000	90200000	0.323349749529708
chr1	90200000	90250000	0.614423706960326
chr1	90250000	90300000	0.640950307539473
chr1	90300000	90350000	0.36927987148866
chr1	90350000	90400000	0.0502631523324385
chr1	90400000	90450000	0.0429075690642768
chr1	90450000	90500000	0.112785610111813
chr1	90500000	90550000	0.436304453509755
chr1	90550000	90600000	0.220477267443089
chr1	90600000	90650000	0.455433197353681
chr1	90650000	90700000	0.484158018219864
chr1	90700000	90750000	0.170679123248293
chr1	90750000	90800000	0.119105493437044
chr1	90800000	90850000	0.0480015218448141
chr1	90850000	90900000	0.644776056308258
chr1	90900000	90950000	0.101392910739574
chr1	90950000	91000000	0.0331635349073154
chr1	91000000	91050000	0.0162330113504259
chr1	91050000	91100000	0.0288939147344169
chr1	91100000	91150000	0.172581429265921
chr1	91150000	91200000	0.366701189998098
chr1	91200000	91250000	0.792120225740314
chr1	91250000	91300000	0.540931284479297
chr1	91300000	91350000	0.632368793726617
chr1	91350000	91400000	0.609984992919194
chr1	91400000	91450000	0.634228826277187
chr1	91450000	91500000	0.842742702542749
chr1	91500000	91550000	0.748832195472512
chr1	91550000	91600000	0.848555304263279
chr1	91600000	91650000	0.550928959438608
chr1	91650000	91700000	0.637610703641859
chr1	91700000	91750000	0.767601614846442
chr1	91750000	91800000	0.847075732916235
chr1	91800000	91850000	0.948109319185813
chr1	91850000	91900000	0.796812580583797
chr1	91900000	91950000	0.621610196360254
chr1	91950000	92000000	0.445372112193782
chr1	92000000	92050000	0.710236520048192
chr1	92050000	92100000	0.176681955570586
chr1	92100000	92150000	0.633045169199552
chr1	92150000	92200000	0.014246158398681
chr1	92200000	92250000	0.0493331360571537
chr1	92250000	92300000	0.021622878400372
chr1	92300000	92350000	0.280928325336603
chr1	92350000	92400000	0.806852529010167
chr1	92400000	92450000	0.532074993130562
chr1	92450000	92500000	0.703219124516497
chr1	92500000	92550000	0.38699245418613
chr1	92550000	92600000	0.74439348143138
chr1	92600000	92650000	0.123840121747585
chr1	92650000	92700000	0.495360486990341
chr1	92700000	92750000	0.641647819745937
chr1	92750000	92800000	0.597598867071083
chr1	92800000	92850000	0.355202806958213
chr1	92850000	92900000	0.278497600980744
chr1	92900000	92950000	0.0179662234998204
chr1	92950000	93000000	0.218448141024286
chr1	93000000	93050000	0.237492337934096
chr1	93050000	93100000	0.519371816279512
chr1	93100000	93150000	0.384773097165564
chr1	93150000	93200000	0.479021791972269
chr1	93200000	93250000	0.451121303713724
chr1	93250000	93300000	0.488258544524529
chr1	93300000	93350000	0.633129716133669
chr1	93350000	93400000	0.06212085984232
chr1	93400000	93450000	0.101350637272516
chr1	93450000	93500000	0.330071230791993
chr1	93500000	93550000	0.585973663630023
chr1	93550000	93600000	0.711124262856418
chr1	93600000	93650000	0.83927627824396
chr1	93650000	93700000	0.0266322842467925
chr1	93700000	93750000	0.537612817315212
chr1	93750000	93800000	0.328972120648475
chr1	93800000	93850000	0.0553359683794467
chr1	93900000	93950000	0.00583373845405932
chr1	93950000	94000000	0.474329437128786
chr1	94000000	94050000	0.152924267083765
chr1	94050000	94100000	0.145188222612078
chr1	94100000	94150000	0.819640252795333
chr1	94150000	94200000	0.822514848555304
chr1	94200000	94250000	0.314408911246856
chr1	94250000	94300000	0.799327851873771
chr1	94300000	94350000	0.935469552535351
chr1	94350000	94400000	0.514256726765446
chr1	94400000	94450000	0.180761345141722
chr1	94450000	94500000	0.534061846082306
chr1	94500000	94550000	0.0313246390902749
chr1	94550000	94600000	0.862780325928431
chr1	94600000	94650000	0.264505083384414
chr1	94650000	94700000	0.611274333664475
chr1	94700000	94750000	0.509014816850204
chr1	94750000	94800000	0.127539050115195
chr1	94800000	94850000	0.0127243135845786
chr1	94850000	94900000	0.111432859165944
chr1	94900000	94950000	0.205681553972649
chr1	94950000	95000000	0.376994779226818
chr1	95000000	95050000	0.245989304812834
chr1	95050000	95100000	0.810699414512481
chr1	95100000	95150000	0.368878273551605
chr1	95150000	95200000	0.280864915136015
chr1	95200000	95250000	0.677897317748515
chr1	95250000	95300000	0.0162964215510135
chr1	95300000	95350000	0.425397899008687
chr1	95350000	95400000	0.818837056921223
chr1	95400000	95450000	0.486483058908076
chr1	95450000	95500000	0.00391029570290202
chr1	95500000	95550000	0.746380334383124
chr1	95550000	95600000	0.682737629726702
chr1	95600000	95650000	0.874109615100082
chr1	95650000	95700000	0.375874532349771
chr1	95700000	95750000	0.0375599754813891
chr1	95750000	95800000	0.0727103633404493
chr1	95800000	95850000	0.524064171122995
chr1	95850000	95900000	0.425376762275158
chr1	95900000	95950000	0.714358183086386
chr1	95950000	96000000	0.370357844898649
chr1	96000000	96050000	0.0452960199530764
chr1	96050000	96100000	0.723214474435121
chr1	96100000	96150000	0.595062459047579
chr1	96150000	96200000	0.884297520661157
chr1	96200000	96250000	0.839656739447486
chr1	96250000	96300000	0.915516476083786
chr1	96300000	96350000	0.994356492147703
chr1	96350000	96400000	0.21967407156898
chr1	96400000	96450000	0.925366193908393
chr1	96450000	96500000	0.840776986324533
chr1	96500000	96550000	0.622075204497897
chr1	96550000	96600000	0.183487983766989
chr1	96600000	96650000	0.177041280040583
chr1	96650000	96700000	0.227346705840079
chr1	96700000	96750000	0.718839170594576
chr1	96750000	96800000	0.776796093931644
chr1	96800000	96850000	0.985944072203082
chr1	96850000	96900000	0.782629832385703
chr1	96900000	96950000	0.389148401006108
chr1	96950000	97000000	0.711103126122889
chr1	97000000	97050000	0.0616558517046776
chr1	97050000	97100000	0.807063896345459
chr1	97100000	97150000	0.8747014436389
chr1	97300000	97350000	0.120986662721143
chr1	97350000	97400000	0.0831307729703452
chr1	97400000	97450000	0.66904102639978
chr1	97450000	97500000	0.0171418908921815
chr1	97500000	97550000	0.270592462640823
chr1	97550000	97600000	0.175688529094714
chr1	97600000	97650000	0.221238189850141
chr1	97650000	97700000	0.561116864999683
chr1	97700000	97750000	0.0160427807486631
chr1	97750000	97800000	0.0112236055040054
chr1	97800000	97850000	0.065080002536408
chr1	97850000	97900000	0.0400541100378348
chr1	97900000	97950000	0.0734712857475006
chr1	97950000	98000000	0.150430132527319
chr1	98000000	98050000	0.0482128891801061
chr1	98050000	98100000	0.0835323709074
chr1	98100000	98150000	0.285789774048319
chr1	98150000	98200000	0.404493669548308
chr1	98200000	98250000	0.214093973917271
chr1	98250000	98300000	0.842531335207457
chr1	98300000	98350000	0.953266682166938
chr1	98350000	98400000	0.895436579231046
chr1	98450000	98500000	0.720170784806916
chr1	98500000	98550000	0.937456405487096
chr1	98550000	98600000	0.749825621948384
chr1	98600000	98650000	0.31191477669041
chr1	98650000	98700000	0.886622561349369
chr1	98700000	98750000	0.0657986514764008
chr1	98750000	98800000	0.13850901481685
chr1	98800000	98850000	0.575426433598952
chr1	98850000	98900000	0.655450106740504
chr1	98900000	98950000	0.372915389655683
chr1	98950000	99000000	0.6682589672592
chr1	99000000	99050000	0.225592356957156
chr1	99050000	99100000	0.0388704529601995
chr1	99100000	99150000	0.860624379108453
chr1	99150000	99200000	0.182071822620532
chr1	99200000	99250000	0.0131470482551627
chr1	99250000	99300000	0.0499883747965589
chr1	99300000	99350000	0.705988036608822
chr1	99350000	99400000	0.187208048868128
chr1	99400000	99450000	0.639893470863013
chr1	99450000	99500000	0.836845553888102
chr1	99500000	99550000	0.375747711948595
chr1	99550000	99600000	0.493077719769187
chr1	99600000	99650000	0.665025047029232
chr1	99650000	99700000	0.0112236055040054
chr1	99700000	99750000	0.40392297774302
chr1	99750000	99800000	0.118196613895289
chr1	99800000	99850000	0.494599564583289
chr1	99850000	99900000	0.475470820739363
chr1	99900000	99950000	0.0782904609921583
chr1	99950000	100000000	0.201538754200926
chr1	100000000	100050000	0.287227071928304
chr1	100050000	100100000	0.0112236055040054
chr1	100100000	100150000	0.0293377861385301
chr1	100150000	100200000	0.0149436706051447
chr1	100200000	100250000	0.167212698949504
chr1	100250000	100300000	0.0377079326160935
chr1	100300000	100350000	0.231066770941219
chr1	100350000	100400000	0.703176851049439
chr1	100400000	100450000	0.0906765868402697
chr1	100450000	100500000	0.470884149563526
chr1	100500000	100550000	0.851662404092072
chr1	100550000	100600000	0.853776077444992
chr1	100600000	100650000	0.0139713808628015
chr1	100650000	100700000	0.00877174441461814
chr1	100700000	100750000	0.927437593794255
chr1	100750000	100800000	0.508782312781383
chr1	100800000	100850000	0.6946798841707
chr1	100850000	100900000	0.218321320623111
chr1	100900000	100950000	0.0311978186890998
chr1	100950000	101000000	0.555050622476802
chr1	101000000	101050000	0.0311344084885122
chr1	101050000	101100000	0.0153241318086703
chr1	101100000	101150000	0.302191879266978
chr1	101150000	101200000	0.463761070364186
chr1	101200000	101250000	0.66904102639978
chr1	101250000	101300000	0.916171714823191
chr1	101300000	101350000	0.201898078670922
chr1	101350000	101400000	0.751241783094841
chr1	101400000	101450000	0.0154720889433747
chr1	101450000	101500000	0.199657584916827
chr1	101500000	101550000	0.000443871404113172
chr1	101550000	101600000	0.758872143898882
chr1	101600000	101650000	0.645114244044725
chr1	101650000	101700000	0.479529073576969
chr1	101700000	101750000	0.437551520787977
chr1	101750000	101800000	0.237957346071738
chr1	101800000	101850000	0.707615565090571
chr1	101850000	101900000	0.603369195324555
chr1	101900000	101950000	0.704867789731775
chr1	101950000	102000000	0.173088710870622
chr1	102000000	102050000	0.0187060091733423
chr1	102050000	102100000	0.644332184904145
chr1	102100000	102150000	0.00112024687704759
chr1	102150000	102200000	0.00864492401344297
chr1	102200000	102250000	0.392720508972543
chr1	102250000	102300000	0.489780389338632
chr1	102300000	102350000	0.528777662700006
chr1	102350000	102400000	0.925810065312507
chr1	102400000	102450000	0.875652596647714
chr1	102450000	102500000	0.479846124579907
chr1	102500000	102550000	0.176703092304115
chr1	102550000	102600000	0.0158102766798419
chr1	102600000	102650000	0.000951153008813987
chr1	102650000	102700000	0.0436262180042696
chr1	102700000	102750000	0.525797383272389
chr1	102750000	102800000	0.237280970598804
chr1	102800000	102850000	0.293103083849422
chr1	102850000	102900000	0.791232482932088
chr1	102900000	102950000	0.23683709919469
chr1	102950000	103000000	0.120859842319968
chr1	103000000	103050000	0.634757244615417
chr1	103050000	103100000	0.263448246707954
chr1	103100000	103150000	0.65054638456173
chr1	103150000	103200000	0.975988670710828
chr1	103200000	103250000	0.402295449261271
chr1	103250000	103300000	0.817019297837712
chr1	103300000	103350000	0.69759675339773
chr1	103350000	103400000	0.0938048234025913
chr1	103400000	103450000	0.389761366278455
chr1	103450000	103500000	0.293779459322356
chr1	103500000	103550000	0.813806514341274
chr1	103550000	103600000	0.410179450867663
chr1	103600000	103650000	0.115681342605314
chr1	103650000	103700000	0.27042336877259
chr1	103700000	103750000	0.139375620891547
chr1	103750000	103800000	0.519752277483038
chr1	103800000	103850000	0.0988142292490118
chr1	103850000	103900000	0.926190526516032
chr1	103900000	103950000	0.150430132527319
chr1	103950000	104000000	0.29792225909408
chr1	104000000	104050000	0.253577392149817
chr1	104050000	104100000	0.00659466086111049
chr1	104100000	104150000	0.161421233962503
chr1	104150000	104200000	0.075732916235125
chr1	104200000	104250000	0.553021496057999
chr1	104250000	104300000	0.448542622223162
chr1	104300000	104350000	0.49563526452622
chr1	104350000	104400000	0.316120986662721
chr1	104400000	104450000	0.446365538669654
chr1	104450000	104500000	0.226416689564795
chr1	104500000	104550000	0.81627951216419
chr1	104550000	104600000	0.241423770370527
chr1	104600000	104650000	0.631438777451333
chr1	104650000	104700000	0.00824332607638811
chr1	104700000	104750000	0.46604383758534
chr1	104750000	104800000	0.211916890363763
chr1	104800000	104850000	0.124875821690516
chr1	104850000	104900000	0.0988565027160703
chr1	104900000	104950000	0.262412546765023
chr1	104950000	105000000	0.0267591046479677
chr1	105000000	105050000	0.01982625605039
chr1	105050000	105100000	0.0943332417408214
chr1	105100000	105150000	0.0559912071188519
chr1	105150000	105200000	0.64050643613536
chr1	105200000	105250000	0.766882965906449
chr1	105250000	105300000	0.261736171292088
chr1	105300000	105350000	0.213290778043161
chr1	105350000	105400000	0.777176555135169
chr1	105400000	105450000	0.947538627380525
chr1	105450000	105500000	0.882500898311175
chr1	105500000	105550000	0.680201221703198
chr1	105550000	105600000	0.487096024180423
chr1	105600000	105650000	0.351186827587665
chr1	105650000	105700000	0.825621948384097
chr1	105700000	105750000	0.670266956944474
chr1	105750000	105800000	0.561264822134387
chr1	105800000	105850000	0.768658451522902
chr1	105850000	105900000	0.860476421973748
chr1	105900000	105950000	0.610407727589778
chr1	105950000	106000000	0.286466149521253
chr1	106000000	106050000	0.479169749106973
chr1	106050000	106100000	0.100547441398406
chr1	106100000	106150000	0.0483185728477521
chr1	106150000	106200000	0.0341358246496587
chr1	106200000	106250000	0.684724482678447
chr1	106250000	106300000	0.148083955105578
chr1	106300000	106350000	0.19323201792395
chr1	106350000	106400000	0.244530870199319
chr1	106400000	106450000	0.705459618270592
chr1	106450000	106500000	0.202236266407389
chr1	106500000	106550000	0.532624548202321
chr1	106550000	106600000	0.0834478239732832
chr1	106600000	106650000	0.0380461203525607
chr1	106650000	106700000	0.794149352159117
chr1	106700000	106750000	0.130181141806345
chr1	106750000	106800000	0.128088605186954
chr1	106800000	106850000	0.145463000147957
chr1	106850000	106900000	0.953139861765763
chr1	106900000	106950000	0.940817146118239
chr1	106950000	107000000	0.93787914015768
chr1	107000000	107050000	0.608695652173913
chr1	107050000	107100000	0.169749106973008
chr1	107100000	107150000	0.923442751157236
chr1	107150000	107200000	0.169749106973008
chr1	107200000	107250000	0.879964490287671
chr1	107250000	107300000	0.462683096954197
chr1	107300000	107350000	0.926317346917207
chr1	107350000	107400000	0.000739785673522064
chr1	107400000	107450000	0.0303312126144025
chr1	107450000	107500000	0.115279744668259
chr1	107500000	107550000	0.0877597176132401
chr1	107550000	107600000	0.000422734670583957
chr1	107600000	107650000	0.995011730887109
chr1	107650000	107700000	0.075732916235125
chr1	107700000	107750000	0.392995286508423
chr1	107750000	107800000	0.465177231510642
chr1	107800000	107850000	0.662742279808078
chr1	107850000	107900000	0.442011371562639
chr1	107900000	107950000	0.823719642366469
chr1	107950000	108000000	0.21069095981907
chr1	108000000	108050000	0.806366384138995
chr1	108050000	108100000	0.89611295470398
chr1	108100000	108150000	0.24926549850986
chr1	108150000	108200000	0.812031028724821
chr1	108200000	108250000	0.236372091057048
chr1	108250000	108300000	0.299380693707594
chr1	108300000	108350000	0.778529306081038
chr1	108350000	108400000	0.00577032825347168
chr1	108400000	108450000	0.0963835048931538
chr1	108450000	108500000	0.044302593477204
chr1	108500000	108550000	0.0153664052757286
chr1	108550000	108600000	0.00896197501638096
chr1	108600000	108650000	0.549280294223331
chr1	108650000	108700000	0.427490435628078
chr1	108700000	108750000	0.189955824226924
chr1	108750000	108800000	0.574580964257784
chr1	108800000	108850000	0.681490562448479
chr1	108850000	108900000	0.356407600769377
chr1	108900000	108950000	0.580055378241846
chr1	108950000	109000000	0.440595210416182
chr1	109000000	109050000	0.872968231489506
chr1	109050000	109100000	0.568916319671958
[truncated: 45,311 more rows]
