# Supplementary material for: Transcription elongation can be sufficient, but is not necessary, to advance replication timing
Source: EMBO Rep. 2026 Mar 24;27(8):1964–99. doi: 10.1038/s44319-026-00735-2 (PMC13121604; doi:10.1038/s44319-026-00735-2)
Supplement: Supplementary file 5 — Source data Fig. 4 [file 44319_2026_735_MOESM5_ESM.zip › Fig4/4A/TRE_Ptn_D1600_cas_pvalues.bg]

chr1	3000000	3050000	0.395877156079091
chr1	3050000	3100000	0.0594446781657552
chr1	3100000	3150000	0.0207824989482541
chr1	3150000	3200000	0.000231384097602039
chr1	3200000	3250000	0.0295961295750946
chr1	3250000	3300000	0.0387463188893563
chr1	3300000	3350000	0.0101388304585612
chr1	3350000	3400000	4.20698359276939e-05
chr1	3400000	3450000	0.0364745477492637
chr1	3450000	3500000	0.0571729070256626
chr1	3500000	3550000	0.103723180479596
chr1	3550000	3600000	0.781068573832562
chr1	3600000	3650000	0.0288809423643248
chr1	3650000	3700000	0.286264198569626
chr1	3700000	3750000	0.047076146403029
chr1	3750000	3800000	0.388830458561212
chr1	3800000	3850000	0.032015145140934
chr1	3850000	3900000	0.659991586032814
chr1	3900000	3950000	0.178102650399663
chr1	3950000	4000000	0.00885570046276818
chr1	4000000	4050000	0.347265460664703
chr1	4050000	4100000	0.900736222128734
chr1	4100000	4150000	0.00969709718132095
chr1	4150000	4200000	0.0571518721076988
chr1	4200000	4250000	0.00862431636516614
chr1	4250000	4300000	0.000105174589819068
chr1	4300000	4350000	0.00323937736642832
chr1	4350000	4400000	0.000546907867059354
chr1	4400000	4450000	0.0431846865797223
chr1	4450000	4500000	6.31047538914853e-05
chr1	4500000	4550000	0
chr1	4550000	4600000	0.724968447623054
chr1	4600000	4650000	0.012031973075305
chr1	4650000	4700000	0.00488010096760627
chr1	4700000	4750000	0.0185527976440892
chr1	4750000	4800000	0.317059318468658
chr1	4800000	4850000	0.00117795540597387
chr1	4850000	4900000	0.00542700883466551
chr1	4900000	4950000	0.0794909549852756
chr1	4950000	5000000	0.0591501893142616
chr1	5000000	5050000	0.0255574253260412
chr1	5050000	5100000	0.544173327724022
chr1	5100000	5150000	0.613125788809424
chr1	5150000	5200000	0.0802271771140093
chr1	5200000	5250000	0.862410601598654
chr1	5250000	5300000	0.00277660917122424
chr1	5300000	5350000	0.662200252419016
chr1	5350000	5400000	0.536769036600757
chr1	5450000	5500000	0.246907867059318
chr1	5500000	5550000	0.0110433319310055
chr1	5600000	5650000	0.900736222128734
chr1	5650000	5700000	0.230942364324779
chr1	5700000	5750000	0.626293647454775
chr1	5750000	5800000	0.0875262936474548
chr1	5800000	5850000	0.678880942364325
chr1	5850000	5900000	0.487484223811527
chr1	5900000	5950000	0.0640723601177955
chr1	5950000	6000000	0.482856541859487
chr1	6000000	6050000	0.731320992848128
chr1	6050000	6100000	0.258350862431637
chr1	6100000	6150000	0.70908708456037
chr1	6150000	6200000	0.540429112326462
chr1	6200000	6250000	0.298822044594026
chr1	6250000	6300000	0.119183845183004
chr1	6300000	6350000	0.719667648296172
chr1	6350000	6400000	0.664345814051325
chr1	6400000	6450000	0.620361800588978
chr1	6450000	6500000	0.685822465292385
chr1	6500000	6550000	0.318552797644089
chr1	6550000	6600000	0.522002524190156
chr1	6600000	6650000	0.0774716028607488
chr1	6650000	6700000	0.480248212031973
chr1	6700000	6750000	0.0716238956668069
chr1	6750000	6800000	0.313756836348338
chr1	6800000	6850000	0.0101388304585612
chr1	6850000	6900000	2.10349179637914e-05
chr1	6900000	6950000	0.00454354228018505
chr1	6950000	7000000	2.10349179637914e-05
chr1	7000000	7050000	2.10349179637914e-05
chr1	7050000	7100000	0.000231384097602039
chr1	7100000	7150000	4.20698359276939e-05
chr1	7150000	7200000	0
chr1	7200000	7250000	2.10349179637914e-05
chr1	7250000	7300000	0.0169541438788389
chr1	7300000	7350000	0.0418384518300379
chr1	7350000	7400000	0.367311737484224
chr1	7400000	7450000	0.700147244425747
chr1	7450000	7500000	0.858245687841817
chr1	7500000	7550000	0.367753470761464
chr1	7550000	7600000	0.721224232225494
chr1	7600000	7650000	0.106226335717291
chr1	7650000	7700000	0.446381994110223
chr1	7700000	7750000	0.0118636937315945
chr1	7750000	7800000	0.43859907446361
chr1	7800000	7850000	0.671076987799748
chr1	7850000	7900000	0.266806899453092
chr1	7900000	7950000	0.421581825830879
chr1	7950000	8000000	0.425978123685318
chr1	8000000	8050000	0.0818258308792595
chr1	8050000	8100000	0.00168279343710565
chr1	8100000	8150000	0.0275347076146403
chr1	8150000	8200000	0.000105174589819068
chr1	8200000	8250000	0.00767774505679431
chr1	8250000	8300000	0.0110433319310055
chr1	8300000	8350000	0.882877576777451
chr1	8350000	8400000	0.121539755994952
chr1	8400000	8450000	0.00799326882625162
chr1	8450000	8500000	8.41396718552767e-05
chr1	8500000	8550000	4.20698359276939e-05
chr1	8550000	8600000	2.10349179637914e-05
chr1	8600000	8650000	0
chr1	8650000	8700000	0.0145771981489272
chr1	8700000	8750000	0.00750946571308375
chr1	8750000	8800000	0.0479806478754733
chr1	8800000	8850000	0.106562894404712
chr1	8850000	8900000	0.00368111064366849
chr1	8900000	8950000	8.41396718552767e-05
chr1	8950000	9000000	0.000231384097602039
chr1	9000000	9050000	0.0173538073201515
chr1	9050000	9100000	0.111127471602861
chr1	9100000	9150000	0.0585822465292385
chr1	9150000	9200000	0.480437526293647
chr1	9200000	9250000	0.469183845183004
chr1	9250000	9300000	0.647475809844342
chr1	9300000	9350000	0.23369793857804
chr1	9350000	9400000	0.825262936474548
chr1	9400000	9450000	0.0539966344131257
chr1	9450000	9500000	0.0158182583087926
chr1	9500000	9550000	0.0402187631468237
chr1	9550000	9600000	0.0144930584770719
chr1	9600000	9650000	0.149137568363483
chr1	9650000	9700000	0.0540176693310896
chr1	9700000	9750000	0.0189524610854017
chr1	9750000	9800000	0.280437526293647
chr1	9800000	9850000	0.269225915018931
chr1	9850000	9900000	0.66051745898191
chr1	9900000	9950000	0.0781657551535549
chr1	9950000	10000000	0.00536390408077414
chr1	10000000	10050000	0.0014303744215397
chr1	10050000	10100000	0.240976020193521
chr1	10100000	10150000	0.863315103071098
chr1	10150000	10200000	0.643563315103071
chr1	10200000	10250000	0.458897770298696
chr1	10250000	10300000	0.0211190576356752
chr1	10300000	10350000	0.523096339924274
chr1	10350000	10400000	0.943984013462348
chr1	10400000	10450000	0.863462347496845
chr1	10450000	10500000	0.0112747160286075
chr1	10500000	10550000	0.585002103491796
chr1	10550000	10600000	0.459570887673538
chr1	10600000	10650000	0.474442574673959
chr1	10650000	10700000	0.103071098022718
chr1	10700000	10750000	0.244762305427009
chr1	10750000	10800000	0.0284181741691207
chr1	10800000	10850000	2.10349179637914e-05
chr1	10850000	10900000	2.10349179637914e-05
chr1	10900000	10950000	4.20698359276939e-05
chr1	10950000	11000000	2.10349179637914e-05
chr1	11000000	11050000	0.00086243163651667
chr1	11050000	11100000	0.16167437946992
chr1	11100000	11150000	0.0065839293226756
chr1	11150000	11200000	0.00193521245267148
chr1	11200000	11250000	0.000525872949095452
chr1	11250000	11300000	4.20698359276939e-05
chr1	11300000	11350000	2.10349179637914e-05
chr1	11350000	11400000	2.10349179637914e-05
chr1	11400000	11450000	2.10349179637914e-05
chr1	11450000	11500000	6.31047538914853e-05
chr1	11500000	11550000	0.000652082456878422
chr1	11550000	11600000	0.00698359276398819
chr1	11600000	11650000	0.0111274716028608
chr1	11650000	11700000	0.0412705090450147
chr1	11700000	11750000	0.0726966764829617
chr1	11750000	11800000	0.168026924694994
chr1	11800000	11850000	0.791522928060581
chr1	11850000	11900000	0.846360959192259
chr1	11900000	11950000	0.450525872949096
chr1	11950000	12000000	0.968216238956668
chr1	12000000	12050000	0.883803113167859
chr1	12050000	12100000	0.671876314682373
chr1	12100000	12150000	0.0841817416912074
chr1	12150000	12200000	0.280900294488851
chr1	12200000	12250000	0.869246949936895
chr1	12250000	12300000	0.00862431636516614
chr1	12300000	12350000	0.00368111064366849
chr1	12350000	12400000	0.016596550273454
chr1	12400000	12450000	0.0301220025241902
chr1	12450000	12500000	0.0981699621371477
chr1	12500000	12550000	0.350336558687421
chr1	12550000	12600000	0.539524610854018
chr1	12600000	12650000	0.0750946571308372
chr1	12650000	12700000	0.826104333193101
chr1	12700000	12750000	0.538641144299537
chr1	12750000	12800000	0.176104333193101
chr1	12800000	12850000	0.117122423222549
chr1	12850000	12900000	0.447812368531763
chr1	12900000	12950000	0.00570046276819525
chr1	12950000	13000000	0.455405973916702
chr1	13000000	13050000	0.000715187210769908
chr1	13050000	13100000	2.10349179637914e-05
chr1	13100000	13150000	0.00593184686579717
chr1	13150000	13200000	0.15115692048801
chr1	13200000	13250000	0.693773664282709
chr1	13250000	13300000	0.906100126209508
chr1	13300000	13350000	0.00530079932688265
chr1	13350000	13400000	0.0200042069835927
chr1	13400000	13450000	0.47130837189735
chr1	13450000	13500000	0.221245267143458
chr1	13500000	13550000	0.106079091291544
chr1	13550000	13600000	0.751241060159865
chr1	13600000	13650000	0.480227177114009
chr1	13650000	13700000	0.00698359276398819
chr1	13700000	13750000	0.0133571729070256
chr1	13750000	13800000	0.00269246949936897
chr1	13800000	13850000	0.671055952881784
chr1	13850000	13900000	0.397896508203618
chr1	13900000	13950000	0.0655027345393353
chr1	13950000	14000000	0.0620530079932688
chr1	14000000	14050000	0.345708876735381
chr1	14050000	14100000	0.302440050483803
chr1	14100000	14150000	0.0912284392090871
chr1	14150000	14200000	0.000105174589819068
chr1	14200000	14250000	0.0018510727808162
chr1	14250000	14300000	0.00313420277660914
chr1	14300000	14350000	0.0752629364745477
chr1	14350000	14400000	0.0356752208666387
chr1	14400000	14450000	0.21266302061422
chr1	14450000	14500000	0.168216238956668
chr1	14500000	14550000	0.012726125368111
chr1	14550000	14600000	0.262158182583088
chr1	14600000	14650000	0.000105174589819068
chr1	14650000	14700000	0.00086243163651667
chr1	14700000	14750000	0.000105174589819068
chr1	14750000	14800000	0.0426798485485906
chr1	14800000	14850000	0.0902187631468238
chr1	14850000	14900000	0.57031973075305
chr1	14900000	14950000	0.84047118216239
chr1	14950000	15000000	0.633887252839714
chr1	15000000	15050000	0.0432898611695415
chr1	15050000	15100000	0.561611274716029
chr1	15100000	15150000	0.754270088346655
chr1	15150000	15200000	0.389251156920488
chr1	15200000	15250000	0.362620950778292
chr1	15250000	15300000	0.500820361800589
chr1	15300000	15350000	0.190681531342028
chr1	15350000	15400000	4.20698359276939e-05
chr1	15400000	15450000	0.000694152292806005
chr1	15450000	15500000	0.141417753470761
chr1	15500000	15550000	0.615061001262095
chr1	15550000	15600000	0.265523769457299
chr1	15600000	15650000	0.00965502734539336
chr1	15650000	15700000	0.0128944047118216
chr1	15700000	15750000	0.00593184686579717
chr1	15750000	15800000	6.31047538914853e-05
chr1	15800000	15850000	0.000105174589819068
chr1	15850000	15900000	0.000105174589819068
chr1	15900000	15950000	6.31047538914853e-05
chr1	15950000	16000000	0.0083929322675641
chr1	16000000	16050000	0.493079511989903
chr1	16050000	16100000	0.0364955826672276
chr1	16100000	16150000	0.00854017669331086
chr1	16150000	16200000	0.0343079511989903
chr1	16200000	16250000	0.746150610012621
chr1	16250000	16300000	0.847349600336559
chr1	16300000	16350000	0.842890197728229
chr1	16350000	16400000	0.24669751787968
chr1	16400000	16450000	0.246087505258729
chr1	16450000	16500000	0.0101388304585612
chr1	16500000	16550000	0.401346234749684
chr1	16550000	16600000	0.160875052587295
chr1	16600000	16650000	0.000610012620950728
chr1	16650000	16700000	0.000105174589819068
chr1	16700000	16750000	0.403491796381994
chr1	16750000	16800000	0.0291333613798906
chr1	16800000	16850000	0.115313420277661
chr1	16850000	16900000	0.000105174589819068
chr1	16900000	16950000	0.283193100546908
chr1	16950000	17000000	0.281405132519983
chr1	17000000	17050000	0.623748422381153
chr1	17050000	17100000	0.782772402187631
chr1	17100000	17150000	0.156731173748422
chr1	17150000	17200000	0.00397559949516202
chr1	17200000	17250000	0.000694152292806005
chr1	17250000	17300000	0.000294488851493524
chr1	17300000	17350000	0.0857803954564578
chr1	17350000	17400000	0.751198990323938
chr1	17400000	17450000	0.974673958771561
chr1	17450000	17500000	0.222170803533866
chr1	17500000	17550000	0.874968447623054
chr1	17550000	17600000	0.767038283550694
chr1	17600000	17650000	0.557067732435844
chr1	17650000	17700000	0.6541859486748
chr1	17700000	17750000	0.0285443836769037
chr1	17750000	17800000	0.573601177955406
chr1	17800000	17850000	0.273369793857804
chr1	17850000	17900000	0.430479596129575
chr1	17900000	17950000	0.377892301220025
chr1	17950000	18000000	0.263336137989062
chr1	18000000	18050000	0.67433740008414
chr1	18050000	18100000	0.439398401346235
chr1	18100000	18150000	0.794972654606647
chr1	18150000	18200000	0.108350862431636
chr1	18200000	18250000	0.785654185948675
chr1	18250000	18300000	0.0133361379890619
chr1	18300000	18350000	0.196381994110223
chr1	18350000	18400000	0.815649978965082
chr1	18400000	18450000	0.0526293647454775
chr1	18450000	18500000	0.226398822044594
chr1	18500000	18550000	0.406226335717291
chr1	18550000	18600000	0.723159444678166
chr1	18600000	18650000	0.770635254522507
chr1	18650000	18700000	0.681867900715187
chr1	18700000	18750000	0.0781867900715187
chr1	18750000	18800000	0.654438367690366
chr1	18800000	18850000	0.260201935212453
chr1	18850000	18900000	0.687063525452251
chr1	18900000	18950000	0.377892301220025
chr1	18950000	19000000	0.241922591501893
chr1	19000000	19050000	0.914219604543542
chr1	19050000	19100000	0.115292385359697
chr1	19100000	19150000	0.0186369373159445
chr1	19150000	19200000	0.0401556583929322
chr1	19200000	19250000	0.685780395456458
chr1	19250000	19300000	0.422654606647034
chr1	19300000	19350000	0.0284181741691207
chr1	19350000	19400000	0.385717290702566
chr1	19400000	19450000	0.467585191417753
chr1	19450000	19500000	0.826167437946992
chr1	19500000	19550000	0.859676062263357
chr1	19550000	19600000	0.103849389987379
chr1	19600000	19650000	0.0816785864535128
chr1	19650000	19700000	0.191943626419857
chr1	19700000	19750000	0.201661758519142
chr1	19750000	19800000	0.293016407236012
chr1	19800000	19850000	0.0473496003365587
chr1	19850000	19900000	0.932835506941523
chr1	19900000	19950000	0.331299957930164
chr1	19950000	20000000	8.41396718552767e-05
chr1	20000000	20050000	0.417942785023138
chr1	20050000	20100000	0.0348548590660497
chr1	20100000	20150000	0.185359697097181
chr1	20150000	20200000	0.599263777871266
chr1	20200000	20250000	0.00393352965923432
chr1	20250000	20300000	0.629322675641565
chr1	20300000	20350000	0.134097602019352
chr1	20350000	20400000	0.696339924274295
chr1	20400000	20450000	0.660117795540597
chr1	20450000	20500000	0.27147665124106
chr1	20500000	20550000	0.000105174589819068
chr1	20550000	20600000	4.20698359276939e-05
chr1	20600000	20650000	0.010054690786706
chr1	20650000	20700000	0.000168279343710553
chr1	20700000	20750000	4.20698359276939e-05
chr1	20750000	20800000	0
chr1	20800000	20850000	0
chr1	20850000	20900000	4.20698359276939e-05
chr1	20900000	20950000	4.20698359276939e-05
chr1	20950000	21000000	6.31047538914853e-05
chr1	21000000	21050000	0.00168279343710565
chr1	21050000	21100000	0.000294488851493524
chr1	21100000	21150000	8.41396718552767e-05
chr1	21150000	21200000	0.000231384097602039
chr1	21200000	21250000	2.10349179637914e-05
chr1	21250000	21300000	2.10349179637914e-05
chr1	21300000	21350000	0.000105174589819068
chr1	21350000	21400000	0.0210769877997475
chr1	21400000	21450000	0.627892301220025
chr1	21450000	21500000	0.306100126209508
chr1	21500000	21550000	0.225410180900295
chr1	21550000	21600000	0.29795961295751
chr1	21600000	21650000	0.435233487589398
chr1	21650000	21700000	0.00250315523769462
chr1	21700000	21750000	0.279533024821203
chr1	21750000	21800000	0.627871266302061
chr1	21800000	21850000	0.100042069835928
chr1	21850000	21900000	0.417185527976441
chr1	21900000	21950000	0.285065208245688
chr1	21950000	22000000	0.439356331510307
chr1	22000000	22050000	0.298485485906605
chr1	22050000	22100000	0.460832982751367
chr1	22100000	22150000	0.876735380732015
chr1	22150000	22200000	0.647917543121582
chr1	22200000	22250000	0.337084560370215
chr1	22250000	22300000	0.133087925957089
chr1	22300000	22350000	0.0101388304585612
chr1	22350000	22400000	8.41396718552767e-05
chr1	22400000	22450000	0.47263357172907
chr1	22450000	22500000	0.364871687000421
chr1	22500000	22550000	0.221855279764409
chr1	22550000	22600000	0.690933950357594
chr1	22600000	22650000	0.0451619688683215
chr1	22650000	22700000	0.110475389145982
chr1	22700000	22750000	0.333319310054691
chr1	22750000	22800000	0.816512410601599
chr1	22800000	22850000	0.604438367690366
chr1	22850000	22900000	0.175978123685318
chr1	22900000	22950000	0.527198148927219
chr1	22950000	23000000	0.005490113588557
chr1	23000000	23050000	0.841985696255785
chr1	23050000	23100000	4.20698359276939e-05
chr1	23100000	23150000	0.309655027345393
chr1	23150000	23200000	0.159760201935212
chr1	23200000	23250000	0.16541859486748
chr1	23250000	23300000	0.239819099705511
chr1	23300000	23350000	0.30159865376525
chr1	23350000	23400000	0.0692048801009676
chr1	23400000	23450000	0.0975389145982331
chr1	23450000	23500000	0.0871055952881784
chr1	23500000	23550000	0.605511148506521
chr1	23550000	23600000	0.0376525031552377
chr1	23600000	23650000	0.929974758098443
chr1	23650000	23700000	0.723264619267985
chr1	23700000	23750000	0.773832562053008
chr1	23750000	23800000	0.123937736642827
chr1	23800000	23850000	0.032120319730753
chr1	23850000	23900000	0.000168279343710553
chr1	23900000	23950000	0.000883466554480461
chr1	23950000	24000000	4.20698359276939e-05
chr1	24000000	24050000	0.0281026503996634
chr1	24050000	24100000	0
chr1	24100000	24150000	0.00685738325620533
chr1	24150000	24200000	0.120151451409339
chr1	24200000	24250000	0.0278712663020614
chr1	24250000	24300000	0.0376735380732015
chr1	24300000	24350000	0.024758098443416
chr1	24350000	24400000	0.0431426167437947
chr1	24400000	24450000	0.297602019352124
chr1	24450000	24500000	0.0542700883466555
chr1	24500000	24550000	0.012031973075305
chr1	24550000	24600000	0.0538704249053429
chr1	24600000	24650000	0.417374842238115
chr1	24650000	24700000	0.170530079932688
chr1	24700000	24750000	0.28182583087926
chr1	24750000	24800000	0.135591081194783
chr1	24800000	24850000	0.00814051325199827
chr1	24850000	24900000	0.578544383676904
chr1	24900000	24950000	0.204943205721498
chr1	24950000	25000000	0.636832141354649
chr1	25000000	25050000	0.0774084981068573
chr1	25050000	25100000	0.0172486327303324
chr1	25100000	25150000	0.409907446360959
chr1	25150000	25200000	0.479133361379891
chr1	25200000	25250000	0.00117795540597387
chr1	25250000	25300000	0.130037862852335
chr1	25300000	25350000	0.221665965502735
chr1	25350000	25400000	0.0346445098864114
chr1	25400000	25450000	0.429028186790071
chr1	25450000	25500000	0.295603702145562
chr1	25500000	25550000	0.431909970551115
chr1	25550000	25600000	0.0287547328565418
chr1	25600000	25650000	0.0139882204459403
chr1	25650000	25700000	0.101640723601178
chr1	25700000	25750000	0.18920908708456
chr1	25750000	25800000	0.172738746318889
chr1	25800000	25850000	0.239987379049222
chr1	25850000	25900000	0.417774505679428
chr1	25900000	25950000	0.25275557425326
chr1	25950000	26000000	0.179617164493058
chr1	26000000	26050000	0.715734118636937
chr1	26050000	26100000	0.835275557425326
chr1	26100000	26150000	0.850462768195204
chr1	26150000	26200000	0.367942785023138
chr1	26200000	26250000	0.577450567942785
chr1	26250000	26300000	0.0065839293226756
chr1	26300000	26350000	0.312747160286075
chr1	26350000	26400000	0.74652923853597
chr1	26400000	26450000	0.879995793016407
chr1	26450000	26500000	0.930584770719394
chr1	26500000	26550000	0.185969709718132
chr1	26550000	26600000	0.483571729070257
chr1	26600000	26650000	0.014829617164493
chr1	26650000	26700000	0.317311737484224
chr1	26700000	26750000	0.393647454774926
chr1	26750000	26800000	0.000105174589819068
chr1	26800000	26850000	0.317458981909971
chr1	26850000	26900000	0.209066049642406
chr1	26900000	26950000	0.719246949936895
chr1	26950000	27000000	0.205868742111906
chr1	27000000	27050000	0.485422801851073
chr1	27050000	27100000	0.615881363062684
chr1	27100000	27150000	0.418931426167438
chr1	27200000	27250000	0.265965502734539
chr1	27250000	27300000	0.0538493899873791
chr1	27300000	27350000	0.642490534286916
chr1	27350000	27400000	0.467879680269247
chr1	27700000	27750000	0.156310475389146
chr1	27750000	27800000	0.0253050063104754
chr1	27850000	27900000	0.0354017669331089
chr1	27950000	28000000	0.0451198990323938
chr1	28000000	28050000	0.785506941522928
chr1	28100000	28150000	0.263167858645351
chr1	28350000	28400000	0.462347496844762
chr1	28850000	28900000	0.00498527555742534
chr1	28900000	28950000	0.0836979385780395
chr1	28950000	29000000	0.0168068994530921
chr1	29000000	29050000	0.539272191838452
chr1	29100000	29150000	0.379154396297854
chr1	29200000	29250000	0.517606226335717
chr1	29250000	29300000	0.528355069415229
chr1	29300000	29350000	0.00788809423643244
chr1	29400000	29450000	0.0262726125368111
chr1	29450000	29500000	0.0611695414387884
chr1	29500000	29550000	0.477576777450568
chr1	29550000	29600000	0.120782498948254
chr1	29600000	29650000	0.0449095498527555
chr1	29650000	29700000	0.116954143878839
chr1	30000000	30050000	0.166386201093816
chr1	30050000	30100000	0.0182583087925957
chr1	30200000	30250000	0.501325199831721
chr1	30250000	30300000	0.137463188893563
chr1	30700000	30750000	0.0980016827934371
chr1	30750000	30800000	0.160201935212453
chr1	30900000	30950000	0.0101177955405974
chr1	30950000	31000000	0.0967185527976441
chr1	31000000	31050000	0.391586032814472
chr1	31050000	31100000	0.249894825410181
chr1	31100000	31150000	0.0581615481699621
chr1	31200000	31250000	0.0220656289440471
chr1	31250000	31300000	0.578586453512831
chr1	31300000	31350000	0.667437946992007
chr1	31350000	31400000	0.512221287336979
chr1	31450000	31500000	0.0224863273033236
chr1	31500000	31550000	0.114997896508204
chr1	31600000	31650000	0.0279133361379891
chr1	31650000	31700000	0.381741691207404
chr1	31700000	31750000	0.746802692469499
chr1	31750000	31800000	0.276693310896088
chr1	31800000	31850000	0.775368111064367
chr1	31850000	31900000	0.000105174589819068
chr1	31900000	31950000	0.441712242322255
chr1	31950000	32000000	0.000631047538914631
chr1	32000000	32050000	0.219688683214135
chr1	32050000	32100000	0.23573832562053
chr1	32100000	32150000	0.0206562894404712
chr1	32250000	32300000	0.918847286495583
chr1	32300000	32350000	0.0560159865376525
chr1	32500000	32550000	0.0226125368111064
chr1	32550000	32600000	0.297454774926378
chr1	32600000	32650000	0.0362431636516618
chr1	32650000	32700000	0.144699200673117
chr1	32700000	32750000	0.213188893563315
chr1	32750000	32800000	0.559655027345393
chr1	32800000	32850000	0.488472864955827
chr1	32850000	32900000	0.661064366848969
chr1	32900000	32950000	0.143605384938999
chr1	32950000	33000000	0.00124106015986536
chr1	33000000	33050000	0.526041228439209
chr1	33050000	33100000	0.494194362641986
chr1	33100000	33150000	0.000715187210769908
chr1	33150000	33200000	0.273538073201514
chr1	33200000	33250000	6.31047538914853e-05
chr1	33250000	33300000	2.10349179637914e-05
chr1	33300000	33350000	0.0859486748001683
chr1	33350000	33400000	0.0253050063104754
chr1	33400000	33450000	0.0258308792595708
chr1	33450000	33500000	0
chr1	33500000	33550000	0
chr1	33550000	33600000	0.0842238115271351
chr1	33600000	33650000	0.0208245687841817
chr1	33650000	33700000	0.845161968868321
chr1	33700000	33750000	0.0912494741270509
chr1	33750000	33800000	0.310222970130416
chr1	33800000	33850000	0.00222970130416489
chr1	33850000	33900000	0.0234118636937316
chr1	33900000	33950000	0.324758098443416
chr1	33950000	34000000	0.512978544383677
chr1	34000000	34050000	0.287358014303744
chr1	34050000	34100000	0.858287757677745
chr1	34100000	34150000	0.0414177534707615
chr1	34150000	34200000	0.000105174589819068
chr1	34200000	34250000	0.000715187210769908
chr1	34250000	34300000	6.31047538914853e-05
chr1	34300000	34350000	0.11987799747581
chr1	34350000	34400000	0.092637778712663
chr1	34400000	34450000	0.0177114009255364
chr1	34450000	34500000	0.0653344551956248
chr1	34500000	34550000	0.378817837610433
chr1	34550000	34600000	0.706689103912495
chr1	34600000	34650000	0.554964240639461
chr1	34650000	34700000	0.229848548590661
chr1	34700000	34750000	0.967816575515355
chr1	34750000	34800000	0.000567942785023146
chr1	34800000	34850000	0.00086243163651667
chr1	34850000	34900000	0.00222970130416489
chr1	34900000	34950000	0.0114429953723181
chr1	34950000	35000000	0.00557425326041228
chr1	35000000	35050000	0.153197307530501
chr1	35050000	35100000	0.0307951198990324
chr1	35100000	35150000	0.00273453933529655
chr1	35150000	35200000	0.06729070256626
chr1	35200000	35250000	0.0108329827513672
chr1	35250000	35300000	0.109192259150189
chr1	35300000	35350000	0.588283550694152
chr1	35350000	35400000	0.0736642827092975
chr1	35400000	35450000	2.10349179637914e-05
chr1	35450000	35500000	4.20698359276939e-05
chr1	35500000	35550000	0.00170382835506944
chr1	35550000	35600000	2.10349179637914e-05
chr1	35600000	35650000	6.31047538914853e-05
chr1	35650000	35700000	0.000441733277240175
chr1	35700000	35750000	0.0990113588557004
chr1	35750000	35800000	0.0859276398822044
chr1	35800000	35850000	2.10349179637914e-05
chr1	35850000	35900000	0.700378628523349
chr1	35900000	35950000	0.606920488010097
chr1	35950000	36000000	0.865018931426167
chr1	36000000	36050000	0.00246108540176693
chr1	36050000	36100000	0.562326461926798
chr1	36100000	36150000	0.617038283550694
chr1	36150000	36200000	0.573012200252419
chr1	36200000	36250000	0.501724863273033
chr1	36250000	36300000	0.311905763567522
chr1	36300000	36350000	0.769541438788389
chr1	36350000	36400000	0.812452671434581
chr1	36400000	36450000	0.196550273453933
chr1	36450000	36500000	0.0432477913336138
chr1	36500000	36550000	0.92076146403029
chr1	36550000	36600000	0.466891039124947
chr1	36600000	36650000	6.31047538914853e-05
chr1	36650000	36700000	0.227513672696676
chr1	36700000	36750000	0.843268826251578
chr1	36750000	36800000	0.781005469078671
chr1	36800000	36850000	0.0281236853176272
chr1	36850000	36900000	0.15462768195204
chr1	36900000	36950000	0.150820361800589
chr1	36950000	37000000	0.00244005048380314
chr1	37000000	37050000	0.0040176693310896
chr1	37050000	37100000	0.147391670172486
chr1	37100000	37150000	0.767416912074043
chr1	37150000	37200000	0.195898190997055
chr1	37200000	37250000	0.290681531342028
chr1	37250000	37300000	0.311379890618427
chr1	37300000	37350000	0.000294488851493524
chr1	37350000	37400000	0.0411022297013042
chr1	37400000	37450000	0.0160917122423223
chr1	37600000	37650000	0.002566259991586
chr1	38300000	38350000	0.080016827934371
chr1	38350000	38400000	0.0776609171224232
chr1	38400000	38450000	0.0132519983172066
chr1	38450000	38500000	0.0212452671434581
chr1	38500000	38550000	0.104669751787968
chr1	38550000	38600000	0.195856121161127
chr1	38600000	38650000	0.0296802692469499
chr1	38650000	38700000	0.0513883045856122
chr1	38700000	38750000	0.0346865797223391
chr1	38750000	38800000	0.0479806478754733
chr1	38800000	38850000	0.206226335717291
chr1	38850000	38900000	0.377681952040387
chr1	38900000	38950000	0.94669751787968
chr1	38950000	39000000	0.776083298275137
chr1	39000000	39050000	0.482856541859487
chr1	39050000	39100000	0.402355910811948
chr1	39100000	39150000	0.573853596970972
chr1	39150000	39200000	0.490218763146824
chr1	39200000	39250000	0.233824148085822
chr1	39250000	39300000	0.42940681531342
chr1	39300000	39350000	0.108666386201094
chr1	39400000	39450000	0.00717290702566264
chr1	39450000	39500000	0.0036390408077408
chr1	39500000	39550000	0.0432477913336138
chr1	39550000	39600000	0.162053007993269
chr1	39600000	39650000	0.639545645771981
chr1	39650000	39700000	0.780227177114009
chr1	39700000	39750000	0.431131678586454
chr1	39750000	39800000	0.312999579301641
chr1	39800000	39850000	0.407803954564577
chr1	39850000	39900000	0.00896087505258725
chr1	39900000	39950000	0.848338241480858
chr1	39950000	40000000	0.14537231804796
chr1	40000000	40050000	0.00917122423222549
chr1	40050000	40100000	0.733655868742112
chr1	40100000	40150000	0.178060580563736
chr1	40150000	40200000	0.0970340765671014
chr1	40200000	40250000	0.690786705931847
chr1	40250000	40300000	0.311968868321414
chr1	40300000	40350000	0.0558897770298696
chr1	40350000	40400000	0.169625578460244
chr1	40400000	40450000	0.102524190155658
chr1	40450000	40500000	0.141039124947413
chr1	40500000	40550000	0.0091501893142617
chr1	40550000	40600000	0.109108119478334
chr1	40600000	40650000	0.00250315523769462
chr1	40650000	40700000	0.742132940681531
chr1	40700000	40750000	0.513777871266302
chr1	40750000	40800000	0.448106857383256
chr1	40800000	40850000	0.740723601177955
chr1	40850000	40900000	0.0021665965502734
chr1	40900000	40950000	0.688283550694152
chr1	40950000	41000000	0.0591712242322255
chr1	41000000	41050000	0.0112326461926798
chr1	41050000	41100000	0.942869162810265
chr1	41100000	41150000	0.0233277240218763
chr1	41150000	41200000	0.449705511148507
chr1	41200000	41250000	0.656247370635255
chr1	41250000	41300000	0.303660075725705
chr1	41300000	41350000	0.200420698359276
chr1	41350000	41400000	0.149474127050904
chr1	41400000	41450000	0.230016827934371
chr1	41450000	41500000	0.200778291964661
chr1	41500000	41550000	0.154774926377787
chr1	41550000	41600000	0.313020614219605
chr1	41600000	41650000	0.000168279343710553
chr1	41650000	41700000	0.42824989482541
chr1	41700000	41750000	0.281909970551115
chr1	41750000	41800000	0.336600757257047
chr1	41800000	41850000	0.21310475389146
chr1	41850000	41900000	0.0891039124947413
chr1	41900000	41950000	0.00195624737063527
chr1	41950000	42000000	0.425641564997897
chr1	42000000	42050000	4.20698359276939e-05
chr1	42050000	42100000	0.00624737063525449
chr1	42100000	42150000	0.239987379049222
chr1	42150000	42200000	0.0232856541859486
chr1	42200000	42250000	0.537820782498948
chr1	42250000	42300000	0.171245267143458
chr1	42300000	42350000	0.0976230542700883
chr1	42350000	42400000	0.2677324358435
chr1	42400000	42450000	0.0184265881363063
chr1	42450000	42500000	0.189293226756416
chr1	42500000	42550000	0.0559318468657972
chr1	42550000	42600000	0.0572570466975179
chr1	42600000	42650000	0.00750946571308375
chr1	42650000	42700000	0.00330248212031969
chr1	42700000	42750000	0.00161968868321416
chr1	42750000	42800000	0.0582456878418174
chr1	42800000	42850000	0.0113378207824989
chr1	42850000	42900000	0.0036390408077408
chr1	42900000	42950000	0.000231384097602039
chr1	42950000	43000000	0.00795119899032393
chr1	43000000	43050000	0.0168910391249474
chr1	43050000	43100000	0.0518510727808161
chr1	43100000	43150000	0.000168279343710553
chr1	43150000	43200000	0.000231384097602039
chr1	43200000	43250000	0.0133992427429533
chr1	43250000	43300000	0.363630626840555
chr1	43300000	43350000	0.115502734539335
chr1	43350000	43400000	0.26079091291544
chr1	43400000	43450000	0.166386201093816
chr1	43450000	43500000	0.0514514093395035
chr1	43500000	43550000	0.138641144299537
chr1	43550000	43600000	0.455994951619689
chr1	43600000	43650000	0.103996634413126
chr1	43650000	43700000	0.0965082036180059
chr1	43700000	43750000	0.0271560790912916
chr1	43750000	43800000	0.00534286916281024
chr1	43800000	43850000	0.0352545225073623
chr1	43850000	43900000	0.000336558687421107
chr1	43900000	43950000	0.000189314261674345
chr1	43950000	44000000	0.000105174589819068
chr1	44000000	44050000	0
chr1	44050000	44100000	6.31047538914853e-05
chr1	44100000	44150000	6.31047538914853e-05
chr1	44150000	44200000	0.000715187210769908
chr1	44200000	44250000	0.0112957509465713
chr1	44250000	44300000	0.00267143458140517
chr1	44300000	44350000	0.00100967606226332
chr1	44350000	44400000	0.0580984434160706
chr1	44400000	44450000	0.0207193941943626
chr1	44450000	44500000	0.0893773664282709
chr1	44500000	44550000	0.424758098443416
chr1	44550000	44600000	0.915481699621371
chr1	44600000	44650000	0.793815734118637
chr1	44650000	44700000	0.00210349179638203
chr1	44700000	44750000	0.758077408498107
chr1	44750000	44800000	0.336495582667228
chr1	44800000	44850000	0.938283550694152
chr1	44850000	44900000	0.0336769036600757
chr1	44900000	44950000	0.0101388304585612
chr1	44950000	45000000	0.297433740008414
chr1	45000000	45050000	0.465565839293227
chr1	45050000	45100000	0.704438367690366
chr1	45100000	45150000	0.469899032393774
chr1	45150000	45200000	0.131384097602019
chr1	45200000	45250000	0.203849389987379
chr1	45250000	45300000	0.0641564997896508
chr1	45300000	45350000	2.10349179637914e-05
chr1	45350000	45400000	0.000631047538914631
chr1	45400000	45450000	0.000336558687421107
chr1	45450000	45500000	6.31047538914853e-05
chr1	45500000	45550000	0.10071518721077
chr1	45550000	45600000	0.316954143878839
chr1	45600000	45650000	0.323390828775768
chr1	45650000	45700000	0.0470340765671013
chr1	45700000	45750000	0.691186369373159
chr1	45750000	45800000	0.203218342448464
chr1	45800000	45850000	0.250525872949095
chr1	45850000	45900000	0.0113167858645351
chr1	45900000	45950000	0.152250736222129
chr1	45950000	46000000	0.757846024400505
chr1	46000000	46050000	0.0838241480858225
chr1	46050000	46100000	0.0402818679007152
chr1	46100000	46150000	0.107530500631048
chr1	46150000	46200000	0.00025241901556583
chr1	46200000	46250000	0.00395456457719812
chr1	46250000	46300000	0.195477492637779
chr1	46300000	46350000	0.77522086663862
chr1	46350000	46400000	0.0714766512410602
chr1	46400000	46450000	0.00969709718132095
chr1	46450000	46500000	0.168973496003366
chr1	46500000	46550000	0.0141775347076146
chr1	46550000	46600000	0.188578039545646
chr1	46600000	46650000	0.00250315523769462
chr1	46650000	46700000	0.00168279343710565
chr1	46700000	46750000	0.0780605805637358
chr1	46750000	46800000	0.0378207824989483
chr1	46800000	46850000	0.00860328144720235
chr1	46850000	46900000	0.00168279343710565
chr1	46900000	46950000	0.0080353386621792
chr1	46950000	47000000	0.0185948674800168
chr1	47000000	47050000	0.344551956247371
chr1	47050000	47100000	0.0152082456878418
chr1	47100000	47150000	0.45027345393353
chr1	47150000	47200000	0.0174169120740429
chr1	47200000	47250000	0.127492637778713
chr1	47250000	47300000	0.438893563315103
chr1	47300000	47350000	0.615881363062684
chr1	47350000	47400000	0.604480437526294
chr1	47400000	47450000	0.714724442574674
chr1	47450000	47500000	0.350315523769457
chr1	47500000	47550000	0.522044594026083
chr1	47550000	47600000	0.873895666806899
chr1	47600000	47650000	0.164472023559108
chr1	47650000	47700000	0.460748843079512
chr1	47700000	47750000	0.0188052166596551
chr1	47750000	47800000	0.00265039966344127
chr1	47800000	47850000	0.451304164913757
chr1	47850000	47900000	0.0164282709297434
chr1	47900000	47950000	0.371455616323096
chr1	47950000	48000000	0.023012200252419
chr1	48000000	48050000	0.00265039966344127
chr1	48050000	48100000	0.950252419015566
chr1	48100000	48150000	0.115986537652503
chr1	48150000	48200000	0.496886832141355
chr1	48200000	48250000	0.67968026924695
chr1	48250000	48300000	0.137631468237274
chr1	48300000	48350000	0.26327303323517
chr1	48350000	48400000	0.391838451830038
chr1	48400000	48450000	0.230858224652924
chr1	48450000	48500000	0.0314051325199832
chr1	48500000	48550000	0.180290281867901
chr1	48550000	48600000	0.00591081194783338
chr1	48600000	48650000	0.268805216659655
chr1	48650000	48700000	0.061442995372318
chr1	48700000	48750000	0.160391249474127
chr1	48750000	48800000	0.0018510727808162
chr1	48800000	48850000	0.284223811527135
chr1	48850000	48900000	0.0824568784181742
chr1	48900000	48950000	0.574127050904501
chr1	48950000	49000000	0.151304164913757
chr1	49000000	49050000	0.150504838031132
chr1	49050000	49100000	0.551830037862852
chr1	49100000	49150000	0.146276819520404
chr1	49150000	49200000	0.284013462347497
chr1	49200000	49250000	0.00222970130416489
chr1	49250000	49300000	0.0786916281026504
chr1	49300000	49350000	0.756037021455616
chr1	49350000	49400000	0.893584350021035
chr1	49400000	49450000	0.00262936474547748
chr1	49450000	49500000	0.00662599915860329
chr1	49500000	49550000	0.122318047959613
chr1	49550000	49600000	0.258287757677745
chr1	49600000	49650000	0.219730753050063
chr1	49650000	49700000	0.22566259991586
chr1	49700000	49750000	0.358603281447202
chr1	49750000	49800000	0.00273453933529655
chr1	49800000	49850000	0.115586874211191
chr1	49850000	49900000	0.0689945309213295
chr1	49900000	49950000	0.0083929322675641
chr1	49950000	50000000	0.525515355490114
chr1	50000000	50050000	0.169835927639882
chr1	50050000	50100000	0.577597812368532
chr1	50100000	50150000	0.287358014303744
chr1	50150000	50200000	0.425536390408077
chr1	50200000	50250000	0.0187631468237274
chr1	50250000	50300000	0.871623895666807
chr1	50300000	50350000	0.720193521245267
chr1	50350000	50400000	0.0108960875052587
chr1	50400000	50450000	0.0539335296592344
chr1	50450000	50500000	0.648022717711401
chr1	50500000	50550000	0.76068573832562
chr1	50550000	50600000	0.365965502734539
chr1	50600000	50650000	0.59972654606647
chr1	50650000	50700000	0.157677745056794
chr1	50700000	50750000	0.0164282709297434
chr1	50750000	50800000	0.618552797644089
chr1	50800000	50850000	0.00546907867059321
chr1	50850000	50900000	0.144488851493479
chr1	50900000	50950000	0.816196886832141
chr1	50950000	51000000	0.000294488851493524
chr1	51000000	51050000	0.387968026924695
chr1	51050000	51100000	0.836853176272613
chr1	51100000	51150000	0.165229280605806
chr1	51150000	51200000	0.366827934371056
chr1	51200000	51250000	0.292490534286916
chr1	51250000	51300000	0.0125157761884729
chr1	51300000	51350000	0.137463188893563
chr1	51350000	51400000	0.0287968026924695
chr1	51400000	51450000	0.114514093395036
chr1	51450000	51500000	8.41396718552767e-05
chr1	51500000	51550000	0
chr1	51550000	51600000	0.000105174589819068
chr1	51600000	51650000	0
chr1	51650000	51700000	0.000231384097602039
chr1	51700000	51750000	4.20698359276939e-05
chr1	51750000	51800000	0
chr1	51800000	51850000	2.10349179637914e-05
chr1	51850000	51900000	2.10349179637914e-05
chr1	51900000	51950000	0
chr1	51950000	52000000	0
chr1	52000000	52050000	0
chr1	52050000	52100000	0
chr1	52100000	52150000	0
chr1	52150000	52200000	0
chr1	52200000	52250000	0
chr1	52250000	52300000	0
chr1	52300000	52350000	0.000105174589819068
chr1	52350000	52400000	0.000336558687421107
chr1	52400000	52450000	0.00357593605384943
chr1	52450000	52500000	0.000168279343710553
chr1	52500000	52550000	0.00368111064366849
chr1	52550000	52600000	0.00229280605805637
chr1	52600000	52650000	0.22147665124106
chr1	52650000	52700000	0.00576356752208662
chr1	52700000	52750000	0.0527345393352966
chr1	52750000	52800000	0.108498106857383
chr1	52800000	52850000	0.368805216659655
chr1	52850000	52900000	0.1677324358435
chr1	52900000	52950000	0.0940891880521666
chr1	52950000	53000000	0.210875052587295
chr1	53000000	53050000	0.156941522928061
chr1	53050000	53100000	0.342469499368952
chr1	53100000	53150000	0.377597812368532
chr1	53150000	53200000	0.854333193100547
chr1	53200000	53250000	0.11684896928902
chr1	53250000	53300000	0.0729490954985276
chr1	53300000	53350000	0.0457719814892722
chr1	53350000	53400000	0.0421539755994952
chr1	53400000	53450000	0.0254101809002945
chr1	53450000	53500000	0.0509045014724443
chr1	53500000	53550000	0.00136726966764833
chr1	53550000	53600000	0.0033235170382836
chr1	53600000	53650000	0.00424905342869164
chr1	53650000	53700000	0.0112536811106436
chr1	53700000	53750000	0.000631047538914631
chr1	53750000	53800000	0.0312578880942365
chr1	53800000	53850000	0.42406394615061
chr1	53850000	53900000	0.0797433740008414
chr1	53900000	53950000	0.391186369373159
chr1	53950000	54000000	0.153239377366428
chr1	54000000	54050000	0.0051114850652082
chr1	54050000	54100000	0.00477492637778709
chr1	54100000	54150000	4.20698359276939e-05
chr1	54150000	54200000	0.00408077408498109
chr1	54200000	54250000	0.997580984434161
chr1	54250000	54300000	0.408477071939419
chr1	54300000	54350000	0.690828775767774
chr1	54350000	54400000	0.653113167858645
chr1	54400000	54450000	0.814850652082457
chr1	54450000	54500000	0.635212452671435
chr1	54500000	54550000	0.268132099284813
chr1	54550000	54600000	0.815755153554901
chr1	54600000	54650000	0.329932688262516
chr1	54650000	54700000	0.472339082877577
chr1	54700000	54750000	2.10349179637914e-05
chr1	54750000	54800000	0.00344972654606646
chr1	54800000	54850000	0
chr1	54850000	54900000	6.31047538914853e-05
chr1	54900000	54950000	0.0165334455195625
chr1	54950000	55000000	0.0452671434581405
chr1	55000000	55050000	0.000694152292806005
chr1	55050000	55100000	0.00620530079932691
chr1	55100000	55150000	0.016238956668069
chr1	55150000	55200000	0.457257046697518
chr1	55200000	55250000	0.00408077408498109
chr1	55250000	55300000	0.0395877156079091
chr1	55300000	55350000	0.129133361379891
chr1	55350000	55400000	0.540555321834245
chr1	55400000	55450000	0.000441733277240175
chr1	55450000	55500000	0.00523769457299117
chr1	55500000	55550000	0.00124106015986536
chr1	55550000	55600000	6.31047538914853e-05
chr1	55600000	55650000	0
chr1	55650000	55700000	0
chr1	55700000	55750000	0.005490113588557
chr1	55750000	55800000	0.000736222128733699
chr1	55800000	55850000	0.0124526714345814
chr1	55850000	55900000	0.573580143037442
chr1	55900000	55950000	0.0143458140513252
chr1	55950000	56000000	0.0293016407236012
chr1	56000000	56050000	0.388388725283971
chr1	56050000	56100000	0.0543962978544383
chr1	56100000	56150000	0.300862431636517
chr1	56150000	56200000	0.72103491796382
chr1	56200000	56250000	0.525725704669752
chr1	56250000	56300000	0.0163230963399242
chr1	56300000	56350000	0.39047118216239
chr1	56350000	56400000	0.0298064787547329
chr1	56400000	56450000	0.0706352545225074
chr1	56450000	56500000	0.144972654606647
chr1	56500000	56550000	0.805279764408919
chr1	56550000	56600000	0.713840976020194
chr1	56600000	56650000	0.166386201093816
chr1	56650000	56700000	0.159718132099285
chr1	56700000	56750000	0.00349179638199415
chr1	56750000	56800000	4.20698359276939e-05
chr1	56800000	56850000	0.208939840134624
chr1	56850000	56900000	0.246192679848549
chr1	56900000	56950000	0.0281236853176272
chr1	56950000	57000000	0.717774505679428
chr1	57000000	57050000	0.0109171224232225
chr1	57050000	57100000	0.0485696255784602
chr1	57100000	57150000	0.000105174589819068
chr1	57150000	57200000	0.221013883045856
chr1	57200000	57250000	0.0211190576356752
chr1	57250000	57300000	0.134917963819941
chr1	57300000	57350000	0.205742532604123
chr1	57350000	57400000	0.180858224652924
chr1	57400000	57450000	0.172654606647034
chr1	57450000	57500000	0.0166806899453092
chr1	57500000	57550000	0.243689524610854
chr1	57550000	57600000	0.278418174169121
chr1	57600000	57650000	0.23876735380732
chr1	57650000	57700000	0.0471392511569205
chr1	57700000	57750000	0.49625578460244
chr1	57750000	57800000	0.366070677324358
chr1	57800000	57850000	4.20698359276939e-05
chr1	57850000	57900000	0.00980227177114013
chr1	57900000	57950000	0.148611695414388
chr1	57950000	58000000	0.529869583508624
chr1	58000000	58050000	0.00582667227597811
chr1	58050000	58100000	0.713735801430374
chr1	58100000	58150000	0.16194783340345
chr1	58150000	58200000	6.31047538914853e-05
chr1	58200000	58250000	0.0241901556583929
chr1	58250000	58300000	0.898317206562894
chr1	58300000	58350000	0.0627471602860749
chr1	58350000	58400000	0.15633151030711
chr1	58400000	58450000	0.241018090029449
chr1	58450000	58500000	0.0540176693310896
chr1	58500000	58550000	6.31047538914853e-05
chr1	58550000	58600000	0.459045014724443
chr1	58600000	58650000	0.452271771140093
chr1	58650000	58700000	0.107803954564577
chr1	58700000	58750000	0.0785864535128313
chr1	58750000	58800000	0.293689524610854
chr1	58800000	58850000	0.00159865376525037
chr1	58850000	58900000	0.789713925115692
chr1	58900000	58950000	0.0594446781657552
chr1	58950000	59000000	2.10349179637914e-05
chr1	59000000	59050000	0.329280605805637
chr1	59050000	59100000	0.000210349179638247
chr1	59100000	59150000	0.000105174589819068
chr1	59150000	59200000	0.0132519983172066
chr1	59200000	59250000	0.185485906604964
chr1	59250000	59300000	0.552040387042491
chr1	59300000	59350000	0.0118636937315945
chr1	59350000	59400000	0.35677324358435
chr1	59400000	59450000	0.715313420277661
chr1	59450000	59500000	0.497433740008414
chr1	59500000	59550000	0.144530921329407
chr1	59550000	59600000	0.0573832562053008
chr1	59600000	59650000	0.230269246949937
chr1	59650000	59700000	0.00443836769036599
chr1	59700000	59750000	0.000147244425746762
chr1	59750000	59800000	0.00492217080353385
chr1	59800000	59850000	4.20698359276939e-05
chr1	59850000	59900000	0.055027345393353
chr1	59900000	59950000	0.0501472444257467
chr1	59950000	60000000	0.760769877997476
chr1	60000000	60050000	0.00681531342027764
chr1	60050000	60100000	0.715313420277661
chr1	60100000	60150000	6.31047538914853e-05
chr1	60150000	60200000	0.354711821623896
chr1	60200000	60250000	0.37147665124106
chr1	60250000	60300000	0.0393773664282709
chr1	60300000	60350000	0.0173748422381153
chr1	60350000	60400000	0.640302902818679
chr1	60400000	60450000	0.160201935212453
chr1	60450000	60500000	0.347770298695835
chr1	60500000	60550000	0.036095919225915
chr1	60550000	60600000	0.249894825410181
chr1	60600000	60650000	0.0122212873369794
chr1	60650000	60700000	0.403618005889777
chr1	60700000	60750000	0.010286074884308
chr1	60750000	60800000	0.0595498527555742
chr1	60800000	60850000	0.00374421539755998
chr1	60850000	60900000	0.0124737063525452
chr1	60900000	60950000	0.224694993689525
chr1	60950000	61000000	0.195856121161127
chr1	61000000	61050000	0.0295961295750946
chr1	61050000	61100000	8.41396718552767e-05
chr1	61100000	61150000	0
chr1	61150000	61200000	0
chr1	61200000	61250000	0
chr1	61250000	61300000	0
chr1	61300000	61350000	0
chr1	61350000	61400000	2.10349179637914e-05
chr1	61400000	61450000	4.20698359276939e-05
chr1	61450000	61500000	0.0366638620109382
chr1	61500000	61550000	0.000210349179638247
chr1	61550000	61600000	0.347707193941944
chr1	61600000	61650000	0.0130206142196045
chr1	61650000	61700000	0.0036390408077408
chr1	61700000	61750000	0.288367690366008
chr1	61750000	61800000	0.0187000420698359
chr1	61800000	61850000	0.189272191838452
chr1	61850000	61900000	0.149936895246109
chr1	61900000	61950000	0.479070256625999
chr1	61950000	62000000	0.0014303744215397
chr1	62000000	62050000	0.0600967606226336
chr1	62050000	62100000	0.0195204038704249
chr1	62100000	62150000	0.0301220025241902
chr1	62150000	62200000	6.31047538914853e-05
chr1	62200000	62250000	4.20698359276939e-05
chr1	62250000	62300000	0
chr1	62300000	62350000	2.10349179637914e-05
chr1	62350000	62400000	2.10349179637914e-05
chr1	62400000	62450000	0
chr1	62450000	62500000	0.000441733277240175
chr1	62500000	62550000	0.000441733277240175
chr1	62550000	62600000	0.000105174589819068
chr1	62600000	62650000	2.10349179637914e-05
chr1	62650000	62700000	0.0888725283971392
chr1	62700000	62750000	6.31047538914853e-05
chr1	62750000	62800000	0.000441733277240175
chr1	62800000	62850000	0.00296592343289859
chr1	62850000	62900000	0.0470130416491376
chr1	62900000	62950000	4.20698359276939e-05
chr1	62950000	63000000	0.0974547749263778
chr1	63000000	63050000	0.00936053849389984
chr1	63050000	63100000	0.0983382414808582
chr1	63100000	63150000	0.0426798485485906
chr1	63150000	63200000	0.00593184686579717
chr1	63200000	63250000	0.457888094236433
chr1	63250000	63300000	0.0363483382414809
chr1	63300000	63350000	0.0132099284812789
chr1	63350000	63400000	0.892217080353387
chr1	63400000	63450000	0.843163651661759
chr1	63450000	63500000	0.0385149347917543
chr1	63500000	63550000	0.353512831299958
chr1	63550000	63600000	2.10349179637914e-05
chr1	63600000	63650000	0
chr1	63650000	63700000	0.869730753050063
chr1	63700000	63750000	0
chr1	63750000	63800000	2.10349179637914e-05
chr1	63800000	63850000	2.10349179637914e-05
chr1	63850000	63900000	0
chr1	63900000	63950000	2.10349179637914e-05
chr1	63950000	64000000	2.10349179637914e-05
chr1	64000000	64050000	2.10349179637914e-05
chr1	64050000	64100000	0
chr1	64100000	64150000	6.31047538914853e-05
chr1	64150000	64200000	4.20698359276939e-05
chr1	64200000	64250000	6.31047538914853e-05
chr1	64250000	64300000	0.149053428691628
chr1	64300000	64350000	0.051283129995793
chr1	64350000	64400000	0.0101388304585612
chr1	64400000	64450000	0.947034076567101
chr1	64450000	64500000	0.842890197728229
chr1	64500000	64550000	0.0757257046697518
chr1	64550000	64600000	0.019394194362642
chr1	64600000	64650000	0.230037862852335
chr1	64650000	64700000	0.0304795961295751
chr1	64700000	64750000	0.144888514934792
chr1	64750000	64800000	0.655658392932268
chr1	64800000	64850000	0.0184265881363063
chr1	64850000	64900000	0.469751787968027
chr1	64900000	64950000	0.0102440050483803
chr1	64950000	65000000	0.0204880100967606
chr1	65000000	65050000	0.087273874631889
chr1	65050000	65100000	0.687778712663021
chr1	65100000	65150000	0.812599915860328
chr1	65150000	65200000	0.269709718132099
chr1	65200000	65250000	0.218468657972234
chr1	65250000	65300000	0.208624316365166
chr1	65300000	65350000	0.366827934371056
chr1	65350000	65400000	0.0120109381573412
chr1	65400000	65450000	0.0283550694152293
chr1	65450000	65500000	0.00910811947833401
chr1	65500000	65550000	0.141228439209087
chr1	65550000	65600000	0.798990323937737
chr1	65600000	65650000	0.219310054690787
chr1	65650000	65700000	0.398043752629365
chr1	65700000	65750000	0.402061421960454
chr1	65750000	65800000	0.0644720235591081
chr1	65800000	65850000	0.366701724863273
chr1	65850000	65900000	0.139398401346235
chr1	65900000	65950000	0.834707614640303
chr1	65950000	66000000	0.243626419856963
chr1	66000000	66050000	0.0242742953302482
chr1	66050000	66100000	0.780479596129575
chr1	66100000	66150000	0.919183845183004
chr1	66150000	66200000	0.767353807320151
chr1	66200000	66250000	0.0169541438788389
chr1	66250000	66300000	0.0212242322254943
chr1	66300000	66350000	6.31047538914853e-05
chr1	66350000	66400000	0.000399663441312592
chr1	66400000	66450000	0.141607067732436
chr1	66450000	66500000	0.0988851493479176
chr1	66500000	66550000	0.229112326461927
chr1	66550000	66600000	0.0116954143878839
chr1	66600000	66650000	0.000967606226335738
chr1	66650000	66700000	0.206373580143037
chr1	66700000	66750000	0.0998948254101809
chr1	66750000	66800000	6.31047538914853e-05
chr1	66800000	66850000	4.20698359276939e-05
chr1	66850000	66900000	0.000105174589819068
chr1	66900000	66950000	0.0655868742111906
chr1	66950000	67000000	0.898716870004207
chr1	67000000	67050000	0.238620109381573
chr1	67050000	67100000	0.253807320151451
chr1	67100000	67150000	4.20698359276939e-05
chr1	67150000	67200000	4.20698359276939e-05
chr1	67200000	67250000	0.000336558687421107
chr1	67250000	67300000	6.31047538914853e-05
chr1	67300000	67350000	0.0421539755994952
chr1	67350000	67400000	0.573201514514093
chr1	67400000	67450000	6.31047538914853e-05
chr1	67450000	67500000	0.817311737484224
chr1	67500000	67550000	0.0183214135464872
chr1	67550000	67600000	0.122507362221287
chr1	67600000	67650000	0.248422381152714
chr1	67650000	67700000	0.0402818679007152
chr1	67700000	67750000	0.175915018931426
chr1	67750000	67800000	0.177029869583509
chr1	67800000	67850000	0.0859486748001683
chr1	67850000	67900000	0.0314051325199832
chr1	67900000	67950000	0.00151451409339498
chr1	67950000	68000000	0.000336558687421107
chr1	68000000	68050000	0.0274084981068574
chr1	68050000	68100000	0.0586663862010938
chr1	68100000	68150000	0.442742953302482
chr1	68150000	68200000	0.155048380311317
chr1	68200000	68250000	0.0933319310054691
chr1	68250000	68300000	0.526041228439209
chr1	68300000	68350000	0.11657551535549
chr1	68350000	68400000	0.213609591922592
chr1	68400000	68450000	0.0914387883887253
chr1	68450000	68500000	0.369310054690787
chr1	68500000	68550000	0.486095919225915
chr1	68550000	68600000	0.0931636516617586
chr1	68600000	68650000	0.00479596129575099
chr1	68650000	68700000	0.0516617585191418
chr1	68700000	68750000	0.921602860748843
chr1	68750000	68800000	0.0187000420698359
chr1	68800000	68850000	0.120466975178797
chr1	68850000	68900000	0.149684476230543
chr1	68900000	68950000	0.0527135044173328
chr1	68950000	69000000	0.679932688262516
chr1	69000000	69050000	0.411127471602861
chr1	69050000	69100000	0.519814892721918
chr1	69100000	69150000	0.496949936895246
chr1	69150000	69200000	0.168132099284813
chr1	69200000	69250000	0.190576356752209
chr1	69250000	69300000	0.747496844762305
chr1	69300000	69350000	0.437210769877997
chr1	69350000	69400000	0.000105174589819068
chr1	69400000	69450000	0.430248212031973
chr1	69450000	69500000	0.000715187210769908
chr1	69500000	69550000	0.0112957509465713
chr1	69550000	69600000	0.739251156920488
chr1	69600000	69650000	0.363483382414809
chr1	69650000	69700000	0.0324568784181741
chr1	69700000	69750000	0.229890618426588
chr1	69750000	69800000	0.0465923432898612
chr1	69800000	69850000	0.195077829196466
chr1	69850000	69900000	0.025115692048801
chr1	69900000	69950000	0.0126419856962557
chr1	69950000	70000000	0.272297013041649
chr1	70000000	70050000	0.454880100967606
chr1	70050000	70100000	0.483571729070257
chr1	70100000	70150000	0.0258519141775347
chr1	70150000	70200000	2.10349179637914e-05
chr1	70200000	70250000	0.26586032814472
chr1	70250000	70300000	0.443521245267143
chr1	70300000	70350000	0.368910391249474
chr1	70350000	70400000	6.31047538914853e-05
chr1	70400000	70450000	0.0426167437946992
chr1	70450000	70500000	0.12130837189735
chr1	70500000	70550000	0.0350021034917963
chr1	70550000	70600000	0.0269036600757258
chr1	70600000	70650000	0.613883045856121
chr1	70650000	70700000	4.20698359276939e-05
chr1	70700000	70750000	8.41396718552767e-05
chr1	70750000	70800000	4.20698359276939e-05
chr1	70800000	70850000	0.022780816154817
chr1	70850000	70900000	0.00119899032393778
chr1	70900000	70950000	0.678502313840976
chr1	70950000	71000000	0.538367690366008
chr1	71000000	71050000	0.815986537652503
chr1	71050000	71100000	0.110454354228019
chr1	71100000	71150000	0.108161548169962
chr1	71150000	71200000	0.308266722759781
chr1	71200000	71250000	0.579554059739167
chr1	71250000	71300000	2.10349179637914e-05
chr1	71300000	71350000	0.00159865376525037
chr1	71350000	71400000	0.0198990323937737
chr1	71400000	71450000	0.17940681531342
chr1	71450000	71500000	0.502355910811948
chr1	71500000	71550000	0.0598653765250315
chr1	71550000	71600000	0.591123264619268
chr1	71600000	71650000	0.214009255363904
chr1	71650000	71700000	0.0163230963399242
chr1	71700000	71750000	0.202965923432899
chr1	71750000	71800000	0.794299537231805
chr1	71800000	71850000	8.41396718552767e-05
chr1	71850000	71900000	2.10349179637914e-05
chr1	71900000	71950000	0.005490113588557
chr1	71950000	72000000	0.00605805637358015
chr1	72000000	72050000	4.20698359276939e-05
chr1	72050000	72100000	0.641459823306689
chr1	72100000	72150000	0.031194783340345
chr1	72150000	72200000	0.833824148085823
chr1	72200000	72250000	0.092869162810265
chr1	72250000	72300000	0.104396297854438
chr1	72300000	72350000	0.686285233487589
chr1	72350000	72400000	0.36987799747581
chr1	72400000	72450000	0.561169541438788
chr1	72450000	72500000	0.0243584350021034
chr1	72500000	72550000	0.0131257888094236
chr1	72550000	72600000	0.00241901556583934
chr1	72600000	72650000	0.249663441312579
chr1	72650000	72700000	0.00117795540597387
chr1	72700000	72750000	0.0129364745477493
chr1	72750000	72800000	4.20698359276939e-05
chr1	72800000	72850000	0.0014303744215397
chr1	72850000	72900000	4.20698359276939e-05
chr1	72900000	72950000	0.00992848127892298
chr1	72950000	73000000	0.0192259150189314
chr1	73000000	73050000	0.0197938578039546
chr1	73050000	73100000	0.226714345814051
chr1	73100000	73150000	0.321876314682373
chr1	73150000	73200000	0.342616743794699
chr1	73200000	73250000	0.0157341186369373
chr1	73250000	73300000	0.457888094236433
chr1	73300000	73350000	0.010286074884308
chr1	73350000	73400000	0.0278712663020614
chr1	73400000	73450000	0.000189314261674345
chr1	73450000	73500000	0.000904501472444252
chr1	73500000	73550000	0.00500631047538913
chr1	73550000	73600000	0.000105174589819068
chr1	73600000	73650000	0.000694152292806005
chr1	73650000	73700000	4.20698359276939e-05
chr1	73700000	73750000	0.739713925115692
chr1	73750000	73800000	0.295014724442575
chr1	73800000	73850000	0.00134623474968443
chr1	73850000	73900000	0.0699621371476651
chr1	73900000	73950000	0.667858645351283
chr1	73950000	74000000	0.491733277240219
chr1	74000000	74050000	0.144909549852756
chr1	74050000	74100000	0.573874631888936
chr1	74100000	74150000	0.507677745056794
chr1	74150000	74200000	0.000820361800588976
chr1	74200000	74250000	0.0607909129154396
chr1	74250000	74300000	0.0258519141775347
chr1	74300000	74350000	0.00153554901135888
chr1	74350000	74400000	0.685002103491796
chr1	74400000	74450000	0.625031552376946
chr1	74450000	74500000	0.0152292806058056
chr1	74500000	74550000	2.10349179637914e-05
chr1	74550000	74600000	0.022885990744636
chr1	74600000	74650000	0.0154816996213715
chr1	74650000	74700000	0.000399663441312592
chr1	74700000	74750000	0.723432898611695
chr1	74750000	74800000	0.36541859486748
chr1	74800000	74850000	0.032015145140934
chr1	74850000	74900000	0.49652923853597
chr1	74900000	74950000	0.080016827934371
chr1	74950000	75000000	0.785612116112747
chr1	75000000	75050000	0.00593184686579717
chr1	75100000	75150000	0.420067311737484
chr1	75150000	75200000	0.49768615902398
chr1	75200000	75250000	0.0770929743374
chr1	75250000	75300000	0.0188052166596551
chr1	75300000	75350000	0.767395877156079
chr1	75350000	75400000	0.453975599495162
chr1	75400000	75450000	0.00159865376525037
chr1	75450000	75500000	0.493184686579722
chr1	75500000	75550000	0.116954143878839
chr1	75550000	75600000	0.122381152713504
chr1	75600000	75650000	0.176861590239798
chr1	75650000	75700000	2.10349179637914e-05
chr1	75700000	75750000	0.00124106015986536
chr1	75750000	75800000	0.000105174589819068
chr1	75800000	75850000	4.20698359276939e-05
chr1	75850000	75900000	0.157614640302903
chr1	75900000	75950000	0.00370214556163229
chr1	75950000	76000000	0.0164282709297434
chr1	76000000	76050000	0.105826672275978
chr1	76050000	76100000	0.174379469920067
chr1	76100000	76150000	0.0563315103071098
chr1	76150000	76200000	0.0155237694572992
chr1	76200000	76250000	0.00189314261674378
chr1	76250000	76300000	0.124442574673959
chr1	76300000	76350000	0.0992848127892301
chr1	76350000	76400000	0.0641144299537232
chr1	76400000	76450000	0.00599495161968866
chr1	76450000	76500000	0.378418174169121
chr1	76500000	76550000	0.0789861169541439
chr1	76550000	76600000	0.635527976440892
chr1	76600000	76650000	0.46266302061422
chr1	76650000	76700000	0.0911653344551956
chr1	76700000	76750000	0.021960454354228
chr1	76750000	76800000	0.67505258729491
chr1	76800000	76850000	0.288199411022297
chr1	76850000	76900000	0.0332141354648717
chr1	76900000	76950000	0.00025241901556583
chr1	76950000	77000000	0.000673117374842214
chr1	77000000	77050000	0.00105174589819101
chr1	77050000	77100000	0.000168279343710553
chr1	77100000	77150000	0.352692469499369
chr1	77150000	77200000	0.00424905342869164
chr1	77200000	77250000	0.882793437105595
chr1	77250000	77300000	0.58502313840976
chr1	77300000	77350000	0.444068153134203
chr1	77350000	77400000	0.357404291123265
chr1	77400000	77450000	0.835002103491796
chr1	77450000	77500000	0.299852755574253
chr1	77500000	77550000	0.153365586874211
chr1	77550000	77600000	0.139587715607909
chr1	77600000	77650000	0.496781657551536
chr1	77650000	77700000	0.61729070256626
chr1	77700000	77750000	0.0156710138830458
chr1	77750000	77800000	0.0513672696676483
chr1	77800000	77850000	0.005490113588557
chr1	77850000	77900000	0.251177955405974
chr1	77950000	78000000	0.0590870845603703
chr1	78000000	78050000	4.20698359276939e-05
chr1	78050000	78100000	2.10349179637914e-05
chr1	78100000	78150000	2.10349179637914e-05
chr1	78150000	78200000	0.000610012620950728
chr1	78200000	78250000	0
chr1	78250000	78300000	0.00168279343710565
chr1	78300000	78350000	0.00649978965082032
chr1	78350000	78400000	0
chr1	78400000	78450000	2.10349179637914e-05
chr1	78450000	78500000	0.0191838451830038
chr1	78500000	78550000	0.0133361379890619
chr1	78550000	78600000	8.41396718552767e-05
chr1	78600000	78650000	0.179070256625999
chr1	78650000	78700000	0.182498948254102
chr1	78700000	78750000	0.365607909129154
chr1	78750000	78800000	0.182625157761885
chr1	78800000	78850000	0.00860328144720235
chr1	78850000	78900000	0.0950778291964661
chr1	78900000	78950000	0
chr1	78950000	79000000	2.10349179637914e-05
chr1	79000000	79050000	0.100546907867059
chr1	79050000	79100000	0.00218763146823731
chr1	79100000	79150000	6.31047538914853e-05
chr1	79150000	79200000	0.000841396718552767
chr1	79200000	79250000	0.0098653765250315
chr1	79250000	79300000	0.00239798064787544
chr1	79300000	79350000	0.106100126209508
chr1	79350000	79400000	0.000105174589819068
chr1	79400000	79450000	0.0197097181320993
chr1	79450000	79500000	0.199516196886832
chr1	79500000	79550000	0.622170803533866
chr1	79550000	79600000	0.280542700883467
chr1	79600000	79650000	0.0141144299537231
chr1	79650000	79700000	0.000673117374842214
chr1	79700000	79750000	4.20698359276939e-05
chr1	79750000	79800000	0.00397559949516202
chr1	79800000	79850000	0.0145561632309634
chr1	79850000	79900000	0.0128102650399663
chr1	79900000	79950000	0.204059739167017
chr1	79950000	80000000	0.118468657972234
chr1	80000000	80050000	0.000904501472444252
chr1	80050000	80100000	0.00248212031973072
chr1	80100000	80150000	0.0479596129575095
chr1	80150000	80200000	0.264450988641144
chr1	80200000	80250000	0.125683634833824
chr1	80250000	80300000	0.0197307530500631
chr1	80300000	80350000	0.562031973075305
chr1	80350000	80400000	0.688157341186369
chr1	80400000	80450000	0.237210769877997
chr1	80450000	80500000	0.325241901556584
chr1	80500000	80550000	0.000294488851493524
chr1	80550000	80600000	0.000610012620950728
chr1	80600000	80650000	0.0188262515776189
chr1	80650000	80700000	0.666996213714766
chr1	80700000	80750000	0.0102440050483803
chr1	80750000	80800000	0.666070677324358
chr1	80800000	80850000	0.741102229701304
chr1	80850000	80900000	0.846865797223391
chr1	80900000	80950000	0.0429322675641565
chr1	80950000	81000000	0.154964240639461
chr1	81000000	81050000	0.0483803113167859
chr1	81250000	81300000	0.0797013041649137
chr1	81350000	81400000	0.266596550273454
chr1	81400000	81450000	0.0145140933950357
chr1	81450000	81500000	0.0100336558687422
chr1	81550000	81600000	2.10349179637914e-05
chr1	81600000	81650000	0.0279764408918806
chr1	81650000	81700000	0.496087505258729
chr1	81700000	81750000	2.10349179637914e-05
chr1	82150000	82200000	0.00965502734539336
chr1	82200000	82250000	0.0479175431215818
chr1	82250000	82300000	0.00208245687841813
chr1	82300000	82350000	0.000105174589819068
chr1	82350000	82400000	0.0190155658392932
chr1	82400000	82450000	0.170382835506942
chr1	82450000	82500000	0.00246108540176693
chr1	82500000	82550000	0.0159865376525031
chr1	82550000	82600000	0.017648296171645
chr1	82600000	82650000	0.012031973075305
chr1	82650000	82700000	0.000105174589819068
chr1	82700000	82750000	2.10349179637914e-05
chr1	82750000	82800000	2.10349179637914e-05
chr1	82800000	82850000	2.10349179637914e-05
chr1	82850000	82900000	2.10349179637914e-05
chr1	82900000	82950000	0.00262936474547748
chr1	82950000	83000000	4.20698359276939e-05
chr1	83000000	83050000	0.000105174589819068
chr1	83050000	83100000	0.0164072360117795
chr1	83100000	83150000	0.163209928481279
chr1	83150000	83200000	0.0492637778712663
chr1	83200000	83250000	0.671771140092554
chr1	83250000	83300000	0.173601177955406
chr1	83300000	83350000	0.0600336558687421
chr1	83350000	83400000	0.812347496844762
chr1	83400000	83450000	0.114408918805217
chr1	83450000	83500000	0.495414387883887
chr1	83500000	83550000	0.516806899453092
chr1	83550000	83600000	0.51497686159024
chr1	83600000	83650000	0.971266302061422
chr1	83650000	83700000	0.796318889356332
chr1	83700000	83750000	0.980921329406815
chr1	83750000	83800000	0.150694152292806
chr1	83800000	83850000	0.0862852334875894
chr1	83850000	83900000	0.456857383256205
chr1	83900000	83950000	0.125473285654186
chr1	83950000	84000000	0.011211611274716
chr1	84000000	84050000	0.0540387042490534
chr1	84050000	84100000	0.00443836769036599
chr1	84100000	84150000	0.0444888514934791
chr1	84150000	84200000	4.20698359276939e-05
chr1	84200000	84250000	0.000105174589819068
chr1	84250000	84300000	0.0352755574253261
chr1	84300000	84350000	0.0091291543962978
chr1	84350000	84400000	0
chr1	84400000	84450000	0
chr1	84450000	84500000	8.41396718552767e-05
chr1	84500000	84550000	2.10349179637914e-05
chr1	84550000	84600000	8.41396718552767e-05
chr1	84600000	84650000	0.726104333193101
chr1	84650000	84700000	0.921602860748843
chr1	84700000	84750000	0.0311527135044173
chr1	84750000	84800000	0.317122423222549
chr1	84800000	84850000	0.0899032393773664
chr1	84850000	84900000	0.000925536390408044
chr1	84900000	84950000	0.00218763146823731
chr1	84950000	85000000	0.167101388304586
chr1	85000000	85050000	0.111590239798065
chr1	85050000	85100000	0.106752208666386
chr1	85100000	85150000	0.48012200252419
chr1	85150000	85200000	0.776503996634413
chr1	85200000	85250000	0.362641985696256
chr1	85450000	85500000	0.528628523348759
chr1	85500000	85550000	0.666491375683635
chr1	85550000	85600000	0.129890618426588
chr1	85600000	85650000	0.723811527135044
chr1	85650000	85700000	0.0611485065208246
chr1	85700000	85750000	4.20698359276939e-05
chr1	85750000	85800000	0.000210349179638247
chr1	85800000	85850000	2.10349179637914e-05
chr1	85850000	85900000	0.192469499368952
chr1	85900000	85950000	4.20698359276939e-05
chr1	85950000	86000000	0.349810685738326
chr1	86000000	86050000	0.773601177955406
chr1	86050000	86100000	0.072549432057215
chr1	86100000	86150000	0.769583508624316
chr1	86150000	86200000	0.644425746739588
chr1	86200000	86250000	0.208350862431636
chr1	86250000	86300000	0.0326041228439209
chr1	86300000	86350000	0.0574463609591923
chr1	86350000	86400000	0.0358855700462768
chr1	86400000	86450000	0.00248212031973072
chr1	86450000	86500000	0.205574253260412
chr1	86500000	86550000	0.00151451409339498
chr1	86550000	86600000	0.0966975178796803
chr1	86600000	86650000	0.279490954985276
chr1	86650000	86700000	0.0317416912074043
chr1	86700000	86750000	0.554101809002945
chr1	86750000	86800000	0.312221287336979
chr1	86800000	86850000	0.884286916281027
chr1	86850000	86900000	0
chr1	86900000	86950000	0.00702566259991588
chr1	86950000	87000000	0.00025241901556583
chr1	87000000	87050000	0.000105174589819068
chr1	87050000	87100000	0.00195624737063527
chr1	87100000	87150000	0.414387883887253
chr1	87150000	87200000	0.152397980647875
chr1	87200000	87250000	0.853407656710139
chr1	87250000	87300000	0.27923853596971
chr1	87300000	87350000	6.31047538914853e-05
chr1	87350000	87400000	0.42995372318048
chr1	87400000	87450000	0.0135885570046277
chr1	87450000	87500000	0.00159865376525037
chr1	87500000	87550000	0.767458981909971
chr1	87550000	87600000	0.179448885149348
chr1	87600000	87650000	0.048948254101809
chr1	87650000	87700000	0.605384938998738
chr1	87700000	87750000	0.0349600336558687
chr1	87750000	87800000	0.816259991586033
chr1	87800000	87850000	0.175452250736222
chr1	87850000	87900000	0.754038704249053
chr1	87900000	87950000	0.0281657551535549
chr1	87950000	88000000	0.00847707193941949
chr1	88000000	88050000	0.575620530079933
chr1	88050000	88100000	0.00462768195204044
chr1	88100000	88150000	0.0737063525452251
chr1	88150000	88200000	0.0992427429533025
chr1	88300000	88350000	0.00103071098022722
chr1	88350000	88400000	0.0114429953723181
chr1	88400000	88450000	0.150862431636517
chr1	88450000	88500000	0.579511989903239
chr1	88500000	88550000	0.016827934371056
chr1	88550000	88600000	0.139608750525873
chr1	88600000	88650000	0.546655448043753
chr1	88650000	88700000	0.509486748001683
chr1	88700000	88750000	0.151724863273033
chr1	88750000	88800000	0.856205300799327
chr1	88800000	88850000	0.0914598233066891
chr1	88850000	88900000	0.206100126209508
chr1	88900000	88950000	0.00567942785023134
chr1	88950000	89000000	0.0273874631888935
chr1	89000000	89050000	0.0120950778291965
chr1	89050000	89100000	0.000546907867059354
chr1	89100000	89150000	2.10349179637914e-05
chr1	89150000	89200000	0.00344972654606646
chr1	89200000	89250000	2.10349179637914e-05
chr1	89250000	89300000	0.0305427008834666
chr1	89300000	89350000	4.20698359276939e-05
chr1	89350000	89400000	0.00168279343710565
chr1	89400000	89450000	0.53805216659655
chr1	89450000	89500000	4.20698359276939e-05
chr1	89500000	89550000	0
chr1	89550000	89600000	6.31047538914853e-05
chr1	89600000	89650000	0
chr1	89650000	89700000	0
chr1	89700000	89750000	0
chr1	89750000	89800000	4.20698359276939e-05
chr1	89800000	89850000	0.0567522086663862
chr1	89850000	89900000	0.460117795540597
chr1	89900000	89950000	0.0134202776609171
chr1	89950000	90000000	0.0874842238115271
chr1	90000000	90050000	0.000441733277240175
chr1	90050000	90100000	0.0364114429953724
chr1	90100000	90150000	8.41396718552767e-05
chr1	90150000	90200000	0.000105174589819068
chr1	90200000	90250000	0.0187210769877998
chr1	90250000	90300000	4.20698359276939e-05
chr1	90300000	90350000	0
chr1	90350000	90400000	0.335948674800168
chr1	90400000	90450000	0.679049221708035
chr1	90450000	90500000	0.244068153134203
chr1	90500000	90550000	0.986748001682793
chr1	90550000	90600000	0.451304164913757
chr1	90600000	90650000	0.313777871266302
chr1	90650000	90700000	0.660727808161548
chr1	90700000	90750000	0.253891459823307
chr1	90750000	90800000	0.347370635254522
chr1	90800000	90850000	0.0123054270088346
chr1	90850000	90900000	8.41396718552767e-05
chr1	90900000	90950000	8.41396718552767e-05
chr1	90950000	91000000	0.00273453933529655
chr1	91000000	91050000	0.0328986116954144
chr1	91050000	91100000	0.148359276398822
chr1	91100000	91150000	0.0153344551956247
chr1	91150000	91200000	0.0884097602019353
chr1	91200000	91250000	0.00168279343710565
chr1	91250000	91300000	0.0375262936474547
chr1	91300000	91350000	0.468342448464451
chr1	91350000	91400000	0.00199831720656285
chr1	91400000	91450000	0.00119899032393778
chr1	91450000	91500000	0.902545225073622
chr1	91500000	91550000	0.000294488851493524
chr1	91550000	91600000	0.00161968868321416
chr1	91600000	91650000	0.000105174589819068
chr1	91650000	91700000	2.10349179637914e-05
chr1	91700000	91750000	6.31047538914853e-05
chr1	91750000	91800000	2.10349179637914e-05
chr1	91800000	91850000	2.10349179637914e-05
chr1	91850000	91900000	0.00124106015986536
chr1	91900000	91950000	2.10349179637914e-05
chr1	91950000	92000000	0
chr1	92000000	92050000	6.31047538914853e-05
chr1	92050000	92100000	2.10349179637914e-05
chr1	92100000	92150000	2.10349179637914e-05
chr1	92150000	92200000	0.000799326882625184
chr1	92200000	92250000	0.000105174589819068
chr1	92250000	92300000	4.20698359276939e-05
chr1	92300000	92350000	0.127597812368532
chr1	92350000	92400000	0.00601598653765245
chr1	92400000	92450000	0.294320572149769
chr1	92450000	92500000	0.0649347917543122
chr1	92500000	92550000	0.000441733277240175
chr1	92550000	92600000	0.0116954143878839
chr1	92600000	92650000	0
chr1	92650000	92700000	0
chr1	92700000	92750000	4.20698359276939e-05
chr1	92750000	92800000	2.10349179637914e-05
chr1	92800000	92850000	0.000546907867059354
chr1	92850000	92900000	0.251283129995793
chr1	92900000	92950000	0.616870004206984
chr1	92950000	93000000	0.294699200673117
chr1	93000000	93050000	2.10349179637914e-05
chr1	93050000	93100000	6.31047538914853e-05
chr1	93100000	93150000	0.0630626840555322
chr1	93150000	93200000	0.143058477071939
chr1	93200000	93250000	4.20698359276939e-05
chr1	93250000	93300000	0.755384938998738
chr1	93300000	93350000	0.935906604964241
chr1	93350000	93400000	0.6593605384939
chr1	93400000	93450000	0.384455195624737
chr1	93450000	93500000	0.0128312999579302
chr1	93500000	93550000	0.0244846445098864
chr1	93550000	93600000	0.129974758098443
chr1	93600000	93650000	0.00443836769036599
chr1	93650000	93700000	0.873643247791334
chr1	93700000	93750000	0.25275557425326
chr1	93750000	93800000	0.199432057214977
chr1	93800000	93850000	0.611590239798065
chr1	93850000	93900000	0.876672275978124
chr1	93900000	93950000	0.289124947412705
chr1	93950000	94000000	0.192301220025242
chr1	94000000	94050000	0.075473285654186
chr1	94050000	94100000	0.388914598233067
chr1	94100000	94150000	0.687421119057636
chr1	94150000	94200000	0.25275557425326
chr1	94200000	94250000	0.78458140513252
chr1	94250000	94300000	0.547475809844342
chr1	94300000	94350000	0.183550694152293
chr1	94350000	94400000	0.65534286916281
chr1	94400000	94450000	0.00119899032393778
chr1	94450000	94500000	0.00246108540176693
chr1	94500000	94550000	0.0256205300799327
chr1	94550000	94600000	0.567711400925536
chr1	94600000	94650000	0.34955826672276
chr1	94650000	94700000	0.933824148085822
chr1	94700000	94750000	0.0145771981489272
chr1	94750000	94800000	0.131320992848128
chr1	94800000	94850000	0.353428691628103
chr1	94850000	94900000	0.193521245267143
chr1	94900000	94950000	0.26569204880101
chr1	94950000	95000000	0.0954985275557425
chr1	95000000	95050000	0.249663441312579
chr1	95050000	95100000	0.820445940260833
chr1	95100000	95150000	0.75891880521666
chr1	95150000	95200000	0.40115692048801
chr1	95200000	95250000	0.369478334034497
chr1	95250000	95300000	0.57031973075305
chr1	95300000	95350000	0.443058477071939
chr1	95350000	95400000	0.606310475389146
chr1	95400000	95450000	0.213946150610013
chr1	95450000	95500000	4.20698359276939e-05
chr1	95500000	95550000	0.374274295330248
chr1	95550000	95600000	0.655237694572991
chr1	95600000	95650000	0.0273664282709297
chr1	95650000	95700000	4.20698359276939e-05
chr1	95700000	95750000	0.00885570046276818
chr1	95750000	95800000	0.00822465292385355
chr1	95800000	95850000	0.101283129995793
chr1	95850000	95900000	0.253828355069415
chr1	95900000	95950000	0.741880521665966
chr1	95950000	96000000	0.739019772822886
chr1	96000000	96050000	0.111590239798065
chr1	96050000	96100000	0.412368531762726
chr1	96100000	96150000	0.219730753050063
chr1	96150000	96200000	0.327029869583509
chr1	96200000	96250000	0.20891880521666
chr1	96250000	96300000	0.800546907867059
chr1	96300000	96350000	0.203323517038284
chr1	96350000	96400000	0.0275347076146403
chr1	96400000	96450000	0.0525452250736222
chr1	96450000	96500000	0.298296171644931
chr1	96500000	96550000	0.0294068153134203
chr1	96550000	96600000	0.111106436684897
chr1	96600000	96650000	0.598254101809003
chr1	96650000	96700000	0.00323937736642832
chr1	96700000	96750000	0.509591922591502
chr1	96750000	96800000	0.00138830458561212
chr1	96800000	96850000	0.562074042911233
chr1	96850000	96900000	0.285969709718132
chr1	96900000	96950000	0.239461506100126
chr1	96950000	97000000	0.0228228859907447
chr1	97000000	97050000	0.225746739587716
chr1	97050000	97100000	0.578418174169121
chr1	97100000	97150000	0.74884307951199
chr1	97300000	97350000	0.035633151030711
chr1	97350000	97400000	0.212726125368111
chr1	97400000	97450000	0.406015986537652
chr1	97450000	97500000	0.548022717711401
chr1	97500000	97550000	0.879028186790072
chr1	97550000	97600000	0.319457299116533
chr1	97600000	97650000	0.0133361379890619
chr1	97650000	97700000	0.0667858645351284
chr1	97700000	97750000	0.565628944047118
chr1	97750000	97800000	0.144951619688683
chr1	97800000	97850000	0.0480647875473286
chr1	97850000	97900000	0.129617164493058
chr1	97900000	97950000	0.502271771140093
chr1	97950000	98000000	0.00086243163651667
chr1	98000000	98050000	0.00605805637358015
chr1	98050000	98100000	0.00117795540597387
chr1	98100000	98150000	0.0154816996213715
chr1	98150000	98200000	0.5177324358435
chr1	98200000	98250000	0.151177955405974
chr1	98250000	98300000	0.870214556163231
chr1	98300000	98350000	0.793962978544384
chr1	98350000	98400000	0.597475809844342
chr1	98400000	98450000	0.211169541438788
chr1	98450000	98500000	0.195582667227598
chr1	98500000	98550000	0.598422381152714
chr1	98550000	98600000	0.787799747580984
chr1	98600000	98650000	0.0825199831720657
chr1	98650000	98700000	0.118573832562053
chr1	98700000	98750000	0.362768195204039
chr1	98750000	98800000	0.304606647034077
chr1	98800000	98850000	0.714030290281868
chr1	98850000	98900000	0.753681110643668
chr1	98900000	98950000	0.00262936474547748
chr1	98950000	99000000	0.00944467816575512
chr1	99000000	99050000	0.992574673958772
chr1	99050000	99100000	0.275326041228439
chr1	99100000	99150000	0.324127050904501
chr1	99150000	99200000	0.0530710980227177
chr1	99200000	99250000	0.3916281026504
chr1	99250000	99300000	0.133045856121161
chr1	99300000	99350000	0.467480016827934
chr1	99350000	99400000	0.47175010517459
chr1	99400000	99450000	0.00126209507782915
chr1	99450000	99500000	0.719141775347076
chr1	99500000	99550000	4.20698359276939e-05
chr1	99550000	99600000	0.0328986116954144
chr1	99600000	99650000	0.149242742953303
chr1	99650000	99700000	0.0326672275978124
chr1	99700000	99750000	0.280921329406815
chr1	99750000	99800000	0.109718132099285
chr1	99800000	99850000	0.752692469499369
chr1	99850000	99900000	0.0346865797223391
chr1	99900000	99950000	0.0404501472444257
chr1	99950000	100000000	0.136264198569626
chr1	100000000	100050000	0.117269667648296
chr1	100050000	100100000	0.130332351703828
chr1	100100000	100150000	0.479196466133782
chr1	100150000	100200000	0.000147244425746762
chr1	100200000	100250000	0.142490534286916
chr1	100250000	100300000	0.00250315523769462
chr1	100300000	100350000	0.222128733697939
chr1	100350000	100400000	0.154753891459823
chr1	100400000	100450000	0.29108119478334
chr1	100450000	100500000	0.05677324358435
chr1	100500000	100550000	0.076525031552377
chr1	100550000	100600000	0.53859907446361
chr1	100600000	100650000	0.0521455616323097
chr1	100650000	100700000	0.49135464871687
chr1	100700000	100750000	0.280942364324779
chr1	100750000	100800000	0.0216870004206984
chr1	100800000	100850000	0.314871687000421
chr1	100850000	100900000	0.236306268405553
chr1	100900000	100950000	0.235864535128313
chr1	100950000	101000000	0.0663020614219605
chr1	101000000	101050000	0.58298275136727
chr1	101050000	101100000	0.268784181741691
chr1	101100000	101150000	0.13342448464451
chr1	101150000	101200000	0.779427850231384
chr1	101200000	101250000	0.350673117374842
chr1	101250000	101300000	0.0324568784181741
chr1	101300000	101350000	0.10187210769878
chr1	101350000	101400000	0.0328144720235591
chr1	101400000	101450000	0.380921329406815
chr1	101450000	101500000	0.059928481278923
chr1	101500000	101550000	0.249495161968868
chr1	101550000	101600000	0.396360959192259
chr1	101600000	101650000	0.0625368111064367
chr1	101650000	101700000	0.127303323517038
chr1	101700000	101750000	0.693857803954565
chr1	101750000	101800000	0.419730753050063
chr1	101800000	101850000	0.684938998737905
chr1	101850000	101900000	0.437673538073202
chr1	101900000	101950000	0.62147665124106
chr1	101950000	102000000	0.0541228439209087
chr1	102000000	102050000	0.0766933108960876
chr1	102050000	102100000	0.0786916281026504
chr1	102100000	102150000	0.800210349179638
chr1	102150000	102200000	0.0853176272612537
chr1	102200000	102250000	0.352376945729912
chr1	102250000	102300000	0.0705090450147244
chr1	102300000	102350000	0.0817627261253681
chr1	102350000	102400000	0.0204880100967606
chr1	102400000	102450000	0.582351703828355
chr1	102450000	102500000	0.553912494741271
chr1	102500000	102550000	0.496823727387463
chr1	102550000	102600000	0.10677324358435
chr1	102600000	102650000	0.1280816154817
chr1	102650000	102700000	0.102040387042491
chr1	102700000	102750000	0.399621371476651
chr1	102750000	102800000	0.833487589398401
chr1	102800000	102850000	0.0122423222549433
chr1	102850000	102900000	0.0806268405553219
chr1	102900000	102950000	0.152566259991586
chr1	102950000	103000000	0.0798064787547329
chr1	103000000	103050000	0.447307530500631
chr1	103050000	103100000	0.221371476651241
chr1	103100000	103150000	0.160559528817838
chr1	103150000	103200000	0.678986116954144
chr1	103200000	103250000	0.0343920908708456
chr1	103250000	103300000	0.72318047959613
chr1	103300000	103350000	0.446381994110223
chr1	103350000	103400000	0.131931005469079
chr1	103400000	103450000	0.0149978965082036
chr1	103500000	103550000	0.254038704249053
chr1	103550000	103600000	0.312726125368111
chr1	103600000	103650000	0.64554059739167
chr1	103650000	103700000	0.0474337400084139
chr1	103700000	103750000	0.491102229701304
chr1	103750000	103800000	0.325241901556584
chr1	103800000	103850000	0.456899453092133
chr1	103850000	103900000	0.936222128733698
chr1	103900000	103950000	0.368237273874632
chr1	103950000	104000000	0.538641144299537
chr1	104000000	104050000	0.115628944047118
chr1	104050000	104100000	0.0702986958350862
chr1	104100000	104150000	0.180227177114009
chr1	104150000	104200000	0.0455405973916702
chr1	104200000	104250000	0.12780816154817
chr1	104250000	104300000	0.462873369793858
chr1	104300000	104350000	0.16943626419857
chr1	104350000	104400000	0.521813209928481
chr1	104400000	104450000	0.0742111905763567
chr1	104450000	104500000	0.0230963399242743
chr1	104500000	104550000	0.0613167858645352
chr1	104550000	104600000	0.100946571308372
chr1	104600000	104650000	0.00239798064787544
chr1	104650000	104700000	0.405553218342449
chr1	104700000	104750000	0.302376945729912
chr1	104750000	104800000	0.000336558687421107
chr1	104800000	104850000	0.0197307530500631
chr1	104850000	104900000	0.489777029869583
chr1	104900000	104950000	0.0192048801009677
chr1	104950000	105000000	0.0545435422801851
chr1	105000000	105050000	0.00119899032393778
chr1	105050000	105100000	0.0109381573411864
chr1	105100000	105150000	0.0270088346655448
chr1	105150000	105200000	0.313756836348338
chr1	105200000	105250000	0.198148927219184
chr1	105250000	105300000	0.00395456457719812
chr1	105300000	105350000	0.00837189734960031
chr1	105350000	105400000	0.293058477071939
chr1	105400000	105450000	0.734539335296592
chr1	105450000	105500000	0.929743374000841
chr1	105500000	105550000	0.797034076567101
chr1	105550000	105600000	0.234013462347497
chr1	105600000	105650000	0.245161968868321
chr1	105650000	105700000	0.0559318468657972
chr1	105700000	105750000	0.303786285233488
chr1	105750000	105800000	0.197707193941944
chr1	105800000	105850000	0.327071939419436
chr1	105850000	105900000	0.17593605384939
chr1	105900000	105950000	0.00551114850652079
chr1	105950000	106000000	0.033992427429533
chr1	106000000	106050000	0.000231384097602039
chr1	106050000	106100000	0.000126209507782971
chr1	106100000	106150000	0.00313420277660914
chr1	106150000	106200000	4.20698359276939e-05
chr1	106200000	106250000	0.0095077829196466
chr1	106250000	106300000	0.0121371476651241
chr1	106300000	106350000	0.000967606226335738
chr1	106350000	106400000	0.00391249474127053
chr1	106400000	106450000	0.00652082456878422
chr1	106450000	106500000	0.0147454774926378
chr1	106500000	106550000	0.0701304164913756
chr1	106550000	106600000	0.0329196466133782
chr1	106600000	106650000	0.0188262515776189
chr1	106650000	106700000	0.1906394615061
chr1	106700000	106750000	0.00887673538073197
chr1	106750000	106800000	0.251514514093395
chr1	106800000	106850000	0.0530921329406815
chr1	106850000	106900000	0.0165124106015987
chr1	106900000	106950000	0.134434160706773
chr1	106950000	107000000	0.134791754312158
chr1	107000000	107050000	0.0209928481278923
chr1	107050000	107100000	0.142469499368952
chr1	107100000	107150000	0.117395877156079
chr1	107150000	107200000	0.0245267143458141
chr1	107200000	107250000	0.852208666386201
chr1	107250000	107300000	0.622444257467396
chr1	107300000	107350000	0.227029869583509
chr1	107350000	107400000	0.148233066891039
chr1	107400000	107450000	0.0164282709297434
chr1	107450000	107500000	0.134770719394194
chr1	107500000	107550000	0.193184686579722
chr1	107550000	107600000	0.592448464450989
chr1	107600000	107650000	0.0014303744215397
chr1	107650000	107700000	0.642911232646193
chr1	107700000	107750000	0.448359276398822
chr1	107750000	107800000	0.0384097602019352
chr1	107800000	107850000	0.0551745898190997
[truncated: 45,540 more rows]
