# Supplementary material for: Transcription elongation can be sufficient, but is not necessary, to advance replication timing
Source: EMBO Rep. 2026 Mar 24;27(8):1964–99. doi: 10.1038/s44319-026-00735-2 (PMC13121604; doi:10.1038/s44319-026-00735-2)
Supplement: Supplementary file 5 — Source data Fig. 4 [file 44319_2026_735_MOESM5_ESM.zip › Fig4/4A/TRE_Ptn_D0200_cas_pvalues.bg]

chr1	3000000	3050000	0.180646688036486
chr1	3150000	3200000	0.00610976055762324
chr1	3200000	3250000	0.556891766882516
chr1	3250000	3300000	0.0163500634640621
chr1	3300000	3350000	0.011574123873244
chr1	3350000	3400000	0.00458232041821738
chr1	3400000	3450000	0.131833143299701
chr1	3450000	3500000	0.388249467547275
chr1	3500000	3550000	0.924445496202913
chr1	3550000	3600000	0.928468472344728
chr1	3600000	3650000	0.0151883484284577
chr1	3650000	3700000	0.920659165716499
chr1	3700000	3750000	0.785491469999785
chr1	3750000	3800000	0.0292795215455113
chr1	3800000	3850000	0.075791149452488
chr1	3850000	3900000	0.899662242110019
chr1	3900000	3950000	0.44205408428888
chr1	3950000	4000000	0.0041735688316159
chr1	4000000	4050000	0.549835423703289
chr1	4050000	4100000	0.263322074737001
chr1	4100000	4150000	0.51055224490674
chr1	4150000	4200000	0.928726631241529
chr1	4200000	4250000	0.993051223027774
chr1	4250000	4300000	0.0987672912677753
chr1	4300000	4350000	0.418131359851989
chr1	4350000	4400000	0.0754254243486866
chr1	4400000	4450000	0.682744229072994
chr1	4450000	4500000	0.00144138717380549
chr1	4500000	4550000	0.00064539724200241
chr1	4550000	4600000	0.684508314867801
chr1	4600000	4650000	0.19480240087774
chr1	4650000	4700000	0.146999978486759
chr1	4700000	4750000	0.0467697868037777
chr1	4750000	4800000	0.000279672138201015
chr1	4800000	4850000	0.0013983606910053
chr1	4850000	4900000	0.16040272787901
chr1	4900000	4950000	0.0140051201514532
chr1	4950000	5000000	0.371920917324613
chr1	5000000	5050000	0.0940343781597573
chr1	5050000	5100000	0.242518770303122
chr1	5100000	5150000	0.658262160359701
chr1	5150000	5200000	0.0390465331411484
chr1	5200000	5250000	0.976572080115311
chr1	5250000	5300000	0.817718305617107
chr1	5300000	5350000	0.83680055073898
chr1	5600000	5650000	0.520792547813179
chr1	5650000	5700000	0.709872426478497
chr1	5700000	5750000	0.630402512746596
chr1	5750000	5800000	0.256158165350773
chr1	5800000	5850000	0.903964890390035
chr1	5850000	5900000	0.85007422068283
chr1	5900000	5950000	0.239722048921111
chr1	5950000	6000000	0.997676569928791
chr1	6000000	6050000	0.97635694770131
chr1	6050000	6100000	0.126519372673881
chr1	6100000	6150000	0.664328894434524
chr1	6150000	6200000	0.997698083170191
chr1	6200000	6250000	0.388744272099477
chr1	6250000	6300000	0.124862853086074
chr1	6300000	6350000	0.59998278940688
chr1	6350000	6400000	0.950928296366414
chr1	6400000	6450000	0.790073790418002
chr1	6450000	6500000	0.103564744099993
chr1	6500000	6550000	0.482111739775832
chr1	6550000	6600000	0.903556138803434
chr1	6600000	6650000	0.582535550631414
chr1	6650000	6700000	0.985241916399544
chr1	6700000	6750000	0.111374050728223
chr1	6750000	6800000	0.524019534023191
chr1	6800000	6850000	0.570402082481767
chr1	6850000	6900000	0.0263752339565002
chr1	6900000	6950000	0.29214981821311
chr1	6950000	7000000	0.00114020179420438
chr1	7000000	7050000	0.00503409848761915
chr1	7050000	7100000	0.00598068110922267
chr1	7100000	7150000	0.00303336703741153
chr1	7150000	7200000	0.00163500634640623
chr1	7200000	7250000	0.00221586386420847
chr1	7250000	7300000	0.565066798614547
chr1	7300000	7350000	0.138803433513327
chr1	7350000	7400000	0.964244992793064
chr1	7400000	7450000	0.449626745261709
chr1	7450000	7500000	0.782565669169374
chr1	7500000	7550000	0.127960759847686
chr1	7550000	7600000	0.931222167243939
chr1	7600000	7650000	0.785599036206785
chr1	7650000	7700000	0.848116515715423
chr1	7700000	7750000	0.0209754103650797
chr1	7750000	7800000	0.900953036594024
chr1	7800000	7850000	0.834391067702171
chr1	7850000	7900000	0.89206806789579
chr1	7900000	7950000	0.0548587655702084
chr1	7950000	8000000	0.7895789858658
chr1	8000000	8050000	0.165049588021427
chr1	8050000	8100000	0.0326786136867242
chr1	8100000	8150000	0.0673364455822559
chr1	8150000	8200000	0.0374545532775423
chr1	8200000	8250000	0.505001828625519
chr1	8250000	8300000	0.327861798937246
chr1	8300000	8350000	0.969902975281286
chr1	8350000	8400000	0.93408342835015
chr1	8400000	8450000	0.447045156293699
chr1	8450000	8500000	0.0491362433577868
chr1	8500000	8550000	0.0308284749263171
chr1	8550000	8600000	0.000882042897403346
chr1	8600000	8650000	0.000322698621001205
chr1	8650000	8700000	0.501215498139105
chr1	8700000	8750000	0.580986597250608
chr1	8750000	8800000	0.597788438784072
chr1	8800000	8850000	0.446012520706495
chr1	8850000	8900000	0.0151883484284577
chr1	8900000	8950000	0.00167803282920642
chr1	8950000	9000000	0.00761568745562891
chr1	9000000	9050000	0.255706387281372
chr1	9050000	9100000	0.144181743863348
chr1	9100000	9150000	0.716154292967321
chr1	9150000	9200000	0.973818385216101
chr1	9200000	9250000	0.978486758599918
chr1	9250000	9300000	0.932577501452144
chr1	9300000	9350000	0.564356861648345
chr1	9350000	9400000	0.917260073575286
chr1	9400000	9450000	0.895036895209001
chr1	9450000	9500000	0.0826753867005142
chr1	9500000	9550000	0.222489942559645
chr1	9550000	9600000	0.212249639653207
chr1	9600000	9650000	0.173461265408859
chr1	9650000	9700000	0.0168018415334639
chr1	9700000	9750000	0.437364197663662
chr1	9750000	9800000	0.443775143600886
chr1	9800000	9850000	0.0201148807090764
chr1	9850000	9900000	0.13938429103113
chr1	9900000	9950000	0.734591140847191
chr1	9950000	10000000	0.794182819525418
chr1	10000000	10050000	0.149646107178969
chr1	10050000	10100000	0.213820106275412
chr1	10100000	10150000	0.348320891508724
chr1	10150000	10200000	0.0141987393240539
chr1	10200000	10250000	0.666867456919734
chr1	10250000	10300000	0.224017382699051
chr1	10300000	10350000	0.543704149904266
chr1	10350000	10400000	0.836004560807177
chr1	10400000	10450000	0.961491297893854
chr1	10450000	10500000	0.183271303487296
chr1	10500000	10550000	0.680743497622787
chr1	10550000	10600000	0.311016930920982
chr1	10600000	10650000	0.282899124411075
chr1	10650000	10700000	0.958845169201644
chr1	10700000	10750000	0.821397069896521
chr1	10750000	10800000	0.419680313232795
chr1	10800000	10850000	0.0106275412516403
chr1	10850000	10900000	0.00415205559021581
chr1	10900000	10950000	0.0276660284405051
chr1	10950000	11000000	0.0441451713529678
chr1	11000000	11050000	0.161521416431814
chr1	11050000	11100000	0.719639438074135
chr1	11100000	11150000	0.543897769076867
chr1	11150000	11200000	0.711593485790504
chr1	11200000	11250000	0.508594539939333
chr1	11250000	11300000	0.0421444399027602
chr1	11300000	11350000	0.0151883484284577
chr1	11350000	11400000	0.000882042897403346
chr1	11400000	11450000	0.0175548049824668
chr1	11450000	11500000	0.0231267345050878
chr1	11500000	11550000	0.0834498633909171
chr1	11550000	11600000	0.805778456640062
chr1	11600000	11650000	0.877783275606136
chr1	11650000	11700000	0.897553944452811
chr1	11700000	11750000	0.832282770044963
chr1	11750000	11800000	0.364154637179184
chr1	11800000	11850000	0.990125422197362
chr1	11850000	11900000	0.976141815287309
chr1	11900000	11950000	0.391820665619689
chr1	11950000	12000000	0.978293139427318
chr1	12000000	12050000	0.982337628810533
chr1	12050000	12100000	0.926747413032722
chr1	12100000	12150000	0.576038551728589
chr1	12150000	12200000	0.994212938063378
chr1	12200000	12250000	0.745261708581632
chr1	12250000	12300000	0.178430824172278
chr1	12300000	12350000	0.229739904911473
chr1	12350000	12400000	0.392573629068692
chr1	12400000	12450000	0.168835918507842
chr1	12450000	12500000	0.136329410752318
chr1	12500000	12550000	0.508142761869931
chr1	12550000	12600000	0.567842006755158
chr1	12600000	12650000	0.140051201514532
chr1	12650000	12700000	0.459479809822946
chr1	12700000	12750000	0.75788998128348
chr1	12750000	12800000	0.577759611040595
chr1	12800000	12850000	0.0791472151109007
chr1	12850000	12900000	0.288234408278295
chr1	12900000	12950000	0.230944646429878
chr1	12950000	13000000	0.358690273863563
chr1	13000000	13050000	0.00733601531742789
chr1	13050000	13100000	0.000107566207000365
chr1	13100000	13150000	0.00154895338080585
chr1	13150000	13200000	0.133898414474109
chr1	13200000	13250000	0.116881440526644
chr1	13250000	13300000	0.19731945012155
chr1	13300000	13350000	0.0165651958780629
chr1	13350000	13400000	0.168857431749242
chr1	13400000	13450000	0.0771249704192931
chr1	13450000	13500000	0.101176774304584
chr1	13500000	13550000	0.0174042122926661
chr1	13550000	13600000	0.638534517995826
chr1	13600000	13650000	0.432674311038444
chr1	13650000	13700000	0.00215132414000818
chr1	13700000	13750000	0.00638943269582426
chr1	13750000	13800000	0.00907858787083449
chr1	13800000	13850000	0.282770044962675
chr1	13850000	13900000	0.980745648946927
chr1	13900000	13950000	0.33147602349246
chr1	13950000	14000000	0.524385259126993
chr1	14000000	14050000	0.78411462255018
chr1	14050000	14100000	0.337951509153884
chr1	14100000	14150000	0.0485553858399845
chr1	14150000	14200000	0.00361422455521376
chr1	14200000	14250000	0.00236645655400902
chr1	14250000	14300000	0.0151022954628574
chr1	14300000	14350000	0.00219435062280837
chr1	14350000	14400000	0.00998214400963793
chr1	14400000	14450000	0.372136049738614
chr1	14450000	14500000	0.0505991437729922
chr1	14500000	14550000	0.864982896973087
chr1	14550000	14600000	0.70264397736807
chr1	14600000	14650000	0.173934556719661
chr1	14650000	14700000	0.0467913000451778
chr1	14700000	14750000	0.0119613622184455
chr1	14750000	14800000	0.66310263967472
chr1	14800000	14850000	0.642837166275843
chr1	14850000	14900000	0.840715960673795
chr1	14900000	14950000	0.935137577178754
chr1	14950000	15000000	0.994148398339178
chr1	15000000	15050000	0.678570660241379
chr1	15050000	15100000	0.937783705870964
chr1	15100000	15150000	0.580534819181206
chr1	15150000	15200000	0.926876492481122
chr1	15200000	15250000	0.937396467525762
chr1	15250000	15300000	0.737861153540004
chr1	15300000	15350000	0.668136738162339
chr1	15350000	15400000	0.000623884000602426
chr1	15400000	15450000	0.00152744013940576
chr1	15450000	15500000	0.0870640879461309
chr1	15500000	15550000	0.796785921734828
chr1	15550000	15600000	0.381773981885851
chr1	15600000	15650000	0.942258460082181
chr1	15650000	15700000	0.47628165135641
chr1	15700000	15750000	0.19734096336295
chr1	15750000	15800000	0.087903104360734
chr1	15800000	15850000	0.0154680205666587
chr1	15850000	15900000	0.03947679796915
chr1	15900000	15950000	0.0339048684465288
chr1	15950000	16000000	0.331260891078459
chr1	16000000	16050000	0.802895682292451
chr1	16050000	16100000	0.281350171030269
chr1	16100000	16150000	0.0105845147688403
chr1	16150000	16200000	0.191467848460728
chr1	16200000	16250000	0.421616504958802
chr1	16250000	16300000	0.928489985586128
chr1	16300000	16350000	0.914979669986877
chr1	16350000	16400000	0.885334423337564
chr1	16400000	16450000	0.977905901082116
chr1	16450000	16500000	0.0702407331712669
chr1	16500000	16550000	0.685562463696405
chr1	16550000	16600000	0.260697459286191
chr1	16600000	16650000	0.0215347546414818
chr1	16650000	16700000	0.00953036594023626
chr1	16700000	16750000	0.508271841318331
chr1	16750000	16800000	0.0495019684615881
chr1	16800000	16850000	0.558440720263322
chr1	16850000	16900000	0.00638943269582426
chr1	16900000	16950000	0.641481832067638
chr1	16950000	17000000	0.400146290041521
chr1	17000000	17050000	0.59462599229826
chr1	17050000	17100000	0.493664350407676
chr1	17100000	17150000	0.714971064690317
chr1	17150000	17200000	0.0763935202116903
chr1	17200000	17250000	0.00370027752081403
chr1	17250000	17300000	0.00329152593421256
chr1	17300000	17350000	0.0821805821483123
chr1	17350000	17400000	0.908267538670051
chr1	17400000	17450000	0.974592861906503
chr1	17450000	17500000	0.602392272443689
chr1	17500000	17550000	0.920207387647097
chr1	17550000	17600000	0.779682894821763
chr1	17600000	17650000	0.977217477357313
chr1	17650000	17700000	0.879525848159542
chr1	17700000	17750000	0.0561925865370135
chr1	17750000	17800000	0.785491469999785
chr1	17800000	17850000	0.0731880472430781
chr1	17850000	17900000	0.781791192478971
chr1	17900000	17950000	0.745842566099434
chr1	17950000	18000000	0.490093152335262
chr1	18000000	18050000	0.533872598584429
chr1	18050000	18100000	0.774326097713142
chr1	18100000	18150000	0.820558053481918
chr1	18150000	18200000	0.977540175978315
chr1	18200000	18250000	0.953703504507024
chr1	18250000	18300000	0.864337499731084
chr1	18300000	18350000	0.459393756857346
chr1	18350000	18400000	0.57365058193318
chr1	18400000	18450000	0.0224813372630854
chr1	18450000	18500000	0.716928769657724
chr1	18500000	18550000	0.414796807434976
chr1	18550000	18600000	0.954951272508229
chr1	18600000	18650000	0.857238130069057
chr1	18650000	18700000	0.97902458963492
chr1	18700000	18750000	0.199750446399759
chr1	18750000	18800000	0.962287287825657
chr1	18800000	18850000	0.441387173805477
chr1	18850000	18900000	0.352408407374739
chr1	18900000	18950000	0.471613277972592
chr1	18950000	19000000	0.048942624185186
chr1	19000000	19050000	0.818234623410709
chr1	19050000	19100000	0.0650990684766474
chr1	19100000	19150000	0.272744874470236
chr1	19150000	19200000	0.285287094206484
chr1	19200000	19250000	0.276100940128649
chr1	19250000	19300000	0.611836585418325
chr1	19300000	19350000	0.0197061291224749
chr1	19350000	19400000	0.87638491491513
chr1	19400000	19450000	0.719166146763333
chr1	19450000	19500000	0.427403566895424
chr1	19500000	19550000	0.520900114020179
chr1	19550000	19600000	0.359529290278166
chr1	19600000	19650000	0.0980358410601725
chr1	19650000	19700000	0.032377428307123
chr1	19700000	19750000	0.67379472065056
chr1	19750000	19800000	0.46062001161715
chr1	19800000	19850000	0.0969171525073683
chr1	19850000	19900000	0.197534582535551
chr1	19900000	19950000	0.249489060516748
chr1	19950000	20000000	0.0906567992599445
chr1	20000000	20050000	0.882430135748553
chr1	20050000	20100000	0.0079814125594303
chr1	20100000	20150000	0.546457844803476
chr1	20150000	20200000	0.291956199040509
chr1	20200000	20250000	0.00985306456123747
chr1	20250000	20300000	0.668007658713938
chr1	20300000	20350000	0.164963535055827
chr1	20350000	20400000	0.774218531506142
chr1	20400000	20450000	0.0687563195146613
chr1	20450000	20500000	0.14476260138115
chr1	20500000	20550000	0.406879934599746
chr1	20550000	20600000	0.911193339500463
chr1	20600000	20650000	0.436482154766259
chr1	20650000	20700000	0.281005959167868
chr1	20700000	20750000	0.436008863455457
chr1	20750000	20800000	0.00193619172600734
chr1	20800000	20850000	0.00443172772841682
chr1	20850000	20900000	0.021835940021083
chr1	20900000	20950000	0.437557816836263
chr1	20950000	21000000	0.839898457500592
chr1	21000000	21050000	0.895187487898802
chr1	21050000	21100000	0.77109911150313
chr1	21100000	21150000	0.719316739453133
chr1	21150000	21200000	0.709420648409096
chr1	21200000	21250000	0.190004948045522
chr1	21250000	21300000	0.258223436525181
chr1	21300000	21350000	0.493922509304477
chr1	21350000	21400000	0.995847944409784
chr1	21400000	21450000	0.0145214379450552
chr1	21450000	21500000	0.0269345782329024
chr1	21500000	21550000	0.0379493578297442
chr1	21550000	21600000	0.475313555493406
chr1	21600000	21650000	0.721231417937741
chr1	21650000	21700000	0.00152744013940576
chr1	21700000	21750000	0.687240496525612
chr1	21750000	21800000	0.160123055740808
chr1	21800000	21850000	0.289267043865499
chr1	21850000	21900000	0.284770776412882
chr1	21900000	21950000	0.0783081986962976
chr1	21950000	22000000	0.558440720263322
chr1	22000000	22050000	0.822429705483725
chr1	22050000	22100000	0.770862465847729
chr1	22100000	22150000	0.654669449045888
chr1	22150000	22200000	0.989243379299959
chr1	22200000	22250000	0.316502807478003
chr1	22250000	22300000	0.677946776240776
chr1	22300000	22350000	0.151668351870576
chr1	22350000	22400000	0.00221586386420847
chr1	22400000	22450000	0.361207323107373
chr1	22450000	22500000	0.497558247101091
chr1	22500000	22550000	0.149387948282168
chr1	22550000	22600000	0.26575307101521
chr1	22600000	22650000	0.00509863821181933
chr1	22650000	22700000	0.310177914506379
chr1	22700000	22750000	0.539143342727449
chr1	22750000	22800000	0.767721532603317
chr1	22800000	22850000	0.777983348751156
chr1	22850000	22900000	0.171417507475851
chr1	22900000	22950000	0.873910892154121
chr1	22950000	23000000	0.000666910483402505
chr1	23000000	23050000	0.267215971430415
chr1	23050000	23100000	0.00159197986360604
chr1	23100000	23150000	0.0700040875158661
chr1	23150000	23200000	0.874685368844524
chr1	23200000	23250000	0.597100015059269
chr1	23250000	23300000	0.115203407697438
chr1	23300000	23350000	0.863821181937483
chr1	23350000	23400000	0.012111954908246
chr1	23400000	23450000	0.919884689026096
chr1	23450000	23500000	0.0717251468278726
chr1	23500000	23550000	0.849106124819827
chr1	23550000	23600000	0.00449626745261711
chr1	23600000	23650000	0.957253189338038
chr1	23650000	23700000	0.0896456769141406
chr1	23700000	23750000	0.987221134608351
chr1	23750000	23800000	0.429253705655831
chr1	23800000	23850000	0.443280339048684
chr1	23850000	23900000	0.109717531140417
chr1	23900000	23950000	0.34741733536992
chr1	23950000	24000000	0.00890648193963384
chr1	24000000	24050000	0.0301400512015145
chr1	24050000	24100000	0.040789105694555
chr1	24100000	24150000	0.605576232170901
chr1	24150000	24200000	0.729277370221371
chr1	24200000	24250000	0.0917754878127488
chr1	24250000	24300000	0.6051889938257
chr1	24300000	24350000	0.675042488651765
chr1	24350000	24400000	0.506615321730525
chr1	24400000	24450000	0.374567046016823
chr1	24450000	24500000	0.478626594669019
chr1	24500000	24550000	0.449217993675107
chr1	24550000	24600000	0.0445108964567691
chr1	24600000	24650000	0.0090140481466342
chr1	24650000	24700000	0.317277284168406
chr1	24700000	24750000	0.682744229072994
chr1	24750000	24800000	0.646343824624056
chr1	24800000	24850000	0.0427468106619624
chr1	24850000	24900000	0.830131445904954
chr1	24900000	24950000	0.869156465804703
chr1	24950000	25000000	0.312286212163587
chr1	25000000	25050000	0.780694017167567
chr1	25050000	25100000	0.0546221199148076
chr1	25100000	25150000	0.108061011552611
chr1	25150000	25200000	0.436159456145257
chr1	25200000	25250000	0.0138115009788525
chr1	25250000	25300000	0.635415097992815
chr1	25300000	25350000	0.664371920917325
chr1	25350000	25400000	0.756147408730073
chr1	25400000	25450000	0.0397564701073511
chr1	25450000	25500000	0.537293203967042
chr1	25500000	25550000	0.840931093087796
chr1	25550000	25600000	0.185164468730504
chr1	25600000	25650000	0.0127358389088484
chr1	25650000	25700000	0.0293655745111115
chr1	25700000	25750000	0.158875287739604
chr1	25750000	25800000	0.00219435062280837
chr1	25800000	25850000	0.527934943958006
chr1	25850000	25900000	0.715250736828518
chr1	25900000	25950000	0.934965471247553
chr1	25950000	26000000	0.698922186605856
chr1	26000000	26050000	0.998795258481595
chr1	26050000	26100000	0.7894068799346
chr1	26100000	26150000	0.955639696233031
chr1	26150000	26200000	0.0883333691887357
chr1	26200000	26250000	0.632532323645204
chr1	26250000	26300000	0.28674999462169
chr1	26300000	26350000	0.484714841985242
chr1	26350000	26400000	0.0515026999117957
chr1	26400000	26450000	0.697609878880451
chr1	26450000	26500000	0.838930361637588
chr1	26500000	26550000	0.371576705462212
chr1	26550000	26600000	0.772024180883334
chr1	26600000	26650000	0.0227179829184864
chr1	26650000	26700000	0.24987629886195
chr1	26700000	26750000	0.592711313813652
chr1	26750000	26800000	0.17903319493148
chr1	26800000	26850000	0.0705634317922681
chr1	26850000	26900000	0.516403846567562
chr1	26900000	26950000	0.561753759438935
chr1	26950000	27000000	0.710195125099499
chr1	27000000	27050000	0.504248865176516
chr1	27050000	27100000	0.761547232321494
chr1	27100000	27150000	0.338984144741088
chr1	27200000	27250000	0.602844050513091
chr1	27250000	27300000	0.385302153475464
chr1	27300000	27350000	0.115117354731837
chr1	27350000	27400000	0.0194049437428737
chr1	27700000	27750000	0.0262031280252996
chr1	27750000	27800000	0.745369274788632
chr1	27850000	27900000	0.029214981821311
chr1	27950000	28000000	0.142697330206742
chr1	28000000	28050000	0.232450573327883
chr1	28100000	28150000	0.0654217670976486
chr1	28350000	28400000	0.323516124174429
chr1	28850000	28900000	0.428048964137427
chr1	28900000	28950000	0.00307639352021172
chr1	28950000	29000000	0.0557408084676119
chr1	29000000	29050000	0.0701761934470667
chr1	29100000	29150000	0.761310586666093
chr1	29250000	29300000	0.663446851537121
chr1	29300000	29350000	0.00447475421121701
chr1	29400000	29450000	0.00120474151840455
chr1	29450000	29500000	0.137426586063722
chr1	29500000	29550000	0.108061011552611
chr1	29600000	29650000	0.00251704924380958
chr1	29650000	29700000	0.0154249940838587
chr1	30000000	30050000	0.703310887851473
chr1	30050000	30100000	0.00425962179721617
chr1	30250000	30300000	0.520900114020179
chr1	30700000	30750000	0.950713163952413
chr1	30750000	30800000	0.567411741927156
chr1	30900000	30950000	0.00656153862702491
chr1	30950000	31000000	0.564894692683347
chr1	31000000	31050000	0.764946324462707
chr1	31050000	31100000	0.0928511498827528
chr1	31100000	31150000	0.00856227007723254
chr1	31200000	31250000	0.192392917840931
chr1	31250000	31300000	0.881031775057548
chr1	31300000	31350000	0.143084568551944
chr1	31500000	31550000	0.304455392293957
chr1	31600000	31650000	0.358410601725362
chr1	31650000	31700000	0.697781984811652
chr1	31700000	31750000	0.456489469268335
chr1	31750000	31800000	0.322720134242626
chr1	31900000	31950000	0.0121764946324463
chr1	32000000	32050000	0.495342383236882
chr1	32050000	32100000	0.407654411290149
chr1	32100000	32150000	0.105888174171202
chr1	32250000	32300000	0.971710087558893
chr1	32300000	32350000	0.135468881096315
chr1	32500000	32550000	0.0312587397543188
chr1	32550000	32600000	0.357485532345158
chr1	32600000	32650000	0.0349159907923327
chr1	32650000	32700000	0.0631843899920401
chr1	32700000	32750000	0.354194006410946
chr1	32750000	32800000	0.844954069229611
chr1	32800000	32850000	0.769958909708926
chr1	32850000	32900000	0.437407224146462
chr1	32900000	32950000	0.72628702966676
chr1	32950000	33000000	0.00634640621302407
chr1	33000000	33050000	0.971645547834692
chr1	33050000	33100000	0.803003248499451
chr1	33100000	33150000	0.281113525374868
chr1	33150000	33200000	0.993201815717574
chr1	33200000	33250000	0.0514811866703956
chr1	33250000	33300000	0.00167803282920642
chr1	33300000	33350000	0.721575629800142
chr1	33350000	33400000	0.543187832110664
chr1	33400000	33450000	0.224146462147452
chr1	33450000	33500000	0.000193619172600745
chr1	33500000	33550000	0.000193619172600745
chr1	33550000	33600000	0.75524385259127
chr1	33600000	33650000	0.0698750080674655
chr1	33650000	33700000	0.827808015833746
chr1	33700000	33750000	0.422390981649205
chr1	33750000	33800000	0.0595486521954263
chr1	33800000	33850000	0.0180065830518684
chr1	33850000	33900000	0.019469483467074
chr1	33900000	33950000	0.527526192371405
chr1	33950000	34000000	0.456790654647936
chr1	34000000	34050000	0.0783512251790978
chr1	34050000	34100000	0.228427597186068
chr1	34100000	34150000	0.0619796484736356
chr1	34150000	34200000	0.00154895338080585
chr1	34200000	34250000	0.193640685842136
chr1	34250000	34300000	0.00400146290041525
chr1	34300000	34350000	0.971839167007293
chr1	34350000	34400000	0.393735344104296
chr1	34400000	34450000	0.0116171503560442
chr1	34450000	34500000	0.411161069638362
chr1	34500000	34550000	0.184626637695502
chr1	34550000	34600000	0.0512660542563949
chr1	34600000	34650000	0.547813179011682
chr1	34650000	34700000	0.153905728976185
chr1	34700000	34750000	0.84996665447583
chr1	34750000	34800000	0.0291074156143106
chr1	34800000	34850000	0.140158767721533
chr1	34850000	34900000	0.0192758642944733
chr1	34900000	34950000	0.135339801647914
chr1	34950000	35000000	0.322655594518426
chr1	35000000	35050000	0.554804982466708
chr1	35050000	35100000	0.96852612783168
chr1	35100000	35150000	0.482154766258632
chr1	35150000	35200000	0.969020932383882
chr1	35200000	35250000	0.498719962136695
chr1	35250000	35300000	0.359443237312566
chr1	35300000	35350000	0.841232278467397
chr1	35350000	35400000	0.567024503581955
chr1	35400000	35450000	0.00118322827700446
chr1	35450000	35500000	0.032097756168922
chr1	35500000	35550000	0.012111954908246
chr1	35550000	35600000	0.000903556138803441
chr1	35600000	35650000	0.326979756039843
chr1	35650000	35700000	0.000193619172600745
chr1	35700000	35750000	0.512983241184949
chr1	35750000	35800000	0.383839253060259
chr1	35800000	35850000	0.00963793214723663
chr1	35850000	35900000	0.386184196372867
chr1	35900000	35950000	0.616053180732741
chr1	35950000	36000000	0.875287739603726
chr1	36000000	36050000	0.0150377557386572
chr1	36050000	36100000	0.222403889594045
chr1	36100000	36150000	0.39737108190091
chr1	36150000	36200000	0.637071617580621
chr1	36200000	36250000	0.225673902286858
chr1	36250000	36300000	0.979132155841921
chr1	36300000	36350000	0.632682916335004
chr1	36350000	36400000	0.587397543187832
chr1	36400000	36450000	0.657487683669298
chr1	36450000	36500000	0.166899726781834
chr1	36500000	36550000	0.127229309640083
chr1	36550000	36600000	0.319600714239614
chr1	36600000	36650000	0.695415528257643
chr1	36650000	36700000	0.213949185723813
chr1	36700000	36750000	0.69208097584063
chr1	36750000	36800000	0.89746789148721
chr1	36800000	36850000	0.202805326678571
chr1	36850000	36900000	0.345416603919713
chr1	36900000	36950000	0.266893272809414
chr1	36950000	37000000	0.0168448680162641
chr1	37000000	37050000	0.00303336703741153
chr1	37050000	37100000	0.0408321321773552
chr1	37100000	37150000	0.821655228793322
chr1	37150000	37200000	0.514553707807155
chr1	37200000	37250000	0.12884280274509
chr1	37250000	37300000	0.0312157132715186
chr1	37300000	37350000	0.0100681969752383
chr1	37350000	37400000	0.0209754103650797
chr1	38300000	38350000	0.289826388141901
chr1	38350000	38400000	0.11847342039025
chr1	38400000	38450000	0.0255792440246972
chr1	38450000	38500000	0.036572510380139
chr1	38500000	38550000	0.156766990082396
chr1	38550000	38600000	0.193554632876536
chr1	38600000	38650000	0.00916464083643487
chr1	38650000	38700000	0.130348729643095
chr1	38700000	38750000	0.114020179420433
chr1	38750000	38800000	0.150936901662974
chr1	38800000	38850000	0.5264075038186
chr1	38850000	38900000	0.749542843620248
chr1	38900000	38950000	0.934922444764753
chr1	38950000	39000000	0.831744939009961
chr1	39000000	39050000	0.83957575887959
chr1	39050000	39100000	0.504334918142116
chr1	39150000	39200000	0.8683819891143
chr1	39200000	39250000	0.51851214422477
chr1	39250000	39300000	0.0361207323107373
chr1	39300000	39350000	0.385839984510466
chr1	39400000	39450000	0.990792332680765
chr1	39450000	39500000	0.330916679216057
chr1	39500000	39550000	0.195705957016544
chr1	39550000	39600000	0.458941978787944
chr1	39600000	39650000	0.220166512488437
chr1	39650000	39700000	0.0164791429124627
chr1	39700000	39750000	0.0268915517501022
chr1	39750000	39800000	0.216294129036422
chr1	39800000	39850000	0.165630445539229
chr1	39850000	39900000	0.590387883742443
chr1	39900000	39950000	0.292623109523912
chr1	39950000	40000000	0.187810597422714
chr1	40000000	40050000	0.105694554998602
chr1	40050000	40100000	0.984682572123142
chr1	40100000	40150000	0.402103995008928
chr1	40150000	40200000	0.483316481294237
chr1	40200000	40250000	0.583654239184218
chr1	40250000	40300000	0.671578856786352
chr1	40300000	40350000	0.073962523933481
chr1	40350000	40400000	0.349676225716929
chr1	40400000	40450000	0.573069724415378
chr1	40450000	40500000	0.567648387582557
chr1	40500000	40550000	0.24486371361573
chr1	40550000	40600000	0.845707032678614
chr1	40600000	40650000	0.274810145644644
chr1	40650000	40700000	0.202998945851171
chr1	40700000	40750000	0.593593356711056
chr1	40750000	40800000	0.389282103134479
chr1	40800000	40850000	0.296710625389928
chr1	40850000	40900000	0.0202009336746768
chr1	40900000	40950000	0.572531893380376
chr1	40950000	41000000	0.15532560290859
chr1	41000000	41050000	0.570853860551169
chr1	41050000	41100000	0.923972204892111
chr1	41100000	41150000	0.709893939719898
chr1	41150000	41200000	0.111051352107222
chr1	41200000	41250000	0.716713637243724
chr1	41250000	41300000	0.00447475421121701
chr1	41300000	41350000	0.760127358389089
chr1	41350000	41400000	0.742486500441021
chr1	41400000	41450000	0.70791472151109
chr1	41450000	41500000	0.00253856248520967
chr1	41500000	41550000	0.420282683991997
chr1	41550000	41600000	0.93959081814857
chr1	41600000	41650000	0.0259879956112987
chr1	41650000	41700000	0.832583955424564
chr1	41700000	41750000	0.336682227911279
chr1	41750000	41800000	0.477163694253813
chr1	41800000	41850000	0.775186627369146
chr1	41850000	41900000	0.0795559666975023
chr1	41900000	41950000	0.380009896091044
chr1	41950000	42000000	0.609319536174515
chr1	42000000	42050000	0.00135533420820511
chr1	42050000	42100000	0.268141040810619
chr1	42100000	42150000	0.960028397478648
chr1	42150000	42200000	0.695092829636641
chr1	42200000	42250000	0.490652496611664
chr1	42250000	42300000	0.429726996966633
chr1	42300000	42350000	0.45001398360691
chr1	42350000	42400000	0.870899038358109
chr1	42400000	42450000	0.0116171503560442
chr1	42450000	42500000	0.00509863821181933
chr1	42500000	42550000	0.105414882860401
chr1	42550000	42600000	0.945872684637394
chr1	42600000	42650000	0.0646042639244455
chr1	42650000	42700000	0.104812512101198
chr1	42700000	42750000	0.329991609835854
chr1	42750000	42800000	0.898887765419616
chr1	42800000	42850000	0.41311877460577
chr1	42850000	42900000	0.868876793666502
chr1	42900000	42950000	0.420928081233999
chr1	42950000	43000000	0.968590667555881
chr1	43000000	43050000	0.413936277778973
chr1	43050000	43100000	0.791859389454209
chr1	43100000	43150000	0.17113783533765
chr1	43150000	43200000	0.374567046016823
chr1	43200000	43250000	0.626831314674182
chr1	43250000	43300000	0.688208592388615
chr1	43300000	43350000	0.985327969365144
chr1	43350000	43400000	0.764021255082503
chr1	43400000	43450000	0.171912312028053
chr1	43450000	43500000	0.455693479336532
chr1	43500000	43550000	0.556289396123314
chr1	43550000	43600000	0.875352279327926
chr1	43600000	43650000	0.792676892627412
chr1	43650000	43700000	0.88686186347697
chr1	43700000	43750000	0.651334896628875
chr1	43750000	43800000	0.595271389540262
chr1	43800000	43850000	0.514252522427554
chr1	43850000	43900000	0.0470709721833789
chr1	43900000	43950000	0.00236645655400902
chr1	43950000	44000000	0.0276875416819052
chr1	44000000	44050000	0.000602370759202331
chr1	44050000	44100000	0.00322698621001227
chr1	44100000	44150000	0.0324849945141235
chr1	44150000	44200000	0.00839016414603189
chr1	44200000	44250000	0.0536109975690037
chr1	44250000	44300000	0.0112083987694426
chr1	44300000	44350000	0.0410687778327561
chr1	44350000	44400000	0.312286212163587
chr1	44400000	44450000	0.763612503495902
chr1	44450000	44500000	0.756405567626874
chr1	44500000	44550000	0.682744229072994
chr1	44550000	44600000	0.700277520814061
chr1	44600000	44650000	0.334681496461072
chr1	44650000	44700000	0.0013983606910053
chr1	44700000	44750000	0.493277112062474
chr1	44750000	44800000	0.0393907450035497
chr1	44800000	44850000	0.520319256502377
chr1	44850000	44900000	0.730353032291375
chr1	44900000	44950000	0.315082933545597
chr1	44950000	45000000	0.269646967708625
chr1	45000000	45050000	0.212529311791408
chr1	45050000	45100000	0.147580836004561
chr1	45100000	45150000	0.861648344556074
chr1	45150000	45200000	0.904266075769636
chr1	45200000	45250000	0.540563216659854
chr1	45250000	45300000	0.615343243766538
chr1	45300000	45350000	0.189854355355721
chr1	45350000	45400000	0.0953897123679625
chr1	45400000	45450000	0.171525073682852
chr1	45450000	45500000	0.642471441172041
chr1	45500000	45550000	0.804810360777058
chr1	45550000	45600000	0.712066777101306
chr1	45600000	45650000	0.818815480928512
chr1	45650000	45700000	0.725727685390358
chr1	45700000	45750000	0.632532323645204
chr1	45750000	45800000	0.659101176774305
chr1	45800000	45850000	0.00761568745562891
chr1	45850000	45900000	0.324806918658434
chr1	45900000	45950000	0.124970419293075
chr1	45950000	46000000	0.961813996514855
chr1	46000000	46050000	0.900608824731622
chr1	46050000	46100000	0.293268506765914
chr1	46100000	46150000	0.258158896800981
chr1	46150000	46200000	0.0236215390572898
chr1	46200000	46250000	0.0410687778327561
chr1	46250000	46300000	0.430544500139836
chr1	46300000	46350000	0.85519437213605
chr1	46350000	46400000	0.242819955682723
chr1	46400000	46450000	0.0911085773293462
chr1	46450000	46500000	0.822020953897124
chr1	46500000	46550000	0.208033044338791
chr1	46550000	46600000	0.378740614848439
chr1	46600000	46650000	0.0278166211303057
chr1	46650000	46700000	0.0472000516317793
chr1	46700000	46750000	0.770432201019728
chr1	46750000	46800000	0.667620420368737
chr1	46800000	46850000	0.7368500311942
chr1	46850000	46900000	0.153733623044984
chr1	46900000	46950000	0.283092743583676
chr1	46950000	47000000	0.612223823763526
chr1	47000000	47050000	0.665318503538928
chr1	47050000	47100000	0.187272766387712
chr1	47100000	47150000	0.280145429511865
chr1	47150000	47200000	0.258503108663382
chr1	47200000	47250000	0.532259105479423
chr1	47250000	47300000	0.0597207581266269
chr1	47300000	47350000	0.807521029193469
chr1	47350000	47400000	0.922939569304907
chr1	47400000	47450000	0.842953337779403
chr1	47450000	47500000	0.317815115203408
chr1	47500000	47550000	0.0274939225093045
chr1	47550000	47600000	0.768689628466321
chr1	47600000	47650000	0.156960609254996
chr1	47650000	47700000	0.916119871781081
chr1	47700000	47750000	0.00983155131983737
chr1	47750000	47800000	0.000946582621603631
chr1	47800000	47850000	0.647225867521459
chr1	47850000	47900000	0.0121980078738464
chr1	47900000	47950000	0.128412537917088
chr1	47950000	48000000	0.0763720069702902
chr1	48000000	48050000	0.050792762945593
chr1	48050000	48100000	0.532495751134824
chr1	48100000	48150000	0.0697029021362648
chr1	48150000	48200000	0.761719338252695
chr1	48200000	48250000	0.68941333390702
chr1	48250000	48300000	0.426543037239421
chr1	48300000	48350000	0.095540305057763
chr1	48350000	48400000	0.105780607964202
chr1	48400000	48450000	0.206978895510187
chr1	48450000	48500000	0.035281715896134
chr1	48500000	48550000	0.178775036034679
chr1	48550000	48600000	0.0277090549233053
chr1	48600000	48650000	0.593657896435256
chr1	48650000	48700000	0.884624486371362
chr1	48700000	48750000	0.745928619065034
chr1	48750000	48800000	0.0638943269582428
chr1	48800000	48850000	0.462082912032356
chr1	48850000	48900000	0.310328507196179
chr1	48900000	48950000	0.445044424843491
chr1	48950000	49000000	0.406686315427145
chr1	49000000	49050000	0.368134586838199
chr1	49050000	49100000	0.466407073553772
chr1	49100000	49150000	0.00307639352021172
chr1	49150000	49200000	0.713809349654712
chr1	49200000	49250000	0.0145644644278553
chr1	49250000	49300000	0.402319127422929
chr1	49300000	49350000	0.450702407331713
chr1	49350000	49400000	0.978250112944517
chr1	49400000	49450000	0.0171890798786654
chr1	49450000	49500000	0.0440591183873674
chr1	49500000	49550000	0.0563001527440139
chr1	49550000	49600000	0.283888733515479
chr1	49600000	49650000	0.0803519566293054
chr1	49650000	49700000	0.403373276251533
chr1	49700000	49750000	0.0849988167717229
chr1	49750000	49800000	0.143342727448745
chr1	49800000	49850000	0.477486392874814
chr1	49850000	49900000	0.0830195985629155
chr1	49900000	49950000	0.00606673407482305
chr1	49950000	50000000	0.629305337435191
chr1	50000000	50050000	0.69483467073984
chr1	50050000	50100000	0.430458447174236
chr1	50100000	50150000	0.978465245358518
chr1	50150000	50200000	0.723146096422348
chr1	50200000	50250000	0.104145601617796
chr1	50250000	50300000	0.0816212378719101
chr1	50300000	50350000	0.969063958866682
chr1	50350000	50400000	0.0164791429124627
chr1	50400000	50450000	0.0873007336015318
chr1	50450000	50500000	0.530000215132414
chr1	50500000	50550000	0.483036809156036
chr1	50550000	50600000	0.824602542865133
chr1	50600000	50650000	0.171912312028053
chr1	50650000	50700000	0.16326398898522
chr1	50700000	50750000	0.0175763182238667
chr1	50750000	50800000	0.41324785405417
chr1	50800000	50850000	0.00927220704343523
chr1	50850000	50900000	0.528343695544608
chr1	50900000	50950000	0.286577888690489
chr1	50950000	51000000	0.00193619172600734
chr1	51000000	51050000	0.455069595335929
chr1	51050000	51100000	0.855387991308651
chr1	51100000	51150000	0.939268119527569
chr1	51150000	51200000	0.677559537895575
chr1	51200000	51250000	0.392595142310092
chr1	51250000	51300000	0.860830841382871
chr1	51300000	51350000	0.919561990405094
chr1	51350000	51400000	0.691069853494826
chr1	51400000	51450000	0.275046791300045
chr1	51450000	51500000	0.459651915754147
chr1	51500000	51550000	0.0151883484284577
chr1	51550000	51600000	0.0406169997633543
chr1	51600000	51650000	0.000731450207602791
chr1	51650000	51700000	0.304950196846159
chr1	51700000	51750000	0.00688423724802611
chr1	51750000	51800000	0.00129079448400493
chr1	51800000	51850000	0.0134672891164512
chr1	51850000	51900000	0.00268915517501023
chr1	51900000	51950000	0.0013983606910053
chr1	51950000	52000000	0.00335606565841273
chr1	52000000	52050000	0.00064539724200241
chr1	52050000	52100000	0.00051631779360195
chr1	52100000	52150000	0.000193619172600745
chr1	52150000	52200000	0.000322698621001205
chr1	52200000	52250000	0.00124776800120474
chr1	52250000	52300000	0.000322698621001205
chr1	52300000	52350000	0.0059161413850225
chr1	52350000	52400000	0.00335606565841273
chr1	52400000	52450000	0.0143063055310544
chr1	52450000	52500000	0.0249553600240948
chr1	52500000	52550000	0.111804315556225
chr1	52550000	52600000	0.423531183443409
chr1	52600000	52650000	0.604436030376697
chr1	52650000	52700000	0.00965944538863672
chr1	52700000	52750000	0.203687369575974
chr1	52750000	52800000	0.430006669104834
chr1	52800000	52850000	0.786416539379988
chr1	52850000	52900000	0.216122023105221
chr1	52900000	52950000	0.166232816298432
chr1	52950000	53000000	0.279973323580664
chr1	53000000	53050000	0.777165845577953
chr1	53050000	53100000	0.844179592539208
chr1	53100000	53150000	0.91302196501947
chr1	53150000	53200000	0.806036615536863
chr1	53200000	53250000	0.983327237914937
chr1	53250000	53300000	0.333713400598068
chr1	53300000	53350000	0.37377105608502
chr1	53350000	53400000	0.127465955295484
chr1	53400000	53450000	0.389066970720478
chr1	53450000	53500000	0.435557085386055
chr1	53500000	53550000	0.0148656498074565
chr1	53550000	53600000	0.0494159154959878
chr1	53600000	53650000	0.488501172471656
chr1	53650000	53700000	0.105070670997999
chr1	53700000	53750000	0.0112299120108427
chr1	53750000	53800000	0.800636791945442
chr1	53800000	53850000	0.918873566680292
chr1	53850000	53900000	0.569584579308564
chr1	53900000	53950000	0.406320590323344
chr1	53950000	54000000	0.521739130434783
chr1	54000000	54050000	0.0279241873373061
chr1	54050000	54100000	0.114665576662436
chr1	54100000	54150000	0.0160919045672612
chr1	54150000	54200000	0.1052427769292
chr1	54200000	54250000	0.967170793623475
chr1	54250000	54300000	0.966740528795474
chr1	54300000	54350000	0.578813759869199
chr1	54350000	54400000	0.969365144246284
chr1	54400000	54450000	0.208269689994191
chr1	54450000	54500000	0.862810059591679
chr1	54500000	54550000	0.734655680571392
chr1	54550000	54600000	0.268205580534819
chr1	54600000	54650000	0.582277391734613
chr1	54650000	54700000	0.862616440419078
chr1	54700000	54750000	0.000322698621001205
chr1	54750000	54800000	0.00578706193662204
chr1	54800000	54850000	0.000537831035002045
chr1	54850000	54900000	0.000623884000602426
chr1	54900000	54950000	0.0625174795086376
chr1	54950000	55000000	0.00993911752683774
chr1	55000000	55050000	0.0369382354839404
chr1	55050000	55100000	0.00251704924380958
chr1	55100000	55150000	0.00604522083342296
chr1	55150000	55200000	0.109760557623217
chr1	55200000	55250000	0.0722199513800744
chr1	55250000	55300000	0.031301766237119
chr1	55300000	55350000	0.522965385194587
chr1	55350000	55400000	0.52881698685541
chr1	55400000	55450000	0.0013983606910053
chr1	55450000	55500000	0.020803304433879
chr1	55500000	55550000	0.166254329539832
chr1	55550000	55600000	0.102790267409591
chr1	55600000	55650000	0.000795989931803076
chr1	55650000	55700000	0.00757266097282883
chr1	55700000	55750000	0.85788352731106
chr1	55750000	55800000	0.00598068110922267
chr1	55800000	55850000	0.173418238926059
chr1	55850000	55900000	0.484047931501839
chr1	55900000	55950000	0.00651851214422472
chr1	55950000	56000000	0.407761977497149
chr1	56000000	56050000	0.583439106770217
chr1	56050000	56100000	0.600671213131682
chr1	56100000	56150000	0.456145257405933
chr1	56150000	56200000	0.654518856356087
chr1	56200000	56250000	0.954219822300626
chr1	56250000	56300000	0.111051352107222
chr1	56300000	56350000	0.414258976399974
chr1	56350000	56400000	0.0106275412516403
chr1	56400000	56450000	0.772260826538735
chr1	56450000	56500000	0.419809392681195
chr1	56500000	56550000	0.756233461695674
chr1	56550000	56600000	0.0433276681797646
chr1	56600000	56650000	0.379730223952843
chr1	56650000	56700000	0.496848310134888
chr1	56700000	56750000	0.257491986317578
chr1	56750000	56800000	0.00064539724200241
chr1	56800000	56850000	0.166749134092034
chr1	56850000	56900000	0.340167373018093
chr1	56900000	56950000	0.598132650646473
chr1	56950000	57000000	0.140330873652733
chr1	57000000	57050000	0.237398618849902
chr1	57050000	57100000	0.00959490566443644
chr1	57100000	57150000	0.00107566207000409
chr1	57150000	57200000	0.0136178818062518
chr1	57200000	57250000	0.090549233052944
chr1	57250000	57300000	0.267818342189618
chr1	57300000	57350000	0.130908073919497
chr1	57350000	57400000	0.327840285695846
chr1	57400000	57450000	0.107135942172407
chr1	57450000	57500000	0.401049846180324
chr1	57500000	57550000	0.387044726028871
chr1	57550000	57600000	0.226039627390659
chr1	57600000	57650000	0.35514058903255
chr1	57650000	57700000	0.371512165738012
chr1	57700000	57750000	0.671729449476153
chr1	57750000	57800000	0.782501129445173
chr1	57800000	57850000	0.00234494331260893
chr1	57850000	57900000	0.0478239356323817
chr1	57900000	57950000	0.543209345352064
chr1	57950000	58000000	0.693780521911236
chr1	58000000	58050000	0.348665103371125
chr1	58050000	58100000	0.606737947206506
chr1	58100000	58150000	0.0605382612998301
chr1	58150000	58200000	0.00187165200180717
chr1	58200000	58250000	0.690510509218424
chr1	58250000	58300000	0.178215691758277
chr1	58300000	58350000	0.303551836155153
chr1	58350000	58400000	0.244110750166728
chr1	58400000	58450000	0.077103457177893
chr1	58450000	58500000	0.276918443301852
chr1	58500000	58550000	0.000666910483402505
chr1	58550000	58600000	0.46840780500398
chr1	58600000	58650000	0.533012068928425
chr1	58650000	58700000	0.327560613557645
chr1	58700000	58750000	0.218725125314631
chr1	58750000	58800000	0.987931071574554
chr1	58800000	58850000	0.720693586902739
chr1	58850000	58900000	0.766172579222511
chr1	58900000	58950000	0.970268700385087
chr1	58950000	59000000	0.0086698362842329
chr1	59000000	59050000	0.398769442591915
chr1	59050000	59100000	0.00965944538863672
chr1	59100000	59150000	0.001054148828604
chr1	59150000	59200000	0.04737215756298
chr1	59200000	59250000	0.398833982316116
chr1	59250000	59300000	0.954391928231827
chr1	59300000	59350000	0.0351096099649334
chr1	59350000	59400000	0.726437622356561
chr1	59400000	59450000	0.437966568422864
chr1	59450000	59500000	0.0401006819697524
chr1	59500000	59550000	0.119678161908655
chr1	59550000	59600000	0.483445560742637
chr1	59600000	59650000	0.0581072650216208
chr1	59650000	59700000	0.00718542262762734
chr1	59700000	59750000	0.00148441365660568
chr1	59750000	59800000	0.0124991932534475
chr1	59800000	59850000	0.104210141341996
chr1	59850000	59900000	0.631800873437601
chr1	59900000	59950000	0.850547511993632
chr1	59950000	60000000	0.664350407675925
chr1	60000000	60050000	0.0469849192177786
chr1	60050000	60100000	0.619043521287352
chr1	60100000	60150000	0.000451778069401665
chr1	60150000	60200000	0.915990792332681
chr1	60200000	60250000	0.038680808037347
chr1	60250000	60300000	0.117247165630446
chr1	60300000	60350000	0.295699503044124
chr1	60350000	60400000	0.215369059656218
chr1	60400000	60450000	0.520448335950778
chr1	60450000	60500000	0.0912806832605468
chr1	60500000	60550000	0.150183938213971
chr1	60550000	60600000	0.0594410859884259
chr1	60600000	60650000	0.026568853129101
chr1	60650000	60700000	0.00750812124862854
chr1	60700000	60750000	0.372953552911817
chr1	60750000	60800000	0.351999655788138
chr1	60800000	60850000	0.0175548049824668
chr1	60850000	60900000	0.132177355162102
chr1	60900000	60950000	0.212593851515608
chr1	60950000	61000000	0.807327410020868
chr1	61000000	61050000	0.000795989931803076
chr1	61050000	61100000	0.00737904180022808
chr1	61100000	61150000	0.000279672138201015
chr1	61150000	61200000	0.000623884000602426
chr1	61200000	61250000	0.000322698621001205
chr1	61250000	61300000	0.00118322827700446
chr1	61300000	61350000	0.000795989931803076
chr1	61350000	61400000	0.0869780349805305
chr1	61400000	61450000	0.0754899640728869
chr1	61450000	61500000	0.425510401652217
chr1	61500000	61550000	0.00256007572660977
chr1	61550000	61600000	0.822257599552525
chr1	61600000	61650000	0.059204440333025
chr1	61650000	61700000	0.0939268119527569
chr1	61700000	61750000	0.408966719015554
chr1	61750000	61800000	0.241271002301917
chr1	61800000	61850000	0.507540391110729
chr1	61850000	61900000	0.27635909902545
chr1	61900000	61950000	0.633737065163608
chr1	61950000	62000000	0.00415205559021581
chr1	62000000	62050000	0.0316459780995203
chr1	62050000	62100000	0.576856054901792
chr1	62100000	62150000	0.982660327431534
chr1	62150000	62200000	0.0706925112406687
chr1	62200000	62250000	0.181808403072091
chr1	62250000	62300000	0.000839016414603155
chr1	62300000	62350000	0.0353247423789342
chr1	62350000	62400000	0.00940128649183569
chr1	62400000	62450000	0.00361422455521376
chr1	62450000	62500000	0.119807241357055
chr1	62500000	62550000	0.0413914764537573
chr1	62550000	62600000	0.107135942172407
chr1	62600000	62650000	0.0599789170234279
chr1	62650000	62700000	0.735408644020395
chr1	62700000	62750000	0.0461889292859755
chr1	62750000	62800000	0.0367876427941398
chr1	62800000	62850000	0.00376481724501432
chr1	62850000	62900000	0.202332035367769
chr1	62900000	62950000	0.00406600262461543
chr1	62950000	63000000	0.0150162424972571
chr1	63000000	63050000	0.0369597487253405
chr1	63050000	63100000	0.659983219671708
chr1	63100000	63150000	0.00425962179721617
chr1	63150000	63200000	0.000623884000602426
chr1	63200000	63250000	0.624529397844373
chr1	63250000	63300000	0.588494718499236
chr1	63300000	63350000	0.171331454510251
chr1	63350000	63400000	0.412559430329368
chr1	63400000	63450000	0.424198093926812
chr1	63450000	63500000	0.0687348062732612
chr1	63500000	63550000	0.00307639352021172
chr1	63550000	63600000	0.0010326355872039
chr1	63600000	63650000	0.000537831035002045
chr1	63650000	63700000	0.621732676462363
chr1	63700000	63750000	0.00320547296861218
chr1	63750000	63800000	0.0165651958780629
chr1	63800000	63850000	0.00787384635242994
chr1	63850000	63900000	0.00236645655400902
chr1	63900000	63950000	0.0312587397543188
chr1	63950000	64000000	0.0817288040789106
chr1	64000000	64050000	0.365036680076587
chr1	64050000	64100000	0.0144999247036551
chr1	64100000	64150000	0.276638771163651
chr1	64150000	64200000	0.0395628509347503
chr1	64200000	64250000	0.00135533420820511
chr1	64250000	64300000	0.250801368242153
chr1	64300000	64350000	0.0933029279521546
chr1	64350000	64400000	0.0151883484284577
chr1	64400000	64450000	0.676892627412172
chr1	64450000	64500000	0.592947959469053
chr1	64500000	64550000	0.712238883032506
chr1	64550000	64600000	0.790202869866403
chr1	64600000	64650000	0.11055654755502
chr1	64650000	64700000	0.572295247724975
chr1	64700000	64750000	0.111072865348622
chr1	64750000	64800000	0.929802293311533
chr1	64800000	64850000	0.259040939698384
chr1	64850000	64900000	0.532086999548222
chr1	64900000	64950000	0.205515995094981
chr1	64950000	65000000	0.0420153604543596
chr1	65000000	65050000	0.108297657208012
chr1	65050000	65100000	0.235268807951294
chr1	65100000	65150000	0.712583094894908
chr1	65150000	65200000	0.00400146290041525
chr1	65200000	65250000	0.806036615536863
chr1	65250000	65300000	0.405976378460943
chr1	65300000	65350000	0.558935524815524
chr1	65350000	65400000	0.747907837273842
chr1	65400000	65450000	0.719703977798335
chr1	65450000	65500000	0.171202375061851
chr1	65500000	65550000	0.977174450874513
chr1	65550000	65600000	0.948949078157606
chr1	65600000	65650000	0.0682615149624594
chr1	65650000	65700000	0.688767936665017
chr1	65700000	65750000	0.90269560914743
chr1	65750000	65800000	0.735128971882194
chr1	65800000	65850000	0.619753458253555
chr1	65850000	65900000	0.29726996966633
chr1	65900000	65950000	0.877137878364133
chr1	65950000	66000000	0.898048749005013
chr1	66000000	66050000	0.564421401372545
chr1	66050000	66100000	0.513413506012951
chr1	66100000	66150000	0.529526923821612
chr1	66150000	66200000	0.543359938041865
chr1	66200000	66250000	0.442247703461481
chr1	66250000	66300000	0.724910182217155
chr1	66300000	66350000	0.0522986898435988
chr1	66350000	66400000	0.102489082029989
chr1	66400000	66450000	0.440419077942474
chr1	66450000	66500000	0.125142525224275
chr1	66500000	66550000	0.149452488006368
chr1	66550000	66600000	0.007637200697029
chr1	66600000	66650000	0.000666910483402505
chr1	66650000	66700000	0.28434051158488
chr1	66700000	66750000	0.503624981175914
chr1	66750000	66800000	0.00081750317320306
chr1	66800000	66850000	0.0013983606910053
chr1	66850000	66900000	0.00236645655400902
chr1	66900000	66950000	0.548351010046684
chr1	66950000	67000000	0.612675601832928
chr1	67000000	67050000	0.39726351569391
chr1	67050000	67100000	0.277348708129854
chr1	67100000	67150000	0.110685627003421
chr1	67150000	67200000	0.13424262633651
chr1	67200000	67250000	0.281952541789471
chr1	67250000	67300000	0.0866123098767291
chr1	67300000	67350000	0.274272314609642
chr1	67350000	67400000	0.925542671514317
chr1	67400000	67450000	0.0013983606910053
chr1	67450000	67500000	0.429447324828432
chr1	67500000	67550000	0.186003485145107
chr1	67550000	67600000	0.343566465159306
chr1	67600000	67650000	0.896004991072005
chr1	67650000	67700000	0.219198416625433
chr1	67700000	67750000	0.17901168169008
chr1	67750000	67800000	0.473979734526601
chr1	67800000	67850000	0.596884882645268
chr1	67850000	67900000	0.6052750467913
chr1	67900000	67950000	0.0718972527590732
chr1	67950000	68000000	0.0731019942774778
chr1	68000000	68050000	0.81320052492309
chr1	68050000	68100000	0.258331002732182
chr1	68100000	68150000	0.0446184626637696
chr1	68150000	68200000	0.126519372673881
chr1	68200000	68250000	0.170664544026848
chr1	68250000	68300000	0.755458985005271
chr1	68300000	68350000	0.133812361508509
chr1	68350000	68400000	0.179850698104683
chr1	68400000	68450000	0.00350665834821329
chr1	68450000	68500000	0.0137684744960523
chr1	68500000	68550000	0.40262031280253
chr1	68550000	68600000	0.233354129466687
chr1	68600000	68650000	0.000731450207602791
chr1	68650000	68700000	0.0229976550566874
chr1	68700000	68750000	0.944194651808188
chr1	68750000	68800000	0.393477185207495
chr1	68800000	68850000	0.201772691091367
chr1	68850000	68900000	0.882042897403352
chr1	68900000	68950000	0.0013768474496052
chr1	68950000	69000000	0.917260073575286
chr1	69000000	69050000	0.386033603683067
chr1	69050000	69100000	0.748402641826044
chr1	69100000	69150000	0.210722199513801
chr1	69150000	69200000	0.359335671105566
chr1	69200000	69250000	0.24211001871652
chr1	69250000	69300000	0.584988060151023
chr1	69300000	69350000	0.0726071897252759
chr1	69350000	69400000	0.00221586386420847
chr1	69400000	69450000	0.624572424327173
chr1	69450000	69500000	0.0301830776843147
chr1	69500000	69550000	0.122754555428866
chr1	69550000	69600000	0.549663317772089
chr1	69600000	69650000	0.588580771464837
chr1	69650000	69700000	0.035002043757933
chr1	69700000	69750000	0.0939698384355571
chr1	69750000	69800000	0.662672374846718
chr1	69800000	69850000	0.399285760385517
chr1	69850000	69900000	0.763504937288901
chr1	69900000	69950000	0.162059247466816
chr1	69950000	70000000	0.961706430307855
chr1	70000000	70050000	0.72891164511757
chr1	70050000	70100000	0.0829765720801153
chr1	70100000	70150000	0.197147344190349
chr1	70150000	70200000	0.00120474151840455
chr1	70200000	70250000	0.713959942344513
chr1	70250000	70300000	0.272744874470236
chr1	70300000	70350000	0.810984661058882
chr1	70350000	70400000	0.0410687778327561
chr1	70400000	70450000	0.0184798743626702
chr1	70450000	70500000	0.20790396489039
chr1	70500000	70550000	0.00970247187143691
chr1	70550000	70600000	0.070262246412667
chr1	70600000	70650000	0.399565432523718
chr1	70650000	70700000	0.00221586386420847
chr1	70700000	70750000	0.000795989931803076
chr1	70750000	70800000	0.0003442118624013
chr1	70800000	70850000	0.00585160166082221
chr1	70850000	70900000	0.0003442118624013
chr1	70900000	70950000	0.79209603510961
chr1	70950000	71000000	0.542671514317062
chr1	71000000	71050000	0.0873222468429318
chr1	71050000	71100000	0.0623238603360369
chr1	71100000	71150000	0.312415291611987
chr1	71150000	71200000	0.813845922165093
chr1	71200000	71250000	0.142353118344341
chr1	71250000	71300000	0.000430264828001681
chr1	71300000	71350000	0.000623884000602426
chr1	71350000	71400000	0.0319471634791214
chr1	71400000	71450000	0.0440376051459673
chr1	71450000	71500000	0.514962459393757
chr1	71500000	71550000	0.00761568745562891
chr1	71550000	71600000	0.374029214981821
chr1	71600000	71650000	0.366456554008993
chr1	71650000	71700000	0.770604306950928
chr1	71700000	71750000	0.146160962072155
chr1	71750000	71800000	0.0114665576662436
chr1	71800000	71850000	0.00320547296861218
chr1	71850000	71900000	0.04735064432158
chr1	71900000	71950000	0.195404771636943
chr1	71950000	72000000	0.00120474151840455
chr1	72000000	72050000	0.0167157885678635
chr1	72050000	72100000	0.516403846567562
chr1	72100000	72150000	0.0658520319256503
chr1	72150000	72200000	0.028160832992707
chr1	72200000	72250000	0.00107566207000409
chr1	72250000	72300000	0.00195770496740744
chr1	72300000	72350000	0.687455628939612
chr1	72350000	72400000	0.241184949336317
chr1	72400000	72450000	0.207688832476389
chr1	72450000	72500000	0.171352967751651
chr1	72500000	72550000	0.00415205559021581
chr1	72550000	72600000	0.00350665834821329
chr1	72600000	72650000	0.527095927543403
chr1	72650000	72700000	0.0430479960415636
chr1	72700000	72750000	0.399457866316718
chr1	72750000	72800000	0.000279672138201015
chr1	72800000	72850000	0.124841339844674
chr1	72850000	72900000	0.105027644515199
chr1	72900000	72950000	0.866080072284491
chr1	72950000	73000000	0.147645375728761
chr1	73000000	73050000	0.195254178947142
chr1	73050000	73100000	0.382376352645053
chr1	73100000	73150000	0.503797087107114
chr1	73150000	73200000	0.0397564701073511
chr1	73200000	73250000	0.0191898113288729
chr1	73250000	73300000	0.794376438698019
chr1	73300000	73350000	0.00464686014241766
chr1	73350000	73400000	0.00253856248520967
chr1	73400000	73450000	0.0017425725534066
chr1	73450000	73500000	0.0697244153776649
chr1	73500000	73550000	0.166103736850031
chr1	73550000	73600000	0.00481896607361831
chr1	73600000	73650000	0.0321407826517222
chr1	73650000	73700000	0.0984876191295743
chr1	73700000	73750000	0.779790461028763
chr1	73750000	73800000	0.017361185809866
chr1	73800000	73850000	0.0359701396209366
chr1	73850000	73900000	0.105673041757202
chr1	73900000	73950000	0.317019125271605
chr1	73950000	74000000	0.511068562700342
chr1	74000000	74050000	0.318245380031409
chr1	74050000	74100000	0.559322763160725
chr1	74100000	74150000	0.187724544457113
chr1	74150000	74200000	0.000623884000602426
chr1	74200000	74250000	0.00182862551900698
chr1	74250000	74300000	0.0155755867736592
chr1	74300000	74350000	0.00081750317320306
chr1	74350000	74400000	0.053159219499602
chr1	74400000	74450000	0.0463395219757761
chr1	74450000	74500000	0.0842888798055202
chr1	74500000	74550000	0.00225889034700855
chr1	74550000	74600000	0.708129853925091
chr1	74600000	74650000	0.623324656325969
chr1	74650000	74700000	0.0189961921562722
chr1	74700000	74750000	0.116558741905643
chr1	74750000	74800000	0.345825355506314
chr1	74800000	74850000	0.00509863821181933
chr1	74850000	74900000	0.477809091495816
chr1	74900000	74950000	0.676742034722372
chr1	74950000	75000000	0.0234924596088892
chr1	75000000	75050000	0.00279672138201059
chr1	75100000	75150000	0.263988985220403
chr1	75150000	75200000	0.814233160510294
chr1	75200000	75250000	0.4737430888712
chr1	75250000	75300000	0.672719058580556
chr1	75300000	75350000	0.723146096422348
chr1	75350000	75400000	0.422649140546006
chr1	75400000	75450000	0.0193404040186735
chr1	75450000	75500000	0.0381860034851451
chr1	75500000	75550000	0.163672740571822
chr1	75550000	75600000	0.103285071961792
chr1	75600000	75650000	0.00236645655400902
chr1	75650000	75700000	0.000258158896801031
chr1	75700000	75750000	0.000430264828001681
chr1	75750000	75800000	0.0013983606910053
chr1	75800000	75850000	0.000795989931803076
chr1	75850000	75900000	0.210033775788998
chr1	75900000	75950000	0.0151238087042574
chr1	75950000	76000000	0.00690575048942621
chr1	76000000	76050000	0.375599681604027
chr1	76050000	76100000	0.0292580083041112
chr1	76100000	76150000	0.208850547511994
chr1	76150000	76200000	0.0449196480433707
chr1	76200000	76250000	0.00202224469160772
chr1	76250000	76300000	0.0488780844609857
chr1	76300000	76350000	0.218725125314631
chr1	76350000	76400000	0.126626938880881
chr1	76400000	76450000	0.0140266333928533
chr1	76450000	76500000	0.267215971430415
chr1	76500000	76550000	0.130735967988297
chr1	76550000	76600000	0.976916291977712
chr1	76600000	76650000	0.956457199406235
chr1	76650000	76700000	0.0208678441580793
chr1	76700000	76750000	0.000602370759202331
chr1	76750000	76800000	0.482348385431233
chr1	76800000	76850000	0.922745950132306
chr1	76850000	76900000	0.109373319278016
chr1	76900000	76950000	0.00120474151840455
chr1	76950000	77000000	0.0010326355872039
chr1	77000000	77050000	0.0111868855280425
chr1	77050000	77100000	0.00583008841942212
chr1	77100000	77150000	0.638878729858228
chr1	77150000	77200000	0.00929372028483533
chr1	77200000	77250000	0.0922272658821505
chr1	77250000	77300000	0.300583008841942
chr1	77300000	77350000	0.223307445732849
chr1	77350000	77400000	0.698233762881053
chr1	77400000	77450000	0.781446980616569
chr1	77450000	77500000	0.6842286427296
chr1	77500000	77550000	0.729836714497773
chr1	77550000	77600000	0.699804229503259
chr1	77600000	77650000	0.806897145192866
chr1	77650000	77700000	0.942322999806381
chr1	77700000	77750000	0.0846330916679217
chr1	77750000	77800000	0.0527074414302003
chr1	77800000	77850000	0.00656153862702491
chr1	77850000	77900000	0.299034055461136
chr1	77950000	78000000	0.931910590968741
chr1	78000000	78050000	0.0276660284405051
chr1	78050000	78100000	0.0367876427941398
chr1	78100000	78150000	0.0260740485768991
chr1	78200000	78250000	0.0296882731321129
chr1	78250000	78300000	0.370178344771207
chr1	78300000	78350000	0.215347546414818
chr1	78350000	78400000	0.000795989931803076
chr1	78400000	78450000	0.000494804552201855
chr1	78450000	78500000	0.70537615902588
chr1	78500000	78550000	0.274831658886044
chr1	78550000	78600000	0.00148441365660568
chr1	78600000	78650000	0.104640406169998
chr1	78650000	78700000	0.70001936191726
chr1	78700000	78750000	0.164296624572424
chr1	78750000	78800000	0.51846911774197
chr1	78800000	78850000	0.285609792827485
chr1	78850000	78900000	0.348084245853323
chr1	78900000	78950000	0.000322698621001205
chr1	78950000	79000000	0.0417787147989588
chr1	79000000	79050000	0.782027838134372
chr1	79050000	79100000	0.177269109136674
chr1	79100000	79150000	0.448292924294904
chr1	79150000	79200000	0.0650990684766474
chr1	79200000	79250000	0.804444635673257
chr1	79250000	79300000	0.292407977109911
chr1	79300000	79350000	0.888884108168578
chr1	79350000	79400000	0.0766731923498913
chr1	79400000	79450000	0.173289159477659
chr1	79450000	79500000	0.500914312759503
chr1	79500000	79550000	0.818191596927909
chr1	79550000	79600000	0.880278811608545
chr1	79600000	79650000	0.324269087623432
chr1	79650000	79700000	0.00927220704343523
chr1	79700000	79750000	0.000731450207602791
chr1	79750000	79800000	0.0383150829335456
chr1	79800000	79850000	0.0283544521653077
chr1	79850000	79900000	0.607727556310909
chr1	79900000	79950000	0.582535550631414
chr1	79950000	80000000	0.332250500182863
chr1	80000000	80050000	0.065271174407848
chr1	80050000	80100000	0.0203730396058774
chr1	80100000	80150000	0.288234408278295
chr1	80150000	80200000	0.865456188283889
chr1	80200000	80250000	0.775832024611148
chr1	80250000	80300000	0.837037196394381
chr1	80300000	80350000	0.696727835983048
chr1	80350000	80400000	0.878557752296539
chr1	80400000	80450000	0.665253963814728
chr1	80450000	80500000	0.0476733429425812
chr1	80500000	80550000	0.0106275412516403
chr1	80550000	80600000	0.0377987651399436
chr1	80600000	80650000	0.322591054794226
chr1	80650000	80700000	0.537099584794441
chr1	80700000	80750000	0.00335606565841273
chr1	80750000	80800000	0.783899490136179
chr1	80800000	80850000	0.803971344362455
chr1	80850000	80900000	0.830862896112557
chr1	80900000	80950000	0.220553750833638
chr1	80950000	81000000	0.391713099412689
chr1	81000000	81050000	0.135877632682916
chr1	81350000	81400000	0.45790934320074
chr1	81450000	81500000	0.00152744013940576
chr1	81600000	81650000	0.220209538971237
chr1	81650000	81700000	0.129531226469892
chr1	81700000	81750000	0.110255362175419
chr1	82150000	82200000	0.0325495342383237
chr1	82200000	82250000	0.854656541101048
chr1	82250000	82300000	0.96831099541768
chr1	82300000	82350000	0.108555816104812
chr1	82350000	82400000	0.751027257276854
chr1	82400000	82450000	0.0377987651399436
chr1	82450000	82500000	0.131445904954499
chr1	82500000	82550000	0.681776133209991
chr1	82550000	82600000	0.0353462556203343
chr1	82600000	82650000	0.420089064819396
chr1	82650000	82700000	0.341092442398296
chr1	82700000	82750000	0.0565583116408149
chr1	82750000	82800000	0.0266979325775014
chr1	82800000	82850000	0.0124346535292472
chr1	82850000	82900000	0.00978852483703718
chr1	82900000	82950000	0.494288234408278
chr1	82950000	83000000	0.0789105694554999
chr1	83000000	83050000	0.391325861067487
chr1	83050000	83100000	0.0650130155110471
chr1	83100000	83150000	0.421315319579201
chr1	83150000	83200000	0.373147172084418
chr1	83200000	83250000	0.845707032678614
chr1	83250000	83300000	0.675386700514166
chr1	83300000	83350000	0.151410192973775
chr1	83350000	83400000	0.386227222855668
chr1	83400000	83450000	0.38941118258288
chr1	83450000	83500000	0.488866897575458
chr1	83500000	83550000	0.392874814448293
chr1	83550000	83600000	0.884409353957361
chr1	83600000	83650000	0.933610137039348
chr1	83650000	83700000	0.198352085708754
chr1	83700000	83750000	0.0595916786782265
chr1	83750000	83800000	0.103500204375793
chr1	83800000	83850000	0.0833422971839167
chr1	83850000	83900000	0.039993115762752
chr1	83900000	83950000	0.327410020867844
chr1	83950000	84000000	0.0388098874857474
chr1	84000000	84050000	0.0750381860034851
chr1	84050000	84100000	0.313577006647592
chr1	84100000	84150000	0.052105070670998
chr1	84150000	84200000	0.917905470817288
chr1	84200000	84250000	0.344900286126111
chr1	84250000	84300000	0.488501172471656
chr1	84300000	84350000	0.601531742787686
chr1	84350000	84400000	0.00359271131381367
chr1	84400000	84450000	0.000882042897403346
chr1	84450000	84500000	0.0367661295527397
chr1	84500000	84550000	0.000537831035002045
chr1	84550000	84600000	0.00546436331562072
chr1	84600000	84650000	0.650775552352473
chr1	84650000	84700000	0.238818492782307
chr1	84700000	84750000	0.0132951831852505
chr1	84750000	84800000	0.0242669362992922
chr1	84800000	84850000	0.444119355463288
chr1	84850000	84900000	0.000107566207000365
chr1	84900000	84950000	0.130563862057096
chr1	84950000	85000000	0.102101843684788
chr1	85000000	85050000	0.0589893079190241
chr1	85050000	85100000	0.00120474151840455
chr1	85100000	85150000	0.0138545274616526
chr1	85150000	85200000	0.0116171503560442
chr1	85200000	85250000	0.17374093754706
chr1	85450000	85500000	0.0496955876341888
chr1	85500000	85550000	0.00266764193361013
chr1	85550000	85600000	0.00914312759503477
chr1	85600000	85650000	0.0301185379601144
chr1	85650000	85700000	0.946948346707398
chr1	85700000	85750000	0.0013983606910053
chr1	85750000	85800000	0.0145644644278553
chr1	85800000	85850000	0.0017210593120065
chr1	85850000	85900000	0.791794849730009
chr1	85900000	85950000	0.0320117032033217
chr1	85950000	86000000	0.780586450960566
chr1	86000000	86050000	0.266097282877611
chr1	86050000	86100000	0.12892885571069
chr1	86100000	86150000	0.5788352731106
chr1	86150000	86200000	0.0863756642213283
chr1	86200000	86250000	0.560204806058129
chr1	86250000	86300000	0.00651851214422472
chr1	86300000	86350000	0.108340683690812
chr1	86350000	86400000	0.00860529656003273
chr1	86400000	86450000	0.0109717531140416
chr1	86450000	86500000	0.00574403545382185
chr1	86500000	86550000	0.00234494331260893
chr1	86550000	86600000	0.0785878708344986
chr1	86600000	86650000	0.438396833250866
chr1	86650000	86700000	0.647548566142461
chr1	86700000	86750000	0.312393778370587
chr1	86750000	86800000	0.590473936708044
chr1	86800000	86850000	0.759890712733688
chr1	86850000	86900000	0.000279672138201015
chr1	86900000	86950000	0.0553105436396102
chr1	86950000	87000000	0.0013983606910053
chr1	87000000	87050000	0.00501258524621906
chr1	87050000	87100000	0.480175548049825
chr1	87100000	87150000	0.194350622808338
chr1	87150000	87200000	0.924768194823914
chr1	87200000	87250000	0.958823655960244
chr1	87250000	87300000	0.368134586838199
chr1	87300000	87350000	0.0409396983843555
chr1	87350000	87400000	0.122281264118065
chr1	87400000	87450000	0.184734203902502
chr1	87450000	87500000	0.0425747047307617
chr1	87500000	87550000	0.925650237721317
chr1	87550000	87600000	0.463502785964761
chr1	87600000	87650000	0.270313878192027
chr1	87650000	87700000	0.785426930275585
chr1	87700000	87750000	0.625755652604178
chr1	87750000	87800000	0.464664501000366
chr1	87800000	87850000	0.736613385538799
chr1	87850000	87900000	0.304993223328959
chr1	87900000	87950000	0.320030979067616
chr1	87950000	88000000	0.0164791429124627
chr1	88000000	88050000	0.761030914527892
chr1	88050000	88100000	0.0521911236365983
chr1	88100000	88150000	0.511907579114945
chr1	88150000	88200000	0.342619882537702
chr1	88300000	88350000	0.0378633048641439
chr1	88350000	88400000	0.00681969752382594
chr1	88400000	88450000	0.172536196028656
chr1	88450000	88500000	0.333713400598068
chr1	88500000	88550000	0.40778349073855
chr1	88550000	88600000	0.16586709119463
chr1	88600000	88650000	0.840802013639395
chr1	88650000	88700000	0.127745627433685
chr1	88700000	88750000	0.00955187918163625
chr1	88750000	88800000	0.67379472065056
chr1	88800000	88850000	0.471634791213992
chr1	88850000	88900000	0.673923800098961
chr1	88900000	88950000	0.000602370759202331
chr1	88950000	89000000	0.0118107695286449
chr1	89000000	89050000	0.00757266097282883
chr1	89050000	89100000	0.0138975539444528
chr1	89100000	89150000	0.00148441365660568
chr1	89150000	89200000	0.371770324634813
chr1	89200000	89250000	0.0073145020760278
chr1	89250000	89300000	0.669040294301142
chr1	89300000	89350000	0.0144999247036551
chr1	89350000	89400000	0.00415205559021581
chr1	89400000	89450000	0.491513026267668
chr1	89450000	89500000	0.00841167738743198
chr1	89500000	89550000	0.000537831035002045
chr1	89550000	89600000	0.000279672138201015
chr1	89600000	89650000	0.000193619172600745
chr1	89650000	89700000	2.15132414000951e-05
chr1	89700000	89750000	0.000193619172600745
chr1	89750000	89800000	0.000494804552201855
chr1	89800000	89850000	0.0522771766021987
chr1	89850000	89900000	0.466536153002173
chr1	89900000	89950000	0.0156616397392595
chr1	89950000	90000000	0.768775681431921
chr1	90000000	90050000	0.00761568745562891
chr1	90050000	90100000	0.00959490566443644
chr1	90100000	90150000	0.00533528386722026
chr1	90150000	90200000	0.336058343910677
chr1	90200000	90250000	0.0783512251790978
chr1	90250000	90300000	0.295634963319923
chr1	90300000	90350000	0.322741647484026
chr1	90350000	90400000	0.143966611449347
chr1	90400000	90450000	0.107243508379408
chr1	90450000	90500000	0.374072241464621
chr1	90500000	90550000	0.295484370630123
chr1	90550000	90600000	0.0917324613299486
chr1	90600000	90650000	0.0416066088677581
chr1	90650000	90700000	0.572854592001377
chr1	90700000	90750000	0.229890497601274
chr1	90750000	90800000	0.0715315276552718
chr1	90800000	90850000	0.0745648946926833
chr1	90850000	90900000	0.00129079448400493
chr1	90900000	90950000	0.00890648193963384
chr1	90950000	91000000	0.043155562248564
chr1	91000000	91050000	0.0423165458339608
chr1	91050000	91100000	0.0616354366112342
chr1	91100000	91150000	0.139836069100531
chr1	91150000	91200000	0.755437471763871
chr1	91200000	91250000	0.0660026246154508
chr1	91250000	91300000	0.0785878708344986
chr1	91300000	91350000	0.511197642148743
chr1	91350000	91400000	0.258503108663382
chr1	91400000	91450000	0.0249123335412946
chr1	91450000	91500000	0.587913860981434
chr1	91500000	91550000	0.00574403545382185
chr1	91550000	91600000	0.0230837080222878
chr1	91600000	91650000	0.282877611169675
chr1	91650000	91700000	0.00654002538562481
chr1	91700000	91750000	0.482025686810232
chr1	91750000	91800000	0.00228040358840864
chr1	91800000	91850000	0.00234494331260893
chr1	91850000	91900000	0.902351397285029
chr1	91900000	91950000	0.00331303917561254
chr1	91950000	92000000	0.00258158896800986
chr1	92000000	92050000	0.00221586386420847
chr1	92050000	92100000	0.0003442118624013
chr1	92100000	92150000	0.0121980078738464
chr1	92150000	92200000	0.054471527225007
chr1	92200000	92250000	0.000839016414603155
chr1	92250000	92300000	0.00081750317320306
chr1	92300000	92350000	0.539724200245251
chr1	92350000	92400000	0.080524062560506
chr1	92400000	92450000	0.188477507906116
chr1	92450000	92500000	0.453886367058925
chr1	92500000	92550000	0.0265473398877009
chr1	92550000	92600000	0.439085256975668
chr1	92600000	92650000	0.0111223458038423
chr1	92650000	92700000	0.00204375793300782
chr1	92700000	92750000	0.309726136436977
chr1	92750000	92800000	0.486521954262849
chr1	92800000	92850000	0.490157692059463
chr1	92850000	92900000	0.290880536970505
chr1	92900000	92950000	0.0735967988296796
chr1	92950000	93000000	0.404233805907536
chr1	93000000	93050000	0.101370393477185
chr1	93050000	93100000	0.0135103155992513
chr1	93100000	93150000	0.406406643288944
chr1	93150000	93200000	0.157283307875998
chr1	93200000	93250000	0.00935826000903561
chr1	93250000	93300000	0.509842307940537
chr1	93300000	93350000	0.197061291224749
chr1	93350000	93400000	0.332465632596863
chr1	93400000	93450000	0.318998343480412
chr1	93450000	93500000	0.433620893660048
chr1	93500000	93550000	0.129660305918293
chr1	93550000	93600000	0.498978121033496
chr1	93600000	93650000	0.0306348557537164
chr1	93650000	93700000	0.024223909816492
chr1	93700000	93750000	0.796764408493428
chr1	93750000	93800000	0.28670696813889
chr1	93800000	93850000	0.190671858528925
chr1	93850000	93900000	0.00578706193662204
chr1	93900000	93950000	0.00750812124862854
chr1	93950000	94000000	0.00327001269281246
chr1	94000000	94050000	0.0017210593120065
chr1	94050000	94100000	0.476131058666609
chr1	94100000	94150000	0.756104382247273
chr1	94150000	94200000	0.455456833681131
chr1	94200000	94250000	0.666759890712734
chr1	94250000	94300000	0.784760019792182
chr1	94300000	94350000	0.808101886711271
chr1	94350000	94400000	0.260202654733989
chr1	94400000	94450000	0.00221586386420847
chr1	94450000	94500000	0.0593120065400253
chr1	94500000	94550000	0.0138330142202525
chr1	94550000	94600000	0.686401480111008
chr1	94600000	94650000	0.209194759374395
chr1	94650000	94700000	0.233203536776886
chr1	94700000	94750000	0.0906352860185444
chr1	94750000	94800000	0.755071746660069
chr1	94800000	94850000	0.208097584062991
chr1	94850000	94900000	0.675193081341566
chr1	94900000	94950000	0.593808489125056
chr1	94950000	95000000	0.427962911171826
chr1	95000000	95050000	0.78686831744939
chr1	95050000	95100000	0.930490717036336
chr1	95100000	95150000	0.560290859023729
chr1	95150000	95200000	0.612976787212529
chr1	95200000	95250000	0.433556353935847
chr1	95250000	95300000	0.844201105780608
chr1	95300000	95350000	0.67897941182798
chr1	95350000	95400000	0.672181227545554
chr1	95400000	95450000	0.243551405890326
chr1	95450000	95500000	0.000537831035002045
chr1	95500000	95550000	0.226039627390659
chr1	95550000	95600000	0.7369360841598
chr1	95600000	95650000	0.288793752554697
chr1	95650000	95700000	0.00768022717982919
chr1	95700000	95750000	0.0130370242884496
chr1	95750000	95800000	0.0132951831852505
chr1	95800000	95850000	0.0589032549534239
chr1	95850000	95900000	0.00546436331562072
chr1	95900000	95950000	0.969386657487684
chr1	95950000	96000000	0.166792160574834
chr1	96000000	96050000	0.433685433384248
chr1	96050000	96100000	0.653335628079083
chr1	96100000	96150000	0.0554611363294107
chr1	96150000	96200000	0.203902501989975
chr1	96200000	96250000	0.0850848697373233
chr1	96250000	96300000	0.587978400705634
chr1	96300000	96350000	0.0556547555020115
chr1	96350000	96400000	0.00823957145623133
chr1	96400000	96450000	0.00361422455521376
chr1	96450000	96500000	0.652432071940279
chr1	96500000	96550000	0.0603446421272293
chr1	96550000	96600000	0.790740700901405
chr1	96600000	96650000	0.312286212163587
chr1	96650000	96700000	0.00228040358840864
chr1	96700000	96750000	0.950347438848611
chr1	96750000	96800000	0.0301615644429146
chr1	96800000	96850000	0.852956995030441
chr1	96850000	96900000	0.494073101994277
chr1	96900000	96950000	0.357722178000559
chr1	96950000	97000000	0.0285265580965084
chr1	97000000	97050000	0.566938450616354
chr1	97050000	97100000	0.923563453305509
chr1	97100000	97150000	0.27631607254265
chr1	97300000	97350000	0.0658950584084504
chr1	97350000	97400000	0.203859475507175
chr1	97400000	97450000	0.513327453047351
chr1	97450000	97500000	0.962717552653658
chr1	97500000	97550000	0.938321536905966
chr1	97550000	97600000	0.529742056235613
chr1	97600000	97650000	0.116408149215842
chr1	97650000	97700000	0.200417356883162
chr1	97700000	97750000	0.0495880214271884
chr1	97750000	97800000	0.603532474237893
chr1	97800000	97850000	0.289675795452101
chr1	97850000	97900000	0.449863390917109
chr1	97900000	97950000	0.478626594669019
chr1	97950000	98000000	0.166856700299034
chr1	98000000	98050000	0.163952412710023
chr1	98050000	98100000	0.232665705741884
chr1	98100000	98150000	0.689628466321021
chr1	98150000	98200000	0.606824000172106
chr1	98200000	98250000	0.975711550459308
chr1	98250000	98300000	0.866510337112493
chr1	98300000	98350000	0.995912484133984
chr1	98350000	98400000	0.808510638297872
chr1	98400000	98450000	0.178215691758277
chr1	98450000	98500000	0.623324656325969
chr1	98500000	98550000	0.418712217369791
chr1	98550000	98600000	0.937073768904761
chr1	98600000	98650000	0.784007056343179
chr1	98650000	98700000	0.803734698707054
chr1	98700000	98750000	0.0849342770475228
chr1	98750000	98800000	0.0768668115224921
chr1	98800000	98850000	0.354323085859346
chr1	98850000	98900000	0.402039455284728
chr1	98900000	98950000	0.186691908869909
chr1	98950000	99000000	0.0782866854548975
chr1	99000000	99050000	0.242518770303122
chr1	99050000	99100000	0.386055116924467
chr1	99100000	99150000	0.290385732418303
chr1	99150000	99200000	0.183507949142697
chr1	99200000	99250000	0.330916679216057
chr1	99250000	99300000	0.0739194974506809
chr1	99300000	99350000	0.249015769205946
chr1	99350000	99400000	0.796506249596627
chr1	99400000	99450000	0.0400361422455522
chr1	99450000	99500000	0.594561452574059
chr1	99500000	99550000	0.0203730396058774
chr1	99550000	99600000	0.0363573779661381
chr1	99600000	99650000	0.144181743863348
chr1	99650000	99700000	0.100466837338382
chr1	99700000	99750000	0.252414861347159
chr1	99750000	99800000	0.0372179076221414
chr1	99800000	99850000	0.633306800335607
chr1	99850000	99900000	0.471312092592991
chr1	99900000	99950000	0.00458232041821738
chr1	99950000	100000000	0.838607663016587
chr1	100000000	100050000	0.377148634984833
chr1	100050000	100100000	0.979691500118323
chr1	100100000	100150000	0.679302110448981
chr1	100150000	100200000	0.00499107200481896
chr1	100200000	100250000	0.10012262547598
chr1	100250000	100300000	0.0190392186390723
chr1	100300000	100350000	0.512617516081148
chr1	100350000	100400000	0.724910182217155
chr1	100400000	100450000	0.00959490566443644
chr1	100450000	100500000	0.0179205300862681
chr1	100500000	100550000	0.319536174515414
chr1	100550000	100600000	0.37886969429684
chr1	100600000	100650000	0.105931200654003
chr1	100650000	100700000	0.29744207559753
chr1	100700000	100750000	0.340382505432093
chr1	100750000	100800000	0.00993911752683774
chr1	100800000	100850000	0.876922745950132
chr1	100850000	100900000	0.13953488372093
chr1	100900000	100950000	0.282318266893273
chr1	100950000	101000000	0.305445001398361
chr1	101000000	101050000	0.323408557967429
chr1	101050000	101100000	0.719510358625734
chr1	101100000	101150000	0.288836779037498
chr1	101150000	101200000	0.25538368866037
chr1	101200000	101250000	0.92898479013833
chr1	101250000	101300000	0.0303336703741153
chr1	101300000	101350000	0.0944001032635587
chr1	101350000	101400000	0.102015790719188
chr1	101400000	101450000	0.089731729879741
chr1	101450000	101500000	0.00490501903921869
chr1	101500000	101550000	0.43676182690446
chr1	101550000	101600000	0.222705074973646
chr1	101600000	101650000	0.000623884000602426
chr1	101650000	101700000	0.0177269109136674
chr1	101700000	101750000	0.737861153540004
chr1	101750000	101800000	0.247531355549341
chr1	101800000	101850000	0.224447647527053
chr1	101850000	101900000	0.456876707613536
chr1	101900000	101950000	0.973474173353699
chr1	101950000	102000000	0.254566185487167
chr1	102000000	102050000	0.105586988791601
chr1	102050000	102100000	0.0359701396209366
chr1	102100000	102150000	0.114450444248435
chr1	102150000	102200000	0.106275412516404
chr1	102200000	102250000	0.678785792655379
chr1	102250000	102300000	0.37095282146161
chr1	102300000	102350000	0.669298453197943
chr1	102350000	102400000	0.177806940171676
chr1	102400000	102450000	0.114364391282835
chr1	102450000	102500000	0.271475593227632
chr1	102500000	102550000	0.574661704278984
chr1	102550000	102600000	0.246670825893337
chr1	102600000	102650000	0.0156831529806596
chr1	102650000	102700000	0.490824602542865
chr1	102700000	102750000	0.774110965299142
chr1	102750000	102800000	0.971645547834692
chr1	102800000	102850000	0.0124346535292472
chr1	102850000	102900000	0.210679173031001
chr1	102900000	102950000	0.0654647935804488
chr1	102950000	103000000	0.0241163436094917
chr1	103000000	103050000	0.748811393412645
chr1	103050000	103100000	0.408536454187552
chr1	103100000	103150000	0.389282103134479
chr1	103150000	103200000	0.204440333024977
chr1	103200000	103250000	0.0643030785448444
chr1	103250000	103300000	0.942258460082181
chr1	103300000	103350000	0.412537917087968
chr1	103350000	103400000	0.816083299270701
chr1	103400000	103450000	0.76055762321709
chr1	103500000	103550000	0.823978658864531
chr1	103550000	103600000	0.284770776412882
chr1	103600000	103650000	0.671234644923951
chr1	103650000	103700000	0.0641309726136436
chr1	103700000	103750000	0.854376868962847
chr1	103750000	103800000	0.159219499602005
chr1	103800000	103850000	0.633005614956005
chr1	103850000	103900000	0.74220682830282
chr1	103900000	103950000	0.542822107006863
chr1	103950000	104000000	0.680485338725986
chr1	104000000	104050000	0.221392767248241
chr1	104050000	104100000	0.00148441365660568
chr1	104100000	104150000	0.189617709700321
chr1	104150000	104200000	0.00755114773142873
chr1	104200000	104250000	0.314222403889594
chr1	104250000	104300000	0.270636576813028
chr1	104300000	104350000	0.374287373878622
chr1	104350000	104400000	0.424542305789213
chr1	104400000	104450000	0.396338446313706
chr1	104450000	104500000	0.0812555127681087
chr1	104500000	104550000	0.277563840543855
chr1	104550000	104600000	0.272034937504034
chr1	104600000	104650000	0.0984876191295743
chr1	104650000	104700000	0.716713637243724
chr1	104700000	104750000	0.259922982595788
chr1	104750000	104800000	0.0501688789449907
chr1	104800000	104850000	0.627756384054385
chr1	104850000	104900000	0.559150657229525
chr1	104900000	104950000	0.905556870253641
chr1	104950000	105000000	0.707613536131489
chr1	105000000	105050000	0.162898263881419
chr1	105050000	105100000	0.425510401652217
chr1	105100000	105150000	0.795043349181421
chr1	105150000	105200000	0.946991373190199
chr1	105200000	105250000	0.0819654497343115
chr1	105250000	105300000	0.00415205559021581
chr1	105300000	105350000	0.0338188154809285
chr1	105350000	105400000	0.214530043241615
chr1	105400000	105450000	0.574425058623583
chr1	105450000	105500000	0.863369403868081
chr1	105500000	105550000	0.624013080050771
chr1	105550000	105600000	0.168986511197642
chr1	105600000	105650000	0.985715207710346
chr1	105650000	105700000	0.401716756663727
chr1	105700000	105750000	0.674590710582363
chr1	105750000	105800000	0.716025213518921
chr1	105800000	105850000	0.606200116171504
chr1	105850000	105900000	0.833035733493966
chr1	105900000	105950000	0.57098293999957
chr1	105950000	106000000	0.725813738355958
chr1	106000000	106050000	0.625755652604178
chr1	106050000	106100000	0.645375728761052
chr1	106100000	106150000	0.382440892369253
chr1	106150000	106200000	0.151603812146376
chr1	106200000	106250000	0.519006948776972
chr1	106250000	106300000	0.3421250779855
chr1	106300000	106350000	0.746574016307037
chr1	106350000	106400000	0.391067702170686
chr1	106400000	106450000	0.806552933330465
chr1	106450000	106500000	0.844868016264011
chr1	106500000	106550000	0.87907407009014
chr1	106550000	106600000	0.338919605016888
chr1	106600000	106650000	0.760364004044489
chr1	106650000	106700000	0.556160316674913
chr1	106700000	106750000	0.809306628229675
chr1	106750000	106800000	0.780177699373965
chr1	106800000	106850000	0.0417356883161586
chr1	106850000	106900000	0.421917690338403
chr1	106900000	106950000	0.924854247789514
chr1	106950000	107000000	0.550846546049093
chr1	107000000	107050000	0.687218983284211
chr1	107050000	107100000	0.019469483467074
chr1	107100000	107150000	0.0288277434761095
chr1	107150000	107200000	0.181808403072091
chr1	107200000	107250000	0.819977195964116
chr1	107250000	107300000	0.883699416991158
chr1	107300000	107350000	0.721962868145343
chr1	107350000	107400000	0.0698319815846654
chr1	107400000	107450000	0.0449196480433707
chr1	107450000	107500000	0.69730869350085
chr1	107500000	107550000	0.295247724974722
chr1	107550000	107600000	0.3683282060108
chr1	107600000	107650000	0.0164791429124627
chr1	107650000	107700000	0.604263924445496
chr1	107700000	107750000	0.578103822902997
chr1	107750000	107800000	0.689198201493019
chr1	107800000	107850000	0.31843899920401
chr1	107850000	107900000	0.308908633263774
chr1	107900000	107950000	0.00598068110922267
chr1	107950000	108000000	0.698922186605856
chr1	108000000	108050000	0.129316094055891
chr1	108050000	108100000	0.917281586816686
chr1	108100000	108150000	0.691069853494826
chr1	108150000	108200000	0.807628595400469
chr1	108200000	108250000	0.00724996235182751
chr1	108250000	108300000	0.0155110470494589
chr1	108300000	108350000	0.794096766559818
chr1	108350000	108400000	0.0156831529806596
chr1	108400000	108450000	0.716261859174322
chr1	108450000	108500000	0.179721618656283
chr1	108500000	108550000	0.214831228621216
chr1	108550000	108600000	0.0493513757717875
chr1	108600000	108650000	0.706623927027085
chr1	108650000	108700000	0.135275261923714
chr1	108700000	108750000	0.459479809822946
chr1	108750000	108800000	0.904072456597036
chr1	108800000	108850000	0.667362261471936
[truncated: 44,483 more rows]
