# Supplementary material for: Transcription elongation can be sufficient, but is not necessary, to advance replication timing
Source: EMBO Rep. 2026 Mar 24;27(8):1964–99. doi: 10.1038/s44319-026-00735-2 (PMC13121604; doi:10.1038/s44319-026-00735-2)
Supplement: Supplementary file 5 — Source data Fig. 4 [file 44319_2026_735_MOESM5_ESM.zip › Fig4/4A/TRE_Ptn_D0800_129_pvalues.bg]

chr1	3000000	3050000	0.290304420350292
chr1	3050000	3100000	0.442723102585488
chr1	3100000	3150000	0.545287739783153
chr1	3150000	3200000	0.147018348623853
chr1	3200000	3250000	0.120454545454545
chr1	3250000	3300000	0.00817347789824852
chr1	3300000	3350000	0.101563803169308
chr1	3350000	3400000	0.00765221017514595
chr1	3400000	3450000	0.642910758965805
chr1	3450000	3500000	0.440221017514596
chr1	3500000	3550000	0.791492910758966
chr1	3550000	3600000	0.602689741451209
chr1	3600000	3650000	0.739616346955796
chr1	3650000	3700000	0.759507923269391
chr1	3700000	3750000	0.400187656380317
chr1	3750000	3800000	0.371976647206005
chr1	3800000	3850000	0.499270225187656
chr1	3850000	3900000	0.586196830692244
chr1	3900000	3950000	0.142931609674729
chr1	3950000	4000000	0.0311301084236864
chr1	4000000	4050000	0.688698915763136
chr1	4050000	4100000	0.577147623019183
chr1	4100000	4150000	0.839949958298582
chr1	4150000	4200000	0.914241034195163
chr1	4200000	4250000	0.17337364470392
chr1	4250000	4300000	0.00460800667222683
chr1	4300000	4350000	0.401897414512093
chr1	4350000	4400000	0.0721226021684738
chr1	4400000	4450000	0.0494578815679733
chr1	4450000	4500000	4.17014178482056e-05
chr1	4500000	4550000	0.00108423686405335
chr1	4550000	4600000	0.19232693911593
chr1	4600000	4650000	0.231234361968307
chr1	4650000	4700000	0.214762301918265
chr1	4700000	4750000	4.17014178482056e-05
chr1	4750000	4800000	0.030254378648874
chr1	4800000	4850000	0.00310675562969143
chr1	4850000	4900000	0.000604670558798981
chr1	4900000	4950000	0.475646371976647
chr1	4950000	5000000	0.753815679733111
chr1	5000000	5050000	0.0131150959132611
chr1	5050000	5100000	0.507151793160967
chr1	5100000	5150000	0.593703085904921
chr1	5150000	5200000	0.396872393661384
chr1	5200000	5250000	0.0523561301084237
chr1	5250000	5300000	0.00452460383653042
chr1	5300000	5350000	0.208319432860717
chr1	5450000	5500000	0.290596330275229
chr1	5500000	5550000	0.928628023352794
chr1	5600000	5650000	0.859487072560467
chr1	5650000	5700000	0.302001668056714
chr1	5700000	5750000	0.512343619683069
chr1	5750000	5800000	0.147768974145121
chr1	5800000	5850000	0.184132610508757
chr1	5850000	5900000	0.314282735613011
chr1	5950000	6000000	0.699311926605505
chr1	6000000	6050000	0.211509591326105
chr1	6050000	6100000	0.642472894078399
chr1	6100000	6150000	0.717201834862385
chr1	6150000	6200000	0.00673477898248542
chr1	6200000	6250000	0.00116763969974976
chr1	6250000	6300000	0.608277731442869
chr1	6300000	6350000	0.632547956630525
chr1	6350000	6400000	0.282923269391159
chr1	6400000	6450000	0.228669724770642
chr1	6450000	6500000	0.089720600500417
chr1	6500000	6550000	0.401605504587156
chr1	6550000	6600000	0.505817347789825
chr1	6600000	6650000	0.232276897414512
chr1	6650000	6700000	0.938052543786489
chr1	6700000	6750000	0.209424520433695
chr1	6750000	6800000	0.204295246038365
chr1	6800000	6850000	0.231526271893244
chr1	6850000	6900000	0.222789824854045
chr1	6900000	6950000	0.00333611342785656
chr1	6950000	7000000	0.000542118432026673
chr1	7000000	7050000	0.00256463719766475
chr1	7050000	7100000	0.00356547122602169
chr1	7100000	7150000	0.00177231025854874
chr1	7150000	7200000	0.00014595496246872
chr1	7200000	7250000	0.000354462051709747
chr1	7250000	7300000	0.152981651376147
chr1	7300000	7350000	0.0029399499582986
chr1	7350000	7400000	0.0537114261884905
chr1	7400000	7450000	0.294516263552961
chr1	7450000	7500000	0.0562343619683069
chr1	7500000	7550000	0.0183277731442869
chr1	7550000	7600000	0.0394912427022519
chr1	7600000	7650000	0.21499165971643
chr1	7650000	7700000	0.44303586321935
chr1	7700000	7750000	0.388156797331109
chr1	7750000	7800000	0.069954128440367
chr1	7800000	7850000	0.327814845704754
chr1	7850000	7900000	0.209966638865721
chr1	7900000	7950000	0.483882402001668
chr1	7950000	8000000	0.277460383653044
chr1	8000000	8050000	0.0648457047539617
chr1	8050000	8100000	0.0834236864053378
chr1	8100000	8150000	0.028023352793995
chr1	8150000	8200000	0.780525437864887
chr1	8200000	8250000	0.753294412010008
chr1	8250000	8300000	0.341909924937448
chr1	8300000	8350000	0.6581317764804
chr1	8350000	8400000	0.488073394495413
chr1	8400000	8450000	0.586655546288574
chr1	8450000	8500000	0.420913261050876
chr1	8500000	8550000	0.124582985821518
chr1	8550000	8600000	0.0189115929941618
chr1	8600000	8650000	0.000125104253544617
chr1	8650000	8700000	0.908444537114262
chr1	8700000	8750000	0.494995829858215
chr1	8750000	8800000	0.172831526271893
chr1	8800000	8850000	0.229733110925771
chr1	8850000	8900000	0.150625521267723
chr1	8900000	8950000	0.00296080066722271
chr1	8950000	9000000	0.00410758965804836
chr1	9000000	9050000	0.207610508757298
chr1	9050000	9100000	0.123123436196831
chr1	9100000	9150000	0.435404503753128
chr1	9150000	9200000	0.258819849874896
chr1	9200000	9250000	0.0909716430358632
chr1	9250000	9300000	0.0716638865721434
chr1	9300000	9350000	0.699499582985821
chr1	9350000	9400000	0.500854879065888
chr1	9400000	9450000	0.192535446205171
chr1	9450000	9500000	0.0101542952460384
chr1	9500000	9550000	0.192306088407006
chr1	9550000	9600000	0.0823185988323603
chr1	9600000	9650000	0.0736238532110092
chr1	9650000	9700000	0.697956630525438
chr1	9700000	9750000	0.952272727272727
chr1	9750000	9800000	0.463573811509591
chr1	9800000	9850000	0.114929107589658
chr1	9850000	9900000	0.306025854879066
chr1	9900000	9950000	0.111030025020851
chr1	9950000	10000000	0.114053377814846
chr1	10000000	10050000	0.00800667222685569
chr1	10050000	10100000	0.920100083402836
chr1	10100000	10150000	0.23744787322769
chr1	10150000	10200000	0.199124270225188
chr1	10200000	10250000	0.416951626355296
chr1	10250000	10300000	0.860696413678065
chr1	10300000	10350000	0.312260216847373
chr1	10350000	10400000	0.993390325271059
chr1	10400000	10450000	0.820016680567139
chr1	10450000	10500000	0.254128440366972
chr1	10500000	10550000	0.504608006672227
chr1	10550000	10600000	0.636071726438699
chr1	10600000	10650000	0.899020016680567
chr1	10650000	10700000	0.93150542118432
chr1	10700000	10750000	0.177877397831526
chr1	10750000	10800000	0.219370308590492
chr1	10800000	10850000	0.069140950792327
chr1	10850000	10900000	0.0182026688907423
chr1	10900000	10950000	0.0787531276063386
chr1	10950000	11000000	0.800104253544621
chr1	11000000	11050000	0.476918265221018
chr1	11050000	11100000	0.0734361968306922
chr1	11100000	11150000	0.290596330275229
chr1	11150000	11200000	0.261822351959967
chr1	11200000	11250000	0.633548790658882
chr1	11250000	11300000	0.306630525437865
chr1	11300000	11350000	0.0442869057547957
chr1	11350000	11400000	0.00014595496246872
chr1	11400000	11450000	0.00268974145120937
chr1	11450000	11500000	0.0106964136780651
chr1	11500000	11550000	0.341472060050042
chr1	11550000	11600000	0.480004170141785
chr1	11600000	11650000	0.300667222685571
chr1	11650000	11700000	0.685341951626355
chr1	11700000	11750000	0.020162635529608
chr1	11750000	11800000	0.0394703919933278
chr1	11800000	11850000	0.00471226021684734
chr1	11850000	11900000	0.383361134278565
chr1	11900000	11950000	0.0530025020850708
chr1	11950000	12000000	0.00758965804837364
chr1	12000000	12050000	0.265366972477064
chr1	12050000	12100000	0.0798790658882402
chr1	12100000	12150000	0.202689741451209
chr1	12150000	12200000	0.105942452043369
chr1	12200000	12250000	0.00104253544620514
chr1	12250000	12300000	0.00350291909924938
chr1	12300000	12350000	0.00489991659716427
chr1	12350000	12400000	0.00204336947456218
chr1	12400000	12450000	0.0229149291075896
chr1	12450000	12500000	0.47627189324437
chr1	12500000	12550000	0.092139282735613
chr1	12550000	12600000	0.868223519599666
chr1	12600000	12650000	0.47012093411176
chr1	12650000	12700000	0.16499165971643
chr1	12700000	12750000	0.369036697247706
chr1	12750000	12800000	0.485863219349458
chr1	12800000	12850000	0.914095079232694
chr1	12850000	12900000	0.502648040033361
chr1	12900000	12950000	0.851251042535446
chr1	12950000	13000000	0.813615512927439
chr1	13000000	13050000	0.086092577147623
chr1	13050000	13100000	0.0448915763135946
chr1	13100000	13150000	0.100583819849875
chr1	13150000	13200000	0.639762301918265
chr1	13200000	13250000	0.0270642201834862
chr1	13250000	13300000	0.00746455379482902
chr1	13300000	13350000	0.00281484570475399
chr1	13350000	13400000	0.0659090909090909
chr1	13400000	13450000	0.467535446205171
chr1	13450000	13500000	0.551563803169308
chr1	13500000	13550000	0.23104670558799
chr1	13550000	13600000	0.530796497080901
chr1	13600000	13650000	0.326313594662219
chr1	13650000	13700000	0.0334028356964137
chr1	13700000	13750000	0.0623436196830692
chr1	13750000	13800000	0.0577564637197665
chr1	13800000	13850000	0.409070058381985
chr1	13850000	13900000	0.747080900750625
chr1	13900000	13950000	0.268786488740617
chr1	13950000	14000000	0.0872185154295246
chr1	14000000	14050000	0.0146580483736447
chr1	14050000	14100000	0.10152210175146
chr1	14100000	14150000	0.00535863219349453
chr1	14150000	14200000	0.0642410341951626
chr1	14200000	14250000	0.00552543786488746
chr1	14250000	14300000	0.00663052543786491
chr1	14300000	14350000	0.0154920767306088
chr1	14350000	14400000	0.00986238532110095
chr1	14400000	14450000	0.0150125104253545
chr1	14450000	14500000	0.00831943286071724
chr1	14500000	14550000	0.4935988323603
chr1	14550000	14600000	0.308548790658882
chr1	14600000	14650000	0.0403044203502919
chr1	14650000	14700000	0.115533778148457
chr1	14700000	14750000	0.0036697247706422
chr1	14750000	14800000	0.00711009174311927
chr1	14800000	14850000	0.347518765638032
chr1	14850000	14900000	0.0186196830692243
chr1	14900000	14950000	0.0468098415346122
chr1	14950000	15000000	0.342723102585488
chr1	15000000	15050000	0.416305254378649
chr1	15050000	15100000	0.91255212677231
chr1	15100000	15150000	0.426814011676397
chr1	15150000	15200000	0.819745621351126
chr1	15200000	15250000	0.651814011676397
chr1	15250000	15300000	0.258569641367806
chr1	15300000	15350000	0.750187656380317
chr1	15350000	15400000	0.00243953294412014
chr1	15400000	15450000	0.217452043369475
chr1	15450000	15500000	0.0295246038365304
chr1	15500000	15550000	0.672143452877398
chr1	15550000	15600000	0.0929107589658048
chr1	15600000	15650000	0.0256463719766472
chr1	15650000	15700000	0.0422018348623853
chr1	15700000	15750000	0.0180984153461218
chr1	15750000	15800000	0.00256463719766475
chr1	15800000	15850000	0.0072768974145121
chr1	15850000	15900000	0.00350291909924938
chr1	15900000	15950000	0.0184737281067556
chr1	15950000	16000000	0.322789824854045
chr1	16000000	16050000	0.748748957464554
chr1	16050000	16100000	0.977648040033361
chr1	16100000	16150000	0.180004170141785
chr1	16150000	16200000	0.835362802335279
chr1	16200000	16250000	0.261488740617181
chr1	16250000	16300000	0.260863219349458
chr1	16300000	16350000	0.397685571309425
chr1	16350000	16400000	0.0646163469557965
chr1	16400000	16450000	0.894516263552961
chr1	16450000	16500000	0.111613844870726
chr1	16500000	16550000	0.017139282735613
chr1	16550000	16600000	0.146413678065054
chr1	16600000	16650000	0.0564845704753961
chr1	16650000	16700000	0.140929941618015
chr1	16700000	16750000	0.550166805671393
chr1	16750000	16800000	0.433236030025021
chr1	16800000	16850000	0.0805671392827356
chr1	16850000	16900000	0.212155963302752
chr1	16900000	16950000	0.861613844870726
chr1	16950000	17000000	0.0409507923269391
chr1	17000000	17050000	0.171309424520434
chr1	17050000	17100000	0.125562969140951
chr1	17100000	17150000	0.315179316096747
chr1	17150000	17200000	0.415262718932444
chr1	17200000	17250000	0.0958924103419516
chr1	17250000	17300000	0.0184737281067556
chr1	17300000	17350000	0.591075896580484
chr1	17350000	17400000	0.437260216847373
chr1	17400000	17450000	0.0131359466221852
chr1	17450000	17500000	0.134945788156797
chr1	17500000	17550000	0.011092577147623
chr1	17550000	17600000	0.351897414512093
chr1	17600000	17650000	0.188865721434529
chr1	17650000	17700000	0.378294412010008
chr1	17700000	17750000	0.677210175145955
chr1	17750000	17800000	0.0123436196830692
chr1	17800000	17850000	0.412614678899083
chr1	17850000	17900000	0.66605504587156
chr1	17900000	17950000	0.396184320266889
chr1	17950000	18000000	0.00444120100083401
chr1	18000000	18050000	0.182256046705588
chr1	18050000	18100000	0.455316930775646
chr1	18100000	18150000	0.955254378648874
chr1	18150000	18200000	0.295683903252711
chr1	18200000	18250000	0.00761050875729774
chr1	18250000	18300000	4.17014178482056e-05
chr1	18300000	18350000	0.220329441201001
chr1	18350000	18400000	0.0102168473728107
chr1	18400000	18450000	0.260800667222686
chr1	18450000	18500000	0.263949124270225
chr1	18500000	18550000	0.137614678899083
chr1	18550000	18600000	0.241951626355296
chr1	18600000	18650000	0.750646371976647
chr1	18650000	18700000	0.188615512927439
chr1	18700000	18750000	0.633110925771476
chr1	18750000	18800000	0.0243744787322769
chr1	18800000	18850000	0.445558798999166
chr1	18850000	18900000	0.019974979149291
chr1	18900000	18950000	0.461592994161802
chr1	18950000	19000000	0.34324437030859
chr1	19000000	19050000	0.0291701417848207
chr1	19050000	19100000	0.248978315262719
chr1	19100000	19150000	0.825041701417848
chr1	19150000	19200000	0.524082568807339
chr1	19200000	19250000	0.171663886572143
chr1	19250000	19300000	0.94720600500417
chr1	19300000	19350000	0.913740617180984
chr1	19350000	19400000	0.229628857381151
chr1	19400000	19450000	0.110175145954962
chr1	19450000	19500000	0.175208507089241
chr1	19500000	19550000	0.471330275229358
chr1	19550000	19600000	0.254920767306088
chr1	19600000	19650000	0.00354462051709759
chr1	19650000	19700000	0.234424520433695
chr1	19700000	19750000	0.168828190158465
chr1	19750000	19800000	0.375959132610509
chr1	19800000	19850000	0.574374478732277
chr1	19850000	19900000	0.00383653044203502
chr1	19900000	19950000	0.950521267723103
chr1	19950000	20000000	0.319578815679733
chr1	20000000	20050000	0.0338198498748957
chr1	20050000	20100000	0.774854045037531
chr1	20100000	20150000	0.663698915763136
chr1	20150000	20200000	0.0530650542118432
chr1	20200000	20250000	0.0101959966638866
chr1	20250000	20300000	0.888740617180984
chr1	20300000	20350000	0.000583819849874878
chr1	20350000	20400000	0.490909090909091
chr1	20400000	20450000	0.00771476230191825
chr1	20450000	20500000	0.000417014178482056
chr1	20500000	20550000	0.0990617180984154
chr1	20550000	20600000	0.909403669724771
chr1	20600000	20650000	0.900312760633862
chr1	20650000	20700000	0.0790658882402002
chr1	20700000	20750000	0.013907422852377
chr1	20750000	20800000	0.00460800667222683
chr1	20800000	20850000	0.00183486238532105
chr1	20850000	20900000	0.0154295246038365
chr1	20900000	20950000	0.601730608840701
chr1	20950000	21000000	0.0149916597164304
chr1	21000000	21050000	0.0716847372810675
chr1	21050000	21100000	0.893015012510425
chr1	21100000	21150000	0.128169307756464
chr1	21150000	21200000	0.127105921601334
chr1	21200000	21250000	0.0150125104253545
chr1	21250000	21300000	0.00777731442869056
chr1	21300000	21350000	0.0115304420350292
chr1	21350000	21400000	0.667014178482068
chr1	21400000	21450000	0.659945788156797
chr1	21450000	21500000	0.22708507089241
chr1	21500000	21550000	0.707422852376981
chr1	21550000	21600000	0.265033361134279
chr1	21600000	21650000	0.0678899082568807
chr1	21650000	21700000	0.0187864887406172
chr1	21700000	21750000	0.00650542118432029
chr1	21750000	21800000	0.540221017514596
chr1	21800000	21850000	0.524624687239366
chr1	21850000	21900000	0.0127814845704753
chr1	21900000	21950000	0.701000834028357
chr1	21950000	22000000	0.229482902418682
chr1	22000000	22050000	0.2790658882402
chr1	22050000	22100000	0.113407005838199
chr1	22100000	22150000	0.231276063386155
chr1	22150000	22200000	0.366451209341118
chr1	22200000	22250000	0.0734778982485405
chr1	22250000	22300000	0.149874895746455
chr1	22300000	22350000	0.490054211843203
chr1	22350000	22400000	0.843932443703086
chr1	22400000	22450000	0.137406171809841
chr1	22450000	22500000	0.120016680567139
chr1	22500000	22550000	0.0175771476230192
chr1	22550000	22600000	0.717389491242702
chr1	22600000	22650000	0.0199332777314428
chr1	22650000	22700000	0.948999165971643
chr1	22700000	22750000	0.461947456213511
chr1	22750000	22800000	0.346246872393661
chr1	22800000	22850000	0.937155963302752
chr1	22850000	22900000	0.496080066722269
chr1	22900000	22950000	0.0633236030025021
chr1	22950000	23000000	0.961551292743953
chr1	23000000	23050000	0.899437030859049
chr1	23050000	23100000	0.033882402001668
chr1	23100000	23150000	0.000208507089241028
chr1	23150000	23200000	0.0305671392827356
chr1	23200000	23250000	0.260592160133445
chr1	23250000	23300000	4.17014178482056e-05
chr1	23300000	23350000	0.257506255212677
chr1	23350000	23400000	0.61336530442035
chr1	23400000	23450000	0.611697247706422
chr1	23450000	23500000	0.000208507089241028
chr1	23500000	23550000	0.631651376146789
chr1	23550000	23600000	0.673686405337781
chr1	23600000	23650000	0.0624687239366138
chr1	23650000	23700000	0.597956630525438
chr1	23700000	23750000	0.0826313594662218
chr1	23750000	23800000	0.00166805671392822
chr1	23800000	23850000	0.128336113427857
chr1	23850000	23900000	0.0231025854879066
chr1	23900000	23950000	4.17014178482056e-05
chr1	23950000	24000000	2.08507089241028e-05
chr1	24000000	24050000	4.17014178482056e-05
chr1	24050000	24100000	2.08507089241028e-05
chr1	24100000	24150000	2.08507089241028e-05
chr1	24150000	24200000	0.197706422018349
chr1	24200000	24250000	0.509674728940784
chr1	24250000	24300000	0.00275229357798168
chr1	24300000	24350000	0.507964970809007
chr1	24350000	24400000	0.594620517097581
chr1	24400000	24450000	0.230879899916597
chr1	24450000	24500000	0.080650542118432
chr1	24500000	24550000	0.36336530442035
chr1	24550000	24600000	0.436050875729775
chr1	24600000	24650000	0.000542118432026673
chr1	24650000	24700000	0.0435571309424521
chr1	24700000	24750000	0.0236864053377814
chr1	24750000	24800000	0.178648874061718
chr1	24800000	24850000	0.678502919099249
chr1	24850000	24900000	0.121080066722269
chr1	24900000	24950000	0.654190992493745
chr1	24950000	25000000	0.120683903252711
chr1	25000000	25050000	0.309278565471226
chr1	25050000	25100000	0.00761050875729774
chr1	25100000	25150000	0.0587781484570475
chr1	25150000	25200000	0.721059216013344
chr1	25200000	25250000	0.173394495412844
chr1	25250000	25300000	0.0347164303586321
chr1	25300000	25350000	0.439136780650542
chr1	25350000	25400000	0.67896163469558
chr1	25400000	25450000	0.144182652210175
chr1	25450000	25500000	0.1314011676397
chr1	25500000	25550000	0.352564637197665
chr1	25550000	25600000	0.13256880733945
chr1	25600000	25650000	0.385904920767306
chr1	25650000	25700000	0.00089658048373642
chr1	25700000	25750000	0.311989157631359
chr1	25750000	25800000	0.159174311926605
chr1	25800000	25850000	0.477668890742285
chr1	25850000	25900000	0.20116763969975
chr1	25900000	25950000	0.45487906588824
chr1	25950000	26000000	0.724520433694746
chr1	26000000	26050000	0.427627189324437
chr1	26050000	26100000	0.581901584653878
chr1	26100000	26150000	0.857276897414512
chr1	26150000	26200000	0.300166805671393
chr1	26200000	26250000	0.00819432860717262
chr1	26250000	26300000	0.10929941618015
chr1	26300000	26350000	0.0644078398665555
chr1	26350000	26400000	0.27952460383653
chr1	26400000	26450000	0.615867389491243
chr1	26450000	26500000	0.599437030859049
chr1	26500000	26550000	0.367556296914095
chr1	26550000	26600000	0.60208507089241
chr1	26600000	26650000	0.00329441201000835
chr1	26650000	26700000	0.0664303586321935
chr1	26700000	26750000	0.233798999165972
chr1	26750000	26800000	0.686759799833194
chr1	26800000	26850000	0.00846538782318595
chr1	26850000	26900000	0.176376146788991
chr1	26900000	26950000	0.390158465387823
chr1	26950000	27000000	0.596788990825688
chr1	27000000	27050000	0.0387197664720601
chr1	27050000	27100000	0.0543369474562135
chr1	27100000	27150000	0.291951626355296
chr1	27150000	27200000	0.152522935779816
chr1	27200000	27250000	0.240137614678899
chr1	27250000	27300000	0.05685988323603
chr1	27300000	27350000	0.249270225187656
chr1	27350000	27400000	0.323331943286072
chr1	27700000	27750000	0.444328607172644
chr1	27800000	27850000	2.08507089241028e-05
chr1	27850000	27900000	0.229024186822352
chr1	27950000	28000000	0.0487489574645538
chr1	28000000	28050000	0.0119266055045871
chr1	28100000	28150000	0.140075062552127
chr1	28150000	28200000	0.263490408673895
chr1	28350000	28400000	0.325437864887406
chr1	28800000	28850000	0.434049207673061
chr1	28850000	28900000	0.136301084236864
chr1	28900000	28950000	0.0817139282735613
chr1	28950000	29000000	0.0868015012510426
chr1	29000000	29050000	0.871997497914929
chr1	29100000	29150000	0.0787531276063386
chr1	29200000	29250000	0.415512927439533
chr1	29250000	29300000	0.0457047539616346
chr1	29300000	29350000	0.155713094245204
chr1	29350000	29400000	0.538990825688073
chr1	29400000	29450000	0.0437030859049208
chr1	29450000	29500000	0.80919516263553
chr1	29500000	29550000	0.0796080066722269
chr1	29550000	29600000	0.355129274395329
chr1	29600000	29650000	0.151563803169308
chr1	29650000	29700000	0.179128440366973
chr1	30000000	30050000	0.535758965804837
chr1	30050000	30100000	0.165137614678899
chr1	30100000	30150000	0.247789824854045
chr1	30200000	30250000	0.310842368640534
chr1	30250000	30300000	0.551751459549625
chr1	30700000	30750000	0.167806505421184
chr1	30750000	30800000	0.23836530442035
chr1	30900000	30950000	0.000104253544620514
chr1	30950000	31000000	0.260696413678065
chr1	31000000	31050000	0.420871559633027
chr1	31050000	31100000	0.75731859883236
chr1	31100000	31150000	0.512155963302752
chr1	31200000	31250000	0.436175979983319
chr1	31250000	31300000	0.181234361968307
chr1	31300000	31350000	0.679920767306088
chr1	31350000	31400000	0.726021684737281
chr1	31450000	31500000	0.19384904086739
chr1	31500000	31550000	0.549353628023353
chr1	31600000	31650000	0.00170975813177643
chr1	31650000	31700000	0.134216013344454
chr1	31700000	31750000	0.318160967472894
chr1	31750000	31800000	0.0845496246872394
chr1	31800000	31850000	0.167201834862385
chr1	31850000	31900000	0.0254587155963303
chr1	31900000	31950000	0.086488740617181
chr1	31950000	32000000	0.0222477064220183
chr1	32000000	32050000	0.0444954128440367
chr1	32050000	32100000	0.0498957464553795
chr1	32100000	32150000	0.82464553794829
chr1	32250000	32300000	0.0868015012510426
chr1	32300000	32350000	0.512427022518766
chr1	32400000	32450000	0.017535446205171
chr1	32500000	32550000	0.0198290241868223
chr1	32550000	32600000	0.818452877397831
chr1	32600000	32650000	0.00014595496246872
chr1	32650000	32700000	0.00327356130108425
chr1	32700000	32750000	0.066930775646372
chr1	32750000	32800000	0.400166805671393
chr1	32800000	32850000	0.0244161801501251
chr1	32850000	32900000	0.321100917431193
chr1	32900000	32950000	0.23755212677231
chr1	32950000	33000000	0.640763135946622
chr1	33000000	33050000	0.407589658048374
chr1	33050000	33100000	0.2040658882402
chr1	33100000	33150000	0.234070058381985
chr1	33150000	33200000	0.395642201834862
chr1	33200000	33250000	0.261426188490409
chr1	33250000	33300000	0.48592577147623
chr1	33300000	33350000	0.0904712260216848
chr1	33350000	33400000	0.915387823185988
chr1	33400000	33450000	0.84547539616347
chr1	33450000	33500000	0.454462051709758
chr1	33500000	33550000	0.511050875729775
chr1	33550000	33600000	0.0454962468723936
chr1	33600000	33650000	0.75396163469558
chr1	33650000	33700000	0.192973311092577
chr1	33700000	33750000	0.0396371976647206
chr1	33750000	33800000	0.471226021684737
chr1	33800000	33850000	0.0118640533778148
chr1	33850000	33900000	0.222602168473728
chr1	33900000	33950000	0.770454545454546
chr1	33950000	34000000	0.846705587989992
chr1	34000000	34050000	0.779899916597164
chr1	34050000	34100000	0.250562969140951
chr1	34100000	34150000	0.197643869891576
chr1	34150000	34200000	0.0793369474562136
chr1	34200000	34250000	0.0188073394495413
chr1	34250000	34300000	0.185946622185154
chr1	34300000	34350000	0.134716430358632
chr1	34350000	34400000	0.950875729774812
chr1	34400000	34450000	0.812197664720601
chr1	34450000	34500000	0.354545454545454
chr1	34500000	34550000	0.494245204336947
chr1	34550000	34600000	0.228940783986656
chr1	34600000	34650000	0.230087572977481
chr1	34650000	34700000	0.337844036697248
chr1	34700000	34750000	0.089720600500417
chr1	34750000	34800000	0.72662635529608
chr1	34800000	34850000	0.831088407005838
chr1	34850000	34900000	0.491909924937448
chr1	34900000	34950000	0.0619683069224354
chr1	34950000	35000000	0.0256463719766472
chr1	35000000	35050000	0.765283569641368
chr1	35050000	35100000	0.253899082568807
chr1	35100000	35150000	0.33185988323603
chr1	35150000	35200000	0.347894078398666
chr1	35200000	35250000	0.11011259382819
chr1	35250000	35300000	0.667577147623019
chr1	35300000	35350000	0.602460383653044
chr1	35350000	35400000	0.0744578815679733
chr1	35400000	35450000	0.000458715596330261
chr1	35450000	35500000	0.0315471226021685
chr1	35500000	35550000	2.08507089241028e-05
chr1	35550000	35600000	0
chr1	35600000	35650000	0
chr1	35650000	35700000	0.000354462051709747
chr1	35700000	35750000	0.00158465387823181
chr1	35750000	35800000	0.0014804003336113
chr1	35800000	35850000	0.000104253544620514
chr1	35850000	35900000	0.397518765638032
chr1	35900000	35950000	0.0557964970809007
chr1	35950000	36000000	0.367743953294412
chr1	36000000	36050000	0.246788990825688
chr1	36050000	36100000	0.446476230191826
chr1	36100000	36150000	0.73861551292744
chr1	36150000	36200000	0.197956630525438
chr1	36200000	36250000	0.27627189324437
chr1	36250000	36300000	0.0108006672226856
chr1	36300000	36350000	0.0632402001668056
chr1	36350000	36400000	0.0162427022518765
chr1	36400000	36450000	0.0478106755629691
chr1	36450000	36500000	0.169495412844037
chr1	36500000	36550000	0.0211426188490409
chr1	36550000	36600000	0.211968306922435
chr1	36600000	36650000	0.364282735613011
chr1	36650000	36700000	0.103085904920767
chr1	36700000	36750000	0.5709341117598
chr1	36750000	36800000	0.377376980817348
chr1	36800000	36850000	0.153211009174312
chr1	36850000	36900000	0.228502919099249
chr1	36900000	36950000	0.925562969140951
chr1	36950000	37000000	0.647956630525438
chr1	37000000	37050000	0.0952043369474562
chr1	37050000	37100000	0.820537948290242
chr1	37100000	37150000	0.297268557130942
chr1	37150000	37200000	0.967347789824854
chr1	37200000	37250000	0.628899082568807
chr1	37250000	37300000	0.21930775646372
chr1	37300000	37350000	0.242118432026689
chr1	37350000	37400000	0.317055879899917
chr1	37400000	37450000	0.0126146788990825
chr1	38300000	38350000	0.158423686405338
chr1	38350000	38400000	0.0968932443703086
chr1	38400000	38450000	0.0365721434528774
chr1	38450000	38500000	0.0604253544620517
chr1	38500000	38550000	0.0508340283569642
chr1	38550000	38600000	0.103377814845705
chr1	38600000	38650000	0.000542118432026673
chr1	38650000	38700000	0.0303586321934946
chr1	38700000	38750000	0.0232276897414512
chr1	38750000	38800000	0.000104253544620514
chr1	38800000	38850000	0.00986238532110095
chr1	38850000	38900000	0.00821517931609672
chr1	38900000	38950000	0.228461217681401
chr1	38950000	39000000	0.755567139282736
chr1	39000000	39050000	0.618015012510425
chr1	39050000	39100000	0.0468723936613845
chr1	39100000	39150000	0.235091743119266
chr1	39150000	39200000	0.788949124270225
chr1	39200000	39250000	0.353273561301084
chr1	39250000	39300000	0.716680567139283
chr1	39300000	39350000	0.816597164303586
chr1	39400000	39450000	0.312135112593828
chr1	39450000	39500000	0.243432026688907
chr1	39500000	39550000	0.16442869057548
chr1	39550000	39600000	0.877189324437031
chr1	39600000	39650000	0.625834028356964
chr1	39650000	39700000	0.0692869057547957
chr1	39700000	39750000	0.00506672226855709
chr1	39750000	39800000	0.0107172643869892
chr1	39800000	39850000	0.129920767306088
chr1	39850000	39900000	0.333527939949958
chr1	39900000	39950000	0.0787531276063386
chr1	39950000	40000000	0.0774395329441201
chr1	40000000	40050000	0.00598415346121772
chr1	40050000	40100000	0.0539199332777315
chr1	40100000	40150000	0.312927439532944
chr1	40150000	40200000	0.107422852376981
chr1	40200000	40250000	0.198707256046706
chr1	40250000	40300000	0.374103419516264
chr1	40300000	40350000	0.111884904086739
chr1	40350000	40400000	0.447018348623853
chr1	40400000	40450000	0.117243536280234
chr1	40450000	40500000	0.187885738115096
chr1	40500000	40550000	0.447226855713094
chr1	40550000	40600000	0.963886572143453
chr1	40600000	40650000	0.259257714762302
chr1	40650000	40700000	0.128085904920767
chr1	40700000	40750000	0.0858423686405337
chr1	40750000	40800000	0.0561509591326105
chr1	40800000	40850000	0.358256880733945
chr1	40850000	40900000	0.0267097581317765
chr1	40900000	40950000	0.609028356964137
chr1	40950000	41000000	0.213573811509591
chr1	41000000	41050000	0.327272727272727
chr1	41050000	41100000	0.154649708090075
chr1	41100000	41150000	0.118577981651376
chr1	41150000	41200000	0.296830692243536
chr1	41200000	41250000	0.155963302752294
chr1	41250000	41300000	0.675667222685571
chr1	41300000	41350000	0.00489991659716427
chr1	41350000	41400000	0.0246663886572144
chr1	41400000	41450000	0.568661384487072
chr1	41450000	41500000	0.230984153461218
chr1	41500000	41550000	0.797060050041701
chr1	41550000	41600000	0.00817347789824852
chr1	41600000	41650000	0
chr1	41650000	41700000	0.460613010842369
chr1	41700000	41750000	0.375083402835696
chr1	41750000	41800000	0.0277314428690576
chr1	41800000	41850000	0.253857381150959
chr1	41850000	41900000	0.49278565471226
chr1	41900000	41950000	0.187218515429525
chr1	41950000	42000000	0.0137197664720601
chr1	42000000	42050000	0.157005838198499
chr1	42050000	42100000	0.0126146788990825
chr1	42100000	42150000	0.00052126772310257
chr1	42150000	42200000	0.916492910758966
chr1	42200000	42250000	0.72545871559633
chr1	42250000	42300000	0.120517097581318
chr1	42300000	42350000	0.594224353628023
chr1	42350000	42400000	0.842306088407006
chr1	42400000	42450000	0.563427856547123
chr1	42450000	42500000	0.152773144286906
chr1	42500000	42550000	0.0355921601334446
chr1	42550000	42600000	0.0191826522101751
chr1	42600000	42650000	0.00848623853211006
chr1	42650000	42700000	0.209528773978315
chr1	42700000	42750000	0.000125104253544617
chr1	42750000	42800000	0.0107172643869892
chr1	42800000	42850000	0.0383027522935779
chr1	42850000	42900000	0.00454545454545452
chr1	42900000	42950000	0.000354462051709747
chr1	42950000	43000000	0.0107798165137615
chr1	43000000	43050000	0.10487906588824
chr1	43050000	43100000	0.366701417848207
chr1	43100000	43150000	0.0925145954962469
chr1	43150000	43200000	0.0359883236030025
chr1	43200000	43250000	0.219078398665555
chr1	43250000	43300000	0.273686405337781
chr1	43300000	43350000	0.7831317764804
chr1	43350000	43400000	0.546497080900751
chr1	43400000	43450000	0.645871559633028
chr1	43450000	43500000	0.573978315262719
chr1	43500000	43550000	0.0659090909090909
chr1	43550000	43600000	0.0498540450375313
chr1	43600000	43650000	0.10558798999166
chr1	43650000	43700000	0.643994995829858
chr1	43700000	43750000	0.0835070892410342
chr1	43750000	43800000	0.783236030025021
chr1	43800000	43850000	0.692827356130108
chr1	43850000	43900000	0.0317764804003337
chr1	43900000	43950000	0.000417014178482056
chr1	43950000	44000000	0.029024186822352
chr1	44000000	44050000	0.000604670558798981
chr1	44050000	44100000	0.00102168473728104
chr1	44100000	44150000	0.0191826522101751
chr1	44150000	44200000	0.50198081734779
chr1	44200000	44250000	0.0406588824020017
chr1	44250000	44300000	0.0588198498748957
chr1	44300000	44350000	0.106192660550459
chr1	44350000	44400000	0.859320266889074
chr1	44400000	44450000	0.528773978315263
chr1	44450000	44500000	0.238156797331109
chr1	44500000	44550000	0.455942452043369
chr1	44550000	44600000	0.669557964970809
chr1	44600000	44650000	0.360529608006672
chr1	44650000	44700000	0.0207464553794829
chr1	44700000	44750000	0.409341117597998
chr1	44750000	44800000	4.17014178482056e-05
chr1	44800000	44850000	0.802397831526272
chr1	44850000	44900000	0.510216847372811
chr1	44900000	44950000	0.0823603002502085
chr1	44950000	45000000	0.0373227689741451
chr1	45000000	45050000	0.67942035029191
chr1	45050000	45100000	0.527814845704754
chr1	45100000	45150000	0.0255421184320267
chr1	45150000	45200000	0.707297748123436
chr1	45200000	45250000	0.00531693077564632
chr1	45250000	45300000	0.189282735613011
chr1	45300000	45350000	0.00781901584653877
chr1	45350000	45400000	0.362427022518766
chr1	45400000	45450000	0.278836530442035
chr1	45450000	45500000	0.723457047539616
chr1	45500000	45550000	0.812739783152627
chr1	45550000	45600000	0.25360717264387
chr1	45600000	45650000	0.455504587155963
chr1	45650000	45700000	0.402689741451209
chr1	45700000	45750000	0.0950166805671393
chr1	45750000	45800000	0.0126146788990825
chr1	45800000	45850000	0.103982485404504
chr1	45850000	45900000	0.588302752293578
chr1	45900000	45950000	0.00633861551292747
chr1	45950000	46000000	0.149416180150125
chr1	46000000	46050000	0.164220183486239
chr1	46050000	46100000	0.936050875729775
chr1	46100000	46150000	0.179858215179316
chr1	46150000	46200000	0.259820683903253
chr1	46200000	46250000	0.0168056713928274
chr1	46250000	46300000	0.040325271059216
chr1	46300000	46350000	0.704545454545455
chr1	46350000	46400000	0.856567973311093
chr1	46400000	46450000	0.0541075896580484
chr1	46450000	46500000	0.0682652210175146
chr1	46500000	46550000	0.133653044203503
chr1	46550000	46600000	0.300291909924937
chr1	46600000	46650000	0.0258965804837364
chr1	46650000	46700000	0.0370308590492077
chr1	46700000	46750000	0.319703919933278
chr1	46750000	46800000	0.226230191826522
chr1	46800000	46850000	0.0176605504587156
chr1	46850000	46900000	0.125166805671393
chr1	46900000	46950000	0.229858215179316
chr1	46950000	47000000	0.178419516263553
chr1	47000000	47050000	0.382193494578816
chr1	47050000	47100000	0.0404920767306088
chr1	47100000	47150000	0.0668056713928273
chr1	47150000	47200000	0.860279399499583
chr1	47200000	47250000	0.235758965804837
chr1	47250000	47300000	0.00160550458715591
chr1	47300000	47350000	0.103398665554629
chr1	47350000	47400000	0.524165971643036
chr1	47400000	47450000	0.11128023352794
chr1	47450000	47500000	0.643723936613845
chr1	47500000	47550000	0.667035029190993
chr1	47550000	47600000	0.672623019182652
chr1	47600000	47650000	0.333194328607173
chr1	47650000	47700000	0.530733944954128
chr1	47700000	47750000	0.00685988323603004
chr1	47750000	47800000	0.554753961634696
chr1	47800000	47850000	0.0395329441201001
chr1	47850000	47900000	0.0123644703919933
chr1	47900000	47950000	0.00786071726438697
chr1	47950000	48000000	0.257193494578816
chr1	48000000	48050000	0.0512510425354462
chr1	48050000	48100000	0.169120100083403
chr1	48100000	48150000	0.522039199332777
chr1	48150000	48200000	0.797122602168474
chr1	48200000	48250000	0.604462051709758
chr1	48250000	48300000	0.404107589658048
chr1	48300000	48350000	0.544849874895746
chr1	48350000	48400000	0.539241034195163
chr1	48400000	48450000	0.0685988323603003
chr1	48450000	48500000	0.46499165971643
chr1	48500000	48550000	0.249979149291076
chr1	48550000	48600000	0.767827356130108
chr1	48600000	48650000	0.116889074228524
chr1	48650000	48700000	0.444787322768974
chr1	48700000	48750000	0.309883236030025
chr1	48750000	48800000	0.660550458715596
chr1	48800000	48850000	0.399395329441201
chr1	48850000	48900000	0.545517097581318
chr1	48900000	48950000	0.761155129274395
chr1	48950000	49000000	0.611405337781485
chr1	49000000	49050000	0.320892410341952
chr1	49050000	49100000	0.110654712260217
chr1	49100000	49150000	0.794829024186822
chr1	49150000	49200000	0.548436196830692
chr1	49200000	49250000	0.691597164303586
chr1	49250000	49300000	0.64105504587156
chr1	49300000	49350000	0.439699749791493
chr1	49350000	49400000	0.420725604670559
chr1	49400000	49450000	0.350187656380317
chr1	49450000	49500000	4.17014178482056e-05
chr1	49500000	49550000	0.378836530442035
chr1	49550000	49600000	0.0952251876563803
chr1	49600000	49650000	0.921476230191827
chr1	49650000	49700000	0.00170975813177643
chr1	49700000	49750000	0.624020016680567
chr1	49750000	49800000	0.542931609674729
chr1	49800000	49850000	0.530400333611343
chr1	49850000	49900000	0.235091743119266
chr1	49900000	49950000	0.137614678899083
chr1	49950000	50000000	0.261467889908257
chr1	50000000	50050000	0.475834028356964
chr1	50050000	50100000	0.326688907422852
chr1	50100000	50150000	0.090721434528774
chr1	50150000	50200000	0.508277731442869
chr1	50200000	50250000	0.715179316096747
chr1	50250000	50300000	0.101918265221018
chr1	50300000	50350000	0.471955796497081
chr1	50350000	50400000	0.126021684737281
chr1	50400000	50450000	0.014115929941618
chr1	50450000	50500000	0.550479566305254
chr1	50500000	50550000	0.025
chr1	50550000	50600000	0.0349457881567974
chr1	50600000	50650000	0.03709341117598
chr1	50650000	50700000	0.0690158465387823
chr1	50700000	50750000	0.218703085904921
chr1	50750000	50800000	0.153044203502919
chr1	50800000	50850000	0.106088407005838
chr1	50850000	50900000	0.810779816513761
chr1	50900000	50950000	0.193640533778148
chr1	50950000	51000000	0.165658882402002
chr1	51000000	51050000	0.507151793160967
chr1	51050000	51100000	0.0709549624687239
chr1	51100000	51150000	0.375396163469558
chr1	51150000	51200000	0.433757297748123
chr1	51200000	51250000	0.295016680567139
chr1	51250000	51300000	0.274687239366138
chr1	51300000	51350000	0.0448915763135946
chr1	51350000	51400000	0.704795663052544
chr1	51400000	51450000	0.132506255212677
chr1	51450000	51500000	0.234674728940784
chr1	51500000	51550000	0.366472060050042
chr1	51550000	51600000	0.191075896580484
chr1	51600000	51650000	0.113407005838199
chr1	51650000	51700000	0.274291075896581
chr1	51700000	51750000	0.763657214345288
chr1	51750000	51800000	0.829566305254379
chr1	51800000	51850000	0.0195162635529608
chr1	51850000	51900000	0.0698081734778982
chr1	51900000	51950000	0.106776480400334
chr1	51950000	52000000	0.0434737281067556
chr1	52000000	52050000	0.268327773144287
chr1	52050000	52100000	0.0528148457047539
chr1	52100000	52150000	0.0293994995829858
chr1	52150000	52200000	0.00243953294412014
chr1	52200000	52250000	0.0898248540450375
chr1	52250000	52300000	0.00831943286071724
chr1	52300000	52350000	0.014512093411176
chr1	52350000	52400000	0.0587781484570475
chr1	52400000	52450000	0.00327356130108425
chr1	52450000	52500000	0.0355921601334446
chr1	52500000	52550000	0.216201000834028
chr1	52550000	52600000	0.0152835696413678
chr1	52600000	52650000	0.0636155129274395
chr1	52650000	52700000	0.799833194328607
chr1	52700000	52750000	0.264637197664721
chr1	52750000	52800000	0.0755004170141785
chr1	52800000	52850000	0.142994161801501
chr1	52850000	52900000	0.043744787322769
chr1	52900000	52950000	0.0549207673060884
chr1	52950000	53000000	0.0866972477064221
chr1	53000000	53050000	0.0754587155963303
chr1	53050000	53100000	0.545788156797331
chr1	53100000	53150000	0.198436196830692
chr1	53150000	53200000	0.212572977481234
chr1	53200000	53250000	0.0814845704753961
chr1	53250000	53300000	0.0642410341951626
chr1	53300000	53350000	0.0555671392827356
chr1	53350000	53400000	0.0522518765638031
chr1	53400000	53450000	0.0570266889074229
chr1	53450000	53500000	0.0577356130108424
chr1	53500000	53550000	0.874291075896581
chr1	53550000	53600000	0.0174103419516264
chr1	53600000	53650000	0.0985404503753128
chr1	53650000	53700000	0.188490408673895
chr1	53700000	53750000	0.026000834028357
chr1	53750000	53800000	0.00761050875729774
chr1	53800000	53850000	0.0156797331109257
chr1	53850000	53900000	0.0178273561301084
chr1	53900000	53950000	0.359132610508757
chr1	53950000	54000000	0.511321934945788
chr1	54000000	54050000	0.0519808173477898
chr1	54050000	54100000	0.277168473728107
chr1	54100000	54150000	0.101668056713928
chr1	54150000	54200000	0.487844036697248
chr1	54200000	54250000	0.683507089241034
chr1	54250000	54300000	0.791367806505421
chr1	54300000	54350000	0.528398665554629
chr1	54350000	54400000	0.576125938281902
chr1	54400000	54450000	0.103836530442035
chr1	54450000	54500000	0.192410341951626
chr1	54500000	54550000	0.33942869057548
chr1	54550000	54600000	0.471476230191826
chr1	54600000	54650000	0.252919099249375
chr1	54650000	54700000	0.416096747289408
chr1	54700000	54750000	0.00986238532110095
chr1	54750000	54800000	0.0854462051709758
chr1	54800000	54850000	0.00404503753127605
chr1	54850000	54900000	0.34557964970809
chr1	54900000	54950000	0.992160133444537
chr1	54950000	55000000	0.0141367806505421
chr1	55000000	55050000	0.00711009174311927
chr1	55050000	55100000	0.176230191826522
chr1	55100000	55150000	0.161676396997498
chr1	55150000	55200000	0.678502919099249
chr1	55200000	55250000	0.809549624687239
chr1	55250000	55300000	0.0860091743119266
chr1	55300000	55350000	0.00988323603002506
chr1	55350000	55400000	0.632839866555463
chr1	55400000	55450000	0.0199958298582151
chr1	55450000	55500000	0.362989991659716
chr1	55500000	55550000	0.115909090909091
chr1	55550000	55600000	0.0186405337781484
chr1	55600000	55650000	0.0432652210175146
chr1	55650000	55700000	0.0572143452877398
chr1	55700000	55750000	0.1273352793995
chr1	55750000	55800000	0.0429524603836531
chr1	55800000	55850000	0.44837364470392
chr1	55850000	55900000	0.753273561301084
chr1	55900000	55950000	0.652272727272727
chr1	55950000	56000000	0.0596330275229358
chr1	56000000	56050000	0.703565471226022
chr1	56050000	56100000	0.608819849874896
chr1	56100000	56150000	0.0236447039199332
chr1	56150000	56200000	0.562948290241868
chr1	56200000	56250000	0.0606964136780651
chr1	56250000	56300000	0.818452877397831
chr1	56300000	56350000	0.122810675562969
chr1	56350000	56400000	0.355567139282736
chr1	56400000	56450000	0.236175979983319
chr1	56450000	56500000	0.0264595496246872
chr1	56500000	56550000	0.511697247706422
chr1	56550000	56600000	0.0530859049207673
chr1	56600000	56650000	0.176355296080067
chr1	56650000	56700000	0.548331943286072
chr1	56700000	56750000	0.161864053377815
chr1	56750000	56800000	0
chr1	56800000	56850000	0.356213511259383
chr1	56850000	56900000	0.0225187656380317
chr1	56900000	56950000	0.408569641367806
chr1	56950000	57000000	0.840158465387823
chr1	57000000	57050000	0.00204336947456218
chr1	57050000	57100000	0
chr1	57100000	57150000	2.08507089241028e-05
chr1	57150000	57200000	0.169078398665555
chr1	57200000	57250000	0.0502919099249375
chr1	57250000	57300000	0.402606338615513
chr1	57300000	57350000	0.397060050041701
chr1	57350000	57400000	0.0803794829024187
chr1	57400000	57450000	0.197768974145121
chr1	57450000	57500000	0.221997497914929
chr1	57500000	57550000	0.479378648874062
chr1	57550000	57600000	0.105191826522102
chr1	57600000	57650000	0.2104670558799
chr1	57650000	57700000	0.369245204336947
chr1	57700000	57750000	0.21326105087573
chr1	57750000	57800000	0.335321100917431
chr1	57800000	57850000	0.0194537114261885
chr1	57850000	57900000	0.346121768140117
chr1	57900000	57950000	0.441305254378649
chr1	57950000	58000000	0.624395329441201
chr1	58000000	58050000	0.0951834862385321
chr1	58050000	58100000	0.0515221017514595
chr1	58100000	58150000	0.539470391993328
chr1	58150000	58200000	0.0404920767306088
chr1	58200000	58250000	0.640658882402002
chr1	58250000	58300000	0.873811509591326
chr1	58300000	58350000	0.659737281067556
chr1	58350000	58400000	0.516909924937448
chr1	58400000	58450000	0.416013344453711
chr1	58450000	58500000	0.12347789824854
chr1	58500000	58550000	0.0845704753961635
chr1	58550000	58600000	0.135091743119266
chr1	58600000	58650000	0.00746455379482902
chr1	58650000	58700000	0.085091743119266
chr1	58700000	58750000	0.619641367806505
chr1	58750000	58800000	0.0858215179316096
chr1	58800000	58850000	0.13907422852377
chr1	58850000	58900000	0.613761467889908
chr1	58900000	58950000	0.463844870725605
chr1	58950000	59000000	0.196434528773978
chr1	59000000	59050000	0.81407422852377
chr1	59050000	59100000	0.515158465387823
chr1	59100000	59150000	0.0297331109257715
chr1	59150000	59200000	0.028628023352794
chr1	59200000	59250000	0.522414512093411
chr1	59250000	59300000	0.252189324437031
chr1	59300000	59350000	0
chr1	59350000	59400000	0.0424520433694746
chr1	59400000	59450000	0.0150333611342786
chr1	59450000	59500000	0.157964970809008
chr1	59500000	59550000	0.621246872393661
chr1	59550000	59600000	0.998060884070058
chr1	59600000	59650000	0.665992493744787
chr1	59650000	59700000	6.25521267723084e-05
chr1	59700000	59750000	0.000604670558798981
chr1	59750000	59800000	0.0349874895746456
chr1	59800000	59850000	0.00350291909924938
chr1	59850000	59900000	0.537969140950792
chr1	59900000	59950000	0.23104670558799
chr1	59950000	60000000	0.862572977481234
chr1	60000000	60050000	0.321184320266889
chr1	60050000	60100000	0.492097581317765
chr1	60100000	60150000	0.00592160133444541
chr1	60150000	60200000	0.142952460383653
chr1	60200000	60250000	0.186884904086739
chr1	60250000	60300000	0.380504587155963
chr1	60300000	60350000	0.484070058381985
chr1	60350000	60400000	0.675834028356964
chr1	60400000	60450000	0.193452877397832
chr1	60450000	60500000	0.0160133444537114
chr1	60500000	60550000	0.152731442869058
chr1	60550000	60600000	0.790450375312761
chr1	60600000	60650000	0.106964136780651
chr1	60650000	60700000	0.792848206839033
chr1	60700000	60750000	0.303336113427857
chr1	60750000	60800000	0.0325479566305255
chr1	60800000	60850000	0.454503753127606
chr1	60850000	60900000	0.022998331943286
chr1	60900000	60950000	0.0996663886572143
chr1	60950000	61000000	0.0471851542952461
chr1	61000000	61050000	0.331797331109258
chr1	61050000	61100000	0.0319224353628024
chr1	61100000	61150000	0.000688073394495392
chr1	61150000	61200000	0.00556713928273567
chr1	61200000	61250000	0.00685988323603004
chr1	61250000	61300000	0.00014595496246872
chr1	61300000	61350000	0.000354462051709747
chr1	61350000	61400000	0.000688073394495392
chr1	61400000	61450000	0.00014595496246872
chr1	61450000	61500000	0.00125104253544617
chr1	61500000	61550000	0.0029190992493745
chr1	61550000	61600000	0.00110508757297745
chr1	61600000	61650000	0.00014595496246872
chr1	61650000	61700000	0.0237489574645537
chr1	61700000	61750000	0.0029190992493745
chr1	61750000	61800000	0.00610925771476234
chr1	61800000	61850000	0.250521267723103
chr1	61850000	61900000	2.08507089241028e-05
chr1	61900000	61950000	0.788949124270225
chr1	61950000	62000000	0.0541075896580484
chr1	62000000	62050000	0.148790658882402
chr1	62050000	62100000	0.000104253544620514
chr1	62100000	62150000	0.000333611342785645
chr1	62150000	62200000	0.013907422852377
chr1	62200000	62250000	0.00408673894912426
chr1	62250000	62300000	0
chr1	62300000	62350000	0.00014595496246872
chr1	62350000	62400000	0
chr1	62400000	62450000	0
chr1	62450000	62500000	2.08507089241028e-05
chr1	62500000	62550000	0
chr1	62550000	62600000	0.00698498748957466
chr1	62600000	62650000	0.014303586321935
chr1	62650000	62700000	0.127710592160133
chr1	62700000	62750000	0.135758965804837
chr1	62750000	62800000	0.00629691409507926
chr1	62800000	62850000	0.0428690575479567
chr1	62850000	62900000	0.780733944954128
chr1	62900000	62950000	0.0684111759799834
chr1	62950000	63000000	0.922539616346956
chr1	63000000	63050000	0.0712051709758131
chr1	63050000	63100000	0.032256046705588
chr1	63100000	63150000	0.00959132610508762
chr1	63150000	63200000	0.283527939949958
chr1	63200000	63250000	0.1540658882402
chr1	63250000	63300000	0.315950792326939
chr1	63300000	63350000	0.0381567973311092
chr1	63350000	63400000	0.129441201000834
chr1	63400000	63450000	0.374833194328607
chr1	63450000	63500000	0.885717264386989
chr1	63500000	63550000	0.159174311926605
chr1	63550000	63600000	0.0043786488740617
chr1	63600000	63650000	0.0827773144286906
chr1	63650000	63700000	0.839449541284404
chr1	63700000	63750000	0
chr1	63750000	63800000	2.08507089241028e-05
chr1	63800000	63850000	0.00141784820683899
chr1	63850000	63900000	0.000938281901584626
chr1	63900000	63950000	0.0881359466221852
chr1	63950000	64000000	0.00750625521267723
chr1	64000000	64050000	0.0345079232693911
chr1	64050000	64100000	2.08507089241028e-05
chr1	64100000	64150000	0.0209132610508758
chr1	64150000	64200000	0.000604670558798981
chr1	64200000	64250000	8.34028356964112e-05
chr1	64250000	64300000	0.00575479566305259
chr1	64300000	64350000	0.824728940783987
chr1	64350000	64400000	0.584111759799833
chr1	64400000	64450000	0.839637197664721
chr1	64450000	64500000	0.105191826522102
chr1	64500000	64550000	0.205713094245204
chr1	64550000	64600000	0.11941201000834
chr1	64600000	64650000	0.228127606338616
chr1	64650000	64700000	0.0527522935779816
chr1	64700000	64750000	0.280504587155963
chr1	64750000	64800000	0.671538782318599
chr1	64800000	64850000	0.270600500417014
chr1	64850000	64900000	0.833090075062552
chr1	64900000	64950000	0.727731442869058
chr1	64950000	65000000	0.135884070058382
chr1	65000000	65050000	0.0462677231025855
chr1	65050000	65100000	0.405066722268557
chr1	65100000	65150000	0.915575479566305
chr1	65150000	65200000	0.142639699749792
chr1	65200000	65250000	0.192035029190992
chr1	65250000	65300000	0.460258548790659
chr1	65300000	65350000	0.492410341951626
chr1	65350000	65400000	0.696643035863219
chr1	65400000	65450000	0.278273561301084
chr1	65450000	65500000	0.193807339449541
chr1	65500000	65550000	0.184945788156797
chr1	65550000	65600000	0.948311092577148
chr1	65600000	65650000	0.880608840700584
chr1	65650000	65700000	0.357360300250208
chr1	65700000	65750000	0.421663886572143
chr1	65750000	65800000	0.4918682235196
chr1	65800000	65850000	0.823185988323603
chr1	65850000	65900000	0.339595496246872
chr1	65900000	65950000	0.0612176814011677
chr1	65950000	66000000	0.0214762301918265
chr1	66000000	66050000	0.206943286071726
chr1	66050000	66100000	0.204920767306088
chr1	66100000	66150000	0.542389491242702
chr1	66150000	66200000	0.189220183486238
chr1	66200000	66250000	0.0659090909090909
chr1	66250000	66300000	0.0811926605504587
chr1	66300000	66350000	0.00633861551292747
chr1	66350000	66400000	0.0666597164303586
chr1	66400000	66450000	0.226605504587156
chr1	66450000	66500000	0.0259382819015846
chr1	66500000	66550000	0.109987489574646
chr1	66550000	66600000	0.0058173477898249
chr1	66600000	66650000	0.199124270225188
chr1	66650000	66700000	0.0200583819849874
chr1	66700000	66750000	0.0644495412844037
chr1	66750000	66800000	0.000250208507089233
chr1	66800000	66850000	0.0104253544620517
chr1	66850000	66900000	0.0416180150125104
chr1	66900000	66950000	0.154899916597164
chr1	66950000	67000000	0.197789824854045
chr1	67000000	67050000	0.363761467889908
chr1	67050000	67100000	0.41371976647206
chr1	67100000	67150000	0.107193494578816
chr1	67150000	67200000	0.0789616346955796
chr1	67200000	67250000	0.488135946622185
chr1	67250000	67300000	0.741951626355296
chr1	67300000	67350000	0.00185571309424526
chr1	67350000	67400000	0.363949124270225
chr1	67400000	67450000	0.152293577981651
chr1	67450000	67500000	0.0320266889074229
chr1	67500000	67550000	0.426480400333611
chr1	67550000	67600000	0.905254378648874
chr1	67600000	67650000	0.0805671392827356
chr1	67650000	67700000	0.376542952460384
chr1	67700000	67750000	0.227397831526272
chr1	67750000	67800000	0.201292743953294
chr1	67800000	67850000	0.191743119266055
chr1	67850000	67900000	0.551834862385321
chr1	67900000	67950000	0.394391159299416
chr1	67950000	68000000	0.274165971643036
chr1	68000000	68050000	0.924165971643036
chr1	68050000	68100000	0.155296080066722
chr1	68100000	68150000	0.121246872393661
chr1	68150000	68200000	0.558798999165972
chr1	68200000	68250000	0.212989991659716
chr1	68250000	68300000	0.012301918265221
chr1	68300000	68350000	0.0246663886572144
chr1	68350000	68400000	0.481317764804003
chr1	68400000	68450000	0.15929941618015
chr1	68450000	68500000	0.0702043369474562
chr1	68500000	68550000	0.199874895746455
chr1	68550000	68600000	0.10127189324437
chr1	68600000	68650000	0.420162635529608
chr1	68650000	68700000	0.00037531276063385
chr1	68700000	68750000	0.0660133444537114
chr1	68750000	68800000	0.116013344453711
chr1	68800000	68850000	0.184820683903253
chr1	68850000	68900000	0.688865721434529
chr1	68900000	68950000	0.282443703085905
chr1	68950000	69000000	0.505087572977481
chr1	69000000	69050000	0.267806505421184
chr1	69050000	69100000	0.540679733110926
chr1	69100000	69150000	0.256359466221852
chr1	69150000	69200000	0.30162635529608
chr1	69200000	69250000	0.125688073394495
chr1	69250000	69300000	0.379003336113428
chr1	69300000	69350000	0.436572143452877
chr1	69350000	69400000	0.00052126772310257
chr1	69400000	69450000	0.332714762301918
chr1	69450000	69500000	0.137531276063386
chr1	69500000	69550000	0.409466221851543
chr1	69550000	69600000	0.15919516263553
chr1	69600000	69650000	0.701000834028357
chr1	69650000	69700000	0.0830900750625522
chr1	69700000	69750000	0.425062552126772
chr1	69750000	69800000	0.0460175145954963
chr1	69800000	69850000	0.389345287739783
chr1	69850000	69900000	0.266096747289408
chr1	69900000	69950000	0.0635738115095913
chr1	69950000	70000000	0.00348206839032528
chr1	70000000	70050000	0.297435362802335
chr1	70050000	70100000	0.0660341951626355
chr1	70100000	70150000	0.116909924937448
chr1	70150000	70200000	0.643369474562135
chr1	70200000	70250000	0.194787322768974
chr1	70250000	70300000	0.00542118432026684
chr1	70300000	70350000	0.895204336947456
chr1	70350000	70400000	0.181025854879066
chr1	70400000	70450000	0.436217681401168
chr1	70450000	70500000	0.564303586321935
chr1	70500000	70550000	2.08507089241028e-05
chr1	70550000	70600000	0.977376980817348
chr1	70600000	70650000	0.00965387823185992
chr1	70650000	70700000	0
chr1	70700000	70750000	0.309612176814012
chr1	70750000	70800000	0.458986655546289
chr1	70800000	70850000	0.0655546288573812
chr1	70850000	70900000	0.595350291909925
chr1	70900000	70950000	0.571267723102586
chr1	70950000	71000000	0.488782318598832
chr1	71000000	71050000	0.420537948290242
chr1	71050000	71100000	0.213198498748957
chr1	71100000	71150000	0.0477064220183486
chr1	71150000	71200000	0.174937447873228
chr1	71200000	71250000	0.799478732276897
chr1	71250000	71300000	0.661843202668891
chr1	71300000	71350000	0.621330275229358
chr1	71350000	71400000	0.32779399499583
chr1	71400000	71450000	0.165575479566305
chr1	71450000	71500000	0.0319224353628024
chr1	71500000	71550000	0.271538782318599
chr1	71550000	71600000	0.0655337781484571
chr1	71600000	71650000	0.0519391159299416
chr1	71650000	71700000	0.0349874895746456
chr1	71700000	71750000	0.19232693911593
chr1	71750000	71800000	0.037698081734779
chr1	71800000	71850000	0.592493744787323
chr1	71850000	71900000	0.634528773978315
chr1	71900000	71950000	0.0270850708924103
chr1	71950000	72000000	0.000583819849874878
chr1	72000000	72050000	0.0702043369474562
chr1	72050000	72100000	0.84384904086739
chr1	72100000	72150000	0.352231025854879
chr1	72150000	72200000	0.0139699749791493
chr1	72200000	72250000	0.164241034195163
chr1	72250000	72300000	0.0445996663886572
chr1	72300000	72350000	0.610300250208507
chr1	72350000	72400000	0.740366972477064
chr1	72400000	72450000	0.397518765638032
chr1	72450000	72500000	0.895537948290242
chr1	72500000	72550000	0.430754795663053
chr1	72550000	72600000	0.185633861551293
chr1	72600000	72650000	0.778732276897415
chr1	72650000	72700000	0.0516472060050042
chr1	72700000	72750000	0.465533778148457
chr1	72750000	72800000	0.00166805671392822
chr1	72800000	72850000	0.0239991659716431
chr1	72850000	72900000	0.00052126772310257
chr1	72900000	72950000	0.828836530442035
chr1	72950000	73000000	0.0657839866555463
chr1	73000000	73050000	0.314595496246872
chr1	73050000	73100000	0.735800667222686
chr1	73100000	73150000	0.766180150125104
chr1	73150000	73200000	0.285633861551293
chr1	73200000	73250000	0.357172643869892
chr1	73250000	73300000	0.500417014178482
chr1	73300000	73350000	0.275667222685571
chr1	73350000	73400000	0.396163469557965
chr1	73400000	73450000	0.208653044203503
chr1	73450000	73500000	0.327752293577982
chr1	73500000	73550000	0.380045871559633
chr1	73550000	73600000	0.68999165971643
chr1	73600000	73650000	0.15314845704754
chr1	73650000	73700000	0.496080066722269
chr1	73700000	73750000	0.842764804003336
chr1	73750000	73800000	0.388427856547123
chr1	73800000	73850000	0.722539616346956
chr1	73850000	73900000	0.725208507089241
chr1	73900000	73950000	0.95650542118432
chr1	73950000	74000000	0.700792326939116
chr1	74000000	74050000	0.0164512093411175
chr1	74050000	74100000	0.756588824020017
chr1	74100000	74150000	0.837844036697248
chr1	74150000	74200000	0.164491242702252
chr1	74200000	74250000	0.115763135946622
chr1	74250000	74300000	0.369516263552961
chr1	74300000	74350000	0.086676396997498
chr1	74350000	74400000	0.212030859049208
chr1	74400000	74450000	0.00429524603836529
chr1	74450000	74500000	0.39685154295246
chr1	74500000	74550000	0.00781901584653877
chr1	74550000	74600000	0.00506672226855709
chr1	74600000	74650000	0.431109257714762
chr1	74650000	74700000	0.969745621351126
chr1	74700000	74750000	0.253273561301084
chr1	74750000	74800000	0.763573811509591
chr1	74800000	74850000	0.533653044203503
chr1	74850000	74900000	0.631734778982485
chr1	74900000	74950000	0.539804003336113
chr1	74950000	75000000	0.585195996663887
chr1	75000000	75050000	0.398769808173478
chr1	75100000	75150000	0.00667222685571311
chr1	75150000	75200000	0.659028356964137
chr1	75200000	75250000	0.441555462885738
chr1	75250000	75300000	0.00239783152627193
chr1	75300000	75350000	0.265512927439533
chr1	75350000	75400000	0.608194328607173
chr1	75400000	75450000	0.0546497080900751
chr1	75450000	75500000	0.350625521267723
chr1	75500000	75550000	0.170537948290242
chr1	75550000	75600000	0.614136780650542
chr1	75600000	75650000	0.419078398665555
chr1	75650000	75700000	0.174040867389491
chr1	75700000	75750000	0.0569015846538782
chr1	75750000	75800000	0.405796497080901
chr1	75800000	75850000	0.0825688073394495
chr1	75850000	75900000	0.0434945788156798
chr1	75900000	75950000	0.0244161801501251
chr1	75950000	76000000	0.0440992493744787
chr1	76000000	76050000	0.0436613844870726
chr1	76050000	76100000	0.0548165137614679
chr1	76100000	76150000	0.241597164303586
chr1	76150000	76200000	0.642264386989158
chr1	76200000	76250000	0.0721017514595497
chr1	76250000	76300000	0.0463928273561302
chr1	76300000	76350000	0.166201000834028
chr1	76350000	76400000	0.34557964970809
chr1	76400000	76450000	0.110425354462052
chr1	76450000	76500000	0.518828190158465
chr1	76500000	76550000	0.100771476230192
chr1	76550000	76600000	0.177210175145955
chr1	76600000	76650000	0.658069224353628
chr1	76650000	76700000	0.0286071726438699
chr1	76700000	76750000	0.000542118432026673
chr1	76750000	76800000	0.710988323603003
chr1	76800000	76850000	0.200229357798165
chr1	76850000	76900000	0.00519182652210171
chr1	76900000	76950000	0.475542118432027
chr1	76950000	77000000	0.0315471226021685
chr1	77000000	77050000	0.0295871559633027
chr1	77050000	77100000	0.0109049207673061
chr1	77100000	77150000	0.0339866555462885
chr1	77150000	77200000	0.0382819015846538
chr1	77200000	77250000	0.618994995829858
chr1	77250000	77300000	0.27139282735613
chr1	77300000	77350000	0.696663886572144
chr1	77350000	77400000	0.519912427022519
chr1	77400000	77450000	0.707172643869892
chr1	77450000	77500000	0.656213511259383
chr1	77500000	77550000	0.780984153461218
chr1	77550000	77600000	0.929503753127606
chr1	77600000	77650000	0.66605504587156
chr1	77650000	77700000	0.675333611342786
chr1	77700000	77750000	0.567055879899917
chr1	77750000	77800000	0.231150959132611
chr1	77800000	77850000	0.155567139282736
chr1	77850000	77900000	0.303857381150959
chr1	77950000	78000000	0.0645746455379483
chr1	78000000	78050000	0.584820683903253
chr1	78050000	78100000	0.648040033361134
chr1	78100000	78150000	0.14522518765638
chr1	78150000	78200000	0.276772310258549
chr1	78200000	78250000	0.47464553794829
chr1	78250000	78300000	0.355129274395329
chr1	78300000	78350000	0.0262301918265221
chr1	78350000	78400000	0.107256046705588
chr1	78400000	78450000	0.0413469557964971
chr1	78450000	78500000	0.48023352793995
chr1	78500000	78550000	0.327585487906589
chr1	78550000	78600000	0.00598415346121772
chr1	78600000	78650000	0.0603419516263553
chr1	78650000	78700000	0.541138448707256
chr1	78700000	78750000	0.894495412844037
chr1	78750000	78800000	0.574457881567973
chr1	78800000	78850000	0.0292743953294412
chr1	78850000	78900000	0.078836530442035
chr1	78900000	78950000	0.00129274395329437
chr1	78950000	79000000	2.08507089241028e-05
chr1	79000000	79050000	0.405442035029191
chr1	79050000	79100000	0.595683903252711
chr1	79100000	79150000	0.28221434528774
chr1	79150000	79200000	0.718056713928274
chr1	79200000	79250000	0.146643035863219
chr1	79250000	79300000	0.0365304420350292
chr1	79300000	79350000	0.708861551292744
chr1	79350000	79400000	0.0293994995829858
chr1	79400000	79450000	0.164970809007506
chr1	79450000	79500000	0.0642410341951626
chr1	79500000	79550000	0.678982485404504
chr1	79550000	79600000	0.514470391993328
chr1	79600000	79650000	0.39441201000834
chr1	79650000	79700000	0.260195996663887
chr1	79700000	79750000	0.00965387823185992
chr1	79750000	79800000	0.08709341117598
chr1	79800000	79850000	0.0182860717264387
chr1	79850000	79900000	0.194849874895746
chr1	79900000	79950000	0.476188490408674
chr1	79950000	80000000	0.0931401167639699
chr1	80000000	80050000	0.00744370308590492
chr1	80050000	80100000	0.100583819849875
chr1	80100000	80150000	0.0882193494578816
chr1	80150000	80200000	0.348040033361134
chr1	80200000	80250000	0.877231025854879
chr1	80250000	80300000	0.343327773144287
chr1	80300000	80350000	0.303899082568807
chr1	80350000	80400000	0.460863219349458
chr1	80400000	80450000	0.710425354462052
chr1	80450000	80500000	0.0065679733110926
chr1	80500000	80550000	0.0541909924937448
chr1	80550000	80600000	0.0424520433694746
chr1	80600000	80650000	0.21082151793161
chr1	80650000	80700000	0.609695579649708
chr1	80700000	80750000	0.591034195162636
chr1	80750000	80800000	0.210029190992494
chr1	80800000	80850000	0.611259382819016
chr1	80850000	80900000	0.26407422852377
chr1	80900000	80950000	0.290971643035863
chr1	80950000	81000000	0.171538782318599
chr1	81000000	81050000	0.00191826522101757
chr1	81350000	81400000	0.273853211009174
chr1	81400000	81450000	0.000625521267723084
chr1	81450000	81500000	0.16814011676397
chr1	81600000	81650000	0.0606130108423686
chr1	81650000	81700000	0.499103419516264
chr1	81700000	81750000	0.898623853211009
chr1	82000000	82050000	0.0982485404503753
chr1	82150000	82200000	0.0267097581317765
chr1	82200000	82250000	0.000125104253544617
chr1	82250000	82300000	0.0922852376980817
chr1	82300000	82350000	0.35198081734779
chr1	82350000	82400000	0.162844036697248
chr1	82400000	82450000	0.0169933277731443
chr1	82450000	82500000	0.163803169307757
chr1	82500000	82550000	0.415283569641368
chr1	82550000	82600000	0.272727272727273
chr1	82600000	82650000	0.790054211843203
chr1	82650000	82700000	0.48755212677231
chr1	82700000	82750000	0.168890742285238
chr1	82750000	82800000	0.0995412844036697
chr1	82800000	82850000	0.0400750625521268
chr1	82850000	82900000	0.014512093411176
chr1	82900000	82950000	0.615179316096747
chr1	82950000	83000000	0.596788990825688
chr1	83000000	83050000	0.47418682235196
chr1	83050000	83100000	0.043348623853211
chr1	83100000	83150000	0.187989991659716
chr1	83150000	83200000	0.0261259382819016
chr1	83200000	83250000	0.065929941618015
chr1	83250000	83300000	0.0246663886572144
chr1	83300000	83350000	0.0761884904086739
chr1	83350000	83400000	0.0065471226021685
chr1	83400000	83450000	0.511050875729775
chr1	83450000	83500000	0.0108006672226856
chr1	83500000	83550000	0.283548790658882
chr1	83550000	83600000	0.124061718098415
chr1	83600000	83650000	0.415492076730609
chr1	83650000	83700000	0.258236030025021
chr1	83700000	83750000	0.0123227689741451
chr1	83750000	83800000	0.0112593828190158
chr1	83800000	83850000	0.0292118432026689
chr1	83850000	83900000	0.514512093411176
chr1	83900000	83950000	0.131234361968307
chr1	83950000	84000000	0.0877814845704754
chr1	84000000	84050000	0.0386780650542119
chr1	84050000	84100000	0.0444745621351126
chr1	84100000	84150000	0.00356547122602169
chr1	84150000	84200000	0.0980608840700584
chr1	84200000	84250000	0.184236864053378
chr1	84250000	84300000	0.689324437030859
chr1	84300000	84350000	0.226584653878232
chr1	84350000	84400000	0.262010008340284
chr1	84400000	84450000	0.00396163469557964
chr1	84450000	84500000	0.0573394495412844
chr1	84500000	84550000	0.0427856547122603
chr1	84550000	84600000	0.0817139282735613
chr1	84600000	84650000	0.152731442869058
chr1	84650000	84700000	0.767076730608841
chr1	84700000	84750000	0.00552543786488746
chr1	84750000	84800000	0.000834028356964112
chr1	84800000	84850000	0.0256880733944954
chr1	84850000	84900000	0.00304420350291912
chr1	84900000	84950000	0.366096747289408
chr1	84950000	85000000	0.342285237698082
chr1	85000000	85050000	0.0102585487906589
chr1	85150000	85200000	0.0925145954962469
chr1	85500000	85550000	0.230025020850709
chr1	85550000	85600000	0.617201834862385
chr1	85600000	85650000	0.0134695579649708
chr1	85650000	85700000	0.00836113427856544
chr1	85700000	85750000	0.0570058381984988
chr1	85750000	85800000	0.030859049207673
chr1	85800000	85850000	0.0269182652210175
chr1	85850000	85900000	0.319286905754796
chr1	85900000	85950000	0.383465387823186
chr1	85950000	86000000	0.0871142618849041
chr1	86000000	86050000	0.727648040033361
chr1	86050000	86100000	0.0918056713928274
chr1	86100000	86150000	0.549374478732277
chr1	86150000	86200000	0.738073394495413
chr1	86200000	86250000	0.299103419516264
chr1	86250000	86300000	0.225938281901585
chr1	86300000	86350000	0.558861551292744
chr1	86350000	86400000	0.239324437030859
chr1	86400000	86450000	0.576292743953294
chr1	86450000	86500000	0.00268974145120937
chr1	86500000	86550000	0.0199332777314428
chr1	86550000	86600000	0.011092577147623
chr1	86600000	86650000	0.383215179316097
chr1	86650000	86700000	0.589970809007506
chr1	86700000	86750000	0.215095913261051
chr1	86750000	86800000	0.255650542118432
chr1	86800000	86850000	0.0276897414512094
chr1	86850000	86900000	0.00037531276063385
chr1	86900000	86950000	0.681276063386155
chr1	86950000	87000000	0.109820683903253
chr1	87000000	87050000	0.00444120100083401
chr1	87050000	87100000	0.00350291909924938
chr1	87100000	87150000	0.0102376980817348
chr1	87150000	87200000	0.839595496246872
chr1	87200000	87250000	0.166638865721434
chr1	87250000	87300000	0.163803169307757
chr1	87300000	87350000	0.0657422852376981
chr1	87350000	87400000	0.00456630525437862
chr1	87400000	87450000	0.819120100083403
chr1	87450000	87500000	0.0494161801501251
chr1	87500000	87550000	0.127272727272727
chr1	87550000	87600000	0.636572143452877
chr1	87600000	87650000	0.611259382819016
chr1	87650000	87700000	0.0434945788156798
chr1	87700000	87750000	0.496455379482902
chr1	87750000	87800000	0.0799416180150125
chr1	87800000	87850000	0.310091743119266
chr1	87850000	87900000	0.133444537114262
chr1	87900000	87950000	0.163824020016681
chr1	87950000	88000000	0.774958298582152
chr1	88000000	88050000	0.363323603002502
chr1	88050000	88100000	0.314386989157631
chr1	88100000	88150000	0.85731859883236
chr1	88150000	88200000	0.705879899916597
chr1	88300000	88350000	0.274854045037531
chr1	88350000	88400000	0.213344453711426
chr1	88400000	88450000	0.00246038365304424
chr1	88450000	88500000	0.0290033361134279
chr1	88500000	88550000	0.0286905754795663
chr1	88550000	88600000	0.0430358632193495
chr1	88600000	88650000	0.380859049207673
chr1	88650000	88700000	0.441430358632193
chr1	88700000	88750000	0.284278565471226
chr1	88750000	88800000	0.67871142618849
chr1	88800000	88850000	0.0659090909090909
chr1	88850000	88900000	0.794745621351126
chr1	88900000	88950000	0.013698915763136
chr1	88950000	89000000	0.152731442869058
chr1	89000000	89050000	0.295913261050876
chr1	89050000	89100000	0.908340283569641
chr1	89100000	89150000	0.0147831526271893
chr1	89150000	89200000	0.324666388657214
chr1	89200000	89250000	0.00504587155963299
chr1	89250000	89300000	0.342493744787323
chr1	89300000	89350000	0.172873227689741
chr1	89350000	89400000	0.558986655546289
chr1	89400000	89450000	0.344370308590492
chr1	89450000	89500000	0.233090075062552
chr1	89500000	89550000	4.17014178482056e-05
chr1	89550000	89600000	2.08507089241028e-05
chr1	89600000	89650000	0
chr1	89650000	89700000	0
chr1	89700000	89750000	0
chr1	89750000	89800000	0
chr1	89800000	89850000	0.0371768140116764
chr1	89850000	89900000	0.806922435362802
chr1	89900000	89950000	0.0157839866555463
chr1	89950000	90000000	0.0609257714762302
chr1	90000000	90050000	0.00195996663886577
chr1	90050000	90100000	0.000729774812343598
chr1	90100000	90150000	2.08507089241028e-05
chr1	90150000	90200000	4.17014178482056e-05
chr1	90200000	90250000	0.0494161801501251
chr1	90250000	90300000	0.0944537114261885
chr1	90300000	90350000	0.348352793994996
chr1	90350000	90400000	0.212301918265221
chr1	90400000	90450000	0.79685154295246
chr1	90450000	90500000	0.139199332777314
chr1	90500000	90550000	0.134507923269391
chr1	90550000	90600000	0.483611342785655
chr1	90600000	90650000	0.4459341117598
chr1	90650000	90700000	0.157005838198499
chr1	90700000	90750000	0.0416597164303586
chr1	90750000	90800000	0.0293786488740617
chr1	90800000	90850000	0.0337572977481234
chr1	90850000	90900000	0.469620517097581
chr1	90900000	90950000	0.0698498748957465
chr1	90950000	91000000	0.0157214345287739
chr1	91000000	91050000	0.0685988323603003
chr1	91050000	91100000	0.0413469557964971
chr1	91100000	91150000	0.114053377814846
chr1	91150000	91200000	0.442389491242702
chr1	91200000	91250000	0.751125938281902
chr1	91250000	91300000	0.402835696413678
chr1	91300000	91350000	0.753273561301084
chr1	91350000	91400000	0.636718098415346
chr1	91400000	91450000	0.0399499582985822
chr1	91450000	91500000	0.616826522101751
chr1	91500000	91550000	0.0146580483736447
chr1	91550000	91600000	0.714449541284404
chr1	91600000	91650000	0.133444537114262
chr1	91650000	91700000	0.124666388657214
chr1	91700000	91750000	0.474520433694746
chr1	91750000	91800000	0.173519599666389
chr1	91800000	91850000	0.0571517931609675
chr1	91850000	91900000	0.807923269391159
chr1	91900000	91950000	0.0444954128440367
chr1	91950000	92000000	4.17014178482056e-05
chr1	92000000	92050000	0.00542118432026684
chr1	92050000	92100000	0.0119474562135112
chr1	92100000	92150000	0.000562969140950775
chr1	92150000	92200000	0.346622185154295
chr1	92200000	92250000	0.00846538782318595
chr1	92250000	92300000	0.0130108423686406
chr1	92300000	92350000	0.065512927439533
chr1	92350000	92400000	0.342410341951626
chr1	92400000	92450000	0.882756463719766
chr1	92450000	92500000	0.115658882402002
chr1	92500000	92550000	0.0166388657214346
chr1	92550000	92600000	0.138240200166806
chr1	92600000	92650000	2.08507089241028e-05
chr1	92650000	92700000	0.00125104253544617
chr1	92700000	92750000	0.0183694745621351
chr1	92750000	92800000	0.0290658882402002
chr1	92800000	92850000	0.313844870725605
chr1	92850000	92900000	0.146413678065054
chr1	92900000	92950000	0.0199332777314428
chr1	92950000	93000000	0.194995829858215
chr1	93000000	93050000	0.118911592994162
chr1	93050000	93100000	0.00243953294412014
chr1	93100000	93150000	0.458444537114262
chr1	93150000	93200000	0.103273561301084
chr1	93200000	93250000	0.000938281901584626
chr1	93250000	93300000	0.36011259382819
chr1	93300000	93350000	0.947018348623853
chr1	93350000	93400000	0.30081317764804
chr1	93400000	93450000	0.193932443703086
chr1	93450000	93500000	0.315888240200167
chr1	93500000	93550000	0.338427856547123
chr1	93550000	93600000	0.642556296914095
chr1	93600000	93650000	0.638469557964971
chr1	93650000	93700000	0.0156588824020016
chr1	93700000	93750000	0.829649708090075
chr1	93750000	93800000	0.288177648040033
chr1	93800000	93850000	0.246371976647206
chr1	93900000	93950000	0.547935779816514
chr1	93950000	94000000	0.342035029190992
chr1	94000000	94050000	0.134799833194329
chr1	94050000	94100000	0.259695579649708
chr1	94100000	94150000	0.562635529608007
chr1	94150000	94200000	0.327376980817348
chr1	94200000	94250000	0.311572143452877
chr1	94250000	94300000	0.853294412010008
chr1	94300000	94350000	0.633069224353628
chr1	94350000	94400000	0.0390742285237698
chr1	94400000	94450000	0.298603002502085
chr1	94450000	94500000	0.0182652210175146
chr1	94500000	94550000	0.0444120100083403
chr1	94550000	94600000	0.880796497080901
chr1	94600000	94650000	0.687176814011676
chr1	94650000	94700000	0.0444954128440367
chr1	94700000	94750000	0.0207047539616347
chr1	94750000	94800000	0.407068390325271
chr1	94800000	94850000	0.36661801501251
chr1	94850000	94900000	0.872768974145121
chr1	94900000	94950000	0.034883236030025
chr1	94950000	95000000	0.0868015012510426
chr1	95000000	95050000	0.204107589658048
chr1	95050000	95100000	0.829441201000834
chr1	95100000	95150000	0.478878231859883
chr1	95150000	95200000	0.16326105087573
chr1	95200000	95250000	0.509236864053378
chr1	95250000	95300000	0.703461217681401
chr1	95300000	95350000	0.704128440366973
chr1	95350000	95400000	0.613511259382819
chr1	95400000	95450000	0.331255212677231
chr1	95450000	95500000	0.0991034195162636
chr1	95500000	95550000	0.356317764804003
chr1	95550000	95600000	0.339241034195163
chr1	95600000	95650000	0.813052543786489
chr1	95650000	95700000	0.0516889074228524
chr1	95700000	95750000	0.00339866555462887
chr1	95750000	95800000	0.00554628857381156
chr1	95800000	95850000	0.478231859883236
chr1	95850000	95900000	0.667306088407006
chr1	95900000	95950000	0.488094245204337
chr1	95950000	96000000	0.487572977481234
chr1	96000000	96050000	0.005838198498749
chr1	96050000	96100000	0.860675562969141
chr1	96100000	96150000	0.892577147623019
chr1	96150000	96200000	0.733819849874896
chr1	96200000	96250000	0.764970809007506
chr1	96250000	96300000	0.556547122602169
chr1	96300000	96350000	0.997268557130942
chr1	96350000	96400000	0.123644703919933
chr1	96400000	96450000	0.886405337781485
chr1	96450000	96500000	0.656067556296914
chr1	96500000	96550000	0.905004170141785
chr1	96550000	96600000	0.305150125104254
chr1	96600000	96650000	0.126501251042535
chr1	96650000	96700000	0.025396163469558
chr1	96700000	96750000	0.786134278565471
chr1	96750000	96800000	0.311363636363636
chr1	96800000	96850000	0.62743953294412
chr1	96850000	96900000	0.700979983319433
chr1	96900000	96950000	0.0481025854879066
chr1	96950000	97000000	0.08790658882402
chr1	97000000	97050000	0.0293786488740617
chr1	97050000	97100000	0.786009174311927
chr1	97100000	97150000	0.25919516263553
chr1	97300000	97350000	0.327251876563803
chr1	97350000	97400000	0.104357798165138
chr1	97400000	97450000	0.230087572977481
chr1	97450000	97500000	0.0220183486238532
chr1	97500000	97550000	0.198415346121768
chr1	97550000	97600000	0.346809841534612
chr1	97600000	97650000	0.559403669724771
chr1	97650000	97700000	0.157485404503753
chr1	97700000	97750000	2.08507089241028e-05
chr1	97750000	97800000	0.0144078398665555
chr1	97800000	97850000	0.0969974979149291
chr1	97850000	97900000	0.00435779816513759
chr1	97900000	97950000	0.174311926605505
chr1	97950000	98000000	0.0270433694745621
chr1	98000000	98050000	2.08507089241028e-05
chr1	98050000	98100000	0.00166805671392822
chr1	98100000	98150000	0.0234987489574645
chr1	98150000	98200000	0.697643869891576
chr1	98200000	98250000	0.236113427856547
chr1	98250000	98300000	0.266451209341118
chr1	98300000	98350000	0.892389491242702
chr1	98350000	98400000	0.764136780650542
chr1	98400000	98450000	0.208423686405338
chr1	98450000	98500000	0.0982068390325271
chr1	98500000	98550000	0.65070892410342
chr1	98550000	98600000	0.384028356964137
chr1	98600000	98650000	0.0727898248540451
chr1	98650000	98700000	0.333527939949958
chr1	98700000	98750000	0.0454962468723936
chr1	98750000	98800000	0.220371142618849
chr1	98800000	98850000	0.865054211843203
chr1	98850000	98900000	0.508882402001668
chr1	98900000	98950000	0.824353628023353
chr1	98950000	99000000	0.486655546288574
chr1	99000000	99050000	0.202293577981651
chr1	99050000	99100000	0.319078398665555
chr1	99100000	99150000	0.283861551292744
chr1	99150000	99200000	0.00129274395329437
chr1	99200000	99250000	0.101230191826522
chr1	99250000	99300000	0.521100917431193
chr1	99300000	99350000	0.402460383653044
chr1	99350000	99400000	0.0861342785654712
chr1	99400000	99450000	0.121246872393661
chr1	99450000	99500000	0.326125938281902
chr1	99500000	99550000	0.0124478732276897
chr1	99550000	99600000	0.392869057547957
chr1	99600000	99650000	0.29466221851543
chr1	99650000	99700000	0.0215804837364471
chr1	99700000	99750000	0.22174728940784
chr1	99750000	99800000	0.27022518765638
chr1	99800000	99850000	0.42825271059216
chr1	99850000	99900000	0.436071726438699
chr1	99900000	99950000	0.259257714762302
chr1	99950000	100000000	0.0885321100917431
chr1	100000000	100050000	0.28221434528774
chr1	100050000	100100000	0.0380942452043369
chr1	100100000	100150000	0.300667222685571
chr1	100150000	100200000	0.269578815679733
chr1	100200000	100250000	0.0036697247706422
chr1	100250000	100300000	0.134924937447873
chr1	100300000	100350000	0.0297331109257715
chr1	100350000	100400000	0.234778982485405
chr1	100400000	100450000	0.385613010842369
chr1	100450000	100500000	0.0248957464553795
chr1	100500000	100550000	0.234070058381985
chr1	100550000	100600000	0.124478732276897
chr1	100600000	100650000	0.0396788990825688
chr1	100650000	100700000	4.17014178482056e-05
chr1	100700000	100750000	0.183215179316097
chr1	100750000	100800000	0.459987489574646
chr1	100800000	100850000	0.19837364470392
chr1	100850000	100900000	0.0433694745621351
chr1	100900000	100950000	0.00135529608006668
chr1	100950000	101000000	0.252168473728107
chr1	101000000	101050000	0.149124270225188
chr1	101050000	101100000	0.246559633027523
chr1	101100000	101150000	0.588886572143453
chr1	101150000	101200000	0.847226855713094
chr1	101200000	101250000	0.0841326105087573
chr1	101250000	101300000	0.720767306088407
chr1	101300000	101350000	0.220079232693912
chr1	101350000	101400000	0.637593828190159
chr1	101400000	101450000	0.0170767306088407
chr1	101450000	101500000	0.3185988323603
chr1	101500000	101550000	0.000229357798165131
chr1	101550000	101600000	0.558903252710592
chr1	101600000	101650000	0.0694120100083403
chr1	101650000	101700000	0.763657214345288
chr1	101700000	101750000	0.0260842368640534
chr1	101750000	101800000	0.00831943286071724
chr1	101800000	101850000	0.152293577981651
chr1	101850000	101900000	0.708423686405338
chr1	101900000	101950000	0.704733110925772
chr1	101950000	102000000	0.119787322768974
chr1	102000000	102050000	0.0579232693911593
chr1	102050000	102100000	0.27652210175146
chr1	102100000	102150000	0.0163261050875729
chr1	102150000	102200000	0.0982276897414512
chr1	102200000	102250000	0.249270225187656
chr1	102250000	102300000	0.419870725604671
chr1	102300000	102350000	0.13058798999166
chr1	102350000	102400000	0.618432026688907
chr1	102400000	102450000	0.887698081734779
chr1	102450000	102500000	0.0434945788156798
chr1	102500000	102550000	0.0250417014178482
chr1	102550000	102600000	0.00123019182652206
chr1	102600000	102650000	0
chr1	102650000	102700000	0.0587155963302752
chr1	102700000	102750000	0.270433694745621
chr1	102750000	102800000	0.154899916597164
chr1	102800000	102850000	0.125750625521268
chr1	102850000	102900000	0.0669724770642202
chr1	102900000	102950000	0.152064220183486
chr1	102950000	103000000	0.19756046705588
chr1	103000000	103050000	0.27627189324437
chr1	103050000	103100000	0.101105087572978
chr1	103100000	103150000	0.108465387823186
chr1	103150000	103200000	0.438698915763136
chr1	103200000	103250000	0.667306088407006
chr1	103250000	103300000	0.611009174311927
chr1	103300000	103350000	0.319453711426189
chr1	103350000	103400000	0.209612176814012
chr1	103400000	103450000	0.457276897414512
chr1	103450000	103500000	0.212698081734779
chr1	103500000	103550000	0.211175979983319
chr1	103550000	103600000	0.937176814011676
chr1	103600000	103650000	0.430400333611343
chr1	103650000	103700000	0.444724770642202
chr1	103700000	103750000	0.380504587155963
chr1	103750000	103800000	0.288219349457882
chr1	103800000	103850000	0.0131150959132611
chr1	103850000	103900000	0.309820683903253
chr1	103900000	103950000	0.0767097581317765
chr1	103950000	104000000	0.08267306088407
chr1	104000000	104050000	0.10487906588824
chr1	104050000	104100000	0.017535446205171
chr1	104100000	104150000	0.161843202668891
chr1	104150000	104200000	0.0251668056713928
chr1	104200000	104250000	0.573394495412844
chr1	104250000	104300000	0.649562135112594
chr1	104300000	104350000	0.103482068390325
chr1	104350000	104400000	0.0393661384487073
chr1	104400000	104450000	0.233340283569641
chr1	104450000	104500000	0.255754795663053
chr1	104500000	104550000	0.503085904920767
chr1	104550000	104600000	0.101730608840701
chr1	104600000	104650000	0.070767306088407
chr1	104650000	104700000	0.0681609674728941
chr1	104700000	104750000	0.0552126772310259
chr1	104750000	104800000	0.341701417848207
chr1	104800000	104850000	0.00421184320266887
chr1	104850000	104900000	0.422351959966639
chr1	104900000	104950000	0.88638448707256
chr1	104950000	105000000	0.0543577981651376
chr1	105000000	105050000	0.276396997497915
chr1	105050000	105100000	0.0803169307756464
chr1	105100000	105150000	0.125166805671393
chr1	105150000	105200000	0.569599666388657
chr1	105200000	105250000	0.17581317764804
chr1	105250000	105300000	0.112927439532944
chr1	105300000	105350000	0.0704753961634695
chr1	105350000	105400000	0.961947456213511
chr1	105400000	105450000	0.312718932443703
chr1	105450000	105500000	0.545371142618849
chr1	105500000	105550000	0.320058381984987
chr1	105550000	105600000	0.091534612176814
chr1	105600000	105650000	0.0855921601334445
chr1	105650000	105700000	0.820537948290242
chr1	105700000	105750000	0.642514595496247
chr1	105750000	105800000	0.475479566305254
chr1	105800000	105850000	0.384132610508757
chr1	105850000	105900000	0.828773978315263
chr1	105900000	105950000	0.463573811509591
chr1	105950000	106000000	0.586301084236864
chr1	106000000	106050000	0.0790450375312761
chr1	106050000	106100000	0.0646163469557965
chr1	106100000	106150000	0.0102376980817348
chr1	106150000	106200000	0.183423686405338
chr1	106200000	106250000	0.515867389491243
chr1	106250000	106300000	0.142577147623019
chr1	106300000	106350000	0.688740617180984
chr1	106350000	106400000	0.0790867389491243
chr1	106400000	106450000	0.571976647206005
chr1	106450000	106500000	0.16417848206839
chr1	106500000	106550000	0.153732276897415
chr1	106550000	106600000	0.0371976647206005
chr1	106600000	106650000	0.0936613844870725
chr1	106650000	106700000	0.674040867389491
chr1	106700000	106750000	0.0507089241034195
chr1	106750000	106800000	0.0576730608840701
chr1	106800000	106850000	0.821497080900751
chr1	106850000	106900000	0.0927022518765638
chr1	106900000	106950000	0.0593202668890742
chr1	106950000	107000000	0.4209341117598
chr1	107000000	107050000	0.98475813177648
chr1	107050000	107100000	0.0447873227689741
chr1	107100000	107150000	0.907985821517932
chr1	107150000	107200000	0.244995829858215
chr1	107200000	107250000	0.829545454545455
chr1	107250000	107300000	0.722706422018349
chr1	107300000	107350000	0.944641367806505
chr1	107350000	107400000	0.0051501251042535
chr1	107400000	107450000	0.00640116763969978
chr1	107450000	107500000	0.745537948290242
chr1	107500000	107550000	0.0065471226021685
chr1	107550000	107600000	0.501834862385321
chr1	107600000	107650000	0.418515429524604
chr1	107650000	107700000	0.0480817347789825
chr1	107700000	107750000	0.474854045037531
chr1	107750000	107800000	0.235529608006672
chr1	107800000	107850000	0.0684737281067557
chr1	107850000	107900000	0.432839866555463
chr1	107900000	107950000	0.0447873227689741
[truncated: 45,960 more rows]
