# Supplementary material for: Transcription elongation can be sufficient, but is not necessary, to advance replication timing
Source: EMBO Rep. 2026 Mar 24;27(8):1964–99. doi: 10.1038/s44319-026-00735-2 (PMC13121604; doi:10.1038/s44319-026-00735-2)
Supplement: Supplementary file 5 — Source data Fig. 4 [file 44319_2026_735_MOESM5_ESM.zip › Fig4/4A/TRE_Ptn_D0050_cas_pvalues.bg]

chr1	3000000	3050000	0.718549187044465
chr1	3050000	3100000	0.66200888428861
chr1	3150000	3200000	0.00129382843834902
chr1	3200000	3250000	0.288480614137232
chr1	3250000	3300000	0.00398930435157629
chr1	3300000	3350000	0.05470737913486
chr1	3350000	3400000	0.0507827662052012
chr1	3400000	3450000	0.348988657437357
chr1	3450000	3500000	0.116875835597533
chr1	3500000	3550000	0.956699874929918
chr1	3550000	3600000	0.218139474705654
chr1	3600000	3650000	0.0756027084141976
chr1	3650000	3700000	0.959718807952732
chr1	3700000	3750000	0.778388752318109
chr1	3750000	3800000	0.0137792728684176
chr1	3800000	3850000	0.0422650623194031
chr1	3850000	3900000	0.665394402035623
chr1	3900000	3950000	0.506771035494027
chr1	3950000	4000000	0.0216284987277354
chr1	4000000	4050000	0.671949799456592
chr1	4050000	4100000	0.544421443049985
chr1	4100000	4150000	0.310022857635744
chr1	4150000	4200000	0.832276706775348
chr1	4200000	4250000	0.986069780480442
chr1	4250000	4300000	0.492237029369906
chr1	4300000	4350000	0.805516021908828
chr1	4350000	4400000	0.748307241126493
chr1	4400000	4450000	0.664229956441109
chr1	4450000	4500000	0.0427610298874369
chr1	4500000	4550000	0.0120110406693406
chr1	4550000	4600000	0.41301160132833
chr1	4600000	4650000	0.823241471514211
chr1	4650000	4700000	0.305516021908828
chr1	4700000	4750000	0.218700133695605
chr1	4750000	4800000	0.000582222797257059
chr1	4800000	4850000	0.0769396644671583
chr1	4850000	4900000	0.213244490447233
chr1	4900000	4950000	0.205309009358692
chr1	4950000	5000000	0.650558502609221
chr1	5000000	5050000	0.265256393668866
chr1	5050000	5100000	0.203476085737698
chr1	5100000	5150000	0.583344115236986
chr1	5150000	5200000	0.425971449519127
chr1	5200000	5250000	0.85366800362272
chr1	5250000	5300000	0.969379393625739
chr1	5300000	5350000	0.575365506533834
chr1	5600000	5650000	0.595355155906327
chr1	5650000	5700000	0.643744339500582
chr1	5700000	5750000	0.358045456505801
chr1	5750000	5800000	0.246193988010523
chr1	5800000	5850000	0.620800448527192
chr1	5850000	5900000	0.566136197006944
chr1	5900000	5950000	0.179389312977099
chr1	5950000	6000000	0.998102384957088
chr1	6000000	6050000	0.848902402208134
chr1	6050000	6100000	0.636369517401993
chr1	6100000	6150000	0.495795057575365
chr1	6150000	6200000	0.85737697847932
chr1	6200000	6250000	0.219325484107474
chr1	6250000	6300000	0.579009789968517
chr1	6300000	6350000	0.585867080691767
chr1	6350000	6400000	0.703519213352309
chr1	6400000	6450000	0.77735368956743
chr1	6450000	6500000	0.376266873679217
chr1	6500000	6550000	0.262496226333721
chr1	6550000	6600000	0.659679993099582
chr1	6600000	6650000	0.509919351360676
chr1	6650000	6700000	0.970910423944452
chr1	6700000	6750000	0.152995212834778
chr1	6750000	6800000	0.722150342864536
chr1	6800000	6850000	0.634385647129857
chr1	6850000	6900000	0.0256824945012292
chr1	6900000	6950000	0.393582610945789
chr1	6950000	7000000	0.00200543407944109
chr1	7000000	7050000	0.0335101565532411
chr1	7050000	7100000	0.0466856428170958
chr1	7100000	7150000	0.0154181222236598
chr1	7150000	7200000	0.00614568508215807
chr1	7200000	7250000	0.00243671022555747
chr1	7250000	7300000	0.484560313969034
chr1	7300000	7350000	0.30767240263941
chr1	7350000	7400000	0.916246172424203
chr1	7400000	7450000	0.954694440850477
chr1	7450000	7500000	0.236037434769483
chr1	7500000	7550000	0.362013197050071
chr1	7550000	7600000	0.968322767067753
chr1	7600000	7650000	0.807025488420235
chr1	7650000	7700000	0.943545952473369
chr1	7700000	7750000	0.0260490792254281
chr1	7750000	7800000	0.443502824858757
chr1	7800000	7850000	0.935761418035968
chr1	7850000	7900000	0.825699745547074
chr1	7900000	7950000	0.0735757105274507
chr1	7950000	8000000	0.867210074610773
chr1	8000000	8050000	0.349937464958813
chr1	8050000	8100000	0.0979212489757192
chr1	8100000	8150000	0.125932634665977
chr1	8150000	8200000	0.024755250787079
chr1	8200000	8250000	0.445055418984776
chr1	8250000	8300000	0.118083408806659
chr1	8300000	8350000	0.912580325182214
chr1	8350000	8400000	0.750657696122828
chr1	8400000	8450000	0.229568292577737
chr1	8450000	8500000	0.0682925777375253
chr1	8500000	8550000	0.0329494975632898
chr1	8550000	8600000	0.00668478026480357
chr1	8600000	8650000	0.000819424677621083
chr1	8650000	8700000	0.597188079527321
chr1	8700000	8750000	0.63854746193988
chr1	8750000	8800000	0.388838573338509
chr1	8800000	8850000	0.395048949842584
chr1	8850000	8900000	0.0280113856902575
chr1	8900000	8950000	0.00463621857075081
chr1	8950000	9000000	0.0117091473670591
chr1	9000000	9050000	0.595053262604045
chr1	9050000	9100000	0.0824168715228361
chr1	9100000	9150000	0.12550135851986
chr1	9150000	9200000	0.867662914564195
chr1	9200000	9250000	0.668305516021909
chr1	9250000	9300000	0.880277741838099
chr1	9300000	9350000	0.0929400094880752
chr1	9350000	9400000	0.946715832147324
chr1	9400000	9450000	0.939858541424074
chr1	9450000	9500000	0.255487988959331
chr1	9500000	9550000	0.513606762409971
chr1	9550000	9600000	0.496786992711433
chr1	9600000	9650000	0.568810109112865
chr1	9650000	9700000	0.609867598223142
chr1	9700000	9750000	0.280113856902575
chr1	9750000	9800000	0.754107905291758
chr1	9800000	9850000	0.0404537025057145
chr1	9850000	9900000	0.523439858541424
chr1	9900000	9950000	0.923771941173934
chr1	9950000	10000000	0.828438349074913
chr1	10000000	10050000	0.903049122353043
chr1	10050000	10100000	0.66979341872601
chr1	10100000	10150000	0.393862940440764
chr1	10150000	10200000	0.0205503083624444
chr1	10200000	10250000	0.498964937249321
chr1	10250000	10300000	0.421852762323716
chr1	10300000	10350000	0.376266873679217
chr1	10350000	10400000	0.721568120067279
chr1	10400000	10450000	0.987104843231121
chr1	10450000	10500000	0.256178030793117
chr1	10500000	10550000	0.998080821149782
chr1	10550000	10600000	0.332815801957994
chr1	10600000	10650000	0.412019666192263
chr1	10650000	10700000	0.982252986587312
chr1	10700000	10750000	0.888062276275499
chr1	10750000	10800000	0.307866476905162
chr1	10800000	10850000	0.00806486393237593
chr1	10850000	10900000	0.0180704705222754
chr1	10900000	10950000	0.0187173847414499
chr1	10950000	11000000	0.0275369819295295
chr1	11000000	11050000	0.139841290378229
chr1	11050000	11100000	0.792577737525337
chr1	11100000	11150000	0.904493897442533
chr1	11150000	11200000	0.757126838314573
chr1	11200000	11250000	0.666925432354337
chr1	11250000	11300000	0.0855436235821797
chr1	11300000	11350000	0.0169060249277613
chr1	11350000	11400000	0.00666321645749779
chr1	11400000	11450000	0.203195756242722
chr1	11450000	11500000	0.267132444904472
chr1	11500000	11550000	0.666386337171691
chr1	11550000	11600000	0.937119937896235
chr1	11600000	11650000	0.793914693578298
chr1	11650000	11700000	0.960301030749989
chr1	11700000	11750000	0.40481735455212
chr1	11750000	11800000	0.654202786043904
chr1	11800000	11850000	0.91074740156122
chr1	11850000	11900000	0.953034027687929
chr1	11900000	11950000	0.405399577349377
chr1	11950000	12000000	0.610730150515375
chr1	12000000	12050000	0.385690257471859
chr1	12050000	12100000	0.669879673955234
chr1	12100000	12150000	0.279855091214905
chr1	12150000	12200000	0.860439039116746
chr1	12200000	12250000	0.759175400008625
chr1	12250000	12300000	0.205891232155949
chr1	12300000	12350000	0.305710096174581
chr1	12350000	12400000	0.6278733773235
chr1	12400000	12450000	0.229913313494631
chr1	12450000	12500000	0.129447535256825
chr1	12500000	12550000	0.214387372234442
chr1	12550000	12600000	0.392418165351274
chr1	12600000	12650000	0.471514210549015
chr1	12650000	12700000	0.144024668995558
chr1	12700000	12750000	0.63802993056454
chr1	12750000	12800000	0.691745374563333
chr1	12800000	12850000	0.159529046448441
chr1	12850000	12900000	0.400892741622461
chr1	12900000	12950000	0.275003234571096
chr1	12950000	13000000	0.886229352654505
chr1	13000000	13050000	0.00681416310863847
chr1	13050000	13100000	0.000323457109587255
chr1	13100000	13150000	0.0442058049769267
chr1	13150000	13200000	0.287682753266917
chr1	13200000	13250000	0.545262431534912
chr1	13250000	13300000	0.23713718894208
chr1	13300000	13350000	0.00963902186570065
chr1	13350000	13400000	0.441626773623151
chr1	13400000	13450000	0.244382628196834
chr1	13450000	13500000	0.324104023806443
chr1	13500000	13550000	0.167982058912322
chr1	13550000	13600000	0.364298960624488
chr1	13600000	13650000	0.805516021908828
chr1	13650000	13700000	0.0240867727605986
chr1	13700000	13750000	0.0455211972225816
chr1	13750000	13800000	0.0116013283305301
chr1	13800000	13850000	0.742010609393194
chr1	13850000	13900000	0.868374520205287
chr1	13900000	13950000	0.401022124466296
chr1	13950000	14000000	0.438198128261526
chr1	14000000	14050000	0.639259067580972
chr1	14050000	14100000	0.292340535644974
chr1	14100000	14150000	0.0242377194117394
chr1	14150000	14200000	0.0023935826109458
chr1	14200000	14250000	0.00241514641825158
chr1	14250000	14300000	0.00498123948764395
chr1	14300000	14350000	0.000582222797257059
chr1	14350000	14400000	0.00202699788674687
chr1	14400000	14450000	0.340320006900418
chr1	14450000	14500000	0.0974899728296028
chr1	14500000	14550000	0.665437529650235
chr1	14550000	14600000	0.719217665070945
chr1	14600000	14650000	0.218786388924829
chr1	14650000	14700000	0.088821322292664
chr1	14700000	14750000	0.0135636347953595
chr1	14750000	14800000	0.931168327079829
chr1	14800000	14850000	0.155518178289559
chr1	14850000	14900000	0.405119247854401
chr1	14900000	14950000	0.872514771208004
chr1	14950000	15000000	0.9351360676241
chr1	15000000	15050000	0.620865139949109
chr1	15050000	15100000	0.638849355242162
chr1	15100000	15150000	0.256027084141976
chr1	15150000	15200000	0.895868374520205
chr1	15200000	15250000	0.905873981110105
chr1	15250000	15300000	0.431556475611334
chr1	15300000	15350000	0.316103851295985
chr1	15350000	15400000	0.00125070082373746
chr1	15400000	15450000	0.0107172122309915
chr1	15450000	15500000	0.325419416052098
chr1	15500000	15550000	0.782723077586579
chr1	15550000	15600000	0.640121619873205
chr1	15600000	15650000	0.868374520205287
chr1	15650000	15700000	0.676111614266615
chr1	15700000	15750000	0.520938456893949
chr1	15750000	15800000	0.178893345409065
chr1	15800000	15850000	0.0799585974899728
chr1	15850000	15900000	0.161922629059387
chr1	15900000	15950000	0.0576831845430629
chr1	15950000	16000000	0.772652779574762
chr1	16000000	16050000	0.907555958079959
chr1	16050000	16100000	0.633329020571872
chr1	16100000	16150000	0.0136498900245827
chr1	16150000	16200000	0.072475956354854
chr1	16200000	16250000	0.305580713330746
chr1	16250000	16300000	0.825764436968991
chr1	16300000	16350000	0.924850131539225
chr1	16350000	16400000	0.877927286841765
chr1	16400000	16450000	0.993293655927891
chr1	16450000	16500000	0.0806917669383707
chr1	16500000	16550000	0.943459697244145
chr1	16550000	16600000	0.686505369388019
chr1	16600000	16650000	0.13117263984129
chr1	16650000	16700000	0.0422650623194031
chr1	16700000	16750000	0.6438090309225
chr1	16750000	16800000	0.186375986544184
chr1	16800000	16850000	0.643873722344417
chr1	16850000	16900000	0.0137145814465002
chr1	16900000	16950000	0.328653987147971
chr1	16950000	17000000	0.78039418639755
chr1	17000000	17050000	0.824254970457584
chr1	17050000	17100000	0.812610514512442
chr1	17100000	17150000	0.952904644844094
chr1	17150000	17200000	0.430780178548325
chr1	17200000	17250000	0.0437960926381162
chr1	17250000	17300000	0.0656617932462156
chr1	17300000	17350000	0.343683960840126
chr1	17350000	17400000	0.739379824901885
chr1	17400000	17450000	0.91234312330185
chr1	17450000	17500000	0.94833311769526
chr1	17500000	17550000	0.7383231983439
chr1	17550000	17600000	0.874455513865528
chr1	17600000	17650000	0.888644499072756
chr1	17650000	17700000	0.813624013455816
chr1	17700000	17750000	0.0605727347220425
chr1	17750000	17800000	0.530146202613534
chr1	17800000	17850000	0.0117738387889765
chr1	17850000	17900000	0.778841592271531
chr1	17900000	17950000	0.441756156466986
chr1	17950000	18000000	0.145857592616552
chr1	18000000	18050000	0.200133695605296
chr1	18050000	18100000	0.745503946176737
chr1	18100000	18150000	0.571268383145728
chr1	18150000	18200000	0.949907275628585
chr1	18200000	18250000	0.873334195885626
chr1	18250000	18300000	0.682731703109501
chr1	18300000	18350000	0.268663475223185
chr1	18350000	18400000	0.678505196877561
chr1	18400000	18450000	0.00812955535429338
chr1	18450000	18500000	0.708867037564152
chr1	18500000	18550000	0.31411998102385
chr1	18550000	18600000	0.624142838659594
chr1	18600000	18650000	0.917302798982188
chr1	18650000	18700000	0.921033337646095
chr1	18700000	18750000	0.151140725406478
chr1	18750000	18800000	0.788739379824902
chr1	18800000	18850000	0.267024625867943
chr1	18850000	18900000	0.43580454565058
chr1	18900000	18950000	0.596390218657006
chr1	18950000	19000000	0.136714538318886
chr1	19000000	19050000	0.757665933497218
chr1	19050000	19100000	0.0965196015008409
chr1	19100000	19150000	0.537283822831759
chr1	19150000	19200000	0.407663777116488
chr1	19200000	19250000	0.593220338983051
chr1	19250000	19300000	0.75466856428171
chr1	19300000	19350000	0.0580928968818735
chr1	19350000	19400000	0.565834303704662
chr1	19400000	19450000	0.310734463276836
chr1	19450000	19500000	0.283736576529952
chr1	19500000	19550000	0.635851986026653
chr1	19550000	19600000	0.223810756027084
chr1	19600000	19650000	0.441411135550093
chr1	19650000	19700000	0.204381765644542
chr1	19700000	19750000	0.506814163108638
chr1	19750000	19800000	0.647065165825678
chr1	19800000	19850000	0.0174882477250183
chr1	19850000	19900000	0.106546771898046
chr1	19900000	19950000	0.293461853624876
chr1	19950000	20000000	0.017876396256523
chr1	20000000	20050000	0.916483374304567
chr1	20050000	20100000	0.0145124423168155
chr1	20100000	20150000	0.690322163281149
chr1	20150000	20200000	0.84314486565748
chr1	20200000	20250000	0.00235045499633413
chr1	20250000	20300000	0.481347306680468
chr1	20300000	20350000	0.0498986501056626
chr1	20350000	20400000	0.69851641005736
chr1	20400000	20450000	0.778669081813085
chr1	20450000	20500000	0.27565014879027
chr1	20500000	20550000	0.250506749471687
chr1	20550000	20600000	0.819446241428387
chr1	20600000	20650000	0.949864148013973
chr1	20650000	20700000	0.426984948462501
chr1	20700000	20750000	0.750463621857075
chr1	20750000	20800000	0.0120110406693406
chr1	20800000	20850000	0.00912149049036093
chr1	20850000	20900000	0.0597101824298099
chr1	20900000	20950000	0.492862379781774
chr1	20950000	21000000	0.722150342864536
chr1	21000000	21050000	0.721568120067279
chr1	21050000	21100000	0.518911459007202
chr1	21100000	21150000	0.746582136542028
chr1	21150000	21200000	0.674364945874844
chr1	21200000	21250000	0.576206495018761
chr1	21250000	21300000	0.487557683184543
chr1	21300000	21350000	0.622935265450468
chr1	21350000	21400000	0.642968042437573
chr1	21400000	21450000	0.006512269806357
chr1	21450000	21500000	0.0203346702893863
chr1	21500000	21550000	0.093910380816837
chr1	21550000	21600000	0.575365506533834
chr1	21600000	21650000	0.119636002932678
chr1	21650000	21700000	0.0104153189287101
chr1	21700000	21750000	0.661922629059387
chr1	21750000	21800000	0.0766808987794885
chr1	21800000	21850000	0.273429076637771
chr1	21850000	21900000	0.242743778841592
chr1	21900000	21950000	0.0569500150946651
chr1	21950000	22000000	0.0865139949109415
chr1	22000000	22050000	0.474274377884159
chr1	22050000	22100000	0.441368007935481
chr1	22100000	22150000	0.766744296372968
chr1	22150000	22200000	0.450209168930866
chr1	22200000	22250000	0.7127485228792
chr1	22250000	22300000	0.800383835770044
chr1	22300000	22350000	0.258054082028723
chr1	22350000	22400000	0.00431276146116355
chr1	22400000	22450000	0.37609436322077
chr1	22450000	22500000	0.323586492431104
chr1	22500000	22550000	0.354724630180705
chr1	22550000	22600000	0.323586492431104
chr1	22600000	22650000	0.0146418251606504
chr1	22650000	22700000	0.414370121188597
chr1	22700000	22750000	0.643830594729806
chr1	22750000	22800000	0.477573640401949
chr1	22800000	22850000	0.249514814335619
chr1	22850000	22900000	0.0537370078060982
chr1	22900000	22950000	0.866369086125846
chr1	22950000	23000000	0.00157415793332472
chr1	23000000	23050000	0.256695562168456
chr1	23050000	23100000	0.00263078449130982
chr1	23100000	23150000	0.051753137533963
chr1	23150000	23200000	0.88372795100703
chr1	23200000	23250000	0.456592055893389
chr1	23250000	23300000	0.431168327079829
chr1	23300000	23350000	0.753137533962997
chr1	23350000	23400000	0.0558071333074568
chr1	23400000	23450000	0.982188295165394
chr1	23450000	23500000	0.0340061241212749
chr1	23500000	23550000	0.833333333333333
chr1	23550000	23600000	0.0229438909733902
chr1	23600000	23650000	0.824643118989089
chr1	23650000	23700000	0.206990986328546
chr1	23700000	23750000	0.686332858929573
chr1	23750000	23800000	0.434941993358347
chr1	23800000	23850000	0.513218613878466
chr1	23850000	23900000	0.0137145814465002
chr1	23900000	23950000	0.266118945961099
chr1	23950000	24000000	0.00797860870315259
chr1	24000000	24050000	0.0890369603657222
chr1	24050000	24100000	0.0118816578255057
chr1	24100000	24150000	0.695842497951438
chr1	24150000	24200000	0.728619485056281
chr1	24200000	24250000	0.0968861862250399
chr1	24250000	24300000	0.608854099279769
chr1	24300000	24350000	0.416699012377625
chr1	24350000	24400000	0.262733428214086
chr1	24400000	24450000	0.743563203519213
chr1	24450000	24500000	0.46519601500841
chr1	24500000	24550000	0.401841549143917
chr1	24550000	24600000	0.19774011299435
chr1	24600000	24650000	0.013261741493078
chr1	24650000	24700000	0.367253202225385
chr1	24700000	24750000	0.589899512657955
chr1	24750000	24800000	0.693362660111269
chr1	24800000	24850000	0.0600767671540087
chr1	24850000	24900000	0.912321559494544
chr1	24900000	24950000	0.523569241385259
chr1	24950000	25000000	0.510285936084875
chr1	25000000	25050000	0.548346055979644
chr1	25050000	25100000	0.102622158968387
chr1	25100000	25150000	0.350907836287575
chr1	25150000	25200000	0.119118471557338
chr1	25200000	25250000	0.0138224004830293
chr1	25250000	25300000	0.658493983697762
chr1	25300000	25350000	0.430348902402208
chr1	25350000	25400000	0.516517876396257
chr1	25400000	25450000	0.00972527709492388
chr1	25450000	25500000	0.611894596109889
chr1	25500000	25550000	0.789450985465994
chr1	25550000	25600000	0.13999223702937
chr1	25600000	25650000	0.0021132531159701
chr1	25650000	25700000	0.0298658731185578
chr1	25700000	25750000	0.0884331737611592
chr1	25750000	25800000	0.00966058567300643
chr1	25800000	25850000	0.257407167809548
chr1	25850000	25900000	0.356773191874757
chr1	25900000	25950000	0.517337301073878
chr1	25950000	26000000	0.619657566739984
chr1	26000000	26050000	0.861301591408979
chr1	26050000	26100000	0.937141501703541
chr1	26100000	26150000	0.800750420494242
chr1	26150000	26200000	0.212834778108423
chr1	26200000	26250000	0.143895286151723
chr1	26250000	26300000	0.153275542329754
chr1	26300000	26350000	0.475417259671368
chr1	26350000	26400000	0.311812653642127
chr1	26400000	26450000	0.976732651917023
chr1	26450000	26500000	0.907728468538405
chr1	26500000	26550000	0.449497563289774
chr1	26550000	26600000	0.693578298184327
chr1	26600000	26650000	0.00241514641825158
chr1	26650000	26700000	0.8543364816492
chr1	26700000	26750000	0.944947599948247
chr1	26750000	26800000	0.0268685039030491
chr1	26800000	26850000	0.390908698839867
chr1	26850000	26900000	0.137037995428473
chr1	26900000	26950000	0.85170569715789
chr1	26950000	27000000	0.790011644455945
chr1	27000000	27050000	0.372212877905723
chr1	27050000	27100000	0.542804157502049
chr1	27100000	27150000	0.757601242075301
chr1	27200000	27250000	0.574459826626989
chr1	27250000	27300000	0.282917151852331
chr1	27300000	27350000	0.267261827748307
chr1	27700000	27750000	0.282572130935438
chr1	27750000	27800000	0.327597360589986
chr1	27950000	28000000	0.0117738387889765
chr1	28000000	28050000	0.403049122353043
chr1	28100000	28150000	0.10374347694829
chr1	28850000	28900000	0.0722818820891017
chr1	28900000	28950000	0.0539095182645448
chr1	28950000	29000000	0.214257989390607
chr1	29000000	29050000	0.52438866606288
chr1	29100000	29150000	0.470543839220253
chr1	29250000	29300000	0.661944192866692
chr1	29400000	29450000	0.00114288178720834
chr1	29450000	29500000	0.260641738905421
chr1	29500000	29550000	0.638719972398327
chr1	29600000	29650000	0.0105878293871566
chr1	29650000	29700000	0.0440332945184801
chr1	30000000	30050000	0.48180014663389
chr1	30050000	30100000	0.0509984042782594
chr1	30250000	30300000	0.441152369862423
chr1	30700000	30750000	0.479083106913357
chr1	30750000	30800000	0.283219045154612
chr1	30900000	30950000	0.0187173847414499
chr1	30950000	31000000	0.561931254582309
chr1	31000000	31050000	0.663992754560745
chr1	31050000	31100000	0.26508388321042
chr1	31100000	31150000	0.0109975417259671
chr1	31200000	31250000	0.0849398369776168
chr1	31250000	31300000	0.827101393021952
chr1	31300000	31350000	0.343683960840126
chr1	31500000	31550000	0.217406305257256
chr1	31650000	31700000	0.54429206020615
chr1	31700000	31750000	0.486220727131582
chr1	31750000	31800000	0.470565403027559
chr1	31900000	31950000	0.213654202786044
chr1	32000000	32050000	0.724392978824341
chr1	32050000	32100000	0.277439944796653
chr1	32100000	32150000	0.207767283391556
chr1	32250000	32300000	0.906585586751197
chr1	32300000	32350000	0.133501531030319
chr1	32500000	32550000	0.0800879803338077
chr1	32550000	32600000	0.172963298399965
chr1	32600000	32650000	0.0095743304437832
chr1	32650000	32700000	0.180014663388968
chr1	32700000	32750000	0.520097468409022
chr1	32750000	32800000	0.642450511062233
chr1	32800000	32850000	0.887156596368655
chr1	32850000	32900000	0.501789796006383
chr1	32900000	32950000	0.525423728813559
chr1	32950000	33000000	0.0306421701815672
chr1	33000000	33050000	0.866929745115798
chr1	33050000	33100000	0.619247854401173
chr1	33100000	33150000	0.525294345969724
chr1	33150000	33200000	0.911998102384957
chr1	33200000	33250000	0.0902876611894596
chr1	33250000	33300000	0.00638288696252209
chr1	33300000	33350000	0.688575494889378
chr1	33350000	33400000	0.445184801828611
chr1	33400000	33450000	0.188144218743261
chr1	33450000	33500000	0.00640445076982787
chr1	33500000	33550000	0.000129382843834902
chr1	33550000	33600000	0.664963125889507
chr1	33600000	33650000	0.0462543666709794
chr1	33650000	33700000	0.984754388234787
chr1	33700000	33750000	0.302949928839436
chr1	33750000	33800000	0.057553801699228
chr1	33800000	33850000	0.217169103376892
chr1	33850000	33900000	0.43410100487342
chr1	33900000	33950000	0.673502393582611
chr1	33950000	34000000	0.352783887523181
chr1	34000000	34050000	0.198559537671971
chr1	34050000	34100000	0.638267132444905
chr1	34100000	34150000	0.0415103290636994
chr1	34150000	34200000	0.0582007159184026
chr1	34200000	34250000	0.233169448397809
chr1	34250000	34300000	0.00700823737439082
chr1	34300000	34350000	0.982231422780006
chr1	34350000	34400000	0.767175572519084
chr1	34400000	34450000	0.15489282787769
chr1	34450000	34500000	0.426618363738302
chr1	34500000	34550000	0.286151722948204
chr1	34550000	34600000	0.546124983827144
chr1	34600000	34650000	0.993250528313279
chr1	34650000	34700000	0.293483417432182
chr1	34700000	34750000	0.903049122353043
chr1	34750000	34800000	0.0134773795661361
chr1	34800000	34850000	0.454025962823996
chr1	34850000	34900000	0.0996247897528788
chr1	34900000	34950000	0.171647906154311
chr1	34950000	35000000	0.361646612325872
chr1	35000000	35050000	0.619269418208479
chr1	35050000	35100000	0.953745633329021
chr1	35100000	35150000	0.705222754129469
chr1	35150000	35200000	0.982511752274982
chr1	35200000	35250000	0.537219131409842
chr1	35250000	35300000	0.483611506447578
chr1	35300000	35350000	0.957174278690646
chr1	35350000	35400000	0.936149566567473
chr1	35400000	35450000	0.00297580540820286
chr1	35450000	35500000	0.192672618277483
chr1	35500000	35550000	0.246452753698193
chr1	35550000	35600000	0.0284857894509855
chr1	35600000	35650000	0.46086168973994
chr1	35650000	35700000	0.00843144865657486
chr1	35700000	35750000	0.570772415577694
chr1	35750000	35800000	0.410833656790443
chr1	35800000	35850000	0.01634536593781
chr1	35850000	35900000	0.365700608099366
chr1	35900000	35950000	0.478328373657653
chr1	35950000	36000000	0.995989131841118
chr1	36000000	36050000	0.0170138439642903
chr1	36050000	36100000	0.393129770992366
chr1	36100000	36150000	0.30741363695174
chr1	36150000	36200000	0.842799844740587
chr1	36200000	36250000	0.487859576486825
chr1	36250000	36300000	0.930327338594902
chr1	36300000	36350000	0.870401518092034
chr1	36350000	36400000	0.431038944235994
chr1	36400000	36450000	0.790076335877863
chr1	36450000	36500000	0.329257773752534
chr1	36500000	36550000	0.41378789839134
chr1	36550000	36600000	0.590072023116401
chr1	36600000	36650000	0.608810971665157
chr1	36650000	36700000	0.381054038901108
chr1	36700000	36750000	0.592940009488075
chr1	36750000	36800000	0.580842713589511
chr1	36800000	36850000	0.195454349419934
chr1	36850000	36900000	0.0919912019666193
chr1	36900000	36950000	0.241126493293656
chr1	36950000	37000000	0.0534351145038168
chr1	37000000	37050000	0.140078492258593
chr1	37050000	37100000	0.037068184758701
chr1	37100000	37150000	0.931427092767499
chr1	37150000	37200000	0.659701556906887
chr1	37200000	37250000	0.499094320093156
chr1	37250000	37300000	0.0359468667787984
chr1	37300000	37350000	0.0107603398456031
chr1	37350000	37400000	0.044054858325786
chr1	37400000	37450000	0.618557812567387
chr1	38300000	38350000	0.257860007762971
chr1	38350000	38400000	0.0820071591840256
chr1	38400000	38450000	0.0445076982792082
chr1	38450000	38500000	0.0267391210592142
chr1	38500000	38550000	0.118018717384741
chr1	38550000	38600000	0.203562340966921
chr1	38600000	38650000	0.0149652822702376
chr1	38650000	38700000	0.127398973562772
chr1	38700000	38750000	0.0820502867986371
chr1	38750000	38800000	0.0461249838271445
chr1	38800000	38850000	0.67335144693147
chr1	38850000	38900000	0.715659636865485
chr1	38900000	38950000	0.932419027903567
chr1	38950000	39000000	0.772544960538233
chr1	39000000	39050000	0.767908741967482
chr1	39050000	39100000	0.40641307629275
chr1	39150000	39200000	0.700176823219908
chr1	39200000	39250000	0.427071203691724
chr1	39250000	39300000	0.310087549057662
chr1	39300000	39350000	0.852072281882089
chr1	39400000	39450000	0.0844654332168888
chr1	39450000	39500000	0.369625221029025
chr1	39500000	39550000	0.364298960624488
chr1	39550000	39600000	0.658580238926985
chr1	39600000	39650000	0.614525380601199
chr1	39650000	39700000	0.726570923362229
chr1	39700000	39750000	0.230624919135723
chr1	39750000	39800000	0.626320783197481
chr1	39800000	39850000	0.977595204209255
chr1	39850000	39900000	0.51804890671497
chr1	39900000	39950000	0.828158019579937
chr1	39950000	40000000	0.628779057230345
chr1	40000000	40050000	0.165006253504119
chr1	40050000	40100000	0.907448139043429
chr1	40100000	40150000	0.430607668089878
chr1	40150000	40200000	0.377668521154095
chr1	40200000	40250000	0.308082114978221
chr1	40250000	40300000	0.604627593047829
chr1	40300000	40350000	0.0460171647906155
chr1	40350000	40400000	0.25863630482598
chr1	40400000	40450000	0.245719584249795
chr1	40450000	40500000	0.483482123603743
chr1	40500000	40550000	0.54006555397421
chr1	40550000	40600000	0.823737439082244
chr1	40600000	40650000	0.300168197696985
chr1	40650000	40700000	0.688144218743261
chr1	40700000	40750000	0.828287402423772
chr1	40750000	40800000	0.600379523008582
chr1	40800000	40850000	0.299003752102471
chr1	40850000	40900000	0.0862552292232717
chr1	40900000	40950000	0.880558071333075
chr1	40950000	41000000	0.438650968214948
chr1	41000000	41050000	0.503708974856601
chr1	41050000	41100000	0.902208133868116
chr1	41100000	41150000	0.437766852115409
chr1	41150000	41200000	0.0927028076077112
chr1	41200000	41250000	0.868482339241817
chr1	41250000	41300000	0.00125070082373746
chr1	41300000	41350000	0.7579678267995
chr1	41350000	41400000	0.905464268771294
chr1	41400000	41450000	0.430909561392159
chr1	41450000	41500000	0.00414025100271709
chr1	41500000	41550000	0.739832664855307
chr1	41550000	41600000	0.972808038987364
chr1	41600000	41650000	0.00580066416526503
chr1	41650000	41700000	0.697114762582482
chr1	41700000	41750000	0.461810497261396
chr1	41750000	41800000	0.514879027041014
chr1	41800000	41850000	0.864536162504852
chr1	41850000	41900000	0.0404537025057145
chr1	41900000	41950000	0.399361711303748
chr1	41950000	42000000	0.758765687669815
chr1	42000000	42050000	0.00155259412601894
chr1	42050000	42100000	0.326066330271273
chr1	42100000	42150000	0.835705352136973
chr1	42150000	42200000	0.889032647604261
chr1	42200000	42250000	0.0901582783456247
chr1	42250000	42300000	0.181330055634623
chr1	42300000	42350000	0.33773235002372
chr1	42350000	42400000	0.889442359943072
chr1	42400000	42450000	0.00463621857075081
chr1	42450000	42500000	0.0122482425497046
chr1	42500000	42550000	0.0756242722215035
chr1	42550000	42600000	0.880644326562298
chr1	42600000	42650000	0.271553025402165
chr1	42650000	42700000	0.307866476905162
chr1	42700000	42750000	0.507482641135119
chr1	42750000	42800000	0.940376072799413
chr1	42800000	42850000	0.822659248716954
chr1	42850000	42900000	0.354940268253763
chr1	42900000	42950000	0.515353430801742
chr1	42950000	43000000	0.533984560313969
chr1	43000000	43050000	0.526954759132272
chr1	43050000	43100000	0.676780092293095
chr1	43100000	43150000	0.534006124121275
chr1	43150000	43200000	0.3958468107129
chr1	43200000	43250000	0.784448182171044
chr1	43250000	43300000	0.48391339974986
chr1	43300000	43350000	0.85366800362272
chr1	43350000	43400000	0.744943287186786
chr1	43400000	43450000	0.365657480484754
chr1	43450000	43500000	0.35882175356881
chr1	43500000	43550000	0.195324966576099
chr1	43550000	43600000	0.756070211756588
chr1	43600000	43650000	0.944300685729072
chr1	43650000	43700000	0.526566610600768
chr1	43700000	43750000	0.463794367533532
chr1	43750000	43800000	0.440311381377496
chr1	43800000	43850000	0.25915383620132
chr1	43850000	43900000	0.0953551559063268
chr1	43900000	43950000	0.0145986975460387
chr1	43950000	44000000	0.0641523267348083
chr1	44000000	44050000	0.00101349894337344
chr1	44050000	44100000	0.00539095182645444
chr1	44100000	44150000	0.0495967568033812
chr1	44150000	44200000	0.0169491525423728
chr1	44200000	44250000	0.073532582912839
chr1	44250000	44300000	0.0235908051925648
chr1	44300000	44350000	0.121447362746366
chr1	44350000	44400000	0.646353560184586
chr1	44400000	44450000	0.343489886574374
chr1	44450000	44500000	0.868245137361453
chr1	44500000	44550000	0.655043774528831
chr1	44550000	44600000	0.957195842497951
chr1	44600000	44650000	0.467115193858628
chr1	44650000	44700000	0.000927243714150205
chr1	44700000	44750000	0.322594557295036
chr1	44750000	44800000	0.1260188898952
chr1	44800000	44850000	0.603420019838703
chr1	44850000	44900000	0.81545693707681
chr1	44900000	44950000	0.590977703023246
chr1	44950000	45000000	0.0491654806572649
chr1	45000000	45050000	0.0693923319101221
chr1	45050000	45100000	0.52650191917885
chr1	45100000	45150000	0.930758614741019
chr1	45150000	45200000	0.823241471514211
chr1	45200000	45250000	0.211239056367792
chr1	45250000	45300000	0.623043084486997
chr1	45300000	45350000	0.212425065769612
chr1	45350000	45400000	0.553586061154957
chr1	45400000	45450000	0.279121921766507
chr1	45450000	45500000	0.273040928106266
chr1	45500000	45550000	0.943610643895286
chr1	45550000	45600000	0.259434165696295
chr1	45600000	45650000	0.995277526200026
chr1	45650000	45700000	0.859878380126795
chr1	45700000	45750000	0.290486048216673
chr1	45750000	45800000	0.880342433260016
chr1	45800000	45850000	0.00601630223832317
chr1	45850000	45900000	0.399987061715616
chr1	45900000	45950000	0.33536033122008
chr1	45950000	46000000	0.514102729978005
chr1	46000000	46050000	0.619355673437702
chr1	46050000	46100000	0.626234527968258
chr1	46100000	46150000	0.144175615646699
chr1	46150000	46200000	0.15107603398456
chr1	46200000	46250000	0.498167076379005
chr1	46250000	46300000	0.452171475395696
chr1	46300000	46350000	0.996398844179928
chr1	46350000	46400000	0.401474964419718
chr1	46400000	46450000	0.208026049079225
chr1	46450000	46500000	0.597985940397637
chr1	46500000	46550000	0.43395005822228
chr1	46550000	46600000	0.580864277396817
chr1	46600000	46650000	0.196187518868331
chr1	46650000	46700000	0.129620045715272
chr1	46700000	46750000	0.99102945616078
chr1	46750000	46800000	0.722344417130289
chr1	46800000	46850000	0.891145900720231
chr1	46850000	46900000	0.772005865355587
chr1	46900000	46950000	0.615323241471514
chr1	46950000	47000000	0.979190925949886
chr1	47000000	47050000	0.561327467977746
chr1	47050000	47100000	0.422111528011386
chr1	47100000	47150000	0.1082287488679
chr1	47150000	47200000	0.126967697416656
chr1	47200000	47250000	0.482964592228404
chr1	47250000	47300000	0.349312114546944
chr1	47300000	47350000	0.481562944753526
chr1	47350000	47400000	0.910876784405055
chr1	47400000	47450000	0.618104972613965
chr1	47450000	47500000	0.111873032302583
chr1	47500000	47550000	0.0207443826281969
chr1	47550000	47600000	0.667399836115064
chr1	47600000	47650000	0.35949023159529
chr1	47650000	47700000	0.738581964031569
chr1	47700000	47750000	0.0152887393798249
chr1	47750000	47800000	0.00459309095613925
chr1	47800000	47850000	0.527968258075646
chr1	47850000	47900000	0.0614137232069695
chr1	47900000	47950000	0.362013197050071
chr1	47950000	48000000	0.142515202484151
chr1	48000000	48050000	0.0217363177642644
chr1	48050000	48100000	0.406477767714668
chr1	48100000	48150000	0.268167507655152
chr1	48150000	48200000	0.46797774615086
chr1	48200000	48250000	0.963514038038556
chr1	48250000	48300000	0.396687799197826
chr1	48300000	48350000	0.293332470781041
chr1	48350000	48400000	0.768189071462457
chr1	48400000	48450000	0.561176521326605
chr1	48450000	48500000	0.0699529909000733
chr1	48500000	48550000	0.269353517056972
chr1	48550000	48600000	0.00349333678354247
chr1	48600000	48650000	0.520032776987105
chr1	48650000	48700000	0.790507612023979
chr1	48700000	48750000	0.927459352223229
chr1	48750000	48800000	0.216177168240825
chr1	48800000	48850000	0.0623409669211196
chr1	48850000	48900000	0.159981886401863
chr1	48900000	48950000	0.607323068961056
chr1	48950000	49000000	0.428774744468883
chr1	49000000	49050000	0.430693923319101
chr1	49050000	49100000	0.102600595161082
chr1	49100000	49150000	0.0375857161340406
chr1	49150000	49200000	0.712554448613447
chr1	49200000	49250000	0.073532582912839
chr1	49250000	49300000	0.495816621382671
chr1	49300000	49350000	0.800081942467762
chr1	49350000	49400000	0.769676974166559
chr1	49400000	49450000	0.111894596109889
chr1	49450000	49500000	0.0183723638245569
chr1	49500000	49550000	0.211627204899297
chr1	49550000	49600000	0.356341915728641
chr1	49600000	49650000	0.264501660413163
chr1	49650000	49700000	0.33536033122008
chr1	49700000	49750000	0.125954198473282
chr1	49750000	49800000	0.0477207055677751
chr1	49800000	49850000	0.68428429723552
chr1	49850000	49900000	0.203993617113037
chr1	49900000	49950000	0.051041531892871
chr1	49950000	50000000	0.767261827748307
chr1	50000000	50050000	0.550998404278259
chr1	50050000	50100000	0.706581273989736
chr1	50100000	50150000	0.291197653857765
chr1	50150000	50200000	0.87753913831026
chr1	50200000	50250000	0.0225557424418855
chr1	50250000	50300000	0.123733126320783
chr1	50300000	50350000	0.903027558545737
chr1	50350000	50400000	0.0537370078060982
chr1	50400000	50450000	0.287812136110752
chr1	50450000	50500000	0.452516496312589
chr1	50500000	50550000	0.543300125070082
chr1	50550000	50600000	0.346228490102212
chr1	50600000	50650000	0.33165135636348
chr1	50650000	50700000	0.0374778970975115
chr1	50700000	50750000	0.0230085823953077
chr1	50750000	50800000	0.909086988398672
chr1	50800000	50850000	0.0249708888601371
chr1	50850000	50900000	0.636089187907017
chr1	50900000	50950000	0.655475050674947
chr1	50950000	51000000	0.000797860870315303
chr1	51000000	51050000	0.234398585414241
chr1	51050000	51100000	0.830486910768965
chr1	51100000	51150000	0.743843533014189
chr1	51150000	51200000	0.71671626342347
chr1	51200000	51250000	0.262280588260663
chr1	51250000	51300000	0.443373442014922
chr1	51300000	51350000	0.858627679303058
chr1	51350000	51400000	0.588282227110019
chr1	51400000	51450000	0.085867080691767
chr1	51450000	51500000	0.226808125242593
chr1	51500000	51550000	0.0643895286151723
chr1	51550000	51600000	0.0342433260016388
chr1	51600000	51650000	0.00217794453788756
chr1	51650000	51700000	0.346120671065683
chr1	51700000	51750000	0.00886272480269112
chr1	51750000	51800000	0.00301893302281453
chr1	51800000	51850000	0.00817268296890494
chr1	51850000	51900000	0.00114288178720834
chr1	51900000	51950000	0.00148790270410148
chr1	51950000	52000000	0.000840988484926863
chr1	52000000	52050000	0.000927243714150205
chr1	52050000	52100000	0.00062535041186873
chr1	52100000	52150000	0.000172510458446573
chr1	52150000	52200000	0.000474403760728048
chr1	52200000	52250000	0.00463621857075081
chr1	52250000	52300000	0.000452839953422157
chr1	52300000	52350000	0.00713762021822573
chr1	52350000	52400000	0.0404321386984086
chr1	52400000	52450000	0.0363350153103031
chr1	52450000	52500000	0.0588907577521888
chr1	52500000	52550000	0.118622503989304
chr1	52550000	52600000	0.113382498813991
chr1	52600000	52650000	0.721115280113857
chr1	52650000	52700000	0.00502436710225562
chr1	52700000	52750000	0.124940699529909
chr1	52750000	52800000	0.649695950316988
chr1	52800000	52850000	0.777828093328158
chr1	52850000	52900000	0.407469702850735
chr1	52900000	52950000	0.483007719843015
chr1	52950000	53000000	0.540669340578773
chr1	53000000	53050000	0.776253935394833
chr1	53050000	53100000	0.75837753913831
chr1	53100000	53150000	0.988032086945271
chr1	53150000	53200000	0.88372795100703
chr1	53200000	53250000	0.990188467675853
chr1	53250000	53300000	0.666990123776254
chr1	53300000	53350000	0.748911027731056
chr1	53350000	53400000	0.386272480269116
chr1	53400000	53450000	0.817117350239358
chr1	53450000	53500000	0.795726053391987
chr1	53500000	53550000	0.215487126407038
chr1	53550000	53600000	0.226182774830724
chr1	53600000	53650000	0.69165911933411
chr1	53650000	53700000	0.283391555613059
chr1	53700000	53750000	0.0536938801914866
chr1	53750000	53800000	0.803402768792858
chr1	53800000	53850000	0.822874886790012
chr1	53850000	53900000	0.581532755423298
chr1	53900000	53950000	0.277375253374736
chr1	53950000	54000000	0.576918100659852
chr1	54000000	54050000	0.111506447578384
chr1	54050000	54100000	0.0883037909173243
chr1	54100000	54150000	0.0156553241040238
chr1	54150000	54200000	0.0765946435502652
chr1	54200000	54250000	0.943869409582956
chr1	54250000	54300000	0.949130978565575
chr1	54300000	54350000	0.816707637900548
chr1	54350000	54400000	0.728188208910165
chr1	54400000	54450000	0.293806874541769
chr1	54450000	54500000	0.876051235606159
chr1	54500000	54550000	0.808060551170915
chr1	54550000	54600000	0.466360460602924
chr1	54600000	54650000	0.671971363263898
chr1	54650000	54700000	0.886854703066373
chr1	54700000	54750000	0.00187605123560619
chr1	54750000	54800000	0.181179108983482
chr1	54800000	54850000	0.0229870185880019
chr1	54850000	54900000	0.00127226463104324
chr1	54900000	54950000	0.309699400526157
chr1	54950000	55000000	0.0250571440893604
chr1	55000000	55050000	0.0874628024323975
chr1	55050000	55100000	0.00646914219174533
chr1	55100000	55150000	0.0357959201276578
chr1	55150000	55200000	0.631496096950878
chr1	55200000	55250000	0.153749946090482
chr1	55250000	55300000	0.329732177513262
chr1	55300000	55350000	0.810022857635744
chr1	55350000	55400000	0.498188640186311
chr1	55400000	55450000	0.00532626040453699
chr1	55450000	55500000	0.188575494889378
chr1	55500000	55550000	0.473174623711562
chr1	55550000	55600000	0.209621770819856
chr1	55600000	55650000	0.00176823219907707
chr1	55650000	55700000	0.0137577090611118
chr1	55700000	55750000	0.46426877129426
chr1	55750000	55800000	0.0164531849743391
chr1	55800000	55850000	0.319058092896882
chr1	55850000	55900000	0.594859188338293
chr1	55900000	55950000	0.00200543407944109
chr1	55950000	56000000	0.661426661491353
chr1	56000000	56050000	0.575257687497305
chr1	56050000	56100000	0.86882736015871
chr1	56100000	56150000	0.156704187691379
chr1	56150000	56200000	0.751714322680813
chr1	56200000	56250000	0.929421658688058
chr1	56250000	56300000	0.0612412127485229
chr1	56300000	56350000	0.630719799887868
chr1	56350000	56400000	0.00463621857075081
chr1	56400000	56450000	0.862573856040022
chr1	56450000	56500000	0.482792081769957
chr1	56500000	56550000	0.561176521326605
chr1	56550000	56600000	0.0340061241212749
chr1	56600000	56650000	0.18613878466382
chr1	56650000	56700000	0.360374347694829
chr1	56700000	56750000	0.273429076637771
chr1	56750000	56800000	0.000172510458446573
chr1	56800000	56850000	0.086686505369388
chr1	56850000	56900000	0.202160693492043
chr1	56900000	56950000	0.370574028550481
chr1	56950000	57000000	0.143507137620218
chr1	57000000	57050000	0.0616293612800276
chr1	57050000	57100000	0.0312028291715185
chr1	57100000	57150000	0.0144046232802864
chr1	57150000	57200000	0.03954802259887
chr1	57200000	57250000	0.0523784879458317
chr1	57250000	57300000	0.33324707810411
chr1	57300000	57350000	0.146461379221115
chr1	57350000	57400000	0.318044593953508
chr1	57400000	57450000	0.108185621253288
chr1	57450000	57500000	0.475180057791004
chr1	57500000	57550000	0.0544270496398844
chr1	57550000	57600000	0.0469875361193772
chr1	57600000	57650000	0.199637728037262
chr1	57650000	57700000	0.0642817095786432
chr1	57700000	57750000	0.623991892008453
chr1	57750000	57800000	0.425798939060681
chr1	57800000	57850000	0.173243627894941
chr1	57850000	57900000	0.272739034803985
chr1	57900000	57950000	0.819316858584552
chr1	57950000	58000000	0.457346789149092
chr1	58000000	58050000	0.535192133523095
chr1	58050000	58100000	0.939125371975676
chr1	58100000	58150000	0.308923103463147
chr1	58150000	58200000	0.0773925044205805
chr1	58200000	58250000	0.729654547806961
chr1	58250000	58300000	0.524259283219045
chr1	58300000	58350000	0.946629576918101
chr1	58350000	58400000	0.285677319187476
chr1	58400000	58450000	0.0576400569284513
chr1	58450000	58500000	0.622180532194764
chr1	58500000	58550000	0.00114288178720834
chr1	58550000	58600000	0.507461077327813
chr1	58600000	58650000	0.788200284642256
chr1	58650000	58700000	0.454414111355501
chr1	58700000	58750000	0.669728727304093
chr1	58750000	58800000	0.966705481519817
chr1	58800000	58850000	0.890024582740329
chr1	58850000	58900000	0.974274377884159
chr1	58900000	58950000	0.932591538362013
chr1	58950000	59000000	0.602255574244189
chr1	59000000	59050000	0.498684607754345
chr1	59050000	59100000	0.0166688230473973
chr1	59100000	59150000	0.00243671022555747
chr1	59150000	59200000	0.0626644240307068
chr1	59200000	59250000	0.831737611592703
chr1	59250000	59300000	0.792750247983784
chr1	59300000	59350000	0.0198602665286584
chr1	59350000	59400000	0.199314270927675
chr1	59400000	59450000	0.437939362573856
chr1	59450000	59500000	0.557661620735757
chr1	59500000	59550000	0.471923922887825
chr1	59550000	59600000	0.725859317721137
chr1	59600000	59650000	0.037779790399793
chr1	59650000	59700000	0.0862552292232717
chr1	59700000	59750000	0.00129382843834902
chr1	59750000	59800000	0.385409927976884
chr1	59800000	59850000	0.244231681545694
chr1	59850000	59900000	0.486005089058524
chr1	59900000	59950000	0.856320351921335
chr1	59950000	60000000	0.320028464225644
chr1	60000000	60050000	0.0807995859748998
chr1	60050000	60100000	0.794345969724415
chr1	60100000	60150000	0.00170354077715962
chr1	60150000	60200000	0.386229352654505
chr1	60200000	60250000	0.102320265666106
chr1	60250000	60300000	0.122051149350929
chr1	60300000	60350000	0.816211670332514
chr1	60350000	60400000	0.607538707034114
chr1	60400000	60450000	0.439254754819511
chr1	60450000	60500000	0.206430327338595
chr1	60500000	60550000	0.190559365161513
chr1	60550000	60600000	0.518695820934144
chr1	60600000	60650000	0.0187605123560616
chr1	60650000	60700000	0.0244317936774917
chr1	60700000	60750000	0.332492344848406
chr1	60750000	60800000	0.359856816319489
chr1	60800000	60850000	0.0669771854918705
chr1	60850000	60900000	0.667141070427395
chr1	60900000	60950000	0.269137878983913
chr1	60950000	61000000	0.824880320869453
chr1	61000000	61050000	0.0143183680510631
chr1	61050000	61100000	0.012679518695821
chr1	61100000	61150000	0.00062535041186873
chr1	61150000	61200000	0.0108681588821322
chr1	61200000	61250000	0.00683572691594425
chr1	61250000	61300000	0.00511062233147885
chr1	61300000	61350000	0.00271703972053305
chr1	61350000	61400000	0.244425755811446
chr1	61400000	61450000	0.12957691810066
chr1	61450000	61500000	0.72001552594126
chr1	61500000	61550000	0.0144046232802864
chr1	61550000	61600000	0.538469832233579
chr1	61600000	61650000	0.059580799585975
chr1	61650000	61700000	0.125005390951827
chr1	61700000	61750000	0.558977012981412
chr1	61750000	61800000	0.076033984560314
chr1	61800000	61850000	0.289731314960969
chr1	61850000	61900000	0.0886703756415232
chr1	61900000	61950000	0.323651183853021
chr1	61950000	62000000	0.0106309570017682
chr1	62000000	62050000	0.300750420494242
chr1	62050000	62100000	0.41997671108811
chr1	62100000	62150000	0.50025876568767
chr1	62150000	62200000	0.322680812524259
chr1	62200000	62250000	0.119894768620348
chr1	62250000	62300000	0.00614568508215807
chr1	62300000	62350000	0.240932419027904
chr1	62350000	62400000	0.0220382110665459
chr1	62400000	62450000	0.00133695605296069
chr1	62450000	62500000	0.263725363350153
chr1	62500000	62550000	0.0610471384827705
chr1	62550000	62600000	0.0878725147712081
chr1	62600000	62650000	0.0167119506620089
chr1	62650000	62700000	0.819338422391858
chr1	62700000	62750000	0.3524819942209
chr1	62750000	62800000	0.149199982748954
chr1	62800000	62850000	0.0716996592918445
chr1	62850000	62900000	0.8936257385604
chr1	62900000	62950000	0.00554189847759523
chr1	62950000	63000000	0.0884547375684651
chr1	63000000	63050000	0.0963255272350886
chr1	63050000	63100000	0.773235002372019
chr1	63100000	63150000	0.0018544874283003
chr1	63150000	63200000	0.000927243714150205
chr1	63200000	63250000	0.769331953249666
chr1	63250000	63300000	0.249557941950231
chr1	63300000	63350000	0.108875663087075
chr1	63350000	63400000	0.918057532237892
chr1	63400000	63450000	0.574589209470824
chr1	63450000	63500000	0.0886056842196058
chr1	63500000	63550000	0.00263078449130982
chr1	63550000	63600000	0.000495967568033828
chr1	63600000	63650000	0.00280329494975629
chr1	63650000	63700000	0.813063354465865
chr1	63700000	63750000	0.00998404278259368
chr1	63750000	63800000	0.233191012205115
chr1	63800000	63850000	0.0206796912062793
chr1	63850000	63900000	0.01515935653599
chr1	63900000	63950000	0.0824168715228361
chr1	63950000	64000000	0.126471729848622
chr1	64000000	64050000	0.281235174882477
chr1	64050000	64100000	0.0787294604735412
chr1	64100000	64150000	0.231271833354897
chr1	64150000	64200000	0.0651011342562643
chr1	64200000	64250000	0.0047871652218916
chr1	64250000	64300000	0.152348298615604
chr1	64300000	64350000	0.415987406736533
chr1	64350000	64400000	0.337646094794497
chr1	64400000	64450000	0.89110277310562
chr1	64450000	64500000	0.546728770431707
chr1	64500000	64550000	0.843597705610903
chr1	64550000	64600000	0.291607366196576
chr1	64600000	64650000	0.654763445033855
chr1	64650000	64700000	0.731681545693708
chr1	64700000	64750000	0.498770862983568
chr1	64750000	64800000	0.131258895070514
chr1	64800000	64850000	0.42249967654289
chr1	64850000	64900000	0.227347220425238
chr1	64900000	64950000	0.352093845689395
chr1	64950000	65000000	0.586406175874412
chr1	65000000	65050000	0.249708888601371
chr1	65050000	65100000	0.86882736015871
chr1	65100000	65150000	0.656423858196403
chr1	65150000	65200000	0.583495061888127
chr1	65200000	65250000	0.957756501487903
chr1	65250000	65300000	0.893021951955837
chr1	65300000	65350000	0.838400828050201
chr1	65350000	65400000	0.886682192607927
chr1	65400000	65450000	0.833893992323285
chr1	65450000	65500000	0.569737352827015
chr1	65500000	65550000	0.981864838055807
chr1	65550000	65600000	0.753525682494501
chr1	65600000	65650000	0.286367361021262
chr1	65650000	65700000	0.59518264544788
chr1	65700000	65750000	0.891426230215207
chr1	65750000	65800000	0.529865873118558
chr1	65800000	65850000	0.767499029628671
chr1	65850000	65900000	0.186268167507655
chr1	65900000	65950000	0.645447880277742
chr1	65950000	66000000	0.502307327381722
chr1	66000000	66050000	0.766485530685298
chr1	66050000	66100000	0.797408030361841
chr1	66100000	66150000	0.682731703109501
chr1	66150000	66200000	0.345861905378014
chr1	66200000	66250000	0.55971018242981
chr1	66250000	66300000	0.563483848708328
chr1	66300000	66350000	0.135463837495148
chr1	66350000	66400000	0.108573769784793
chr1	66400000	66450000	0.219325484107474
chr1	66450000	66500000	0.149695950316988
chr1	66500000	66550000	0.206624401604347
chr1	66550000	66600000	0.0167550782766205
chr1	66600000	66650000	0.00103506275067922
chr1	66650000	66700000	0.262086513994911
chr1	66700000	66750000	0.133954370983741
chr1	66750000	66800000	0.00157415793332472
chr1	66800000	66850000	0.00388148531504717
chr1	66850000	66900000	0.00528313278992543
chr1	66900000	66950000	0.438392202527278
chr1	66950000	67000000	0.321537930737051
chr1	67000000	67050000	0.285008841160995
chr1	67050000	67100000	0.400504593090956
chr1	67100000	67150000	0.206257816880148
chr1	67150000	67200000	0.187044464570665
chr1	67200000	67250000	0.393108207185061
chr1	67250000	67300000	0.266593349721827
chr1	67300000	67350000	0.47942812783025
chr1	67350000	67400000	0.850433432526847
chr1	67400000	67450000	0.00422650623194032
chr1	67450000	67500000	0.588368482339242
chr1	67500000	67550000	0.499892180963471
chr1	67550000	67600000	0.366261267089317
chr1	67600000	67650000	0.494716867210075
chr1	67650000	67700000	0.270647345495321
chr1	67700000	67750000	0.50567128132143
chr1	67750000	67800000	0.493207400698667
chr1	67800000	67850000	0.470565403027559
chr1	67850000	67900000	0.386876266873679
chr1	67900000	67950000	0.263595980506318
chr1	67950000	68000000	0.414370121188597
chr1	68000000	68050000	0.310346314745331
chr1	68050000	68100000	0.0206796912062793
chr1	68100000	68150000	0.0679906844352439
chr1	68150000	68200000	0.321300728856687
chr1	68200000	68250000	0.440117307111744
chr1	68250000	68300000	0.320265666106008
chr1	68300000	68350000	0.302755854573683
chr1	68350000	68400000	0.266162073575711
chr1	68400000	68450000	0.00858239530771554
chr1	68450000	68500000	0.0745029542416009
chr1	68500000	68550000	0.265472031741924
chr1	68550000	68600000	0.221374045801527
chr1	68600000	68650000	0.000668478026480401
chr1	68650000	68700000	0.0414240738344762
chr1	68700000	68750000	0.699400526156898
chr1	68750000	68800000	0.00502436710225562
chr1	68800000	68850000	0.259994824686247
chr1	68850000	68900000	0.284275671712598
chr1	68900000	68950000	0.00767671540087123
chr1	68950000	69000000	0.915146418251606
chr1	69000000	69050000	0.512420753008151
chr1	69050000	69100000	0.889679561823436
chr1	69100000	69150000	0.192306033553284
chr1	69150000	69200000	0.0590848320179411
chr1	69200000	69250000	0.181998533661103
chr1	69250000	69300000	0.203777979039979
chr1	69300000	69350000	0.0393755121404236
chr1	69350000	69400000	0.00204856169405265
chr1	69400000	69450000	0.50329926251779
chr1	69450000	69500000	0.00463621857075081
chr1	69500000	69550000	0.0505240005175314
chr1	69550000	69600000	0.12457411480571
chr1	69600000	69650000	0.776534264889809
chr1	69650000	69700000	0.0328848061413723
chr1	69700000	69750000	0.208910165178764
chr1	69750000	69800000	0.361732867555095
chr1	69800000	69850000	0.51871738474145
chr1	69850000	69900000	0.776253935394833
chr1	69900000	69950000	0.0272997800491654
chr1	69950000	70000000	0.921507741406823
chr1	70000000	70050000	0.633717169103377
chr1	70050000	70100000	0.237784103161254
chr1	70100000	70150000	0.145986975460387
chr1	70150000	70200000	0.000388148531504706
chr1	70200000	70250000	0.164402466899556
chr1	70250000	70300000	0.37898391339975
chr1	70300000	70350000	0.901280890153966
chr1	70350000	70400000	0.059214214861776
chr1	70400000	70450000	0.0239358261094579
chr1	70450000	70500000	0.132940872040367
chr1	70500000	70550000	0.00728856686936641
chr1	70550000	70600000	0.0474619398801053
chr1	70600000	70650000	0.418380989347479
chr1	70650000	70700000	0.00459309095613925
chr1	70700000	70750000	0.00422650623194032
chr1	70750000	70800000	0.00062535041186873
chr1	70800000	70850000	0.0192564799240954
chr1	70850000	70900000	0.00349333678354247
chr1	70900000	70950000	0.830357527925131
chr1	70950000	71000000	0.704662095139518
chr1	71000000	71050000	0.0141242937853108
chr1	71050000	71100000	0.000668478026480401
chr1	71100000	71150000	0.530146202613534
chr1	71150000	71200000	0.300858239530772
chr1	71200000	71250000	0.19140035364644
chr1	71250000	71300000	0.000388148531504706
chr1	71300000	71350000	0.00150946651140726
chr1	71350000	71400000	0.0605942985293484
chr1	71400000	71450000	0.0412299995687239
chr1	71450000	71500000	0.374735843360504
chr1	71500000	71550000	0.0214128606546772
chr1	71550000	71600000	0.173955233536033
chr1	71600000	71650000	0.178591452106784
chr1	71650000	71700000	0.750722387544745
chr1	71700000	71750000	0.42724371415017
chr1	71750000	71800000	0.1671626342347
chr1	71800000	71850000	0.00390304912235306
chr1	71850000	71900000	0.014814335619097
chr1	71900000	71950000	0.890197093198775
chr1	71950000	72000000	0.00526156898261954
chr1	72000000	72050000	0.0197308836848233
chr1	72050000	72100000	0.46968128692802
chr1	72100000	72150000	0.105274507267003
chr1	72150000	72200000	0.135571656531677
chr1	72200000	72250000	0.00204856169405265
chr1	72250000	72300000	0.146978910596455
chr1	72300000	72350000	0.910812092983137
chr1	72350000	72400000	0.316621382671324
chr1	72400000	72450000	0.0451761763056885
chr1	72450000	72500000	0.291672057618493
chr1	72500000	72550000	0.00899210764652603
chr1	72550000	72600000	0.0487557683184543
chr1	72600000	72650000	0.889679561823436
chr1	72650000	72700000	0.110816405744598
chr1	72700000	72750000	0.330896623107776
chr1	72750000	72800000	0.000452839953422157
chr1	72800000	72850000	0.0115366369086126
chr1	72850000	72900000	0.102600595161082
chr1	72900000	72950000	0.735972743347565
chr1	72950000	73000000	0.0804330012507009
chr1	73000000	73050000	0.617350239358261
chr1	73050000	73100000	0.816707637900548
chr1	73100000	73150000	0.638461206710657
chr1	73150000	73200000	0.0717212230991504
chr1	73200000	73250000	0.0872471643593393
chr1	73250000	73300000	0.842454823823694
chr1	73300000	73350000	0.0464915685513434
chr1	73350000	73400000	0.0111053607624962
chr1	73400000	73450000	0.0118169664035882
chr1	73450000	73500000	0.153900892741622
chr1	73500000	73550000	0.454414111355501
chr1	73550000	73600000	0.0074395135205072
chr1	73600000	73650000	0.271057057834131
chr1	73650000	73700000	0.355306852977962
chr1	73700000	73750000	0.836675723465735
chr1	73750000	73800000	0.532604476646397
chr1	73800000	73850000	0.0711605641091991
chr1	73850000	73900000	0.550610255746755
chr1	73900000	73950000	0.809009358692371
chr1	73950000	74000000	0.434834174321818
chr1	74000000	74050000	0.830896623107776
chr1	74050000	74100000	0.815931340837538
chr1	74100000	74150000	0.369258636304826
chr1	74150000	74200000	0.00463621857075081
chr1	74200000	74250000	0.000927243714150205
chr1	74250000	74300000	0.26059861129081
chr1	74300000	74350000	0.00150946651140726
chr1	74350000	74400000	0.110320438176564
chr1	74400000	74450000	0.0832362962004571
chr1	74450000	74500000	0.00511062233147885
chr1	74500000	74550000	0.0155690688748006
chr1	74550000	74600000	0.437012118859706
chr1	74600000	74650000	0.898154138094622
chr1	74650000	74700000	0.544464570664597
chr1	74700000	74750000	0.797753051278734
chr1	74750000	74800000	0.785526372536335
chr1	74800000	74850000	0.516453184974339
chr1	74850000	74900000	0.137232069694225
chr1	74900000	74950000	0.3721266226765
chr1	74950000	75000000	0.131970500711606
chr1	75000000	75050000	0.00181135981368874
chr1	75100000	75150000	0.00823737439082239
chr1	75150000	75200000	0.532475093802562
chr1	75200000	75250000	0.797666796049511
chr1	75250000	75300000	0.402962867123819
chr1	75300000	75350000	0.791305472894294
chr1	75350000	75400000	0.0944494759994825
chr1	75400000	75450000	0.00536938801914866
chr1	75450000	75500000	0.250204856169405
chr1	75500000	75550000	0.235261137706473
chr1	75550000	75600000	0.268189071462457
chr1	75600000	75650000	0.00062535041186873
chr1	75650000	75700000	0.000366584724198926
chr1	75700000	75750000	0.000690041833786181
chr1	75750000	75800000	0.0069004183378617
chr1	75800000	75850000	0.000927243714150205
chr1	75850000	75900000	0.574179497132014
chr1	75900000	75950000	0.0306852977961789
chr1	75950000	76000000	0.0517962651485746
chr1	76000000	76050000	0.373334195885626
chr1	76050000	76100000	0.3287618061845
chr1	76100000	76150000	0.187605123560616
chr1	76150000	76200000	0.0231810928537542
chr1	76200000	76250000	0.00301893302281453
chr1	76250000	76300000	0.0482166731358089
chr1	76300000	76350000	0.17175572519084
chr1	76350000	76400000	0.226851252857204
chr1	76400000	76450000	0.0584163539914607
chr1	76450000	76500000	0.125134773795661
chr1	76500000	76550000	0.441799284081597
chr1	76550000	76600000	0.79488506490706
chr1	76600000	76650000	0.425820502867986
chr1	76650000	76700000	0.0601845861905378
chr1	76700000	76750000	0.00144477508948981
chr1	76750000	76800000	0.242441885539311
chr1	76800000	76850000	0.961702678224867
chr1	76850000	76900000	0.236447147108293
chr1	76900000	76950000	0.00388148531504717
chr1	76950000	77000000	0.015741579333247
chr1	77000000	77050000	0.105662655798508
chr1	77050000	77100000	0.0123991892008453
chr1	77100000	77150000	0.112498382714452
chr1	77150000	77200000	0.131496096950878
chr1	77200000	77250000	0.424936386768448
chr1	77250000	77300000	0.21078621641437
chr1	77300000	77350000	0.203476085737698
chr1	77350000	77400000	0.473433389399232
chr1	77400000	77450000	0.65066632164575
chr1	77450000	77500000	0.359058955449174
chr1	77500000	77550000	0.589231034631475
chr1	77550000	77600000	0.859188338293009
chr1	77600000	77650000	0.668909302626472
chr1	77650000	77700000	0.801957993703368
chr1	77700000	77750000	0.062297839306508
chr1	77750000	77800000	0.110298874369259
chr1	77800000	77850000	0.0492517358864881
chr1	77850000	77900000	0.472225816190107
chr1	78000000	78050000	0.0505886919394488
chr1	78050000	78100000	0.333850864708673
chr1	78100000	78150000	0.420537370078061
chr1	78200000	78250000	0.15448311553888
chr1	78300000	78350000	0.797666796049511
chr1	78350000	78400000	0.00601630223832317
chr1	78400000	78450000	0.000452839953422157
chr1	78450000	78500000	0.988937766852115
chr1	78500000	78550000	0.718311985164101
chr1	78550000	78600000	0.0916461810497261
chr1	78600000	78650000	0.806852977961789
chr1	78650000	78700000	0.15674731530599
chr1	78700000	78750000	0.149394057014707
chr1	78750000	78800000	0.865183076724026
chr1	78800000	78850000	0.445896407469703
chr1	78850000	78900000	0.47205330573166
chr1	78900000	78950000	0.000345020916893035
chr1	78950000	79000000	0.167615474188123
chr1	79000000	79050000	0.640768534092379
chr1	79050000	79100000	0.538448268426273
chr1	79100000	79150000	0.421292103333765
chr1	79150000	79200000	0.37238538836417
chr1	79200000	79250000	0.529003320826325
chr1	79250000	79300000	0.381895027386035
chr1	79300000	79350000	0.817656445422004
chr1	79350000	79400000	0.192974511579765
chr1	79400000	79450000	0.505067494716867
chr1	79450000	79500000	0.426122396170268
chr1	79500000	79550000	0.813990598180015
chr1	79550000	79600000	0.635851986026653
chr1	79600000	79650000	0.298335274075991
chr1	79650000	79700000	0.0496183206106871
chr1	79700000	79750000	0.00200543407944109
chr1	79750000	79800000	0.0769827920817699
chr1	79800000	79850000	0.0205071807478329
chr1	79850000	79900000	0.511816966403588
chr1	79900000	79950000	0.746215551817829
chr1	79950000	80000000	0.676090050459309
chr1	80000000	80050000	0.455233536033122
chr1	80050000	80100000	0.250118600940182
chr1	80100000	80150000	0.343597705610903
chr1	80150000	80200000	0.964139388450425
chr1	80200000	80250000	0.671734161383534
chr1	80250000	80300000	0.840514081166171
chr1	80300000	80350000	0.839586837452021
chr1	80350000	80400000	0.928515978781214
chr1	80400000	80450000	0.711346875404321
chr1	80450000	80500000	0.0480225988700564
chr1	80500000	80550000	0.229417345926597
chr1	80550000	80600000	0.220403674472765
chr1	80600000	80650000	0.217751326174149
chr1	80650000	80700000	0.929378531073446
chr1	80700000	80750000	0.0647129857247596
chr1	80750000	80800000	0.915707077241558
chr1	80800000	80850000	0.95189114590072
chr1	80850000	80900000	0.939470392892569
chr1	80900000	80950000	0.069758916634321
chr1	80950000	81000000	0.642385819640316
chr1	81000000	81050000	0.00662008884288612
chr1	81350000	81400000	0.346487255789882
chr1	81450000	81500000	0.0318713071979989
chr1	81600000	81650000	0.290270410143615
chr1	81650000	81700000	0.348449562254712
chr1	81700000	81750000	0.133307456764566
chr1	82150000	82200000	0.0256393668866175
chr1	82200000	82250000	0.972808038987364
chr1	82250000	82300000	0.627894941130806
chr1	82300000	82350000	0.651917022469487
chr1	82350000	82400000	0.360395911502135
chr1	82400000	82450000	0.00454996334152757
chr1	82450000	82500000	0.00862552292232721
chr1	82500000	82550000	0.424612929658861
chr1	82550000	82600000	0.0759692931383965
chr1	82600000	82650000	0.297990253159098
chr1	82650000	82700000	0.426338034243326
chr1	82700000	82750000	0.425044205804977
chr1	82750000	82800000	0.0616509250873334
chr1	82800000	82850000	0.166429464786303
chr1	82850000	82900000	0.0936947427437789
chr1	82900000	82950000	0.355695001509467
chr1	82950000	83000000	0.0855436235821797
chr1	83000000	83050000	0.11111829904688
chr1	83050000	83100000	0.0268469400957433
chr1	83100000	83150000	0.038599215077414
chr1	83150000	83200000	0.296049510501574
chr1	83200000	83250000	0.634903178505197
chr1	83250000	83300000	0.37357139776599
chr1	83300000	83350000	0.0632035192133523
chr1	83350000	83400000	0.565942122741191
chr1	83400000	83450000	0.120584810454134
chr1	83450000	83500000	0.869042998231768
chr1	83500000	83550000	0.694009574330444
chr1	83550000	83600000	0.846983223357916
chr1	83600000	83650000	0.830896623107776
chr1	83650000	83700000	0.448807521455988
chr1	83700000	83750000	0.353732695044637
chr1	83750000	83800000	0.259024453357485
chr1	83800000	83850000	0.0199465217578816
chr1	83850000	83900000	0.0457799629102514
chr1	83900000	83950000	0.323931513347997
chr1	83950000	84000000	0.0391814378746711
chr1	84000000	84050000	0.0888860137145815
chr1	84050000	84100000	0.257579678267995
chr1	84100000	84150000	0.0108465950748264
chr1	84150000	84200000	0.87253633501531
chr1	84200000	84250000	0.0335317203605469
chr1	84250000	84300000	0.27683615819209
chr1	84300000	84350000	0.789494113080605
chr1	84350000	84400000	0.0166041316254798
chr1	84400000	84450000	0.00631819554060464
chr1	84450000	84500000	0.0375857161340406
chr1	84500000	84550000	0.0105878293871566
chr1	84550000	84600000	0.0664812179238367
chr1	84600000	84650000	0.600357959201277
chr1	84650000	84700000	0.715142105490145
chr1	84700000	84750000	0.0576400569284513
chr1	84750000	84800000	0.0819640315694139
chr1	84800000	84850000	0.635075688963643
chr1	84850000	84900000	0.000172510458446573
chr1	84900000	84950000	0.142817095786432
chr1	84950000	85000000	0.559947384310174
chr1	85000000	85050000	0.0750420494242463
chr1	85050000	85100000	0.000948807521455985
chr1	85100000	85150000	0.051753137533963
chr1	85150000	85200000	0.0490576616207358
chr1	85200000	85250000	0.0761202397895372
chr1	85450000	85500000	0.00687885453055592
chr1	85500000	85550000	0.00446370811230434
chr1	85550000	85600000	0.0123991892008453
chr1	85600000	85650000	0.0970586966834864
chr1	85650000	85700000	0.97390779315996
chr1	85700000	85750000	0.0872471643593393
chr1	85750000	85800000	0.360589985767887
chr1	85800000	85850000	0.00448527191961012
chr1	85850000	85900000	0.791413291930823
chr1	85900000	85950000	0.161836373830163
chr1	85950000	86000000	0.533251390865571
chr1	86000000	86050000	0.409259498857118
chr1	86050000	86100000	0.0442489325915384
chr1	86100000	86150000	0.77209212058481
chr1	86150000	86200000	0.309742528140769
chr1	86200000	86250000	0.373851727260965
chr1	86250000	86300000	0.0669987492991763
chr1	86300000	86350000	0.591258032518221
chr1	86350000	86400000	0.0129598481907965
chr1	86400000	86450000	0.0121188597058697
chr1	86450000	86500000	0.106352697632294
chr1	86500000	86550000	0.0339629965066632
chr1	86550000	86600000	0.217427869064562
chr1	86600000	86650000	0.485681631948937
chr1	86650000	86700000	0.934941993358347
chr1	86700000	86750000	0.181933842239186
chr1	86750000	86800000	0.744555138655281
chr1	86800000	86850000	0.858067020313106
chr1	86850000	86900000	0.000452839953422157
chr1	86900000	86950000	0.061219648941217
chr1	86950000	87000000	0.00256609306939237
chr1	87000000	87050000	0.193297968689352
chr1	87050000	87100000	0.238366325958511
chr1	87100000	87150000	0.210031483158666
chr1	87150000	87200000	0.70578341311942
chr1	87200000	87250000	0.415167982058912
chr1	87250000	87300000	0.648531504722474
chr1	87300000	87350000	0.0429119765385777
chr1	87350000	87400000	0.0404537025057145
chr1	87400000	87450000	0.138267132444905
chr1	87450000	87500000	0.230301462026135
chr1	87500000	87550000	0.867037564152327
chr1	87550000	87600000	0.923491611678958
chr1	87600000	87650000	0.279121921766507
chr1	87650000	87700000	0.509056799068444
chr1	87700000	87750000	0.483697761676802
chr1	87750000	87800000	0.246193988010523
chr1	87800000	87850000	0.260124207530081
chr1	87850000	87900000	0.384719886143097
chr1	87900000	87950000	0.395566481217924
chr1	87950000	88000000	0.124293785310734
chr1	88000000	88050000	0.68639755035149
chr1	88050000	88100000	0.156423858196403
chr1	88100000	88150000	0.549812394876439
chr1	88150000	88200000	0.889269849484625
chr1	88300000	88350000	0.297558977012981
chr1	88350000	88400000	0.105899857678872
chr1	88400000	88450000	0.431513347996722
chr1	88450000	88500000	0.153836201319705
chr1	88500000	88550000	0.865441842411696
chr1	88550000	88600000	0.972139560960883
chr1	88600000	88650000	0.831198516410057
chr1	88650000	88700000	0.203454521930392
chr1	88700000	88750000	0.00838832104196319
chr1	88750000	88800000	0.963621857075085
chr1	88800000	88850000	0.236770604217881
chr1	88850000	88900000	0.820157847069479
chr1	88900000	88950000	0.010889722689438
chr1	88950000	89000000	0.150752576874973
chr1	89000000	89050000	0.142493638676845
chr1	89050000	89100000	0.0487342045111485
chr1	89100000	89150000	0.0430413593824126
chr1	89150000	89200000	0.289925389226722
chr1	89200000	89250000	0.310195368094191
chr1	89250000	89300000	0.976646396687799
chr1	89300000	89350000	0.605899857678872
chr1	89350000	89400000	0.0046577823780567
chr1	89400000	89450000	0.756479924095398
chr1	89450000	89500000	0.212425065769612
chr1	89500000	89550000	0.0864924311036357
chr1	89550000	89600000	0.00763358778625955
chr1	89600000	89650000	0.000345020916893035
chr1	89650000	89700000	0.000129382843834902
chr1	89700000	89750000	0.00062535041186873
chr1	89750000	89800000	0.00101349894337344
chr1	89800000	89850000	0.106546771898046
chr1	89850000	89900000	0.359382412558761
chr1	89900000	89950000	0.00739638590589553
chr1	89950000	90000000	0.429206020615
chr1	90000000	90050000	0.0340923793504981
chr1	90050000	90100000	0.00508905852417307
chr1	90100000	90150000	0.0393323845258119
chr1	90150000	90200000	0.381312804588778
chr1	90200000	90250000	0.564152326734808
chr1	90250000	90300000	0.289688187346358
chr1	90300000	90350000	0.516302238323198
chr1	90350000	90400000	0.149933152197352
chr1	90400000	90450000	0.112735584594816
chr1	90450000	90500000	0.449411308060551
chr1	90500000	90550000	0.331500409712339
chr1	90550000	90600000	0.292297408030362
chr1	90600000	90650000	0.0308362444473196
chr1	90650000	90700000	0.74873851727261
chr1	90700000	90750000	0.499029628671238
chr1	90750000	90800000	0.00728856686936641
chr1	90800000	90850000	0.00610255746754651
chr1	90850000	90900000	0.00267391210592138
chr1	90900000	90950000	0.00204856169405265
chr1	90950000	91000000	0.0934359770561091
chr1	91000000	91050000	0.0158278345624704
chr1	91050000	91100000	0.0626644240307068
chr1	91100000	91150000	0.146073230689611
chr1	91150000	91200000	0.858649243110364
chr1	91200000	91250000	0.0756889636434209
chr1	91250000	91300000	0.0351274421011774
chr1	91300000	91350000	0.632509595894251
chr1	91350000	91400000	0.385021779445379
chr1	91400000	91450000	0.33402337516712
chr1	91450000	91500000	0.331004442144305
chr1	91500000	91550000	0.281515504377453
chr1	91550000	91600000	0.0713546383749515
chr1	91600000	91650000	0.71908828222711
chr1	91650000	91700000	0.263401906240566
chr1	91700000	91750000	0.538534523655497
chr1	91750000	91800000	0.043580454565058
chr1	91800000	91850000	0.357571052745073
chr1	91850000	91900000	0.919243541639712
chr1	91900000	91950000	0.00748264113511876
chr1	91950000	92000000	0.000819424677621083
chr1	92000000	92050000	0.0244317936774917
chr1	92050000	92100000	0.0128089015396559
chr1	92100000	92150000	0.227476603269073
chr1	92150000	92200000	0.0974899728296028
chr1	92200000	92250000	0.00821581058351661
chr1	92250000	92300000	0.000582222797257059
chr1	92300000	92350000	0.223228533229827
chr1	92350000	92400000	0.164833743045672
chr1	92400000	92450000	0.288868762668737
chr1	92450000	92500000	0.829645922284038
chr1	92500000	92550000	0.0427825936947428
chr1	92550000	92600000	0.407254064777677
chr1	92600000	92650000	0.0730581791521111
chr1	92650000	92700000	0.053758571613404
chr1	92700000	92750000	0.781148919653254
chr1	92750000	92800000	0.359619614439125
chr1	92800000	92850000	0.43528701427524
chr1	92850000	92900000	0.562858498296459
chr1	92900000	92950000	0.0245611765213266
chr1	92950000	93000000	0.589166343209557
chr1	93000000	93050000	0.560766808987795
chr1	93050000	93100000	0.595204209255186
chr1	93100000	93150000	0.309764091948074
chr1	93150000	93200000	0.437615905464269
chr1	93200000	93250000	0.151787639625652
chr1	93250000	93300000	0.57579678267995
chr1	93300000	93350000	0.443632207702592
chr1	93350000	93400000	0.765622978393065
chr1	93400000	93450000	0.346681330055635
chr1	93450000	93500000	0.461832061068702
chr1	93500000	93550000	0.380536507525769
chr1	93550000	93600000	0.77194117393367
chr1	93600000	93650000	0.00905679906844348
chr1	93650000	93700000	0.211433130633545
chr1	93700000	93750000	0.611290809505326
chr1	93750000	93800000	0.280631388277914
chr1	93800000	93850000	0.102126191400354
chr1	93850000	93900000	0.0317850519687756
chr1	93900000	93950000	0.00554189847759523
chr1	93950000	94000000	0.00299736921550864
chr1	94000000	94050000	0.00127226463104324
chr1	94050000	94100000	0.20563246646828
chr1	94100000	94150000	0.919243541639712
chr1	94150000	94200000	0.551710009919351
chr1	94200000	94250000	0.64025100271704
chr1	94250000	94300000	0.306357010393755
chr1	94300000	94350000	0.733212576012421
chr1	94350000	94400000	0.172467330831932
chr1	94400000	94450000	0.00170354077715962
chr1	94450000	94500000	0.062642860223401
chr1	94500000	94550000	0.110277310561953
chr1	94550000	94600000	0.157286410488636
chr1	94600000	94650000	0.34629318152413
chr1	94650000	94700000	0.283240608961918
chr1	94700000	94750000	0.0366584724198905
chr1	94750000	94800000	0.156919825764437
chr1	94800000	94850000	0.336115064475784
chr1	94850000	94900000	0.332643291499547
chr1	94900000	94950000	0.377560702117566
chr1	94950000	95000000	0.133458403415707
chr1	95000000	95050000	0.799736921550869
chr1	95050000	95100000	0.411696209082676
chr1	95100000	95150000	0.470737913486005
chr1	95150000	95200000	0.614137232069694
chr1	95200000	95250000	0.657652995212835
chr1	95250000	95300000	0.64803553715444
chr1	95300000	95350000	0.117954025962824
chr1	95350000	95400000	0.917518437055246
chr1	95400000	95450000	0.842821408547893
chr1	95450000	95500000	0.000323457109587255
chr1	95500000	95550000	0.507849225859318
chr1	95550000	95600000	0.882067537844482
chr1	95600000	95650000	0.282809332815802
chr1	95650000	95700000	0.00797860870315259
chr1	95700000	95750000	0.111506447578384
chr1	95750000	95800000	0.0130892310346314
chr1	95800000	95850000	0.342756717125976
chr1	95850000	95900000	0.00590848320179416
chr1	95900000	95950000	0.856600681416311
chr1	95950000	96000000	0.480721956268599
chr1	96000000	96050000	0.946112045542761
chr1	96050000	96100000	0.470522275412947
chr1	96100000	96150000	0.00981153232414711
chr1	96150000	96200000	0.500172510458446
chr1	96200000	96250000	0.196532539785224
chr1	96250000	96300000	0.988096778367189
chr1	96300000	96350000	0.0482166731358089
chr1	96350000	96400000	0.00187605123560619
chr1	96400000	96450000	0.0165178763962566
chr1	96450000	96500000	0.531138137749601
chr1	96500000	96550000	0.00679259930133269
chr1	96550000	96600000	0.0579203864234269
chr1	96600000	96650000	0.32546254366671
chr1	96650000	96700000	0.00176823219907707
chr1	96700000	96750000	0.852331047569759
chr1	96750000	96800000	0.165868805796351
chr1	96800000	96850000	0.852503558028205
chr1	96850000	96900000	0.179885280545133
chr1	96900000	96950000	0.373700780609824
chr1	96950000	97000000	0.123884072971924
chr1	97000000	97050000	0.91208435761418
chr1	97050000	97100000	0.466317332988312
chr1	97100000	97150000	0.503320826325096
chr1	97300000	97350000	0.00847457627118642
chr1	97350000	97400000	0.0679906844352439
chr1	97400000	97450000	0.31741924354164
chr1	97450000	97500000	0.470069435459525
chr1	97500000	97550000	0.988312416440247
chr1	97550000	97600000	0.59570017682322
chr1	97600000	97650000	0.12390563677923
chr1	97650000	97700000	0.0814680640013801
chr1	97700000	97750000	0.368913615387933
chr1	97750000	97800000	0.535946866778799
chr1	97800000	97850000	0.611204554276103
chr1	97850000	97900000	0.318260232026567
chr1	97900000	97950000	0.839112433691293
chr1	97950000	98000000	0.243821969206883
chr1	98000000	98050000	0.0328632423340665
chr1	98050000	98100000	0.322378919221978
chr1	98100000	98150000	0.635463837495148
chr1	98150000	98200000	0.425152024841506
chr1	98200000	98250000	0.941863975503515
chr1	98250000	98300000	0.310389442359943
chr1	98300000	98350000	0.971729848622073
chr1	98350000	98400000	0.883318238668219
chr1	98400000	98450000	0.0249277612455255
chr1	98450000	98500000	0.446651140725406
chr1	98500000	98550000	0.640380385560875
chr1	98550000	98600000	0.321732005002803
chr1	98600000	98650000	0.816125415103291
chr1	98650000	98700000	0.421874326131022
chr1	98700000	98750000	0.0482166731358089
chr1	98750000	98800000	0.00532626040453699
chr1	98800000	98850000	0.582330616293613
chr1	98850000	98900000	0.170181567257515
chr1	98900000	98950000	0.0160219088282227
chr1	98950000	99000000	0.109328503040497
chr1	99000000	99050000	0.701449087850951
chr1	99050000	99100000	0.3209772717471
chr1	99100000	99150000	0.173955233536033
chr1	99150000	99200000	0.443114676327252
chr1	99200000	99250000	0.504161814810023
chr1	99250000	99300000	0.0715055850260922
chr1	99300000	99350000	0.0774787596498038
chr1	99350000	99400000	0.383361366282831
chr1	99400000	99450000	0.00765515159356533
chr1	99450000	99500000	0.378164488722129
chr1	99500000	99550000	0.00101349894337344
chr1	99550000	99600000	0.125436667097943
chr1	99600000	99650000	0.368266701168758
chr1	99650000	99700000	0.0455211972225816
chr1	99700000	99750000	0.138396515288739
chr1	99750000	99800000	0.173265191702247
chr1	99800000	99850000	0.309332815801958
chr1	99850000	99900000	0.329042135679476
chr1	99900000	99950000	0.0842713589511365
chr1	99950000	100000000	0.788911890283348
chr1	100000000	100050000	0.355695001509467
chr1	100050000	100100000	0.979341872601026
chr1	100100000	100150000	0.341376633458403
chr1	100150000	100200000	0.000819424677621083
chr1	100200000	100250000	0.255660499417777
chr1	100250000	100300000	0.00692198214516759
chr1	100300000	100350000	0.234980808211498
chr1	100350000	100400000	0.710894035450899
chr1	100400000	100450000	0.0276663647733644
chr1	100450000	100500000	0.716910337689222
chr1	100500000	100550000	0.248134730668047
chr1	100550000	100600000	0.198408591020831
chr1	100600000	100650000	0.0194505541898478
chr1	100650000	100700000	0.42631647043602
chr1	100700000	100750000	0.539246129296589
chr1	100750000	100800000	0.0602061499978436
chr1	100800000	100850000	0.826821063526976
chr1	100850000	100900000	0.702505714408936
chr1	100900000	100950000	0.76456635183508
chr1	100950000	101000000	0.154720317419244
chr1	101000000	101050000	0.776253935394833
chr1	101050000	101100000	0.93276404882046
chr1	101100000	101150000	0.172036054685815
chr1	101150000	101200000	0.164531849743391
chr1	101200000	101250000	0.917928149394057
chr1	101250000	101300000	0.0869237072497521
chr1	101300000	101350000	0.0194505541898478
chr1	101350000	101400000	0.0441626773623151
chr1	101400000	101450000	0.0922499676542891
chr1	101450000	101500000	0.00349333678354247
chr1	101500000	101550000	0.59002889550179
chr1	101550000	101600000	0.745762711864407
chr1	101600000	101650000	0.000711605641091961
chr1	101650000	101700000	0.0105878293871566
chr1	101700000	101750000	0.500948807521456
chr1	101750000	101800000	0.190861258463794
chr1	101800000	101850000	0.103420019838703
chr1	101850000	101900000	0.632768361581921
chr1	101900000	101950000	0.977487385172726
chr1	101950000	102000000	0.291887695691551
chr1	102000000	102050000	0.0882606633027128
chr1	102050000	102100000	0.0768318454306293
chr1	102100000	102150000	0.0354724630180705
chr1	102150000	102200000	0.0919480743520076
chr1	102200000	102250000	0.468775607021176
chr1	102250000	102300000	0.412537197567603
chr1	102300000	102350000	0.68469400957433
chr1	102350000	102400000	0.360891879070169
chr1	102400000	102450000	0.322400483029284
chr1	102450000	102500000	0.517833268641911
chr1	102500000	102550000	0.807888040712468
chr1	102550000	102600000	0.244555138655281
chr1	102600000	102650000	0.00062535041186873
chr1	102650000	102700000	0.520852201664726
chr1	102700000	102750000	0.560809936602407
chr1	102750000	102800000	0.936106438952861
chr1	102800000	102850000	0.00994091516798201
chr1	102850000	102900000	0.249385431491784
chr1	102900000	102950000	0.117177728899815
chr1	102950000	103000000	0.217082848147669
chr1	103000000	103050000	0.692241342131367
chr1	103050000	103100000	0.610945788588433
chr1	103100000	103150000	0.0718506059429853
chr1	103150000	103200000	0.496075387070341
chr1	103200000	103250000	0.104217880709018
chr1	103250000	103300000	0.662914564195454
chr1	103300000	103350000	0.588540992797688
chr1	103350000	103400000	0.361430974252814
chr1	103400000	103450000	0.278820028464226
chr1	103500000	103550000	0.61838530210894
chr1	103550000	103600000	0.595096390218657
chr1	103600000	103650000	0.62653642127054
chr1	103650000	103700000	0.195756242722215
chr1	103700000	103750000	0.425152024841506
chr1	103750000	103800000	0.31545693707681
chr1	103800000	103850000	0.492948635010998
chr1	103850000	103900000	0.945378876094363
chr1	103900000	103950000	0.471816103851296
chr1	103950000	104000000	0.818928710053047
chr1	104000000	104050000	0.306184499935309
chr1	104050000	104100000	0.00685729072325014
chr1	104100000	104150000	0.439168499590288
chr1	104150000	104200000	0.00463621857075081
chr1	104200000	104250000	0.238258506921982
chr1	104250000	104300000	0.564044507698279
chr1	104300000	104350000	0.703454521930392
chr1	104350000	104400000	0.351748824772502
chr1	104400000	104450000	0.782874024237719
chr1	104450000	104500000	0.0726700306206064
chr1	104500000	104550000	0.178203303575279
chr1	104550000	104600000	0.794583171604779
chr1	104600000	104650000	0.0332298270582654
chr1	104650000	104700000	0.499115883900461
chr1	104700000	104750000	0.369280200112132
chr1	104750000	104800000	0.0929831371026868
chr1	104800000	104850000	0.609112864967439
chr1	104850000	104900000	0.552745072670031
chr1	104900000	104950000	0.75719152973649
chr1	104950000	105000000	0.983805580713331
chr1	105000000	105050000	0.0712468193384224
chr1	105050000	105100000	0.386035278388752
chr1	105100000	105150000	0.416483374304567
chr1	105150000	105200000	0.601910553327295
chr1	105200000	105250000	0.109781342993919
chr1	105250000	105300000	0.0457799629102514
chr1	105300000	105350000	0.193858627679303
chr1	105350000	105400000	0.748803208694527
chr1	105400000	105450000	0.418812265493596
chr1	105450000	105500000	0.655086902143442
chr1	105500000	105550000	0.425367662914564
chr1	105550000	105600000	0.308642773968172
chr1	105600000	105650000	0.912127485228792
chr1	105650000	105700000	0.815133479967223
chr1	105700000	105750000	0.582330616293613
chr1	105750000	105800000	0.757924699184888
chr1	105800000	105850000	0.828675550955277
chr1	105850000	105900000	0.738776038297322
chr1	105900000	105950000	0.273752533747358
chr1	105950000	106000000	0.705869668348644
chr1	106000000	106050000	0.243110363565791
chr1	106050000	106100000	0.406369948678139
chr1	106100000	106150000	0.508841160995385
chr1	106150000	106200000	0.0301677664208393
chr1	106200000	106250000	0.246582136542028
chr1	106250000	106300000	0.333570535213697
chr1	106300000	106350000	0.108056238409454
chr1	106350000	106400000	0.194570233320395
chr1	106400000	106450000	0.471255444861345
chr1	106450000	106500000	0.753913831026006
chr1	106500000	106550000	0.644930348902402
chr1	106550000	106600000	0.120390736188381
chr1	106600000	106650000	0.20485616940527
chr1	106650000	106700000	0.777051796265149
chr1	106700000	106750000	0.522900763358779
chr1	106750000	106800000	0.620735757105275
chr1	106800000	106850000	0.0832794238150688
chr1	106850000	106900000	0.381075602708414
chr1	106900000	106950000	0.902833484279984
chr1	106950000	107000000	0.42894725492733
chr1	107000000	107050000	0.769030059947384
chr1	107050000	107100000	0.0712468193384224
chr1	107100000	107150000	0.0570793979385
chr1	107150000	107200000	0.0121404235131755
chr1	107200000	107250000	0.882304739724846
chr1	107250000	107300000	0.655776943977229
chr1	107300000	107350000	0.968818734635787
chr1	107350000	107400000	0.146827963945314
chr1	107400000	107450000	0.00541251563376033
chr1	107450000	107500000	0.852331047569759
chr1	107500000	107550000	0.116250485185664
chr1	107550000	107600000	0.0960020701255013
chr1	107600000	107650000	0.120218225729935
chr1	107650000	107700000	0.748048475438823
chr1	107700000	107750000	0.704769914176047
chr1	107750000	107800000	0.903027558545737
chr1	107800000	107850000	0.667227325656618
chr1	107850000	107900000	0.606762409971104
chr1	107900000	107950000	0.0154181222236598
chr1	107950000	108000000	0.324556863759865
chr1	108000000	108050000	0.280868590158278
chr1	108050000	108100000	0.943524388666063
chr1	108100000	108150000	0.579290119463493
chr1	108150000	108200000	0.519881830335964
chr1	108200000	108250000	0.00204856169405265
chr1	108250000	108300000	0.0635269763229396
chr1	108300000	108350000	0.470888860137146
chr1	108350000	108400000	0.0861689739940484
chr1	108400000	108450000	0.359015827834562
chr1	108450000	108500000	0.259110708586708
chr1	108500000	108550000	0.45519040841851
chr1	108550000	108600000	0.252986587311856
chr1	108600000	108650000	0.677017294173459
chr1	108650000	108700000	0.0745029542416009
chr1	108700000	108750000	0.0474619398801053
chr1	108750000	108800000	0.834627161771682
chr1	108800000	108850000	0.60533919868892
chr1	108850000	108900000	0.512140423513175
chr1	108900000	108950000	0.676564454220037
chr1	108950000	109000000	0.11942036485962
chr1	109000000	109050000	0.70103937551214
chr1	109050000	109100000	0.400504593090956
[truncated: 44,374 more rows]
