# Supplementary material for: Transcription elongation can be sufficient, but is not necessary, to advance replication timing
Source: EMBO Rep. 2026 Mar 24;27(8):1964–99. doi: 10.1038/s44319-026-00735-2 (PMC13121604; doi:10.1038/s44319-026-00735-2)
Supplement: Supplementary file 5 — Source data Fig. 4 [file 44319_2026_735_MOESM5_ESM.zip › Fig4/4A/TRE_Ptn_D0800_cas_pvalues.bg]

chr1	3000000	3050000	0.325122115546572
chr1	3050000	3100000	0.523433552299141
chr1	3100000	3150000	0.9838933804952
chr1	3150000	3200000	0.0963660097692437
chr1	3200000	3250000	0.0295603840323395
chr1	3250000	3300000	0.0311184099713661
chr1	3300000	3350000	0.0423404076132727
chr1	3350000	3400000	0.000505305709954551
chr1	3400000	3450000	0.0391190837123127
chr1	3450000	3500000	0.29055078322385
chr1	3500000	3550000	0.756653191847735
chr1	3550000	3600000	0.359103924541014
chr1	3600000	3650000	0.00385295603840319
chr1	3650000	3700000	0.82566953006569
chr1	3700000	3750000	0.550720060636685
chr1	3750000	3800000	0.108409129189826
chr1	3800000	3850000	0.0975450564258042
chr1	3850000	3900000	0.723281960586155
chr1	3900000	3950000	0.871441805625737
chr1	3950000	4000000	0.0601103250800067
chr1	4000000	4050000	0.514611756779518
chr1	4050000	4100000	0.844323732524844
chr1	4100000	4150000	0.0784276570658582
chr1	4150000	4200000	0.956480545730167
chr1	4200000	4250000	0.228587670540677
chr1	4250000	4300000	0.00583207006905839
chr1	4300000	4350000	0.386390432878558
chr1	4350000	4400000	0.115314973892538
chr1	4400000	4450000	0.236672561899949
chr1	4450000	4500000	0.00208438605356243
chr1	4500000	4550000	0
chr1	4550000	4600000	0.471766043456291
chr1	4600000	4650000	0.219176351692774
chr1	4650000	4700000	0.0279602492841502
chr1	4700000	4750000	0.0118325753747685
chr1	4750000	4800000	0.0170119589018023
chr1	4800000	4850000	0.00743220481724782
chr1	4850000	4900000	0.114767559373421
chr1	4900000	4950000	0.204017180394138
chr1	4950000	5000000	0.371968165740273
chr1	5000000	5050000	0.0912497894559542
chr1	5050000	5100000	0.230861546235473
chr1	5100000	5150000	0.586449385211386
chr1	5150000	5200000	0.0912918982651171
chr1	5200000	5250000	0.445174330469934
chr1	5250000	5300000	0.330448879905676
chr1	5300000	5350000	0.717934141822469
chr1	5350000	5400000	0.0900707427993936
chr1	5450000	5500000	0.721134411318848
chr1	5500000	5550000	0.225134748189321
chr1	5550000	5600000	0.711954690921341
chr1	5600000	5650000	0.705259390264443
chr1	5650000	5700000	0.136011453596092
chr1	5700000	5750000	0.534002863399023
chr1	5750000	5800000	0.1411066195048
chr1	5800000	5850000	0.348681994273202
chr1	5850000	5900000	0.528318174162035
chr1	5900000	5950000	0.49370473303015
chr1	5950000	6000000	0.769875357924878
chr1	6000000	6050000	0.806320532255348
chr1	6050000	6100000	0.357377463365336
chr1	6100000	6150000	0.291961428330807
chr1	6150000	6200000	0.00979029813036891
chr1	6200000	6250000	0.381969007916456
chr1	6250000	6300000	0.0306762674751558
chr1	6300000	6350000	0.354282465891865
chr1	6350000	6400000	0.72789287518949
chr1	6400000	6450000	0.218734209196564
chr1	6450000	6500000	0.827627589691764
chr1	6500000	6550000	0.557562742125653
chr1	6550000	6600000	0.556531076301162
chr1	6600000	6650000	0.43837375779013
chr1	6650000	6700000	0.561794677446522
chr1	6700000	6750000	0.209554488799057
chr1	6750000	6800000	0.419130032002695
chr1	6800000	6850000	0.396643927909719
chr1	6850000	6900000	0.00103166582449044
chr1	6900000	6950000	0.251452753916119
chr1	6950000	7000000	0.00294761664140142
chr1	7000000	7050000	0.00570574364156984
chr1	7050000	7100000	0.0158750210544046
chr1	7100000	7150000	0.00606366851945428
chr1	7150000	7200000	6.31632137443328e-05
chr1	7200000	7250000	0.000673740946605994
chr1	7250000	7300000	0.0343818426814889
chr1	7300000	7350000	0.0298551456964797
chr1	7350000	7400000	0.44614283308068
chr1	7400000	7450000	0.853650833754421
chr1	7450000	7500000	0.12470523833586
chr1	7500000	7550000	0.13333754421425
chr1	7550000	7600000	0.318132053225535
chr1	7600000	7650000	0.501431699511538
chr1	7650000	7700000	0.612030486777834
chr1	7700000	7750000	0.107777497052383
chr1	7750000	7800000	0.095229071921846
chr1	7800000	7850000	0.266296109146033
chr1	7850000	7900000	0.481008927067543
chr1	7900000	7950000	0.357777497052383
chr1	7950000	8000000	0.917466734040761
chr1	8000000	8050000	0.234588175846387
chr1	8050000	8100000	0.0746378642411992
chr1	8100000	8150000	0.00389506484756608
chr1	8150000	8200000	0.0112009432373252
chr1	8200000	8250000	0.014695974397844
chr1	8250000	8300000	0.105482566953007
chr1	8300000	8350000	0.221050193700522
chr1	8350000	8400000	0.74985261916793
chr1	8400000	8450000	0.0381926899107293
chr1	8450000	8500000	0.000757958564931771
chr1	8500000	8550000	0.0129484588175847
chr1	8550000	8600000	4.21088091628885e-05
chr1	8600000	8650000	0.0203385548256695
chr1	8650000	8700000	0.109503958228061
chr1	8700000	8750000	0.147022907192185
chr1	8750000	8800000	0.203217113020044
chr1	8800000	8850000	0.0690584470271181
chr1	8850000	8900000	0.146012295772276
chr1	8900000	8950000	0.00246336533602831
chr1	8950000	9000000	0.0117273033518612
chr1	9000000	9050000	0.275812700016844
chr1	9050000	9100000	0.0422351355903655
chr1	9100000	9150000	0.0149696816574028
chr1	9150000	9200000	0.684836617820448
chr1	9200000	9250000	0.422309247094492
chr1	9250000	9300000	0.703553983493347
chr1	9300000	9350000	0.354977261243052
chr1	9350000	9400000	0.148180899444164
chr1	9400000	9450000	0.301014822300825
chr1	9450000	9500000	0.123084049183089
chr1	9500000	9550000	0.632432204817248
chr1	9550000	9600000	0.419424793666835
chr1	9600000	9650000	0.679867778339229
chr1	9650000	9700000	0.636937847397676
chr1	9700000	9750000	0.00934815563415869
chr1	9750000	9800000	0.222860872494526
chr1	9800000	9850000	0.585649317837292
chr1	9850000	9900000	0.553204480377295
chr1	9900000	9950000	0.575058952332828
chr1	9950000	10000000	0.127358093313121
chr1	10000000	10050000	0.01214839144349
chr1	10050000	10100000	0.591060299814721
chr1	10100000	10150000	0.763727471787098
chr1	10150000	10200000	0.0825122115546573
chr1	10200000	10250000	0.309605019370052
chr1	10250000	10300000	0.145570153276065
chr1	10300000	10350000	0.399928415024423
chr1	10350000	10400000	0.967849924204144
chr1	10400000	10450000	0.709659760821964
chr1	10450000	10500000	0.115167593060468
chr1	10500000	10550000	0.642390938184268
chr1	10550000	10600000	0.42155128852956
chr1	10600000	10650000	0.525770591207681
chr1	10650000	10700000	0.153865588681152
chr1	10700000	10750000	0.224629442479367
chr1	10750000	10800000	0.181657402728651
chr1	10800000	10850000	0.00136853629779354
chr1	10850000	10900000	0.00374768401549608
chr1	10900000	10950000	0.00132642748863065
chr1	10950000	11000000	0.000589523328280328
chr1	11000000	11050000	0.0143801583291224
chr1	11050000	11100000	0.477071753410814
chr1	11100000	11150000	0.675720060636685
chr1	11150000	11200000	0.552446521812363
chr1	11200000	11250000	0.535308236483072
chr1	11250000	11300000	0.0134537645275392
chr1	11300000	11350000	0.0160645106956375
chr1	11350000	11400000	0.000589523328280328
chr1	11400000	11450000	0.0306762674751558
chr1	11450000	11500000	0.0275812700016843
chr1	11500000	11550000	0.0328659255516254
chr1	11550000	11600000	0.499978945595419
chr1	11600000	11650000	0.746568132053226
chr1	11650000	11700000	0.25819016338218
chr1	11700000	11750000	0.690184436584133
chr1	11750000	11800000	0.464733872326091
chr1	11800000	11850000	0.37177867609904
chr1	11850000	11900000	0.818153107630116
chr1	11900000	11950000	0.133084891359272
chr1	11950000	12000000	0.62544214249621
chr1	12000000	12050000	0.36226208522823
chr1	12050000	12100000	0.0925551625400034
chr1	12100000	12150000	0.605756274212565
chr1	12150000	12200000	0.813752737072596
chr1	12200000	12250000	0.870241704564595
chr1	12250000	12300000	0.113672730335186
chr1	12300000	12350000	0.0096429172982988
chr1	12350000	12400000	0.0538992757284824
chr1	12400000	12450000	0.0601103250800067
chr1	12450000	12500000	0.226524338891696
chr1	12500000	12550000	0.478861377800236
chr1	12550000	12600000	0.54288782213239
chr1	12600000	12650000	0.0622789287518949
chr1	12650000	12700000	0.257011116725619
chr1	12700000	12750000	0.0975029476166414
chr1	12750000	12800000	0.465681320532255
chr1	12800000	12850000	0.236883105945764
chr1	12850000	12900000	0.589207512211555
chr1	12900000	12950000	0.750821121778676
chr1	12950000	13000000	0.0854598281960586
chr1	13000000	13050000	0.0535202964460165
chr1	13050000	13100000	0.00107377463365332
chr1	13100000	13150000	0.117525686373589
chr1	13150000	13200000	0.0351608556510022
chr1	13200000	13250000	0.20725955869968
chr1	13250000	13300000	0.232187973724103
chr1	13300000	13350000	0.689279097187132
chr1	13350000	13400000	0.825774802088597
chr1	13400000	13450000	0.686689405423615
chr1	13450000	13500000	0.156960586154623
chr1	13500000	13550000	0.303583459659761
chr1	13550000	13600000	0.393675256863736
chr1	13600000	13650000	0.921530234124979
chr1	13650000	13700000	0.0657739599124136
chr1	13700000	13750000	0.129295098534613
chr1	13750000	13800000	0.0208649149402055
chr1	13800000	13850000	0.75292656223682
chr1	13850000	13900000	0.606977429678289
chr1	13900000	13950000	0.494378473976756
chr1	13950000	14000000	0.376010611419909
chr1	14000000	14050000	0.317689910729325
chr1	14050000	14100000	0.245725955869968
chr1	14100000	14150000	0.106366851945427
chr1	14150000	14200000	0.0105482566953007
chr1	14200000	14250000	0.0610156644770086
chr1	14250000	14300000	0.00593734209196561
chr1	14300000	14350000	0.071458649149402
chr1	14350000	14400000	0.00779012969513226
chr1	14400000	14450000	0.33737577901297
chr1	14450000	14500000	0.307604850934816
chr1	14500000	14550000	0.0971660771433384
chr1	14550000	14600000	0.147633484925046
chr1	14600000	14650000	0.020843860535624
chr1	14650000	14700000	0.0148012464207512
chr1	14700000	14750000	0.0011579922519791
chr1	14750000	14800000	0.401191679299309
chr1	14800000	14850000	0.0740693953175005
chr1	14850000	14900000	0.291035034529224
chr1	14900000	14950000	0.709954522486104
chr1	14950000	15000000	0.56337375779013
chr1	15000000	15050000	0.301120094323733
chr1	15050000	15100000	0.826722250294762
chr1	15100000	15150000	0.748568300488462
chr1	15150000	15200000	0.614346471281792
chr1	15200000	15250000	0.607082701701196
chr1	15250000	15300000	0.663950648475661
chr1	15300000	15350000	0.0813963281118409
chr1	15350000	15400000	0.00389506484756608
chr1	15400000	15450000	0.0296867104598282
chr1	15450000	15500000	0.338154791982483
chr1	15500000	15550000	0.317100387401044
chr1	15550000	15600000	0.440963449553647
chr1	15600000	15650000	0.116283476503285
chr1	15650000	15700000	0.0997768233114368
chr1	15700000	15750000	0.143759474482062
chr1	15750000	15800000	0.0138537982145865
chr1	15800000	15850000	0.0295182752231767
chr1	15850000	15900000	0.00985346134411313
chr1	15900000	15950000	0.0876073774633653
chr1	15950000	16000000	0.139001179046657
chr1	16000000	16050000	0.849987367357251
chr1	16050000	16100000	0.905234124978946
chr1	16100000	16150000	0.00376873842007752
chr1	16150000	16200000	0.23214586491494
chr1	16200000	16250000	0.269306889001179
chr1	16250000	16300000	0.629126663297962
chr1	16300000	16350000	0.630895233282803
chr1	16350000	16400000	0.728229745662793
chr1	16400000	16450000	0.19247936668351
chr1	16450000	16500000	0.00989557015327602
chr1	16500000	16550000	0.365946606029982
chr1	16550000	16600000	0.0720060636685195
chr1	16600000	16650000	0.0175593734209196
chr1	16650000	16700000	0.0013474818932121
chr1	16700000	16750000	0.65896075458986
chr1	16750000	16800000	0.138811689405424
chr1	16800000	16850000	0.532802762337881
chr1	16850000	16900000	0.0202122283981809
chr1	16900000	16950000	0.409613441131885
chr1	16950000	17000000	0.679341418224693
chr1	17000000	17050000	0.499305204648813
chr1	17050000	17100000	0.391948795688058
chr1	17100000	17150000	0.724545224861041
chr1	17150000	17200000	0.260274549435742
chr1	17200000	17250000	0.00393717365672897
chr1	17250000	17300000	0.00865336028297115
chr1	17300000	17350000	0.379505642580428
chr1	17350000	17400000	0.956038403233957
chr1	17400000	17450000	0.900475829543541
chr1	17450000	17500000	0.0713323227219135
chr1	17500000	17550000	0.299435741957217
chr1	17550000	17600000	0.709175509516591
chr1	17600000	17650000	0.24282044803773
chr1	17650000	17700000	0.448395654370894
chr1	17700000	17750000	0.0266127673909382
chr1	17750000	17800000	0.218249957891191
chr1	17800000	17850000	0.184899781034192
chr1	17850000	17900000	0.5544466902476
chr1	17900000	17950000	0.464060131379485
chr1	17950000	18000000	0.343081522654539
chr1	18000000	18050000	0.350008421761833
chr1	18050000	18100000	0.263601145359609
chr1	18100000	18150000	0.799140980293077
chr1	18150000	18200000	0.265180225703217
chr1	18200000	18250000	0.326448543035203
chr1	18250000	18300000	0.389527539161193
chr1	18300000	18350000	0.363125315816069
chr1	18350000	18400000	0.541013980124642
chr1	18400000	18450000	0.03044466902476
chr1	18450000	18500000	0.193532086912582
chr1	18500000	18550000	0.276086407276402
chr1	18550000	18600000	0.499536803099208
chr1	18600000	18650000	0.354156139464376
chr1	18650000	18700000	0.49751558025939
chr1	18700000	18750000	0.254063500084218
chr1	18750000	18800000	0.341586659929257
chr1	18800000	18850000	0.149759979787772
chr1	18850000	18900000	0.464165403402392
chr1	18900000	18950000	0.527349671551289
chr1	18950000	19000000	0.667066700353714
chr1	19000000	19050000	0.676709617652013
chr1	19050000	19100000	0.0253705575206333
chr1	19100000	19150000	0.0142959407107967
chr1	19150000	19200000	0.0305078322385043
chr1	19200000	19250000	0.0761116725619
chr1	19250000	19300000	0.130179383527034
chr1	19300000	19350000	0.399128347650328
chr1	19350000	19400000	0.563500084217618
chr1	19400000	19450000	0.199574701027455
chr1	19450000	19500000	0.0964923361967324
chr1	19500000	19550000	0.196921846050194
chr1	19550000	19600000	0.0317289877042277
chr1	19600000	19650000	0.69862725282129
chr1	19650000	19700000	0.130032002694964
chr1	19700000	19750000	0.0906602661276739
chr1	19750000	19800000	0.432352198079838
chr1	19800000	19850000	0.583754421424962
chr1	19850000	19900000	0.225871652349672
chr1	19900000	19950000	0.763137948458818
chr1	19950000	20000000	0.00225282129021387
chr1	20000000	20050000	0.215281286845208
chr1	20050000	20100000	0.0576680141485599
chr1	20100000	20150000	0.122726124305205
chr1	20150000	20200000	0.521391275054741
chr1	20200000	20250000	0.00252652854977264
chr1	20250000	20300000	0.800846387064174
chr1	20300000	20350000	0.204396159676604
chr1	20350000	20400000	0.192289877042277
chr1	20400000	20450000	0.595818595250126
chr1	20450000	20500000	0.343313121104935
chr1	20500000	20550000	0.0490567626747516
chr1	20550000	20600000	0.0273075627421256
chr1	20600000	20650000	0.0967028802425467
chr1	20650000	20700000	0.0612472629274045
chr1	20700000	20750000	0.0779012969513222
chr1	20750000	20800000	6.31632137443328e-05
chr1	20800000	20850000	0.000673740946605994
chr1	20850000	20900000	0.0120852282297457
chr1	20900000	20950000	0.00985346134411313
chr1	20950000	21000000	0.0221281792150918
chr1	21000000	21050000	0.528802425467408
chr1	21050000	21100000	0.067226713828533
chr1	21100000	21150000	0.237956880579417
chr1	21150000	21200000	0.150960080848914
chr1	21200000	21250000	0.0616894054236147
chr1	21250000	21300000	0.0263811689405423
chr1	21300000	21350000	0.189279097187132
chr1	21350000	21400000	0.787729493009938
chr1	21400000	21450000	0.0189700185278761
chr1	21450000	21500000	0.388306383695469
chr1	21500000	21550000	0.0942816237156813
chr1	21550000	21600000	0.427299140980293
chr1	21600000	21650000	0.775791645612262
chr1	21650000	21700000	0.00309499747347142
chr1	21700000	21750000	0.201090618157319
chr1	21750000	21800000	0.0645528044466902
chr1	21800000	21850000	0.156581606872158
chr1	21850000	21900000	0.0934394475324238
chr1	21900000	21950000	0.268106787940037
chr1	21950000	22000000	0.395128010779855
chr1	22000000	22050000	0.236419909044972
chr1	22050000	22100000	0.650770591207681
chr1	22100000	22150000	0.922772443995284
chr1	22150000	22200000	0.606387906350008
chr1	22200000	22250000	0.455659423951491
chr1	22250000	22300000	0.0385716691931952
chr1	22300000	22350000	0.236504126663298
chr1	22350000	22400000	0.0108009095502779
chr1	22400000	22450000	0.526949637864241
chr1	22450000	22500000	0.248336702038066
chr1	22500000	22550000	0.420877547582954
chr1	22550000	22600000	0.823100892706754
chr1	22600000	22650000	0.17755179383527
chr1	22650000	22700000	0.320721744989052
chr1	22700000	22750000	0.290677109651339
chr1	22750000	22800000	0.0531834259727135
chr1	22800000	22850000	0.13144264780192
chr1	22850000	22900000	0.108914434899781
chr1	22900000	22950000	0.114030655213071
chr1	22950000	23000000	0.000589523328280328
chr1	23000000	23050000	0.307604850934816
chr1	23050000	23100000	4.21088091628885e-05
chr1	23100000	23150000	0.814215933973387
chr1	23150000	23200000	0.189026444332154
chr1	23200000	23250000	0.190016001347482
chr1	23250000	23300000	0.00334765032844875
chr1	23300000	23350000	0.161908371231262
chr1	23350000	23400000	0.514653865588681
chr1	23400000	23450000	0.131063668519454
chr1	23450000	23500000	0.0135379821458649
chr1	23500000	23550000	0.893338386390433
chr1	23550000	23600000	0.0138116894054237
chr1	23600000	23650000	0.804909887148392
chr1	23650000	23700000	0.330617315142328
chr1	23700000	23750000	0.847587165234967
chr1	23750000	23800000	0.232356408960755
chr1	23800000	23850000	0.144833249115715
chr1	23850000	23900000	6.31632137443328e-05
chr1	23900000	23950000	0.0911866262422099
chr1	23950000	24000000	0.00804278255010948
chr1	24000000	24050000	0.643422604008759
chr1	24050000	24100000	0.00054741451911744
chr1	24100000	24150000	0.0979029813036887
chr1	24150000	24200000	0.740230756274213
chr1	24200000	24250000	0.0561310426141148
chr1	24250000	24300000	0.449006232103756
chr1	24300000	24350000	0.20052214923362
chr1	24350000	24400000	0.265727640222335
chr1	24400000	24450000	0.315373926225366
chr1	24450000	24500000	0.693174162034698
chr1	24500000	24550000	0.0416245578575037
chr1	24550000	24600000	0.451448543035203
chr1	24600000	24650000	0.403023412497895
chr1	24650000	24700000	0.043119420582786
chr1	24700000	24750000	0.803036045140643
chr1	24750000	24800000	0.305352029644602
chr1	24800000	24850000	0.0543835270338555
chr1	24850000	24900000	0.138916961428331
chr1	24900000	24950000	0.281202627589692
chr1	24950000	25000000	0.159360788276908
chr1	25000000	25050000	0.545414350682163
chr1	25050000	25100000	0.292129863567458
chr1	25100000	25150000	0.277097018696311
chr1	25150000	25200000	0.597839818089944
chr1	25200000	25250000	0.479787771601819
chr1	25250000	25300000	0.362367357251137
chr1	25300000	25350000	0.180857335354556
chr1	25350000	25400000	0.287224187299983
chr1	25400000	25450000	0.600976924372579
chr1	25450000	25500000	0.339397001852788
chr1	25500000	25550000	0.263685362977935
chr1	25550000	25600000	0.23258800741115
chr1	25600000	25650000	0.0120852282297457
chr1	25650000	25700000	0.00322132390096008
chr1	25700000	25750000	0.017096176520128
chr1	25750000	25800000	0.209259727134917
chr1	25800000	25850000	0.192710965133906
chr1	25850000	25900000	0.230714165403402
chr1	25900000	25950000	0.103419235304026
chr1	25950000	26000000	0.491472966144517
chr1	26000000	26050000	0.539877042277244
chr1	26050000	26100000	0.698732524844197
chr1	26100000	26150000	0.723976755937342
chr1	26150000	26200000	0.418519454269833
chr1	26200000	26250000	0.0301920161697827
chr1	26250000	26300000	0.00425298972545052
chr1	26300000	26350000	0.556867946774465
chr1	26350000	26400000	0.524170456459491
chr1	26400000	26450000	0.693637358935489
chr1	26450000	26500000	0.678983493346808
chr1	26500000	26550000	0.128768738420078
chr1	26550000	26600000	0.53673993599461
chr1	26600000	26650000	0.000315816068721553
chr1	26650000	26700000	0.832533265959239
chr1	26700000	26750000	0.0263180057267981
chr1	26750000	26800000	0.000715849755768883
chr1	26800000	26850000	0.912708438605356
chr1	26850000	26900000	0.211196732356409
chr1	26900000	26950000	0.112956880579417
chr1	26950000	27000000	0.800277918140475
chr1	27000000	27050000	0.443279434057605
chr1	27050000	27100000	0.209554488799057
chr1	27100000	27150000	0.470208017517265
chr1	27200000	27250000	0.176014822300825
chr1	27250000	27300000	0.302530739430689
chr1	27300000	27350000	0.606682668014149
chr1	27350000	27400000	0.209259727134917
chr1	27700000	27750000	0.521791308741789
chr1	27750000	27800000	0.100450564258043
chr1	27850000	27900000	0.0397717702543372
chr1	27950000	28000000	0.327796024928415
chr1	28000000	28050000	0.348408287013643
chr1	28100000	28150000	0.144980629947785
chr1	28350000	28400000	0.728292908876537
chr1	28850000	28900000	0.464228566616136
chr1	28900000	28950000	0.5251810678794
chr1	28950000	29000000	0.0590576048509348
chr1	29000000	29050000	0.232335354556173
chr1	29100000	29150000	0.0646159676604345
chr1	29200000	29250000	0.25922182920667
chr1	29250000	29300000	0.385021896580765
chr1	29300000	29350000	0.00450564258042785
chr1	29400000	29450000	0.235556678457133
chr1	29450000	29500000	0.473408287013643
chr1	29500000	29550000	0.931531076301162
chr1	29550000	29600000	0.441068721576554
chr1	29600000	29650000	0.152244399528381
chr1	29650000	29700000	0.352956038403234
chr1	30000000	30050000	0.280023580933131
chr1	30050000	30100000	0.454817247768233
chr1	30200000	30250000	0.0244862725282129
chr1	30250000	30300000	0.542572006063669
chr1	30700000	30750000	0.0971660771433384
chr1	30750000	30800000	0.526549604177194
chr1	30900000	30950000	0.0776065352871821
chr1	30950000	31000000	0.11080933131211
chr1	31000000	31050000	0.744525854808826
chr1	31050000	31100000	0.839607545898602
chr1	31100000	31150000	0.0235177699174667
chr1	31200000	31250000	0.00987451574869458
chr1	31250000	31300000	0.770696479703554
chr1	31300000	31350000	0.260485093481556
chr1	31350000	31400000	0.364430688900118
chr1	31450000	31500000	0.361840997136601
chr1	31500000	31550000	0.312889506484757
chr1	31600000	31650000	0.138727471787098
chr1	31650000	31700000	0.357545898601987
chr1	31700000	31750000	0.0368662624220987
chr1	31750000	31800000	0.542382516422436
chr1	31800000	31850000	0.049604177193869
chr1	31900000	31950000	0.358219639548594
chr1	31950000	32000000	0.024633653360283
chr1	32000000	32050000	0.426835944079501
chr1	32050000	32100000	0.263938015832912
chr1	32100000	32150000	0.36563078996126
chr1	32250000	32300000	0.302783392285666
chr1	32300000	32350000	0.179762506316321
chr1	32500000	32550000	0.0308447027118073
chr1	32550000	32600000	0.0101482230082534
chr1	32600000	32650000	0.000589523328280328
chr1	32650000	32700000	0.426983324911572
chr1	32700000	32750000	0.183910224018865
chr1	32750000	32800000	0.282718544719555
chr1	32800000	32850000	0.500042108809163
chr1	32850000	32900000	0.724587333670204
chr1	32900000	32950000	0.3225955869968
chr1	32950000	33000000	0.00364241199258886
chr1	33000000	33050000	0.175867441468755
chr1	33050000	33100000	0.519075290550783
chr1	33100000	33150000	0.0754800404244568
chr1	33150000	33200000	0.920266969850093
chr1	33200000	33250000	0.032129021391275
chr1	33250000	33300000	2.10544045814443e-05
chr1	33300000	33350000	0.349608388074785
chr1	33350000	33400000	0.249010442984672
chr1	33400000	33450000	0.0987030486777833
chr1	33450000	33500000	0.000589523328280328
chr1	33500000	33550000	0.000168435236651554
chr1	33550000	33600000	0.907655381505811
chr1	33600000	33650000	0.147086070405929
chr1	33650000	33700000	0.842407781707933
chr1	33700000	33750000	0.309247094492168
chr1	33750000	33800000	0.341376115883443
chr1	33800000	33850000	0.118725787434731
chr1	33850000	33900000	0.0301499073606198
chr1	33900000	33950000	0.272465049688395
chr1	33950000	34000000	0.64329627758127
chr1	34000000	34050000	0.0533097524002021
chr1	34050000	34100000	0.762653697153445
chr1	34100000	34150000	0.531244736398855
chr1	34150000	34200000	0.00353713996968164
chr1	34200000	34250000	0.0191173993599461
chr1	34250000	34300000	0.122620852282297
chr1	34300000	34350000	0.902770759642917
chr1	34350000	34400000	0.384769243725787
chr1	34400000	34450000	0.0421298635674583
chr1	34450000	34500000	0.567858345965976
chr1	34500000	34550000	0.500315816068722
chr1	34550000	34600000	0.293435236651508
chr1	34600000	34650000	0.0177067542529897
chr1	34650000	34700000	0.322469260569311
chr1	34700000	34750000	0.655255179383527
chr1	34750000	34800000	0.0054951995957554
chr1	34800000	34850000	0.000589523328280328
chr1	34850000	34900000	0.0789540171803942
chr1	34900000	34950000	0.287855819437426
chr1	34950000	35000000	0.135527202290719
chr1	35000000	35050000	0.349545224861041
chr1	35050000	35100000	0.269201616978272
chr1	35100000	35150000	0.177130705743642
chr1	35150000	35200000	0.109567121441806
chr1	35200000	35250000	0.0931657402728651
chr1	35250000	35300000	0.393464712817922
chr1	35300000	35350000	0.326743304699343
chr1	35350000	35400000	0.301835944079501
chr1	35400000	35450000	0.00025265285497722
chr1	35450000	35500000	0.00258969176351698
chr1	35500000	35550000	0.0287813710628263
chr1	35550000	35600000	0.000505305709954551
chr1	35600000	35650000	0.0450774802088597
chr1	35650000	35700000	0.00286339902307564
chr1	35700000	35750000	0.203532929088765
chr1	35750000	35800000	0.1899949469429
chr1	35800000	35850000	0.0221281792150918
chr1	35850000	35900000	0.00155802593902643
chr1	35900000	35950000	0.164940205490989
chr1	35950000	36000000	0.38422182920667
chr1	36000000	36050000	0.141317163550615
chr1	36050000	36100000	0.576195890180226
chr1	36100000	36150000	0.787224187299983
chr1	36150000	36200000	0.15807646959744
chr1	36200000	36250000	0.582680646791309
chr1	36250000	36300000	0.952374936836786
chr1	36300000	36350000	0.951195890180226
chr1	36350000	36400000	0.781076301162203
chr1	36400000	36450000	0.167572006063669
chr1	36450000	36500000	0.82537476840155
chr1	36500000	36550000	0.0367399359946101
chr1	36550000	36600000	0.451869631126832
chr1	36600000	36650000	0.00762169445848071
chr1	36650000	36700000	0.81644770085902
chr1	36700000	36750000	0.464881253158161
chr1	36750000	36800000	0.803962438942227
chr1	36800000	36850000	0.138895907023749
chr1	36850000	36900000	0.0185489304362473
chr1	36900000	36950000	0.0583628094997474
chr1	36950000	37000000	0.0961133569142665
chr1	37000000	37050000	0.0799646286003032
chr1	37050000	37100000	0.0908918645780697
chr1	37100000	37150000	0.94862725282129
chr1	37150000	37200000	0.615525517938353
chr1	37200000	37250000	0.429973050362136
chr1	37250000	37300000	0.270338554825669
chr1	37300000	37350000	0.0137695805962608
chr1	37350000	37400000	0.00225282129021387
chr1	37400000	37450000	0.149381000505306
chr1	37600000	37650000	0.51010611419909
chr1	38300000	38350000	0.0770801751726461
chr1	38350000	38400000	0.0116009769243726
chr1	38400000	38450000	0.02137022065016
chr1	38450000	38500000	0.0441300320026949
chr1	38500000	38550000	0.161760990399192
chr1	38550000	38600000	0.273938858009095
chr1	38600000	38650000	0.0175383190163382
chr1	38650000	38700000	0.09133400707428
chr1	38700000	38750000	0.067374094660603
chr1	38750000	38800000	0.086680983661782
chr1	38800000	38850000	0.0124431531076301
chr1	38850000	38900000	0.182015327606535
chr1	38900000	38950000	0.299288361125147
chr1	38950000	39000000	0.615988714839144
chr1	39000000	39050000	0.127968671045983
chr1	39050000	39100000	0.0481093144685868
chr1	39100000	39150000	0.187384200774802
chr1	39150000	39200000	0.606872157655381
chr1	39200000	39250000	0.232482735388243
chr1	39250000	39300000	0.71852366515075
chr1	39300000	39350000	0.750863230587839
chr1	39400000	39450000	0.0868915277075964
chr1	39450000	39500000	0.134327101229577
chr1	39500000	39550000	0.170730166750884
chr1	39550000	39600000	0.541371905002527
chr1	39600000	39650000	0.302509685026107
chr1	39650000	39700000	0.309668182583797
chr1	39700000	39750000	0.469807983830217
chr1	39750000	39800000	0.299604177193869
chr1	39800000	39850000	0.696858682836449
chr1	39850000	39900000	0.360914603335018
chr1	39900000	39950000	0.460522991409803
chr1	39950000	40000000	0.540382347987199
chr1	40000000	40050000	0.0365715007579586
chr1	40050000	40100000	0.974039919151086
chr1	40100000	40150000	0.261179888832744
chr1	40150000	40200000	0.229703553983493
chr1	40200000	40250000	0.873884116557184
chr1	40250000	40300000	0.182499578911908
chr1	40300000	40350000	0.013011622031329
chr1	40350000	40400000	0.0889759137611589
chr1	40400000	40450000	0.393485767222503
chr1	40450000	40500000	0.231198416708776
chr1	40500000	40550000	0.195511200943237
chr1	40550000	40600000	0.165971871315479
chr1	40600000	40650000	0.577459154455112
chr1	40650000	40700000	0.445069058447027
chr1	40700000	40750000	0.213428499242041
chr1	40750000	40800000	0.147801920161698
chr1	40800000	40850000	0.813268485767223
chr1	40850000	40900000	0.0139380158329122
chr1	40900000	40950000	0.791245578575038
chr1	40950000	41000000	0.0252442310931447
chr1	41000000	41050000	0.818637358935489
chr1	41050000	41100000	0.199132558531245
chr1	41100000	41150000	0.351482230082533
chr1	41150000	41200000	0.154160350345292
chr1	41200000	41250000	0.573416708775476
chr1	41250000	41300000	0.0583207006905845
chr1	41300000	41350000	0.621652349671551
chr1	41350000	41400000	0.237767390938184
chr1	41400000	41450000	0.446606029981472
chr1	41450000	41500000	0.154960417719387
chr1	41500000	41550000	0.663845376452754
chr1	41550000	41600000	0.482230082533266
chr1	41600000	41650000	0.00383190163382174
chr1	41650000	41700000	0.0300867441468755
chr1	41700000	41750000	0.24926309583965
chr1	41750000	41800000	0.319837459996631
chr1	41800000	41850000	0.710944079501432
chr1	41850000	41900000	0.0766801414855988
chr1	41900000	41950000	0.0229493009937679
chr1	41950000	42000000	0.189279097187132
chr1	42000000	42050000	0.000273707259558664
chr1	42050000	42100000	0.00941131884790303
chr1	42100000	42150000	0.20052214923362
chr1	42150000	42200000	0.165277075964292
chr1	42200000	42250000	0.833607040592892
chr1	42250000	42300000	0.120915445511201
chr1	42300000	42350000	0.0244020549098871
chr1	42350000	42400000	0.648791477177025
chr1	42400000	42450000	0.058636516759306
chr1	42450000	42500000	0.1194416371905
chr1	42500000	42550000	0.0264022233451238
chr1	42550000	42600000	0.832912245241705
chr1	42600000	42650000	0.0233914434899781
chr1	42650000	42700000	0.00659002863399027
chr1	42700000	42750000	0.00930604682499581
chr1	42750000	42800000	0.333396496547078
chr1	42800000	42850000	0.756232103756106
chr1	42850000	42900000	0.0275602155971029
chr1	42900000	42950000	0.197911403065521
chr1	42950000	43000000	0.376579080343608
chr1	43000000	43050000	0.51507495368031
chr1	43050000	43100000	0.709196563921172
chr1	43100000	43150000	0.140622368199427
chr1	43150000	43200000	0.0640053899275729
chr1	43200000	43250000	0.641843523665151
chr1	43250000	43300000	0.334638706417382
chr1	43300000	43350000	0.742315142327775
chr1	43350000	43400000	0.767580427825501
chr1	43400000	43450000	0.514274886306215
chr1	43450000	43500000	0.528633990230756
chr1	43500000	43550000	0.286782044803773
chr1	43550000	43600000	0.60758800741115
chr1	43600000	43650000	0.171298635674583
chr1	43650000	43700000	0.274928415024423
chr1	43700000	43750000	0.34455533097524
chr1	43750000	43800000	0.627147549267307
chr1	43800000	43850000	0.944121610240862
chr1	43850000	43900000	0.013348492504632
chr1	43900000	43950000	0.00871652349671548
chr1	43950000	44000000	0.0104429846723935
chr1	44000000	44050000	4.21088091628885e-05
chr1	44050000	44100000	6.31632137443328e-05
chr1	44100000	44150000	0.00416877210712485
chr1	44150000	44200000	0.00513727471787095
chr1	44200000	44250000	0.0684268148896749
chr1	44250000	44300000	0.0543835270338555
chr1	44300000	44350000	0.0189700185278761
chr1	44350000	44400000	0.315121273370389
chr1	44400000	44450000	0.224250463196901
chr1	44450000	44500000	0.0179383527033855
chr1	44500000	44550000	0.0637948458817584
chr1	44550000	44600000	0.875378979282466
chr1	44600000	44650000	0.326469597439784
chr1	44650000	44700000	0.000421088091628774
chr1	44700000	44750000	0.857714333838639
chr1	44750000	44800000	0.31162624220987
chr1	44800000	44850000	0.261158834428162
chr1	44850000	44900000	0.227050699006232
chr1	44900000	44950000	0.0645949132558531
chr1	44950000	45000000	0.38026360114536
chr1	45000000	45050000	0.244399528381337
chr1	45050000	45100000	0.39841249789456
chr1	45100000	45150000	0.490504463533771
chr1	45150000	45200000	0.106661613609567
chr1	45200000	45250000	0.451743304699343
chr1	45250000	45300000	0.378242378305542
chr1	45300000	45350000	0.0537729493009937
chr1	45350000	45400000	0.0637316826680141
chr1	45400000	45450000	0.141969850092639
chr1	45450000	45500000	0.0334765032844871
chr1	45500000	45550000	0.388074785245073
chr1	45550000	45600000	0.510716691931952
chr1	45600000	45650000	0.858345965976082
chr1	45650000	45700000	0.741051878052889
chr1	45700000	45750000	0.579606703722419
chr1	45750000	45800000	0.911992588849587
chr1	45800000	45850000	0.00663213744315305
chr1	45850000	45900000	0.824869462691595
chr1	45900000	45950000	0.727324406265791
chr1	45950000	46000000	0.495368030992084
chr1	46000000	46050000	0.906055246757622
chr1	46050000	46100000	0.224861040929763
chr1	46100000	46150000	0.0819647970355398
chr1	46150000	46200000	0.0406771096513391
chr1	46200000	46250000	0.00225282129021387
chr1	46250000	46300000	0.607988041098198
chr1	46300000	46350000	0.718565773959912
chr1	46350000	46400000	0.195679636179889
chr1	46400000	46450000	0.0356029981472124
chr1	46450000	46500000	0.352219134242884
chr1	46500000	46550000	0.101334849250463
chr1	46550000	46600000	0.408350176856998
chr1	46600000	46650000	0.662097860872495
chr1	46650000	46700000	0.105503621357588
chr1	46700000	46750000	0.306404749873674
chr1	46750000	46800000	0.234525012632643
chr1	46800000	46850000	0.0671214418056257
chr1	46850000	46900000	0.0296867104598282
chr1	46900000	46950000	0.0845965976082197
chr1	46950000	47000000	0.34821879737241
chr1	47000000	47050000	0.0392243557352198
chr1	47050000	47100000	0.281855314131716
chr1	47100000	47150000	0.607314300151592
chr1	47150000	47200000	0.304573016675088
chr1	47200000	47250000	0.185278760316658
chr1	47250000	47300000	0.365272865083375
chr1	47300000	47350000	0.695363820111167
chr1	47350000	47400000	0.120578575037898
chr1	47400000	47450000	0.5977766548762
chr1	47450000	47500000	0.0967028802425467
chr1	47500000	47550000	0.824406265790803
chr1	47550000	47600000	0.167277244399528
chr1	47600000	47650000	0.155486777833923
chr1	47650000	47700000	0.0956712144180563
chr1	47700000	47750000	0.00987451574869458
chr1	47750000	47800000	0.156076301162203
chr1	47800000	47850000	0.020843860535624
chr1	47850000	47900000	0.121020717534108
chr1	47900000	47950000	0.0182541687721072
chr1	47950000	48000000	0.698227219134243
chr1	48000000	48050000	0.0837333670203807
chr1	48050000	48100000	0.743431025770591
chr1	48100000	48150000	0.33270170119589
chr1	48150000	48200000	0.398159845039582
chr1	48200000	48250000	0.586828364493852
chr1	48250000	48300000	0.41218207849082
chr1	48300000	48350000	0.3987072595587
chr1	48350000	48400000	0.761116725618999
chr1	48400000	48450000	0.278128684520802
chr1	48450000	48500000	0.0659002863399023
chr1	48500000	48550000	0.399844197406097
chr1	48550000	48600000	0
chr1	48600000	48650000	0.449785245073269
chr1	48650000	48700000	0.198837796867105
chr1	48700000	48750000	0.365841334007074
chr1	48750000	48800000	0.275433720734378
chr1	48800000	48850000	0.249031497389254
chr1	48850000	48900000	0.327648644096345
chr1	48900000	48950000	0.630389927572848
chr1	48950000	49000000	0.222123968334175
chr1	49000000	49050000	0.220734377631801
chr1	49050000	49100000	0.0757537476840155
chr1	49100000	49150000	0.215828701364325
chr1	49150000	49200000	0.148180899444164
chr1	49200000	49250000	0.161024086238841
chr1	49250000	49300000	0.206164729661445
chr1	49300000	49350000	0.694584807141654
chr1	49350000	49400000	0.758527033855483
chr1	49400000	49450000	0.112956880579417
chr1	49450000	49500000	0.0578785581943743
chr1	49500000	49550000	0.185952501263264
chr1	49550000	49600000	0.203869799562068
chr1	49600000	49650000	0.54800404244568
chr1	49650000	49700000	0.0700690584470272
chr1	49700000	49750000	0.284276570658582
chr1	49750000	49800000	0.0054951995957554
chr1	49800000	49850000	0.252442310931447
chr1	49850000	49900000	0.0571627084386054
chr1	49900000	49950000	0.0348871483914435
chr1	49950000	50000000	0.605356240525518
chr1	50000000	50050000	0.124915782381674
chr1	50050000	50100000	0.476545393296278
chr1	50100000	50150000	0.19803772949301
chr1	50150000	50200000	0.57303772949301
chr1	50200000	50250000	0.0399612598955702
chr1	50250000	50300000	0.986546235472461
chr1	50300000	50350000	0.19496378642412
chr1	50350000	50400000	0.228208691258211
chr1	50400000	50450000	0.637485261916793
chr1	50450000	50500000	0.713365336028297
chr1	50500000	50550000	0.621378642411993
chr1	50550000	50600000	0.243325753747684
chr1	50600000	50650000	0.542866767727809
chr1	50650000	50700000	0.229135085059795
chr1	50700000	50750000	0.209701869631127
chr1	50750000	50800000	0.684310257705912
chr1	50800000	50850000	0.598892538319016
chr1	50850000	50900000	0.703280276233788
chr1	50900000	50950000	0.223429341418225
chr1	50950000	51000000	0
chr1	51000000	51050000	0.455827859188142
chr1	51050000	51100000	0.139885464039077
chr1	51100000	51150000	0.0219597439784402
chr1	51150000	51200000	0.69130032002695
chr1	51200000	51250000	0.040866599292572
chr1	51250000	51300000	0.272549267306721
chr1	51300000	51350000	0.217576216944585
chr1	51350000	51400000	0.0399191510864073
chr1	51400000	51450000	0.0997347145022739
chr1	51450000	51500000	0.00734798719892205
chr1	51500000	51550000	0
chr1	51550000	51600000	0.0290129695132222
chr1	51600000	51650000	0
chr1	51650000	51700000	0.0108640727640222
chr1	51700000	51750000	0.0144222671382853
chr1	51750000	51800000	0
chr1	51800000	51850000	4.21088091628885e-05
chr1	51850000	51900000	4.21088091628885e-05
chr1	51900000	51950000	0
chr1	51950000	52000000	0
chr1	52000000	52050000	0
chr1	52050000	52100000	0
chr1	52100000	52150000	0
chr1	52150000	52200000	4.21088091628885e-05
chr1	52200000	52250000	6.31632137443328e-05
chr1	52250000	52300000	0
chr1	52300000	52350000	0.0137695805962608
chr1	52350000	52400000	0.0218334175509517
chr1	52400000	52450000	0.00734798719892205
chr1	52450000	52500000	0.000947448206164769
chr1	52500000	52550000	0.0549941047667172
chr1	52550000	52600000	0.0337291561394644
chr1	52600000	52650000	0.457533265959239
chr1	52650000	52700000	0.015748694626916
chr1	52700000	52750000	0.0926393801583292
chr1	52750000	52800000	0.0986819942732019
chr1	52800000	52850000	0.498905170961765
chr1	52850000	52900000	0.241494020549099
chr1	52900000	52950000	0.28615041266633
chr1	52950000	53000000	0.494862725282129
chr1	53000000	53050000	0.145359609230251
chr1	53050000	53100000	0.236672561899949
chr1	53100000	53150000	0.537940037055752
chr1	53150000	53200000	0.512274717870979
chr1	53200000	53250000	0.394980629947785
chr1	53250000	53300000	0.133211217786761
chr1	53300000	53350000	0.375968502610746
chr1	53350000	53400000	0.614662287350514
chr1	53400000	53450000	0.235746168098366
chr1	53450000	53500000	0.124431531076301
chr1	53500000	53550000	0.0133906013137949
chr1	53550000	53600000	0.0722587165234967
chr1	53600000	53650000	0.272338723260906
chr1	53650000	53700000	0.180604682499579
chr1	53700000	53750000	0.0917550951659087
chr1	53750000	53800000	0.484103924541014
chr1	53800000	53850000	0.856451069563753
chr1	53850000	53900000	0.454354050867442
chr1	53900000	53950000	0.467702543372073
chr1	53950000	54000000	0.339754926730672
chr1	54000000	54050000	0.0118325753747685
chr1	54050000	54100000	0.0589312784234461
chr1	54100000	54150000	0.00922182920667003
chr1	54150000	54200000	0.0289498062994779
chr1	54200000	54250000	0.69715344450059
chr1	54250000	54300000	0.914119083712313
chr1	54300000	54350000	0.75
chr1	54350000	54400000	0.925467407781708
chr1	54400000	54450000	0.839523328280276
chr1	54450000	54500000	0.942879400370558
chr1	54500000	54550000	0.753010779855146
chr1	54550000	54600000	0.822532423783055
chr1	54600000	54650000	0.0371399696816574
chr1	54650000	54700000	0.723113525349503
chr1	54700000	54750000	0.0054951995957554
chr1	54750000	54800000	0.00381084722924041
chr1	54800000	54850000	0.000779012969513215
chr1	54850000	54900000	0.00821121778676104
chr1	54900000	54950000	0.227956038403234
chr1	54950000	55000000	0.0218334175509517
chr1	55000000	55050000	0.0257916456122621
chr1	55050000	55100000	0.0150749536803099
chr1	55100000	55150000	0.149781034192353
chr1	55150000	55200000	0.732314300151592
chr1	55200000	55250000	0.0571837628431868
chr1	55250000	55300000	0.033329122452417
chr1	55300000	55350000	0.497768233114368
chr1	55350000	55400000	0.757053225534782
chr1	55400000	55450000	0.00385295603840319
chr1	55450000	55500000	0.271559710291393
chr1	55500000	55550000	0.0156644770085902
chr1	55550000	55600000	0.108914434899781
chr1	55600000	55650000	0.00269496378642409
chr1	55650000	55700000	0.0530360451406434
chr1	55700000	55750000	0.73566195048004
chr1	55750000	55800000	0.0316026612767391
chr1	55800000	55850000	0.644054236146202
chr1	55850000	55900000	0.281686878895065
chr1	55900000	55950000	0.000336870473302997
chr1	55950000	56000000	0.00734798719892205
chr1	56000000	56050000	0.45125905339397
chr1	56050000	56100000	0.282381674246252
chr1	56100000	56150000	0.166940373926225
chr1	56150000	56200000	0.804846723934647
chr1	56200000	56250000	0.526254842513054
chr1	56250000	56300000	0.297667171972377
chr1	56300000	56350000	0.159845039582281
chr1	56350000	56400000	0.000673740946605994
chr1	56400000	56450000	0.364472797709281
chr1	56450000	56500000	0.338891696142833
chr1	56500000	56550000	0.15544466902476
chr1	56550000	56600000	0.29347734546067
chr1	56600000	56650000	0.378116051878053
chr1	56650000	56700000	0.449006232103756
chr1	56700000	56750000	0.821121778676099
chr1	56750000	56800000	2.10544045814443e-05
chr1	56800000	56850000	0.245136432541688
chr1	56850000	56900000	0.0284234461849419
chr1	56900000	56950000	0.457091123463028
chr1	56950000	57000000	0.151233788108472
chr1	57000000	57050000	0.135716691931952
chr1	57050000	57100000	0.0359609230250969
chr1	57100000	57150000	0.000947448206164769
chr1	57150000	57200000	0.0285497726124305
chr1	57200000	57250000	0.06396328111841
chr1	57250000	57300000	0.201343271012296
chr1	57300000	57350000	0.250800067374095
chr1	57350000	57400000	0.294214249621021
chr1	57400000	57450000	0.256232103756106
chr1	57450000	57500000	0.321985009263938
chr1	57500000	57550000	0.324490483409129
chr1	57550000	57600000	0.358619673235641
chr1	57600000	57650000	0.319479535118747
chr1	57650000	57700000	0.250947448206165
chr1	57700000	57750000	0.0436247262927404
chr1	57750000	57800000	0.539582280613104
chr1	57800000	57850000	0.192205659423952
chr1	57850000	57900000	0.0252652854977261
chr1	57900000	57950000	0.440605524675762
chr1	57950000	58000000	0.356156307899613
chr1	58000000	58050000	0.641254000336871
chr1	58050000	58100000	0.319774296782887
chr1	58100000	58150000	0.282129021391275
chr1	58150000	58200000	0.100092639380158
chr1	58200000	58250000	0.602766548762001
chr1	58250000	58300000	0.702122283981809
chr1	58300000	58350000	0.56425804278255
chr1	58350000	58400000	0.613693784739768
chr1	58400000	58450000	0.181531076301162
chr1	58450000	58500000	0.374347313457975
chr1	58500000	58550000	0.000821121778676104
chr1	58550000	58600000	0.141822469260569
chr1	58600000	58650000	0.599039919151086
chr1	58650000	58700000	0.440079164561226
chr1	58700000	58750000	0.745241704564595
chr1	58750000	58800000	0.24004126663298
chr1	58800000	58850000	0.022043961596766
chr1	58850000	58900000	0.942437257874347
chr1	58900000	58950000	0.83255432036382
chr1	58950000	59000000	0.17622536634664
chr1	59000000	59050000	0.97526107461681
chr1	59050000	59100000	0.0464249621020717
chr1	59100000	59150000	0
chr1	59150000	59200000	0.0547835607209028
chr1	59200000	59250000	0.643359440795014
chr1	59250000	59300000	0.707680646791309
chr1	59300000	59350000	0.00734798719892205
chr1	59350000	59400000	0.244652181236315
chr1	59400000	59450000	0.362641064510696
chr1	59450000	59500000	0.781497389253832
chr1	59500000	59550000	0.694879568805794
chr1	59550000	59600000	0.229261411487283
chr1	59600000	59650000	0.0449300993767896
chr1	59650000	59700000	0.421888159002863
chr1	59700000	59750000	2.10544045814443e-05
chr1	59750000	59800000	0.000294761664140109
chr1	59800000	59850000	0.0125905339397002
chr1	59850000	59900000	0.138495873336702
chr1	59900000	59950000	0.406813205322553
chr1	59950000	60000000	0.962986356745831
chr1	60000000	60050000	0.347881926899107
chr1	60050000	60100000	0.4874094660603
chr1	60100000	60150000	0.00867441468755259
chr1	60150000	60200000	0.536929425635843
chr1	60200000	60250000	0.240272865083375
chr1	60250000	60300000	0.836723092470945
chr1	60300000	60350000	0.151970692268823
chr1	60350000	60400000	0.141990904497221
chr1	60400000	60450000	0.54347734546067
chr1	60450000	60500000	0.21559710291393
chr1	60500000	60550000	0.0850597945090112
chr1	60550000	60600000	0.908455448879906
chr1	60600000	60650000	0.36870473303015
chr1	60650000	60700000	0.0563205322553478
chr1	60700000	60750000	0.108051204311942
chr1	60750000	60800000	0.265032844871147
chr1	60800000	60850000	0.176920161697827
chr1	60850000	60900000	0.0382347987198922
chr1	60900000	60950000	0.305141485598787
chr1	60950000	61000000	0.770275391611925
chr1	61000000	61050000	0.00899023075627425
chr1	61050000	61100000	0.000421088091628774
chr1	61100000	61150000	0
chr1	61150000	61200000	0
chr1	61200000	61250000	0.00673740946606027
chr1	61250000	61300000	0.00246336533602831
chr1	61300000	61350000	0
chr1	61350000	61400000	0.0197911403065522
chr1	61400000	61450000	0.00985346134411313
chr1	61450000	61500000	0.382958564931784
chr1	61500000	61550000	0.00896917635169281
chr1	61550000	61600000	0.525791645612262
chr1	61600000	61650000	0.0765117062489473
chr1	61650000	61700000	0.0299604177193868
chr1	61700000	61750000	0.344513222166077
chr1	61750000	61800000	0.152497052383359
chr1	61800000	61850000	0.292487788445343
chr1	61850000	61900000	0.112956880579417
chr1	61900000	61950000	0.709533434394475
chr1	61950000	62000000	0.0640474987367358
chr1	62000000	62050000	0.279813036887317
chr1	62050000	62100000	0.261958901802257
chr1	62100000	62150000	0.455596260737746
chr1	62150000	62200000	0
chr1	62200000	62250000	0.0534781876368536
chr1	62250000	62300000	0.000610577732861661
chr1	62300000	62350000	0.0289287518948964
chr1	62350000	62400000	0.00985346134411313
chr1	62400000	62450000	0
chr1	62450000	62500000	0.028907697490315
chr1	62500000	62550000	0.0336449385211386
chr1	62550000	62600000	0.319058447027118
chr1	62600000	62650000	0.00625315816068717
chr1	62650000	62700000	0.201785413508506
chr1	62700000	62750000	0.0113693784739768
chr1	62750000	62800000	0.114514906518444
chr1	62800000	62850000	0.0514359103924541
chr1	62850000	62900000	0.717176183257537
chr1	62900000	62950000	0.210375610577733
chr1	62950000	63000000	0.0782171130200437
chr1	63000000	63050000	0.305267812026276
chr1	63050000	63100000	0.380979450901129
chr1	63100000	63150000	0.00341081354219308
chr1	63150000	63200000	0.000105272022907221
chr1	63200000	63250000	0.732124810510359
chr1	63250000	63300000	0.393527876031666
chr1	63300000	63350000	0.314026444332154
chr1	63350000	63400000	0.497157655381506
chr1	63400000	63450000	0.298277749705238
chr1	63450000	63500000	0.0760064005389928
chr1	63500000	63550000	0.000105272022907221
chr1	63550000	63600000	2.10544045814443e-05
chr1	63600000	63650000	0
chr1	63650000	63700000	0.784423951490652
chr1	63700000	63750000	0
chr1	63750000	63800000	0.00040003368704733
chr1	63800000	63850000	0.000315816068721553
chr1	63850000	63900000	0
chr1	63900000	63950000	0.00414771770254341
chr1	63950000	64000000	0.0126747515580259
chr1	64000000	64050000	0.0142538319016339
chr1	64050000	64100000	0.00235809331312109
chr1	64100000	64150000	0.00164224355735221
chr1	64150000	64200000	0.021707091123463
chr1	64200000	64250000	0.000947448206164769
chr1	64250000	64300000	0.31337375779013
chr1	64300000	64350000	0.106577395991241
chr1	64350000	64400000	0.190184436584133
chr1	64400000	64450000	0.19292150917972
chr1	64450000	64500000	0.888980124642075
chr1	64500000	64550000	0.831775307394307
chr1	64550000	64600000	0.527581270001684
chr1	64600000	64650000	0.340323395654371
chr1	64650000	64700000	0.0727850766380327
chr1	64700000	64750000	0.142875189489641
chr1	64750000	64800000	0.231935320869126
chr1	64800000	64850000	0.351650665319185
chr1	64850000	64900000	0.857503789792825
chr1	64900000	64950000	0.447679804615125
chr1	64950000	65000000	0.0151381168940542
chr1	65000000	65050000	0.776528549772612
chr1	65050000	65100000	0.56777412834765
chr1	65100000	65150000	0.509390264443321
chr1	65150000	65200000	0.336870473303015
chr1	65200000	65250000	0.396938689573859
chr1	65250000	65300000	0.160013474818932
chr1	65300000	65350000	0.358661782044804
chr1	65350000	65400000	0.132158497557689
chr1	65400000	65450000	0.717091965639212
chr1	65450000	65500000	0.0832912245241705
chr1	65500000	65550000	0.233051204311942
chr1	65550000	65600000	0.885316658244905
chr1	65600000	65650000	0.277202290719218
chr1	65650000	65700000	0.478987704227724
chr1	65700000	65750000	0.069921677614957
chr1	65750000	65800000	0.159487114704396
chr1	65800000	65850000	0.621673404076133
chr1	65850000	65900000	0.262274717870979
chr1	65900000	65950000	0.669382684857672
chr1	65950000	66000000	0.28907697490315
chr1	66000000	66050000	0.133000673740947
chr1	66050000	66100000	0.0446774465218124
chr1	66100000	66150000	0.307710122957723
chr1	66150000	66200000	0.68003621357588
chr1	66200000	66250000	0.306804783560721
chr1	66250000	66300000	0.267833080680478
chr1	66300000	66350000	0.019833249115715
chr1	66350000	66400000	0.0201911739935995
chr1	66400000	66450000	0.322932457470103
chr1	66450000	66500000	0.296972376621189
chr1	66500000	66550000	0.843755263601145
chr1	66550000	66600000	0.153002358093313
chr1	66600000	66650000	0.0147801920161698
chr1	66650000	66700000	0.0688057941721408
chr1	66700000	66750000	0.373062994778508
chr1	66750000	66800000	0.00151591712986354
chr1	66800000	66850000	0.00416877210712485
chr1	66850000	66900000	0.0522359777665488
chr1	66900000	66950000	0.310573521980798
chr1	66950000	67000000	0.642917298298804
chr1	67000000	67050000	0.484525012632643
chr1	67050000	67100000	0.334428162371568
chr1	67100000	67150000	0.00633737577901294
chr1	67150000	67200000	0.125315816068722
chr1	67200000	67250000	0.686163045309079
chr1	67250000	67300000	0.0980503621357588
chr1	67300000	67350000	0.554657234293414
chr1	67350000	67400000	0.941173993599461
chr1	67400000	67450000	0.014695974397844
chr1	67450000	67500000	0.853587670540677
chr1	67500000	67550000	0.305583628094998
chr1	67550000	67600000	0.186120936499916
chr1	67600000	67650000	0.132916456122621
chr1	67650000	67700000	0.136916792993094
chr1	67700000	67750000	0.172688226376958
chr1	67750000	67800000	0.261243052046488
chr1	67800000	67850000	0.175256863735894
chr1	67850000	67900000	0.0893548930436248
chr1	67900000	67950000	0.289287518948964
chr1	67950000	68000000	0.0291814047498736
chr1	68000000	68050000	0.587333670203807
chr1	68050000	68100000	0.0746168098366178
chr1	68100000	68150000	0.230040424456796
chr1	68150000	68200000	0.22644012127337
chr1	68200000	68250000	0.119462691595082
chr1	68250000	68300000	0.605882600640054
chr1	68300000	68350000	0.346997641906687
chr1	68350000	68400000	0.0640474987367358
chr1	68400000	68450000	0.145717534108135
chr1	68450000	68500000	0.232861714670709
chr1	68500000	68550000	0.636432541687721
chr1	68550000	68600000	0.236567289877042
chr1	68600000	68650000	0.00025265285497722
chr1	68650000	68700000	0.0484672393464712
chr1	68700000	68750000	0.362093649991578
chr1	68750000	68800000	0.0365293919487957
chr1	68800000	68850000	0.200101061141991
chr1	68850000	68900000	0.60567205659424
chr1	68900000	68950000	0.358682836449385
chr1	68950000	69000000	0.616494020549099
chr1	69000000	69050000	0.146433383863904
chr1	69050000	69100000	0.424267306720566
chr1	69100000	69150000	0.792972039750716
chr1	69150000	69200000	0.0554783560720903
chr1	69200000	69250000	0.515411824153613
chr1	69250000	69300000	0.0350766380326765
chr1	69300000	69350000	0.0860914603335018
chr1	69350000	69400000	0.000779012969513215
chr1	69400000	69450000	0.580533097524002
chr1	69450000	69500000	0
chr1	69500000	69550000	0.0235177699174667
chr1	69550000	69600000	0.532550109482904
chr1	69600000	69650000	0.678541350850598
chr1	69650000	69700000	0.0378347650328449
chr1	69700000	69750000	0.471808152265454
chr1	69750000	69800000	0.0704059289203302
chr1	69800000	69850000	0.13070574364157
chr1	69850000	69900000	0.374873673572511
chr1	69900000	69950000	0.000463196900791663
chr1	69950000	70000000	0.859525012632643
chr1	70000000	70050000	0.282150075795856
chr1	70050000	70100000	0.402644433215429
chr1	70100000	70150000	0.0366346639717029
chr1	70150000	70200000	6.31632137443328e-05
chr1	70200000	70250000	0.0227598113525349
chr1	70250000	70300000	0.168266801414856
chr1	70300000	70350000	0.765643422604009
chr1	70350000	70400000	0.000210544045814332
chr1	70400000	70450000	0.219534276570659
chr1	70450000	70500000	0.809373420919656
chr1	70500000	70550000	0.329227724439953
chr1	70550000	70600000	0.608556510021897
chr1	70600000	70650000	0.149907360619842
chr1	70650000	70700000	0.29055078322385
chr1	70700000	70750000	0.000168435236651554
chr1	70750000	70800000	0.0381505811015664
chr1	70800000	70850000	0.0554783560720903
chr1	70850000	70900000	0.0125905339397002
chr1	70900000	70950000	0.092344618494189
chr1	70950000	71000000	0.875378979282466
chr1	71000000	71050000	0.339965470776486
chr1	71050000	71100000	0.199574701027455
chr1	71100000	71150000	0.257705912076806
chr1	71150000	71200000	0.618978440289709
chr1	71200000	71250000	0.449490483409129
chr1	71250000	71300000	0.0683004884621863
chr1	71300000	71350000	0.011811520970187
chr1	71350000	71400000	0.0649949469429004
chr1	71400000	71450000	0.483430183594408
chr1	71450000	71500000	0.898117736230419
chr1	71500000	71550000	0.432899612598956
chr1	71550000	71600000	0.852766548762001
chr1	71600000	71650000	0.0625315816068721
chr1	71650000	71700000	0.444268991072932
chr1	71700000	71750000	0.153086575711639
chr1	71750000	71800000	0.835754589860199
chr1	71800000	71850000	0.0314342260400876
chr1	71850000	71900000	0.308783897591376
chr1	71900000	71950000	0.186836786255685
chr1	71950000	72000000	0.677067542529897
chr1	72000000	72050000	0.171298635674583
chr1	72050000	72100000	0.654286676772781
chr1	72100000	72150000	0.500989557015328
chr1	72150000	72200000	0.364557015327607
chr1	72200000	72250000	0.000526360114535995
chr1	72250000	72300000	0.110746168098366
chr1	72300000	72350000	0.635569311099882
chr1	72350000	72400000	0.555373084049183
chr1	72400000	72450000	0.562910560889338
chr1	72450000	72500000	0.170709112346303
chr1	72500000	72550000	0.0610577732861715
chr1	72550000	72600000	0.000589523328280328
chr1	72600000	72650000	0.947132390096008
chr1	72650000	72700000	0.011285160855651
chr1	72700000	72750000	0.0661108303857167
chr1	72750000	72800000	0.000378979282465886
chr1	72800000	72850000	0.00353713996968164
chr1	72850000	72900000	0.00450564258042785
chr1	72900000	72950000	0.291056088933805
chr1	72950000	73000000	0.00608472292403572
chr1	73000000	73050000	0.270991241367694
chr1	73050000	73100000	0.312278928751895
chr1	73100000	73150000	0.357545898601987
chr1	73150000	73200000	0.107377463365336
chr1	73200000	73250000	0.0709954522486104
chr1	73250000	73300000	0.617041435068216
chr1	73300000	73350000	0.170182752231767
chr1	73350000	73400000	0.0242125652686542
chr1	73400000	73450000	0.00389506484756608
chr1	73450000	73500000	0.0657739599124136
chr1	73500000	73550000	0.422625063163214
chr1	73550000	73600000	0.00865336028297115
chr1	73600000	73650000	0.0573732524844197
chr1	73650000	73700000	0.0929130874178878
chr1	73700000	73750000	0.706648980966818
chr1	73750000	73800000	0.96559710291393
chr1	73800000	73850000	0.0674583122789287
chr1	73850000	73900000	0.427067542529897
chr1	73900000	73950000	0.72336617820448
chr1	73950000	74000000	0.573648307225872
chr1	74000000	74050000	0.236840997136601
chr1	74050000	74100000	0.536045140643423
chr1	74100000	74150000	0.588765369715344
chr1	74150000	74200000	0.0135169277412834
chr1	74200000	74250000	0.00193700522149232
chr1	74250000	74300000	0.0604893043624727
chr1	74300000	74350000	0.087396833417551
chr1	74350000	74400000	0.477640222334512
chr1	74400000	74450000	0.610472460838807
chr1	74450000	74500000	0.00484251305373085
chr1	74500000	74550000	0.00292656223681997
chr1	74550000	74600000	0.431846892369884
chr1	74600000	74650000	0.870831227892875
chr1	74650000	74700000	0.741578238167425
chr1	74700000	74750000	0.62792656223682
chr1	74750000	74800000	0.831059457638538
chr1	74800000	74850000	0.00395822806131041
chr1	74850000	74900000	0.188773791477177
chr1	74900000	74950000	0.291498231430015
chr1	74950000	75000000	0.432162708438605
chr1	75000000	75050000	0.00235809331312109
chr1	75100000	75150000	0.178204480377295
chr1	75150000	75200000	0.589039076974903
chr1	75200000	75250000	0.370073269327943
chr1	75250000	75300000	0.891632979619336
chr1	75300000	75350000	0.668414182246926
chr1	75350000	75400000	0.53585565100219
chr1	75400000	75450000	0.103440289708607
chr1	75450000	75500000	0.0912287350513727
chr1	75500000	75550000	0.248989388580091
chr1	75550000	75600000	0.420982819605862
chr1	75600000	75650000	0.0160013474818932
chr1	75650000	75700000	0.00195805962607376
chr1	75700000	75750000	0.0686584133400707
chr1	75750000	75800000	0.0296235472460838
chr1	75800000	75850000	0.00951659087081014
chr1	75850000	75900000	0.217681488967492
chr1	75900000	75950000	0.258021728145528
chr1	75950000	76000000	0.232482735388243
chr1	76000000	76050000	0.825648475661108
chr1	76050000	76100000	0.319605861546235
chr1	76100000	76150000	0.553541350850598
chr1	76150000	76200000	0.0648054573016675
chr1	76200000	76250000	0.000989557015327658
chr1	76250000	76300000	0.024970523833586
chr1	76300000	76350000	0.607798551456965
chr1	76350000	76400000	0.0683004884621863
chr1	76400000	76450000	0.533034360788277
chr1	76450000	76500000	0.520043793161529
chr1	76500000	76550000	0.0601945426983325
chr1	76550000	76600000	0.127084386053562
chr1	76600000	76650000	0.280465723429341
chr1	76650000	76700000	0.111567289877042
chr1	76700000	76750000	0.0128642411992589
chr1	76750000	76800000	0.635653528718208
chr1	76800000	76850000	0.721681825837965
chr1	76850000	76900000	0.280465723429341
chr1	76900000	76950000	0.0025054741451912
chr1	76950000	77000000	0.275054741451912
chr1	77000000	77050000	0.0655213070574364
chr1	77050000	77100000	4.21088091628885e-05
chr1	77100000	77150000	0.0145275391611925
chr1	77150000	77200000	0.0117062489472798
chr1	77200000	77250000	0.463449553646623
chr1	77250000	77300000	0.371694458480714
chr1	77300000	77350000	0.039329627758127
chr1	77350000	77400000	0.868431025770591
chr1	77400000	77450000	0.626200101061142
chr1	77450000	77500000	0.369925888495873
chr1	77500000	77550000	0.891990904497221
chr1	77550000	77600000	0.650286339902308
chr1	77600000	77650000	0.752694963786424
chr1	77650000	77700000	0.446374431531076
chr1	77700000	77750000	0.218292066700354
chr1	77750000	77800000	0.161760990399192
chr1	77800000	77850000	0.0614156981640559
chr1	77850000	77900000	0.138643254168772
chr1	77950000	78000000	0.327606535287182
chr1	78000000	78050000	0.00627421256526861
chr1	78050000	78100000	0.00520043793161529
chr1	78100000	78150000	0.0131800572679804
chr1	78150000	78200000	0.0602998147212397
chr1	78200000	78250000	0.00581101566447706
chr1	78250000	78300000	0.845565942395149
chr1	78300000	78350000	0.189742294087923
chr1	78350000	78400000	0.00054741451911744
chr1	78400000	78450000	0.00972713491662458
chr1	78450000	78500000	0.338681152097019
chr1	78500000	78550000	0.906981640559205
chr1	78550000	78600000	0.00351608556510019
chr1	78600000	78650000	0.491304530907866
chr1	78650000	78700000	0.644243725787435
chr1	78700000	78750000	0.211344113188479
chr1	78750000	78800000	0.275075795856493
chr1	78800000	78850000	0.0804699343102577
chr1	78850000	78900000	0.293582617483578
chr1	78900000	78950000	0
chr1	78950000	79000000	0.000336870473302997
chr1	79000000	79050000	0.534171298635675
chr1	79050000	79100000	0.3603671888159
chr1	79100000	79150000	0.173130368873168
chr1	79150000	79200000	0.0928288697995621
chr1	79200000	79250000	0.348450395822806
chr1	79250000	79300000	0.665824490483409
chr1	79300000	79350000	0.64973892538319
chr1	79350000	79400000	0.158413340070743
chr1	79400000	79450000	0.46311268317332
chr1	79450000	79500000	0.168856324743136
chr1	79500000	79550000	0.208543877379148
chr1	79550000	79600000	0.284192353040256
chr1	79600000	79650000	0.0394559541856156
chr1	79650000	79700000	0.0180225703217113
chr1	79700000	79750000	0.000336870473302997
chr1	79750000	79800000	0.0340660266127674
chr1	79800000	79850000	0.028233956543709
chr1	79850000	79900000	0.022717702543372
chr1	79900000	79950000	0.622894559541856
chr1	79950000	80000000	0.79785666161361
chr1	80000000	80050000	0.179467744652181
chr1	80050000	80100000	0.114199090449722
chr1	80100000	80150000	0.0201911739935995
chr1	80150000	80200000	0.651191679299309
chr1	80200000	80250000	0.694837459996631
chr1	80250000	80300000	0.243746841839313
chr1	80300000	80350000	0.156455280444669
chr1	80350000	80400000	0.647633484925046
chr1	80400000	80450000	0.647443995283813
chr1	80450000	80500000	0.0276233788108472
chr1	80500000	80550000	0.00509516590870807
chr1	80550000	80600000	0.12777918140475
chr1	80600000	80650000	0.60581943742631
chr1	80650000	80700000	0.547203975071585
chr1	80700000	80750000	0.0943026781202627
chr1	80750000	80800000	0.70433299646286
chr1	80800000	80850000	0.923719892201449
chr1	80850000	80900000	0.356093144685868
chr1	80900000	80950000	0.348745157486946
chr1	80950000	81000000	0.672814552804447
chr1	81000000	81050000	0.0188647465049688
chr1	81250000	81300000	0.16056088933805
chr1	81350000	81400000	0.35567205659424
chr1	81400000	81450000	0.00174751558025943
chr1	81450000	81500000	0.0178541350850598
chr1	81600000	81650000	0.0652054909887149
chr1	81650000	81700000	0.297835607209028
chr1	81700000	81750000	2.10544045814443e-05
chr1	82150000	82200000	0.0652054909887149
chr1	82200000	82250000	0.22644012127337
chr1	82250000	82300000	0.0712691595081691
chr1	82300000	82350000	2.10544045814443e-05
chr1	82350000	82400000	0.152475997978777
chr1	82400000	82450000	0.0717113020043794
chr1	82450000	82500000	0.0267180394138454
chr1	82500000	82550000	0.0495831227892876
chr1	82550000	82600000	0.00808489135927237
chr1	82600000	82650000	0.0651212733703891
chr1	82650000	82700000	0.0690795014316995
chr1	82700000	82750000	0.000736904160350327
chr1	82750000	82800000	0.000336870473302997
chr1	82800000	82850000	0.00025265285497722
chr1	82850000	82900000	4.21088091628885e-05
chr1	82900000	82950000	0.151991746673404
chr1	82950000	83000000	0.0306131042614115
chr1	83000000	83050000	0.170161697827185
chr1	83050000	83100000	0.098829375105272
chr1	83100000	83150000	0.0951659087081017
chr1	83150000	83200000	0.105861546235473
chr1	83200000	83250000	0.0566363483240694
chr1	83250000	83300000	0.301204311942058
chr1	83300000	83350000	0.283644938521139
chr1	83350000	83400000	0.739851776991747
chr1	83400000	83450000	0.379505642580428
chr1	83450000	83500000	0.0706164729661445
chr1	83500000	83550000	0.0218334175509517
chr1	83550000	83600000	0.940752905507832
chr1	83600000	83650000	0.471492336196732
chr1	83650000	83700000	0.837733703890854
chr1	83700000	83750000	0.358640727640222
chr1	83750000	83800000	0.115251810678794
chr1	83800000	83850000	0.139527539161193
chr1	83850000	83900000	0.0135590365504463
chr1	83900000	83950000	0.190184436584133
chr1	83950000	84000000	0.0256232103756106
chr1	84000000	84050000	0.0299183089102241
chr1	84050000	84100000	0.172056594239515
chr1	84100000	84150000	0.0605314131716355
chr1	84150000	84200000	0.202332828027623
chr1	84200000	84250000	0.287603166582449
chr1	84250000	84300000	0.533139632811184
chr1	84300000	84350000	0.122157655381506
chr1	84350000	84400000	0.00267390938184264
chr1	84400000	84450000	0
chr1	84450000	84500000	0.213302172814553
chr1	84500000	84550000	0.0019791140306552
chr1	84550000	84600000	0.250526360114536
chr1	84600000	84650000	0.772001852787603
chr1	84650000	84700000	0.939005389927573
chr1	84700000	84750000	0
chr1	84750000	84800000	0.000779012969513215
chr1	84800000	84850000	0.272822974566279
chr1	84850000	84900000	0.000757958564931771
chr1	84900000	84950000	0.529876200101061
chr1	84950000	85000000	0.737304194037393
chr1	85000000	85050000	0.0405086744146875
chr1	85050000	85100000	0.104092976250632
chr1	85100000	85150000	0.492420414350682
chr1	85150000	85200000	0.226945426983325
chr1	85200000	85250000	0.293456291056089
chr1	85450000	85500000	0.116093986862052
chr1	85500000	85550000	0.0937763180057268
chr1	85550000	85600000	0.341544551120094
chr1	85600000	85650000	0.154918308910224
chr1	85650000	85700000	0.603735051372747
chr1	85700000	85750000	0.00444247936668352
chr1	85750000	85800000	0.0206333164898097
chr1	85800000	85850000	0.00709533434394471
chr1	85850000	85900000	0.382558531244736
chr1	85900000	85950000	0.0101482230082534
chr1	85950000	86000000	0.110556678457133
chr1	86000000	86050000	0.110451406434226
chr1	86050000	86100000	0.428751894896412
chr1	86100000	86150000	0.211196732356409
chr1	86150000	86200000	0.397233451237999
chr1	86200000	86250000	0.357840660266128
chr1	86250000	86300000	0.181846892369884
chr1	86300000	86350000	0.87603166582449
chr1	86350000	86400000	0.00564258042782551
chr1	86400000	86450000	0.506758463870642
chr1	86450000	86500000	0.0512464207512211
chr1	86500000	86550000	0.868767896243894
chr1	86550000	86600000	0.342323564089608
chr1	86600000	86650000	0.840786592555163
chr1	86650000	86700000	0.425677951827522
chr1	86700000	86750000	0.0506568974229409
chr1	86750000	86800000	0.806383695469092
chr1	86800000	86850000	0.917235135590366
chr1	86850000	86900000	0.000105272022907221
chr1	86900000	86950000	0.00368452080175175
chr1	86950000	87000000	0.917129863567458
chr1	87000000	87050000	0.0281076301162203
chr1	87050000	87100000	0.0299393633148055
chr1	87100000	87150000	0.129295098534613
chr1	87150000	87200000	0.493515243388917
chr1	87200000	87250000	0.843418393127842
chr1	87250000	87300000	0.35933552299141
chr1	87300000	87350000	0.160876705406771
chr1	87350000	87400000	0.0484461849418898
chr1	87400000	87450000	0.340197069226882
chr1	87450000	87500000	0.0531834259727135
chr1	87500000	87550000	0.372978777160182
chr1	87550000	87600000	0.448395654370894
chr1	87600000	87650000	0.284360788276908
chr1	87650000	87700000	0.497052383358599
chr1	87700000	87750000	0.738651675930605
chr1	87750000	87800000	0.750526360114536
chr1	87800000	87850000	0.48448290382348
chr1	87850000	87900000	0.0270970186963113
chr1	87900000	87950000	0.278676099039919
chr1	87950000	88000000	0.148349334680815
chr1	88000000	88050000	0.64973892538319
chr1	88050000	88100000	0.026507495368031
chr1	88100000	88150000	0.321184941889843
chr1	88150000	88200000	0.507242715176015
chr1	88300000	88350000	0.631674246252316
chr1	88350000	88400000	0.515285497726124
chr1	88400000	88450000	0.16978271854472
chr1	88450000	88500000	0.11548340912919
chr1	88500000	88550000	0.754821458649149
chr1	88550000	88600000	0.94599545224861
chr1	88600000	88650000	0.310215597102914
chr1	88650000	88700000	0.363820111167256
chr1	88700000	88750000	0.0187805288866431
chr1	88750000	88800000	0.443110998820953
chr1	88800000	88850000	0.691279265622368
chr1	88850000	88900000	0.863083207006906
chr1	88900000	88950000	0.195426983324912
chr1	88950000	89000000	0.739451743304699
chr1	89000000	89050000	0.163045309078659
chr1	89050000	89100000	0.556636348324069
chr1	89100000	89150000	0.0364872831396328
chr1	89150000	89200000	0.521264948627253
chr1	89200000	89250000	0.147065016001347
chr1	89250000	89300000	0.117799393633148
chr1	89300000	89350000	0.0169066868788951
chr1	89350000	89400000	0.0731640559204986
chr1	89400000	89450000	0.881484756611083
chr1	89450000	89500000	0.00608472292403572
chr1	89500000	89550000	0.000568468923698884
chr1	89550000	89600000	2.10544045814443e-05
chr1	89600000	89650000	0
chr1	89650000	89700000	0
chr1	89700000	89750000	0.00587417887822128
chr1	89750000	89800000	0.000989557015327658
chr1	89800000	89850000	0.585017685699848
chr1	89850000	89900000	0.0571627084386054
chr1	89900000	89950000	0.231935320869126
chr1	89950000	90000000	0.660939868620515
chr1	90000000	90050000	0.0187805288866431
chr1	90050000	90100000	0.0228440289708607
chr1	90100000	90150000	0.0014948627252821
chr1	90150000	90200000	0.0898601987535792
chr1	90200000	90250000	0.00204227724439954
chr1	90250000	90300000	0.0871231261579922
chr1	90300000	90350000	0.0315184436584134
chr1	90350000	90400000	0.551035876705407
chr1	90400000	90450000	0.312784234461849
chr1	90450000	90500000	0.189005389927573
chr1	90500000	90550000	0.534655549941048
chr1	90550000	90600000	0.12118915277076
chr1	90600000	90650000	0.15266548762001
chr1	90650000	90700000	0.163908539666498
chr1	90700000	90750000	0.694184773454607
chr1	90750000	90800000	0.0457512211554657
chr1	90800000	90850000	0.00970608051204314
chr1	90850000	90900000	0.00593734209196561
chr1	90900000	90950000	0.000736904160350327
chr1	90950000	91000000	0.0231177362304194
chr1	91000000	91050000	0.00692689910729327
chr1	91050000	91100000	0.130010948290382
chr1	91100000	91150000	0.17447785076638
chr1	91150000	91200000	0.493767896243894
chr1	91200000	91250000	0.035918814215934
chr1	91250000	91300000	0.0241915108640728
chr1	91300000	91350000	0.285413508505979
chr1	91350000	91400000	0.435615630789961
chr1	91400000	91450000	0.0683847060805121
chr1	91450000	91500000	0.917487788445343
chr1	91500000	91550000	0.291603503452922
chr1	91550000	91600000	0.0898180899444164
chr1	91600000	91650000	0.345944921677615
chr1	91650000	91700000	0.0170330133063837
chr1	91700000	91750000	0.00252652854977264
chr1	91750000	91800000	0.0364451743304699
chr1	91800000	91850000	0.0106535287182078
chr1	91850000	91900000	0.70725955869968
chr1	91900000	91950000	0.0990820279602492
chr1	91950000	92000000	0.000589523328280328
chr1	92000000	92050000	0.00189489641232943
chr1	92050000	92100000	2.10544045814443e-05
chr1	92100000	92150000	0.0222755600471619
chr1	92150000	92200000	0.0276233788108472
chr1	92200000	92250000	0.000715849755768883
chr1	92250000	92300000	0.00040003368704733
chr1	92300000	92350000	0.730103587670541
chr1	92350000	92400000	0.230714165403402
chr1	92400000	92450000	0.182415361293583
chr1	92450000	92500000	0.0997978777160182
chr1	92500000	92550000	0.00663213744315305
chr1	92550000	92600000	0.142622536634664
chr1	92600000	92650000	0.00261074616809842
chr1	92650000	92700000	0.000126326427488666
chr1	92700000	92750000	0.0278549772612431
chr1	92750000	92800000	0.100050530570995
chr1	92800000	92850000	0.246547077648644
chr1	92850000	92900000	0.132495368030992
chr1	92900000	92950000	0.102661276739094
chr1	92950000	93000000	0.820827017011959
chr1	93000000	93050000	0.082217449890517
chr1	93050000	93100000	0.0391190837123127
chr1	93100000	93150000	0.333880747852451
chr1	93150000	93200000	0.225492673067206
chr1	93200000	93250000	0.0281076301162203
chr1	93250000	93300000	0.164329627758127
chr1	93300000	93350000	0.718649991578238
chr1	93350000	93400000	0.15163382179552
chr1	93400000	93450000	0.466902475997979
chr1	93450000	93500000	0.591965639211723
chr1	93500000	93550000	0.306278423446185
chr1	93550000	93600000	0.179488799056763
chr1	93600000	93650000	0.000378979282465886
chr1	93650000	93700000	0.0516675088428499
chr1	93700000	93750000	0.932920667003537
chr1	93750000	93800000	0.127758127000168
chr1	93800000	93850000	0.127084386053562
chr1	93850000	93900000	0.0401296951322216
chr1	93900000	93950000	0.00922182920667003
chr1	93950000	94000000	0.131547919824827
chr1	94000000	94050000	0.0263180057267981
chr1	94050000	94100000	0.660245073269328
chr1	94100000	94150000	0.956691089775981
chr1	94150000	94200000	0.333417550951659
chr1	94200000	94250000	0.856240525517938
chr1	94250000	94300000	0.590870810173488
chr1	94300000	94350000	0.848703048677783
chr1	94350000	94400000	0.412497894559542
chr1	94400000	94450000	0.00025265285497722
chr1	94450000	94500000	0.0143801583291224
chr1	94500000	94550000	0.0651002189658076
chr1	94550000	94600000	0.266359272359778
chr1	94600000	94650000	0.434478692942564
chr1	94650000	94700000	0.198564089607546
chr1	94700000	94750000	0.156960586154623
chr1	94750000	94800000	0.281307899612599
chr1	94800000	94850000	0.333375442142496
chr1	94850000	94900000	0.232651170624895
chr1	94900000	94950000	0.0249073606198417
chr1	94950000	95000000	0.0144433215428668
chr1	95000000	95050000	0.111440963449554
chr1	95050000	95100000	0.671909213407445
chr1	95100000	95150000	0.611651507495368
chr1	95150000	95200000	0.487598955701533
chr1	95200000	95250000	0.0371610240862389
chr1	95250000	95300000	0.401865420245915
chr1	95300000	95350000	0.20652265453933
chr1	95350000	95400000	0.181194205827859
chr1	95400000	95450000	0.402328617146707
chr1	95450000	95500000	0
chr1	95500000	95550000	0.548867273033519
chr1	95550000	95600000	0.332322721913424
chr1	95600000	95650000	0.333585986188311
chr1	95650000	95700000	0.0288866430857335
chr1	95700000	95750000	0.037118915277076
chr1	95750000	95800000	0.00235809331312109
chr1	95800000	95850000	0.089607545898602
chr1	95850000	95900000	0.391401381168941
chr1	95900000	95950000	0.268022570321711
chr1	95950000	96000000	0.537771601819101
chr1	96000000	96050000	0.198458817584639
chr1	96050000	96100000	0.441847734546067
chr1	96100000	96150000	0.0650160013474819
chr1	96150000	96200000	0.823837796867105
chr1	96200000	96250000	0.212944247936668
chr1	96250000	96300000	0.60744062657908
chr1	96300000	96350000	0.45506990062321
chr1	96350000	96400000	0.00564258042782551
chr1	96400000	96450000	0.00374768401549608
chr1	96450000	96500000	0.299351524338892
chr1	96500000	96550000	0.00374768401549608
chr1	96550000	96600000	0.126136937847398
chr1	96600000	96650000	0.114851776991747
chr1	96650000	96700000	0.106535287182078
chr1	96700000	96750000	0.726671719723766
chr1	96750000	96800000	0.277097018696311
chr1	96800000	96850000	0.169677446521812
chr1	96850000	96900000	0.550888495873337
chr1	96900000	96950000	0.196584975576891
chr1	96950000	97000000	0.074722081859525
chr1	97000000	97050000	0.449637864241199
chr1	97050000	97100000	0.685720902812868
chr1	97100000	97150000	0.548214586491494
chr1	97300000	97350000	0.0150328448711471
chr1	97350000	97400000	0.799498905170962
chr1	97400000	97450000	0.79874094660603
chr1	97450000	97500000	0.462754758295435
chr1	97500000	97550000	0.631947953511875
chr1	97550000	97600000	0.661424119925889
chr1	97600000	97650000	0.016759306046825
chr1	97650000	97700000	0.410602998147212
chr1	97700000	97750000	0.0314131716355062
chr1	97750000	97800000	0.519117399359946
chr1	97800000	97850000	0.0956712144180563
chr1	97850000	97900000	0.328196058615462
chr1	97900000	97950000	0.678393970018528
chr1	97950000	98000000	0.0238756947953512
chr1	98000000	98050000	0.374473639885464
chr1	98050000	98100000	0.190037055752063
chr1	98100000	98150000	0.108556510021897
chr1	98150000	98200000	0.842744652181236
chr1	98200000	98250000	0.391064510695638
chr1	98250000	98300000	0.687321037561058
chr1	98300000	98350000	0.535518780528887
chr1	98350000	98400000	0.517748863062153
chr1	98400000	98450000	0.325332659592387
chr1	98450000	98500000	0.180162540003369
chr1	98500000	98550000	0.392875189489641
chr1	98550000	98600000	0.509874515748695
chr1	98600000	98650000	0.3240693953175
chr1	98650000	98700000	0.422182920667004
chr1	98700000	98750000	0.1466649823143
chr1	98750000	98800000	0.0807015327606535
chr1	98800000	98850000	0.54770928078154
chr1	98850000	98900000	0.461049351524339
chr1	98900000	98950000	0.0284023917803604
chr1	98950000	99000000	0.00254758295435409
chr1	99000000	99050000	0.0253705575206333
chr1	99050000	99100000	0.445574364156982
chr1	99100000	99150000	0.0645528044466902
chr1	99150000	99200000	0.334091291898265
chr1	99200000	99250000	0.266948795688058
chr1	99250000	99300000	0.291013980124642
chr1	99300000	99350000	0.461428330806805
chr1	99350000	99400000	0.562763180057268
chr1	99400000	99450000	0.0192437257874347
chr1	99450000	99500000	0.580533097524002
chr1	99500000	99550000	0.000842176183257548
chr1	99550000	99600000	0.0596681825837966
chr1	99600000	99650000	0.219218460501937
chr1	99650000	99700000	0.0091586659929257
chr1	99700000	99750000	0.0412455785750379
chr1	99750000	99800000	0.107630116220313
chr1	99800000	99850000	0.0688900117904666
chr1	99850000	99900000	0.806173151423278
chr1	99900000	99950000	0.232482735388243
chr1	99950000	100000000	0.19570069058447
chr1	100000000	100050000	0.0757748020885969
chr1	100050000	100100000	0.472566110830386
chr1	100100000	100150000	0.129231935320869
chr1	100150000	100200000	0.00025265285497722
chr1	100200000	100250000	0.097102913929594
chr1	100250000	100300000	0.013348492504632
chr1	100300000	100350000	0.11929425635843
chr1	100350000	100400000	0.764380158329122
chr1	100400000	100450000	0.215576048509348
chr1	100450000	100500000	0.361756779518275
chr1	100500000	100550000	0.663403233956544
chr1	100550000	100600000	0.849418898433552
chr1	100600000	100650000	0.0155381505811015
chr1	100650000	100700000	0.191868788950649
chr1	100700000	100750000	0.0355187805288867
chr1	100750000	100800000	0.148454606703722
chr1	100800000	100850000	0.117420414350682
chr1	100850000	100900000	0.781076301162203
chr1	100900000	100950000	0.166435068216271
chr1	100950000	101000000	0.083270170119589
chr1	101000000	101050000	0.640790803436079
chr1	101050000	101100000	0.43970018527876
chr1	101100000	101150000	0.744083712312616
chr1	101150000	101200000	0.324595755432036
chr1	101200000	101250000	0.738799056762675
chr1	101250000	101300000	0.182015327606535
chr1	101300000	101350000	0.85918814215934
chr1	101350000	101400000	0.0116851945426983
chr1	101400000	101450000	0.0801330638369547
chr1	101450000	101500000	0.00286339902307564
chr1	101500000	101550000	0.173719892201449
chr1	101550000	101600000	0.457175341081354
chr1	101600000	101650000	0.114957049014654
chr1	101650000	101700000	0.266043456291056
chr1	101700000	101750000	0.303941384537645
chr1	101750000	101800000	0.176478019201617
chr1	101800000	101850000	0.0958817584638706
chr1	101850000	101900000	0.522191342428836
chr1	101900000	101950000	0.698164055920499
chr1	101950000	102000000	0.304762506316321
chr1	102000000	102050000	0.123084049183089
chr1	102050000	102100000	0.15896075458986
chr1	102100000	102150000	0.380726798046151
chr1	102150000	102200000	0.52107545898602
chr1	102200000	102250000	0.100450564258043
chr1	102250000	102300000	0.0973976755937342
chr1	102300000	102350000	0.331312110493515
chr1	102350000	102400000	0.16100303183426
chr1	102400000	102450000	0.433762843186795
chr1	102450000	102500000	0.122094492167761
chr1	102500000	102550000	0.684436584133401
chr1	102550000	102600000	0.164729661445174
chr1	102600000	102650000	0.0186542024591545
chr1	102650000	102700000	0.589502273875695
chr1	102700000	102750000	0.359903991915109
chr1	102750000	102800000	0.239135927235978
chr1	102800000	102850000	0.0965133906013138
chr1	102850000	102900000	0.111335691426646
chr1	102900000	102950000	0.533644938521139
chr1	102950000	103000000	0.0484672393464712
chr1	103000000	103050000	0.28292908876537
chr1	103050000	103100000	0.981640559204986
chr1	103100000	103150000	0.00414771770254341
chr1	103150000	103200000	0.66218207849082
chr1	103200000	103250000	0.0810173488293751
chr1	103250000	103300000	0.171319690079165
chr1	103300000	103350000	0.507347987198922
chr1	103350000	103400000	0.443363651675931
chr1	103400000	103450000	0.00378979282465897
chr1	103500000	103550000	0.323943068890012
chr1	103550000	103600000	0.630368873168267
chr1	103600000	103650000	0.099355735219808
chr1	103650000	103700000	0.0415613946437595
chr1	103700000	103750000	0.118746841839313
chr1	103750000	103800000	0.58636516759306
chr1	103800000	103850000	0.619904834091292
chr1	103850000	103900000	0.928667677278087
chr1	103900000	103950000	0.37573690416035
chr1	103950000	104000000	0.511874684183931
chr1	104000000	104050000	0.496357588007411
chr1	104050000	104100000	0.10611419909045
chr1	104100000	104150000	0.0197279770928078
chr1	104150000	104200000	0.0485935657739599
chr1	104200000	104250000	0.200122115546572
chr1	104250000	104300000	0.0561520970186963
chr1	104300000	104350000	0.169698500926394
chr1	104350000	104400000	0.214691763516928
chr1	104400000	104450000	0.289750715849756
chr1	104450000	104500000	0.111546235472461
chr1	104500000	104550000	0.407234293414182
chr1	104550000	104600000	0.0182541687721072
chr1	104600000	104650000	0.000421088091628774
chr1	104650000	104700000	0.598997810341924
chr1	104700000	104750000	0.312763180057268
chr1	104750000	104800000	0.0509095502779181
chr1	104800000	104850000	0.0554994104766717
chr1	104850000	104900000	0.84792403570827
chr1	104900000	104950000	0.0811015664477008
chr1	104950000	105000000	0.872536634663972
chr1	105000000	105050000	0.00934815563415869
chr1	105050000	105100000	0.223639885464039
chr1	105100000	105150000	0.146580764695974
chr1	105150000	105200000	0.189426478019202
chr1	105200000	105250000	0.234672393464713
chr1	105250000	105300000	0.0429930941552973
chr1	105300000	105350000	0.0231177362304194
chr1	105350000	105400000	0.177130705743642
chr1	105400000	105450000	0.681531076301162
chr1	105450000	105500000	0.528212902139128
chr1	105500000	105550000	0.838386390432879
chr1	105550000	105600000	0.314615967660435
chr1	105600000	105650000	0.662813710628263
chr1	105650000	105700000	0.869167929930942
chr1	105700000	105750000	0.309983998652518
chr1	105750000	105800000	0.50659002863399
chr1	105800000	105850000	0.573374599966313
chr1	105850000	105900000	0.424456796361799
chr1	105900000	105950000	0.0787224187299983
chr1	105950000	106000000	0.200943237325248
chr1	106000000	106050000	0.0601524338891696
chr1	106050000	106100000	0.104324574701027
chr1	106100000	106150000	0.142222502947617
chr1	106150000	106200000	2.10544045814443e-05
chr1	106200000	106250000	0.0398770422772444
chr1	106250000	106300000	0.0489093818426815
chr1	106300000	106350000	0.232251136937847
chr1	106350000	106400000	0.00812700016843526
chr1	106400000	106450000	0.105987872662961
chr1	106450000	106500000	0.246947111335691
chr1	106500000	106550000	0.397759811352535
chr1	106550000	106600000	0.176035876705407
chr1	106600000	106650000	0.123147212396833
chr1	106650000	106700000	0.0314763348492505
chr1	106700000	106750000	0.678415024423109
chr1	106750000	106800000	0.336049351524339
chr1	106800000	106850000	0.213302172814553
chr1	106850000	106900000	0.00271601819100553
chr1	106900000	106950000	0.6487072595587
chr1	106950000	107000000	0.071121778676099
chr1	107000000	107050000	0.05474145191174
chr1	107050000	107100000	0.434626073774634
chr1	107100000	107150000	0.181383695469092
chr1	107150000	107200000	0.0144433215428668
chr1	107200000	107250000	0.64607545898602
chr1	107250000	107300000	0.854471955533098
chr1	107300000	107350000	0.132369041603503
chr1	107350000	107400000	0.00722166077143338
chr1	107400000	107450000	0.000610577732861661
chr1	107450000	107500000	0.112809499747347
chr1	107500000	107550000	0.0659634495536466
chr1	107550000	107600000	0.54288782213239
chr1	107600000	107650000	0.0895233282802762
chr1	107650000	107700000	0.402349671551289
chr1	107700000	107750000	0.337881084722924
chr1	107750000	107800000	0.504042445679636
chr1	107800000	107850000	0.0695426983324912
chr1	107850000	107900000	0.367609903991915
[truncated: 45,496 more rows]
