# Supplementary material for: Transcription elongation can be sufficient, but is not necessary, to advance replication timing
Source: EMBO Rep. 2026 Mar 24;27(8):1964–99. doi: 10.1038/s44319-026-00735-2 (PMC13121604; doi:10.1038/s44319-026-00735-2)
Supplement: Supplementary file 5 — Source data Fig. 4 [file 44319_2026_735_MOESM5_ESM.zip › Fig4/4A/TRE_Ptn_D0050_129_pvalues.bg]

chr1	3000000	3050000	0.335889375079655
chr1	3150000	3200000	0.824865117464633
chr1	3200000	3250000	0.749713241853945
chr1	3250000	3300000	0.220102808105697
chr1	3300000	3350000	0.421491992013255
chr1	3350000	3400000	0.00216661710353028
chr1	3400000	3450000	0.134648880581163
chr1	3450000	3500000	0.205276349887421
chr1	3500000	3550000	0.86086919580271
chr1	3550000	3600000	0.63715535919113
chr1	3600000	3650000	0.175411020009346
chr1	3650000	3700000	0.483771613067675
chr1	3700000	3750000	0.727792174688814
chr1	3750000	3800000	0.918220825013807
chr1	3800000	3850000	0.781638982114788
chr1	3850000	3900000	0.911274905476019
chr1	3900000	3950000	0.448872084625515
chr1	3950000	4000000	0.213815370236629
chr1	4000000	4050000	0.761884532053188
chr1	4050000	4100000	0.182887973150941
chr1	4100000	4150000	0.781022983134373
chr1	4150000	4200000	0.867305323080845
chr1	4200000	4250000	0.770572241811462
chr1	4250000	4300000	0.575343047708059
chr1	4300000	4350000	0.851947831258762
chr1	4350000	4400000	0.887824461531926
chr1	4400000	4450000	0.604464930540805
chr1	4450000	4500000	0.00594757636263221
chr1	4500000	4550000	0.0152512851013212
chr1	4550000	4600000	0.972832320829262
chr1	4600000	4650000	0.58617613322571
chr1	4650000	4700000	0.542418964272059
chr1	4700000	4750000	0.000531033603806463
chr1	4750000	4800000	0.00295254683716384
chr1	4800000	4850000	0.000382344194740591
chr1	4850000	4900000	0.00212413441522574
chr1	4900000	4950000	0.355006584816687
chr1	4950000	5000000	0.326925527847402
chr1	5000000	5050000	0.888015633629296
chr1	5050000	5100000	0.167785377458686
chr1	5100000	5150000	0.707761587153235
chr1	5150000	5200000	0.789710692892646
chr1	5200000	5250000	0.724159904838778
chr1	5250000	5300000	0.539827520285484
chr1	5300000	5350000	0.537151110922299
chr1	5500000	5550000	0.537979523344237
chr1	5600000	5650000	0.910998768002039
chr1	5650000	5700000	0.147903479332172
chr1	5700000	5750000	0.448213602956795
chr1	5750000	5800000	0.584689239135052
chr1	5800000	5850000	0.718361017885212
chr1	5850000	5900000	0.857003271166999
chr1	5950000	6000000	0.775903819193679
chr1	6000000	6050000	0.608628233994647
chr1	6050000	6100000	0.636008326606908
chr1	6100000	6150000	0.694740643187901
chr1	6150000	6200000	0.39736182505629
chr1	6200000	6250000	0.142444453885042
chr1	6250000	6300000	0.261735842644123
chr1	6300000	6350000	0.34243170907855
chr1	6350000	6400000	0.362972088873784
chr1	6400000	6450000	0.411211181443562
chr1	6450000	6500000	0.0200730702238837
chr1	6500000	6550000	0.252856960788479
chr1	6550000	6600000	0.554122944899953
chr1	6600000	6650000	0.229279068779472
chr1	6650000	6700000	0.86443774162029
chr1	6700000	6750000	0.419197926844811
chr1	6750000	6800000	0.411083733378648
chr1	6800000	6850000	0.702387527082714
chr1	6850000	6900000	0.0922723989974086
chr1	6900000	6950000	0.25230468584052
chr1	6950000	7000000	0.00163558349972381
chr1	7000000	7050000	0.0379157993117805
chr1	7050000	7100000	0.00537406007052121
chr1	7100000	7150000	0.00167806618802835
chr1	7150000	7200000	0.0180126598411148
chr1	7200000	7250000	0.00242151323335738
chr1	7250000	7300000	0.203916903861676
chr1	7300000	7350000	0.166893241004291
chr1	7350000	7400000	0.724945834572412
chr1	7400000	7450000	0.427142189557755
chr1	7450000	7500000	0.192701474149284
chr1	7500000	7550000	0.0894897829134628
chr1	7550000	7600000	0.11410850078593
chr1	7600000	7650000	0.45042270274863
chr1	7650000	7700000	0.749352139003356
chr1	7700000	7750000	0.714240197119674
chr1	7750000	7800000	0.022643272866307
chr1	7800000	7850000	0.447576362632227
chr1	7850000	7900000	0.806363906708016
chr1	7900000	7950000	0.0503632269850036
chr1	7950000	8000000	0.783232082926208
chr1	8000000	8050000	0.0309698797739921
chr1	8050000	8100000	0.0359191129614682
chr1	8100000	8150000	0.262139428183015
chr1	8150000	8200000	0.648689409065806
chr1	8200000	8250000	0.6241768979141
chr1	8250000	8300000	0.706911933387145
chr1	8300000	8350000	0.753791579931178
chr1	8350000	8400000	0.441543820892986
chr1	8400000	8450000	0.886252602064659
chr1	8450000	8500000	0.813097412804282
chr1	8500000	8550000	0.379880198818981
chr1	8550000	8600000	0.0619822422362887
chr1	8600000	8650000	0.0899783338289647
chr1	8650000	8700000	0.89576872424487
chr1	8700000	8750000	0.746165937380517
chr1	8750000	8800000	0.982836993924976
chr1	8800000	8850000	0.230362377331238
chr1	8850000	8900000	0.0935893623348486
chr1	8900000	8950000	0.00545902544713028
chr1	8950000	9000000	0.00186923828539876
chr1	9000000	9050000	0.887930668252687
chr1	9050000	9100000	0.261544670546752
chr1	9100000	9150000	0.961064616168911
chr1	9150000	9200000	0.738965121712902
chr1	9200000	9250000	0.445282297463784
chr1	9250000	9300000	0.983792854411827
chr1	9300000	9350000	0.950104082586346
chr1	9350000	9400000	0.355983686647691
chr1	9400000	9450000	0.311270657207188
chr1	9450000	9500000	0.0122350142317006
chr1	9500000	9550000	0.206508347848252
chr1	9550000	9600000	0.379264199838566
chr1	9600000	9650000	0.31787671523854
chr1	9650000	9700000	0.0464335783168359
chr1	9700000	9750000	0.994944560091763
chr1	9750000	9800000	0.496941246442075
chr1	9800000	9850000	0.398593823017121
chr1	9850000	9900000	0.2944475126386
chr1	9900000	9950000	0.38109095543566
chr1	9950000	10000000	0.796635371086282
chr1	10000000	10050000	0.812757551297846
chr1	10050000	10100000	0.0322443604231276
chr1	10100000	10150000	0.154679468116742
chr1	10150000	10200000	0.432473766939972
chr1	10200000	10250000	0.302306809974935
chr1	10250000	10300000	0.944262712944475
chr1	10300000	10350000	0.97215259781639
chr1	10350000	10400000	0.970262118186839
chr1	10400000	10450000	0.947873741450359
chr1	10450000	10500000	0.172947024087684
chr1	10500000	10550000	0.738646501550618
chr1	10550000	10600000	0.685224521007689
chr1	10600000	10650000	0.184799694124644
chr1	10650000	10700000	0.97807893283487
chr1	10700000	10750000	0.789519520795276
chr1	10750000	10800000	0.500785929733634
chr1	10800000	10850000	0.156888567908577
chr1	10850000	10900000	0.029228089553507
chr1	10900000	10950000	0.0331364968775224
chr1	10950000	11000000	0.912761799566677
chr1	11000000	11050000	0.991970771910446
chr1	11050000	11100000	0.139215769573899
chr1	11100000	11150000	0.0806958664344279
chr1	11150000	11200000	0.270423552402396
chr1	11200000	11250000	0.628340201367943
chr1	11250000	11300000	0.471557840180127
chr1	11300000	11350000	0.0072220570117677
chr1	11350000	11400000	0.00118951527252642
chr1	11400000	11450000	0.00157185946726712
chr1	11450000	11500000	0.0158460427375844
chr1	11500000	11550000	0.755469646119206
chr1	11550000	11600000	0.461043374824759
chr1	11600000	11650000	0.693381197162156
chr1	11650000	11700000	0.522409618080632
chr1	11700000	11750000	0.104464930540805
chr1	11750000	11800000	0.0850291006414886
chr1	11800000	11850000	0.11975869833043
chr1	11850000	11900000	0.622690003823442
chr1	11900000	11950000	0.0493648838098475
chr1	11950000	12000000	0.00539530141467348
chr1	12000000	12050000	0.471090530608777
chr1	12050000	12100000	0.28081056969285
chr1	12100000	12150000	0.681762181910871
chr1	12150000	12200000	0.367475253834063
chr1	12200000	12250000	0.1110072645397
chr1	12250000	12300000	0.0287182972938528
chr1	12300000	12350000	0.0784230426101363
chr1	12350000	12400000	0.0072857810442245
chr1	12400000	12450000	0.0363439398445133
chr1	12450000	12500000	0.511831428692808
chr1	12500000	12550000	0.0487276434852798
chr1	12550000	12600000	0.64966651089681
chr1	12600000	12650000	0.737754365096223
chr1	12650000	12700000	0.279408640978801
chr1	12700000	12750000	0.894706657037257
chr1	12750000	12800000	0.16387697013467
chr1	12800000	12850000	0.232528994434768
chr1	12850000	12900000	0.652088024130167
chr1	12900000	12950000	0.355643825141255
chr1	12950000	13000000	0.778877607374995
chr1	13000000	13050000	0.319788436212244
chr1	13050000	13100000	0.00841157228429412
chr1	13100000	13150000	0.0364926292535792
chr1	13150000	13200000	0.237966778537746
chr1	13200000	13250000	0.0298228471897701
chr1	13250000	13300000	0.00409957942138583
chr1	13300000	13350000	0.000722205701176759
chr1	13350000	13400000	0.00191172097370318
chr1	13400000	13450000	0.140001699307532
chr1	13450000	13500000	0.881367092909639
chr1	13500000	13550000	0.264879561578657
chr1	13550000	13600000	0.084816687199966
chr1	13600000	13650000	0.487064021411275
chr1	13650000	13700000	0.00615998980415478
chr1	13700000	13750000	0.00611750711585024
chr1	13750000	13800000	0.192382853987
chr1	13800000	13850000	0.520561621139386
chr1	13850000	13900000	0.921491992013255
chr1	13900000	13950000	0.617953184077488
chr1	13950000	14000000	0.318683886316326
chr1	14000000	14050000	0.0326691873061727
chr1	14050000	14100000	0.0303963634818811
chr1	14100000	14150000	0.000573516292110998
chr1	14150000	14200000	0.00210289307107359
chr1	14200000	14250000	0.000424826883045126
chr1	14250000	14300000	0.0115128085305238
chr1	14300000	14350000	0.000531033603806463
chr1	14350000	14400000	0.00707336760270194
chr1	14400000	14450000	0.0071583329793109
chr1	14450000	14500000	0.00307999490207744
chr1	14500000	14550000	0.934088109095544
chr1	14550000	14600000	0.979756999022898
chr1	14600000	14650000	0.132291091380263
chr1	14650000	14700000	0.026509197502018
chr1	14700000	14750000	0.00108330855176519
chr1	14750000	14800000	0.00743447045329027
chr1	14800000	14850000	0.235226645142105
chr1	14850000	14900000	0.108585751306343
chr1	14900000	14950000	0.885020604103828
chr1	14950000	15000000	0.136518118866562
chr1	15000000	15050000	0.346743701941459
chr1	15050000	15100000	0.917838480819066
chr1	15100000	15150000	0.67177875015931
chr1	15150000	15200000	0.700688219550533
chr1	15200000	15250000	0.676919155444156
chr1	15250000	15300000	0.179659288839798
chr1	15300000	15350000	0.549917158757806
chr1	15350000	15400000	0.00110454989591746
chr1	15400000	15450000	0.724117422150474
chr1	15450000	15500000	0.368154976846935
chr1	15500000	15550000	0.87629041165725
chr1	15550000	15600000	0.055418666893241
chr1	15600000	15650000	0.654721950805047
chr1	15650000	15700000	0.938952376906411
chr1	15700000	15750000	0.36811249415863
chr1	15750000	15800000	0.0806321424019713
chr1	15800000	15850000	0.0483240579463868
chr1	15850000	15900000	0.182165767449764
chr1	15900000	15950000	0.539423934746591
chr1	15950000	16000000	0.982730787204214
chr1	16000000	16050000	0.918900548026679
chr1	16050000	16100000	0.752453375249586
chr1	16100000	16150000	0.088937507965504
chr1	16150000	16200000	0.856387272186584
chr1	16200000	16250000	0.571859467267089
chr1	16250000	16300000	0.631462678958324
chr1	16300000	16350000	0.912294489995327
chr1	16350000	16400000	0.127915374484897
chr1	16400000	16450000	0.974807765835422
chr1	16450000	16500000	0.6900250647861
chr1	16500000	16550000	0.228259484260164
chr1	16550000	16600000	0.845639152045541
chr1	16600000	16650000	0.00350482178512257
chr1	16650000	16700000	0.454012489910362
chr1	16700000	16750000	0.55155274225753
chr1	16750000	16800000	0.554441565062237
chr1	16800000	16850000	0.896384723225286
chr1	16850000	16900000	0.580079867454012
chr1	16900000	16950000	0.925103020519138
chr1	16950000	17000000	0.0117464633161987
chr1	17000000	17050000	0.250371723522665
chr1	17050000	17100000	0.063893963209992
chr1	17100000	17150000	0.637983771613068
chr1	17150000	17200000	0.792153447470156
chr1	17200000	17250000	0.716619227664727
chr1	17250000	17300000	0.80695866434428
chr1	17300000	17350000	0.975253834062619
chr1	17350000	17400000	0.878308339351714
chr1	17400000	17450000	0.0362589744679044
chr1	17450000	17500000	0.574557117974425
chr1	17500000	17550000	0.0142317005820128
chr1	17550000	17600000	0.996112834020137
chr1	17600000	17650000	0.188262033221462
chr1	17650000	17700000	0.196121330557798
chr1	17700000	17750000	0.186116657462084
chr1	17750000	17800000	0.0138705977314244
chr1	17800000	17850000	0.0113216364331535
chr1	17850000	17900000	0.078890352181486
chr1	17900000	17950000	0.589192404095331
chr1	17950000	18000000	0.00518288797315092
chr1	18000000	18050000	0.114405879604061
chr1	18050000	18100000	0.807234801818259
chr1	18100000	18150000	0.874123794553719
chr1	18150000	18200000	0.420408683461489
chr1	18200000	18250000	0.0275075406771741
chr1	18250000	18300000	0.418560686520243
chr1	18300000	18350000	0.664599175835847
chr1	18350000	18400000	0.05945452228217
chr1	18400000	18450000	0.0906580568418369
chr1	18450000	18500000	0.176048260333914
chr1	18500000	18550000	0.00919750201792768
chr1	18550000	18600000	0.20028463401164
chr1	18600000	18650000	0.870427800671226
chr1	18650000	18700000	0.570245125111517
chr1	18700000	18750000	0.295063511619015
chr1	18750000	18800000	0.107608649475339
chr1	18800000	18850000	0.0841157228429416
chr1	18850000	18900000	0.0433535834147585
chr1	18900000	18950000	0.698734015888525
chr1	18950000	19000000	0.758910743871872
chr1	19000000	19050000	0.120523386719912
chr1	19050000	19100000	0.485853264794596
chr1	19100000	19150000	0.021581205658694
chr1	19150000	19200000	0.574918220825014
chr1	19200000	19250000	0.373720209014826
chr1	19250000	19300000	0.916500276137474
chr1	19300000	19350000	0.909639321976295
chr1	19350000	19400000	0.873401588852543
chr1	19400000	19450000	0.718233569820298
chr1	19450000	19500000	0.637856323548154
chr1	19500000	19550000	0.0601342452950423
chr1	19550000	19600000	0.810144865967118
chr1	19600000	19650000	0.0118101873486555
chr1	19650000	19700000	0.072220570117677
chr1	19700000	19750000	0.0131908747185522
chr1	19750000	19800000	0.400781681464803
chr1	19800000	19850000	0.494307319767195
chr1	19850000	19900000	0.0350482178512256
chr1	19900000	19950000	0.466268745486214
chr1	19950000	20000000	0.287416627724202
chr1	20000000	20050000	0.270232380305026
chr1	20050000	20100000	0.721313564722376
chr1	20100000	20150000	0.333319172437232
chr1	20150000	20200000	0.104443689196652
chr1	20200000	20250000	0.0118951527252644
chr1	20250000	20300000	0.75776371128765
chr1	20300000	20350000	0.00112579124006962
chr1	20350000	20400000	0.458494413526488
chr1	20400000	20450000	0.000722205701176759
chr1	20450000	20500000	0.000722205701176759
chr1	20500000	20550000	0.16829516971834
chr1	20550000	20600000	0.643888865287395
chr1	20600000	20650000	0.846786184629763
chr1	20650000	20700000	0.777348230596032
chr1	20700000	20750000	0.266345214325162
chr1	20750000	20800000	0.155274225753006
chr1	20800000	20850000	0.0234504439440928
chr1	20850000	20900000	0.0676536811249416
chr1	20900000	20950000	0.595755979438379
chr1	20950000	21000000	0.0449254428820256
chr1	21000000	21050000	0.796401716300608
chr1	21050000	21100000	0.196652364161604
chr1	21100000	21150000	0.926993500148689
chr1	21150000	21200000	0.419559029695399
chr1	21200000	21250000	0.0685033348910319
chr1	21250000	21300000	0.176111984366371
chr1	21300000	21350000	0.305790390415905
chr1	21350000	21400000	0.811419346616254
chr1	21400000	21450000	0.898742512426186
chr1	21450000	21500000	0.185967968053018
chr1	21500000	21550000	0.718955775521475
chr1	21550000	21600000	0.671460129997026
chr1	21600000	21650000	0.718042397722928
chr1	21650000	21700000	0.0168443859127405
chr1	21700000	21750000	0.17158757806194
chr1	21750000	21800000	0.835443306852458
chr1	21800000	21850000	0.580356004927992
chr1	21850000	21900000	0.392625005310336
chr1	21900000	21950000	0.0905306087769234
chr1	21950000	22000000	0.676345639152045
chr1	22000000	22050000	0.840435022728238
chr1	22050000	22100000	0.461192064233825
chr1	22100000	22150000	0.578253111856918
chr1	22150000	22200000	0.489124431794044
chr1	22200000	22250000	0.0163983176855431
chr1	22250000	22300000	0.0906155741535324
chr1	22300000	22350000	0.0656357534304771
chr1	22350000	22400000	0.0446705467521985
chr1	22400000	22450000	0.00127448064913549
chr1	22450000	22500000	0.055418666893241
chr1	22500000	22550000	0.00218785844768254
chr1	22550000	22600000	0.848273078720421
chr1	22600000	22650000	0.0124261863290709
chr1	22650000	22700000	0.194018437486724
chr1	22700000	22750000	0.0303538807935766
chr1	22750000	22800000	0.924848124389311
chr1	22800000	22850000	0.676175708398827
chr1	22850000	22900000	0.221334806066528
chr1	22900000	22950000	0.0590296953991248
chr1	22950000	23000000	0.908704702833595
chr1	23000000	23050000	0.348952801733294
chr1	23050000	23100000	0.0921237095883427
chr1	23100000	23150000	0.0117889460045032
chr1	23150000	23200000	0.291962275372786
chr1	23200000	23250000	0.602935553761842
chr1	23300000	23350000	0.73076596287013
chr1	23350000	23400000	0.285950974977697
chr1	23400000	23450000	0.965589022473342
chr1	23450000	23500000	0.0105569480436722
chr1	23500000	23550000	0.544543098687285
chr1	23550000	23600000	0.759717914949658
chr1	23600000	23650000	0.134606397892859
chr1	23650000	23700000	0.681294872339522
chr1	23700000	23750000	0.293045583924551
chr1	23750000	23800000	0.27685967968053
chr1	23800000	23850000	0.0323718084880411
chr1	23850000	23900000	0.161816559751901
chr1	23900000	23950000	0.00229406516844388
chr1	23950000	24000000	0.000849653766090364
chr1	24000000	24050000	0.000424826883045126
chr1	24050000	24100000	0.0150388716597987
chr1	24100000	24150000	0.0588385233017545
chr1	24150000	24200000	0.279536089043715
chr1	24200000	24250000	0.305216874123795
chr1	24250000	24300000	0.00186923828539876
chr1	24300000	24350000	0.903840435022728
chr1	24350000	24400000	0.776562300862399
chr1	24400000	24450000	0.176409363184502
chr1	24450000	24500000	0.100705212625855
chr1	24500000	24550000	0.636433153489953
chr1	24550000	24600000	0.933811971621564
chr1	24600000	24650000	0.00477930243425806
chr1	24650000	24700000	0.139810527210162
chr1	24700000	24750000	0.598581078210629
chr1	24750000	24800000	0.707889035218149
chr1	24800000	24850000	0.259802880326267
chr1	24850000	24900000	0.495539317728026
chr1	24900000	24950000	0.514125493861252
chr1	24950000	25000000	0.351777900505544
chr1	25000000	25050000	0.43791155104295
chr1	25050000	25100000	0.025362164917796
chr1	25100000	25150000	0.0917838480819066
chr1	25150000	25200000	0.758974467904329
chr1	25200000	25250000	0.153553676876673
chr1	25250000	25300000	0.622583797102681
chr1	25300000	25350000	0.67422150473682
chr1	25350000	25400000	0.361697608224648
chr1	25400000	25450000	0.691830579039042
chr1	25450000	25500000	0.478822379880199
chr1	25500000	25550000	0.485725816729683
chr1	25550000	25600000	0.593461914269935
chr1	25600000	25650000	0.59981307617146
chr1	25650000	25700000	0.491078635456052
chr1	25700000	25750000	0.402417264964527
chr1	25750000	25800000	0.15860911678491
chr1	25800000	25850000	0.797591231573134
chr1	25850000	25900000	0.592697225880454
chr1	25900000	25950000	0.645694379540337
chr1	25950000	26000000	0.592144950932495
chr1	26000000	26050000	0.755767024937338
chr1	26050000	26100000	0.414609796507923
chr1	26100000	26150000	0.669867029185607
chr1	26150000	26200000	0.283168358893751
chr1	26200000	26250000	0.329198351671694
chr1	26250000	26300000	0.49097242873529
chr1	26300000	26350000	0.153553676876673
chr1	26350000	26400000	0.313798377161307
chr1	26400000	26450000	0.364012914737245
chr1	26450000	26500000	0.427864395258932
chr1	26500000	26550000	0.595097497769659
chr1	26550000	26600000	0.335103445346022
chr1	26600000	26650000	0.0156336292960618
chr1	26650000	26700000	0.28673690471133
chr1	26700000	26750000	0.362016228386932
chr1	26750000	26800000	0.243659458770551
chr1	26800000	26850000	0.00683971281702711
chr1	26850000	26900000	0.129742130081992
chr1	26900000	26950000	0.838310888313012
chr1	26950000	27000000	0.663834487446366
chr1	27000000	27050000	0.654063469136327
chr1	27050000	27100000	0.189069204299248
chr1	27100000	27150000	0.497111177195293
chr1	27150000	27200000	0.258931985216024
chr1	27200000	27250000	0.783890564594928
chr1	27250000	27300000	0.21016185904244
chr1	27300000	27350000	0.867432771145758
chr1	27350000	27400000	0.144080037384766
chr1	27700000	27750000	0.163749522069757
chr1	28100000	28150000	0.0571179744254217
chr1	28800000	28850000	0.341497089935851
chr1	28850000	28900000	0.0298865712222269
chr1	28900000	28950000	0.114809465142954
chr1	28950000	29000000	0.348103147967203
chr1	29000000	29050000	0.755427163430902
chr1	29100000	29150000	0.0764263562598241
chr1	29250000	29300000	0.57374994689664
chr1	29350000	29400000	0.0445643400314372
chr1	29400000	29450000	0.0638514805216874
chr1	29450000	29500000	0.0949912910488976
chr1	29500000	29550000	0.0701176770466035
chr1	29550000	29600000	0.283125876205446
chr1	29600000	29650000	0.0182038319384851
chr1	29650000	29700000	0.00673350609626577
chr1	30050000	30100000	0.187518586176133
chr1	30250000	30300000	0.0586898338926888
chr1	30700000	30750000	0.61778325332427
chr1	30750000	30800000	0.262118186838863
chr1	30900000	30950000	0.0666765792939377
chr1	30950000	31000000	0.848230596032117
chr1	31000000	31050000	0.876587790475381
chr1	31050000	31100000	0.828476145970517
chr1	31100000	31150000	0.706317175750881
chr1	31200000	31250000	0.298249713241854
chr1	31250000	31300000	0.627299375504482
chr1	31300000	31350000	0.0685670589234887
chr1	31600000	31650000	0.058052593568121
chr1	31650000	31700000	0.934215557160457
chr1	31700000	31750000	0.0160159734908025
chr1	31750000	31800000	0.378074684566039
chr1	31900000	31950000	0.0532095671014062
chr1	31950000	32000000	0.253855303963635
chr1	32000000	32050000	0.093631845023153
chr1	32050000	32100000	0.401248991036153
chr1	32100000	32150000	0.936637070393814
chr1	32250000	32300000	0.517205488763329
chr1	32300000	32350000	0.82887973150941
chr1	32550000	32600000	0.929393772037895
chr1	32600000	32650000	0.00979225965419095
chr1	32650000	32700000	0.474956455244488
chr1	32700000	32750000	0.145503207442967
chr1	32750000	32800000	0.551382811504312
chr1	32800000	32850000	0.019924380814818
chr1	32850000	32900000	0.0546539785037597
chr1	32900000	32950000	0.773121203109733
chr1	32950000	33000000	0.445133608054718
chr1	33000000	33050000	0.399549683503972
chr1	33050000	33100000	0.406198224223629
chr1	33100000	33150000	0.871808488041123
chr1	33150000	33200000	0.686520243000977
chr1	33200000	33250000	0.197523259271847
chr1	33250000	33300000	0.247376693997196
chr1	33300000	33350000	0.368622286418285
chr1	33350000	33400000	0.923701091805089
chr1	33400000	33450000	0.863269467691915
chr1	33450000	33500000	0.51467776880921
chr1	33500000	33550000	0.078890352181486
chr1	33550000	33600000	0.737690641063766
chr1	33600000	33650000	0.385126810824589
chr1	33650000	33700000	0.549874676069502
chr1	33700000	33750000	0.109392922384128
chr1	33750000	33800000	0.627320616848634
chr1	33800000	33850000	0.0543141169973236
chr1	33850000	33900000	0.0216874123794554
chr1	33900000	33950000	0.904052848464251
chr1	33950000	34000000	0.957241174221505
chr1	34000000	34050000	0.447470155911466
chr1	34050000	34100000	0.381175920812269
chr1	34100000	34150000	0.429521220102808
chr1	34150000	34200000	0.0843281362844641
chr1	34200000	34250000	0.0758953226560177
chr1	34250000	34300000	0.0619610008921364
chr1	34300000	34350000	0.874909724287353
chr1	34350000	34400000	0.802030672500956
chr1	34400000	34450000	0.844513360805472
chr1	34450000	34500000	0.767131144058796
chr1	34500000	34550000	0.827902629678406
chr1	34550000	34600000	0.993075321806364
chr1	34600000	34650000	0.299396745826076
chr1	34650000	34700000	0.640511491567186
chr1	34700000	34750000	0.0746633246951867
chr1	34750000	34800000	0.52172989506776
chr1	34800000	34850000	0.550511916394069
chr1	34850000	34900000	0.316814648030927
chr1	34900000	34950000	0.322868431114321
chr1	34950000	35000000	0.286885594120396
chr1	35000000	35050000	0.426080122350142
chr1	35050000	35100000	0.853774586855856
chr1	35100000	35150000	0.903181953354008
chr1	35150000	35200000	0.832596966736055
chr1	35200000	35250000	0.20517014316666
chr1	35250000	35300000	0.190173754195165
chr1	35300000	35350000	0.41223076596287
chr1	35350000	35400000	0.56058031352224
chr1	35400000	35450000	0.535069459195378
chr1	35450000	35500000	0.313097412804282
chr1	35500000	35550000	0.00184799694124649
chr1	35550000	35600000	0.0135307362249883
chr1	35600000	35650000	0.0106419134202812
chr1	35650000	35700000	0.00743447045329027
chr1	35700000	35750000	0.319767194868091
chr1	35750000	35800000	0.0389778665193934
chr1	35800000	35850000	0.013594460257445
chr1	35850000	35900000	0.811546794681167
chr1	35900000	35950000	0.392922384128468
chr1	35950000	36000000	0.176621776626025
chr1	36000000	36050000	0.0739411189940099
chr1	36050000	36100000	0.317664301797018
chr1	36100000	36150000	0.914758485916989
chr1	36150000	36200000	0.216513020943965
chr1	36200000	36250000	0.319278643952589
chr1	36250000	36300000	0.254704957729725
chr1	36300000	36350000	0.556119631250266
chr1	36350000	36400000	0.00673350609626577
chr1	36400000	36450000	0.8560686520243
chr1	36450000	36500000	0.547304473427078
chr1	36500000	36550000	0.201920217511364
chr1	36550000	36600000	0.178214877437444
chr1	36600000	36650000	0.0283996771315689
chr1	36650000	36700000	0.348931560389141
chr1	36700000	36750000	0.773652236713539
chr1	36750000	36800000	0.810782106291686
chr1	36800000	36850000	0.310081141934662
chr1	36850000	36900000	0.289774416925103
chr1	36900000	36950000	0.850354730447343
chr1	36950000	37000000	0.325693529886571
chr1	37000000	37050000	0.617315943752921
chr1	37050000	37100000	0.879200475806109
chr1	37100000	37150000	0.0107693614851948
chr1	37150000	37200000	0.337482475891074
chr1	37200000	37250000	0.61449084498067
chr1	37250000	37300000	0.711542546412337
chr1	37300000	37350000	0.028081056969285
chr1	37350000	37400000	0.177938739963465
chr1	38300000	38350000	0.289030969879774
chr1	38350000	38400000	0.196461192064234
chr1	38400000	38450000	0.0283571944432643
chr1	38450000	38500000	0.0440333064276307
chr1	38500000	38550000	0.0162921109647819
chr1	38550000	38600000	0.0029100641488593
chr1	38600000	38650000	0.00131696333744002
chr1	38650000	38700000	0.00737074642083346
chr1	38700000	38750000	0.00131696333744002
chr1	38750000	38800000	0.000722205701176759
chr1	38800000	38850000	0.00131696333744002
chr1	38850000	38900000	0.000488550915501929
chr1	38900000	38950000	0.00426951017460386
chr1	38950000	39000000	0.310293555376184
chr1	39000000	39050000	0.291027656230086
chr1	39050000	39100000	0.801605845617911
chr1	39150000	39200000	0.625769998725519
chr1	39200000	39250000	0.357428098050045
chr1	39250000	39300000	0.718700879391648
chr1	39300000	39350000	0.322932155146778
chr1	39400000	39450000	0.491779599813076
chr1	39450000	39500000	0.270338587025787
chr1	39500000	39550000	0.279153744848974
chr1	39550000	39600000	0.681209906962913
chr1	39600000	39650000	0.799333021793619
chr1	39650000	39700000	0.414546072475466
chr1	39700000	39750000	0.131590127023238
chr1	39750000	39800000	0.0282722290666554
chr1	39800000	39850000	0.65249160966906
chr1	39850000	39900000	0.338523301754535
chr1	39900000	39950000	0.353222311907898
chr1	39950000	40000000	0.0902119886146395
chr1	40000000	40050000	0.257062746930626
chr1	40050000	40100000	0.30714983644165
chr1	40100000	40150000	0.714049025022303
chr1	40150000	40200000	0.365414843451294
chr1	40200000	40250000	0.883151365818429
chr1	40250000	40300000	0.873614002294065
chr1	40300000	40350000	0.697310845830324
chr1	40350000	40400000	0.658439186031692
chr1	40400000	40450000	0.583435999830069
chr1	40450000	40500000	0.0994094906325672
chr1	40500000	40550000	0.8066825268703
chr1	40550000	40600000	0.923212540889587
chr1	40600000	40650000	0.54016738179192
chr1	40650000	40700000	0.338374612345469
chr1	40700000	40750000	0.632099919282892
chr1	40750000	40800000	0.299694124644208
chr1	40800000	40850000	0.188878032201878
chr1	40850000	40900000	0.825693529886571
chr1	40900000	40950000	0.146289137176601
chr1	40950000	41000000	0.107842304261014
chr1	41000000	41050000	0.166787034283529
chr1	41050000	41100000	0.456986278091678
chr1	41100000	41150000	0.102425761502188
chr1	41150000	41200000	0.315922511576533
chr1	41200000	41250000	0.664492969115086
chr1	41250000	41300000	0.533837461234547
chr1	41300000	41350000	0.137941288924763
chr1	41350000	41400000	0.671863715535919
chr1	41400000	41450000	0.434045626407239
chr1	41450000	41500000	0.0935256383023918
chr1	41500000	41550000	0.725434385487914
chr1	41550000	41600000	0.562045966268745
chr1	41600000	41650000	0.00261268533072778
chr1	41650000	41700000	0.600492799184332
chr1	41700000	41750000	0.926186329070904
chr1	41750000	41800000	0.539296486681677
chr1	41800000	41850000	0.477441692510302
chr1	41850000	41900000	0.658906495603042
chr1	41900000	41950000	0.266855006584817
chr1	41950000	42000000	0.189069204299248
chr1	42000000	42050000	0.236076298908195
chr1	42050000	42100000	0.208122690003823
chr1	42100000	42150000	0.0894473002251582
chr1	42150000	42200000	0.740961808063214
chr1	42200000	42250000	0.322401121542971
chr1	42250000	42300000	0.18165597519011
chr1	42300000	42350000	0.611771952929181
chr1	42350000	42400000	0.855622583797103
chr1	42400000	42450000	0.787352903691746
chr1	42450000	42500000	0.432027698712775
chr1	42500000	42550000	0.0558859764645907
chr1	42550000	42600000	0.69285016355835
chr1	42600000	42650000	0.290645312035346
chr1	42650000	42700000	0.463656060155487
chr1	42700000	42750000	0.088937507965504
chr1	42750000	42800000	0.375058413696419
chr1	42800000	42850000	0.0949700497047453
chr1	42850000	42900000	0.0421853094863843
chr1	42900000	42950000	0.0188198309189005
chr1	42950000	43000000	0.286120905730915
chr1	43000000	43050000	0.519796932749904
chr1	43050000	43100000	0.761268533072773
chr1	43100000	43150000	0.529950295254684
chr1	43150000	43200000	0.808997833382896
chr1	43200000	43250000	0.676345639152045
chr1	43250000	43300000	0.877394961553167
chr1	43300000	43350000	0.86989676706742
chr1	43350000	43400000	0.493457666001105
chr1	43400000	43450000	0.80404860019542
chr1	43450000	43500000	0.71345426738604
chr1	43500000	43550000	0.905433535834148
chr1	43550000	43600000	0.649454097455287
chr1	43600000	43650000	0.0835634478949828
chr1	43650000	43700000	0.728748035175666
chr1	43700000	43750000	0.670100683971282
chr1	43750000	43800000	0.338480819066231
chr1	43800000	43850000	0.423063851480522
chr1	43850000	43900000	0.176919155444156
chr1	43900000	43950000	0.000828412421938096
chr1	43950000	44000000	0.252410892561281
chr1	44000000	44050000	0.0335400824164153
chr1	44050000	44100000	0.00271889205148901
chr1	44100000	44150000	0.0143803899910786
chr1	44150000	44200000	0.170504269510175
chr1	44200000	44250000	0.357534304770806
chr1	44250000	44300000	0.0419728960448618
chr1	44300000	44350000	0.652640299078126
chr1	44350000	44400000	0.997578486766643
chr1	44400000	44450000	0.473639491907048
chr1	44450000	44500000	0.118038149454097
chr1	44500000	44550000	0.368218700879392
chr1	44550000	44600000	0.31524278856366
chr1	44600000	44650000	0.0478779897191894
chr1	44650000	44700000	0.0605590721780874
chr1	44700000	44750000	0.446131951229874
chr1	44750000	44800000	0.000509792259654196
chr1	44800000	44850000	0.910234079612558
chr1	44850000	44900000	0.723883767364799
chr1	44900000	44950000	0.230957134967501
chr1	44950000	45000000	0.0265941628786269
chr1	45000000	45050000	0.0414418624410553
chr1	45050000	45100000	0.486532987807468
chr1	45100000	45150000	0.0575428013084668
chr1	45150000	45200000	0.17789625727516
chr1	45200000	45250000	0.000870895110242631
chr1	45250000	45300000	0.067526233060028
chr1	45300000	45350000	0.391010663154764
chr1	45350000	45400000	0.554547771782998
chr1	45400000	45450000	0.447725052041293
chr1	45450000	45500000	0.39313479756999
chr1	45500000	45550000	0.832979310930796
chr1	45550000	45600000	0.798207230553549
chr1	45600000	45650000	0.923212540889587
chr1	45650000	45700000	0.524002718892052
chr1	45700000	45750000	0.036641318662645
chr1	45750000	45800000	0.0626832065933133
chr1	45800000	45850000	0.0786991800841157
chr1	45850000	45900000	0.87601427418327
chr1	45900000	45950000	0.100195420366201
chr1	45950000	46000000	0.198797739920982
chr1	46000000	46050000	0.261374739793534
chr1	46050000	46100000	0.914907175326055
chr1	46100000	46150000	0.547007094608947
chr1	46150000	46200000	0.180105357066995
chr1	46200000	46250000	0.641276179956668
chr1	46250000	46300000	0.552423637367773
chr1	46300000	46350000	0.975253834062619
chr1	46350000	46400000	0.879200475806109
chr1	46400000	46450000	0.0275500233654785
chr1	46450000	46500000	0.45785717320192
chr1	46500000	46550000	0.699923531161052
chr1	46550000	46600000	0.475614936913208
chr1	46600000	46650000	0.137771358171545
chr1	46650000	46700000	0.0189472789838141
chr1	46700000	46750000	0.935426313777136
chr1	46750000	46800000	0.920960958409448
chr1	46800000	46850000	0.859276094991291
chr1	46850000	46900000	0.107120098559837
chr1	46900000	46950000	0.899932027698713
chr1	46950000	47000000	0.156208844895705
chr1	47000000	47050000	0.471982667063172
chr1	47050000	47100000	0.80734100853902
chr1	47100000	47150000	0.00573516292110965
chr1	47150000	47200000	0.176919155444156
chr1	47200000	47250000	0.213114405879604
chr1	47250000	47300000	0.0911678491014911
chr1	47300000	47350000	0.0852839967713157
chr1	47350000	47400000	0.458388206805727
chr1	47400000	47450000	0.572326776838438
chr1	47450000	47500000	0.960363651811887
chr1	47500000	47550000	0.046114958154552
chr1	47550000	47600000	0.849271421895578
chr1	47600000	47650000	0.674327711457581
chr1	47650000	47700000	0.912294489995327
chr1	47700000	47750000	0.248205106419134
chr1	47750000	47800000	0.16302731636858
chr1	47800000	47850000	0.58099324525256
chr1	47850000	47900000	0.0897446790432899
chr1	47900000	47950000	0.0636390670801649
chr1	47950000	48000000	0.259632949573049
chr1	48000000	48050000	0.375461999235312
chr1	48050000	48100000	0.63847232252857
chr1	48100000	48150000	0.571073537533455
chr1	48150000	48200000	0.948277326989252
chr1	48200000	48250000	0.960002548961298
chr1	48250000	48300000	0.967649432856111
chr1	48300000	48350000	0.865032499256553
chr1	48350000	48400000	0.478779897191894
chr1	48400000	48450000	0.516908109945197
chr1	48450000	48500000	0.851353073622499
chr1	48500000	48550000	0.347253494201113
chr1	48550000	48600000	0.417795998130762
chr1	48600000	48650000	0.717681294872339
chr1	48650000	48700000	0.673478057691491
chr1	48700000	48750000	0.114809465142954
chr1	48750000	48800000	0.914609796507923
chr1	48800000	48850000	0.820914227452313
chr1	48850000	48900000	0.858468923913505
chr1	48900000	48950000	0.0147627341858193
chr1	48950000	49000000	0.390989421810612
chr1	49000000	49050000	0.789264624665449
chr1	49050000	49100000	0.0729215344747015
chr1	49100000	49150000	0.617485874506139
chr1	49150000	49200000	0.270593483155614
chr1	49200000	49250000	0.76632397298101
chr1	49250000	49300000	0.28758655847742
chr1	49300000	49350000	0.6825056289562
chr1	49350000	49400000	0.714495093249501
chr1	49400000	49450000	0.429521220102808
chr1	49450000	49500000	0.00095586048685159
chr1	49500000	49550000	0.327201665321382
chr1	49550000	49600000	0.128765028250988
chr1	49600000	49650000	0.516100938867412
chr1	49650000	49700000	0.121415523174306
chr1	49700000	49750000	0.544330685245762
chr1	49750000	49800000	0.897935341348401
chr1	49800000	49850000	0.747737796847785
chr1	49850000	49900000	0.216109435405072
chr1	49900000	49950000	0.0650622371383661
chr1	49950000	50000000	0.694230850928247
chr1	50000000	50050000	0.746866901737542
chr1	50050000	50100000	0.4571986915332
chr1	50100000	50150000	0.682463146267896
chr1	50150000	50200000	0.77713581715451
chr1	50200000	50250000	0.169930753218064
chr1	50250000	50300000	0.0914227452313182
chr1	50300000	50350000	0.66340966056332
chr1	50350000	50400000	0.0100259144398658
chr1	50400000	50450000	0.26547431921492
chr1	50450000	50500000	0.558944730022516
chr1	50500000	50550000	0.496813798377161
chr1	50550000	50600000	0.307532180636391
chr1	50600000	50650000	0.111240919325375
chr1	50650000	50700000	0.355006584816687
chr1	50700000	50750000	0.00477930243425806
chr1	50750000	50800000	0.836462891371766
chr1	50800000	50850000	0.124665448829602
chr1	50850000	50900000	0.165555036322699
chr1	50900000	50950000	0.304345979013552
chr1	50950000	51000000	0.652958919240409
chr1	51000000	51050000	0.325884701983942
chr1	51050000	51100000	0.444899953269043
chr1	51100000	51150000	0.331492416840138
chr1	51150000	51200000	0.0824164153107608
chr1	51200000	51250000	0.313713411784698
chr1	51250000	51300000	0.106015548663919
chr1	51300000	51350000	0.23499299035643
chr1	51350000	51400000	0.338438336377926
chr1	51400000	51450000	0.9021623688347
chr1	51450000	51500000	0.558923488678364
chr1	51500000	51550000	0.0201367942563405
chr1	51550000	51600000	0.560389141424869
chr1	51600000	51650000	0.0746633246951867
chr1	51650000	51700000	0.823760567568716
chr1	51700000	51750000	0.74656952291941
chr1	51750000	51800000	0.103169208547517
chr1	51800000	51850000	0.216513020943965
chr1	51850000	51900000	0.133714261438464
chr1	51900000	51950000	0.0543778410297804
chr1	51950000	52000000	0.069905263605081
chr1	52000000	52050000	0.528569607884787
chr1	52050000	52100000	0.341751986065678
chr1	52100000	52150000	0.573197671948681
chr1	52150000	52200000	0.135201155529122
chr1	52200000	52250000	0.918263307702111
chr1	52250000	52300000	0.362887123497175
chr1	52300000	52350000	0.318960023790305
chr1	52350000	52400000	0.72154721950805
chr1	52400000	52450000	0.381600747695314
chr1	52450000	52500000	0.788988487191469
chr1	52500000	52550000	0.692425336675305
chr1	52550000	52600000	0.651217129019924
chr1	52600000	52650000	0.909426908534772
chr1	52650000	52700000	0.835804409703046
chr1	52700000	52750000	0.971642805556736
chr1	52750000	52800000	0.592867156633672
chr1	52800000	52850000	0.908003738476571
chr1	52850000	52900000	0.485598368664769
chr1	52900000	52950000	0.42493308976592
chr1	52950000	53000000	0.276456094141637
chr1	53000000	53050000	0.311844173499299
chr1	53050000	53100000	0.970708186414036
chr1	53100000	53150000	0.283402013679426
chr1	53150000	53200000	0.705786142147075
chr1	53200000	53250000	0.264475976039764
chr1	53250000	53300000	0.130549301159777
chr1	53300000	53350000	0.340031437189345
chr1	53350000	53400000	0.108713199371256
chr1	53400000	53450000	0.611177195292918
chr1	53450000	53500000	0.492013254598751
chr1	53500000	53550000	0.950465185436934
chr1	53550000	53600000	0.10988147329963
chr1	53600000	53650000	0.187709758273504
chr1	53650000	53700000	0.483049407366498
chr1	53700000	53750000	0.00972853562173415
chr1	53750000	53800000	0.451675942053613
chr1	53800000	53850000	0.085645099621904
chr1	53850000	53900000	0.134542673860402
chr1	53900000	53950000	0.387803220187773
chr1	53950000	54000000	0.234631887505841
chr1	54000000	54050000	0.226177832533243
chr1	54050000	54100000	0.317260716258125
chr1	54100000	54150000	0.496070351331832
chr1	54150000	54200000	0.246590764263563
chr1	54200000	54250000	0.627214410127873
chr1	54250000	54300000	0.845363014571562
chr1	54300000	54350000	0.74091932537491
chr1	54350000	54400000	0.45917413653936
chr1	54400000	54450000	0.472896044861719
chr1	54450000	54500000	0.250074344704533
chr1	54500000	54550000	0.783869323250775
chr1	54550000	54600000	0.361548918815583
chr1	54600000	54650000	0.79096393219763
chr1	54650000	54700000	0.97346956115383
chr1	54700000	54750000	0.031203534559667
chr1	54750000	54800000	0.0962232890097285
chr1	54800000	54850000	0.00698840222609287
chr1	54850000	54900000	0.00800798674540126
chr1	54900000	54950000	0.609414163728281
chr1	54950000	55000000	0.136624325587323
chr1	55000000	55050000	0.0799524193890989
chr1	55050000	55100000	0.0157185946726709
chr1	55100000	55150000	0.0589447300225159
chr1	55150000	55200000	0.34111474574111
chr1	55200000	55250000	0.00792302136879219
chr1	55250000	55300000	0.205318832575725
chr1	55300000	55350000	0.213857852924933
chr1	55350000	55400000	0.737605675687157
chr1	55400000	55450000	0.255851990313947
chr1	55450000	55500000	0.491460979650792
chr1	55500000	55550000	0.680657632014954
chr1	55550000	55600000	0.248842346743702
chr1	55600000	55650000	0.026105611963125
chr1	55650000	55700000	0.199350014868941
chr1	55700000	55750000	0.596945494710905
chr1	55750000	55800000	0.0316496027868644
chr1	55800000	55850000	0.519818174094057
chr1	55850000	55900000	0.345405497259867
chr1	55900000	55950000	0.789689451548494
chr1	55950000	56000000	0.69021623688347
chr1	56000000	56050000	0.29463868473597
chr1	56050000	56100000	0.0189260376396618
chr1	56100000	56150000	0.766706317175751
chr1	56150000	56200000	0.875143379073028
chr1	56200000	56250000	0.609116784910149
chr1	56250000	56300000	0.153978503759718
chr1	56300000	56350000	0.134330260418879
chr1	56350000	56400000	0.891477972726114
chr1	56400000	56450000	0.800118951527253
chr1	56450000	56500000	0.050809295212201
chr1	56500000	56550000	0.562598241216704
chr1	56550000	56600000	0.00539530141467348
chr1	56600000	56650000	0.215854539275245
chr1	56650000	56700000	0.628998683036663
chr1	56700000	56750000	0.233930923148817
chr1	56750000	56800000	0
chr1	56800000	56850000	0.514125493861252
chr1	56850000	56900000	0.108628233994647
chr1	56900000	56950000	0.487425124261863
chr1	56950000	57000000	0.337227579761247
chr1	57000000	57050000	0.0656357534304771
chr1	57050000	57100000	0.00318620162283867
chr1	57100000	57150000	0.00159310081141939
chr1	57150000	57200000	0.0325842219295637
chr1	57200000	57250000	0.104337482475891
chr1	57250000	57300000	0.559773142444454
chr1	57300000	57350000	0.0157398360168232
chr1	57350000	57400000	0.0541441862441056
chr1	57400000	57450000	0.383385020604104
chr1	57450000	57500000	0.0949063256722885
chr1	57500000	57550000	0.202153872297039
chr1	57550000	57600000	0.44759760397638
chr1	57600000	57650000	0.564849823696844
chr1	57650000	57700000	0.587599303283912
chr1	57700000	57750000	0.260291431241769
chr1	57750000	57800000	0.40131271506861
chr1	57800000	57850000	0.612621606695272
chr1	57850000	57900000	0.522324652704023
chr1	57900000	57950000	0.523280513190875
chr1	57950000	58000000	0.702026424232125
chr1	58000000	58050000	0.0534432218870811
chr1	58050000	58100000	0.362589744679043
chr1	58100000	58150000	0.760525086027444
chr1	58150000	58200000	0.459683928799014
chr1	58200000	58250000	0.282042567653681
chr1	58250000	58300000	0.369195802710396
chr1	58300000	58350000	0.31195038022006
chr1	58350000	58400000	0.292387102255831
chr1	58400000	58450000	0.146161689111687
chr1	58450000	58500000	0.498152003058754
chr1	58500000	58550000	0.00278261608394581
chr1	58550000	58600000	0.791176345639152
chr1	58600000	58650000	0.398827477802795
chr1	58650000	58700000	0.295063511619015
chr1	58700000	58750000	0.166638344874464
chr1	58750000	58800000	0.0398062789413314
chr1	58800000	58850000	0.916117931942733
chr1	58850000	58900000	0.264114873189175
chr1	58900000	58950000	0.48090403160712
chr1	58950000	59000000	0.901610093886741
chr1	59000000	59050000	0.898126513445771
chr1	59050000	59100000	0.815179064531204
chr1	59100000	59150000	0.233612302986533
chr1	59150000	59200000	0.167233102510727
chr1	59200000	59250000	0.398530098984664
chr1	59250000	59300000	0.751943582989932
chr1	59300000	59350000	0.000807171077785829
chr1	59350000	59400000	0.0115128085305238
chr1	59400000	59450000	0.225264454734696
chr1	59450000	59500000	0.0152512851013212
chr1	59500000	59550000	0.371617315943753
chr1	59550000	59600000	0.811185691830579
chr1	59600000	59650000	0.157801945707124
chr1	59650000	59700000	0.00407833807723357
chr1	59700000	59750000	0.000573516292110998
chr1	59750000	59800000	0.00509792259654196
chr1	59800000	59850000	0.886040188623136
chr1	59850000	59900000	0.695080504694337
chr1	59900000	59950000	0.147563617825736
chr1	59950000	60000000	0.918794341305918
chr1	60000000	60050000	0.537278558987213
chr1	60050000	60100000	0.675113641191215
chr1	60100000	60150000	0.000212413441522563
chr1	60150000	60200000	0.597752665788691
chr1	60200000	60250000	0.935001486894091
chr1	60250000	60300000	0.280364501465653
chr1	60300000	60350000	0.519053485704575
chr1	60350000	60400000	0.610200093461914
chr1	60400000	60450000	0.0389141424869366
chr1	60450000	60500000	0.411827180423977
chr1	60500000	60550000	0.0745783593185777
chr1	60550000	60600000	0.039360210714134
chr1	60600000	60650000	0.0035473044734271
chr1	60650000	60700000	0.530736224988317
chr1	60700000	60750000	0.503611028505884
chr1	60750000	60800000	0.495751731169548
chr1	60800000	60850000	0.143102935553762
chr1	60850000	60900000	0.205531246017248
chr1	60900000	60950000	0.301011087981647
chr1	60950000	61000000	0.938612515399974
chr1	61000000	61050000	0.158269255278474
chr1	61050000	61100000	0.00692467819363607
chr1	61100000	61150000	0.00713709163515863
chr1	61150000	61200000	0.010705637452738
chr1	61200000	61250000	0.0101746038489315
chr1	61250000	61300000	0.00150813543481032
chr1	61300000	61350000	0.000573516292110998
chr1	61350000	61400000	0.000339861506436168
chr1	61400000	61450000	0.000722205701176759
chr1	61450000	61500000	0.000488550915501929
chr1	61500000	61550000	0.000488550915501929
chr1	61550000	61600000	0.00106206720761293
chr1	61600000	61650000	0.000297378818131633
chr1	61650000	61700000	0.000254896129827098
chr1	61700000	61750000	0.0151025956922554
chr1	61750000	61800000	0.00703088491439741
chr1	61800000	61850000	0.0845193083818344
chr1	61850000	61900000	0.00167806618802835
chr1	61900000	61950000	0.447172777093334
chr1	61950000	62000000	0.0247249245932283
chr1	62000000	62050000	0.0590296953991248
chr1	62050000	62100000	0.00386592463571089
chr1	62100000	62150000	0.000573516292110998
chr1	62150000	62200000	0.081354348103148
chr1	62200000	62250000	0.0249798207230554
chr1	62250000	62300000	0.000361102850588435
chr1	62300000	62350000	0.00492799184332382
chr1	62350000	62400000	0.000424826883045126
chr1	62400000	62450000	0.000573516292110998
chr1	62450000	62500000	0.00293130549301157
chr1	62500000	62550000	0.000488550915501929
chr1	62550000	62600000	0.0100896384723226
chr1	62600000	62650000	0.0851565487064021
chr1	62650000	62700000	0.764730872169591
chr1	62700000	62750000	0.0124474276732232
chr1	62750000	62800000	0.00940991545945025
chr1	62800000	62850000	0.00108330855176519
chr1	62850000	62900000	0.276689748927312
chr1	62900000	62950000	0.0277411954628489
chr1	62950000	63000000	0.0795913165385106
chr1	63000000	63050000	0.0125536343939845
chr1	63050000	63100000	0.137728875483241
chr1	63100000	63150000	0.00206041038276905
chr1	63150000	63200000	0.0505119163940694
chr1	63200000	63250000	0.353880793576618
chr1	63250000	63300000	0.767343557500319
chr1	63300000	63350000	0.0110242576150219
chr1	63350000	63400000	0.106716513020944
chr1	63400000	63450000	0.0392327626492205
chr1	63450000	63500000	0.645609414163728
chr1	63500000	63550000	0.071477123072348
chr1	63550000	63600000	0.0076681252389651
chr1	63600000	63650000	0.110773609754025
chr1	63650000	63700000	0.780704362972089
chr1	63700000	63750000	0.00131696333744002
chr1	63750000	63800000	0.517948935808658
chr1	63800000	63850000	0.343791155104295
chr1	63850000	63900000	0.000807171077785829
chr1	63900000	63950000	0.556395768724245
chr1	63950000	64000000	0.0157610773609754
chr1	64000000	64050000	0.136900463061303
chr1	64050000	64100000	0.048663919452823
chr1	64100000	64150000	0.0243000977101832
chr1	64150000	64200000	0.0425676536811249
chr1	64200000	64250000	0.00497047453162835
chr1	64250000	64300000	0.118335528272229
chr1	64300000	64350000	0.838374612345469
chr1	64350000	64400000	0.178915841794469
chr1	64400000	64450000	0.947194018437487
chr1	64450000	64500000	0.076744976422108
chr1	64500000	64550000	0.44364671396406
chr1	64550000	64600000	0.0484515060113004
chr1	64600000	64650000	0.018118866561876
chr1	64650000	64700000	0.263859977059348
chr1	64700000	64750000	0.0309911211181444
chr1	64750000	64800000	0.306087769234037
chr1	64800000	64850000	0.0535069459195378
chr1	64850000	64900000	0.175241089256128
chr1	64900000	64950000	0.574918220825014
chr1	64950000	65000000	0.232528994434768
chr1	65000000	65050000	0.541271931687837
chr1	65050000	65100000	0.506691023407961
chr1	65100000	65150000	0.670249373380348
chr1	65150000	65200000	0.190386167636688
chr1	65200000	65250000	0.186414036280216
chr1	65250000	65300000	0.835485789540762
chr1	65300000	65350000	0.320850503419856
chr1	65350000	65400000	0.711606270444794
chr1	65400000	65450000	0.278495263180254
chr1	65450000	65500000	0.0977314244445389
chr1	65500000	65550000	0.449806703768214
chr1	65550000	65600000	0.890755767024937
chr1	65600000	65650000	0.966842261778325
chr1	65650000	65700000	0.602701898976167
chr1	65700000	65750000	0.827116699944773
chr1	65750000	65800000	0.901907472704873
chr1	65800000	65850000	0.659246357109478
chr1	65850000	65900000	0.817643060452865
chr1	65900000	65950000	0.063490377671099
chr1	65950000	66000000	0.628255235991334
chr1	66000000	66050000	0.932346318875058
chr1	66050000	66100000	0.974425421640681
chr1	66100000	66150000	0.114830706487106
chr1	66150000	66200000	0.0256595437359276
chr1	66200000	66250000	0.268150728578104
chr1	66250000	66300000	0.310102383278814
chr1	66300000	66350000	0.342198054292876
chr1	66350000	66400000	0.285271251964824
chr1	66400000	66450000	0.0710310548451506
chr1	66450000	66500000	0.0195207952759251
chr1	66500000	66550000	0.0173329368282424
chr1	66550000	66600000	0.000722205701176759
chr1	66600000	66650000	0.000488550915501929
chr1	66650000	66700000	0.00677598878457031
chr1	66700000	66750000	0.0671014061769829
chr1	66750000	66800000	0.000446068227197394
chr1	66800000	66850000	0.000700964357024492
chr1	66850000	66900000	0.00229406516844388
chr1	66900000	66950000	0.0344322188708102
chr1	66950000	67000000	0.0200518288797316
chr1	67000000	67050000	0.0292068482093547
chr1	67050000	67100000	0.307553421980543
chr1	67100000	67150000	0.265389353838311
chr1	67150000	67200000	0.263222736734781
chr1	67200000	67250000	0.751561238795191
chr1	67250000	67300000	0.24986193126301
chr1	67300000	67350000	0.00683971281702711
chr1	67350000	67400000	0.619949870427801
chr1	67400000	67450000	0.106758995709249
chr1	67450000	67500000	0.0152512851013212
chr1	67500000	67550000	0.091486469263775
chr1	67550000	67600000	0.336059305832873
chr1	67600000	67650000	0.54233399889545
chr1	67650000	67700000	0.489166914482348
chr1	67700000	67750000	0.532350567143889
chr1	67750000	67800000	0.319703470835634
chr1	67800000	67850000	0.133438123964485
chr1	67850000	67900000	0.441480096860529
chr1	67900000	67950000	0.808785419941374
chr1	67950000	68000000	0.511937635413569
chr1	68000000	68050000	0.700199668635031
chr1	68050000	68100000	0.0341135987085263
chr1	68100000	68150000	0.025362164917796
chr1	68150000	68200000	0.314520582862484
chr1	68200000	68250000	0.539211521305068
chr1	68250000	68300000	0.00159310081141939
chr1	68300000	68350000	0.0103870172904541
chr1	68350000	68400000	0.61053995496835
chr1	68400000	68450000	0.646990101533625
chr1	68450000	68500000	0.00114703258422189
chr1	68500000	68550000	0.796274268235694
chr1	68550000	68600000	0.542227792174689
chr1	68600000	68650000	0.221377288754832
chr1	68650000	68700000	0.000743447045329027
chr1	68700000	68750000	0.00630867921322065
chr1	68750000	68800000	0.10132121160627
chr1	68800000	68850000	0.0281447810017418
chr1	68850000	68900000	0.380305025702026
chr1	68900000	68950000	0.524448787119249
chr1	68950000	69000000	0.982348443009474
chr1	69000000	69050000	0.00271889205148901
chr1	69050000	69100000	0.112302986532988
chr1	69100000	69150000	0.165618760355155
chr1	69150000	69200000	0.455648073410085
chr1	69200000	69250000	0.0612387951909596
chr1	69250000	69300000	0.682229491482221
chr1	69300000	69350000	0.0596032116912358
chr1	69350000	69400000	0.273014996388972
chr1	69400000	69450000	0.36086919580271
chr1	69450000	69500000	0.362780916776414
chr1	69500000	69550000	0.730319894642933
chr1	69550000	69600000	0.175708398827478
chr1	69600000	69650000	0.693020094311568
chr1	69650000	69700000	0.253557925145503
chr1	69700000	69750000	0.693147542376482
chr1	69750000	69800000	0.550830536556353
chr1	69800000	69850000	0.590148264582183
chr1	69850000	69900000	0.895832448277327
chr1	69900000	69950000	0.0103870172904541
chr1	69950000	70000000	0.272590169505926
chr1	70000000	70050000	0.537384765707974
chr1	70050000	70100000	0.0250010620672076
chr1	70100000	70150000	0.734122095246187
chr1	70150000	70200000	0.982730787204214
chr1	70200000	70250000	0.393729555206253
chr1	70250000	70300000	0.802816602234589
chr1	70300000	70350000	0.839479162241387
chr1	70350000	70400000	0.345469221292323
chr1	70400000	70450000	0.729470240876843
chr1	70450000	70500000	0.40498746760695
chr1	70500000	70550000	0.362568503334891
chr1	70550000	70600000	0.430031012362462
chr1	70600000	70650000	0.0900208165172692
chr1	70650000	70700000	0.000424826883045126
chr1	70700000	70750000	0.0076681252389651
chr1	70750000	70800000	0.164280555673563
chr1	70800000	70850000	0.06406389396321
chr1	70850000	70900000	0.885020604103828
chr1	70900000	70950000	0.812757551297846
chr1	70950000	71000000	0.961361994987043
chr1	71000000	71050000	0.648200858150304
chr1	71050000	71100000	0.196397468031777
chr1	71100000	71150000	0.472917286205871
chr1	71150000	71200000	0.572836569098093
chr1	71200000	71250000	0.966247504142062
chr1	71250000	71300000	0.568970644462382
chr1	71300000	71350000	0.152385402948299
chr1	71350000	71400000	0.883682399422235
chr1	71400000	71450000	0.882981435065211
chr1	71450000	71500000	0.114745741110498
chr1	71500000	71550000	0.237584434343005
chr1	71550000	71600000	0.542206550830536
chr1	71600000	71650000	0.424890607077616
chr1	71650000	71700000	0.659416287862696
chr1	71700000	71750000	0.0275500233654785
chr1	71750000	71800000	0.542418964272059
chr1	71800000	71850000	0.604443689196652
chr1	71850000	71900000	0.435447555121288
chr1	71900000	71950000	0.222566804027359
chr1	71950000	72000000	0.00106206720761293
chr1	72000000	72050000	0.0850503419856409
chr1	72050000	72100000	0.297654955605591
chr1	72100000	72150000	0.500318620162284
chr1	72150000	72200000	0.0611538298143507
chr1	72200000	72250000	0.0779557330387867
chr1	72250000	72300000	0.197395811206933
chr1	72300000	72350000	0.914800968605293
chr1	72350000	72400000	0.327626492204427
chr1	72400000	72450000	0.843196397468032
chr1	72450000	72500000	0.695972641148732
chr1	72500000	72550000	0.117677046603509
chr1	72550000	72600000	0.0100259144398658
chr1	72600000	72650000	0.268363142019627
chr1	72650000	72700000	0.486660435872382
chr1	72700000	72750000	0.236925952674285
chr1	72750000	72800000	0.0986660435872382
chr1	72800000	72850000	0.0127023238030503
chr1	72850000	72900000	0.0888737839330472
chr1	72900000	72950000	0.433238455329453
chr1	72950000	73000000	0.468817706784485
chr1	73000000	73050000	0.348655422915162
chr1	73050000	73100000	0.929011427843154
chr1	73100000	73150000	0.819108713199371
chr1	73150000	73200000	0.29812226517694
chr1	73200000	73250000	0.249607035133183
chr1	73250000	73300000	0.330642763074047
chr1	73300000	73350000	0.250647860996644
chr1	73350000	73400000	0.402608437061897
chr1	73400000	73450000	0.168889927354603
chr1	73450000	73500000	0.127448064913548
chr1	73500000	73550000	0.935150176303156
chr1	73550000	73600000	0.469752325927185
chr1	73600000	73650000	0.299502952546837
chr1	73650000	73700000	0.709205998555589
chr1	73700000	73750000	0.567058923488678
chr1	73750000	73800000	0.88616763668805
chr1	73800000	73850000	0.700858150303751
chr1	73850000	73900000	0.590976677004121
chr1	73900000	73950000	0.850737074642083
chr1	73950000	74000000	0.659118909044564
chr1	74000000	74050000	0.0655932707421726
chr1	74050000	74100000	0.917732274098305
chr1	74100000	74150000	0.896533412634351
chr1	74150000	74200000	0.539190279960916
chr1	74200000	74250000	0.246803177705085
chr1	74250000	74300000	0.606164238072985
chr1	74300000	74350000	0.00212413441522574
chr1	74350000	74400000	0.0108968095501083
chr1	74400000	74450000	0.00560771485619616
chr1	74450000	74500000	0.593865499808828
chr1	74500000	74550000	0.293427928119291
chr1	74550000	74600000	0.0177152810229831
chr1	74600000	74650000	0.647287480351757
chr1	74650000	74700000	0.826012150048855
chr1	74700000	74750000	0.254003993372701
chr1	74750000	74800000	0.413144143761417
chr1	74800000	74850000	0.579718764603424
chr1	74850000	74900000	0.403521814860444
chr1	74900000	74950000	0.465461574408429
chr1	74950000	75000000	0.194910573941119
chr1	75000000	75050000	0.0349844938187689
chr1	75100000	75150000	0.0330727728450656
chr1	75150000	75200000	0.381154679468117
chr1	75200000	75250000	0.764178597221632
chr1	75250000	75300000	0.491163600832661
chr1	75300000	75350000	0.53489952844216
chr1	75350000	75400000	0.308615489188156
chr1	75400000	75450000	0.0477080589659714
chr1	75450000	75500000	0.267046178682187
chr1	75500000	75550000	0.410701389183908
chr1	75550000	75600000	0.223055354942861
chr1	75600000	75650000	0.845639152045541
chr1	75650000	75700000	0.00106206720761293
chr1	75700000	75750000	0.000722205701176759
chr1	75750000	75800000	0.00503419856408516
chr1	75800000	75850000	0.00095586048685159
chr1	75850000	75900000	0.0154636985428438
chr1	75900000	75950000	0.000722205701176759
chr1	75950000	76000000	0.00945239814775478
chr1	76000000	76050000	0.133289434555419
chr1	76050000	76100000	0.120714558817282
chr1	76100000	76150000	0.264879561578657
chr1	76150000	76200000	0.668401376439101
chr1	76200000	76250000	0.567611198436637
chr1	76250000	76300000	0.161391732868856
chr1	76300000	76350000	0.22492459322826
chr1	76350000	76400000	0.618824079187731
chr1	76400000	76450000	0.200135944602574
chr1	76450000	76500000	0.214643782658567
chr1	76500000	76550000	0.739050087089511
chr1	76550000	76600000	0.498428140532733
chr1	76600000	76650000	0.734844300947364
chr1	76650000	76700000	0.0899783338289647
chr1	76700000	76750000	0.000722205701176759
chr1	76750000	76800000	0.651132163643315
chr1	76800000	76850000	0.809741280428225
chr1	76850000	76900000	0.00883639916733936
chr1	76900000	76950000	0.0692892646246654
chr1	76950000	77000000	0.00167806618802835
chr1	77000000	77050000	0.0764263562598241
chr1	77050000	77100000	0.0300777433195972
chr1	77100000	77150000	0.222375631929989
chr1	77150000	77200000	0.350375971791495
chr1	77200000	77250000	0.528378435787417
chr1	77250000	77300000	0.353158587875441
chr1	77300000	77350000	0.836271719274396
chr1	77350000	77400000	0.320744296699095
chr1	77400000	77450000	0.536981180169081
chr1	77450000	77500000	0.717999915034623
chr1	77500000	77550000	0.774778027953609
chr1	77550000	77600000	0.803687497344832
chr1	77600000	77650000	0.916160414631038
chr1	77650000	77700000	0.381621989039466
chr1	77700000	77750000	0.891966523641616
chr1	77750000	77800000	0.249734483198097
chr1	77800000	77850000	0.221780874293725
chr1	77850000	77900000	0.0697353328518628
chr1	77950000	78000000	0.669909511873911
chr1	78000000	78050000	0.0922723989974086
chr1	78050000	78100000	0.948192361612643
chr1	78100000	78150000	0.508878881855644
chr1	78200000	78250000	0.131356472237563
chr1	78300000	78350000	0.156803602531968
chr1	78350000	78400000	0.0170143166659587
chr1	78400000	78450000	0.00116827392837415
chr1	78450000	78500000	0.934980245549938
chr1	78500000	78550000	0.715472195080505
chr1	78550000	78600000	0.899146097965079
chr1	78600000	78650000	0.56340541229449
chr1	78650000	78700000	0.0476655762776669
chr1	78700000	78750000	0.0416967585708824
chr1	78750000	78800000	0.536089043714686
chr1	78800000	78850000	0.00409957942138583
chr1	78850000	78900000	0.104868516079697
chr1	78900000	78950000	0.000785929733633561
chr1	78950000	79000000	0.000212413441522563
chr1	79000000	79050000	0.396575895322656
chr1	79050000	79100000	0.423743574493394
chr1	79100000	79150000	0.493202769871277
chr1	79150000	79200000	0.841709503377374
chr1	79200000	79250000	0.299205573728706
chr1	79250000	79300000	0.0354518033901186
chr1	79300000	79350000	0.964633161986491
chr1	79350000	79400000	0.0268065763201495
chr1	79400000	79450000	0.401227749692
chr1	79450000	79500000	0.0633629296061855
chr1	79500000	79550000	0.798207230553549
chr1	79550000	79600000	0.405242363736777
chr1	79600000	79650000	0.407302774119546
chr1	79650000	79700000	0.487977399209822
chr1	79700000	79750000	0.110582437656655
chr1	79750000	79800000	0.375313309826246
chr1	79800000	79850000	0.536959938824929
chr1	79850000	79900000	0.650601130039509
chr1	79900000	79950000	0.622498831726072
chr1	79950000	80000000	0.791686137898806
chr1	80000000	80050000	0.0204766557627767
chr1	80050000	80100000	0.620289731934237
chr1	80100000	80150000	0.619227664726624
chr1	80150000	80200000	0.886528739538638
chr1	80200000	80250000	0.458048345299291
chr1	80250000	80300000	0.160457113726157
chr1	80300000	80350000	0.606100514040528
chr1	80350000	80400000	0.758719571774502
chr1	80400000	80450000	0.843323845532945
chr1	80450000	80500000	0.122222694252092
chr1	80500000	80550000	0.413441522579549
chr1	80550000	80600000	0.338140957559794
chr1	80600000	80650000	0.851246866901738
chr1	80650000	80700000	0.905199881048473
chr1	80700000	80750000	0.0685033348910319
chr1	80750000	80800000	0.711542546412337
chr1	80800000	80850000	0.247440418029653
chr1	80850000	80900000	0.37714006542334
chr1	80900000	80950000	0.216491779599813
chr1	80950000	81000000	0.282106291686138
chr1	81350000	81400000	0.529886571222227
chr1	81600000	81650000	0.00828412421938063
chr1	81650000	81700000	0.381728195760228
chr1	81700000	81750000	0.0115128085305238
chr1	82150000	82200000	0.0527210161859042
chr1	82200000	82250000	0.0827987595055015
chr1	82250000	82300000	0.381197162156421
chr1	82300000	82350000	0.509643570245125
chr1	82350000	82400000	0.0104294999787586
chr1	82400000	82450000	0.00477930243425806
chr1	82450000	82500000	0.0111517056799354
chr1	82500000	82550000	0.0269127830409108
chr1	82550000	82600000	0.0890012319979608
chr1	82600000	82650000	0.690513615701602
chr1	82650000	82700000	0.331025107268788
chr1	82700000	82750000	0.00866646841412122
chr1	82750000	82800000	0.2869280768087
chr1	82800000	82850000	0.246654488296019
chr1	82850000	82900000	0.531224775903819
chr1	82900000	82950000	0.787650282509877
chr1	82950000	83000000	0.915884277157059
chr1	83000000	83050000	0.102510726878797
chr1	83050000	83100000	0.061175071158503
chr1	83100000	83150000	0.0339861506436128
chr1	83150000	83200000	0.0426951017460385
chr1	83200000	83250000	0.018862313607205
chr1	83250000	83300000	0.00526785334975999
chr1	83300000	83350000	0.0246612005607715
chr1	83350000	83400000	0.00318620162283867
chr1	83400000	83450000	0.770784655252984
chr1	83450000	83500000	0.00630867921322065
chr1	83500000	83550000	0.115064361272781
chr1	83550000	83600000	0.53470835634479
chr1	83600000	83650000	0.122902417264965
chr1	83650000	83700000	0.0725179489358087
chr1	83700000	83750000	0.126789583244828
chr1	83750000	83800000	0.0077318492714219
chr1	83800000	83850000	0.15334126343515
chr1	83850000	83900000	0.186690173754195
chr1	83900000	83950000	0.00624495518076384
chr1	83950000	84000000	0.308424317090786
chr1	84000000	84050000	0.00686095416117927
chr1	84050000	84100000	0.0216449296911508
chr1	84100000	84150000	0.00465185436934445
chr1	84150000	84200000	0.11317388164323
chr1	84200000	84250000	0.319236161264285
chr1	84250000	84300000	0.769064106376651
chr1	84300000	84350000	0.747546624750414
chr1	84350000	84400000	0.0389141424869366
chr1	84400000	84450000	0.0139555631080335
chr1	84450000	84500000	0.675899570924848
chr1	84500000	84550000	0.938612515399974
chr1	84550000	84600000	0.335103445346022
chr1	84600000	84650000	0.469030120226008
chr1	84650000	84700000	0.439377203789456
chr1	84700000	84750000	0.0901057818938782
chr1	84750000	84800000	0.0251922341645779
chr1	84800000	84850000	0.17553846807426
chr1	84850000	84900000	0.0110242576150219
chr1	84900000	84950000	0.0521474998937933
chr1	85000000	85050000	0.00114703258422189
chr1	85500000	85550000	0.0172267301074812
chr1	85600000	85650000	0.0155486639194529
chr1	85650000	85700000	0.7878626959514
chr1	85700000	85750000	0.156187603551553
chr1	85750000	85800000	0.0931645354518034
chr1	85800000	85850000	0.00127448064913549
chr1	85850000	85900000	0.919304133565572
chr1	85900000	85950000	0.0614087259441778
chr1	85950000	86000000	0.114427120948214
chr1	86000000	86050000	0.889545010408259
chr1	86050000	86100000	0.209652066782786
chr1	86100000	86150000	0.60818216576745
chr1	86150000	86200000	0.0263180254046476
chr1	86200000	86250000	0.634925018055142
chr1	86250000	86300000	0.0114915671863716
chr1	86300000	86350000	0.432707421725647
chr1	86350000	86400000	0.00972853562173415
chr1	86400000	86450000	0.160180976252177
chr1	86450000	86500000	0.000212413441522563
chr1	86500000	86550000	0.00108330855176519
chr1	86550000	86600000	0.414694761884532
chr1	86600000	86650000	0.0101746038489315
chr1	86650000	86700000	0.566740303326394
chr1	86700000	86750000	0.0731976719486809
chr1	86750000	86800000	0.295212201028081
chr1	86800000	86850000	0.0358129062407069
chr1	86850000	86900000	0.240112154297124
chr1	86900000	86950000	0.176515569905264
chr1	86950000	87000000	0.0628106546582268
chr1	87000000	87050000	0.0229831343727431
chr1	87050000	87100000	0.356111134712605
chr1	87100000	87150000	0.167339309231488
chr1	87150000	87200000	0.734610646161689
chr1	87200000	87250000	0.0930583287310421
chr1	87250000	87300000	0.116997323590637
chr1	87300000	87350000	0.813989549258677
chr1	87350000	87400000	0.145991758358469
chr1	87400000	87450000	0.274310718382259
chr1	87450000	87500000	0.319023747822762
chr1	87500000	87550000	0.54411827180424
chr1	87550000	87600000	0.229172862058711
chr1	87600000	87650000	0.73405837121373
chr1	87650000	87700000	0.204978971069289
chr1	87700000	87750000	0.936021071413399
chr1	87750000	87800000	0.0731127065720719
chr1	87800000	87850000	0.253876545307787
chr1	87850000	87900000	0.451590976677004
chr1	87900000	87950000	0.32446153192574
chr1	87950000	88000000	0.257445091125366
chr1	88000000	88050000	0.363609329198352
chr1	88050000	88100000	0.749840689918858
chr1	88100000	88150000	0.949997875865585
chr1	88150000	88200000	0.888397977824037
chr1	88300000	88350000	0.742512426186329
chr1	88350000	88400000	0.428968945154849
chr1	88400000	88450000	0.363524363821743
chr1	88450000	88500000	0.481838650749819
chr1	88500000	88550000	0.488848294320065
chr1	88550000	88600000	0.573431326734356
chr1	88600000	88650000	0.862908364841327
chr1	88650000	88700000	0.28739538638005
chr1	88700000	88750000	0.028739538638005
chr1	88750000	88800000	0.922277921746888
chr1	88800000	88850000	0.0730489825396151
chr1	88850000	88900000	0.321020434173074
chr1	88900000	88950000	0.00210289307107359
chr1	88950000	89000000	0.00108330855176519
chr1	89000000	89050000	0.263159012702324
chr1	89050000	89100000	0.00114703258422189
chr1	89100000	89150000	0.00116827392837415
chr1	89150000	89200000	0.187178724669697
chr1	89200000	89250000	0.127915374484897
chr1	89250000	89300000	0.405624707931518
chr1	89300000	89350000	0.902608437061897
chr1	89350000	89400000	0.949318152852712
chr1	89400000	89450000	0.65597519011003
chr1	89450000	89500000	0.721016185904244
chr1	89500000	89550000	0.133013297081439
chr1	89550000	89600000	0.00622371383661158
chr1	89600000	89650000	0.000934619142699322
chr1	89650000	89700000	0.000212413441522563
chr1	89700000	89750000	0.000488550915501929
chr1	89750000	89800000	0.000828412421938096
chr1	89800000	89850000	0.0373422830196695
chr1	89850000	89900000	0.137962530268915
chr1	89900000	89950000	0.131505161646629
chr1	89950000	90000000	0.410956285313735
chr1	90000000	90050000	0.00541654275882575
chr1	90050000	90100000	0.0516801903224436
chr1	90100000	90150000	0.0116190152512851
chr1	90150000	90200000	0.568142232040443
chr1	90200000	90250000	0.644653553676877
chr1	90250000	90300000	0.863906708016483
chr1	90300000	90350000	0.534304770805897
chr1	90350000	90400000	0.0608989336845236
chr1	90400000	90450000	0.0387654530778707
chr1	90450000	90500000	0.15578401801266
chr1	90500000	90550000	0.0935681209906963
chr1	90550000	90600000	0.302986532987807
chr1	90600000	90650000	0.251072687879689
chr1	90650000	90700000	0.588002888822805
chr1	90700000	90750000	0.329389523769064
chr1	90750000	90800000	0.0610051404052848
chr1	90800000	90850000	0.141361145333277
chr1	90850000	90900000	0.707910276562301
chr1	90900000	90950000	0.0742597391562938
chr1	90950000	91000000	0.018862313607205
chr1	91000000	91050000	0.039530141467352
chr1	91050000	91100000	0.0514890182250732
chr1	91100000	91150000	0.214261438463826
chr1	91150000	91200000	0.410361527677471
chr1	91200000	91250000	0.894515484939887
chr1	91250000	91300000	0.443689196652364
chr1	91300000	91350000	0.816984578784145
chr1	91350000	91400000	0.672883300055227
chr1	91400000	91450000	0.584455584349378
chr1	91450000	91500000	0.765899146097965
chr1	91500000	91550000	0.63687922171715
chr1	91550000	91600000	0.896002379030545
chr1	91600000	91650000	0.502357789200901
chr1	91650000	91700000	0.909363184502315
chr1	91700000	91750000	0.819406092017503
chr1	91750000	91800000	0.599197077191045
chr1	91800000	91850000	0.942223543905858
chr1	91850000	91900000	0.868027528782021
chr1	91900000	91950000	0.538510556948044
chr1	91950000	92000000	0.538149454097455
chr1	92000000	92050000	0.893687072517949
chr1	92050000	92100000	0.00877267513488256
chr1	92100000	92150000	0.304006117507116
chr1	92150000	92200000	0.258061090105782
chr1	92200000	92250000	0.00558647351204389
chr1	92250000	92300000	0.00390840732401543
chr1	92300000	92350000	0.0114915671863716
chr1	92350000	92400000	0.469858532647946
chr1	92400000	92450000	0.944942435957347
chr1	92450000	92500000	0.925357916648966
chr1	92500000	92550000	0.417859722163219
chr1	92550000	92600000	0.846637495220698
chr1	92600000	92650000	0.0994519733208717
chr1	92650000	92700000	0.24901227749692
chr1	92700000	92750000	0.716449296911509
chr1	92750000	92800000	0.77647733548579
chr1	92800000	92850000	0.51138536046561
chr1	92850000	92900000	0.27751816134925
chr1	92900000	92950000	0.0585411444836229
chr1	92950000	93000000	0.164471727770933
chr1	93000000	93050000	0.525425888950253
chr1	93050000	93100000	0.664089383576193
chr1	93100000	93150000	0.290836484132716
chr1	93150000	93200000	0.292896894515485
chr1	93200000	93250000	0.135434810314797
chr1	93250000	93300000	0.0283996771315689
chr1	93300000	93350000	0.812757551297846
chr1	93350000	93400000	0.149071753260546
chr1	93400000	93450000	0.56359658439186
chr1	93450000	93500000	0.139810527210162
chr1	93500000	93550000	0.424168401376439
chr1	93550000	93600000	0.703831938485067
chr1	93600000	93650000	0.453800076468839
chr1	93650000	93700000	0.0395726241556565
chr1	93700000	93750000	0.923849781214155
chr1	93750000	93800000	0.690343684948383
chr1	93800000	93850000	0.147563617825736
chr1	93900000	93950000	0.0169930753218064
chr1	93950000	94000000	0.472662390076044
chr1	94000000	94050000	0.209630825438634
chr1	94050000	94100000	0.166956965036748
chr1	94100000	94150000	0.611155953948766
chr1	94150000	94200000	0.617931942733336
chr1	94200000	94250000	0.617485874506139
chr1	94250000	94300000	0.831280003398615
chr1	94300000	94350000	0.956752623306003
chr1	94350000	94400000	0.733166234759336
chr1	94400000	94450000	0.0919750201792769
chr1	94450000	94500000	0.112387951909597
chr1	94500000	94550000	0.124495518076384
chr1	94550000	94600000	0.874739793534135
chr1	94600000	94650000	0.0368749734483198
chr1	94650000	94700000	0.368431114320914
chr1	94700000	94750000	0.211160202217596
chr1	94750000	94800000	0.291707379242959
chr1	94800000	94850000	0.134330260418879
chr1	94850000	94900000	0.0502145375759379
chr1	94900000	94950000	0.285526148094651
chr1	94950000	95000000	0.457750966481159
chr1	95000000	95050000	0.0673138196185055
chr1	95050000	95100000	0.567250095586049
chr1	95100000	95150000	0.741259186881346
chr1	95150000	95200000	0.22360762989082
chr1	95200000	95250000	0.670992820425677
chr1	95250000	95300000	0.0456476485832024
chr1	95300000	95350000	0.847274735545265
chr1	95350000	95400000	0.870045456476486
chr1	95400000	95450000	0.75803984876163
chr1	95450000	95500000	0.0394026934024385
chr1	95500000	95550000	0.487042780067123
chr1	95550000	95600000	0.565635753430477
chr1	95600000	95650000	0.598113768639279
chr1	95650000	95700000	0.438739963464888
chr1	95700000	95750000	0.0803347635838396
chr1	95750000	95800000	0.0297591231573134
chr1	95800000	95850000	0.183886316326097
chr1	95850000	95900000	0.482836993924976
chr1	95900000	95950000	0.971982667063172
chr1	95950000	96000000	0.599005905093674
chr1	96000000	96050000	0.00503419856408516
chr1	96050000	96100000	0.673966608606993
chr1	96100000	96150000	0.0792302136879222
chr1	96150000	96200000	0.969412464420749
chr1	96200000	96250000	0.601512383703641
chr1	96250000	96300000	0.755512128807511
chr1	96300000	96350000	0.930073495050767
chr1	96350000	96400000	0.0810994519733209
chr1	96400000	96450000	0.952653043884617
chr1	96450000	96500000	0.98598071285951
chr1	96500000	96550000	0.55569480436722
chr1	96550000	96600000	0.281830154212159
chr1	96600000	96650000	0.474489145673138
chr1	96650000	96700000	0.533221462254131
chr1	96700000	96750000	0.828964696886019
chr1	96750000	96800000	0.579315179064531
chr1	96800000	96850000	0.919049237435745
chr1	96850000	96900000	0.943243128425167
chr1	96900000	96950000	0.366094566464166
chr1	96950000	97000000	0.723628871234972
chr1	97000000	97050000	0.126279790985174
chr1	97050000	97100000	0.662899868303666
chr1	97100000	97150000	0.741853944517609
chr1	97300000	97350000	0.216959089171163
chr1	97350000	97400000	0.088767577212286
chr1	97400000	97450000	0.558456179107014
chr1	97450000	97500000	0.0176303156463741
chr1	97500000	97550000	0.532796635371086
chr1	97550000	97600000	0.193912230765963
chr1	97600000	97650000	0.329814350652109
chr1	97650000	97700000	0.534538425591571
chr1	97700000	97750000	0.0363014571562088
chr1	97750000	97800000	0.0218998258209779
chr1	97800000	97850000	0.241216704193041
chr1	97850000	97900000	0.348761629635923
chr1	97900000	97950000	0.242831046348613
chr1	97950000	98000000	0.0897659203874421
chr1	98000000	98050000	0.0122350142317006
chr1	98050000	98100000	0.190704787798972
chr1	98100000	98150000	0.149326649390373
chr1	98150000	98200000	0.624198139258252
chr1	98200000	98250000	0.745698627809168
chr1	98250000	98300000	0.683886316326097
chr1	98300000	98350000	0.974149284166702
chr1	98350000	98400000	0.775627681719699
chr1	98450000	98500000	0.366030842431709
chr1	98500000	98550000	0.927949360635541
chr1	98550000	98600000	0.265601767279833
chr1	98600000	98650000	0.676982879476613
chr1	98650000	98700000	0.716236883469986
chr1	98700000	98750000	0.201113046433578
chr1	98750000	98800000	0.12502655168019
chr1	98800000	98850000	0.562810654658227
chr1	98850000	98900000	0.900887888185564
chr1	98900000	98950000	0.687242448702154
chr1	98950000	99000000	0.626513445770848
chr1	99000000	99050000	0.240069671608819
chr1	99050000	99100000	0.253005650197545
chr1	99100000	99150000	0.897510514465355
chr1	99150000	99200000	0.230468584051999
chr1	99200000	99250000	0.554866391945282
chr1	99250000	99300000	0.0950337737372021
chr1	99300000	99350000	0.997536004078338
chr1	99350000	99400000	0.100620247249246
chr1	99400000	99450000	0.356897064446238
chr1	99450000	99500000	0.768490590084541
chr1	99500000	99550000	0.0620034835804409
chr1	99550000	99600000	0.952376906410638
chr1	99600000	99650000	0.392221419771443
chr1	99650000	99700000	0.0195207952759251
chr1	99700000	99750000	0.136050809295212
chr1	99750000	99800000	0.250053103360381
chr1	99800000	99850000	0.61053995496835
chr1	99850000	99900000	0.278707676621777
chr1	99900000	99950000	0.202196354985343
chr1	99950000	100000000	0.248651174646332
chr1	100000000	100050000	0.0591783848081907
chr1	100050000	100100000	0.0149539062831896
chr1	100100000	100150000	0.0423127575512978
chr1	100150000	100200000	0.00577764560941418
chr1	100200000	100250000	0.0623645864310294
chr1	100250000	100300000	0.0642550660605803
chr1	100300000	100350000	0.366561876035515
chr1	100350000	100400000	0.350545902544713
chr1	100400000	100450000	0.443094439016101
chr1	100450000	100500000	0.265920387442117
chr1	100500000	100550000	0.553761842049365
chr1	100550000	100600000	0.331917243723183
chr1	100600000	100650000	0.0594332809380178
chr1	100650000	100700000	0.192042992480564
chr1	100700000	100750000	0.310760864947534
chr1	100750000	100800000	0.24393559624453
chr1	100800000	100850000	0.661816559751901
chr1	100850000	100900000	0.299184332384553
chr1	100900000	100950000	0.0292705722418115
chr1	100950000	101000000	0.97261990738774
chr1	101000000	101050000	0.0223883767364799
chr1	101050000	101100000	0.0351756659161392
chr1	101100000	101150000	0.898551340328816
chr1	101150000	101200000	0.643230383618675
chr1	101200000	101250000	0.962041717999915
chr1	101250000	101300000	0.707846552529844
chr1	101300000	101350000	0.387081014486597
chr1	101350000	101400000	0.754195165470071
chr1	101400000	101450000	0.0910191596924254
chr1	101450000	101500000	0.600110454989592
chr1	101500000	101550000	0.000276137473979365
chr1	101550000	101600000	0.968116742427461
chr1	101600000	101650000	0.792599515697353
chr1	101650000	101700000	0.728004588130337
chr1	101700000	101750000	0.420196270019967
chr1	101750000	101800000	0.447491397255618
chr1	101800000	101850000	0.693551127915375
chr1	101850000	101900000	0.844046051234122
chr1	101900000	101950000	0.821360295679511
chr1	101950000	102000000	0.354390585836272
chr1	102000000	102050000	0.0327753940269341
chr1	102050000	102100000	0.183886316326097
chr1	102100000	102150000	0.00454564764858323
chr1	102150000	102200000	0.0176303156463741
chr1	102200000	102250000	0.730001274480649
chr1	102250000	102300000	0.676770466035091
chr1	102300000	102350000	0.346212668337652
chr1	102350000	102400000	0.328731042100344
chr1	102400000	102450000	0.719593015846043
chr1	102450000	102500000	0.620842006882195
chr1	102500000	102550000	0.449870427800671
chr1	102550000	102600000	0.141934661625388
chr1	102600000	102650000	0.000913377798547055
chr1	102650000	102700000	0.124261863290709
chr1	102700000	102750000	0.676749224690938
chr1	102750000	102800000	0.366561876035515
chr1	102800000	102850000	0.362568503334891
chr1	102850000	102900000	0.311376863927949
chr1	102900000	102950000	0.29068779472365
chr1	102950000	103000000	0.0462211648753134
chr1	103000000	103050000	0.703428352946174
chr1	103050000	103100000	0.380963507370746
chr1	103100000	103150000	0.627979098517354
chr1	103150000	103200000	0.532435532520498
chr1	103200000	103250000	0.914907175326055
chr1	103250000	103300000	0.864246569522919
chr1	103300000	103350000	0.392391350524661
chr1	103350000	103400000	0.0586473512043842
chr1	103400000	103450000	0.240430774459408
chr1	103450000	103500000	0.932261353498449
chr1	103500000	103550000	0.783741875185862
chr1	103550000	103600000	0.0964144611070988
chr1	103600000	103650000	0.600832660690769
chr1	103650000	103700000	0.743043459790136
chr1	103700000	103750000	0.564871065040996
chr1	103750000	103800000	0.332724414800969
chr1	103800000	103850000	0.0392964866816772
chr1	103850000	103900000	0.906941671268958
chr1	103900000	103950000	0.869323250775309
chr1	103950000	104000000	0.710225583074897
chr1	104000000	104050000	0.534347253494201
chr1	104050000	104100000	0.018118866561876
chr1	104100000	104150000	0.101215004885509
chr1	104150000	104200000	0.117762011980118
chr1	104200000	104250000	0.869280768087004
chr1	104250000	104300000	0.868601045074132
chr1	104300000	104350000	0.19633374399932
chr1	104350000	104400000	0.479502102893071
chr1	104400000	104450000	0.689770168656272
chr1	104450000	104500000	0.459960066272994
chr1	104500000	104550000	0.371766005352819
chr1	104550000	104600000	0.356875823102086
chr1	104600000	104650000	0.394515484939887
chr1	104650000	104700000	0.0828837248821105
chr1	104700000	104750000	0.140469008878882
chr1	104750000	104800000	0.430583287310421
chr1	104800000	104850000	0.127235651472025
chr1	104850000	104900000	0.149071753260546
chr1	104900000	104950000	0.22267301074812
chr1	104950000	105000000	0.161179319427333
chr1	105000000	105050000	0.0282722290666554
chr1	105050000	105100000	0.157738221674668
chr1	105100000	105150000	0.216640469008879
chr1	105150000	105200000	0.9449636773015
chr1	105200000	105250000	0.339203024767407
chr1	105250000	105300000	0.0474106801478398
chr1	105300000	105350000	0.149135477293003
chr1	105350000	105400000	0.664004418199584
chr1	105400000	105450000	0.958197034708356
chr1	105450000	105500000	0.947873741450359
chr1	105500000	105550000	0.910871319937126
chr1	105550000	105600000	0.706593313224861
chr1	105600000	105650000	0.818131611368367
chr1	105650000	105700000	0.704469178809635
chr1	105700000	105750000	0.375589447300225
chr1	105750000	105800000	0.793151790645312
chr1	105800000	105850000	0.886656187603552
chr1	105850000	105900000	0.980288032626705
chr1	105900000	105950000	0.866944220230256
chr1	105950000	106000000	0.630188198309189
chr1	106000000	106050000	0.661540422277922
chr1	106050000	106100000	0.232507753090616
chr1	106100000	106150000	0.00673350609626577
chr1	106150000	106200000	0.154488296019372
chr1	106200000	106250000	0.517566591613917
chr1	106250000	106300000	0.10620672076129
chr1	106300000	106350000	0.79793109307957
chr1	106350000	106400000	0.30959259101916
chr1	106400000	106450000	0.594778877607375
chr1	106450000	106500000	0.167742894770381
chr1	106500000	106550000	0.677790050554399
chr1	106550000	106600000	0.121224351076936
chr1	106600000	106650000	0.0439908237393263
chr1	106650000	106700000	0.673711712477166
chr1	106700000	106750000	0.488529674157781
chr1	106750000	106800000	0.784973873146693
chr1	106800000	106850000	0.0401673817919198
chr1	106850000	106900000	0.978291346276392
chr1	106900000	106950000	0.680423977229279
chr1	106950000	107000000	0.581588002888823
chr1	107000000	107050000	0.853307277284507
chr1	107050000	107100000	0.136454394834105
chr1	107100000	107150000	0.696057606525341
chr1	107150000	107200000	0.0441607544925443
chr1	107200000	107250000	0.519223416457793
chr1	107250000	107300000	0.736203746973108
chr1	107300000	107350000	0.934555418666893
chr1	107350000	107400000	0.00106206720761293
chr1	107400000	107450000	0.158821530226433
chr1	107450000	107500000	0.0289944347678321
chr1	107500000	107550000	0.582841242193806
chr1	107550000	107600000	0.000509792259654196
chr1	107600000	107650000	0.341943158163049
chr1	107650000	107700000	0.0463273715960746
chr1	107700000	107750000	0.824801393432176
chr1	107750000	107800000	0.28588725094524
chr1	107800000	107850000	0.31222651769404
chr1	107850000	107900000	0.673924125918688
chr1	107900000	107950000	0.834699859807129
chr1	107950000	108000000	0.120672076128977
chr1	108000000	108050000	0.848740388291771
chr1	108050000	108100000	0.787459110412507
chr1	108100000	108150000	0.395620034835804
chr1	108150000	108200000	0.930179701771528
chr1	108200000	108250000	0.532711669994477
chr1	108250000	108300000	0.0865797187646035
chr1	108300000	108350000	0.328964696886019
chr1	108350000	108400000	0.0110454989591742
chr1	108400000	108450000	0.132014953906283
chr1	108450000	108500000	0.0135732189132929
chr1	108500000	108550000	0.241620289731934
chr1	108550000	108600000	0.0627894133140745
chr1	108600000	108650000	0.477335485789541
chr1	108650000	108700000	0.186477760312673
chr1	108700000	108750000	0.770890861973746
chr1	108750000	108800000	0.159140150388717
chr1	108800000	108850000	0.726241556565699
chr1	108850000	108900000	0.854369344492119
chr1	108900000	108950000	0.238030502570203
chr1	108950000	109000000	0.302901567611198
chr1	109000000	109050000	0.900951612218021
chr1	109050000	109100000	0.144759760397638
chr1	109100000	109150000	0.112154297123922
chr1	109150000	109200000	0.289859382301712
chr1	109200000	109250000	0.706317175750881
chr1	109250000	109300000	0.0258931985216024
chr1	109300000	109350000	0.0821190364926293
chr1	109350000	109400000	0.411444836229237
chr1	109400000	109450000	0.0711160202217597
chr1	109450000	109500000	0.378584476825694
chr1	109500000	109550000	0.196078847869493
chr1	109550000	109600000	0.101363694294575
chr1	109600000	109650000	0.035409320701814
[truncated: 45,078 more rows]
