# Supplementary material for: Transcription elongation can be sufficient, but is not necessary, to advance replication timing
Source: EMBO Rep. 2026 Mar 24;27(8):1964–99. doi: 10.1038/s44319-026-00735-2 (PMC13121604; doi:10.1038/s44319-026-00735-2)
Supplement: Supplementary file 5 — Source data Fig. 4 [file 44319_2026_735_MOESM5_ESM.zip › Fig4/4A/TRE_Ptn_D0000_129_pvalues.bg]

chr1	3000000	3050000	0.768247570671378
chr1	3150000	3200000	0.949950309187279
chr1	3200000	3250000	0.905062941696113
chr1	3250000	3300000	0.785584143109541
chr1	3300000	3350000	0.79416961130742
chr1	3350000	3400000	0.562776060070671
chr1	3400000	3450000	0.865558745583039
chr1	3450000	3500000	0.917181978798587
chr1	3500000	3550000	0.91541519434629
chr1	3550000	3600000	0.945671378091873
chr1	3600000	3650000	0.80526722614841
chr1	3650000	3700000	0.72714222614841
chr1	3700000	3750000	0.665856890459364
chr1	3750000	3800000	0.989316475265018
chr1	3800000	3850000	0.914090106007067
chr1	3850000	3900000	0.982138913427562
chr1	3900000	3950000	0.668148189045936
chr1	3950000	4000000	0.714747128975265
chr1	4000000	4050000	0.956023630742049
chr1	4050000	4100000	0.94550574204947
chr1	4100000	4150000	0.988929991166078
chr1	4150000	4200000	0.995941916961131
chr1	4200000	4250000	0.967176457597173
chr1	4250000	4300000	0.942358657243816
chr1	4300000	4350000	0.929908348056537
chr1	4350000	4400000	0.902909673144876
chr1	4400000	4450000	0.791270980565371
chr1	4450000	4500000	0.416685070671378
chr1	4550000	4600000	0.55198211130742
chr1	4600000	4650000	0.537985865724382
chr1	4650000	4700000	0.572024072438163
chr1	4700000	4750000	0.116248895759717
chr1	4750000	4800000	0.166491828621908
chr1	4950000	5000000	0.515072879858657
chr1	5100000	5150000	0.463780918727915
chr1	5150000	5200000	0.57147195229682
chr1	5200000	5250000	0.680350044169611
chr1	5300000	5350000	0.834060291519435
chr1	5650000	5700000	0.974409231448763
chr1	5700000	5750000	0.97772195229682
chr1	5750000	5800000	0.736638692579505
chr1	5800000	5850000	0.978605344522968
chr1	5850000	5900000	0.937389575971731
chr1	5950000	6000000	0.980813825088339
chr1	6000000	6050000	0.918479461130742
chr1	6050000	6100000	0.882895318021201
chr1	6100000	6150000	0.961075530035336
chr1	6150000	6200000	0.751049028268551
chr1	6200000	6250000	0.805984982332155
chr1	6250000	6300000	0.888609761484099
chr1	6300000	6350000	0.859375
chr1	6350000	6400000	0.776391342756184
chr1	6400000	6450000	0.724768109540636
chr1	6450000	6500000	0.638775397526502
chr1	6500000	6550000	0.803445229681979
chr1	6550000	6600000	0.925325750883392
chr1	6600000	6650000	0.666353798586572
chr1	6650000	6700000	0.99980675795053
chr1	6700000	6750000	0.79416961130742
chr1	6750000	6800000	0.756929107773852
chr1	6800000	6850000	0.916270980565371
chr1	6850000	6900000	0.703069787985866
chr1	6900000	6950000	0.72126214664311
chr1	6950000	7000000	0.320174469964664
chr1	7000000	7050000	0.392005300353357
chr1	7050000	7100000	0.416878312720848
chr1	7100000	7150000	0.278820671378092
chr1	7150000	7200000	0.510849160777385
chr1	7200000	7250000	0.379113295053004
chr1	7250000	7300000	0.713035556537102
chr1	7300000	7350000	0.660556537102474
chr1	7350000	7400000	0.776556978798587
chr1	7400000	7450000	0.68219964664311
chr1	7450000	7500000	0.578815150176679
chr1	7500000	7550000	0.682724160777385
chr1	7550000	7600000	0.749779151943463
chr1	7600000	7650000	0.834032685512367
chr1	7650000	7700000	0.966265459363958
chr1	7700000	7750000	0.975844743816254
chr1	7750000	7800000	0.811064487632509
chr1	7800000	7850000	0.959667623674912
chr1	7850000	7900000	0.90412433745583
chr1	7900000	7950000	0.506376987632509
chr1	7950000	8000000	0.958535777385159
chr1	8000000	8050000	0.607718639575972
chr1	8050000	8100000	0.722780477031802
chr1	8100000	8150000	0.872211793286219
chr1	8150000	8200000	0.903434187279152
chr1	8200000	8250000	0.732746245583039
chr1	8250000	8300000	0.795798365724382
chr1	8300000	8350000	0.956216872791519
chr1	8350000	8400000	0.749585909893993
chr1	8400000	8450000	0.757978136042403
chr1	8450000	8500000	0.959916077738516
chr1	8500000	8550000	0.903599823321555
chr1	8550000	8600000	0.713532464664311
chr1	8600000	8650000	0.880935291519435
chr1	8650000	8700000	0.927727473498233
chr1	8700000	8750000	0.955305874558304
chr1	8750000	8800000	0.983933303886926
chr1	8800000	8850000	0.809601369257951
chr1	8850000	8900000	0.717286881625442
chr1	8900000	8950000	0.558994037102474
chr1	8950000	9000000	0.664697438162544
chr1	9000000	9050000	0.983464001766785
chr1	9050000	9100000	0.786605565371025
chr1	9100000	9150000	0.942910777385159
chr1	9150000	9200000	0.881128533568905
chr1	9200000	9250000	0.870941916961131
chr1	9250000	9300000	0.995334584805654
chr1	9300000	9350000	0.977169832155477
chr1	9350000	9400000	0.82205167844523
chr1	9400000	9450000	0.753257508833922
chr1	9450000	9500000	0.39275066254417
chr1	9500000	9550000	0.644103356890459
chr1	9550000	9600000	0.469108878091873
chr1	9600000	9650000	0.527826855123675
chr1	10200000	10250000	0.369672040636042
chr1	10250000	10300000	0.590161219081272
chr1	10300000	10350000	0.602445892226148
chr1	10350000	10400000	0.707873233215548
chr1	10400000	10450000	0.71623785335689
chr1	10450000	10500000	0.616939045936396
chr1	10500000	10550000	0.715547703180212
chr1	10550000	10600000	0.624116607773852
chr1	10600000	10650000	0.501490724381625
chr1	10650000	10700000	0.703373454063604
chr1	10700000	10750000	0.683773189045936
chr1	10750000	10800000	0.574867491166078
chr1	10800000	10850000	0.326827517667845
chr1	10850000	10900000	0.291132950530035
chr1	10900000	10950000	0.311423365724382
chr1	10950000	11000000	0.42756183745583
chr1	11000000	11050000	0.501325088339223
chr1	11050000	11100000	0.46817027385159
chr1	11100000	11150000	0.334087897526502
chr1	11150000	11200000	0.258419832155477
chr1	11200000	11250000	0.438300574204947
chr1	11300000	11350000	0.177589443462898
chr1	11350000	11400000	0.129251325088339
chr1	11400000	11450000	0.154455609540636
chr1	11450000	11500000	0.25819898409894
chr1	11500000	11550000	0.46971621024735
chr1	11550000	11600000	0.467480123674912
chr1	11650000	11700000	0.593335909893993
chr1	11700000	11750000	0.471427782685512
chr1	11750000	11800000	0.39998343639576
chr1	11800000	11850000	0.544887367491166
chr1	11850000	11900000	0.766370362190813
chr1	11900000	11950000	0.586075530035336
chr1	11950000	12000000	0.420687941696113
chr1	12000000	12050000	0.530532243816254
chr1	12050000	12100000	0.664421378091873
chr1	12100000	12150000	0.656802120141343
chr1	12150000	12200000	0.620168948763251
chr1	12200000	12250000	0.583121687279152
chr1	12250000	12300000	0.391315150176678
chr1	12300000	12350000	0.460330167844523
chr1	12350000	12400000	0.434104461130742
chr1	12400000	12450000	0.457514355123675
chr1	12450000	12500000	0.713532464664311
chr1	12500000	12550000	0.483878091872792
chr1	12550000	12600000	0.571886042402827
chr1	12600000	12650000	0.522498895759717
chr1	12700000	12750000	0.337787102473498
chr1	12900000	12950000	0.26581824204947
chr1	13000000	13050000	0.18181316254417
chr1	13050000	13100000	0.196030256183746
chr1	13450000	13500000	0.464691916961131
chr1	13500000	13550000	0.351976590106007
chr1	13600000	13650000	0.435733215547703
chr1	13650000	13700000	0.118816254416961
chr1	13700000	13750000	0.156664090106007
chr1	13750000	13800000	0.358077517667845
chr1	13800000	13850000	0.451164973498233
chr1	13850000	13900000	0.689570450530035
chr1	13900000	13950000	0.597007508833922
chr1	13950000	14000000	0.769103356890459
chr1	14000000	14050000	0.662047261484099
chr1	14050000	14100000	0.612742932862191
chr1	14100000	14150000	0.27440371024735
chr1	14150000	14200000	0.381708259717314
chr1	14200000	14250000	0.395594081272085
chr1	14250000	14300000	0.373095185512368
chr1	14350000	14400000	0.39120472614841
chr1	14400000	14450000	0.481310733215548
chr1	14450000	14500000	0.360617270318021
chr1	14500000	14550000	0.764355123674912
chr1	14550000	14600000	0.682834584805654
chr1	14600000	14650000	0.490310291519435
chr1	14650000	14700000	0.358574425795053
chr1	14700000	14750000	0.270842535335689
chr1	14750000	14800000	0.270124779151943
chr1	14800000	14850000	0.564874116607774
chr1	14850000	14900000	0.539090106007067
chr1	14900000	14950000	0.869285556537102
chr1	14950000	15000000	0.76639796819788
chr1	15000000	15050000	0.792016342756184
chr1	15050000	15100000	0.874447879858657
chr1	15100000	15150000	0.982414973498233
chr1	15150000	15200000	0.771643109540636
chr1	15200000	15250000	0.95138582155477
chr1	15250000	15300000	0.878699204946996
chr1	15300000	15350000	0.897719743816254
chr1	15350000	15400000	0.506818683745583
chr1	15400000	15450000	0.858132729681979
chr1	15450000	15500000	0.787847835689046
chr1	15500000	15550000	0.831244478798587
chr1	15550000	15600000	0.647195229681979
chr1	15600000	15650000	0.6543175795053
chr1	15650000	15700000	0.622929549469965
chr1	15700000	15750000	0.496328401060071
chr1	15750000	15800000	0.375082818021201
chr1	15800000	15850000	0.390542181978799
chr1	15850000	15900000	0.442358657243816
chr1	15900000	15950000	0.428113957597173
chr1	15950000	16000000	0.693876987632509
chr1	16000000	16050000	0.558552340989399
chr1	16050000	16100000	0.660501325088339
chr1	16100000	16150000	0.339912765017668
chr1	16150000	16200000	0.657492270318021
chr1	16200000	16250000	0.644213780918728
chr1	16250000	16300000	0.731034673144876
chr1	16300000	16350000	0.732166519434629
chr1	16350000	16400000	0.568076413427562
chr1	16400000	16450000	0.74160777385159
chr1	16450000	16500000	0.518468418727915
chr1	16500000	16550000	0.371162765017668
chr1	16550000	16600000	0.506128533568905
chr1	16600000	16650000	0.197686616607774
chr1	16650000	16700000	0.36815371024735
chr1	16700000	16750000	0.557945008833922
chr1	16750000	16800000	0.579174028268551
chr1	16800000	16850000	0.647305653710247
chr1	16850000	16900000	0.529869699646643
chr1	16900000	16950000	0.713504858657244
chr1	16950000	17000000	0.607525397526502
chr1	17000000	17050000	0.693076413427562
chr1	17050000	17100000	0.537433745583039
chr1	17100000	17150000	0.656388030035336
chr1	17150000	17200000	0.687223939929329
chr1	17200000	17250000	0.555736528268551
chr1	17250000	17300000	0.566226810954064
chr1	17300000	17350000	0.728964222614841
chr1	17350000	17400000	0.664034893992933
chr1	17400000	17450000	0.548282906360424
chr1	17450000	17500000	0.79610203180212
chr1	17500000	17550000	0.555377650176679
chr1	17550000	17600000	0.895207597173145
chr1	17600000	17650000	0.766563604240283
chr1	17650000	17700000	0.702434849823321
chr1	17700000	17750000	0.861445450530035
chr1	17750000	17800000	0.572327738515901
chr1	17800000	17850000	0.574563825088339
chr1	17850000	17900000	0.772719743816254
chr1	17900000	17950000	0.763830609540636
chr1	17950000	18000000	0.54803445229682
chr1	18000000	18050000	0.64882398409894
chr1	18050000	18100000	0.840740945229682
chr1	18100000	18150000	0.940315812720848
chr1	18150000	18200000	0.624972393992933
chr1	18200000	18250000	0.591955609540636
chr1	18250000	18300000	0.738488295053004
chr1	18300000	18350000	0.925353356890459
chr1	18350000	18400000	0.770676899293286
chr1	18400000	18450000	0.879196113074205
chr1	18450000	18500000	0.939736086572438
chr1	18500000	18550000	0.525811616607774
chr1	18550000	18600000	0.909314266784452
chr1	18600000	18650000	0.774072438162544
chr1	18650000	18700000	0.741690591872792
chr1	18700000	18750000	0.539614620141343
chr1	18750000	18800000	0.734651060070671
chr1	18800000	18850000	0.625717756183746
chr1	18850000	18900000	0.664338560070671
chr1	18900000	18950000	0.873122791519435
chr1	18950000	19000000	0.953815150176678
chr1	19000000	19050000	0.755714443462898
chr1	19050000	19100000	0.851286439929329
chr1	19100000	19150000	0.533651722614841
chr1	19150000	19200000	0.834750441696113
chr1	19200000	19250000	0.72029593639576
chr1	19250000	19300000	0.952379637809187
chr1	19300000	19350000	0.934408127208481
chr1	19350000	19400000	0.981973277385159
chr1	19400000	19450000	0.848166961130742
chr1	19450000	19500000	0.834115503533569
chr1	19500000	19550000	0.655311395759717
chr1	19550000	19600000	0.988129416961131
chr1	19600000	19650000	0.840354461130742
chr1	19650000	19700000	0.693076413427562
chr1	19700000	19750000	0.52324425795053
chr1	19750000	19800000	0.751877208480565
chr1	19800000	19850000	0.839029372791519
chr1	19850000	19900000	0.535087234982332
chr1	19900000	19950000	0.985230786219081
chr1	19950000	20000000	0.811009275618375
chr1	20000000	20050000	0.857663427561837
chr1	20050000	20100000	0.946168286219081
chr1	20100000	20150000	0.840464885159011
chr1	20150000	20200000	0.752208480565371
chr1	20200000	20250000	0.460054107773852
chr1	20250000	20300000	0.972173144876325
chr1	20300000	20350000	0.457845627208481
chr1	20350000	20400000	0.846786660777385
chr1	20400000	20450000	0.405753091872792
chr1	20450000	20500000	0.395814929328622
chr1	20500000	20550000	0.704312058303887
chr1	20550000	20600000	0.670549911660777
chr1	20600000	20650000	0.69434628975265
chr1	20650000	20700000	0.511622128975265
chr1	20700000	20750000	0.366083259717314
chr1	20750000	20800000	0.39333038869258
chr1	20800000	20850000	0.201523851590106
chr1	20850000	20900000	0.268937720848057
chr1	20900000	20950000	0.411246687279152
chr1	20950000	21000000	0.278517005300353
chr1	21000000	21050000	0.494920494699647
chr1	21050000	21100000	0.433883613074205
chr1	21100000	21150000	0.456410114840989
chr1	21150000	21200000	0.441640901060071
chr1	21200000	21250000	0.296516121908127
chr1	21250000	21300000	0.332514355123675
chr1	21300000	21350000	0.370803886925795
chr1	21350000	21400000	0.58709695229682
chr1	21400000	21450000	0.623592093639576
chr1	21450000	21500000	0.76775066254417
chr1	21500000	21550000	0.845075088339223
chr1	21550000	21600000	0.872267005300353
chr1	21600000	21650000	0.967424911660777
chr1	21650000	21700000	0.569815591872792
chr1	21700000	21750000	0.72164863074205
chr1	21750000	21800000	0.977114620141343
chr1	21800000	21850000	0.603025618374558
chr1	21850000	21900000	0.975734319787986
chr1	21900000	21950000	0.672924028268551
chr1	21950000	22000000	0.914725044169611
chr1	22000000	22050000	0.945202075971731
chr1	22050000	22100000	0.885711130742049
chr1	22100000	22150000	0.926015901060071
chr1	22150000	22200000	0.84317027385159
chr1	22200000	22250000	0.711158348056537
chr1	22250000	22300000	0.691005962897526
chr1	22300000	22350000	0.617546378091873
chr1	22350000	22400000	0.498316033568905
chr1	22400000	22450000	0.25703953180212
chr1	22450000	22500000	0.519186174911661
chr1	22500000	22550000	0.371190371024735
chr1	22550000	22600000	0.903020097173145
chr1	22600000	22650000	0.549718418727915
chr1	22650000	22700000	0.877015238515901
chr1	22700000	22750000	0.769572659010601
chr1	22750000	22800000	0.754223719081272
chr1	22800000	22850000	0.823266342756184
chr1	22850000	22900000	0.775231890459364
chr1	22900000	22950000	0.582376325088339
chr1	22950000	23000000	0.971400176678445
chr1	23000000	23050000	0.883695892226148
chr1	23050000	23100000	0.623757729681979
chr1	23100000	23150000	0.535142446996467
chr1	23150000	23200000	0.934352915194346
chr1	23200000	23250000	0.943297261484099
chr1	23250000	23300000	0.605206492932862
chr1	23300000	23350000	0.982028489399293
chr1	23350000	23400000	0.974906139575972
chr1	23400000	23450000	0.984126545936396
chr1	23450000	23500000	0.654262367491166
chr1	23500000	23550000	0.91618816254417
chr1	23550000	23600000	0.93142667844523
chr1	23600000	23650000	0.729405918727915
chr1	23650000	23700000	0.903848277385159
chr1	23700000	23750000	0.744368374558304
chr1	23750000	23800000	0.796571333922262
chr1	23800000	23850000	0.676071113074205
chr1	23850000	23900000	0.497819125441696
chr1	23900000	23950000	0.317110203180212
chr1	23950000	24000000	0.322024072438163
chr1	24000000	24050000	0.2753699204947
chr1	24050000	24100000	0.491828621908127
chr1	24100000	24150000	0.638609761484099
chr1	24150000	24200000	0.82205167844523
chr1	24200000	24250000	0.872543065371025
chr1	24250000	24300000	0.504996687279152
chr1	24300000	24350000	0.937803666077738
chr1	24350000	24400000	0.888968639575972
chr1	24400000	24450000	0.791685070671378
chr1	24450000	24500000	0.612328842756184
chr1	24500000	24550000	0.806537102473498
chr1	24550000	24600000	0.832514355123675
chr1	24600000	24650000	0.495417402826855
chr1	24650000	24700000	0.907961572438163
chr1	24700000	24750000	0.942137809187279
chr1	24750000	24800000	0.793286219081272
chr1	24800000	24850000	0.844412544169611
chr1	24850000	24900000	0.778958701413428
chr1	24900000	24950000	0.786467535335689
chr1	24950000	25000000	0.891287544169611
chr1	25000000	25050000	0.806178224381625
chr1	25050000	25100000	0.746245583038869
chr1	25100000	25150000	0.925739840989399
chr1	25150000	25200000	0.980979461130742
chr1	25200000	25250000	0.749861969964664
chr1	25250000	25300000	0.924690812720848
chr1	25300000	25350000	0.89689156360424
chr1	25350000	25400000	0.907740724381625
chr1	25400000	25450000	0.901004858657244
chr1	25450000	25500000	0.907630300353357
chr1	25500000	25550000	0.773658348056537
chr1	25550000	25600000	0.760904372791519
chr1	25600000	25650000	0.856807641342756
chr1	25650000	25700000	0.899458922261484
chr1	25700000	25750000	0.89294390459364
chr1	25750000	25800000	0.574011704946996
chr1	25800000	25850000	0.782657906360424
chr1	25850000	25900000	0.894710689045936
chr1	25900000	25950000	0.978826192579505
chr1	25950000	26000000	0.929356227915194
chr1	26000000	26050000	0.836047924028269
chr1	26050000	26100000	0.76813714664311
chr1	26100000	26150000	0.914559408127208
chr1	26150000	26200000	0.59394324204947
chr1	26200000	26250000	0.944125441696113
chr1	26250000	26300000	0.734844302120141
chr1	26300000	26350000	0.548282906360424
chr1	26350000	26400000	0.879472173144876
chr1	26400000	26450000	0.912682199646643
chr1	26450000	26500000	0.813687058303887
chr1	26500000	26550000	0.806923586572438
chr1	26550000	26600000	0.913344743816254
chr1	26600000	26650000	0.857884275618375
chr1	26650000	26700000	0.873039973498233
chr1	26700000	26750000	0.918921157243816
chr1	26750000	26800000	0.783154814487633
chr1	26800000	26850000	0.502484540636042
chr1	26850000	26900000	0.815343418727915
chr1	26900000	26950000	0.880355565371025
chr1	26950000	27000000	0.950723277385159
chr1	27000000	27050000	0.897636925795053
chr1	27050000	27100000	0.897333259717314
chr1	27100000	27150000	0.934490945229682
chr1	27150000	27200000	0.788758833922262
chr1	27200000	27250000	0.934739399293286
chr1	27250000	27300000	0.896560291519435
chr1	27300000	27350000	0.961462014134276
chr1	27350000	27400000	0.695257287985866
chr1	27700000	27750000	0.612107994699647
chr1	28100000	28150000	0.466762367491166
chr1	28800000	28850000	0.841127429328622
chr1	28850000	28900000	0.711958922261484
chr1	28950000	29000000	0.919059187279152
chr1	29000000	29050000	0.877926236749117
chr1	29100000	29150000	0.683138250883392
chr1	29250000	29300000	0.88358546819788
chr1	29450000	29500000	0.706603356890459
chr1	29500000	29550000	0.562941696113074
chr1	29550000	29600000	0.486969964664311
chr1	29600000	29650000	0.467645759717314
chr1	29650000	29700000	0.469881846289753
chr1	30050000	30100000	0.764161881625442
chr1	30250000	30300000	0.766701634275618
chr1	30700000	30750000	0.704339664310954
chr1	30950000	31000000	0.607000883392226
chr1	31000000	31050000	0.573597614840989
chr1	31100000	31150000	0.631404593639576
chr1	31200000	31250000	0.766812058303887
chr1	31250000	31300000	0.77305101590106
chr1	31300000	31350000	0.659866386925795
chr1	31650000	31700000	0.959998895759717
chr1	31750000	31800000	0.759027164310954
chr1	32000000	32050000	0.501325088339223
chr1	32050000	32100000	0.573321554770318
chr1	32250000	32300000	0.971897084805654
chr1	32300000	32350000	0.958038869257951
chr1	32550000	32600000	0.807227252650177
chr1	32600000	32650000	0.481227915194346
chr1	32650000	32700000	0.803058745583039
chr1	32700000	32750000	0.618264134275618
chr1	32750000	32800000	0.957210689045936
chr1	32800000	32850000	0.58342535335689
chr1	32850000	32900000	0.760904372791519
chr1	32900000	32950000	0.968639575971731
chr1	32950000	33000000	0.906222393992933
chr1	33000000	33050000	0.850430653710247
chr1	33050000	33100000	0.973581051236749
chr1	33100000	33150000	0.881901501766784
chr1	33150000	33200000	0.850099381625442
chr1	33200000	33250000	0.66290304770318
chr1	33250000	33300000	0.691585689045936
chr1	33300000	33350000	0.581410114840989
chr1	33350000	33400000	0.575033127208481
chr1	33400000	33450000	0.797592756183746
chr1	33450000	33500000	0.484126545936396
chr1	33500000	33550000	0.325143551236749
chr1	33550000	33600000	0.437003091872792
chr1	33700000	33750000	0.195588560070671
chr1	33800000	33850000	0.2793175795053
chr1	33850000	33900000	0.150342314487632
chr1	34100000	34150000	0.317137809187279
chr1	34300000	34350000	0.349298807420495
chr1	34350000	34400000	0.569953621908127
chr1	34400000	34450000	0.517612632508834
chr1	34450000	34500000	0.488074204946996
chr1	34500000	34550000	0.424221510600707
chr1	34550000	34600000	0.603384496466431
chr1	34600000	34650000	0.486252208480565
chr1	34650000	34700000	0.51407906360424
chr1	34700000	34750000	0.484513030035336
chr1	34750000	34800000	0.530697879858657
chr1	34900000	34950000	0.613322659010601
chr1	35000000	35050000	0.60272195229682
chr1	35050000	35100000	0.750883392226148
chr1	35100000	35150000	0.721786660777385
chr1	35150000	35200000	0.748812941696113
chr1	35200000	35250000	0.491166077738516
chr1	35250000	35300000	0.577959363957597
chr1	35300000	35350000	0.598222173144876
chr1	35350000	35400000	0.700888913427562
chr1	35400000	35450000	0.764520759717314
chr1	35450000	35500000	0.783651722614841
chr1	35500000	35550000	0.567496687279152
chr1	35550000	35600000	0.444787985865724
chr1	35600000	35650000	0.388278489399293
chr1	35650000	35700000	0.407078180212014
chr1	35700000	35750000	0.41444898409894
chr1	35850000	35900000	0.401115282685512
chr1	35950000	36000000	0.35020980565371
chr1	36000000	36050000	0.310650397526502
chr1	36750000	36800000	0.347808083038869
chr1	37100000	37150000	0.18885269434629
chr1	37200000	37250000	0.464443462897526
chr1	37250000	37300000	0.487577296819788
chr1	38300000	38350000	0.628174690812721
chr1	38350000	38400000	0.634606890459364
chr1	38400000	38450000	0.584860865724382
chr1	38450000	38500000	0.592093639575972
chr1	38500000	38550000	0.5371300795053
chr1	38550000	38600000	0.489620141342756
chr1	38600000	38650000	0.408403268551237
chr1	38650000	38700000	0.437748454063604
chr1	38700000	38750000	0.365199867491166
chr1	38750000	38800000	0.297233878091873
chr1	38800000	38850000	0.212455830388693
chr1	38850000	38900000	0.223222173144876
chr1	38900000	38950000	0.423558966431095
chr1	38950000	39000000	0.589995583038869
chr1	39000000	39050000	0.568545715547703
chr1	39050000	39100000	0.653240945229682
chr1	39150000	39200000	0.687058303886926
chr1	39450000	39500000	0.394793507067138
chr1	39500000	39550000	0.370500220848057
chr1	39550000	39600000	0.399127650176678
chr1	39600000	39650000	0.441530477031802
chr1	39650000	39700000	0.282160998233215
chr1	39700000	39750000	0.346124116607774
chr1	39750000	39800000	0.38261925795053
chr1	39800000	39850000	0.434214885159011
chr1	39850000	39900000	0.441972173144876
chr1	39900000	39950000	0.295467093639576
chr1	39950000	40000000	0.542540856890459
chr1	40000000	40050000	0.536246687279152
chr1	40050000	40100000	0.639327517667845
chr1	40100000	40150000	0.704974602473498
chr1	40150000	40200000	0.716707155477032
chr1	40200000	40250000	0.915912102473498
chr1	40250000	40300000	0.672979240282686
chr1	40300000	40350000	0.701109761484099
chr1	40350000	40400000	0.726231227915194
chr1	40400000	40450000	0.869616828621908
chr1	40450000	40500000	0.794473277385159
chr1	40500000	40550000	0.932724160777385
chr1	40550000	40600000	0.921764575971731
chr1	40600000	40650000	0.740696775618375
chr1	40650000	40700000	0.78751656360424
chr1	40700000	40750000	0.743015680212014
chr1	40750000	40800000	0.826827517667845
chr1	40800000	40850000	0.645345627208481
chr1	40850000	40900000	0.987660114840989
chr1	40900000	40950000	0.850347835689046
chr1	40950000	41000000	0.678003533568905
chr1	41000000	41050000	0.670853577738516
chr1	41050000	41100000	0.810788427561837
chr1	41100000	41150000	0.659286660777385
chr1	41150000	41200000	0.651004858657244
chr1	41200000	41250000	0.858905697879859
chr1	41250000	41300000	0.655918727915194
chr1	41300000	41350000	0.714802340989399
chr1	41350000	41400000	0.754472173144876
chr1	41400000	41450000	0.667099160777385
chr1	41450000	41500000	0.68807972614841
chr1	41500000	41550000	0.897388471731449
chr1	41550000	41600000	0.927837897526502
chr1	41600000	41650000	0.409452296819788
chr1	41650000	41700000	0.740972835689046
chr1	41700000	41750000	0.744920494699647
chr1	41750000	41800000	0.792844522968198
chr1	41800000	41850000	0.829588118374558
chr1	41850000	41900000	0.817193021201413
chr1	41900000	41950000	0.723194567137809
chr1	41950000	42000000	0.886815371024735
chr1	42000000	42050000	0.738598719081272
chr1	42050000	42100000	0.631128533568905
chr1	42100000	42150000	0.844992270318021
chr1	42150000	42200000	0.790194346289753
chr1	42200000	42250000	0.861473056537102
chr1	42250000	42300000	0.670494699646643
chr1	42300000	42350000	0.895235203180212
chr1	42350000	42400000	0.773768772084806
chr1	42400000	42450000	0.474685291519435
chr1	42450000	42500000	0.829753754416961
chr1	42500000	42550000	0.497432641342756
chr1	42550000	42600000	0.974740503533569
chr1	42600000	42650000	0.861528268551237
chr1	42650000	42700000	0.811064487632509
chr1	42700000	42750000	0.607773851590106
chr1	42750000	42800000	0.802258171378092
chr1	42800000	42850000	0.616662985865724
chr1	42850000	42900000	0.519324204946996
chr1	42900000	42950000	0.53067027385159
chr1	42950000	43000000	0.684684187279152
chr1	43000000	43050000	0.784728356890459
chr1	43050000	43100000	0.797565150176679
chr1	43100000	43150000	0.808994037102474
chr1	43150000	43200000	0.811644213780919
chr1	43200000	43250000	0.882646863957597
chr1	43250000	43300000	0.810429549469965
chr1	43300000	43350000	0.861445450530035
chr1	43350000	43400000	0.826661881625442
chr1	43400000	43450000	0.68537433745583
chr1	43450000	43500000	0.821140680212014
chr1	43500000	43550000	0.941696113074205
chr1	43550000	43600000	0.804218197879859
chr1	43600000	43650000	0.666685070671378
chr1	43650000	43700000	0.78395538869258
chr1	43700000	43750000	0.710909893992933
chr1	43750000	43800000	0.606890459363958
chr1	43800000	43850000	0.445008833922262
chr1	43850000	43900000	0.520511263250883
chr1	43900000	43950000	0.208011263250883
chr1	44000000	44050000	0.300850265017668
chr1	44050000	44100000	0.21364288869258
chr1	44100000	44150000	0.383033348056537
chr1	44150000	44200000	0.501877208480565
chr1	44200000	44250000	0.552340989399293
chr1	44250000	44300000	0.460578621908127
chr1	44300000	44350000	0.825281581272085
chr1	44350000	44400000	0.859292181978799
chr1	44400000	44450000	0.809849823321555
chr1	44450000	44500000	0.682116828621908
chr1	44500000	44550000	0.863267446996466
chr1	44550000	44600000	0.846096510600707
chr1	44600000	44650000	0.72830167844523
chr1	44650000	44700000	0.668589885159011
chr1	44700000	44750000	0.827296819787986
chr1	44750000	44800000	0.235175574204947
chr1	44800000	44850000	0.986997570671378
chr1	44850000	44900000	0.975706713780919
chr1	44900000	44950000	0.901722614840989
chr1	44950000	45000000	0.651777826855124
chr1	45000000	45050000	0.8378699204947
chr1	45050000	45100000	0.967949425795053
chr1	45100000	45150000	0.654952517667845
chr1	45150000	45200000	0.916270980565371
chr1	45200000	45250000	0.363405477031802
chr1	45250000	45300000	0.576468639575972
chr1	45350000	45400000	0.84548917844523
chr1	45400000	45450000	0.857608215547703
chr1	45450000	45500000	0.86150066254417
chr1	45500000	45550000	0.912212897526502
chr1	45550000	45600000	0.892667844522968
chr1	45600000	45650000	0.984375
chr1	45650000	45700000	0.909673144876325
chr1	45700000	45750000	0.70997128975265
chr1	45750000	45800000	0.584943683745583
chr1	45800000	45850000	0.611141784452297
chr1	45850000	45900000	0.791823100706714
chr1	45900000	45950000	0.486859540636042
chr1	45950000	46000000	0.868208922261484
chr1	46000000	46050000	0.646394655477032
chr1	46050000	46100000	0.96113074204947
chr1	46100000	46150000	0.766674028268551
chr1	46150000	46200000	0.832072659010601
chr1	46200000	46250000	0.806895980565371
chr1	46250000	46300000	0.644710689045936
chr1	46300000	46350000	0.98611417844523
chr1	46350000	46400000	0.950888913427562
chr1	46400000	46450000	0.574287765017668
chr1	46450000	46500000	0.802258171378092
chr1	46500000	46550000	0.887726369257951
chr1	46550000	46600000	0.909038206713781
chr1	46600000	46650000	0.606227915194346
chr1	46650000	46700000	0.560429549469965
chr1	46700000	46750000	0.945367712014134
chr1	46750000	46800000	0.965078401060071
chr1	46800000	46850000	0.755410777385159
chr1	46850000	46900000	0.549746024734982
chr1	46900000	46950000	0.873978577738516
chr1	46950000	47000000	0.644848719081272
chr1	47000000	47050000	0.744534010600707
chr1	47050000	47100000	0.917485644876325
chr1	47100000	47150000	0.433938825088339
chr1	47150000	47200000	0.848360203180212
chr1	47200000	47250000	0.960109319787986
chr1	47250000	47300000	0.78886925795053
chr1	47300000	47350000	0.857166519434629
chr1	47350000	47400000	0.916519434628975
chr1	47400000	47450000	0.74238074204947
chr1	47450000	47500000	0.91618816254417
chr1	47500000	47550000	0.481586793286219
chr1	47550000	47600000	0.993374558303887
chr1	47600000	47650000	0.901198100706714
chr1	47650000	47700000	0.932641342756184
chr1	47700000	47750000	0.64805101590106
chr1	47750000	47800000	0.567248233215548
chr1	47800000	47850000	0.914504196113074
chr1	47850000	47900000	0.715133613074205
chr1	47900000	47950000	0.818269655477032
chr1	47950000	48000000	0.824011704946996
chr1	48000000	48050000	0.783844964664311
chr1	48050000	48100000	0.947603798586572
chr1	48100000	48150000	0.982138913427562
chr1	48150000	48200000	0.958204505300353
chr1	48200000	48250000	0.993374558303887
chr1	48250000	48300000	0.953815150176678
chr1	48300000	48350000	0.935926457597173
chr1	48350000	48400000	0.837538648409894
chr1	48400000	48450000	0.79157464664311
chr1	48450000	48500000	0.907878754416961
chr1	48500000	48550000	0.718915636042403
chr1	48550000	48600000	0.856835247349823
chr1	48600000	48650000	0.970047482332155
chr1	48650000	48700000	0.91155035335689
chr1	48700000	48750000	0.784590326855124
chr1	48750000	48800000	0.921129637809187
chr1	48800000	48850000	0.945781802120141
chr1	48850000	48900000	0.991718197879859
chr1	48900000	48950000	0.578428666077738
chr1	48950000	49000000	0.73205609540636
chr1	49000000	49050000	0.89004527385159
chr1	49050000	49100000	0.700750883392226
chr1	49100000	49150000	0.95351148409894
chr1	49150000	49200000	0.740034231448763
chr1	49200000	49250000	0.858684849823321
chr1	49250000	49300000	0.570588560070671
chr1	49300000	49350000	0.819677561837456
chr1	49350000	49400000	0.925767446996466
chr1	49400000	49450000	0.795218639575972
chr1	49450000	49500000	0.464305432862191
chr1	49500000	49550000	0.891701634275618
chr1	49550000	49600000	0.66135711130742
chr1	49600000	49650000	0.974519655477032
chr1	49650000	49700000	0.748868153710247
chr1	49700000	49750000	0.975154593639576
chr1	49750000	49800000	0.982138913427562
chr1	49800000	49850000	0.952434849823322
chr1	49850000	49900000	0.686423365724382
chr1	49900000	49950000	0.715823763250883
chr1	49950000	50000000	0.924607994699647
chr1	50000000	50050000	0.942662323321555
chr1	50050000	50100000	0.937527606007067
chr1	50100000	50150000	0.860175574204947
chr1	50150000	50200000	0.943242049469965
chr1	50200000	50250000	0.819705167844523
chr1	50250000	50300000	0.672703180212014
chr1	50300000	50350000	0.958535777385159
chr1	50350000	50400000	0.427810291519435
chr1	50450000	50500000	0.990310291519435
chr1	50500000	50550000	0.946527164310954
chr1	50550000	50600000	0.727970406360424
chr1	50600000	50650000	0.766508392226148
chr1	50650000	50700000	0.780311395759717
chr1	50700000	50750000	0.518468418727915
chr1	50750000	50800000	0.9277550795053
chr1	50800000	50850000	0.663786439929329
chr1	50850000	50900000	0.550380962897526
chr1	50900000	50950000	0.472559628975265
chr1	50950000	51000000	0.629389355123675
chr1	51000000	51050000	0.764631183745583
chr1	51050000	51100000	0.632149955830389
chr1	51100000	51150000	0.591127429328622
chr1	51150000	51200000	0.580471510600707
chr1	51200000	51250000	0.799469964664311
chr1	51250000	51300000	0.818242049469965
chr1	51300000	51350000	0.879444567137809
chr1	51350000	51400000	0.790746466431095
chr1	51400000	51450000	0.778765459363958
chr1	51450000	51500000	0.650452738515901
chr1	51500000	51550000	0.509855344522968
chr1	51550000	51600000	0.661992049469965
chr1	51600000	51650000	0.367159893992933
chr1	51650000	51700000	0.559849823321555
chr1	51700000	51750000	0.568462897526502
chr1	51750000	51800000	0.33844964664311
chr1	51800000	51850000	0.356255521201413
chr1	51850000	51900000	0.378202296819788
chr1	51900000	51950000	0.389741607773852
chr1	51950000	52000000	0.427699867491166
chr1	52000000	52050000	0.552672261484099
chr1	52050000	52100000	0.515873454063604
chr1	52100000	52150000	0.470433966431095
chr1	52150000	52200000	0.407354240282686
chr1	52250000	52300000	0.410998233215548
chr1	52300000	52350000	0.42245472614841
chr1	52350000	52400000	0.582735203180212
chr1	52400000	52450000	0.466900397526502
chr1	52450000	52500000	0.764879637809187
chr1	52500000	52550000	0.592342093639576
chr1	52550000	52600000	0.623950971731449
chr1	52600000	52650000	0.687858878091873
chr1	52650000	52700000	0.777026280918728
chr1	52700000	52750000	0.777992491166078
chr1	52750000	52800000	0.566972173144876
chr1	52800000	52850000	0.587152164310954
chr1	52850000	52900000	0.632702075971731
chr1	52900000	52950000	0.615751987632509
chr1	52950000	53000000	0.55565371024735
chr1	53000000	53050000	0.567634717314488
chr1	53050000	53100000	0.751987632508834
chr1	53100000	53150000	0.615282685512367
chr1	53150000	53200000	0.67438714664311
chr1	53200000	53250000	0.608325971731449
chr1	53250000	53300000	0.536854019434629
chr1	53300000	53350000	0.623233215547703
chr1	53350000	53400000	0.507315591872792
chr1	53400000	53450000	0.725817137809187
chr1	53450000	53500000	0.866856227915194
chr1	53500000	53550000	0.846703842756184
chr1	53550000	53600000	0.58825640459364
chr1	53600000	53650000	0.511649734982332
chr1	53650000	53700000	0.731945671378092
chr1	53700000	53750000	0.406940150176678
chr1	53750000	53800000	0.56230675795053
chr1	53800000	53850000	0.436285335689046
chr1	53850000	53900000	0.491359319787986
chr1	53900000	53950000	0.627153268551237
chr1	53950000	54000000	0.603412102473498
chr1	54000000	54050000	0.599988957597173
chr1	54050000	54100000	0.754886263250883
chr1	54100000	54150000	0.893385600706714
chr1	54150000	54200000	0.747736307420495
chr1	54200000	54250000	0.809214885159011
chr1	54250000	54300000	0.862632508833922
chr1	54300000	54350000	0.731034673144876
chr1	54350000	54400000	0.633033348056537
chr1	54400000	54450000	0.565591872791519
chr1	54450000	54500000	0.536964443462898
chr1	54500000	54550000	0.659507508833922
chr1	54550000	54600000	0.526280918727915
chr1	54600000	54650000	0.621438825088339
chr1	54650000	54700000	0.64921046819788
chr1	54700000	54750000	0.391480786219081
chr1	54750000	54800000	0.54861417844523
chr1	54950000	55000000	0.32301788869258
chr1	55000000	55050000	0.145235203180212
chr1	55100000	55150000	0.261235644876325
chr1	55250000	55300000	0.43123343639576
chr1	55300000	55350000	0.436947879858657
chr1	55350000	55400000	0.669086793286219
chr1	55400000	55450000	0.41618816254417
chr1	55450000	55500000	0.598746687279152
chr1	55500000	55550000	0.768606448763251
chr1	55550000	55600000	0.805046378091873
chr1	55600000	55650000	0.632122349823321
chr1	55650000	55700000	0.810595185512367
chr1	55700000	55750000	0.6777550795053
chr1	55750000	55800000	0.439156360424028
chr1	55800000	55850000	0.772995803886926
chr1	55850000	55900000	0.601728136042403
chr1	55900000	55950000	0.677617049469965
chr1	55950000	56000000	0.752567358657244
chr1	56000000	56050000	0.790249558303887
chr1	56050000	56100000	0.821223498233216
chr1	56100000	56150000	0.837621466431095
chr1	56150000	56200000	0.959667623674912
chr1	56200000	56250000	0.77363074204947
chr1	56250000	56300000	0.602998012367491
chr1	56300000	56350000	0.658651722614841
chr1	56350000	56400000	0.620003312720848
chr1	56400000	56450000	0.841789973498233
chr1	56450000	56500000	0.535832597173145
chr1	56500000	56550000	0.922482332155477
chr1	56550000	56600000	0.518606448763251
chr1	56600000	56650000	0.873619699646643
chr1	56650000	56700000	0.888913427561837
chr1	56700000	56750000	0.885931978798587
chr1	56750000	56800000	0.113074204946996
chr1	56800000	56850000	0.738791961130742
chr1	56850000	56900000	0.571416740282686
chr1	56900000	56950000	0.947300132508834
chr1	56950000	57000000	0.904455609540636
chr1	57000000	57050000	0.760020980565371
chr1	57050000	57100000	0.552120141342756
chr1	57100000	57150000	0.409590326855124
chr1	57150000	57200000	0.621466431095406
chr1	57200000	57250000	0.464774734982332
chr1	57250000	57300000	0.555046378091873
chr1	57350000	57400000	0.443242049469965
chr1	57400000	57450000	0.377677782685512
chr1	57450000	57500000	0.411964443462898
chr1	57500000	57550000	0.530725485865724
chr1	57550000	57600000	0.605731007067138
chr1	57600000	57650000	0.550657022968198
chr1	57650000	57700000	0.517198542402827
chr1	57700000	57750000	0.51543175795053
chr1	57750000	57800000	0.446748012367491
chr1	57800000	57850000	0.563190150176679
chr1	57850000	57900000	0.608187941696113
chr1	57900000	57950000	0.479709584805654
chr1	57950000	58000000	0.510462676678445
chr1	58000000	58050000	0.328566696113074
chr1	58100000	58150000	0.532768330388693
chr1	58150000	58200000	0.395124779151943
chr1	58250000	58300000	0.288896863957597
chr1	58350000	58400000	0.470323542402827
chr1	58500000	58550000	0.129334143109541
chr1	58600000	58650000	0.435125883392226
chr1	58650000	58700000	0.442413869257951
chr1	58700000	58750000	0.420411881625442
chr1	58750000	58800000	0.460054107773852
chr1	58800000	58850000	0.587373012367491
chr1	58850000	58900000	0.551650839222615
chr1	58900000	58950000	0.380548807420495
chr1	59050000	59100000	0.664393772084806
chr1	59100000	59150000	0.471344964664311
chr1	59250000	59300000	0.523851590106007
chr1	60000000	60050000	0.482691033568905
chr1	60050000	60100000	0.568711351590106
chr1	60100000	60150000	0.0310291519434629
chr1	60350000	60400000	0.346179328621908
chr1	60500000	60550000	0.400535556537102
chr1	60650000	60700000	0.486942358657244
chr1	60700000	60750000	0.576164973498233
chr1	60800000	60850000	0.351700530035336
chr1	60950000	61000000	0.691254416961131
chr1	61050000	61100000	0.356586793286219
chr1	61100000	61150000	0.566944567137809
chr1	61150000	61200000	0.740807199646643
chr1	61200000	61250000	0.485092756183746
chr1	61250000	61300000	0.362632508833922
chr1	61300000	61350000	0.324425795053004
chr1	61350000	61400000	0.363488295053004
chr1	61400000	61450000	0.31462566254417
chr1	61450000	61500000	0.357470185512368
chr1	61500000	61550000	0.296930212014134
chr1	61550000	61600000	0.369285556537102
chr1	61600000	61650000	0.175353356890459
chr1	61650000	61700000	0.279428003533569
chr1	61700000	61750000	0.540139134275618
chr1	61750000	61800000	0.482166519434629
chr1	61800000	61850000	0.590713339222615
chr1	61850000	61900000	0.204643330388693
chr1	61900000	61950000	0.786467535335689
chr1	61950000	62000000	0.373150397526502
chr1	62000000	62050000	0.401308524734982
chr1	62050000	62100000	0.304825530035336
chr1	62100000	62150000	0.339388250883392
chr1	62150000	62200000	0.590382067137809
chr1	62200000	62250000	0.581134054770318
chr1	62250000	62300000	0.16290304770318
chr1	62300000	62350000	0.523520318021201
chr1	62350000	62400000	0.38184628975265
chr1	62400000	62450000	0.31153378975265
chr1	62450000	62500000	0.372708701413428
chr1	62500000	62550000	0.319070229681979
chr1	62550000	62600000	0.38830609540636
chr1	62650000	62700000	0.555736528268551
chr1	62950000	63000000	0.309684187279152
chr1	63000000	63050000	0.350265017667845
chr1	63100000	63150000	0.117739620141343
chr1	63300000	63350000	0.368899072438163
chr1	63650000	63700000	0.453787544169611
chr1	63750000	63800000	0.624530697879859
chr1	63800000	63850000	0.650480344522968
chr1	63850000	63900000	0.368402164310954
chr1	63900000	63950000	0.722670053003533
chr1	63950000	64000000	0.587179770318021
chr1	64000000	64050000	0.43084695229682
chr1	64050000	64100000	0.469164090106007
chr1	64100000	64150000	0.436092093639576
chr1	64150000	64200000	0.663731227915194
chr1	64200000	64250000	0.424111086572438
chr1	64250000	64300000	0.543479461130742
chr1	64300000	64350000	0.72752871024735
chr1	64400000	64450000	0.695340106007067
chr1	64450000	64500000	0.517308966431095
chr1	64500000	64550000	0.566005962897526
chr1	64600000	64650000	0.350265017667845
chr1	64650000	64700000	0.414531802120141
chr1	65000000	65050000	0.487522084805654
chr1	65050000	65100000	0.410032022968198
chr1	65100000	65150000	0.498619699646643
chr1	65150000	65200000	0.501325088339223
chr1	65200000	65250000	0.422703180212014
chr1	65300000	65350000	0.634413648409894
chr1	65350000	65400000	0.824757067137809
chr1	65400000	65450000	0.800104902826855
chr1	65450000	65500000	0.766701634275618
chr1	65500000	65550000	0.962538648409894
chr1	65550000	65600000	0.955664752650177
chr1	65600000	65650000	0.9609375
chr1	65650000	65700000	0.805046378091873
chr1	65700000	65750000	0.931288648409894
chr1	65750000	65800000	0.96913648409894
chr1	65800000	65850000	0.861390238515901
chr1	65850000	65900000	0.943048807420495
chr1	65900000	65950000	0.843722393992933
chr1	65950000	66000000	0.941033568904594
chr1	66000000	66050000	0.973056537102474
chr1	66050000	66100000	0.993484982332155
chr1	66100000	66150000	0.846344964664311
chr1	66150000	66200000	0.715630521201413
chr1	66200000	66250000	0.878947659010601
chr1	66250000	66300000	0.901667402826855
chr1	66300000	66350000	0.793865945229682
chr1	66350000	66400000	0.773685954063604
chr1	66400000	66450000	0.747073763250883
chr1	66450000	66500000	0.551098719081272
chr1	66500000	66550000	0.363681537102474
chr1	66600000	66650000	0.240475927561837
chr1	66650000	66700000	0.331078842756184
chr1	66800000	66850000	0.207155477031802
chr1	66850000	66900000	0.348222173144876
chr1	66900000	66950000	0.508861528268551
chr1	66950000	67000000	0.645345627208481
chr1	67000000	67050000	0.567358657243816
chr1	67050000	67100000	0.843501545936396
chr1	67100000	67150000	0.645676899293286
chr1	67150000	67200000	0.73688714664311
chr1	67200000	67250000	0.834032685512367
chr1	67250000	67300000	0.620389796819788
chr1	67300000	67350000	0.35117601590106
chr1	67350000	67400000	0.852859982332155
chr1	67400000	67450000	0.413344743816254
chr1	67450000	67500000	0.467369699646643
chr1	67500000	67550000	0.61660777385159
chr1	67550000	67600000	0.883916740282686
chr1	67600000	67650000	0.788234319787986
chr1	67650000	67700000	0.917181978798587
chr1	67700000	67750000	0.766701634275618
chr1	67750000	67800000	0.742629196113074
chr1	67800000	67850000	0.987798144876325
chr1	67850000	67900000	0.857856669611307
chr1	67900000	67950000	0.944787985865724
chr1	67950000	68000000	0.876987632508834
chr1	68000000	68050000	0.960109319787986
chr1	68050000	68100000	0.638775397526502
chr1	68100000	68150000	0.565343418727915
chr1	68150000	68200000	0.739647747349823
chr1	68200000	68250000	0.742629196113074
chr1	68250000	68300000	0.222449204946996
chr1	68300000	68350000	0.560070671378092
chr1	68350000	68400000	0.597697659010601
chr1	68400000	68450000	0.643496024734982
chr1	68450000	68500000	0.40876214664311
chr1	68500000	68550000	0.785004416961131
chr1	68550000	68600000	0.749723939929329
chr1	68600000	68650000	0.705223056537102
chr1	68650000	68700000	0.261677340989399
chr1	68700000	68750000	0.444622349823322
chr1	68750000	68800000	0.527826855123675
chr1	68800000	68850000	0.585081713780919
chr1	68850000	68900000	0.585992712014134
chr1	68900000	68950000	0.652164310954064
chr1	68950000	69000000	0.783265238515901
chr1	69000000	69050000	0.222311174911661
chr1	69050000	69100000	0.676568021201413
chr1	69100000	69150000	0.686119699646643
chr1	69150000	69200000	0.738101810954064
chr1	69200000	69250000	0.653848277385159
chr1	69250000	69300000	0.680156802120141
chr1	69300000	69350000	0.503561174911661
chr1	69350000	69400000	0.54764796819788
chr1	69400000	69450000	0.660032022968198
chr1	69450000	69500000	0.698045494699647
chr1	69500000	69550000	0.654786881625442
chr1	69550000	69600000	0.68827296819788
chr1	69600000	69650000	0.793865945229682
chr1	69650000	69700000	0.589084584805654
chr1	69700000	69750000	0.84317027385159
chr1	69750000	69800000	0.679439045936396
chr1	69800000	69850000	0.847283568904594
chr1	69850000	69900000	0.837925132508834
chr1	69900000	69950000	0.398989620141343
chr1	69950000	70000000	0.667485644876325
chr1	70000000	70050000	0.611003754416961
chr1	70050000	70100000	0.648934408127208
chr1	70100000	70150000	0.636180432862191
chr1	70150000	70200000	0.712814708480565
chr1	70200000	70250000	0.727114620141343
chr1	70250000	70300000	0.591955609540636
chr1	70300000	70350000	0.863985203180212
chr1	70350000	70400000	0.767446996466431
chr1	70400000	70450000	0.745224160777385
chr1	70450000	70500000	0.685788427561837
chr1	70500000	70550000	0.444815591872792
chr1	70550000	70600000	0.674635600706714
chr1	70600000	70650000	0.565564266784452
chr1	70650000	70700000	0.159535114840989
chr1	70700000	70750000	0.529731669611307
chr1	70750000	70800000	0.782326634275618
chr1	70800000	70850000	0.604792402826855
chr1	70850000	70900000	0.936589001766784
chr1	70900000	70950000	0.994644434628975
chr1	70950000	71000000	0.87287433745583
chr1	71000000	71050000	0.700640459363958
chr1	71100000	71150000	0.515542181978799
chr1	71150000	71200000	0.649486528268551
chr1	71200000	71250000	0.845654814487633
chr1	71250000	71300000	0.811423365724382
chr1	71300000	71350000	0.700143551236749
chr1	71350000	71400000	0.791878312720848
chr1	71400000	71450000	0.573984098939929
chr1	71450000	71500000	0.421378091872792
chr1	71550000	71600000	0.434628975265018
chr1	71700000	71750000	0.380797261484099
chr1	71850000	71900000	0.588974160777385
chr1	71900000	71950000	0.557945008833922
chr1	72150000	72200000	0.297233878091873
chr1	72200000	72250000	0.222145538869258
chr1	72250000	72300000	0.347918507067138
chr1	72450000	72500000	0.435401943462898
chr1	72650000	72700000	0.541436616607774
chr1	72700000	72750000	0.427092535335689
chr1	72850000	72900000	0.391839664310954
chr1	72950000	73000000	0.407768330388693
chr1	73000000	73050000	0.640321333922262
chr1	73050000	73100000	0.818324867491166
chr1	73100000	73150000	0.762560733215548
chr1	73150000	73200000	0.786605565371025
chr1	73200000	73250000	0.862218418727915
chr1	73250000	73300000	0.995693462897526
chr1	73300000	73350000	0.929742712014134
chr1	73350000	73400000	0.932696554770318
chr1	73400000	73450000	0.864206051236749
chr1	73450000	73500000	0.821554770318021
chr1	73500000	73550000	0.778765459363958
chr1	73550000	73600000	0.528240945229682
chr1	73600000	73650000	0.589498674911661
chr1	73650000	73700000	0.48948211130742
chr1	73700000	73750000	0.544142005300353
chr1	73750000	73800000	0.694070229681979
chr1	73850000	73900000	0.649955830388693
chr1	74200000	74250000	0.342176457597173
chr1	74300000	74350000	0.0985810512367491
chr1	74350000	74400000	0.234375
chr1	74600000	74650000	0.424304328621908
chr1	75750000	75800000	0.512174249116608
chr1	75800000	75850000	0.401115282685512
chr1	75850000	75900000	0.504554991166078
chr1	75900000	75950000	0.484043727915194
chr1	75950000	76000000	0.603964222614841
chr1	76000000	76050000	0.592949425795053
chr1	76050000	76100000	0.544224823321555
chr1	76100000	76150000	0.567938383392226
chr1	76150000	76200000	0.810539973498233
chr1	76200000	76250000	0.687527606007067
chr1	76250000	76300000	0.580002208480565
chr1	76300000	76350000	0.595820450530035
chr1	76350000	76400000	0.726396863957597
chr1	76400000	76450000	0.525397526501767
chr1	76450000	76500000	0.531664090106007
chr1	76500000	76550000	0.851893772084806
chr1	76550000	76600000	0.821140680212014
chr1	76600000	76650000	0.858878091872792
chr1	76650000	76700000	0.503533568904594
chr1	76700000	76750000	0.286191475265018
chr1	76750000	76800000	0.843915636042403
chr1	76800000	76850000	0.854599160777385
chr1	76850000	76900000	0.394434628975265
chr1	76900000	76950000	0.55565371024735
chr1	76950000	77000000	0.384248012367491
chr1	77000000	77050000	0.499751545936396
chr1	77050000	77100000	0.573459584805654
chr1	77100000	77150000	0.882978136042403
chr1	77150000	77200000	0.754499779151943
chr1	77200000	77250000	0.658651722614841
chr1	77250000	77300000	0.622239399293286
chr1	77350000	77400000	0.619478798586572
chr1	77400000	77450000	0.618650618374558
chr1	77450000	77500000	0.736942358657244
chr1	77500000	77550000	0.681895980565371
chr1	77550000	77600000	0.828290636042403
chr1	77600000	77650000	0.92284121024735
chr1	77650000	77700000	0.846648630742049
chr1	77700000	77750000	0.96035777385159
chr1	77750000	77800000	0.864206051236749
chr1	77800000	77850000	0.744340768551237
chr1	77850000	77900000	0.669970185512367
chr1	78000000	78050000	0.665746466431095
chr1	78050000	78100000	0.96855675795053
chr1	78100000	78150000	0.859319787985866
chr1	78300000	78350000	0.598829505300353
chr1	78350000	78400000	0.375082818021201
chr1	78450000	78500000	0.573818462897526
chr1	78500000	78550000	0.568462897526502
chr1	78550000	78600000	0.506376987632509
chr1	78600000	78650000	0.441226810954064
chr1	78750000	78800000	0.867491166077738
chr1	78850000	78900000	0.774072438162544
chr1	78900000	78950000	0.296516121908127
chr1	78950000	79000000	0.194981227915194
chr1	79000000	79050000	0.900452738515901
chr1	79050000	79100000	0.778627429328622
chr1	79100000	79150000	0.900645980565371
chr1	79150000	79200000	0.89689156360424
chr1	79200000	79250000	0.597228356890459
chr1	79250000	79300000	0.433221068904594
chr1	79300000	79350000	0.835578621908127
chr1	79350000	79400000	0.437748454063604
chr1	79400000	79450000	0.746742491166078
chr1	79450000	79500000	0.443987411660777
chr1	79500000	79550000	0.959170715547703
chr1	79550000	79600000	0.918120583038869
chr1	79600000	79650000	0.909590326855124
chr1	79650000	79700000	0.870058524734982
chr1	79700000	79750000	0.810898851590106
chr1	79750000	79800000	0.726507287985866
chr1	79800000	79850000	0.877732994699647
chr1	79850000	79900000	0.987632508833922
chr1	79900000	79950000	0.809352915194346
chr1	79950000	80000000	0.742712014134276
chr1	80000000	80050000	0.650425132508834
chr1	80050000	80100000	0.879113295053004
chr1	80100000	80150000	0.869865282685512
chr1	80150000	80200000	0.816447659010601
chr1	80200000	80250000	0.78221621024735
chr1	80250000	80300000	0.633751104240283
chr1	80350000	80400000	0.92052230565371
chr1	80400000	80450000	0.881901501766784
chr1	80450000	80500000	0.784728356890459
chr1	80500000	80550000	0.708756625441696
chr1	80550000	80600000	0.609126545936396
chr1	80600000	80650000	0.699950309187279
chr1	80650000	80700000	0.804853136042403
chr1	80700000	80750000	0.481559187279152
chr1	80750000	80800000	0.660832597173145
chr1	80800000	80850000	0.491386925795053
chr1	80850000	80900000	0.786909231448763
chr1	80900000	80950000	0.617463560070671
chr1	81350000	81400000	0.933856007067138
chr1	81600000	81650000	0.70157906360424
chr1	81650000	81700000	0.694456713780919
chr1	81700000	81750000	0.489702959363958
chr1	82150000	82200000	0.365117049469965
chr1	82200000	82250000	0.464250220848057
chr1	82250000	82300000	0.775452738515901
chr1	82300000	82350000	0.527274734982332
chr1	82350000	82400000	0.478356890459364
chr1	82400000	82450000	0.550684628975265
chr1	82450000	82500000	0.61834695229682
chr1	82500000	82550000	0.676071113074205
chr1	82550000	82600000	0.666353798586572
chr1	82600000	82650000	0.787074867491166
chr1	82650000	82700000	0.59645538869258
chr1	82800000	82850000	0.51407906360424
chr1	82900000	82950000	0.702710909893993
chr1	82950000	83000000	0.595157906360424
chr1	83000000	83050000	0.475927561837456
chr1	83050000	83100000	0.68142667844523
chr1	83100000	83150000	0.713918948763251
chr1	83150000	83200000	0.71151722614841
chr1	83200000	83250000	0.568876987632509
chr1	83250000	83300000	0.405007729681979
chr1	83300000	83350000	0.491138471731449
chr1	83350000	83400000	0.407354240282686
chr1	83400000	83450000	0.816530477031802
chr1	83450000	83500000	0.324425795053004
chr1	83500000	83550000	0.666353798586572
chr1	83550000	83600000	0.859513030035336
chr1	83600000	83650000	0.67148851590106
chr1	83650000	83700000	0.72126214664311
chr1	83700000	83750000	0.614068021201413
chr1	83750000	83800000	0.570091651943463
chr1	83800000	83850000	0.568683745583039
chr1	83850000	83900000	0.779842093639576
chr1	83900000	83950000	0.581630962897526
chr1	83950000	84000000	0.725761925795053
chr1	84000000	84050000	0.62751214664311
chr1	84050000	84100000	0.55410777385159
chr1	84100000	84150000	0.519489840989399
chr1	84150000	84200000	0.691199204946996
chr1	84200000	84250000	0.74961351590106
chr1	84250000	84300000	0.711213560070671
chr1	84300000	84350000	0.801678445229682
chr1	84400000	84450000	0.471565812720848
chr1	85500000	85550000	0.787019655477032
chr1	85600000	85650000	0.413206713780919
chr1	85650000	85700000	0.941226810954064
chr1	85700000	85750000	0.593308303886926
chr1	85750000	85800000	0.501656360424028
chr1	85850000	85900000	0.823984098939929
chr1	85950000	86000000	0.490034231448763
chr1	86450000	86500000	0.0600430653710248
chr1	86800000	86850000	0.346786660777385
chr1	87500000	87550000	0.504941475265018
chr1	87550000	87600000	0.534838780918728
chr1	88000000	88050000	0.595323542402827
chr1	88050000	88100000	0.695146863957597
chr1	88100000	88150000	0.879223719081272
chr1	88150000	88200000	0.966789973498233
chr1	88300000	88350000	0.748564487632509
chr1	88350000	88400000	0.628395538869258
chr1	88400000	88450000	0.546875
chr1	88450000	88500000	0.415139134275618
chr1	88500000	88550000	0.650287102473498
chr1	88550000	88600000	0.603991828621908
chr1	88600000	88650000	0.669970185512367
chr1	88650000	88700000	0.515625
chr1	88700000	88750000	0.570174469964664
chr1	88750000	88800000	0.625082818021201
chr1	88800000	88850000	0.478964222614841
chr1	88850000	88900000	0.62326082155477
chr1	89200000	89250000	0.457155477031802
chr1	89250000	89300000	0.5956824204947
chr1	89300000	89350000	0.723746687279152
chr1	89350000	89400000	0.696113074204947
chr1	89400000	89450000	0.498122791519435
chr1	89450000	89500000	0.515873454063604
chr1	89500000	89550000	0.537792623674912
chr1	89550000	89600000	0.541160556537102
chr1	89600000	89650000	0.481338339222615
chr1	89900000	89950000	0.398934408127208
chr1	90100000	90150000	0.42168175795053
chr1	90150000	90200000	0.678831713780919
chr1	90200000	90250000	0.534949204946996
chr1	90250000	90300000	0.601231227915194
chr1	90300000	90350000	0.625441696113074
chr1	90350000	90400000	0.458756625441696
chr1	90400000	90450000	0.465658127208481
chr1	90450000	90500000	0.415967314487632
chr1	90500000	90550000	0.498012367491166
chr1	90550000	90600000	0.555046378091873
chr1	90600000	90650000	0.592480123674912
chr1	90650000	90700000	0.900673586572438
chr1	90700000	90750000	0.834253533568905
chr1	90750000	90800000	0.632067137809187
chr1	90800000	90850000	0.596289752650177
chr1	90850000	90900000	0.807448100706714
chr1	90900000	90950000	0.713532464664311
chr1	90950000	91000000	0.55758613074205
chr1	91000000	91050000	0.707127871024735
chr1	91050000	91100000	0.621990945229682
chr1	91100000	91150000	0.764244699646643
chr1	91150000	91200000	0.838035556537102
chr1	91200000	91250000	0.874751545936396
chr1	91250000	91300000	0.72830167844523
chr1	91300000	91350000	0.80449425795053
chr1	91350000	91400000	0.669832155477032
chr1	91400000	91450000	0.702821333922262
chr1	91450000	91500000	0.739923807420495
chr1	91500000	91550000	0.783237632508834
chr1	91550000	91600000	0.743595406360424
chr1	91600000	91650000	0.742021863957597
chr1	91650000	91700000	0.78964222614841
chr1	91700000	91750000	0.856918065371025
chr1	91750000	91800000	0.76601148409894
chr1	91800000	91850000	0.700309187279152
chr1	91850000	91900000	0.714029372791519
chr1	91900000	91950000	0.635628312720848
chr1	91950000	92000000	0.568932199646643
chr1	92000000	92050000	0.792540856890459
chr1	92300000	92350000	0.386290856890459
chr1	92350000	92400000	0.540166740282686
chr1	92400000	92450000	0.546902606007067
chr1	92450000	92500000	0.727197438162544
chr1	92500000	92550000	0.613598719081272
chr1	92550000	92600000	0.923945450530035
chr1	92600000	92650000	0.588339222614841
chr1	92650000	92700000	0.576468639575972
chr1	92700000	92750000	0.803610865724382
chr1	92750000	92800000	0.809076855123675
chr1	92800000	92850000	0.705223056537102
chr1	92850000	92900000	0.571251104240283
chr1	92900000	92950000	0.521587897526502
chr1	92950000	93000000	0.613322659010601
chr1	93000000	93050000	0.632536439929329
chr1	93050000	93100000	0.660860203180212
chr1	93100000	93150000	0.584446775618375
chr1	93150000	93200000	0.53356890459364
chr1	93500000	93550000	0.501960026501767
chr1	93650000	93700000	0.202020759717314
chr1	94000000	94050000	0.65567027385159
chr1	94050000	94100000	0.694787985865724
chr1	94100000	94150000	0.938107332155477
chr1	94150000	94200000	0.996825309187279
chr1	94200000	94250000	0.92872128975265
chr1	94250000	94300000	0.917430432862191
chr1	94300000	94350000	0.91386925795053
chr1	94350000	94400000	0.844743816254417
chr1	94400000	94450000	0.63358546819788
chr1	94450000	94500000	0.646670715547703
chr1	94500000	94550000	0.473001325088339
chr1	94550000	94600000	0.76291961130742
chr1	94600000	94650000	0.559297703180212
chr1	94650000	94700000	0.704615724381625
chr1	94700000	94750000	0.678942137809187
chr1	94750000	94800000	0.657961572438163
chr1	94800000	94850000	0.448487190812721
chr1	94850000	94900000	0.801402385159011
chr1	94900000	94950000	0.738874779151943
chr1	94950000	95000000	0.674884054770318
chr1	95000000	95050000	0.504996687279152
chr1	95050000	95100000	0.85666961130742
chr1	95100000	95150000	0.688383392226148
chr1	95150000	95200000	0.733243153710247
chr1	95200000	95250000	0.595571996466431
chr1	95250000	95300000	0.353384496466431
chr1	95300000	95350000	0.688742270318021
chr1	95350000	95400000	0.68046046819788
chr1	95400000	95450000	0.797675574204947
chr1	95450000	95500000	0.390542181978799
chr1	95500000	95550000	0.89043175795053
chr1	95550000	95600000	0.773768772084806
chr1	95600000	95650000	0.824260159010601
chr1	95650000	95700000	0.900701192579505
chr1	95700000	95750000	0.792596068904594
chr1	95750000	95800000	0.729958038869258
chr1	95800000	95850000	0.897001987632509
chr1	95850000	95900000	0.75568683745583
chr1	95900000	95950000	0.90354461130742
chr1	95950000	96000000	0.730951855123675
chr1	96000000	96050000	0.279428003533569
chr1	96050000	96100000	0.706879416961131
chr1	96100000	96150000	0.729405918727915
chr1	96150000	96200000	0.720544390459364
chr1	96200000	96250000	0.626490724381625
chr1	96250000	96300000	0.667540856890459
chr1	96300000	96350000	0.843115061837456
chr1	96350000	96400000	0.575005521201413
chr1	96400000	96450000	0.839829946996466
chr1	96450000	96500000	0.825474823321555
chr1	96500000	96550000	0.766370362190813
chr1	96550000	96600000	0.583508171378092
chr1	96600000	96650000	0.687168727915194
chr1	96650000	96700000	0.827517667844523
chr1	96700000	96750000	0.901004858657244
chr1	96750000	96800000	0.796875
chr1	96800000	96850000	0.955609540636042
chr1	96850000	96900000	0.962566254416961
chr1	96900000	96950000	0.843501545936396
chr1	96950000	97000000	0.962814708480565
chr1	97000000	97050000	0.60686285335689
chr1	97050000	97100000	0.883668286219081
chr1	97100000	97150000	0.79706824204947
chr1	97300000	97350000	0.613322659010601
chr1	97350000	97400000	0.616718197879859
chr1	97400000	97450000	0.859457818021201
chr1	97450000	97500000	0.68962566254417
chr1	97500000	97550000	0.913979681978799
chr1	97550000	97600000	0.676650839222615
chr1	97600000	97650000	0.687665636042403
chr1	97650000	97700000	0.805929770318021
chr1	97700000	97750000	0.746852915194346
chr1	97750000	97800000	0.685622791519435
chr1	97800000	97850000	0.829753754416961
chr1	97850000	97900000	0.815453842756184
chr1	97900000	97950000	0.696968860424028
chr1	97950000	98000000	0.850265017667845
chr1	98000000	98050000	0.790746466431095
chr1	98050000	98100000	0.932448100706714
chr1	98100000	98150000	0.868402164310954
chr1	98150000	98200000	0.856890459363958
chr1	98200000	98250000	0.848304991166078
chr1	98250000	98300000	0.936865061837456
chr1	98300000	98350000	0.922178666077738
chr1	98350000	98400000	0.891425574204947
chr1	98450000	98500000	0.872791519434629
chr1	98500000	98550000	0.776501766784452
chr1	98600000	98650000	0.667099160777385
chr1	98650000	98700000	0.704974602473498
chr1	98700000	98750000	0.589553886925795
chr1	98750000	98800000	0.636732553003533
chr1	98800000	98850000	0.714912765017668
chr1	98850000	98900000	0.618098498233216
chr1	98900000	98950000	0.759220406360424
chr1	98950000	99000000	0.599988957597173
chr1	99000000	99050000	0.741469743816254
chr1	99050000	99100000	0.582541961130742
chr1	99100000	99150000	0.702075971731449
chr1	99150000	99200000	0.647112411660777
chr1	99200000	99250000	0.612466872791519
chr1	99250000	99300000	0.570643772084806
chr1	99300000	99350000	0.816447659010601
chr1	99350000	99400000	0.769627871024735
chr1	99400000	99450000	0.759220406360424
chr1	99450000	99500000	0.784949204946996
chr1	99500000	99550000	0.47106890459364
chr1	99550000	99600000	0.817855565371025
chr1	99600000	99650000	0.693104019434629
chr1	99650000	99700000	0.435539973498233
chr1	99700000	99750000	0.577904151943463
chr1	99750000	99800000	0.712814708480565
chr1	99800000	99850000	0.57735203180212
chr1	99850000	99900000	0.657381846289753
chr1	99900000	99950000	0.59413648409894
chr1	99950000	100000000	0.594274514134276
chr1	100000000	100050000	0.852445892226148
chr1	100050000	100100000	0.660804991166078
chr1	100100000	100150000	0.83613074204947
chr1	100150000	100200000	0.562003091872792
chr1	100200000	100250000	0.670687941696113
chr1	100250000	100300000	0.646449867491166
chr1	100300000	100350000	0.778158127208481
chr1	100350000	100400000	0.913344743816254
chr1	100400000	100450000	0.609154151943463
chr1	100450000	100500000	0.67361417844523
chr1	100500000	100550000	0.643827296819788
chr1	100550000	100600000	0.898354681978799
chr1	100600000	100650000	0.320008833922262
chr1	100650000	100700000	0.790856890459364
chr1	100700000	100750000	0.939377208480565
chr1	100750000	100800000	0.526833038869258
chr1	100800000	100850000	0.697686616607774
chr1	100850000	100900000	0.618678224381625
chr1	100900000	100950000	0.448818462897526
chr1	100950000	101000000	0.905697879858657
chr1	101000000	101050000	0.668893551236749
chr1	101050000	101100000	0.715878975265018
chr1	101100000	101150000	0.947217314487632
chr1	101150000	101200000	0.90740945229682
chr1	101200000	101250000	0.905946333922262
chr1	101250000	101300000	0.992159893992933
chr1	101300000	101350000	0.864454505300353
chr1	101350000	101400000	0.90644324204947
chr1	101400000	101450000	0.689266784452297
chr1	101450000	101500000	0.864316475265018
chr1	101500000	101550000	0.390128091872792
chr1	101550000	101600000	0.751987632508834
chr1	101600000	101650000	0.808165856890459
chr1	101650000	101700000	0.609485424028269
chr1	101700000	101750000	0.562831272084806
chr1	101750000	101800000	0.426926899293286
chr1	101800000	101850000	0.668341431095406
chr1	101850000	101900000	0.729958038869258
chr1	101900000	101950000	0.805791740282686
chr1	101950000	102000000	0.628505962897526
chr1	102000000	102050000	0.544887367491166
chr1	102050000	102100000	0.814736086572438
chr1	102100000	102150000	0.562334363957597
chr1	102150000	102200000	0.645345627208481
chr1	102200000	102250000	0.795964001766784
chr1	102250000	102300000	0.799801236749117
chr1	102300000	102350000	0.830857994699647
chr1	102350000	102400000	0.86150066254417
chr1	102400000	102450000	0.976424469964664
chr1	102450000	102500000	0.681895980565371
chr1	102500000	102550000	0.84201082155477
chr1	102550000	102600000	0.773492712014134
chr1	102600000	102650000	0.390873454063604
chr1	102650000	102700000	0.97830167844523
chr1	102700000	102750000	0.897140017667845
chr1	102750000	102800000	0.766894876325088
chr1	102800000	102850000	0.793451855123675
chr1	102850000	102900000	0.995638250883392
chr1	102900000	102950000	0.795743153710247
chr1	102950000	103000000	0.594660998233216
chr1	103000000	103050000	0.952186395759717
chr1	103050000	103100000	0.945671378091873
chr1	103100000	103150000	0.934546157243816
chr1	103150000	103200000	0.992988074204947
chr1	103200000	103250000	0.973553445229682
chr1	103250000	103300000	0.838780918727915
chr1	103300000	103350000	0.590161219081272
chr1	103350000	103400000	0.628864840989399
chr1	103400000	103450000	0.88416519434629
chr1	103450000	103500000	0.797233878091873
chr1	103500000	103550000	0.839995583038869
chr1	103550000	103600000	0.894821113074205
chr1	103600000	103650000	0.868650618374558
chr1	103650000	103700000	0.812003091872792
chr1	103700000	103750000	0.821692800353357
chr1	103750000	103800000	0.828815150176679
chr1	103800000	103850000	0.806067800353357
chr1	103850000	103900000	0.920577517667845
chr1	103900000	103950000	0.994561616607774
chr1	103950000	104000000	0.811423365724382
chr1	104000000	104050000	0.88203953180212
chr1	104050000	104100000	0.529842093639576
chr1	104100000	104150000	0.502208480565371
chr1	104150000	104200000	0.509662102473498
chr1	104200000	104250000	0.90373785335689
chr1	104250000	104300000	0.766894876325088
chr1	104300000	104350000	0.713311616607774
chr1	104350000	104400000	0.668810733215548
chr1	104400000	104450000	0.748592093639576
chr1	104450000	104500000	0.805432862190813
chr1	104500000	104550000	0.813217756183746
chr1	104550000	104600000	0.772167623674912
chr1	104600000	104650000	0.829035998233216
chr1	104650000	104700000	0.659921598939929
chr1	104700000	104750000	0.748205609540636
chr1	104750000	104800000	0.863322659010601
chr1	104800000	104850000	0.715630521201413
chr1	104850000	104900000	0.828180212014134
chr1	104900000	104950000	0.82754527385159
chr1	104950000	105000000	0.672924028268551
chr1	105000000	105050000	0.556067800353357
chr1	105050000	105100000	0.608325971731449
chr1	105100000	105150000	0.647195229681979
chr1	105150000	105200000	0.775011042402827
chr1	105200000	105250000	0.527081492932862
chr1	105250000	105300000	0.475568683745583
chr1	105300000	105350000	0.489564929328622
chr1	105350000	105400000	0.630797261484099
chr1	105400000	105450000	0.59587566254417
chr1	105450000	105500000	0.66290304770318
chr1	105500000	105550000	0.623233215547703
chr1	105550000	105600000	0.630742049469965
chr1	105600000	105650000	0.62789863074205
chr1	105750000	105800000	0.474492049469965
chr1	105800000	105850000	0.435539973498233
chr1	105850000	105900000	0.571637588339223
chr1	105900000	105950000	0.531774514134276
chr1	105950000	106000000	0.488902385159011
chr1	106000000	106050000	0.472559628975265
chr1	106050000	106100000	0.443407685512368
chr1	106100000	106150000	0.361417844522968
chr1	106150000	106200000	0.386180432862191
chr1	106200000	106250000	0.52912433745583
chr1	106250000	106300000	0.449508613074205
chr1	106300000	106350000	0.593142667844523
chr1	106350000	106400000	0.573901280918728
chr1	106400000	106450000	0.63377871024735
chr1	106450000	106500000	0.526722614840989
chr1	106500000	106550000	0.749447879858657
chr1	106550000	106600000	0.685401943462898
chr1	106600000	106650000	0.634275618374558
chr1	106650000	106700000	0.824646643109541
chr1	106700000	106750000	0.626573542402827
chr1	106750000	106800000	0.612660114840989
chr1	106800000	106850000	0.528158127208481
chr1	106850000	106900000	0.79822769434629
chr1	106900000	106950000	0.860506846289753
chr1	106950000	107000000	0.812527606007067
chr1	107000000	107050000	0.915636042402827
chr1	107050000	107100000	0.602970406360424
chr1	107100000	107150000	0.890017667844523
chr1	107150000	107200000	0.540249558303887
chr1	107200000	107250000	0.788123895759717
chr1	107250000	107300000	0.824481007067138
chr1	107300000	107350000	0.959998895759717
chr1	107350000	107400000	0.324204946996466
chr1	107400000	107450000	0.735782906360424
chr1	107450000	107500000	0.519959143109541
chr1	107500000	107550000	0.985506846289753
chr1	107550000	107600000	0.350430653710247
chr1	107600000	107650000	0.891894876325088
chr1	107650000	107700000	0.834281139575972
chr1	107700000	107750000	0.937223939929329
chr1	107750000	107800000	0.975541077738516
chr1	107800000	107850000	0.687831272084806
chr1	107850000	107900000	0.889879637809187
chr1	107900000	107950000	0.869037102473498
chr1	107950000	108000000	0.559187279151943
chr1	108000000	108050000	0.836600044169611
chr1	108050000	108100000	0.893965326855124
chr1	108100000	108150000	0.98282906360424
chr1	108150000	108200000	0.676347173144876
chr1	108200000	108250000	0.94434628975265
chr1	108250000	108300000	0.598829505300353
chr1	108300000	108350000	0.874447879858657
chr1	108350000	108400000	0.451689487632509
chr1	108400000	108450000	0.626490724381625
chr1	108450000	108500000	0.473194567137809
chr1	108500000	108550000	0.50877871024735
chr1	108550000	108600000	0.316061174911661
chr1	108600000	108650000	0.707845627208481
chr1	108650000	108700000	0.778958701413428
chr1	108700000	108750000	0.853163648409894
chr1	108750000	108800000	0.865172261484099
chr1	108800000	108850000	0.76581824204947
chr1	108850000	108900000	0.655587455830389
chr1	108900000	108950000	0.969660998233215
chr1	108950000	109000000	0.64959695229682
chr1	109000000	109050000	0.875662544169611
chr1	109050000	109100000	0.948238736749117
chr1	109100000	109150000	0.574066916961131
chr1	109150000	109200000	0.968446333922262
chr1	109200000	109250000	0.947686616607774
chr1	109250000	109300000	0.455857994699647
chr1	109300000	109350000	0.383033348056537
chr1	109350000	109400000	0.684767005300353
chr1	109400000	109450000	0.631487411660777
chr1	109450000	109500000	0.602859982332155
chr1	109500000	109550000	0.764824425795053
chr1	109550000	109600000	0.851921378091873
chr1	109600000	109650000	0.710689045936396
chr1	109650000	109700000	0.676485203180212
chr1	109700000	109750000	0.679797924028269
chr1	109800000	109850000	0.738902385159011
chr1	109850000	109900000	0.731172703180212
chr1	109900000	109950000	0.649044832155477
chr1	109950000	110000000	0.986555874558304
chr1	110000000	110050000	0.897498895759717
chr1	110050000	110100000	0.970903268551237
chr1	110100000	110150000	0.654952517667845
chr1	110150000	110200000	0.638526943462898
chr1	110200000	110250000	0.808221068904594
chr1	110250000	110300000	0.802672261484099
chr1	110300000	110350000	0.737356448763251
chr1	110350000	110400000	0.893302782685512
chr1	110400000	110450000	0.82089222614841
chr1	110600000	110650000	0.86564156360424
chr1	110650000	110700000	0.754251325088339
chr1	110700000	110750000	0.836572438162544
chr1	110750000	110800000	0.632536439929329
chr1	110800000	110850000	0.778213339222615
chr1	110900000	110950000	0.776667402826855
chr1	110950000	111000000	0.659176236749117
chr1	111000000	111050000	0.727970406360424
chr1	111050000	111100000	0.821720406360424
chr1	111100000	111150000	0.656884938162544
chr1	111150000	111200000	0.761870583038869
chr1	111200000	111250000	0.908292844522968
chr1	111300000	111350000	0.455913206713781
chr1	111350000	111400000	0.697686616607774
chr1	111400000	111450000	0.937223939929329
chr1	111450000	111500000	0.552009717314488
chr1	111500000	111550000	0.938631846289753
chr1	111550000	111600000	0.739509717314488
chr1	111600000	111650000	0.484016121908127
chr1	111650000	111700000	0.66444898409894
chr1	111700000	111750000	0.686865061837456
chr1	111750000	111800000	0.620141342756184
chr1	111800000	111850000	0.623592093639576
chr1	111850000	111900000	0.62654593639576
chr1	111900000	111950000	0.91560843639576
chr1	111950000	112000000	0.860589664310954
chr1	112000000	112050000	0.89824425795053
chr1	112050000	112100000	0.714885159010601
chr1	112100000	112150000	0.700888913427562
chr1	112150000	112200000	0.802865503533569
chr1	112200000	112250000	0.847228356890459
chr1	112250000	112300000	0.94434628975265
chr1	112300000	112350000	0.899514134275618
chr1	112350000	112400000	0.890735424028269
chr1	112400000	112450000	0.799773630742049
chr1	112450000	112500000	0.835661439929329
chr1	112500000	112550000	0.726203621908127
chr1	112600000	112650000	0.933331492932862
chr1	112650000	112700000	0.601783348056537
chr1	112700000	112750000	0.615117049469965
chr1	112750000	112800000	0.54416961130742
chr1	112800000	112850000	0.712731890459364
chr1	112850000	112900000	0.645566475265018
chr1	112900000	112950000	0.891701634275618
chr1	112950000	113000000	0.873343639575972
chr1	113000000	113050000	0.9765625
chr1	113050000	113100000	0.859126545936396
chr1	113100000	113150000	0.991580167844523
chr1	113150000	113200000	0.715768551236749
chr1	113200000	113250000	0.993015680212014
chr1	113250000	113300000	0.664890680212014
chr1	113300000	113350000	0.93692027385159
chr1	113350000	113400000	0.486528268551237
chr1	113400000	113450000	0.731448763250883
chr1	113450000	113500000	0.526833038869258
chr1	113500000	113550000	0.663261925795053
chr1	113550000	113600000	0.80642667844523
chr1	113600000	113650000	0.376904814487632
chr1	113650000	113700000	0.932282464664311
chr1	113700000	113750000	0.385987190812721
chr1	113750000	113800000	0.843888030035336
chr1	113800000	113850000	0.721013692579505
chr1	113850000	113900000	0.603522526501767
chr1	113900000	113950000	0.357332155477032
chr1	113950000	114000000	0.236224602473498
chr1	114000000	114050000	0.261456492932862
chr1	114050000	114100000	0.522140017667845
chr1	114100000	114150000	0.796930212014134
chr1	114200000	114250000	0.894351810954064
chr1	114250000	114300000	0.399734982332155
chr1	114300000	114350000	0.937417181978799
chr1	114350000	114400000	0.926043507067138
chr1	114400000	114450000	0.822162102473498
chr1	114450000	114500000	0.9765625
chr1	114500000	114550000	0.916270980565371
chr1	114550000	114600000	0.77189156360424
chr1	114600000	114650000	0.935650397526502
chr1	114650000	114700000	0.869395980565371
chr1	114700000	114750000	0.927644655477032
chr1	114750000	114800000	0.911605565371025
chr1	114800000	114850000	0.752042844522968
chr1	114850000	114900000	0.763637367491166
chr1	114900000	114950000	0.735562058303887
chr1	114950000	115000000	0.9238074204947
chr1	115000000	115050000	0.869395980565371
chr1	115050000	115100000	0.825557641342756
chr1	115100000	115150000	0.611141784452297
chr1	115150000	115200000	0.694373895759717
chr1	115200000	115250000	0.615117049469965
chr1	115250000	115300000	0.523492712014134
chr1	115300000	115350000	0.45939156360424
chr1	115350000	115400000	0.804356227915194
chr1	115400000	115450000	0.825198763250883
chr1	115450000	115500000	0.775480344522968
chr1	115500000	115550000	0.981310733215548
chr1	115550000	115600000	0.541657464664311
chr1	115600000	115650000	0.84162433745583
chr1	115650000	115700000	0.819291077738516
chr1	115700000	115750000	0.624116607773852
chr1	115750000	115800000	0.960136925795053
chr1	115800000	115850000	0.768744478798587
chr1	115850000	115900000	0.84317027385159
chr1	115900000	115950000	0.520097173144876
chr1	115950000	116000000	0.945367712014134
chr1	116000000	116050000	0.620445008833922
chr1	116050000	116100000	0.51407906360424
chr1	116100000	116150000	0.619175132508834
chr1	116150000	116200000	0.698183524734982
chr1	116200000	116250000	0.665442800353357
chr1	116250000	116300000	0.719550574204947
chr1	116300000	116350000	0.406111969964664
chr1	116350000	116400000	0.894738295053004
chr1	116400000	116450000	0.629858657243816
chr1	116450000	116500000	0.984457818021201
chr1	116500000	116550000	0.6425574204947
chr1	116550000	116600000	0.910059628975265
chr1	116600000	116650000	0.826441033568905
chr1	116650000	116700000	0.676153931095406
chr1	116700000	116750000	0.814128754416961
chr1	116750000	116800000	0.878285114840989
chr1	116800000	116850000	0.806923586572438
chr1	116850000	116900000	0.573404372791519
chr1	116900000	116950000	0.772526501766784
chr1	116950000	117000000	0.825392005300353
chr1	117000000	117050000	0.87248785335689
chr1	117050000	117100000	0.602445892226148
chr1	117100000	117150000	0.850347835689046
chr1	117150000	117200000	0.848967535335689
chr1	117200000	117250000	0.902385159010601
chr1	117250000	117300000	0.719688604240283
chr1	117300000	117350000	0.879720627208481
chr1	117350000	117400000	0.68084695229682
chr1	117400000	117450000	0.500138030035336
chr1	117450000	117500000	0.446499558303887
chr1	117500000	117550000	0.431095406360424
chr1	117550000	117600000	0.793369037102474
chr1	117600000	117650000	0.742270318021201
chr1	117650000	117700000	0.827517667844523
chr1	117700000	117750000	0.817193021201413
chr1	117750000	117800000	0.802534231448763
chr1	117800000	117850000	0.742408348056537
chr1	117900000	117950000	0.708701413427562
chr1	117950000	118000000	0.862494478798587
chr1	118000000	118050000	0.756929107773852
chr1	118050000	118100000	0.727998012367491
chr1	118100000	118150000	0.651860644876325
chr1	118150000	118200000	0.709501987632509
chr1	118200000	118250000	0.629389355123675
chr1	118350000	118400000	0.0927009717314488
chr1	118800000	118850000	0.269627871024735
chr1	120100000	120150000	0.377843418727915
chr1	120150000	120200000	0.369340768551237
chr1	120200000	120250000	0.327490061837456
chr1	120250000	120300000	0.415442800353357
chr1	120300000	120350000	0.415249558303887
chr1	120350000	120400000	0.522995803886926
chr1	120400000	120450000	0.454118816254417
chr1	120450000	120500000	0.524817800353357
chr1	120500000	120550000	0.370334584805654
chr1	120550000	120600000	0.196968860424028
chr1	120600000	120650000	0.146670715547703
chr1	120650000	120700000	0.287406139575972
chr1	120700000	120750000	0.464581492932862
chr1	120750000	120800000	0.621466431095406
chr1	120800000	120850000	0.757122349823321
chr1	120850000	120900000	0.792596068904594
chr1	120900000	120950000	0.838725706713781
chr1	120950000	121000000	0.814128754416961
chr1	121000000	121050000	0.705526722614841
chr1	121050000	121100000	0.448487190812721
chr1	121100000	121150000	0.627236086572438
chr1	121150000	121200000	0.790304770318021
chr1	121200000	121250000	0.739123233215548
chr1	121250000	121300000	0.737687720848057
chr1	121300000	121350000	0.749337455830389
chr1	121350000	121400000	0.726396863957597
chr1	121400000	121450000	0.590188825088339
chr1	121450000	121500000	0.68142667844523
chr1	121500000	121550000	0.581575750883392
chr1	121550000	121600000	0.801623233215548
chr1	121600000	121650000	0.696913648409894
chr1	121650000	121700000	0.78240945229682
chr1	121700000	121750000	0.743181316254417
chr1	121750000	121800000	0.903572217314488
chr1	121800000	121850000	0.92090878975265
chr1	121850000	121900000	0.728080830388693
chr1	121900000	121950000	0.39294390459364
chr1	121950000	122000000	0.85020980565371
chr1	122000000	122050000	0.598222173144876
chr1	122050000	122100000	0.682641342756184
chr1	122100000	122150000	0.942883171378092
chr1	122150000	122200000	0.977887588339223
chr1	122200000	122250000	0.446444346289753
chr1	122250000	122300000	0.879941475265018
chr1	122300000	122350000	0.993319346289753
chr1	122350000	122400000	0.561699425795053
chr1	122400000	122450000	0.907271422261484
chr1	122450000	122500000	0.826523851590106
chr1	122500000	122550000	0.917043948763251
chr1	122550000	122600000	0.402026280918728
chr1	122600000	122650000	0.789504196113074
chr1	122650000	122700000	0.773658348056537
chr1	122700000	122750000	0.970240724381625
chr1	122750000	122800000	0.446720406360424
chr1	122800000	122850000	0.895980565371025
chr1	122850000	122900000	0.92168175795053
chr1	122900000	122950000	0.744534010600707
chr1	122950000	123000000	0.765210909893993
chr1	123000000	123050000	0.811064487632509
chr1	123050000	123100000	0.94280035335689
chr1	123100000	123150000	0.72482332155477
chr1	123150000	123200000	0.551540415194346
chr1	123200000	123250000	0.595351148409894
chr1	123250000	123300000	0.929991166077738
chr1	123300000	123350000	0.55430101590106
chr1	123350000	123400000	0.589415856890459
chr1	123400000	123450000	0.623509275618375
chr1	123450000	123500000	0.486721510600707
chr1	123500000	123550000	0.813493816254417
chr1	123550000	123600000	0.772057199646643
chr1	123600000	123650000	0.839305432862191
chr1	123650000	123700000	0.84104461130742
chr1	123700000	123750000	0.405504637809187
chr1	123750000	123800000	0.992325530035336
chr1	123800000	123850000	0.359402606007067
chr1	123850000	123900000	0.354792402826855
chr1	123900000	123950000	0.951799911660777
chr1	123950000	124000000	0.592286881625442
chr1	124000000	124050000	0.492629196113074
chr1	124050000	124100000	0.851396863957597
chr1	124100000	124150000	0.920163427561837
chr1	124150000	124200000	0.648741166077738
chr1	124200000	124250000	0.551595627208481
chr1	124250000	124300000	0.24942027385159
chr1	124300000	124350000	0.869368374558304
chr1	124350000	124400000	0.555929770318021
chr1	124400000	124450000	0.929742712014134
chr1	124450000	124500000	0.870638250883392
chr1	124500000	124550000	0.923862632508834
chr1	124550000	124600000	0.727777164310954
chr1	124600000	124650000	0.874392667844523
chr1	124650000	124700000	0.5566199204947
chr1	124700000	124750000	0.721041298586572
chr1	124750000	124800000	0.727970406360424
chr1	124800000	124850000	0.931730344522968
chr1	124850000	124900000	0.895842535335689
chr1	124900000	124950000	0.960827075971731
chr1	124950000	125000000	0.840409673144876
chr1	125000000	125050000	0.829919390459364
chr1	125050000	125100000	0.949674249116608
chr1	125100000	125150000	0.91425574204947
chr1	125150000	125200000	0.829450088339223
chr1	125200000	125250000	0.874447879858657
chr1	125250000	125300000	0.69039863074205
chr1	125300000	125350000	0.714774734982332
chr1	125350000	125400000	0.693076413427562
chr1	125400000	125450000	0.632702075971731
chr1	125450000	125500000	0.522719743816254
chr1	125500000	125550000	0.471427782685512
chr1	125550000	125600000	0.544418065371025
chr1	125600000	125650000	0.519959143109541
chr1	125650000	125700000	0.530973939929329
chr1	125700000	125750000	0.431509496466431
chr1	125750000	125800000	0.54822769434629
chr1	125800000	125850000	0.667734098939929
chr1	125850000	125900000	0.719081272084806
chr1	125900000	125950000	0.522995803886926
chr1	125950000	126000000	0.36506183745583
chr1	126000000	126050000	0.237439266784452
chr1	126050000	126100000	0.427865503533569
chr1	126100000	126150000	0.466403489399293
chr1	126150000	126200000	0.441061174911661
chr1	126200000	126250000	0.561202517667845
chr1	126250000	126300000	0.405200971731449
chr1	126300000	126350000	0.164393772084806
chr1	126350000	126400000	0.311478577738516
chr1	126400000	126450000	0.775066254416961
chr1	126450000	126500000	0.868070892226148
chr1	126500000	126550000	0.947603798586572
chr1	126550000	126600000	0.667982553003533
chr1	126600000	126650000	0.601893772084806
chr1	126650000	126700000	0.898189045936396
chr1	126700000	126750000	0.926844081272085
chr1	126800000	126850000	0.75684628975265
chr1	126850000	126900000	0.903765459363958
chr1	126900000	126950000	0.479737190812721
chr1	126950000	127000000	0.612411660777385
chr1	127000000	127050000	0.617712014134276
chr1	127050000	127100000	0.64004527385159
chr1	127100000	127150000	0.496217977031802
chr1	127150000	127200000	0.396173807420495
chr1	127200000	127250000	0.450502429328622
chr1	127250000	127300000	0.479626766784452
chr1	127300000	127350000	0.545494699646643
chr1	127350000	127400000	0.515956272084806
chr1	127400000	127450000	0.474354019434629
chr1	127450000	127500000	0.304797924028269
chr1	127500000	127550000	0.41560843639576
chr1	127550000	127600000	0.339001766784452
[truncated: 34,224 more rows]
