# Supplementary material for: Transcription elongation can be sufficient, but is not necessary, to advance replication timing
Source: EMBO Rep. 2026 Mar 24;27(8):1964–99. doi: 10.1038/s44319-026-00735-2 (PMC13121604; doi:10.1038/s44319-026-00735-2)
Supplement: Supplementary file 5 — Source data Fig. 4 [file 44319_2026_735_MOESM5_ESM.zip › Fig4/4A/TRE_Ptn_D0400_cas_pvalues.bg]

chr1	3000000	3050000	0.593513003984746
chr1	3050000	3100000	0.227109130639702
chr1	3150000	3200000	0.000835511375808728
chr1	3200000	3250000	0.338810574574746
chr1	3250000	3300000	0.0432323578559493
chr1	3300000	3350000	0.0563863061827842
chr1	3350000	3400000	0.0188954111144436
chr1	3400000	3450000	0.124298384678007
chr1	3450000	3500000	0.177492608937829
chr1	3500000	3550000	0.714705000214234
chr1	3550000	3600000	0.928574489052659
chr1	3600000	3650000	0.212369853035691
chr1	3650000	3700000	0.748746732936287
chr1	3700000	3750000	0.909957581730151
chr1	3750000	3800000	0.160011140151678
chr1	3800000	3850000	0.307253952611509
chr1	3850000	3900000	0.91344959081366
chr1	3900000	3950000	0.600882642786752
chr1	3950000	4000000	0.0266506705514375
chr1	4000000	4050000	0.78949398003342
chr1	4050000	4100000	0.427032006512704
chr1	4100000	4150000	0.223188654183984
chr1	4150000	4200000	0.89159775483097
chr1	4200000	4250000	0.961266549552252
chr1	4250000	4300000	0.0610351771712584
chr1	4300000	4350000	0.326577831098162
chr1	4350000	4400000	0.18955396546553
chr1	4400000	4450000	0.430095548224003
chr1	4450000	4500000	0.000428467372209584
chr1	4500000	4550000	0.000257080423325728
chr1	4550000	4600000	0.802433694674151
chr1	4600000	4650000	0.222181755859291
chr1	4650000	4700000	0.0764600025708042
chr1	4700000	4750000	0.0233300484168131
chr1	4750000	4800000	0.000149963580273416
chr1	4800000	4850000	0.0065769741634174
chr1	4850000	4900000	0.244290672265307
chr1	4900000	4950000	0.139316166073953
chr1	4950000	5000000	0.41257123270063
chr1	5000000	5050000	0.0996186640387334
chr1	5050000	5100000	0.511118728308839
chr1	5100000	5150000	0.457346073096534
chr1	5150000	5200000	0.112879729208621
chr1	5200000	5250000	0.992394704143279
chr1	5250000	5300000	0.528964394361369
chr1	5300000	5350000	0.88846994301384
chr1	5600000	5650000	0.844037876515703
chr1	5650000	5700000	0.529821329105789
chr1	5700000	5750000	0.896782210034706
chr1	5750000	5800000	0.351086164788551
chr1	5800000	5850000	0.863254638159304
chr1	5850000	5900000	0.825699472985132
chr1	5900000	5950000	0.25780881785852
chr1	5950000	6000000	0.907729551394661
chr1	6000000	6050000	0.895389691075025
chr1	6050000	6100000	0.379600668409101
chr1	6100000	6150000	0.63828784438065
chr1	6150000	6200000	0.867817815673336
chr1	6200000	6250000	0.550559149920734
chr1	6250000	6300000	0.664745704614594
chr1	6300000	6350000	0.514675007498179
chr1	6350000	6400000	0.865118471228416
chr1	6400000	6450000	0.614272248168302
chr1	6450000	6500000	0.863190368053473
chr1	6500000	6550000	0.582437122413128
chr1	6550000	6600000	0.900509876172929
chr1	6600000	6650000	0.493958610051845
chr1	6650000	6700000	0.929795621063456
chr1	6700000	6750000	0.224431209563392
chr1	6750000	6800000	0.706542696773641
chr1	6800000	6850000	0.562706199922876
chr1	6850000	6900000	0.00968336261193714
chr1	6900000	6950000	0.0228373109387721
chr1	6950000	7000000	0.00287073139380434
chr1	7000000	7050000	0.00252795749603663
chr1	7050000	7100000	0.011997086421869
chr1	7100000	7150000	0.00370624276961307
chr1	7150000	7200000	0.00109259179913446
chr1	7200000	7250000	0.00323492866018249
chr1	7250000	7300000	0.240284502335147
chr1	7300000	7350000	0.0872145336132654
chr1	7350000	7400000	0.822314580744676
chr1	7400000	7450000	0.911607181113158
chr1	7450000	7500000	0.586893183084108
chr1	7500000	7550000	0.201936672522387
chr1	7550000	7600000	0.924461202279446
chr1	7600000	7650000	0.741377094134282
chr1	7650000	7700000	0.731415227730408
chr1	7700000	7750000	0.0643986460431039
chr1	7750000	7800000	0.92731051030464
chr1	7800000	7850000	0.615921847551309
chr1	7850000	7900000	0.887313081108874
chr1	7900000	7950000	0.556943313766657
chr1	7950000	8000000	0.455653626976306
chr1	8000000	8050000	0.132567804961652
chr1	8050000	8100000	0.124855392261879
chr1	8100000	8150000	0.0228373109387721
chr1	8150000	8200000	0.028235999828613
chr1	8200000	8250000	0.108509362012083
chr1	8250000	8300000	0.193453018552637
chr1	8300000	8350000	0.933908907836668
chr1	8350000	8400000	0.972428124598312
chr1	8400000	8450000	0.189618235571361
chr1	8450000	8500000	0.0642915292000514
chr1	8500000	8550000	0.00820515017781398
chr1	8550000	8600000	0.00160675264578602
chr1	8600000	8650000	0.000149963580273416
chr1	8650000	8700000	0.485003641972664
chr1	8700000	8750000	0.352564377222675
chr1	8750000	8800000	0.365846865761172
chr1	8800000	8850000	0.33317622863019
chr1	8850000	8900000	0.0219803761943528
chr1	8900000	8950000	0.00625562363426024
chr1	8950000	9000000	0.0300569861605039
chr1	9000000	9050000	0.126719225330991
chr1	9050000	9100000	0.331462359141351
chr1	9100000	9150000	0.345451818843995
chr1	9150000	9200000	0.947448476798492
chr1	9200000	9250000	0.835082908436523
chr1	9250000	9300000	0.721303397746262
chr1	9300000	9350000	0.699430138394961
chr1	9350000	9400000	0.941942671065598
chr1	9400000	9450000	0.739149063798792
chr1	9450000	9500000	0.072925146750075
chr1	9500000	9550000	0.381678735164317
chr1	9550000	9600000	0.420497879086508
chr1	9600000	9650000	0.382021509062085
chr1	9650000	9700000	0.23730665409829
chr1	9700000	9750000	0.393290200951198
chr1	9750000	9800000	0.357556022108916
chr1	9800000	9850000	0.0756244911949955
chr1	9850000	9900000	0.207163974463345
chr1	9900000	9950000	0.351278975106046
chr1	9950000	10000000	0.270619992287587
chr1	10000000	10050000	0.278075324564034
chr1	10050000	10100000	0.397831955096619
chr1	10100000	10150000	0.458438664895668
chr1	10150000	10200000	0.0265221303397746
chr1	10200000	10250000	0.811003042118343
chr1	10250000	10300000	0.0934058871416942
chr1	10300000	10350000	0.548245426110802
chr1	10350000	10400000	0.797120699258751
chr1	10400000	10450000	0.779017952782896
chr1	10450000	10500000	0.241269977291229
chr1	10500000	10550000	0.857620292214748
chr1	10550000	10600000	0.506169930159818
chr1	10600000	10650000	0.441835554222546
chr1	10650000	10700000	0.875958695745319
chr1	10700000	10750000	0.907836668237714
chr1	10750000	10800000	0.179849179484982
chr1	10800000	10850000	0.0374052015938986
chr1	10850000	10900000	0.0105402973563563
chr1	10900000	10950000	0.00852650070697114
chr1	10950000	11000000	0.0570718539783196
chr1	11000000	11050000	0.267577873944899
chr1	11050000	11100000	0.885642058357256
chr1	11100000	11150000	0.816401731008184
chr1	11150000	11200000	0.725909421997515
chr1	11200000	11250000	0.453832640644415
chr1	11250000	11300000	0.131925103903338
chr1	11300000	11350000	0.0188311410086122
chr1	11350000	11400000	0.000856934744419169
chr1	11400000	11450000	0.00631989374009168
chr1	11450000	11500000	0.0173315052058786
chr1	11500000	11550000	0.135202879300741
chr1	11550000	11600000	0.358113029692789
chr1	11600000	11650000	0.319486696088093
chr1	11650000	11700000	0.483889626804919
chr1	11700000	11750000	0.812931145293286
chr1	11750000	11800000	0.893011697159261
chr1	11800000	11850000	0.65523372895154
chr1	11850000	11900000	0.980740391619178
chr1	11900000	11950000	0.474956082094348
chr1	11950000	12000000	0.754273962037791
chr1	12000000	12050000	0.975748746732936
chr1	12050000	12100000	0.735549937872231
chr1	12100000	12150000	0.699451561763572
chr1	12150000	12200000	0.980504734564463
chr1	12200000	12250000	0.959167059428425
chr1	12250000	12300000	0.182162903294914
chr1	12300000	12350000	0.308882128625905
chr1	12350000	12400000	0.446805775740177
chr1	12400000	12450000	0.114250824799692
chr1	12450000	12500000	0.477419769484554
chr1	12500000	12550000	0.290243797934787
chr1	12550000	12600000	0.323492866018253
chr1	12600000	12650000	0.149792193324478
chr1	12650000	12700000	0.0825870859934016
chr1	12700000	12750000	0.695831012468401
chr1	12750000	12800000	0.472085350700544
chr1	12800000	12850000	0.265306996872188
chr1	12850000	12900000	0.763743090963623
chr1	12900000	12950000	0.214490766528129
chr1	12950000	13000000	0.55576502849308
chr1	13000000	13050000	0.00184240970050131
chr1	13050000	13100000	2.14233686104404e-05
chr1	13100000	13150000	0.000814088007198288
chr1	13150000	13200000	0.160161103731951
chr1	13200000	13250000	0.602318008483654
chr1	13250000	13300000	0.203564848536784
chr1	13300000	13350000	0.0863575988688461
chr1	13350000	13400000	0.211491494922662
chr1	13400000	13450000	0.290757958781439
chr1	13450000	13500000	0.336261193710099
chr1	13500000	13550000	0.0656412014225117
chr1	13550000	13600000	0.682227173400745
chr1	13600000	13650000	0.160632417841381
chr1	13650000	13700000	0.00308496507990919
chr1	13700000	13750000	0.029350014996358
chr1	13750000	13800000	0.017481468786152
chr1	13800000	13850000	0.587171686876044
chr1	13850000	13900000	0.82559235614208
chr1	13900000	13950000	0.264128711598612
chr1	13950000	14000000	0.776875615921848
chr1	14000000	14050000	0.724238399245897
chr1	14050000	14100000	0.633467586443292
chr1	14100000	14150000	0.197759115643344
chr1	14150000	14200000	0.0056557693131668
chr1	14200000	14250000	0.018466943742234
chr1	14250000	14300000	0.0700329919876601
chr1	14350000	14400000	0.218068469086079
chr1	14400000	14450000	0.35104331805133
chr1	14450000	14500000	0.370410043275205
chr1	14500000	14550000	0.415142036933888
chr1	14550000	14600000	0.651955953554137
chr1	14600000	14650000	0.05441535627062
chr1	14650000	14700000	0.0270791379236471
chr1	14700000	14750000	0.00886927460473885
chr1	14750000	14800000	0.635931273833498
chr1	14800000	14850000	0.407986631817987
chr1	14850000	14900000	0.438921976091521
chr1	14900000	14950000	0.955932130768242
chr1	14950000	15000000	0.966065384120999
chr1	15000000	15050000	0.50132824885385
chr1	15050000	15100000	0.747696987874373
chr1	15100000	15150000	0.848879557821672
chr1	15150000	15200000	0.91527057714555
chr1	15200000	15250000	0.954539611808561
chr1	15250000	15300000	0.912699772912293
chr1	15300000	15350000	0.244183555422255
chr1	15350000	15400000	0.000471314109430576
chr1	15400000	15450000	0.0139037662282018
chr1	15450000	15500000	0.218454089721068
chr1	15500000	15550000	0.732015082051502
chr1	15550000	15600000	0.46700801233986
chr1	15600000	15650000	0.703907622434552
chr1	15650000	15700000	0.301662453404173
chr1	15700000	15750000	0.0352200179956297
chr1	15750000	15800000	0.00833369038947684
chr1	15800000	15850000	0.014675007498179
chr1	15850000	15900000	0.0858862847594156
chr1	15900000	15950000	0.0401045460388192
chr1	15950000	16000000	0.17976348601054
chr1	16000000	16050000	0.852992844594884
chr1	16050000	16100000	0.231907965208449
chr1	16100000	16150000	0.0071982518531214
chr1	16150000	16200000	0.220039418998243
chr1	16200000	16250000	0.801383949612237
chr1	16250000	16300000	0.978876558550066
chr1	16300000	16350000	0.984682291443507
chr1	16350000	16400000	0.89204764557179
chr1	16400000	16450000	0.751467500749818
chr1	16450000	16500000	0.0569647371352672
chr1	16500000	16550000	0.470971335532799
chr1	16550000	16600000	0.834868674750418
chr1	16600000	16650000	0.0493380179099362
chr1	16650000	16700000	0.0135395689618235
chr1	16700000	16750000	0.750096405158747
chr1	16750000	16800000	0.0776811345816016
chr1	16800000	16850000	0.313509576245769
chr1	16850000	16900000	0.00852650070697114
chr1	16900000	16950000	0.19981575902995
chr1	16950000	17000000	0.347037148121171
chr1	17000000	17050000	0.82383563991602
chr1	17050000	17100000	0.657354642443978
chr1	17100000	17150000	0.88401388234286
chr1	17150000	17200000	0.35637773683534
chr1	17200000	17250000	0.0165816873045118
chr1	17250000	17300000	0.00991901966665243
chr1	17300000	17350000	0.184862247739835
chr1	17350000	17400000	0.77608295128326
chr1	17400000	17450000	0.875808732165046
chr1	17450000	17500000	0.688054329662796
chr1	17500000	17550000	0.990059556964737
chr1	17550000	17600000	0.767877801105446
chr1	17600000	17650000	0.578195295428253
chr1	17650000	17700000	0.912442692488967
chr1	17700000	17750000	0.0224945370410043
chr1	17750000	17800000	0.6052744333519
chr1	17800000	17850000	0.0842795321136296
chr1	17850000	17900000	0.793692960281075
chr1	17900000	17950000	0.670080123398603
chr1	17950000	18000000	0.549830755387977
chr1	18000000	18050000	0.757037576588543
chr1	18050000	18100000	0.723595698187583
chr1	18100000	18150000	0.908179442135481
chr1	18150000	18200000	0.970821371952526
chr1	18200000	18250000	0.817472899438708
chr1	18250000	18300000	0.874394789836754
chr1	18300000	18350000	0.424418355542226
chr1	18350000	18400000	0.741355670765671
chr1	18400000	18450000	0.0400616993015982
chr1	18450000	18500000	0.789751060456746
chr1	18500000	18550000	0.716011825699473
chr1	18550000	18600000	0.936565405544368
chr1	18600000	18650000	0.856142079780625
chr1	18650000	18700000	0.782531385235014
chr1	18700000	18750000	0.29748489652513
chr1	18750000	18800000	0.81933673250782
chr1	18800000	18850000	0.139551823128669
chr1	18850000	18900000	0.338960538155019
chr1	18900000	18950000	0.443120956339175
chr1	18950000	19000000	0.0309139209049231
chr1	19000000	19050000	0.980461887827242
chr1	19050000	19100000	0.117849950726252
chr1	19100000	19150000	0.399031663738806
chr1	19150000	19200000	0.285102189468272
chr1	19200000	19250000	0.47369210334633
chr1	19250000	19300000	0.433351900252796
chr1	19300000	19350000	0.0387548738163589
chr1	19350000	19400000	0.977376922747333
chr1	19400000	19450000	0.465979690646557
chr1	19450000	19500000	0.660889498264707
chr1	19500000	19550000	0.184905094477056
chr1	19550000	19600000	0.446977162689061
chr1	19600000	19650000	0.429367153691246
chr1	19650000	19700000	0.104181841552766
chr1	19700000	19750000	0.765328420240799
chr1	19750000	19800000	0.28323835639916
chr1	19800000	19850000	0.286923175800163
chr1	19850000	19900000	0.214169415998972
chr1	19900000	19950000	0.205450104974506
chr1	19950000	20000000	0.208813573846352
chr1	20000000	20050000	0.784352371566905
chr1	20050000	20100000	0.102960709541968
chr1	20100000	20150000	0.819015381978662
chr1	20150000	20200000	0.659711212991131
chr1	20200000	20250000	0.0137752260165388
chr1	20250000	20300000	0.893140237370924
chr1	20300000	20350000	0.129568533356185
chr1	20350000	20400000	0.760079694931231
chr1	20400000	20450000	0.33405458674322
chr1	20450000	20500000	0.357984489481126
chr1	20500000	20550000	0.513903766228202
chr1	20550000	20600000	0.735699901452504
chr1	20600000	20650000	0.544217832812031
chr1	20650000	20700000	0.225138180727538
chr1	20700000	20750000	0.33184797977634
chr1	20750000	20800000	0.000856934744419169
chr1	20800000	20850000	0.00364197266378163
chr1	20850000	20900000	0.0802090920776383
chr1	20900000	20950000	0.146835768456232
chr1	20950000	21000000	0.146878615193453
chr1	21000000	21050000	0.825035348558207
chr1	21050000	21100000	0.977334076010112
chr1	21100000	21150000	0.519045374694717
chr1	21150000	21200000	0.404516046103089
chr1	21200000	21250000	0.0189382578516646
chr1	21250000	21300000	0.0164531470928488
chr1	21300000	21350000	0.195681048888127
chr1	21350000	21400000	0.735528514503621
chr1	21400000	21450000	0.315459102789323
chr1	21450000	21500000	0.132567804961652
chr1	21500000	21550000	0.247011440078838
chr1	21550000	21600000	0.578623762800463
chr1	21600000	21650000	0.538005055914992
chr1	21650000	21700000	0.000578430952483
chr1	21700000	21750000	0.753609837610866
chr1	21750000	21800000	0.154740991473499
chr1	21800000	21850000	0.380221946098805
chr1	21850000	21900000	0.148271134153134
chr1	21900000	21950000	0.347337075281717
chr1	21950000	22000000	0.491644886241913
chr1	22000000	22050000	0.762307725266721
chr1	22050000	22100000	0.525965122755902
chr1	22100000	22150000	0.74216975877287
chr1	22150000	22200000	0.929131496636531
chr1	22200000	22250000	0.77475470242941
chr1	22250000	22300000	0.659154205407258
chr1	22300000	22350000	0.171301255409401
chr1	22350000	22400000	0.0415399117357214
chr1	22400000	22450000	0.34922233171944
chr1	22450000	22500000	0.684690860790951
chr1	22500000	22550000	0.178178156733365
chr1	22550000	22600000	0.350957624576889
chr1	22600000	22650000	0.0792236171215562
chr1	22650000	22700000	0.259972578088179
chr1	22700000	22750000	0.675393118814002
chr1	22750000	22800000	0.457388919833755
chr1	22800000	22850000	0.844487767256523
chr1	22850000	22900000	0.197630575431681
chr1	22900000	22950000	0.862440550152106
chr1	22950000	23000000	0.0121256266335319
chr1	23000000	23050000	0.701508205150178
chr1	23050000	23100000	0.0182312866875187
chr1	23100000	23150000	0.4901880971764
chr1	23150000	23200000	0.83364754273962
chr1	23200000	23250000	0.898817430052701
chr1	23250000	23300000	0.158382964137281
chr1	23300000	23350000	0.580187668709028
chr1	23350000	23400000	0.243583701101161
chr1	23400000	23450000	0.93712241312824
chr1	23450000	23500000	0.170530014139423
chr1	23500000	23550000	0.947277089849608
chr1	23550000	23600000	0.082608509362012
chr1	23600000	23650000	0.758322978705172
chr1	23650000	23700000	0.374780410471743
chr1	23700000	23750000	0.674579030806804
chr1	23750000	23800000	0.496186640387335
chr1	23800000	23850000	0.381550194952654
chr1	23850000	23900000	0.0232443549423711
chr1	23900000	23950000	0.168109173486439
chr1	23950000	24000000	0.00651270405758597
chr1	24000000	24050000	0.103239213333905
chr1	24050000	24100000	0.0246368739020524
chr1	24100000	24150000	0.725759458417242
chr1	24150000	24200000	0.780303354899524
chr1	24200000	24250000	0.177642572518103
chr1	24250000	24300000	0.511482925575217
chr1	24300000	24350000	0.665516945884571
chr1	24350000	24400000	0.496143793650114
chr1	24400000	24450000	0.270041561335104
chr1	24450000	24500000	0.518145593213077
chr1	24500000	24550000	0.254316808775012
chr1	24550000	24600000	0.0670551437508033
chr1	24600000	24650000	0.0885213590985047
chr1	24650000	24700000	0.575945841724153
chr1	24700000	24750000	0.72346715797592
chr1	24750000	24800000	0.320879215047774
chr1	24800000	24850000	0.0505805732893441
chr1	24850000	24900000	0.940957196109516
chr1	24900000	24950000	0.781931530913921
chr1	24950000	25000000	0.611165859719782
chr1	25000000	25050000	0.881078880843224
chr1	25050000	25100000	0.696238056472
chr1	25100000	25150000	0.676057243240927
chr1	25150000	25200000	0.303162089206907
chr1	25200000	25250000	0.670122970135824
chr1	25250000	25300000	0.589142636788209
chr1	25300000	25350000	0.715840438750589
chr1	25350000	25400000	0.546810060413899
chr1	25400000	25450000	0.180727537598012
chr1	25450000	25500000	0.715283431166717
chr1	25500000	25550000	0.725095333990317
chr1	25550000	25600000	0.455739320450748
chr1	25600000	25650000	0.0816444577745404
chr1	25650000	25700000	0.958460088264279
chr1	25700000	25750000	0.411949955010926
chr1	25750000	25800000	0.0238227858948541
chr1	25800000	25850000	0.801662453404173
chr1	25850000	25900000	0.755430823942757
chr1	25900000	25950000	0.910407472470971
chr1	25950000	26000000	0.745918848279703
chr1	26000000	26050000	0.956574831826556
chr1	26050000	26100000	0.925296713655255
chr1	26100000	26150000	0.52450833369039
chr1	26150000	26200000	0.381700158532928
chr1	26200000	26250000	0.499485839153348
chr1	26250000	26300000	0.471356956167788
chr1	26300000	26350000	0.360576717082994
chr1	26350000	26400000	0.839538969107502
chr1	26400000	26450000	0.832126483568276
chr1	26450000	26500000	0.962873302198038
chr1	26500000	26550000	0.732100775525944
chr1	26550000	26600000	0.956103517717126
chr1	26600000	26650000	0.156219203907622
chr1	26650000	26700000	0.671536912464116
chr1	26700000	26750000	0.914263678820858
chr1	26750000	26800000	0.24799691503492
chr1	26800000	26850000	0.550344916234629
chr1	26850000	26900000	0.559214190839368
chr1	26900000	26950000	0.893954325378122
chr1	26950000	27000000	0.620827798963109
chr1	27000000	27050000	0.418869703072111
chr1	27050000	27100000	0.656754788122884
chr1	27100000	27150000	0.620142251167574
chr1	27200000	27250000	0.522258879986289
chr1	27250000	27300000	0.548930973906337
chr1	27300000	27350000	0.331805133039119
chr1	27350000	27400000	0.106109944727709
chr1	27700000	27750000	0.269120356484854
chr1	27750000	27800000	0.30774669008955
chr1	27850000	27900000	0.0409400574146279
chr1	27950000	28000000	0.108337975063199
chr1	28000000	28050000	0.187240241655598
chr1	28100000	28150000	0.100968336261194
chr1	28350000	28400000	0.0433608980676121
chr1	28850000	28900000	0.484468057757402
chr1	28900000	28950000	0.08920690689404
chr1	28950000	29000000	0.0831655169458846
chr1	29000000	29050000	0.33051973092249
chr1	29100000	29150000	0.383756801919534
chr1	29200000	29250000	0.577831098161875
chr1	29250000	29300000	0.54815973263636
chr1	29400000	29450000	0.0511804276104375
chr1	29450000	29500000	0.470649985003642
chr1	29500000	29550000	0.481404516046103
chr1	29550000	29600000	0.122991559192767
chr1	29600000	29650000	0.0257080423325764
chr1	29650000	29700000	0.144372081066027
chr1	30000000	30050000	0.70607138266421
chr1	30050000	30100000	0.0197737692274733
chr1	30250000	30300000	0.382749903594841
chr1	30700000	30750000	0.712219889455418
chr1	30750000	30800000	0.414070868503363
chr1	30950000	31000000	0.441642743905052
chr1	31000000	31050000	0.892583229787052
chr1	31050000	31100000	0.552894297099276
chr1	31100000	31150000	0.132182184326664
chr1	31200000	31250000	0.0307211105874288
chr1	31250000	31300000	0.868696173786366
chr1	31300000	31350000	0.742405415827585
chr1	31600000	31650000	0.319615236299756
chr1	31650000	31700000	0.75065341274262
chr1	31700000	31750000	0.457303226359313
chr1	31750000	31800000	0.360319636659668
chr1	31900000	31950000	0.0817944213548139
chr1	32000000	32050000	0.713462444834826
chr1	32050000	32100000	0.334611594327092
chr1	32100000	32150000	0.138095034063156
chr1	32250000	32300000	0.891447791250696
chr1	32300000	32350000	0.197737692274733
chr1	32500000	32550000	0.157611722867304
chr1	32550000	32600000	0.543018124169844
chr1	32600000	32650000	0.142786751788851
chr1	32650000	32700000	0.176592827456189
chr1	32700000	32750000	0.777218389819615
chr1	32750000	32800000	0.844037876515703
chr1	32800000	32850000	0.735999828613051
chr1	32850000	32900000	0.451968807575303
chr1	32900000	32950000	0.328805861433652
chr1	32950000	33000000	0.0389048373966322
chr1	33000000	33050000	0.981747289943871
chr1	33050000	33100000	0.891790565148464
chr1	33100000	33150000	0.174257680277647
chr1	33150000	33200000	0.808582201465358
chr1	33200000	33250000	0.0640558721453361
chr1	33250000	33300000	0.000149963580273416
chr1	33300000	33350000	0.59008526500707
chr1	33350000	33400000	0.261129439993145
chr1	33400000	33450000	0.34922233171944
chr1	33450000	33500000	0
chr1	33500000	33550000	4.28467372209917e-05
chr1	33550000	33600000	0.269484553751232
chr1	33600000	33650000	0.0105402973563563
chr1	33650000	33700000	0.56510561720725
chr1	33700000	33750000	0.213419598097605
chr1	33750000	33800000	0.0216161789279746
chr1	33800000	33850000	0.0381764428638759
chr1	33850000	33900000	0.133553279917734
chr1	33900000	33950000	0.491752003084965
chr1	33950000	34000000	0.488624191267835
chr1	34000000	34050000	0.225009640515875
chr1	34050000	34100000	0.528321693303055
chr1	34100000	34150000	0.202772183898196
chr1	34150000	34200000	0.0248296842195467
chr1	34200000	34250000	0.113458160161104
chr1	34250000	34300000	0.0582287158832855
chr1	34300000	34350000	0.704014739277604
chr1	34350000	34400000	0.407943785080766
chr1	34400000	34450000	0.0335061485067912
chr1	34450000	34500000	0.53971892540383
chr1	34500000	34550000	0.650606281331677
chr1	34550000	34600000	0.0948412528385963
chr1	34600000	34650000	0.0374908950683406
chr1	34650000	34700000	0.436543982175757
chr1	34700000	34750000	0.458652898581773
chr1	34750000	34800000	0.00486310467457907
chr1	34800000	34850000	0.0343630832512104
chr1	34850000	34900000	0.165109901880972
chr1	34900000	34950000	0.0264792836025537
chr1	34950000	35000000	0.783881057457475
chr1	35000000	35050000	0.580616136081237
chr1	35050000	35100000	0.81578045331848
chr1	35100000	35150000	0.230536869617379
chr1	35150000	35200000	0.732250739106217
chr1	35200000	35250000	0.144222117485753
chr1	35250000	35300000	0.518145593213077
chr1	35300000	35350000	0.685740605852864
chr1	35350000	35400000	0.54460345344702
chr1	35400000	35450000	0.00201379664938517
chr1	35450000	35500000	0.0191096448005484
chr1	35500000	35550000	0.0237585157890227
chr1	35550000	35600000	0.000342773897767712
chr1	35600000	35650000	0.0062342002656498
chr1	35650000	35700000	2.14233686104404e-05
chr1	35700000	35750000	0.586700372766614
chr1	35750000	35800000	0.572196752217319
chr1	35800000	35850000	0.092506105660054
chr1	35850000	35900000	0.296370881357385
chr1	35900000	35950000	0.688332833454732
chr1	35950000	36000000	0.316444577745405
chr1	36000000	36050000	0.00713398174728996
chr1	36050000	36100000	0.142829598526072
chr1	36100000	36150000	0.561056600539869
chr1	36150000	36200000	0.665324135567077
chr1	36200000	36250000	0.38626333604696
chr1	36250000	36300000	0.6373666395304
chr1	36300000	36350000	0.674514760700973
chr1	36350000	36400000	0.568918976819915
chr1	36400000	36450000	0.836025536655384
chr1	36450000	36500000	0.814088007198252
chr1	36500000	36550000	0.134410214662154
chr1	36550000	36600000	0.889026950597712
chr1	36600000	36650000	0.332105060199666
chr1	36650000	36700000	0.574446205921419
chr1	36700000	36750000	0.425660910921633
chr1	36750000	36800000	0.525022494537041
chr1	36800000	36850000	0.694331376665667
chr1	36850000	36900000	0.223252924289815
chr1	36900000	36950000	0.175992973135096
chr1	36950000	37000000	0.00591284973649253
chr1	37000000	37050000	0.00631989374009168
chr1	37050000	37100000	0.0477526886327606
chr1	37100000	37150000	0.501135438536355
chr1	37150000	37200000	0.470328634474485
chr1	37200000	37250000	0.150799091649171
chr1	37250000	37300000	0.0622563091820558
chr1	37300000	37350000	0.00314923518574062
chr1	37350000	37400000	0.00544153562706196
chr1	37400000	37450000	0.000149963580273416
chr1	38300000	38350000	0.366725223874202
chr1	38350000	38400000	0.326599254466772
chr1	38400000	38450000	0.112451261836411
chr1	38450000	38500000	0.15298427524744
chr1	38500000	38550000	0.317087278803719
chr1	38550000	38600000	0.321521916106088
chr1	38600000	38650000	0.184797977634003
chr1	38650000	38700000	0.221003470585715
chr1	38700000	38750000	0.192146193067398
chr1	38750000	38800000	0.247439907451048
chr1	38800000	38850000	0.519302455118043
chr1	38850000	38900000	0.746732936286902
chr1	38900000	38950000	0.820472171044175
chr1	38950000	39000000	0.88626333604696
chr1	39000000	39050000	0.703286344744848
chr1	39050000	39100000	0.670208663610266
chr1	39150000	39200000	0.567269377436908
chr1	39200000	39250000	0.381271691160718
chr1	39250000	39300000	0.434594455632204
chr1	39300000	39350000	0.0589785337846523
chr1	39400000	39450000	0.376922747332791
chr1	39450000	39500000	0.0554651013325336
chr1	39500000	39550000	0.0605638630618278
chr1	39550000	39600000	0.718968250567719
chr1	39600000	39650000	0.606302755045203
chr1	39650000	39700000	0.576652812888299
chr1	39700000	39750000	0.176528557350358
chr1	39750000	39800000	0.527764685719182
chr1	39800000	39850000	0.543660825228159
chr1	39850000	39900000	0.177642572518103
chr1	39900000	39950000	0.657204678863704
chr1	39950000	40000000	0.290950769098933
chr1	40000000	40050000	0.0169887313081108
chr1	40050000	40100000	0.838232143622263
chr1	40100000	40150000	0.338960538155019
chr1	40150000	40200000	0.236471142722482
chr1	40200000	40250000	0.744097861947813
chr1	40250000	40300000	0.556943313766657
chr1	40300000	40350000	0.192017652855735
chr1	40350000	40400000	0.538519216761644
chr1	40400000	40450000	0.367432195038348
chr1	40450000	40500000	0.431188140023137
chr1	40500000	40550000	0.375058914263679
chr1	40550000	40600000	0.557907365354128
chr1	40600000	40650000	0.290950769098933
chr1	40650000	40700000	0.196088092891726
chr1	40700000	40750000	0.689254038304983
chr1	40750000	40800000	0.714405073053687
chr1	40800000	40850000	0.664638587771541
chr1	40850000	40900000	0.140280217661425
chr1	40900000	40950000	0.963601696730794
chr1	40950000	41000000	0.452183041261408
chr1	41000000	41050000	0.353099961437937
chr1	41050000	41100000	0.957388919833755
chr1	41100000	41150000	0.586850336346887
chr1	41150000	41200000	0.583079823471443
chr1	41200000	41250000	0.493101675307425
chr1	41250000	41300000	0.080059128497365
chr1	41300000	41350000	0.761193710098976
chr1	41350000	41400000	0.926003684819401
chr1	41400000	41450000	0.517610008997815
chr1	41450000	41500000	0.0105831440935773
chr1	41500000	41550000	0.313809503406316
chr1	41550000	41600000	0.891426367882086
chr1	41600000	41650000	0.179849179484982
chr1	41650000	41700000	0.743626547838382
chr1	41700000	41750000	0.353164231543768
chr1	41750000	41800000	0.485689189768199
chr1	41800000	41850000	0.691482068640473
chr1	41850000	41900000	0.0949483696816488
chr1	41900000	41950000	0.231993658682891
chr1	41950000	42000000	0.640858648613908
chr1	42000000	42050000	0.0405544367796392
chr1	42050000	42100000	0.113201079737778
chr1	42100000	42150000	0.593363040404473
chr1	42150000	42200000	0.437293800077124
chr1	42200000	42250000	0.587450190667981
chr1	42250000	42300000	0.171879686361884
chr1	42300000	42350000	0.39384720853507
chr1	42350000	42400000	0.980011997086422
chr1	42400000	42450000	0.0532156476284331
chr1	42450000	42500000	0.096876472856592
chr1	42500000	42550000	0.180470457174686
chr1	42550000	42600000	0.680941771284117
chr1	42600000	42650000	0.684562320579288
chr1	42650000	42700000	0.117614293671537
chr1	42700000	42750000	0.380093405887142
chr1	42750000	42800000	0.978083893911479
chr1	42800000	42850000	0.630361197994773
chr1	42850000	42900000	0.426453575560221
chr1	42900000	42950000	0.486567547881229
chr1	42950000	43000000	0.579523544282103
chr1	43000000	43050000	0.685719182484254
chr1	43050000	43100000	0.969964437208107
chr1	43100000	43150000	0.0940271648313981
chr1	43150000	43200000	0.122113201079738
chr1	43200000	43250000	0.676807061142294
chr1	43250000	43300000	0.731415227730408
chr1	43300000	43350000	0.656047816958739
chr1	43350000	43400000	0.98618192724624
chr1	43400000	43450000	0.817387205964266
chr1	43450000	43500000	0.80598997386349
chr1	43500000	43550000	0.728865846865761
chr1	43550000	43600000	0.966900895496808
chr1	43600000	43650000	0.60660268220575
chr1	43650000	43700000	0.910643129525687
chr1	43700000	43750000	0.849586528985818
chr1	43750000	43800000	0.749046660096834
chr1	43800000	43850000	0.471978233857492
chr1	43850000	43900000	0.071768284845109
chr1	43900000	43950000	0.00184240970050131
chr1	43950000	44000000	0.0207592441835555
chr1	44000000	44050000	0.00199237328077462
chr1	44050000	44100000	0.00325635202879304
chr1	44100000	44150000	0.0672265306996872
chr1	44150000	44200000	0.0416256052101632
chr1	44200000	44250000	0.149577959638374
chr1	44250000	44300000	0.124041304254681
chr1	44300000	44350000	0.0854792407558165
chr1	44350000	44400000	0.414499335875573
chr1	44400000	44450000	0.703200651270406
chr1	44450000	44500000	0.587985774883243
chr1	44500000	44550000	0.916770212948284
chr1	44550000	44600000	0.980119113929474
chr1	44600000	44650000	0.363147521316252
chr1	44650000	44700000	0.00364197266378163
chr1	44700000	44750000	0.812545524658297
chr1	44750000	44800000	0.453254209691932
chr1	44800000	44850000	0.979519259608381
chr1	44850000	44900000	0.474270534298813
chr1	44900000	44950000	0.342773897767685
chr1	44950000	45000000	0.668387677278375
chr1	45000000	45050000	0.607073996315181
chr1	45050000	45100000	0.788958395818158
chr1	45100000	45150000	0.850614850679121
chr1	45150000	45200000	0.994772698059043
chr1	45200000	45250000	0.807339646085951
chr1	45250000	45300000	0.656669094648443
chr1	45300000	45350000	0.414670722824457
chr1	45350000	45400000	0.122348858134453
chr1	45400000	45450000	0.0230729679934873
chr1	45450000	45500000	0.366039676078667
chr1	45500000	45550000	0.829234328805861
chr1	45550000	45600000	0.742341145721753
chr1	45600000	45650000	0.886541839838896
chr1	45650000	45700000	0.980761814987789
chr1	45700000	45750000	0.658618621191996
chr1	45750000	45800000	0.948391105017353
chr1	45800000	45850000	0.218518359826899
chr1	45850000	45900000	0.61729294314238
chr1	45900000	45950000	0.424118428381679
chr1	45950000	46000000	0.720874930374052
chr1	46000000	46050000	0.610416041818415
chr1	46050000	46100000	0.303547709841895
chr1	46100000	46150000	0.308517931359527
chr1	46150000	46200000	0.0294785552080209
chr1	46200000	46250000	0.139551823128669
chr1	46250000	46300000	0.19713783795364
chr1	46300000	46350000	0.930245511804276
chr1	46350000	46400000	0.409571961095163
chr1	46400000	46450000	0.112194181413085
chr1	46450000	46500000	0.509576245768885
chr1	46500000	46550000	0.286708942114058
chr1	46550000	46600000	0.279360726680663
chr1	46600000	46650000	0.108038047902652
chr1	46650000	46700000	0.11153005698616
chr1	46700000	46750000	0.902138052187326
chr1	46750000	46800000	0.579780624705429
chr1	46800000	46850000	0.303033548995244
chr1	46850000	46900000	0.290929345730323
chr1	46900000	46950000	0.131196709370581
chr1	46950000	47000000	0.338210720253653
chr1	47000000	47050000	0.921097733407601
chr1	47050000	47100000	0.21363383178371
chr1	47100000	47150000	0.654419640944342
chr1	47150000	47200000	0.48393247354214
chr1	47200000	47250000	0.68734735849865
chr1	47250000	47300000	0.222781610180385
chr1	47300000	47350000	0.929345730322636
chr1	47350000	47400000	0.591520630703972
chr1	47400000	47450000	0.729422854449634
chr1	47450000	47500000	0.554758130168388
chr1	47500000	47550000	0.151120442178328
chr1	47550000	47600000	0.868289129782767
chr1	47600000	47650000	0.17440764385792
chr1	47650000	47700000	0.600732679206478
chr1	47700000	47750000	0.064762843309482
chr1	47750000	47800000	0.0035777025579502
chr1	47800000	47850000	0.660246797206393
chr1	47850000	47900000	0.035991259265607
chr1	47900000	47950000	0.594005741462788
chr1	47950000	48000000	0.0947769827327649
chr1	48000000	48050000	0.00364197266378163
chr1	48050000	48100000	0.571661168002057
chr1	48100000	48150000	0.100004284673722
chr1	48150000	48200000	0.817258665752603
chr1	48200000	48250000	0.867882085779168
chr1	48250000	48300000	0.780946055957839
chr1	48300000	48350000	0.408779296456575
chr1	48350000	48400000	0.334397360640987
chr1	48400000	48450000	0.197394918376966
chr1	48450000	48500000	0.0203736235485668
chr1	48500000	48550000	0.455653626976306
chr1	48550000	48600000	0.106516988731308
chr1	48600000	48650000	0.429859891169287
chr1	48650000	48700000	0.800077124126998
chr1	48700000	48750000	0.894018595483954
chr1	48750000	48800000	0.153905480097691
chr1	48800000	48850000	0.163288915549081
chr1	48850000	48900000	0.316873045117614
chr1	48900000	48950000	0.725866575260294
chr1	48950000	49000000	0.45940271648314
chr1	49000000	49050000	0.477226959167059
chr1	49050000	49100000	0.702686490423754
chr1	49100000	49150000	0.123012982561378
chr1	49150000	49200000	0.833261922104632
chr1	49200000	49250000	0.0697544881957239
chr1	49250000	49300000	0.586614679292172
chr1	49300000	49350000	0.469257466043961
chr1	49350000	49400000	0.864989931016753
chr1	49400000	49450000	0.0435537083851065
chr1	49450000	49500000	0.136895325420969
chr1	49500000	49550000	0.209563391747718
chr1	49550000	49600000	0.29527828955825
chr1	49600000	49650000	0.202836454004028
chr1	49650000	49700000	0.691824842538241
chr1	49700000	49750000	0.291979090792236
chr1	49750000	49800000	0.225952268734736
chr1	49800000	49850000	0.735614207978063
chr1	49850000	49900000	0.191396375166031
chr1	49900000	49950000	0.00601996657954496
chr1	49950000	50000000	0.836454004027593
chr1	50000000	50050000	0.735357127554737
chr1	50050000	50100000	0.512554094005741
chr1	50100000	50150000	0.731415227730408
chr1	50150000	50200000	0.728458802862162
chr1	50200000	50250000	0.103881914392219
chr1	50250000	50300000	0.487852949997858
chr1	50300000	50350000	0.881464501478212
chr1	50350000	50400000	0.0603282060071125
chr1	50400000	50450000	0.614679292171901
chr1	50450000	50500000	0.579587814387934
chr1	50500000	50550000	0.592206178499507
chr1	50550000	50600000	0.374973220789237
chr1	50600000	50650000	0.427910364625734
chr1	50650000	50700000	0.0969193195938129
chr1	50700000	50750000	0.160182527100561
chr1	50750000	50800000	0.679249325163889
chr1	50800000	50850000	0.0884785123612837
chr1	50850000	50900000	0.460409614807832
chr1	50900000	50950000	0.449226616393162
chr1	50950000	51000000	0.0126612108487939
chr1	51000000	51050000	0.854492480397618
chr1	51050000	51100000	0.662217747118557
chr1	51100000	51150000	0.637709413428167
chr1	51150000	51200000	0.439071939671794
chr1	51200000	51250000	0.62622648785295
chr1	51250000	51300000	0.657868803290629
chr1	51300000	51350000	0.979862033506149
chr1	51350000	51400000	0.611530056986161
chr1	51400000	51450000	0.269120356484854
chr1	51450000	51500000	0.429688504220404
chr1	51500000	51550000	0.0231372380993188
chr1	51550000	51600000	0.112644072153905
chr1	51600000	51650000	0.0020780667552166
chr1	51650000	51700000	0.226680663267492
chr1	51700000	51750000	0.00548438236428295
chr1	51750000	51800000	0.00546295899567251
chr1	51800000	51850000	0.0747889798191868
chr1	51850000	51900000	0.00287073139380434
chr1	51900000	51950000	0.00567719268177724
chr1	51950000	52000000	0.00107116843052402
chr1	52000000	52050000	0.00111401516774501
chr1	52050000	52100000	0.000385620634988593
chr1	52100000	52150000	2.14233686104404e-05
chr1	52150000	52200000	0.000149963580273416
chr1	52200000	52250000	0.000856934744419169
chr1	52250000	52300000	0.000128540211662864
chr1	52300000	52350000	0.0433608980676121
chr1	52350000	52400000	0.0144607738120742
chr1	52400000	52450000	0.0802947855520803
chr1	52450000	52500000	0.112429838467801
chr1	52500000	52550000	0.239149063798792
chr1	52550000	52600000	0.261279403573418
chr1	52600000	52650000	0.7671708299413
chr1	52650000	52700000	0.101054029735636
chr1	52700000	52750000	0.419512404130425
chr1	52750000	52800000	0.751146150220661
chr1	52800000	52850000	0.777196966451005
chr1	52850000	52900000	0.300269934444492
chr1	52900000	52950000	0.280603282060071
chr1	52950000	53000000	0.51784566605253
chr1	53000000	53050000	0.783345473242213
chr1	53050000	53100000	0.991002185183598
chr1	53100000	53150000	0.949676507133982
chr1	53150000	53200000	0.961052315866147
chr1	53200000	53250000	0.936565405544368
chr1	53250000	53300000	0.581944384935087
chr1	53300000	53350000	0.540875787308796
chr1	53350000	53400000	0.113201079737778
chr1	53400000	53450000	0.230751103303483
chr1	53450000	53500000	0.45942413985175
chr1	53500000	53550000	0.0844080723252925
chr1	53550000	53600000	0.0494879814902095
chr1	53600000	53650000	0.304983075538798
chr1	53650000	53700000	0.208385106474142
chr1	53700000	53750000	0.0323492866018252
chr1	53750000	53800000	0.623312909721925
chr1	53800000	53850000	0.749175200308496
chr1	53850000	53900000	0.0414327948926689
chr1	53900000	53950000	0.191096448005484
chr1	53950000	54000000	0.625433823214362
chr1	54000000	54050000	0.08207292514675
chr1	54050000	54100000	0.0115900424182699
chr1	54100000	54150000	0.0020780667552166
chr1	54150000	54200000	0.0611851407515318
chr1	54200000	54250000	0.757508890697973
chr1	54250000	54300000	0.771669737349501
chr1	54300000	54350000	0.749260893782938
chr1	54350000	54400000	0.834268820429324
chr1	54400000	54450000	0.390419469557393
chr1	54450000	54500000	0.609794764128712
chr1	54500000	54550000	0.805111615750461
chr1	54550000	54600000	0.430566862333433
chr1	54600000	54650000	0.223274347658426
chr1	54650000	54700000	0.89564677149835
chr1	54700000	54750000	2.14233686104404e-05
chr1	54750000	54800000	0.0196880757530314
chr1	54800000	54850000	0.000149963580273416
chr1	54850000	54900000	0.0079266463858777
chr1	54900000	54950000	0.23150092120485
chr1	54950000	55000000	0.115129182912721
chr1	55000000	55050000	0.194309953297056
chr1	55050000	55100000	0.0106259908307982
chr1	55100000	55150000	0.0115900424182699
chr1	55150000	55200000	0.0783024122713055
chr1	55200000	55250000	0.280346201636745
chr1	55250000	55300000	0.422918719739492
chr1	55300000	55350000	0.297891940528729
chr1	55350000	55400000	0.7720767813531
chr1	55400000	55450000	0.00304211834268819
chr1	55450000	55500000	0.0642701058314409
chr1	55500000	55550000	0.0443463730236943
chr1	55550000	55600000	0.0857791679163632
chr1	55600000	55650000	0.000128540211662864
chr1	55650000	55700000	0.00364197266378163
chr1	55700000	55750000	0.398967393632975
chr1	55750000	55800000	0.0232657783109816
chr1	55800000	55850000	0.418569775911564
chr1	55850000	55900000	0.375958695745319
chr1	55900000	55950000	0.0062342002656498
chr1	55950000	56000000	0.341167145121899
chr1	56000000	56050000	0.982754188268563
chr1	56050000	56100000	0.323150092120485
chr1	56100000	56150000	0.46028107459617
chr1	56150000	56200000	0.326085093620121
chr1	56200000	56250000	0.763443163803076
chr1	56250000	56300000	0.0878358113029692
chr1	56300000	56350000	0.698209006384164
chr1	56350000	56400000	0.0166673807789537
chr1	56400000	56450000	0.561142294014311
chr1	56450000	56500000	0.41704871674022
chr1	56500000	56550000	0.666780924632589
chr1	56550000	56600000	0.237628004627448
chr1	56600000	56650000	0.598526072239599
chr1	56650000	56700000	0.641522773040833
chr1	56700000	56750000	0.191417798534642
chr1	56750000	56800000	0.00334204550323491
chr1	56800000	56850000	0.40230943913621
chr1	56850000	56900000	0.156604824542611
chr1	56900000	56950000	0.515082051501778
chr1	56950000	57000000	0.739299027379065
chr1	57000000	57050000	0.0668194866960881
chr1	57050000	57100000	0.0112044217832812
chr1	57100000	57150000	0.00413471014182265
chr1	57150000	57200000	0.129439993144522
chr1	57200000	57250000	0.0667337932216462
chr1	57250000	57300000	0.26759929731351
chr1	57300000	57350000	0.298341831269549
chr1	57350000	57400000	0.549188054329663
chr1	57400000	57450000	0.525279574960367
chr1	57450000	57500000	0.593020266506705
chr1	57500000	57550000	0.340438750589143
chr1	57550000	57600000	0.187197394918377
chr1	57600000	57650000	0.562706199922876
chr1	57650000	57700000	0.565684048159733
chr1	57700000	57750000	0.786751788851279
chr1	57750000	57800000	0.424418355542226
chr1	57800000	57850000	0.053387034577317
chr1	57850000	57900000	0.0214019452418698
chr1	57900000	57950000	0.358284416641673
chr1	57950000	58000000	0.685847722695917
chr1	58000000	58050000	0.319186768927546
chr1	58050000	58100000	0.197266378165303
chr1	58100000	58150000	0.510368910407472
chr1	58150000	58200000	0.000449890740820136
chr1	58200000	58250000	0.848536783923904
chr1	58250000	58300000	0.483418312695488
chr1	58300000	58350000	0.370410043275205
chr1	58350000	58400000	0.590063841638459
chr1	58400000	58450000	0.700758387248811
chr1	58450000	58500000	0.163524572603796
chr1	58500000	58550000	0.00184240970050131
chr1	58550000	58600000	0.699944299241613
chr1	58600000	58650000	0.520459317023009
chr1	58650000	58700000	0.387677278375252
chr1	58700000	58750000	0.328056043532285
chr1	58750000	58800000	0.704057586014825
chr1	58800000	58850000	0.32381421654741
chr1	58850000	58900000	0.538326406444149
chr1	58900000	58950000	0.159518402673636
chr1	58950000	59000000	0.00199237328077462
chr1	59000000	59050000	0.201636745361841
chr1	59050000	59100000	2.14233686104404e-05
chr1	59100000	59150000	0.0020780667552166
chr1	59150000	59200000	0.0231800848365397
chr1	59200000	59250000	0.231865118471228
chr1	59250000	59300000	0.519902309439136
chr1	59300000	59350000	0.0214447919790908
chr1	59350000	59400000	0.58472942285445
chr1	59400000	59450000	0.0401902395132611
chr1	59450000	59500000	0.273062256309182
chr1	59500000	59550000	0.996507990916492
chr1	59550000	59600000	0.379386434722996
chr1	59600000	59650000	0.0157675992973135
chr1	59650000	59700000	0.0216161789279746
chr1	59700000	59750000	0.000642701058314432
chr1	59750000	59800000	0.00796949312309869
chr1	59800000	59850000	0.0475813016838768
chr1	59850000	59900000	0.612451261836411
chr1	59900000	59950000	0.539333304768842
chr1	59950000	60000000	0.0713398174728994
chr1	60000000	60050000	0.0336561120870645
chr1	60050000	60100000	0.341574189125498
chr1	60100000	60150000	0.00417755687904364
chr1	60150000	60200000	0.842645357556022
chr1	60200000	60250000	0.914306525558079
chr1	60250000	60300000	0.428553065684048
chr1	60300000	60350000	0.592891726295043
chr1	60350000	60400000	0.137002442264022
chr1	60400000	60450000	0.277175543082394
chr1	60450000	60500000	0.480333347615579
chr1	60500000	60550000	0.746240198808861
chr1	60550000	60600000	0.628540211662882
chr1	60600000	60650000	0.0697116414585029
chr1	60650000	60700000	0.0672265306996872
chr1	60700000	60750000	0.113393890055272
chr1	60750000	60800000	0.447127126269335
chr1	60800000	60850000	0.00548438236428295
chr1	60850000	60900000	0.240498736021252
chr1	60900000	60950000	0.0398688889841039
chr1	60950000	61000000	0.726509276318608
chr1	61000000	61050000	0.00325635202879304
chr1	61050000	61100000	4.28467372209917e-05
chr1	61100000	61150000	2.14233686104404e-05
chr1	61150000	61200000	0.000149963580273416
chr1	61200000	61250000	0.000149963580273416
chr1	61250000	61300000	0.000364197266378152
chr1	61300000	61350000	6.42701058314321e-05
chr1	61350000	61400000	0.037555165174172
chr1	61400000	61450000	0.0161532199323021
chr1	61450000	61500000	0.217939928874416
chr1	61500000	61550000	0.0184026736364026
chr1	61550000	61600000	0.969771626890612
chr1	61600000	61650000	0.083722524529757
chr1	61650000	61700000	0.0760315351985946
chr1	61700000	61750000	0.400188525643772
chr1	61750000	61800000	0.303333476155791
chr1	61800000	61850000	0.376215776168645
chr1	61850000	61900000	0.401988088607053
chr1	61900000	61950000	0.853892626076524
chr1	61950000	62000000	0.0171172715197738
chr1	62000000	62050000	0.122755902138052
chr1	62050000	62100000	0.584879386434723
chr1	62100000	62150000	0.238077895368268
chr1	62150000	62200000	0.0510518873987745
chr1	62200000	62250000	0.0145464672865161
chr1	62250000	62300000	0.000364197266378152
chr1	62300000	62350000	0.0317708556493423
chr1	62350000	62400000	0.00109259179913446
chr1	62400000	62450000	0.0013068254852393
chr1	62450000	62500000	0.0349629375723038
chr1	62500000	62550000	0.188439950297785
chr1	62550000	62600000	0.046788637045289
chr1	62600000	62650000	0.0547795535369981
chr1	62650000	62700000	0.211063027550452
chr1	62700000	62750000	0.0569433137666566
chr1	62750000	62800000	0.0227087707271091
chr1	62800000	62850000	0.066326749218047
chr1	62850000	62900000	0.685140751531771
chr1	62900000	62950000	0.0090835082908437
chr1	62950000	63000000	0.0229872745190454
chr1	63000000	63050000	0.0715112044217833
chr1	63050000	63100000	0.203200651270406
chr1	63100000	63150000	0.00666266763785939
chr1	63150000	63200000	0.00248511075881575
chr1	63200000	63250000	0.491730579716355
chr1	63250000	63300000	0.407879514974935
chr1	63300000	63350000	0.105103046403016
chr1	63350000	63400000	0.222952997129269
chr1	63400000	63450000	0.705899995715326
chr1	63450000	63500000	0.246111658597198
chr1	63500000	63550000	0.0101118299841467
chr1	63550000	63600000	0.000149963580273416
chr1	63600000	63650000	2.14233686104404e-05
chr1	63650000	63700000	0.923882771326964
chr1	63700000	63750000	2.14233686104404e-05
chr1	63750000	63800000	0.0238656326320751
chr1	63800000	63850000	0.00160675264578602
chr1	63850000	63900000	2.14233686104404e-05
chr1	63900000	63950000	0.0134752988559921
chr1	63950000	64000000	0.0243797934787265
chr1	64000000	64050000	0.273726380736107
chr1	64050000	64100000	0.00302069497407775
chr1	64100000	64150000	0.137687990059557
chr1	64150000	64200000	0.16549552251596
chr1	64200000	64250000	0.0136681091734865
chr1	64250000	64300000	0.209242041218561
chr1	64300000	64350000	0.368053472728052
chr1	64350000	64400000	0.0313638116457432
chr1	64400000	64450000	0.91572046788637
chr1	64450000	64500000	0.155447962637645
chr1	64500000	64550000	0.75868717597155
chr1	64550000	64600000	0.377908222288873
chr1	64600000	64650000	0.313638116457432
chr1	64650000	64700000	0.137409486267621
chr1	64700000	64750000	0.350336346887185
chr1	64750000	64800000	0.865589785337846
chr1	64800000	64850000	0.32651356099233
chr1	64850000	64900000	0.306268477655427
chr1	64900000	64950000	0.123891340674408
chr1	64950000	65000000	0.116371738292129
chr1	65000000	65050000	0.14627876087236
chr1	65050000	65100000	0.718496936458289
chr1	65100000	65150000	0.521766142508248
chr1	65150000	65200000	0.00964051587471615
chr1	65200000	65250000	0.179699215904709
chr1	65250000	65300000	0.239620377908222
chr1	65300000	65350000	0.823021551908822
chr1	65350000	65400000	0.326256480569005
chr1	65400000	65450000	0.571168430524016
chr1	65450000	65500000	0.133060542439693
chr1	65500000	65550000	0.925296713655255
chr1	65550000	65600000	0.99597240670123
chr1	65600000	65650000	0.491773426453576
chr1	65650000	65700000	0.671793992887442
chr1	65700000	65750000	0.989502549380865
chr1	65750000	65800000	0.333476155790737
chr1	65800000	65850000	0.673593555850722
chr1	65850000	65900000	0.348900981190282
chr1	65900000	65950000	0.970178670894211
chr1	65950000	66000000	0.91837696559407
chr1	66000000	66050000	0.441235699901453
chr1	66050000	66100000	0.778011054458203
chr1	66100000	66150000	0.688547067140837
chr1	66150000	66200000	0.664060156819058
chr1	66200000	66250000	0.473627833240499
chr1	66250000	66300000	0.142786751788851
chr1	66300000	66350000	0.0290500878358113
chr1	66350000	66400000	0.190496593684391
chr1	66400000	66450000	0.331612322721625
chr1	66450000	66500000	0.371674022023223
chr1	66500000	66550000	0.351086164788551
chr1	66550000	66600000	0.0558935687047432
chr1	66600000	66650000	0.00559149920733537
chr1	66650000	66700000	0.289793907193967
chr1	66700000	66750000	0.269891597754831
chr1	66750000	66800000	0.00572003941899824
chr1	66800000	66850000	0.135031492351857
chr1	66850000	66900000	0.044110715968979
chr1	66900000	66950000	0.347337075281717
chr1	66950000	67000000	0.654955225159604
chr1	67000000	67050000	0.76807061142294
chr1	67050000	67100000	0.564548609623377
chr1	67100000	67150000	0.053879772055358
chr1	67150000	67200000	0.0142465401259694
chr1	67200000	67250000	0.264385792021938
chr1	67250000	67300000	0.0228373109387721
chr1	67300000	67350000	0.247911221560478
chr1	67350000	67400000	0.833497579159347
chr1	67400000	67450000	0.0064270105831441
chr1	67450000	67500000	0.56647671279832
chr1	67500000	67550000	0.200201379664939
chr1	67550000	67600000	0.426560692403274
chr1	67600000	67650000	0.590449462273448
chr1	67650000	67700000	0.151848836711084
chr1	67700000	67750000	0.302626504991645
chr1	67750000	67800000	0.49151634603025
chr1	67800000	67850000	0.50846223060114
chr1	67850000	67900000	0.587985774883243
chr1	67900000	67950000	0.0291572046788637
chr1	67950000	68000000	0.110201808132311
chr1	68000000	68050000	0.531535198594627
chr1	68050000	68100000	0.298920262222032
chr1	68100000	68150000	0.325442392561806
chr1	68150000	68200000	0.333776082951283
chr1	68200000	68250000	0.515381978662325
chr1	68250000	68300000	0.635074339089078
chr1	68300000	68350000	0.149256609109216
chr1	68350000	68400000	0.244376365739749
chr1	68400000	68450000	0.0358841424225546
chr1	68450000	68500000	0.285873430738249
chr1	68500000	68550000	0.695552508676464
chr1	68550000	68600000	0.183726809203479
chr1	68600000	68650000	0.0521230558292985
chr1	68650000	68700000	0.756287758687176
chr1	68700000	68750000	0.842838167873516
chr1	68750000	68800000	0.337696559407001
chr1	68800000	68850000	0.380179099361584
chr1	68850000	68900000	0.816851621749004
chr1	68900000	68950000	0.243926474998929
chr1	68950000	69000000	0.962851878829427
chr1	69000000	69050000	0.212048502506534
chr1	69050000	69100000	0.492587514460774
chr1	69100000	69150000	0.539161917819958
chr1	69150000	69200000	0.442756759072797
chr1	69200000	69250000	0.098033334761558
chr1	69250000	69300000	0.314794978362398
chr1	69300000	69350000	0.170101546767214
chr1	69350000	69400000	0.00698401816701655
chr1	69400000	69450000	0.725759458417242
chr1	69450000	69500000	0.0503663396032392
chr1	69500000	69550000	0.235849865032778
chr1	69550000	69600000	0.317194395646772
chr1	69600000	69650000	0.978233857491752
chr1	69650000	69700000	0.157204678863704
chr1	69700000	69750000	0.518059899738635
chr1	69750000	69800000	0.494515617635717
chr1	69800000	69850000	0.404623162946142
chr1	69850000	69900000	0.730965336989588
chr1	69900000	69950000	0.163781653027122
chr1	69950000	70000000	0.9728137452333
chr1	70000000	70050000	0.757166116800206
chr1	70050000	70100000	0.365482668494794
chr1	70100000	70150000	0.420647842666781
chr1	70150000	70200000	6.42701058314321e-05
chr1	70200000	70250000	0.917798534641587
chr1	70250000	70300000	0.675178885127897
chr1	70300000	70350000	0.897703414884957
chr1	70350000	70400000	0.0285787737263807
chr1	70400000	70450000	0.101289686790351
chr1	70450000	70500000	0.375251724581173
chr1	70500000	70550000	0.000856934744419169
chr1	70550000	70600000	0.0437679420712113
chr1	70600000	70650000	0.426239341874116
chr1	70650000	70700000	0.00308496507990919
chr1	70700000	70750000	0.00396332319293891
chr1	70750000	70800000	4.28467372209917e-05
chr1	70800000	70850000	0.0228373109387721
chr1	70850000	70900000	0.000428467372209584
chr1	70900000	70950000	0.837011011611466
chr1	70950000	71000000	0.916534555893569
chr1	71000000	71050000	0.641030035562792
chr1	71050000	71100000	0.202279446420155
chr1	71100000	71150000	0.11371524058443
chr1	71150000	71200000	0.672115343416599
chr1	71200000	71250000	0.445284716568833
chr1	71250000	71300000	0.00029992716054672
chr1	71300000	71350000	2.14233686104404e-05
chr1	71350000	71400000	0.0247011440078838
chr1	71400000	71450000	0.00906208492223315
chr1	71450000	71500000	0.336025536655384
chr1	71500000	71550000	0.0152748618192725
chr1	71550000	71600000	0.637623719953726
chr1	71600000	71650000	0.439971721153434
chr1	71650000	71700000	0.152191610608852
chr1	71700000	71750000	0.100839796049531
chr1	71750000	71800000	0.0122113201079738
chr1	71800000	71850000	0.00387762971849692
chr1	71850000	71900000	0.000149963580273416
chr1	71900000	71950000	0.292921719011097
chr1	71950000	72000000	0.000149963580273416
chr1	72000000	72050000	0.0191524915377694
chr1	72050000	72100000	0.808775011782853
chr1	72100000	72150000	0.278696602253738
chr1	72150000	72200000	0.351686019109645
chr1	72200000	72250000	0.00242084065298431
chr1	72250000	72300000	0.00559149920733537
chr1	72300000	72350000	0.865204164702858
chr1	72350000	72400000	0.121106302755045
chr1	72400000	72450000	0.163910193238785
chr1	72450000	72500000	0.090899353014268
chr1	72500000	72550000	0.0632203607695274
chr1	72550000	72600000	0.0302069497407772
chr1	72600000	72650000	0.565684048159733
chr1	72650000	72700000	0.238999100218518
chr1	72700000	72750000	0.607759544110716
chr1	72750000	72800000	4.28467372209917e-05
chr1	72800000	72850000	0.0854578173872059
chr1	72850000	72900000	0.167102275161746
chr1	72900000	72950000	0.390505163031835
chr1	72950000	73000000	0.167059428424525
chr1	73000000	73050000	0.461823557136124
chr1	73050000	73100000	0.57892368996101
chr1	73100000	73150000	0.70204378936544
chr1	73150000	73200000	0.0813445306139937
chr1	73200000	73250000	0.0775740177385492
chr1	73250000	73300000	0.925253866918034
chr1	73300000	73350000	0.0251724581173144
chr1	73350000	73400000	0.0262007798106174
chr1	73400000	73450000	0.0387548738163589
chr1	73450000	73500000	0.227409057800249
chr1	73500000	73550000	0.43845066198209
chr1	73550000	73600000	0.0327991773426454
chr1	73600000	73650000	0.162046360169673
chr1	73650000	73700000	0.0339560392476113
chr1	73700000	73750000	0.6935815587643
chr1	73750000	73800000	0.456596255195167
chr1	73800000	73850000	0.0390548009769056
chr1	73850000	73900000	0.0796949312309868
chr1	73900000	73950000	0.187390205235871
chr1	73950000	74000000	0.461737863661682
chr1	74000000	74050000	0.676078666609538
chr1	74050000	74100000	0.431380950340632
chr1	74100000	74150000	0.314216547409915
chr1	74150000	74200000	0.000578430952483
chr1	74200000	74250000	0.00242084065298431
chr1	74250000	74300000	0.0339560392476113
chr1	74300000	74350000	0.0101975234585886
chr1	74350000	74400000	0.0725823728523073
chr1	74400000	74450000	0.0234800119970864
chr1	74450000	74500000	0.519473842066927
chr1	74500000	74550000	0.0111829984146707
chr1	74550000	74600000	0.218454089721068
chr1	74600000	74650000	0.788979819186769
chr1	74650000	74700000	0.354685290715112
chr1	74700000	74750000	0.472021080594713
chr1	74750000	74800000	0.00184240970050131
chr1	74800000	74850000	0.0740177385492095
chr1	74850000	74900000	0.285530656840482
chr1	74900000	74950000	0.258151591756288
chr1	74950000	75000000	0.1445220446463
chr1	75000000	75050000	0.0520802090920777
chr1	75100000	75150000	0.246497279232186
chr1	75150000	75200000	0.796028107459617
chr1	75200000	75250000	0.711384378079609
chr1	75250000	75300000	0.733386177642573
chr1	75300000	75350000	0.123848493937187
chr1	75350000	75400000	0.152812888298556
chr1	75400000	75450000	0.0521230558292985
chr1	75450000	75500000	0.34345944556322
chr1	75500000	75550000	0.241848408243712
chr1	75550000	75600000	0.26804918805433
chr1	75600000	75650000	0.0160032563520288
chr1	75650000	75700000	0.000149963580273416
chr1	75700000	75750000	2.14233686104404e-05
chr1	75750000	75800000	0.00164959938300702
chr1	75800000	75850000	2.14233686104404e-05
chr1	75850000	75900000	0.371481211705729
chr1	75900000	75950000	0.00383478298127593
chr1	75950000	76000000	0.0188739877458332
chr1	76000000	76050000	0.206778353828356
chr1	76050000	76100000	0.145528942970993
chr1	76100000	76150000	0.0704186126226488
chr1	76150000	76200000	0.0810017567162261
chr1	76200000	76250000	0.0060413899481554
chr1	76250000	76300000	0.0717897082137195
chr1	76300000	76350000	0.191696302326578
chr1	76350000	76400000	0.782274304811689
chr1	76400000	76450000	0.0281288829855606
chr1	76450000	76500000	0.446077381207421
chr1	76500000	76550000	0.0672479540682976
chr1	76550000	76600000	0.883221217704272
chr1	76600000	76650000	0.872038219289601
chr1	76650000	76700000	0.0309353442735336
chr1	76700000	76750000	0.00334204550323491
chr1	76750000	76800000	0.637023865632632
chr1	76800000	76850000	0.944899095933845
chr1	76850000	76900000	0.185462102060928
chr1	76900000	76950000	0.00396332319293891
chr1	76950000	77000000	0.0128111744290672
chr1	77000000	77050000	0.0391833411885685
chr1	77050000	77100000	0.0155105188739878
chr1	77100000	77150000	0.11193710098976
chr1	77150000	77200000	0.0169887313081108
chr1	77200000	77250000	0.734971506919748
chr1	77250000	77300000	0.639958867132268
chr1	77300000	77350000	0.245061913535284
chr1	77350000	77400000	0.325056771926818
chr1	77400000	77450000	0.859269891597755
chr1	77450000	77500000	0.678113886627533
chr1	77500000	77550000	0.782917005870003
chr1	77550000	77600000	0.523394318522645
chr1	77600000	77650000	0.817194395646772
chr1	77650000	77700000	0.82336432580659
chr1	77700000	77750000	0.140194524186983
chr1	77750000	77800000	0.0954196837910793
chr1	77800000	77850000	0.0530871074167703
chr1	77850000	77900000	0.161596469428853
chr1	77950000	78000000	0.666438150734822
chr1	78000000	78050000	0.0155105188739878
chr1	78050000	78100000	0.00139251895968118
chr1	78100000	78150000	0.00578430952482967
chr1	78200000	78250000	0.00679120784952225
chr1	78250000	78300000	0.0675478812288445
chr1	78300000	78350000	0.0401045460388192
chr1	78350000	78400000	0.000449890740820136
chr1	78400000	78450000	0.000578430952483
chr1	78450000	78500000	0.142015510518874
chr1	78500000	78550000	0.360233943185226
chr1	78550000	78600000	0.000449890740820136
chr1	78600000	78650000	0.552208749303741
chr1	78650000	78700000	0.362569090363769
chr1	78700000	78750000	0.258944256394876
chr1	78750000	78800000	0.898346115943271
chr1	78800000	78850000	0.320900638416385
chr1	78850000	78900000	0.519045374694717
chr1	78900000	78950000	2.14233686104404e-05
chr1	78950000	79000000	0.00179956296328032
chr1	79000000	79050000	0.584965079909165
chr1	79050000	79100000	0.226830626847766
chr1	79100000	79150000	0.116778782295728
chr1	79150000	79200000	0.0815373409314881
chr1	79200000	79250000	0.360940914349372
chr1	79250000	79300000	0.2011440078838
chr1	79300000	79350000	0.853849779339303
chr1	79350000	79400000	0.0900209949012383
chr1	79400000	79450000	0.124705428681606
chr1	79450000	79500000	0.552765756887613
chr1	79500000	79550000	0.85102189468272
chr1	79550000	79600000	0.499507262521959
chr1	79600000	79650000	0.179206478426668
chr1	79650000	79700000	0.0130039847465615
chr1	79700000	79750000	4.28467372209917e-05
chr1	79750000	79800000	0.00109259179913446
chr1	79800000	79850000	0.0233300484168131
chr1	79850000	79900000	0.475363126097948
chr1	79900000	79950000	0.487424482625648
chr1	79950000	80000000	0.807275375980119
chr1	80000000	80050000	0.03479155062342
chr1	80050000	80100000	0.0552080209092077
chr1	80100000	80150000	0.546681520202237
chr1	80150000	80200000	0.734414499335876
chr1	80200000	80250000	0.870002999271605
chr1	80250000	80300000	0.439521830412614
chr1	80300000	80350000	0.351686019109645
chr1	80350000	80400000	0.772248168301984
chr1	80400000	80450000	0.650242084065298
chr1	80450000	80500000	0.0300355627918933
chr1	80500000	80550000	0.0197737692274733
chr1	80550000	80600000	0.0155105188739878
chr1	80600000	80650000	0.14719996572261
chr1	80650000	80700000	0.794442778182441
chr1	80700000	80750000	0.0142465401259694
chr1	80750000	80800000	0.356463430309782
chr1	80800000	80850000	0.974848965251296
chr1	80850000	80900000	0.287115986117657
chr1	80900000	80950000	0.23683533998886
chr1	80950000	81000000	0.255837867946356
chr1	81000000	81050000	0.0612494108573632
chr1	81250000	81300000	0.136981018895411
chr1	81350000	81400000	0.576160075410257
chr1	81450000	81500000	0.00548438236428295
chr1	81600000	81650000	0.460409614807832
chr1	81650000	81700000	0.0893997172115344
chr1	81700000	81750000	0.0588071468357685
chr1	82150000	82200000	0.190346630104118
chr1	82200000	82250000	0.438407815244869
chr1	82250000	82300000	0.353849779339303
chr1	82300000	82350000	0.445948840995758
chr1	82350000	82400000	0.642079780624705
chr1	82400000	82450000	0.209092077638288
chr1	82450000	82500000	0.20962766185355
chr1	82500000	82550000	0.53389176914178
chr1	82550000	82600000	0.204807403916192
chr1	82600000	82650000	0.464822828741591
chr1	82650000	82700000	0.33051973092249
chr1	82700000	82750000	0.0781738720596427
chr1	82750000	82800000	0.00610566005398694
chr1	82800000	82850000	0.00987617292943144
chr1	82850000	82900000	0.00336346887184535
chr1	82900000	82950000	0.0995329705642916
chr1	82950000	83000000	0.198637473756373
chr1	83000000	83050000	0.393204507476756
chr1	83050000	83100000	0.180041989802477
chr1	83100000	83150000	0.553344187840096
chr1	83150000	83200000	0.160311067312224
chr1	83200000	83250000	0.750781952954283
chr1	83250000	83300000	0.340717254381079
chr1	83300000	83350000	0.257080423325764
chr1	83350000	83400000	0.955289429709928
chr1	83400000	83450000	0.234864390076696
chr1	83450000	83500000	0.468571918248425
chr1	83500000	83550000	0.448026907750975
chr1	83550000	83600000	0.916213205364412
chr1	83600000	83650000	0.868803290629419
chr1	83650000	83700000	0.154376794207121
chr1	83700000	83750000	0.164552894297099
chr1	83750000	83800000	0.546552979990574
chr1	83800000	83850000	0.283366896610823
chr1	83850000	83900000	0.33630404044732
chr1	83900000	83950000	0.402952140194524
chr1	83950000	84000000	0.0998543210934487
chr1	84000000	84050000	0.40813659539826
chr1	84050000	84100000	0.333904623162946
chr1	84100000	84150000	0.434337375208878
chr1	84150000	84200000	0.854256823342902
chr1	84200000	84250000	0.266999442992416
chr1	84250000	84300000	0.672115343416599
chr1	84300000	84350000	0.257594584172415
chr1	84350000	84400000	0.000728394532756305
chr1	84400000	84450000	0.000128540211662864
chr1	84450000	84500000	0.0780881785852008
chr1	84500000	84550000	2.14233686104404e-05
chr1	84550000	84600000	0.0132182184326664
chr1	84600000	84650000	0.729594241398517
chr1	84650000	84700000	0.702836454004028
chr1	84700000	84750000	0.00608423668537639
chr1	84750000	84800000	0.13781653027122
chr1	84800000	84850000	0.0145893140237371
chr1	84850000	84900000	0
chr1	84900000	84950000	0.0432109344873388
chr1	84950000	85000000	0.677406915463387
chr1	85000000	85050000	0.461802133767514
chr1	85050000	85100000	0.0270362911864261
chr1	85100000	85150000	0.238056471999657
chr1	85150000	85200000	0.572196752217319
chr1	85200000	85250000	0.597005013068255
chr1	85450000	85500000	0.0632632075067484
chr1	85500000	85550000	0.0238656326320751
chr1	85550000	85600000	0.0574788979819186
chr1	85600000	85650000	0.406444149278033
chr1	85650000	85700000	0.829662796178071
chr1	85700000	85750000	0.00216376022965847
chr1	85750000	85800000	0.0145893140237371
chr1	85800000	85850000	2.14233686104404e-05
chr1	85850000	85900000	0.895368267706414
chr1	85900000	85950000	0.0133896053815502
chr1	85950000	86000000	0.128540211662882
chr1	86000000	86050000	0.185247868374823
chr1	86050000	86100000	0.424418355542226
chr1	86100000	86150000	0.971335532799177
chr1	86150000	86200000	0.0132824885384978
chr1	86200000	86250000	0.464951368953254
chr1	86250000	86300000	0.000428467372209584
chr1	86300000	86350000	0.0942628218861133
chr1	86350000	86400000	0.0101761000899782
chr1	86400000	86450000	0.00370624276961307
chr1	86450000	86500000	0.0139037662282018
chr1	86500000	86550000	0.000471314109430576
chr1	86550000	86600000	0.34746561549338
chr1	86600000	86650000	0.0356484853678393
chr1	86650000	86700000	0.897789108359398
chr1	86700000	86750000	0.144286387591585
chr1	86750000	86800000	0.964844252110202
chr1	86800000	86850000	0.605874287672994
chr1	86850000	86900000	0.00111401516774501
chr1	86900000	86950000	0.251638887698702
chr1	86950000	87000000	0.0726680663267493
chr1	87000000	87050000	0.0406615536226916
chr1	87050000	87100000	0.0437465187026008
chr1	87100000	87150000	0.738870560006855
chr1	87150000	87200000	0.702343716525986
chr1	87200000	87250000	0.842302583658254
chr1	87250000	87300000	0.558207292514675
chr1	87300000	87350000	0.0165816873045118
chr1	87350000	87400000	0.518852564377223
chr1	87400000	87450000	0.158254423925618
chr1	87450000	87500000	0.243797934787266
chr1	87500000	87550000	0.848900981190282
chr1	87550000	87600000	0.452482968421955
chr1	87600000	87650000	0.29172201036891
chr1	87650000	87700000	0.278139594669866
chr1	87700000	87750000	0.518531213848066
chr1	87750000	87800000	0.338232143622263
chr1	87800000	87850000	0.532949140922919
chr1	87850000	87900000	0.2109559107074
chr1	87900000	87950000	0.0847508462230601
chr1	87950000	88000000	0.0123612836882472
chr1	88000000	88050000	0.646492994558464
chr1	88050000	88100000	0.122370281503064
chr1	88100000	88150000	0.154655297999057
chr1	88150000	88200000	0.444920519302455
chr1	88300000	88350000	0.0723681391662024
chr1	88350000	88400000	0.0129182912721196
chr1	88400000	88450000	0.219846608680749
chr1	88450000	88500000	0.32336432580659
chr1	88500000	88550000	0.405030206949741
chr1	88550000	88600000	0.647371352671494
chr1	88600000	88650000	0.874501906679806
chr1	88650000	88700000	0.852778610908779
chr1	88700000	88750000	0.640794378508077
chr1	88750000	88800000	0.815309139209049
chr1	88800000	88850000	0.252260165388406
chr1	88850000	88900000	0.611315823300056
chr1	88900000	88950000	0.0434465915420541
chr1	88950000	89000000	0.138780581858691
chr1	89000000	89050000	0.0541796992159047
chr1	89050000	89100000	0.168280560435323
chr1	89100000	89150000	0.00910493165945414
chr1	89150000	89200000	0.195959552680063
chr1	89200000	89250000	0.179699215904709
chr1	89250000	89300000	0.623312909721925
chr1	89300000	89350000	0.0262436265478384
chr1	89350000	89400000	0.00325635202879304
chr1	89400000	89450000	0.520116543125241
chr1	89450000	89500000	0.00957624576888472
chr1	89500000	89550000	2.14233686104404e-05
chr1	89550000	89600000	4.28467372209917e-05
chr1	89600000	89650000	0
chr1	89650000	89700000	2.14233686104404e-05
chr1	89700000	89750000	0.000149963580273416
chr1	89750000	89800000	0.0341274261964951
chr1	89800000	89850000	0.130339774626162
chr1	89850000	89900000	0.784630875358841
chr1	89900000	89950000	0.000364197266378152
chr1	89950000	90000000	0.627319079652084
chr1	90000000	90050000	0.0049273747804105
chr1	90050000	90100000	0.0917348643900767
chr1	90100000	90150000	0.0066198209006384
chr1	90150000	90200000	0.0867003727666138
chr1	90200000	90250000	0.026179356442007
chr1	90250000	90300000	0.20427181970093
chr1	90300000	90350000	0.101225416684519
chr1	90350000	90400000	0.192960281074596
chr1	90400000	90450000	0.370731393804362
chr1	90450000	90500000	0.0796520844937658
chr1	90500000	90550000	0.154805261579331
chr1	90550000	90600000	0.131453789793907
chr1	90600000	90650000	0.0969835896996444
chr1	90650000	90700000	0.75470242941
chr1	90700000	90750000	0.308539354728137
chr1	90750000	90800000	0.0403830498307554
chr1	90800000	90850000	0.0278718025622349
chr1	90850000	90900000	0.00203522001799561
chr1	90900000	90950000	0.0259008526500707
chr1	90950000	91000000	0.0693260208235142
chr1	91000000	91050000	0.164552894297099
chr1	91050000	91100000	0.112108487938643
chr1	91100000	91150000	0.174686147649856
chr1	91150000	91200000	0.593984318094177
chr1	91200000	91250000	0.0723681391662024
chr1	91250000	91300000	0.0474313381036034
chr1	91300000	91350000	0.527271948241141
chr1	91350000	91400000	0.150392047645572
chr1	91400000	91450000	0.0606924032734907
chr1	91450000	91500000	0.281374523330048
chr1	91500000	91550000	0.0120613565277005
chr1	91550000	91600000	0.144029307168259
chr1	91600000	91650000	0.0821371952525816
chr1	91650000	91700000	0.00029992716054672
chr1	91700000	91750000	0.152962851878829
chr1	91750000	91800000	0.000149963580273416
chr1	91800000	91850000	0.00651270405758597
chr1	91850000	91900000	0.270705685762029
chr1	91900000	91950000	0.0937915077766828
chr1	91950000	92000000	0.00117828527357644
chr1	92000000	92050000	0.102832169330305
chr1	92050000	92100000	0.000449890740820136
chr1	92100000	92150000	0.00713398174728996
chr1	92150000	92200000	0.210227516174643
chr1	92200000	92250000	0.0302712198466086
chr1	92250000	92300000	0.00764814259394142
chr1	92300000	92350000	0.486374737563735
chr1	92350000	92400000	0.173572132482111
chr1	92400000	92450000	0.369403144950512
chr1	92450000	92500000	0.620206521273405
chr1	92500000	92550000	0.054458203007841
chr1	92550000	92600000	0.34967222246026
chr1	92600000	92650000	0.00156390590856503
chr1	92650000	92700000	2.14233686104404e-05
chr1	92700000	92750000	0.03479155062342
chr1	92750000	92800000	0.20069411714298
chr1	92800000	92850000	0.231308110887356
chr1	92850000	92900000	0.226487852949998
chr1	92900000	92950000	0.177878229572818
chr1	92950000	93000000	0.498114743562278
chr1	93000000	93050000	0.00844080723252927
chr1	93050000	93100000	0.0648485367839239
chr1	93100000	93150000	0.312802605081623
chr1	93150000	93200000	0.322850164959938
chr1	93200000	93250000	0.017352928574489
chr1	93250000	93300000	0.197052144479198
chr1	93300000	93350000	0.123698530356913
chr1	93350000	93400000	0.594669865889712
chr1	93400000	93450000	0.507069711641458
chr1	93450000	93500000	0.285702043789365
chr1	93500000	93550000	0.376130082694203
chr1	93550000	93600000	0.125498093320194
chr1	93600000	93650000	0.0153391319251039
chr1	93650000	93700000	0.0160032563520288
chr1	93700000	93750000	0.62712626933459
chr1	93750000	93800000	0.307489609666224
chr1	93800000	93850000	0.28589485410686
chr1	93850000	93900000	0.213398174728994
chr1	93900000	93950000	0.105081623034406
chr1	93950000	94000000	0.0134967222246026
chr1	94000000	94050000	0.0432323578559493
chr1	94050000	94100000	0.375294571318394
chr1	94100000	94150000	0.881228844423497
chr1	94150000	94200000	0.595162603367754
chr1	94200000	94250000	0.421461930673979
chr1	94250000	94300000	0.802455118042761
chr1	94300000	94350000	0.802005227301941
chr1	94350000	94400000	0.422318865418398
chr1	94400000	94450000	0.0269077509747633
chr1	94450000	94500000	0.261129439993145
chr1	94500000	94550000	0.097412057071854
chr1	94550000	94600000	0.59456274904666
chr1	94600000	94650000	0.193495865289858
chr1	94650000	94700000	0.14985646343031
chr1	94700000	94750000	0.303826213633832
chr1	94750000	94800000	0.183405458674322
chr1	94800000	94850000	0.503684819401003
chr1	94850000	94900000	0.64764985646343
chr1	94900000	94950000	0.553279917734265
chr1	94950000	95000000	0.40543725095334
chr1	95000000	95050000	0.770320065127041
chr1	95050000	95100000	0.673443592270449
chr1	95100000	95150000	0.987788679892026
chr1	95150000	95200000	0.404751703157805
chr1	95200000	95250000	0.507883799648657
chr1	95250000	95300000	0.844830541154291
chr1	95300000	95350000	0.947298513218218
chr1	95350000	95400000	0.841831269548824
chr1	95400000	95450000	0.84744419212477
chr1	95450000	95500000	0.000856934744419169
chr1	95500000	95550000	0.365996829341446
chr1	95550000	95600000	0.422297442049788
chr1	95600000	95650000	0.336111230129826
chr1	95650000	95700000	0.0361840695831013
chr1	95700000	95750000	0.0297356356313466
chr1	95750000	95800000	0.0436608252281588
chr1	95800000	95850000	0.237927931787994
chr1	95850000	95900000	0.0974977505462959
chr1	95900000	95950000	0.901538197866232
chr1	95950000	96000000	0.440635845580359
chr1	96000000	96050000	0.822164617164403
chr1	96050000	96100000	0.512104203264921
chr1	96100000	96150000	0.0395475384549466
chr1	96150000	96200000	0.620185097904794
chr1	96200000	96250000	0.172329577102704
chr1	96250000	96300000	0.699687218818287
chr1	96300000	96350000	0.0560435322850165
chr1	96350000	96400000	0.0132824885384978
chr1	96400000	96450000	0.0146321607609581
chr1	96450000	96500000	0.663181798706029
chr1	96500000	96550000	0.0763100389905309
chr1	96550000	96600000	0.829277175543082
chr1	96600000	96650000	0.737927931787994
chr1	96650000	96700000	0.00901923818501216
chr1	96700000	96750000	0.954111144436351
chr1	96750000	96800000	0.203693388748447
chr1	96800000	96850000	0.818736878186726
chr1	96850000	96900000	0.613008269420284
chr1	96900000	96950000	0.096298041904109
chr1	96950000	97000000	0.431552337289515
chr1	97000000	97050000	0.856913321050602
chr1	97050000	97100000	0.664488624191268
chr1	97100000	97150000	0.528128882985561
chr1	97300000	97350000	0.0723681391662024
chr1	97350000	97400000	0.427032006512704
chr1	97400000	97450000	0.653562706199923
chr1	97450000	97500000	0.480461887827242
chr1	97500000	97550000	0.976862761900681
chr1	97550000	97600000	0.709820472171044
chr1	97600000	97650000	0.128433094819829
chr1	97650000	97700000	0.283859634088864
chr1	97700000	97750000	0.408093748661039
chr1	97750000	97800000	0.349800762671923
chr1	97800000	97850000	0.278011054458203
chr1	97850000	97900000	0.588735592784609
chr1	97900000	97950000	0.542611080166245
chr1	97950000	98000000	0.20560006855478
chr1	98000000	98050000	0.582629932730623
chr1	98050000	98100000	0.329405715754745
chr1	98100000	98150000	0.65431252410129
chr1	98150000	98200000	0.733214790693689
chr1	98200000	98250000	0.894811260122542
chr1	98250000	98300000	0.502120913492438
chr1	98300000	98350000	0.988881271691161
chr1	98350000	98400000	0.899695788165731
chr1	98400000	98450000	0.691931959381293
chr1	98450000	98500000	0.566626676378594
chr1	98500000	98550000	0.521680449033806
chr1	98550000	98600000	0.827670422897296
chr1	98600000	98650000	0.909164917091563
chr1	98650000	98700000	0.538326406444149
chr1	98700000	98750000	0.336196923604268
chr1	98750000	98800000	0.125755173743519
chr1	98800000	98850000	0.909293457303226
chr1	98850000	98900000	0.42326149363726
chr1	98900000	98950000	0.0871502635074339
chr1	98950000	99000000	0.164895668194867
chr1	99000000	99050000	0.516645957410343
chr1	99050000	99100000	0.759179913449591
chr1	99100000	99150000	0.375273147949784
chr1	99150000	99200000	0.143707956639102
chr1	99200000	99250000	0.671793992887442
chr1	99250000	99300000	0.156926175071768
chr1	99300000	99350000	0.631111015896139
chr1	99350000	99400000	0.918676892754617
chr1	99400000	99450000	0.0175243155233729
chr1	99450000	99500000	0.898774583315481
chr1	99500000	99550000	0.0852221603324906
chr1	99550000	99600000	0.19135352842881
chr1	99600000	99650000	0.349308025193881
chr1	99650000	99700000	0.197052144479198
chr1	99700000	99750000	0.415784737992202
chr1	99750000	99800000	0.0383049830755388
chr1	99800000	99850000	0.544710570290072
chr1	99850000	99900000	0.346158790008141
chr1	99900000	99950000	0.101868117742834
chr1	99950000	100000000	0.909614807832384
chr1	100000000	100050000	0.480097690560864
chr1	100050000	100100000	0.826363597412057
chr1	100100000	100150000	0.861347958352971
chr1	100150000	100200000	0.0412399845751746
chr1	100200000	100250000	0.118406958310125
chr1	100250000	100300000	0.0106688375680192
chr1	100300000	100350000	0.393740091692018
chr1	100350000	100400000	0.954175414542183
chr1	100400000	100450000	0.181413085393547
chr1	100450000	100500000	0.371781138866275
chr1	100500000	100550000	0.432173614979219
chr1	100550000	100600000	0.489802476541411
chr1	100600000	100650000	0.0374052015938986
chr1	100650000	100700000	0.486546124512618
chr1	100700000	100750000	0.600132824885385
chr1	100750000	100800000	0.0258151591756288
chr1	100800000	100850000	0.801855263721668
chr1	100850000	100900000	0.375080337632289
chr1	100900000	100950000	0.167230815373409
chr1	100950000	101000000	0.337032434980076
chr1	101000000	101050000	0.752238742019795
chr1	101050000	101100000	0.99153776939886
chr1	101100000	101150000	0.659539826042247
chr1	101150000	101200000	0.741505634345945
chr1	101200000	101250000	0.863254638159304
chr1	101250000	101300000	0.127768970392905
chr1	101300000	101350000	0.295813873773512
chr1	101350000	101400000	0.103217789965294
chr1	101400000	101450000	0.45184026736364
chr1	101450000	101500000	0.0354985217875659
chr1	101500000	101550000	0.321029178628047
chr1	101550000	101600000	0.715540511590042
chr1	101600000	101650000	0.0130682548523929
chr1	101650000	101700000	0.0727537598011911
chr1	101700000	101750000	0.766421012039933
chr1	101750000	101800000	0.363640258794293
chr1	101800000	101850000	0.489352585800591
chr1	101850000	101900000	0.795942413985175
chr1	101900000	101950000	0.857127554736707
chr1	101950000	102000000	0.599211620035134
chr1	102000000	102050000	0.195595355413685
chr1	102050000	102100000	0.320515017781396
chr1	102100000	102150000	0.524743990745105
chr1	102150000	102200000	0.515467672136767
chr1	102200000	102250000	0.43802219460988
chr1	102250000	102300000	0.318265564077296
chr1	102300000	102350000	0.66504563177514
chr1	102350000	102400000	0.3947255666481
chr1	102400000	102450000	0.626526415013497
chr1	102450000	102500000	0.232743476584258
chr1	102500000	102550000	0.554543896482283
chr1	102550000	102600000	0.344509190625134
chr1	102600000	102650000	0.10840224516903
chr1	102650000	102700000	0.619735207163974
chr1	102700000	102750000	0.544710570290072
chr1	102750000	102800000	0.964608595055487
chr1	102800000	102850000	0.0556364882814173
chr1	102850000	102900000	0.206328463087536
chr1	102900000	102950000	0.0509447705557222
chr1	102950000	103000000	0.0983761086593256
chr1	103000000	103050000	0.760979476412871
chr1	103050000	103100000	0.723659968293414
chr1	103100000	103150000	0.375016067526458
chr1	103150000	103200000	0.279617807103989
chr1	103200000	103250000	0.16056814773555
chr1	103250000	103300000	0.725330991045032
chr1	103300000	103350000	0.457967350786238
chr1	103350000	103400000	0.445905994258537
chr1	103400000	103450000	0.702579373580702
chr1	103500000	103550000	0.772740905780025
chr1	103550000	103600000	0.478490937915078
chr1	103600000	103650000	0.836711084450919
chr1	103650000	103700000	0.0407900938343545
chr1	103700000	103750000	0.910664552894297
chr1	103750000	103800000	0.521359098504649
chr1	103800000	103850000	0.559214190839368
chr1	103850000	103900000	0.952868589056943
chr1	103900000	103950000	0.866746647242812
chr1	103950000	104000000	0.707163974463345
chr1	104000000	104050000	0.82203607695274
chr1	104050000	104100000	0.0118899695788166
chr1	104100000	104150000	0.372638073610695
chr1	104150000	104200000	0.0122755902138052
chr1	104200000	104250000	0.129632803462016
chr1	104250000	104300000	0.145528942970993
chr1	104300000	104350000	0.396546552979991
chr1	104350000	104400000	0.395796735078624
chr1	104400000	104450000	0.406358455803591
chr1	104450000	104500000	0.22835168601911
chr1	104500000	104550000	0.682698487510176
chr1	104550000	104600000	0.208235142893869
chr1	104600000	104650000	0.105467243669395
chr1	104650000	104700000	0.778718025622349
chr1	104700000	104750000	0.663353185654912
chr1	104750000	104800000	0.129290029564249
chr1	104800000	104850000	0.388748446805776
chr1	104850000	104900000	0.454475341702729
chr1	104900000	104950000	0.292793178799434
chr1	104950000	105000000	0.878593770084408
chr1	105000000	105050000	0.133017695702472
chr1	105050000	105100000	0.450233514717854
chr1	105100000	105150000	0.491816273190797
chr1	105150000	105200000	0.857127554736707
chr1	105200000	105250000	0.0747247097133553
chr1	105250000	105300000	0.0469386006255623
chr1	105300000	105350000	0.0711898538926261
chr1	105350000	105400000	0.214340802947856
chr1	105400000	105450000	0.356013539568962
chr1	105450000	105500000	0.917155833583273
chr1	105500000	105550000	0.755195166888041
chr1	105550000	105600000	0.498029050087836
chr1	105600000	105650000	0.93577274090578
chr1	105650000	105700000	0.145828870131539
chr1	105700000	105750000	0.726723510004713
chr1	105750000	105800000	0.464008740734393
chr1	105800000	105850000	0.795385406401303
chr1	105850000	105900000	0.795749603667681
chr1	105900000	105950000	0.446377308367968
chr1	105950000	106000000	0.742662496250911
chr1	106000000	106050000	0.307789536826771
chr1	106050000	106100000	0.955203736235486
chr1	106100000	106150000	0.319143922190325
chr1	106150000	106200000	0.201893825785166
chr1	106200000	106250000	0.761857834525901
chr1	106250000	106300000	0.494322807318223
chr1	106300000	106350000	0.458203007840953
chr1	106350000	106400000	0.436993872916577
chr1	106400000	106450000	0.302090920776383
chr1	106450000	106500000	0.640001713869489
chr1	106500000	106550000	0.984232400702686
chr1	106550000	106600000	0.452997129268606
chr1	106600000	106650000	0.934937229529971
chr1	106650000	106700000	0.661660739534685
chr1	106700000	106750000	0.852285873430738
chr1	106750000	106800000	0.333090535155748
chr1	106800000	106850000	0.149706499850036
chr1	106850000	106900000	0.429859891169287
chr1	106900000	106950000	0.996807918077038
chr1	106950000	107000000	0.508569347444192
chr1	107000000	107050000	0.337932216461716
chr1	107050000	107100000	0.140173100818373
chr1	107100000	107150000	0.091349243755088
chr1	107150000	107200000	0.149577959638374
chr1	107200000	107250000	0.941856977591156
chr1	107250000	107300000	0.88581344530614
chr1	107300000	107350000	0.955932130768242
chr1	107350000	107400000	0.0764600025708042
chr1	107400000	107450000	0.123612836882471
chr1	107450000	107500000	0.82694202836454
chr1	107500000	107550000	0.378486653241356
chr1	107550000	107600000	0.732143622263165
chr1	107600000	107650000	0.0472171044174986
chr1	107650000	107700000	0.373152234457346
chr1	107700000	107750000	0.464608595055487
chr1	107750000	107800000	0.415206307039719
chr1	107800000	107850000	0.251617464330091
chr1	107850000	107900000	0.630018424097005
chr1	107900000	107950000	0.0228587343073825
chr1	107950000	108000000	0.469171772569519
chr1	108000000	108050000	0.171365525515232
chr1	108050000	108100000	0.841424225545225
chr1	108100000	108150000	0.610394618449805
chr1	108150000	108200000	0.938150734821543
chr1	108200000	108250000	0.220510733107674
chr1	108250000	108300000	0.180856077809675
chr1	108300000	108350000	0.860041132867732
chr1	108350000	108400000	0.0818372680920348
chr1	108400000	108450000	0.225823728523073
chr1	108450000	108500000	0.293971464073011
chr1	108500000	108550000	0.157311795706757
chr1	108550000	108600000	0.313295342559664
chr1	108600000	108650000	0.454196837910793
chr1	108650000	108700000	0.247718411242984
chr1	108700000	108750000	0.654248253995458
chr1	108750000	108800000	0.509083508290844
[truncated: 44,678 more rows]
