# Supplementary material for: Transcription elongation can be sufficient, but is not necessary, to advance replication timing
Source: EMBO Rep. 2026 Mar 24;27(8):1964–99. doi: 10.1038/s44319-026-00735-2 (PMC13121604; doi:10.1038/s44319-026-00735-2)
Supplement: Supplementary file 5 — Source data Fig. 4 [file 44319_2026_735_MOESM5_ESM.zip › Fig4/4A/TRE_Ptn_D0000_cas_pvalues.bg]

chr1	3000000	3050000	0.82495777611651
chr1	3150000	3200000	0.357338649389484
chr1	3200000	3250000	0.932635600963535
chr1	3250000	3300000	0.63598859262951
chr1	3300000	3350000	0.645319378685937
chr1	3350000	3400000	0.756873494476285
chr1	3400000	3450000	0.976686878755157
chr1	3450000	3500000	0.933715424869175
chr1	3500000	3550000	0.957803804302683
chr1	3550000	3600000	0.947919262397209
chr1	3600000	3650000	0.945012044189717
chr1	3650000	3700000	0.988786444056815
chr1	3700000	3750000	0.96076639809508
chr1	3750000	3800000	0.478278926821165
chr1	3800000	3850000	0.809757178060193
chr1	3850000	3900000	0.970650940000554
chr1	3900000	3950000	0.722042251571282
chr1	3950000	4000000	0.453830606085777
chr1	4000000	4050000	0.892156048398261
chr1	4050000	4100000	0.780546557023009
chr1	4100000	4150000	0.788049948777584
chr1	4150000	4200000	0.993382617603898
chr1	4200000	4250000	0.994877758396323
chr1	4250000	4300000	0.911039122850735
chr1	4300000	4350000	0.933355483567295
chr1	4350000	4400000	0.812110640418639
chr1	4400000	4450000	0.865824957776117
chr1	4450000	4500000	0.450480383199047
chr1	4500000	4550000	0.236841376637041
chr1	4550000	4600000	0.54373286817842
chr1	4600000	4650000	0.552676025140516
chr1	4650000	4700000	0.562256001329014
chr1	4700000	4750000	0.496109865160451
chr1	4750000	4800000	0.0475122518481601
chr1	4950000	5000000	0.710801007835645
chr1	5100000	5150000	0.597890190215134
chr1	5150000	5200000	0.555057175291414
chr1	5200000	5250000	0.678350915081541
chr1	5300000	5350000	0.796688540022704
chr1	5600000	5650000	0.974056538472188
chr1	5650000	5700000	0.895727773624609
chr1	5750000	5800000	0.745493811778387
chr1	5800000	5850000	0.971758451698646
chr1	5850000	5900000	0.953678323227289
chr1	5900000	5950000	0.696486419137802
chr1	5950000	6000000	0.999335492981145
chr1	6000000	6050000	0.988038873660603
chr1	6050000	6100000	0.738654927042667
chr1	6100000	6150000	0.976105435113658
chr1	6150000	6200000	0.933798488246532
chr1	6200000	6250000	0.820666168286402
chr1	6250000	6300000	0.800564830966027
chr1	6300000	6350000	0.869867375474153
chr1	6350000	6400000	0.984577899604065
chr1	6400000	6450000	0.957250048453637
chr1	6450000	6500000	0.879115098153224
chr1	6500000	6550000	0.841016695738849
chr1	6550000	6600000	0.939695988038874
chr1	6600000	6650000	0.668909377855304
chr1	6650000	6700000	0.958052994434754
chr1	6700000	6750000	0.691198050779411
chr1	6750000	6800000	0.932912478888058
chr1	6800000	6850000	0.864357504776144
chr1	6850000	6900000	0.45374754270842
chr1	6900000	6950000	0.707035468062131
chr1	6950000	7000000	0.275964227372152
chr1	7000000	7050000	0.425616745576875
chr1	7050000	7100000	0.579117866932469
chr1	7100000	7150000	0.449289808123598
chr1	7150000	7200000	0.417088905501564
chr1	7200000	7250000	0.427748705595703
chr1	7250000	7300000	0.819337154248692
chr1	7300000	7350000	0.855137469889526
chr1	7350000	7400000	0.941800260265249
chr1	7400000	7450000	0.97012487194396
chr1	7450000	7500000	0.972256831962788
chr1	7500000	7550000	0.732286734778636
chr1	7550000	7600000	0.956834731566852
chr1	7600000	7650000	0.929728382756043
chr1	7650000	7700000	0.979760223717363
chr1	7700000	7750000	0.646814519478362
chr1	7750000	7800000	0.790707976853006
chr1	7800000	7850000	0.819060276324169
chr1	7850000	7900000	0.879281224907938
chr1	7900000	7950000	0.51493756402802
chr1	7950000	8000000	0.851427305700917
chr1	8000000	8050000	0.631890799346568
chr1	8050000	8100000	0.802032283965999
chr1	8100000	8150000	0.713625162665781
chr1	8150000	8200000	0.737408976382313
chr1	8200000	8250000	0.88625854860592
chr1	8250000	8300000	0.85854306836116
chr1	8300000	8350000	0.964338123321428
chr1	8350000	8400000	0.910236176869618
chr1	8400000	8450000	0.802613727607498
chr1	8450000	8500000	0.845031425644433
chr1	8500000	8550000	0.683057839798433
chr1	8550000	8600000	0.464850347481795
chr1	8600000	8650000	0.418860924218512
chr1	8650000	8700000	0.93017138743528
chr1	8700000	8750000	0.85746324445552
chr1	8750000	8800000	0.858515380568707
chr1	8800000	8850000	0.836725087908741
chr1	8850000	8900000	0.621452501592048
chr1	8900000	8950000	0.611595647479027
chr1	8950000	9000000	0.623722900573137
chr1	9000000	9050000	0.83431624996539
chr1	9050000	9100000	0.742835783702965
chr1	9100000	9150000	0.815710053437439
chr1	9150000	9200000	0.91649361796384
chr1	9200000	9250000	0.874131295511809
chr1	9250000	9300000	0.917379627322314
chr1	9300000	9350000	0.937923969321926
chr1	9350000	9400000	0.963867430849738
chr1	9400000	9450000	0.959548135227178
chr1	9450000	9500000	0.805105628928206
chr1	9500000	9550000	0.719384223495861
chr1	9550000	9600000	0.715231054628015
chr1	9600000	9650000	0.508569371763989
chr1	9800000	9850000	0.387019962898358
chr1	10200000	10250000	0.446022648614226
chr1	10250000	10300000	0.530858044688097
chr1	10300000	10350000	0.693274635213334
chr1	10350000	10400000	0.647340587534956
chr1	10400000	10450000	0.76232798958939
chr1	10450000	10500000	0.743500290721821
chr1	10500000	10550000	0.808483539607387
chr1	10550000	10600000	0.779937425589058
chr1	10600000	10650000	0.768502367306255
chr1	10650000	10700000	0.812525957305424
chr1	10700000	10750000	0.648254284685882
chr1	10750000	10800000	0.522800897084476
chr1	10800000	10850000	0.310435528975275
chr1	10850000	10900000	0.346429659163275
chr1	10900000	10950000	0.335963673616303
chr1	10950000	11000000	0.336794307389872
chr1	11000000	11050000	0.425256804274995
chr1	11050000	11100000	0.687598637760611
chr1	11100000	11150000	0.628983581139076
chr1	11150000	11200000	0.495805299443475
chr1	11200000	11250000	0.547996788216076
chr1	11250000	11300000	0.328626408616441
chr1	11300000	11350000	0.25746878201401
chr1	11350000	11400000	0.19663870199629
chr1	11400000	11450000	0.336628180635158
chr1	11450000	11500000	0.359193731483789
chr1	11500000	11550000	0.492648891103912
chr1	11550000	11600000	0.565855414347814
chr1	11600000	11650000	0.53077498131074
chr1	11650000	11700000	0.629980341667359
chr1	11700000	11750000	0.648752664950023
chr1	11750000	11800000	0.746102943212338
chr1	11800000	11850000	0.820693856078855
chr1	11850000	11900000	0.846415815267049
chr1	11900000	11950000	0.780297366890938
chr1	11950000	12000000	0.696015726666113
chr1	12000000	12050000	0.61680095246006
chr1	12050000	12100000	0.801644654871667
chr1	12100000	12150000	0.72165462247695
chr1	12150000	12200000	0.679292300024919
chr1	12200000	12250000	0.780491181438104
chr1	12250000	12300000	0.613173851648808
chr1	12300000	12350000	0.568458066838331
chr1	12350000	12400000	0.550848630838663
chr1	12400000	12450000	0.597751751252873
chr1	12450000	12500000	0.556026248027245
chr1	12500000	12550000	0.541517844782236
chr1	12550000	12600000	0.521084253952432
chr1	12600000	12650000	0.336794307389872
chr1	12700000	12750000	0.432787883822023
chr1	12850000	12900000	0.398621147935875
chr1	12900000	12950000	0.284768945371985
chr1	12950000	13000000	0.321399894786389
chr1	13000000	13050000	0.214248137995958
chr1	13050000	13100000	0.0413932497162002
chr1	13100000	13150000	0.170196860204336
chr1	13450000	13500000	0.345128332918016
chr1	13500000	13550000	0.318049671899659
chr1	13600000	13650000	0.434393775784257
chr1	13650000	13700000	0.158318797242296
chr1	13700000	13750000	0.226126200957998
chr1	13750000	13800000	0.192374781958634
chr1	13800000	13850000	0.463742835783703
chr1	13850000	13900000	0.567267491762882
chr1	13900000	13950000	0.545144945593488
chr1	13950000	14000000	0.675775950383476
chr1	14000000	14050000	0.697206301741562
chr1	14050000	14100000	0.560096353517734
chr1	14100000	14150000	0.381011711936207
chr1	14150000	14200000	0.310324777805466
chr1	14200000	14250000	0.357809341861173
chr1	14250000	14300000	0.356978708087604
chr1	14400000	14450000	0.565578536423291
chr1	14450000	14500000	0.474319572500485
chr1	14500000	14550000	0.644544120497273
chr1	14550000	14600000	0.530636542348479
chr1	14600000	14650000	0.356840269125343
chr1	14650000	14700000	0.397042943766094
chr1	14700000	14750000	0.320070880748678
chr1	14750000	14800000	0.512722540631835
chr1	14800000	14850000	0.619154414818507
chr1	14850000	14900000	0.897693606888723
chr1	14900000	14950000	0.893263560096354
chr1	14950000	15000000	0.876567821247612
chr1	15000000	15050000	0.938394661793615
chr1	15050000	15100000	0.797906802890606
chr1	15100000	15150000	0.819087964116621
chr1	15150000	15200000	0.940415870642634
chr1	15200000	15250000	0.948196140321732
chr1	15250000	15300000	0.934352244095578
chr1	15300000	15350000	0.728964199684359
chr1	15350000	15400000	0.382534540521084
chr1	15400000	15450000	0.558213583630977
chr1	15450000	15500000	0.853420826757483
chr1	15500000	15550000	0.849489160229255
chr1	15550000	15600000	0.771021956419415
chr1	15600000	15650000	0.717529141401556
chr1	15650000	15700000	0.516903397292134
chr1	15700000	15750000	0.517650967688346
chr1	15750000	15800000	0.483041227122961
chr1	15800000	15850000	0.37600022150234
chr1	15850000	15900000	0.429769914444721
chr1	15900000	15950000	0.41656283744497
chr1	15950000	16000000	0.585209181271977
chr1	16000000	16050000	0.659578591798876
chr1	16050000	16100000	0.50017997065094
chr1	16100000	16150000	0.267436387296841
chr1	16150000	16200000	0.492372013179389
chr1	16200000	16250000	0.496414430877426
chr1	16250000	16300000	0.683971536949359
chr1	16300000	16350000	0.735193952986128
chr1	16350000	16400000	0.72093473987319
chr1	16400000	16450000	0.638452806157765
chr1	16450000	16500000	0.382174599219204
chr1	16500000	16550000	0.559985602347925
chr1	16550000	16600000	0.425865935708946
chr1	16600000	16650000	0.340587534955838
chr1	16650000	16700000	0.251626657806573
chr1	16700000	16750000	0.586953512196473
chr1	16750000	16800000	0.407647368275327
chr1	16800000	16850000	0.570562339064706
chr1	16850000	16900000	0.326660575352327
chr1	16900000	16950000	0.607027161724396
chr1	16950000	17000000	0.696320292383088
chr1	17000000	17050000	0.737796605476645
chr1	17050000	17100000	0.703934435307473
chr1	17100000	17150000	0.721350056759975
chr1	17150000	17200000	0.488578785613423
chr1	17200000	17250000	0.362876207879946
chr1	17250000	17300000	0.425699808954232
chr1	17300000	17350000	0.541102527895451
chr1	17350000	17400000	0.796688540022704
chr1	17400000	17450000	0.832599606833347
chr1	17450000	17500000	0.950521914887726
chr1	17500000	17550000	0.776504139324972
chr1	17550000	17600000	0.765235207796882
chr1	17600000	17650000	0.790652601268101
chr1	17650000	17700000	0.794030511947282
chr1	17700000	17750000	0.63454882742199
chr1	17750000	17800000	0.810753938588476
chr1	17800000	17850000	0.638535869535122
chr1	17850000	17900000	0.859539828889443
chr1	17900000	17950000	0.685494365534236
chr1	17950000	18000000	0.589860730403965
chr1	18000000	18050000	0.547858349253814
chr1	18050000	18100000	0.78176481989091
chr1	18100000	18150000	0.925602901680649
chr1	18150000	18200000	0.946424121604784
chr1	18200000	18250000	0.956419414680068
chr1	18250000	18300000	0.777777777777778
chr1	18300000	18350000	0.824127142342941
chr1	18350000	18400000	0.822244372456184
chr1	18400000	18450000	0.615527314007254
chr1	18450000	18500000	0.964670376830855
chr1	18500000	18550000	0.88758756264363
chr1	18550000	18600000	0.895533959077443
chr1	18600000	18650000	0.943821469114268
chr1	18650000	18700000	0.957554614170612
chr1	18700000	18750000	0.583354099177673
chr1	18750000	18800000	0.948279203699089
chr1	18800000	18850000	0.67630201844007
chr1	18850000	18900000	0.942658581831271
chr1	18900000	18950000	0.778940665060775
chr1	18950000	19000000	0.678904670930587
chr1	19000000	19050000	0.996788216075532
chr1	19050000	19100000	0.543428302461445
chr1	19100000	19150000	0.820112412437356
chr1	19150000	19200000	0.646454578176482
chr1	19200000	19250000	0.894232632832184
chr1	19250000	19300000	0.864163690228978
chr1	19300000	19350000	0.510812082952626
chr1	19350000	19400000	0.976493064207991
chr1	19400000	19450000	0.953678323227289
chr1	19450000	19500000	0.783702965362572
chr1	19500000	19550000	0.889414956945483
chr1	19550000	19600000	0.76988675692887
chr1	19600000	19650000	0.815626990060083
chr1	19650000	19700000	0.804496497494255
chr1	19700000	19750000	0.930974333416397
chr1	19750000	19800000	0.684525292798405
chr1	19800000	19850000	0.441177284935072
chr1	19850000	19900000	0.842068831852036
chr1	19900000	19950000	0.781487941966387
chr1	19950000	20000000	0.626048675139131
chr1	20000000	20050000	0.994462441509538
chr1	20050000	20100000	0.761884984910153
chr1	20100000	20150000	0.907439709831935
chr1	20150000	20200000	0.940803499736966
chr1	20200000	20250000	0.445801146274608
chr1	20250000	20300000	0.932524849793726
chr1	20300000	20350000	0.864080626851621
chr1	20350000	20400000	0.964891879170474
chr1	20400000	20450000	0.958772877038514
chr1	20450000	20500000	0.890688595398289
chr1	20500000	20550000	0.675194506741977
chr1	20550000	20600000	0.619625107290196
chr1	20600000	20650000	0.626491679818368
chr1	20650000	20700000	0.529916659744719
chr1	20700000	20750000	0.522717833707119
chr1	20750000	20800000	0.209153584184733
chr1	20800000	20850000	0.206218678184788
chr1	20850000	20900000	0.279702079353213
chr1	20900000	20950000	0.460697178613949
chr1	20950000	21000000	0.584516986460669
chr1	21000000	21050000	0.616607137912894
chr1	21050000	21100000	0.440152836614337
chr1	21100000	21150000	0.567212116177977
chr1	21150000	21200000	0.587562643630423
chr1	21200000	21250000	0.428690090539081
chr1	21250000	21300000	0.457734584821552
chr1	21300000	21350000	0.575324639366503
chr1	21350000	21400000	0.709970374062076
chr1	21400000	21450000	0.485145499349337
chr1	21450000	21500000	0.71949497466567
chr1	21500000	21550000	0.791427859456766
chr1	21550000	21600000	0.906359885926295
chr1	21600000	21650000	0.978182019547581
chr1	21650000	21700000	0.498103386217017
chr1	21700000	21750000	0.871611706398649
chr1	21750000	21800000	0.79868206107927
chr1	21800000	21850000	0.66755267602514
chr1	21850000	21900000	0.81595924356951
chr1	21900000	21950000	0.568679569177949
chr1	21950000	22000000	0.479857130990946
chr1	22000000	22050000	0.939031481020018
chr1	22050000	22100000	0.994877758396323
chr1	22100000	22150000	0.990558462773763
chr1	22150000	22200000	0.927873300661738
chr1	22200000	22250000	0.974665669906138
chr1	22250000	22300000	0.91566298419027
chr1	22300000	22350000	0.784007531079547
chr1	22350000	22400000	0.47174460780242
chr1	22400000	22450000	0.8884181964172
chr1	22450000	22500000	0.966276268793089
chr1	22500000	22550000	0.791234044909599
chr1	22550000	22600000	0.954813522717834
chr1	22600000	22650000	0.807459091286652
chr1	22650000	22700000	0.686491126062519
chr1	22700000	22750000	0.813854971343135
chr1	22750000	22800000	0.818949525154359
chr1	22800000	22850000	0.898662679624554
chr1	22850000	22900000	0.439682144142648
chr1	22900000	22950000	0.882160755322978
chr1	22950000	23000000	0.280726527673949
chr1	23000000	23050000	0.721156242212808
chr1	23050000	23100000	0.444832073538777
chr1	23100000	23150000	0.508264806047014
chr1	23150000	23200000	0.990170833679431
chr1	23200000	23250000	0.942520142869009
chr1	23250000	23300000	0.696375667967993
chr1	23300000	23350000	0.963258299415788
chr1	23350000	23400000	0.635185646648393
chr1	23400000	23450000	0.959797325359249
chr1	23450000	23500000	0.628595952044744
chr1	23500000	23550000	0.98668217183044
chr1	23550000	23600000	0.657723509704571
chr1	23600000	23650000	0.952293933604674
chr1	23650000	23700000	0.677243403383448
chr1	23700000	23750000	0.949054461887754
chr1	23750000	23800000	0.863000802945981
chr1	23800000	23850000	0.776864080626852
chr1	23850000	23900000	0.407287426973447
chr1	23900000	23950000	0.654068721100867
chr1	23950000	24000000	0.410748401029986
chr1	24000000	24050000	0.544341999612371
chr1	24050000	24100000	0.505136085499903
chr1	24100000	24150000	0.890494780851123
chr1	24150000	24200000	0.959465071849821
chr1	24200000	24250000	0.690671982722817
chr1	24250000	24300000	0.933521610322009
chr1	24300000	24350000	0.9388099786804
chr1	24350000	24400000	0.679458426779633
chr1	24400000	24450000	0.810227870531882
chr1	24450000	24500000	0.916964310435529
chr1	24500000	24550000	0.770385137193012
chr1	24550000	24600000	0.721156242212808
chr1	24600000	24650000	0.629786527120193
chr1	24650000	24700000	0.837832599606833
chr1	24700000	24750000	0.989284824320957
chr1	24750000	24800000	0.914832350416701
chr1	24800000	24850000	0.793006063626547
chr1	24850000	24900000	0.961403217321483
chr1	24900000	24950000	0.850042916078301
chr1	24950000	25000000	0.758839327740399
chr1	25000000	25050000	0.815543926682726
chr1	25050000	25100000	0.751502062740538
chr1	25100000	25150000	0.920508347869424
chr1	25150000	25200000	0.62651936761082
chr1	25200000	25250000	0.900766951850929
chr1	25250000	25300000	0.816097682531772
chr1	25300000	25350000	0.818977212946812
chr1	25350000	25400000	0.768391616136445
chr1	25400000	25450000	0.808206661682864
chr1	25450000	25500000	0.907910402303624
chr1	25500000	25550000	0.847412575795332
chr1	25550000	25600000	0.61583187972423
chr1	25600000	25650000	0.566852174876097
chr1	25650000	25700000	0.822382811418446
chr1	25700000	25750000	0.766093529362904
chr1	25750000	25800000	0.526898690367417
chr1	25800000	25850000	0.749923858570756
chr1	25850000	25900000	0.921477420605255
chr1	25900000	25950000	0.972422958717502
chr1	25950000	26000000	0.951241797491486
chr1	26000000	26050000	0.98668217183044
chr1	26050000	26100000	0.899077996511338
chr1	26100000	26150000	0.872719218096741
chr1	26150000	26200000	0.723066699892018
chr1	26200000	26250000	0.77960517207963
chr1	26250000	26300000	0.737630478721931
chr1	26300000	26350000	0.938394661793615
chr1	26350000	26400000	0.804496497494255
chr1	26400000	26450000	0.994988509566132
chr1	26450000	26500000	0.940360495057729
chr1	26500000	26550000	0.87618019215328
chr1	26550000	26600000	0.958136057812111
chr1	26600000	26650000	0.382036160256943
chr1	26650000	26700000	0.979289531245674
chr1	26700000	26750000	0.945731926793477
chr1	26750000	26800000	0.621867818478833
chr1	26800000	26850000	0.723149763269375
chr1	26850000	26900000	0.905390813190464
chr1	26900000	26950000	0.891989921643547
chr1	26950000	27000000	0.987651244566271
chr1	27000000	27050000	0.924329263227843
chr1	27050000	27100000	0.940858875321871
chr1	27100000	27150000	0.855608162361215
chr1	27200000	27250000	0.871667081983553
chr1	27250000	27300000	0.956391726887615
chr1	27300000	27350000	0.776448763740067
chr1	27700000	27750000	0.739679375363402
chr1	27950000	28000000	0.548329041725503
chr1	28100000	28150000	0.756845806683833
chr1	28850000	28900000	0.9622061633026
chr1	28900000	28950000	0.469418833236426
chr1	28950000	29000000	0.73137303762771
chr1	29000000	29050000	0.876567821247612
chr1	29100000	29150000	0.927845612869286
chr1	29250000	29300000	0.965777888528948
chr1	29450000	29500000	0.742752720325608
chr1	29500000	29550000	0.770523576155273
chr1	29600000	29650000	0.264889110391229
chr1	29650000	29700000	0.524185286707091
chr1	30050000	30100000	0.532297809895617
chr1	30250000	30300000	0.709361242628125
chr1	30950000	31000000	0.642938228535039
chr1	31000000	31050000	0.591743500290722
chr1	31100000	31150000	0.59952376996982
chr1	31200000	31250000	0.901708336794307
chr1	31250000	31300000	0.897333665586843
chr1	31300000	31350000	0.833624055154083
chr1	31650000	31700000	0.929700694963591
chr1	31700000	31750000	0.947780823434948
chr1	31750000	31800000	0.616274884403466
chr1	31900000	31950000	0.492925769028435
chr1	32000000	32050000	0.91469391145444
chr1	32050000	32100000	0.759365395796993
chr1	32100000	32150000	0.920342221114711
chr1	32250000	32300000	0.982113686075809
chr1	32300000	32350000	0.805188692305562
chr1	32550000	32600000	0.679569177949442
chr1	32600000	32650000	0.460558739651688
chr1	32650000	32700000	0.675997452723094
chr1	32700000	32750000	0.89226679956807
chr1	32750000	32800000	0.966940775811944
chr1	32800000	32850000	0.892875931002021
chr1	32850000	32900000	0.787080876041753
chr1	32900000	32950000	0.801146274607526
chr1	32950000	33000000	0.51241797491486
chr1	33000000	33050000	0.983470387905972
chr1	33050000	33100000	0.989534014453028
chr1	33100000	33150000	0.966996151396849
chr1	33150000	33200000	0.989589390037932
chr1	33200000	33250000	0.782457014702218
chr1	33250000	33300000	0.612537032422405
chr1	33300000	33350000	0.913780214303514
chr1	33350000	33400000	0.756901182268738
chr1	33400000	33450000	0.720353296231691
chr1	33450000	33500000	0.312844366918626
chr1	33550000	33600000	0.469169643104355
chr1	33650000	33700000	0.490849184594512
chr1	33700000	33750000	0.295428745466124
chr1	33800000	33850000	0.33269651410693
chr1	33850000	33900000	0.301520059805632
chr1	34050000	34100000	0.331893568125813
chr1	34100000	34150000	0.3857186366531
chr1	34200000	34250000	0.367333942464767
chr1	34300000	34350000	0.488911039122851
chr1	34350000	34400000	0.522800897084476
chr1	34400000	34450000	0.257745659938533
chr1	34450000	34500000	0.35476368469142
chr1	34500000	34550000	0.413960184954454
chr1	34550000	34600000	0.525846554254229
chr1	34600000	34650000	0.518703103801534
chr1	34650000	34700000	0.438934573746435
chr1	34700000	34750000	0.511615028933743
chr1	34750000	34800000	0.237561259240801
chr1	34800000	34850000	0.37660935293629
chr1	34900000	34950000	0.520558185895839
chr1	35000000	35050000	0.672647229836365
chr1	35050000	35100000	0.746961264778359
chr1	35100000	35150000	0.553894288008417
chr1	35150000	35200000	0.704848132458399
chr1	35200000	35250000	0.696154165628375
chr1	35250000	35300000	0.663482570534651
chr1	35300000	35350000	0.799872636154719
chr1	35350000	35400000	0.818949525154359
chr1	35400000	35450000	0.593792396932193
chr1	35450000	35500000	0.663482570534651
chr1	35500000	35550000	0.79040341113603
chr1	35550000	35600000	0.624968851233491
chr1	35600000	35650000	0.626713182157987
chr1	35650000	35700000	0.476728410443835
chr1	35700000	35750000	0.453885981670681
chr1	35750000	35800000	0.411302156879032
chr1	35900000	35950000	0.317495916050613
chr1	35950000	36000000	0.360328930974333
chr1	36000000	36050000	0.230057867486225
chr1	36200000	36250000	0.34853393138965
chr1	36450000	36500000	0.271921809674115
chr1	36700000	36750000	0.41523382340726
chr1	36950000	37000000	0.312650552371459
chr1	37150000	37200000	0.322867347786361
chr1	37200000	37250000	0.33305645540881
chr1	37250000	37300000	0.193316166902013
chr1	38300000	38350000	0.756707367721572
chr1	38350000	38400000	0.768003987042113
chr1	38400000	38450000	0.63022953179943
chr1	38450000	38500000	0.670127640723205
chr1	38500000	38550000	0.773901486834455
chr1	38550000	38600000	0.834953069191793
chr1	38600000	38650000	0.630617160893762
chr1	38650000	38700000	0.729684082288119
chr1	38700000	38750000	0.705568015062159
chr1	38750000	38800000	0.718442838552482
chr1	38800000	38850000	0.784727413683307
chr1	38850000	38900000	0.866018772323283
chr1	38900000	38950000	0.840352188719993
chr1	38950000	39000000	0.736163025721959
chr1	39000000	39050000	0.663925575213888
chr1	39050000	39100000	0.67198272281751
chr1	39400000	39450000	0.353766924163136
chr1	39450000	39500000	0.388072099011546
chr1	39500000	39550000	0.36664174765346
chr1	39550000	39600000	0.529058338178697
chr1	39600000	39650000	0.388265913558712
chr1	39650000	39700000	0.561453055347897
chr1	39700000	39750000	0.366143367389318
chr1	39750000	39800000	0.469806462330758
chr1	39800000	39850000	0.622255447573165
chr1	39850000	39900000	0.450923387878284
chr1	39900000	39950000	0.403106570313149
chr1	39950000	40000000	0.639366503308691
chr1	40000000	40050000	0.659993908685661
chr1	40050000	40100000	0.800509455381123
chr1	40100000	40150000	0.710441066533765
chr1	40150000	40200000	0.840684442229421
chr1	40200000	40250000	0.912921892737492
chr1	40250000	40300000	0.910623805963951
chr1	40300000	40350000	0.636570036271008
chr1	40350000	40400000	0.87894897139851
chr1	40400000	40450000	0.876844699172135
chr1	40450000	40500000	0.795553340532159
chr1	40500000	40550000	0.949940471246227
chr1	40550000	40600000	0.776781017249495
chr1	40600000	40650000	0.654456350195199
chr1	40650000	40700000	0.627211562422128
chr1	40700000	40750000	0.504250076141429
chr1	40750000	40800000	0.727026054212698
chr1	40800000	40850000	0.664479331062934
chr1	40850000	40900000	0.801976908381095
chr1	40900000	40950000	0.888501259794557
chr1	40950000	41000000	0.69429908353407
chr1	41000000	41050000	0.948832959548135
chr1	41050000	41100000	0.990696901736025
chr1	41100000	41150000	0.788935958136058
chr1	41150000	41200000	0.520170556801506
chr1	41200000	41250000	0.893291247888806
chr1	41250000	41300000	0.233491153750311
chr1	41300000	41350000	0.895589334662347
chr1	41350000	41400000	0.886729241077609
chr1	41400000	41450000	0.746324445551956
chr1	41450000	41500000	0.494725475537835
chr1	41500000	41550000	0.931472713680538
chr1	41550000	41600000	0.945538112246311
chr1	41600000	41650000	0.429409973142841
chr1	41650000	41700000	0.620787994573193
chr1	41700000	41750000	0.669020129025113
chr1	41750000	41800000	0.662208932081845
chr1	41800000	41850000	0.723011324307113
chr1	41850000	41900000	0.492344325386937
chr1	41900000	41950000	0.858958385247944
chr1	41950000	42000000	0.953041504000886
chr1	42000000	42050000	0.476811473821192
chr1	42050000	42100000	0.845335991361409
chr1	42100000	42150000	0.957111609491375
chr1	42150000	42200000	0.965722512944043
chr1	42200000	42250000	0.743195725004845
chr1	42250000	42300000	0.708364482099842
chr1	42300000	42350000	0.772212531494864
chr1	42350000	42400000	0.899853254700003
chr1	42400000	42450000	0.361021125785641
chr1	42450000	42500000	0.476506908104217
chr1	42500000	42550000	0.667635739402497
chr1	42550000	42600000	0.956280975717806
chr1	42600000	42650000	0.886092421851206
chr1	42650000	42700000	0.948611457208517
chr1	42700000	42750000	0.830163081097544
chr1	42750000	42800000	0.872885344851455
chr1	42800000	42850000	0.891159287869978
chr1	42850000	42900000	0.838081789738904
chr1	42900000	42950000	0.736439903646482
chr1	42950000	43000000	0.599772960101891
chr1	43000000	43050000	0.72669380070327
chr1	43050000	43100000	0.817814325663815
chr1	43100000	43150000	0.727745936816458
chr1	43150000	43200000	0.708115291967771
chr1	43200000	43250000	0.774649057230667
chr1	43250000	43300000	0.69753855525099
chr1	43300000	43350000	0.817011379682698
chr1	43350000	43400000	0.831049090456018
chr1	43400000	43450000	0.674806877647645
chr1	43450000	43500000	0.77168646343827
chr1	43500000	43550000	0.836448209984218
chr1	43550000	43600000	0.77456599385331
chr1	43600000	43650000	0.87354985187031
chr1	43650000	43700000	0.68925990530775
chr1	43700000	43750000	0.677437217930614
chr1	43750000	43800000	0.653016584987679
chr1	43800000	43850000	0.394578730237838
chr1	43850000	43900000	0.474125757953318
chr1	43900000	43950000	0.274995154636321
chr1	44000000	44050000	0.276268793089127
chr1	44050000	44100000	0.391588448652989
chr1	44100000	44150000	0.356341888861201
chr1	44150000	44200000	0.346817288257607
chr1	44200000	44250000	0.473073621840131
chr1	44250000	44300000	0.540770274386023
chr1	44300000	44350000	0.640390951629427
chr1	44350000	44400000	0.771769526815627
chr1	44400000	44450000	0.83370711853144
chr1	44450000	44500000	0.895949275964227
chr1	44500000	44550000	0.942963147548246
chr1	44550000	44600000	0.974361104189163
chr1	44600000	44650000	0.788935958136058
chr1	44650000	44700000	0.372926876540133
chr1	44700000	44750000	0.980867735415455
chr1	44750000	44800000	0.743943295401058
chr1	44800000	44850000	0.899050308718886
chr1	44850000	44900000	0.870144253398677
chr1	44900000	44950000	0.84835396073871
chr1	44950000	45000000	0.775119749702356
chr1	45000000	45050000	0.77168646343827
chr1	45050000	45100000	0.85699255198383
chr1	45100000	45150000	0.918570202397763
chr1	45150000	45200000	0.967799097377966
chr1	45200000	45250000	0.97228451975524
chr1	45250000	45300000	0.856411108342332
chr1	45350000	45400000	0.755516792646122
chr1	45400000	45450000	0.628125259573054
chr1	45450000	45500000	0.854140709361243
chr1	45500000	45550000	0.943350776642578
chr1	45550000	45600000	0.880970180247529
chr1	45600000	45650000	0.964836503585569
chr1	45650000	45700000	0.98704211313232
chr1	45700000	45750000	0.922224991001467
chr1	45750000	45800000	0.969903369604341
chr1	45800000	45850000	0.554392668272559
chr1	45850000	45900000	0.609934379931888
chr1	45900000	45950000	0.698064623307584
chr1	45950000	46000000	0.992939612924661
chr1	46000000	46050000	0.991499847717142
chr1	46050000	46100000	0.912229697926184
chr1	46100000	46150000	0.904338677077277
chr1	46150000	46200000	0.766702660796855
chr1	46200000	46250000	0.762660243098818
chr1	46250000	46300000	0.874546612398593
chr1	46300000	46350000	0.924799955699532
chr1	46350000	46400000	0.752443447683916
chr1	46400000	46450000	0.710634881080931
chr1	46450000	46500000	0.924080073095772
chr1	46500000	46550000	0.810726250796024
chr1	46550000	46600000	0.803610488135781
chr1	46600000	46650000	0.64786665559155
chr1	46650000	46700000	0.671235152421297
chr1	46700000	46750000	0.998283356867957
chr1	46750000	46800000	0.860038209153584
chr1	46800000	46850000	0.9478085112274
chr1	46850000	46900000	0.919317772793975
chr1	46900000	46950000	0.861145720851677
chr1	46950000	47000000	0.923221751529751
chr1	47000000	47050000	0.669047816817565
chr1	47050000	47100000	0.743887919816153
chr1	47100000	47150000	0.868566049228895
chr1	47150000	47200000	0.788437577871916
chr1	47200000	47250000	0.922224991001467
chr1	47250000	47300000	0.75728881136307
chr1	47300000	47350000	0.975219425755184
chr1	47350000	47400000	0.981199988924883
chr1	47400000	47450000	0.731677603344685
chr1	47450000	47500000	0.80300135670183
chr1	47500000	47550000	0.597917878007586
chr1	47550000	47600000	0.914389345737464
chr1	47600000	47650000	0.587562643630423
chr1	47650000	47700000	0.922667995680704
chr1	47700000	47750000	0.604784450535759
chr1	47750000	47800000	0.297948334579284
chr1	47800000	47850000	0.877066201511753
chr1	47850000	47900000	0.612149403328073
chr1	47900000	47950000	0.674446936345765
chr1	47950000	48000000	0.688789212836061
chr1	48000000	48050000	0.54805216380098
chr1	48050000	48100000	0.976825317717418
chr1	48100000	48150000	0.809369548965861
chr1	48150000	48200000	0.943904532491624
chr1	48200000	48250000	0.941218816623751
chr1	48250000	48300000	0.893401999058615
chr1	48300000	48350000	0.648392723648143
chr1	48400000	48450000	0.899797879115098
chr1	48450000	48500000	0.579422432649445
chr1	48500000	48550000	0.883323642605975
chr1	48550000	48600000	0.456571697538555
chr1	48600000	48650000	0.942021762604867
chr1	48650000	48700000	0.924855331284437
chr1	48700000	48750000	0.944818229642551
chr1	48750000	48800000	0.797712988343439
chr1	48800000	48850000	0.681784201345627
chr1	48850000	48900000	0.66226430766675
chr1	48900000	48950000	0.813495030041255
chr1	48950000	49000000	0.833374865022012
chr1	49000000	49050000	0.783287648475787
chr1	49050000	49100000	0.696375667967993
chr1	49100000	49150000	0.450286568651881
chr1	49150000	49200000	0.90353573109616
chr1	49200000	49250000	0.666638978874214
chr1	49250000	49300000	0.911177561812997
chr1	49300000	49350000	0.754492344325387
chr1	49350000	49400000	0.995763767754797
chr1	49400000	49450000	0.714926488911039
chr1	49450000	49500000	0.684995985270094
chr1	49500000	49550000	0.700999529307528
chr1	49550000	49600000	0.74685051360855
chr1	49600000	49650000	0.777583963230612
chr1	49650000	49700000	0.780518869230556
chr1	49700000	49750000	0.667275798100617
chr1	49750000	49800000	0.714871113326135
chr1	49800000	49850000	0.939031481020018
chr1	49850000	49900000	0.715674059307251
chr1	49900000	49950000	0.513663925575214
chr1	49950000	50000000	0.931361962510729
chr1	50000000	50050000	0.978348146302295
chr1	50050000	50100000	0.956668604812138
chr1	50100000	50150000	0.895589334662347
chr1	50150000	50200000	0.968629731151535
chr1	50200000	50250000	0.572638923498629
chr1	50250000	50300000	0.665780657308193
chr1	50300000	50350000	0.944845917435003
chr1	50350000	50400000	0.566602984744026
chr1	50400000	50450000	0.741839023174682
chr1	50450000	50500000	0.844477669795387
chr1	50500000	50550000	0.962842982529003
chr1	50550000	50600000	0.894675637511421
chr1	50600000	50650000	0.765262895589335
chr1	50650000	50700000	0.638314367195503
chr1	50700000	50750000	0.484868621424814
chr1	50750000	50800000	0.831768973059778
chr1	50800000	50850000	0.539081319046432
chr1	50850000	50900000	0.866323338040258
chr1	50900000	50950000	0.658194202176261
chr1	50950000	51000000	0.281446410277709
chr1	51000000	51050000	0.756264363042335
chr1	51050000	51100000	0.674723814270288
chr1	51100000	51150000	0.64523631530858
chr1	51150000	51200000	0.814325663814824
chr1	51200000	51250000	0.658138826591356
chr1	51250000	51300000	0.73209292023147
chr1	51300000	51350000	0.782816956004098
chr1	51350000	51400000	0.966082454245923
chr1	51400000	51450000	0.738737990420024
chr1	51450000	51500000	0.845612869285932
chr1	51500000	51550000	0.646288451421768
chr1	51550000	51600000	0.580668383309799
chr1	51600000	51650000	0.36664174765346
chr1	51650000	51700000	0.700307334496221
chr1	51700000	51750000	0.460890993161115
chr1	51750000	51800000	0.399008777030207
chr1	51800000	51850000	0.4217127668411
chr1	51850000	51900000	0.377661489049478
chr1	51900000	51950000	0.333831713597475
chr1	51950000	52000000	0.327795774842872
chr1	52000000	52050000	0.347066478389678
chr1	52050000	52100000	0.213334440845031
chr1	52100000	52150000	0.111111111111111
chr1	52150000	52200000	0.202868455298059
chr1	52200000	52250000	0.366060304011961
chr1	52250000	52300000	0.214331201373315
chr1	52300000	52350000	0.438491569067198
chr1	52350000	52400000	0.43503059501066
chr1	52400000	52450000	0.574826259102362
chr1	52450000	52500000	0.651659883157516
chr1	52500000	52550000	0.711963895118642
chr1	52550000	52600000	0.82387795221087
chr1	52600000	52650000	0.92909156352964
chr1	52650000	52700000	0.580696071102251
chr1	52700000	52750000	0.804856438796135
chr1	52750000	52800000	0.902843536284852
chr1	52800000	52850000	0.920314533322258
chr1	52850000	52900000	0.866849406096852
chr1	52900000	52950000	0.887255309134203
chr1	52950000	53000000	0.807763657003627
chr1	53000000	53050000	0.845917435002907
chr1	53050000	53100000	0.793476756098236
chr1	53100000	53150000	0.895700085832157
chr1	53150000	53200000	0.717224575684581
chr1	53200000	53250000	0.793559819475593
chr1	53250000	53300000	0.641830716836947
chr1	53300000	53350000	0.701359470609408
chr1	53350000	53400000	0.662707312345987
chr1	53400000	53450000	0.869175180662846
chr1	53450000	53500000	0.84367472381427
chr1	53500000	53550000	0.699725890854722
chr1	53550000	53600000	0.726527673948556
chr1	53600000	53650000	0.816706813965723
chr1	53650000	53700000	0.671899659440153
chr1	53700000	53750000	0.556746130631005
chr1	53750000	53800000	0.606168840158374
chr1	53800000	53850000	0.542597668687876
chr1	53850000	53900000	0.437827062048343
chr1	53900000	53950000	0.412215854029958
chr1	53950000	54000000	0.721322368967522
chr1	54000000	54050000	0.523963784367472
chr1	54050000	54100000	0.674308497383504
chr1	54100000	54150000	0.61151258410167
chr1	54150000	54200000	0.727635185646648
chr1	54200000	54250000	0.933244732397486
chr1	54250000	54300000	0.850070603870753
chr1	54300000	54350000	0.885732480549326
chr1	54350000	54400000	0.747542708419858
chr1	54400000	54450000	0.715258742420467
chr1	54450000	54500000	0.64822659689343
chr1	54500000	54550000	0.76556746130631
chr1	54550000	54600000	0.59196500263034
chr1	54600000	54650000	0.620068111969433
chr1	54650000	54700000	0.792147742060526
chr1	54700000	54750000	0.407481241520614
chr1	54750000	54800000	0.355317440540466
chr1	54850000	54900000	0.184926765788964
chr1	54950000	55000000	0.257136528504582
chr1	55050000	55100000	0.260625190353573
chr1	55100000	55150000	0.362073261898829
chr1	55300000	55350000	0.645568568818008
chr1	55350000	55400000	0.632970623252208
chr1	55400000	55450000	0.347647922031176
chr1	55450000	55500000	0.697040174986848
chr1	55500000	55550000	0.823988703380679
chr1	55550000	55600000	0.851316554531107
chr1	55600000	55650000	0.472187612481657
chr1	55650000	55700000	0.520558185895839
chr1	55700000	55750000	0.910789932718664
chr1	55750000	55800000	0.474956391726888
chr1	55800000	55850000	0.830412271229615
chr1	55850000	55900000	0.807459091286652
chr1	55900000	55950000	0.390259434615278
chr1	55950000	56000000	0.766176592740261
chr1	56000000	56050000	0.521139629537337
chr1	56050000	56100000	0.887172245756846
chr1	56100000	56150000	0.68242102057203
chr1	56150000	56200000	0.851842622587701
chr1	56200000	56250000	0.809341861173409
chr1	56250000	56300000	0.643325857629371
chr1	56300000	56350000	0.610515823573387
chr1	56350000	56400000	0.355677381842346
chr1	56400000	56450000	0.806130077248941
chr1	56450000	56500000	0.787690007475704
chr1	56500000	56550000	0.973004402359
chr1	56550000	56600000	0.60420300689426
chr1	56600000	56650000	0.823490323116538
chr1	56650000	56700000	0.957333111830994
chr1	56700000	56750000	0.751668189495251
chr1	56750000	56800000	0.297671456654761
chr1	56800000	56850000	0.709139740288507
chr1	56850000	56900000	0.667635739402497
chr1	56900000	56950000	0.959714261981892
chr1	56950000	57000000	0.775784256721212
chr1	57000000	57050000	0.815986931361963
chr1	57050000	57100000	0.653071960572584
chr1	57100000	57150000	0.511947282443171
chr1	57150000	57200000	0.5692887006119
chr1	57200000	57250000	0.563446576404463
chr1	57250000	57300000	0.61536118725254
chr1	57300000	57350000	0.469363457651521
chr1	57350000	57400000	0.492012071877509
chr1	57400000	57450000	0.5440928094803
chr1	57450000	57500000	0.598333194894371
chr1	57500000	57550000	0.506326660575352
chr1	57550000	57600000	0.503557881330122
chr1	57600000	57650000	0.511864219065814
chr1	57650000	57700000	0.6250796024033
chr1	57700000	57750000	0.63454882742199
chr1	57750000	57800000	0.620898745743002
chr1	57800000	57850000	0.636016280421962
chr1	57850000	57900000	0.553506658914085
chr1	57900000	57950000	0.536395603178559
chr1	57950000	58000000	0.598111692554753
chr1	58000000	58050000	0.59099592989451
chr1	58050000	58100000	0.569537890743971
chr1	58100000	58150000	0.61860065896946
chr1	58150000	58200000	0.197829277071739
chr1	58200000	58250000	0.500872165462248
chr1	58250000	58300000	0.280837278843758
chr1	58500000	58550000	0.161807459091287
chr1	58600000	58650000	0.649334108591522
chr1	58650000	58700000	0.570451587894897
chr1	58700000	58750000	0.679596865741894
chr1	58750000	58800000	0.776836392834399
chr1	58800000	58850000	0.757454938117784
chr1	58850000	58900000	0.779272918570202
chr1	58900000	58950000	0.777113270758922
chr1	58950000	59000000	0.74577068970291
chr1	59050000	59100000	0.650884624968851
chr1	59100000	59150000	0.394689481407647
chr1	59150000	59200000	0.501287482349032
chr1	60000000	60050000	0.31757897942797
chr1	60050000	60100000	0.575463078328765
chr1	60100000	60150000	0.112495500733726
chr1	60300000	60350000	0.553755849046156
chr1	60350000	60400000	0.365977240634604
chr1	60500000	60550000	0.415759891463854
chr1	60650000	60700000	0.249826951297173
chr1	60850000	60900000	0.436747238142703
chr1	60950000	61000000	0.555389428800842
chr1	61100000	61150000	0.316083838635546
chr1	61150000	61200000	0.530082786499432
chr1	61200000	61250000	0.443032367029377
chr1	61250000	61300000	0.4361104189163
chr1	61300000	61350000	0.436276545671014
chr1	61350000	61400000	0.813827283550683
chr1	61400000	61450000	0.553949663593322
chr1	61450000	61500000	0.801090899022621
chr1	61500000	61550000	0.30714068167345
chr1	61550000	61600000	0.855165157681978
chr1	61600000	61650000	0.535924910706869
chr1	61650000	61700000	0.611623335271479
chr1	61700000	61750000	0.78320458509843
chr1	61750000	61800000	0.425256804274995
chr1	61800000	61850000	0.705041947005565
chr1	61850000	61900000	0.626463992025916
chr1	61900000	61950000	0.727690561231553
chr1	61950000	62000000	0.271755682919401
chr1	62000000	62050000	0.459977296010189
chr1	62050000	62100000	0.834953069191793
chr1	62100000	62150000	0.849682974776421
chr1	62150000	62200000	0.641609214497328
chr1	62200000	62250000	0.576155273140073
chr1	62250000	62300000	0.312429050031841
chr1	62300000	62350000	0.607359415233823
chr1	62350000	62400000	0.571226846083562
chr1	62400000	62450000	0.424536921671235
chr1	62450000	62500000	0.766231968325165
chr1	62500000	62550000	0.553423595536728
chr1	62600000	62650000	0.436719550350251
chr1	62650000	62700000	0.621812442893928
chr1	62950000	63000000	0.260735941523382
chr1	63000000	63050000	0.338953955201152
chr1	63100000	63150000	0.286734778636099
chr1	63300000	63350000	0.439405266218124
chr1	63650000	63700000	0.720187169476978
chr1	63700000	63750000	0.338317135974749
chr1	63750000	63800000	0.583077221253149
chr1	63800000	63850000	0.411551347011103
chr1	63850000	63900000	0.401306863803749
chr1	63900000	63950000	0.607276351856467
chr1	63950000	64000000	0.463853586953512
chr1	64000000	64050000	0.548329041725503
chr1	64050000	64100000	0.343688567710496
chr1	64100000	64150000	0.674086995043885
chr1	64150000	64200000	0.677271091175901
chr1	64200000	64250000	0.443032367029377
chr1	64250000	64300000	0.702660796854667
chr1	64300000	64350000	0.590552925215273
chr1	64350000	64400000	0.687127945288922
chr1	64400000	64450000	0.670875211119417
chr1	64450000	64500000	0.503613256915026
chr1	64500000	64550000	0.509981449179057
chr1	64650000	64700000	0.497881883877398
chr1	64950000	65000000	0.454799678821608
chr1	65000000	65050000	0.31433950771105
chr1	65050000	65100000	0.562588254838442
chr1	65100000	65150000	0.481020018273943
chr1	65150000	65200000	0.323947171692001
chr1	65200000	65250000	0.57407868870615
chr1	65250000	65300000	0.684691419553119
chr1	65300000	65350000	0.769471440042085
chr1	65350000	65400000	0.927900988454191
chr1	65400000	65450000	0.981199988924883
chr1	65450000	65500000	0.933743112661627
chr1	65500000	65550000	0.983747265830495
chr1	65550000	65600000	0.982196749453166
chr1	65600000	65650000	0.810504748456406
chr1	65650000	65700000	0.843619348229366
chr1	65700000	65750000	0.89622615388875
chr1	65750000	65800000	0.909488606473406
chr1	65800000	65850000	0.982556690755046
chr1	65850000	65900000	0.627128499044771
chr1	65900000	65950000	0.976714566547609
chr1	65950000	66000000	0.874325110058975
chr1	66000000	66050000	0.823905640003323
chr1	66050000	66100000	0.930143699642828
chr1	66100000	66150000	0.976022371736301
chr1	66150000	66200000	0.943406152227483
chr1	66200000	66250000	0.925353711548578
chr1	66250000	66300000	0.959022067170584
chr1	66300000	66350000	0.746102943212338
chr1	66350000	66400000	0.696541794722707
chr1	66400000	66450000	0.745743001910458
chr1	66450000	66500000	0.657197441647977
chr1	66550000	66600000	0.451311016972617
chr1	66600000	66650000	0.341778110031287
chr1	66650000	66700000	0.759005454495113
chr1	66800000	66850000	0.391090068388847
chr1	66850000	66900000	0.336462053880444
chr1	66900000	66950000	0.568015062159094
chr1	66950000	67000000	0.746186006589695
chr1	67000000	67050000	0.747044328155716
chr1	67050000	67100000	0.730154774759808
chr1	67100000	67150000	0.728410443835313
chr1	67150000	67200000	0.820500041531689
chr1	67200000	67250000	0.861173408644129
chr1	67250000	67300000	0.671871971647701
chr1	67300000	67350000	0.825539219758009
chr1	67350000	67400000	0.929285378076806
chr1	67400000	67450000	0.383891242351247
chr1	67450000	67500000	0.918071822133621
chr1	67500000	67550000	0.805991638286679
chr1	67550000	67600000	0.806406955173464
chr1	67600000	67650000	0.958579062491348
chr1	67650000	67700000	0.794335077664258
chr1	67700000	67750000	0.775064374117452
chr1	67750000	67800000	0.876733948002326
chr1	67800000	67850000	0.812276767173353
chr1	67850000	67900000	0.846526566436858
chr1	67900000	67950000	0.715369493590276
chr1	67950000	68000000	0.715867873854418
chr1	68050000	68100000	0.719024282193981
chr1	68100000	68150000	0.689426032062464
chr1	68150000	68200000	0.602375612592408
chr1	68200000	68250000	0.74613063100479
chr1	68250000	68300000	0.73317274413711
chr1	68300000	68350000	0.582163524102223
chr1	68350000	68400000	0.643491984384085
chr1	68400000	68450000	0.45482736661406
chr1	68450000	68500000	0.469418833236426
chr1	68500000	68550000	0.774482930475953
chr1	68550000	68600000	0.669020129025113
chr1	68600000	68650000	0.269900600825096
chr1	68650000	68700000	0.55417116593294
chr1	68700000	68750000	0.848990779965113
chr1	68750000	68800000	0.750892931306587
chr1	68850000	68900000	0.633441315723897
chr1	68900000	68950000	0.473876567821248
chr1	68950000	69000000	0.830384583437163
chr1	69000000	69050000	0.672591854251461
chr1	69050000	69100000	0.784422847966332
chr1	69100000	69150000	0.478251239028712
chr1	69150000	69200000	0.636210094969128
chr1	69200000	69250000	0.703186864911261
chr1	69250000	69300000	0.660187723232827
chr1	69300000	69350000	0.604618323781045
chr1	69350000	69400000	0.406373729822521
chr1	69400000	69450000	0.513165545311072
chr1	69450000	69500000	0.538915192291719
chr1	69500000	69550000	0.606556469252707
chr1	69550000	69600000	0.525984993216491
chr1	69600000	69650000	0.777583963230612
chr1	69650000	69700000	0.423733975690118
chr1	69700000	69750000	0.644544120497273
chr1	69750000	69800000	0.670598333194894
chr1	69800000	69850000	0.732591300495611
chr1	69850000	69900000	0.758424010853615
chr1	69900000	69950000	0.500955228839605
chr1	69950000	70000000	0.871943959908076
chr1	70000000	70050000	0.696015726666113
chr1	70050000	70100000	0.531910180801285
chr1	70100000	70150000	0.531217985989977
chr1	70150000	70200000	0.4469086579727
chr1	70200000	70250000	0.781875571060719
chr1	70250000	70300000	0.583464850347482
chr1	70300000	70350000	0.840407564304898
chr1	70350000	70400000	0.494974665669906
chr1	70400000	70450000	0.597308746573636
chr1	70450000	70500000	0.673090234515602
chr1	70500000	70550000	0.368136888445884
chr1	70550000	70600000	0.487858903009663
chr1	70600000	70650000	0.820693856078855
chr1	70650000	70700000	0.475648586538195
chr1	70700000	70750000	0.431098928482432
chr1	70750000	70800000	0.347647922031176
chr1	70800000	70850000	0.698424564609464
chr1	70850000	70900000	0.534235955367279
chr1	70900000	70950000	0.798598997701913
chr1	70950000	71000000	0.722291441703353
chr1	71000000	71050000	0.53977351385774
chr1	71100000	71150000	0.657308192817787
chr1	71150000	71200000	0.711327075892239
chr1	71200000	71250000	0.641609214497328
chr1	71250000	71300000	0.296231691447241
chr1	71300000	71350000	0.450978763463189
chr1	71350000	71400000	0.65351496525182
chr1	71400000	71450000	0.610931140460171
chr1	71450000	71500000	0.728465819420218
chr1	71550000	71600000	0.358667663427195
chr1	71700000	71750000	0.436968740482321
chr1	71850000	71900000	0.506991167594208
chr1	71900000	71950000	0.669075504610017
chr1	72000000	72050000	0.422515712822217
chr1	72150000	72200000	0.392336019049201
chr1	72600000	72650000	0.472381427028823
chr1	72650000	72700000	0.519699864329817
chr1	72700000	72750000	0.457789960406457
chr1	72750000	72800000	0.153667248110308
chr1	72900000	72950000	0.660603040119611
chr1	72950000	73000000	0.552759088517872
chr1	73000000	73050000	0.707644599496082
chr1	73050000	73100000	0.78248470249467
chr1	73100000	73150000	0.910291552454523
chr1	73150000	73200000	0.791510922834122
chr1	73200000	73250000	0.856715674059307
chr1	73250000	73300000	0.938311598416258
chr1	73300000	73350000	0.657059002685716
chr1	73350000	73400000	0.536035661876679
chr1	73400000	73450000	0.568042749951546
chr1	73450000	73500000	0.929313065869258
chr1	73500000	73550000	0.867513913115707
chr1	73550000	73600000	0.710994822382811
chr1	73600000	73650000	0.782069385607886
chr1	73650000	73700000	0.645568568818008
chr1	73700000	73750000	0.804607248664064
chr1	73850000	73900000	0.669213943572279
chr1	74150000	74200000	0.10881302433757
chr1	74200000	74250000	0.103358529224465
chr1	74300000	74350000	0.184206883185204
chr1	75750000	75800000	0.480604701387158
chr1	75800000	75850000	0.394689481407647
chr1	75850000	75900000	0.691114987402054
chr1	75900000	75950000	0.483179666085223
chr1	75950000	76000000	0.675388321289144
chr1	76000000	76050000	0.908741036077194
chr1	76050000	76100000	0.580862197856965
chr1	76100000	76150000	0.671899659440153
chr1	76150000	76200000	0.656948251515907
chr1	76200000	76250000	0.347260292936844
chr1	76250000	76300000	0.353905363125398
chr1	76300000	76350000	0.563972644461057
chr1	76350000	76400000	0.714926488911039
chr1	76400000	76450000	0.282332419636182
chr1	76450000	76500000	0.499487775839632
chr1	76500000	76550000	0.559653348838497
chr1	76550000	76600000	0.874878865908021
chr1	76600000	76650000	0.85015366724811
chr1	76650000	76700000	0.599606833347177
chr1	76700000	76750000	0.241548301353933
chr1	76750000	76800000	0.739568624193593
chr1	76800000	76850000	0.950411163717917
chr1	76850000	76900000	0.565606224215743
chr1	76900000	76950000	0.379322756596617
chr1	76950000	77000000	0.36185175955921
chr1	77000000	77050000	0.63083866323338
chr1	77050000	77100000	0.549602680178309
chr1	77100000	77150000	0.822936567267492
chr1	77150000	77200000	0.641470775535067
chr1	77200000	77250000	0.652822770440513
chr1	77250000	77300000	0.532408561065426
chr1	77300000	77350000	0.590331422875654
chr1	77350000	77400000	0.720353296231691
chr1	77400000	77450000	0.571946728687322
chr1	77450000	77500000	0.629066644516433
chr1	77500000	77550000	0.796107096381206
chr1	77550000	77600000	0.817426696569483
chr1	77600000	77650000	0.893928067115209
chr1	77650000	77700000	0.897389041171747
chr1	77700000	77750000	0.543262175706731
chr1	77750000	77800000	0.695960351081208
chr1	77800000	77850000	0.525237422820279
chr1	77850000	77900000	0.869839687681701
chr1	78000000	78050000	0.63310906221447
chr1	78050000	78100000	0.86131184760639
chr1	78100000	78150000	0.605476645347066
chr1	78300000	78350000	0.682310269402221
chr1	78350000	78400000	0.4415095384445
chr1	78450000	78500000	0.648392723648143
chr1	78500000	78550000	0.63371819364842
chr1	78550000	78600000	0.166320569261013
chr1	78800000	78850000	0.657972699836642
chr1	78850000	78900000	0.710413378741313
chr1	78900000	78950000	0.50773873799042
chr1	78950000	79000000	0.781377190796578
chr1	79000000	79050000	0.977905141623058
chr1	79050000	79100000	0.843591660436913
chr1	79100000	79150000	0.902538970567877
chr1	79150000	79200000	0.721350056759975
chr1	79200000	79250000	0.838081789738904
chr1	79250000	79300000	0.676191267270261
chr1	79300000	79350000	0.907716587756458
chr1	79350000	79400000	0.642246033723731
chr1	79400000	79450000	0.774233740343882
chr1	79450000	79500000	0.883545144945593
chr1	79500000	79550000	0.983968768170114
chr1	79550000	79600000	0.823933327795775
chr1	79600000	79650000	0.666555915496857
chr1	79650000	79700000	0.472907495085417
chr1	79700000	79750000	0.264003101032755
chr1	79750000	79800000	0.431126616274884
chr1	79800000	79850000	0.452972284519755
chr1	79850000	79900000	0.680316748345654
chr1	79900000	79950000	0.87570949968159
chr1	79950000	80000000	0.875183431624997
chr1	80000000	80050000	0.828834067059833
chr1	80050000	80100000	0.79328294155107
chr1	80100000	80150000	0.733948002325775
chr1	80150000	80200000	0.836946590248359
chr1	80200000	80250000	0.610626574743196
chr1	80350000	80400000	0.821413738682615
chr1	80400000	80450000	0.857850873549852
chr1	80450000	80500000	0.715231054628015
chr1	80500000	80550000	0.67270260542127
chr1	80550000	80600000	0.664285516515768
chr1	80600000	80650000	0.699310573967937
chr1	80650000	80700000	0.891436165794501
chr1	80700000	80750000	0.33388708918238
chr1	80750000	80800000	0.771160395381676
chr1	80800000	80850000	0.668078744081734
chr1	80850000	80900000	0.8596228922668
chr1	80900000	80950000	0.766315031702522
chr1	80950000	81000000	0.440706592463383
chr1	81350000	81400000	0.788935958136058
chr1	81450000	81500000	0.482099842179583
chr1	81600000	81650000	0.84583437162555
chr1	81650000	81700000	0.721017803250547
chr1	81700000	81750000	0.705512639477254
chr1	82150000	82200000	0.251958911316001
chr1	82200000	82250000	0.713154470194092
chr1	82250000	82300000	0.766204280532713
chr1	82300000	82350000	0.673256361270316
chr1	82350000	82400000	0.666528227704405
chr1	82400000	82450000	0.626048675139131
chr1	82450000	82500000	0.579422432649445
chr1	82500000	82550000	0.777556275438159
chr1	82550000	82600000	0.695572721986876
chr1	82600000	82650000	0.785502671871972
chr1	82650000	82700000	0.973641221585403
chr1	82700000	82750000	0.66755267602514
chr1	82750000	82800000	0.568596505800593
chr1	82800000	82850000	0.587811833762494
chr1	82850000	82900000	0.345072957333112
chr1	82900000	82950000	0.717030761137414
chr1	82950000	83000000	0.590802115347343
chr1	83000000	83050000	0.86959049754963
chr1	83050000	83100000	0.713265221363901
chr1	83100000	83150000	0.697593930835894
chr1	83150000	83200000	0.684248414873882
chr1	83200000	83250000	0.871667081983553
chr1	83250000	83300000	0.548633607442479
chr1	83300000	83350000	0.531660990669214
chr1	83350000	83400000	0.703020738156547
chr1	83400000	83450000	0.743777168646344
chr1	83450000	83500000	0.757067309023452
chr1	83500000	83550000	0.712711465514855
chr1	83550000	83600000	0.796245535343467
chr1	83600000	83650000	0.846858819946286
chr1	83650000	83700000	0.551845391366946
chr1	83700000	83750000	0.648392723648143
chr1	83750000	83800000	0.65495473045934
chr1	83800000	83850000	0.608937619403605
chr1	83850000	83900000	0.658055763213999
chr1	83900000	83950000	0.675471384666501
chr1	83950000	84000000	0.549381177838691
chr1	84000000	84050000	0.612620095799762
chr1	84050000	84100000	0.691890245590719
chr1	84100000	84150000	0.665365340421408
chr1	84150000	84200000	0.897250602209486
chr1	84200000	84250000	0.740759199269042
chr1	84250000	84300000	0.811169255475261
chr1	84300000	84350000	0.929977572888114
chr1	84350000	84400000	0.731289974250353
chr1	84400000	84450000	0.609740565384722
chr1	84450000	84500000	0.807459091286652
chr1	84600000	84650000	0.590386798460559
chr1	84850000	84900000	0.0359941301880001
chr1	84950000	85000000	0.764958329872359
chr1	85000000	85050000	0.630783287648476
chr1	85050000	85100000	0.383226735332392
chr1	85100000	85150000	0.671235152421297
chr1	85150000	85200000	0.715507932552538
chr1	85200000	85250000	0.632056926101282
chr1	85450000	85500000	0.613838358667663
chr1	85500000	85550000	0.481573774122989
chr1	85550000	85600000	0.493977905141623
chr1	85600000	85650000	0.440152836614337
chr1	85650000	85700000	0.881856189606003
chr1	85700000	85750000	0.834814630229532
chr1	85750000	85800000	0.760749785419608
chr1	85850000	85900000	0.887393748096464
chr1	85900000	85950000	0.338317135974749
chr1	85950000	86000000	0.604507572611236
chr1	86800000	86850000	0.812968961984661
chr1	87500000	87550000	0.635960904837057
chr1	87550000	87600000	0.534485145499349
chr1	88000000	88050000	0.691281114156768
chr1	88050000	88100000	0.838801672342664
chr1	88100000	88150000	0.875155743832544
chr1	88150000	88200000	0.994407065924634
chr1	88300000	88350000	0.768253177174184
chr1	88350000	88400000	0.583354099177673
chr1	88400000	88450000	0.522413267990143
chr1	88500000	88550000	0.550101060442451
chr1	88550000	88600000	0.630091092837168
chr1	88600000	88650000	0.547609159121743
chr1	88700000	88750000	0.492842705651078
chr1	88750000	88800000	0.584267796328599
chr1	88850000	88900000	0.865963396738378
chr1	88900000	88950000	0.635933217044605
chr1	89000000	89050000	0.638812747459645
chr1	89050000	89100000	0.538056870725697
chr1	89100000	89150000	0.547359968989672
chr1	89150000	89200000	0.760666722042252
chr1	89200000	89250000	0.564304897970485
chr1	89250000	89300000	0.827394301852313
chr1	89300000	89350000	0.776088822438187
chr1	89400000	89450000	0.632250740648448
chr1	89450000	89500000	0.62627017747875
chr1	89500000	89550000	0.446797906802891
chr1	89550000	89600000	0.458094526123432
chr1	89600000	89650000	0.379045878672093
chr1	90150000	90200000	0.471966110142038
chr1	90200000	90250000	0.686324999307805
chr1	90250000	90300000	0.608245424592297
chr1	90300000	90350000	0.639975634742642
chr1	90350000	90400000	0.652878146025417
chr1	90400000	90450000	0.374726583049533
chr1	90450000	90500000	0.439516017387934
chr1	90500000	90550000	0.455408810255558
chr1	90550000	90600000	0.39316665282277
chr1	90600000	90650000	0.398371957803804
chr1	90650000	90700000	0.582301963064485
chr1	90700000	90750000	0.503087188858432
chr1	90750000	90800000	0.317745106182684
chr1	90800000	90850000	0.336489741672896
chr1	90850000	90900000	0.258520918127198
chr1	90900000	90950000	0.240219287316222
chr1	90950000	91000000	0.388293601351164
chr1	91000000	91050000	0.277542431541933
chr1	91050000	91100000	0.350278262314146
chr1	91100000	91150000	0.468449760500595
chr1	91150000	91200000	0.629122020101337
chr1	91200000	91250000	0.36185175955921
chr1	91250000	91300000	0.465459478915746
chr1	91300000	91350000	0.68062131406263
chr1	91400000	91450000	0.509095439820583
chr1	91450000	91500000	0.609020682780962
chr1	91500000	91550000	0.617050142592131
chr1	91550000	91600000	0.651909073289587
chr1	91600000	91650000	0.75548910485367
chr1	91650000	91700000	0.747127391533073
chr1	91700000	91750000	0.828169560040978
chr1	91750000	91800000	0.703159177118808
chr1	91800000	91850000	0.460254173934712
chr1	91850000	91900000	0.654788603704627
chr1	91900000	91950000	0.524212974499543
chr1	92000000	92050000	0.45554724921782
chr1	92400000	92450000	0.447656228368912
chr1	92450000	92500000	0.680732065232439
chr1	92500000	92550000	0.616607137912894
chr1	92550000	92600000	0.963950494227095
chr1	92600000	92650000	0.748705595702855
chr1	92650000	92700000	0.740510009136972
chr1	92700000	92750000	0.910789932718664
chr1	92750000	92800000	0.775119749702356
chr1	92800000	92850000	0.649804801063211
chr1	92850000	92900000	0.490240053160562
chr1	92900000	92950000	0.511725780103552
chr1	92950000	93000000	0.835174571531412
chr1	93000000	93050000	0.679818368081513
chr1	93050000	93100000	0.665088462496885
chr1	93100000	93150000	0.608245424592297
chr1	93150000	93200000	0.489630921726611
chr1	93650000	93700000	0.430877426142814
chr1	93800000	93850000	0.429603787690008
chr1	93900000	93950000	0.386050890162527
chr1	93950000	94000000	0.431818811086192
chr1	94000000	94050000	0.443115430406734
chr1	94050000	94100000	0.790652601268101
chr1	94100000	94150000	0.986266854943655
chr1	94150000	94200000	0.724146523797658
chr1	94200000	94250000	0.846997258908547
chr1	94250000	94300000	0.779162167400393
chr1	94300000	94350000	0.924550765567461
chr1	94350000	94400000	0.579339369272088
chr1	94400000	94450000	0.290804884126589
chr1	94450000	94500000	0.690312041420937
chr1	94500000	94550000	0.545754077027439
chr1	94550000	94600000	0.804634936456516
chr1	94600000	94650000	0.638009801478528
chr1	94650000	94700000	0.698646066949082
chr1	94700000	94750000	0.475759337708004
chr1	94750000	94800000	0.53185480521638
chr1	94800000	94850000	0.511310463216768
chr1	94850000	94900000	0.673505551402387
chr1	94900000	94950000	0.719190408948694
chr1	94950000	95000000	0.62878976659191
chr1	95000000	95050000	0.667524988232688
chr1	95050000	95100000	0.86718165960628
chr1	95100000	95150000	0.841570451587895
chr1	95150000	95200000	0.742032837721848
chr1	95200000	95250000	0.535149652518205
chr1	95250000	95300000	0.670792147742061
chr1	95300000	95350000	0.614835119195946
chr1	95350000	95400000	0.671899659440153
chr1	95400000	95450000	0.769083810947753
chr1	95450000	95500000	0.190298197524711
chr1	95500000	95550000	0.79328294155107
chr1	95550000	95600000	0.741479081872802
chr1	95600000	95650000	0.650967688346208
chr1	95650000	95700000	0.466456239444029
chr1	95700000	95750000	0.680898191987153
chr1	95750000	95800000	0.640031010327547
chr1	95800000	95850000	0.721073178835451
chr1	95850000	95900000	0.616053382063848
chr1	95900000	95950000	0.882133067530526
chr1	95950000	96000000	0.615139684912922
chr1	96000000	96050000	0.763269374532769
chr1	96050000	96100000	0.691391865326578
chr1	96100000	96150000	0.542846858819946
chr1	96150000	96200000	0.606085776781017
chr1	96200000	96250000	0.492815017858626
chr1	96250000	96300000	0.764764515325193
chr1	96300000	96350000	0.525071296065565
chr1	96350000	96400000	0.315530082786499
chr1	96400000	96450000	0.449206744746241
chr1	96450000	96500000	0.722817509759947
chr1	96500000	96550000	0.492012071877509
chr1	96550000	96600000	0.611484896309217
chr1	96600000	96650000	0.699199822798128
chr1	96650000	96700000	0.40983470387906
chr1	96700000	96750000	0.780491181438104
chr1	96750000	96800000	0.515325193122352
chr1	96800000	96850000	0.695434283024615
chr1	96850000	96900000	0.625744109422156
chr1	96900000	96950000	0.646233075836864
chr1	96950000	97000000	0.597059556441565
chr1	97000000	97050000	0.769056123155301
chr1	97050000	97100000	0.789295899437938
chr1	97100000	97150000	0.836143644267243
chr1	97300000	97350000	0.469058891934546
chr1	97350000	97400000	0.617354708309106
chr1	97400000	97450000	0.753191018080128
chr1	97450000	97500000	0.688733837251156
chr1	97500000	97550000	0.885372539247446
chr1	97550000	97600000	0.631475482459783
chr1	97600000	97650000	0.691253426364316
chr1	97650000	97700000	0.847578702550046
chr1	97700000	97750000	0.739070243929452
chr1	97750000	97800000	0.845446742531218
chr1	97800000	97850000	0.905169310850846
chr1	97850000	97900000	0.711382451477144
chr1	97900000	97950000	0.803610488135781
chr1	97950000	98000000	0.670985962289227
chr1	98000000	98050000	0.87869978126644
chr1	98050000	98100000	0.783536838607858
chr1	98100000	98150000	0.779937425589058
chr1	98150000	98200000	0.750006921948113
chr1	98200000	98250000	0.87822908879475
chr1	98250000	98300000	0.890633219813384
chr1	98300000	98350000	0.898164299360412
chr1	98350000	98400000	0.684691419553119
chr1	98400000	98450000	0.639421878893596
chr1	98450000	98500000	0.653321150704654
chr1	98500000	98550000	0.715507932552538
chr1	98550000	98600000	0.723952709250491
chr1	98600000	98650000	0.69501896613783
chr1	98650000	98700000	0.630451034139048
chr1	98700000	98750000	0.383254423124844
chr1	98750000	98800000	0.466677741783648
chr1	98800000	98850000	0.647202148572694
chr1	98850000	98900000	0.661018357006396
chr1	98900000	98950000	0.421380513331672
chr1	98950000	99000000	0.435944292161586
chr1	99000000	99050000	0.809757178060193
chr1	99050000	99100000	0.720297920646787
chr1	99100000	99150000	0.64030788825207
chr1	99150000	99200000	0.714511172024255
chr1	99200000	99250000	0.726583049533461
chr1	99250000	99300000	0.501813550405626
chr1	99300000	99350000	0.442035606501094
chr1	99350000	99400000	0.73209292023147
chr1	99400000	99450000	0.352105656615998
chr1	99450000	99500000	0.728078190325885
chr1	99500000	99550000	0.358446161087577
chr1	99550000	99600000	0.61187252540355
chr1	99600000	99650000	0.660962981421491
chr1	99650000	99700000	0.492482764349198
chr1	99700000	99750000	0.535675720574799
chr1	99750000	99800000	0.579560871611706
chr1	99800000	99850000	0.492593515519008
chr1	99850000	99900000	0.512224160367694
chr1	99900000	99950000	0.500567599745272
chr1	99950000	100000000	0.755295290306504
chr1	100000000	100050000	0.828944818229643
chr1	100050000	100100000	0.922529556718443
chr1	100100000	100150000	0.97156463715148
chr1	100150000	100200000	0.437827062048343
chr1	100200000	100250000	0.627848381648531
chr1	100250000	100300000	0.431874186671097
chr1	100300000	100350000	0.744884680344436
chr1	100350000	100400000	0.937259462303071
chr1	100400000	100450000	0.535426530442728
chr1	100450000	100500000	0.656366807874408
chr1	100500000	100550000	0.67054295760999
chr1	100550000	100600000	0.732369798155993
chr1	100600000	100650000	0.418500982916632
chr1	100650000	100700000	0.511670404518648
chr1	100700000	100750000	0.924827643491984
chr1	100750000	100800000	0.330869119805078
chr1	100800000	100850000	0.850070603870753
chr1	100850000	100900000	0.55417116593294
chr1	100900000	100950000	0.849156906719827
chr1	100950000	101000000	0.805077941135753
chr1	101000000	101050000	0.984024143755018
chr1	101050000	101100000	0.884431154304067
chr1	101100000	101150000	0.640280200459617
chr1	101150000	101200000	0.730099399174904
chr1	101200000	101250000	0.804607248664064
chr1	101250000	101300000	0.82963701304095
chr1	101300000	101350000	0.740537696929424
chr1	101350000	101400000	0.506714289669685
chr1	101400000	101450000	0.915856798737437
chr1	101450000	101500000	0.473433563142011
chr1	101500000	101550000	0.957831492095135
chr1	101550000	101600000	0.82315806960711
chr1	101600000	101650000	0.422266522690146
chr1	101650000	101700000	0.613589168535593
chr1	101700000	101750000	0.80480106321123
chr1	101750000	101800000	0.65182600991223
chr1	101800000	101850000	0.738405736910596
chr1	101850000	101900000	0.76880693302323
chr1	101900000	101950000	0.813661156795969
chr1	101950000	102000000	0.766315031702522
chr1	102000000	102050000	0.769333001079824
chr1	102050000	102100000	0.699919705401888
chr1	102100000	102150000	0.652047512251848
chr1	102150000	102200000	0.619348229365673
chr1	102200000	102250000	0.670099952930753
chr1	102250000	102300000	0.645817758950079
chr1	102300000	102350000	0.734169504665393
chr1	102350000	102400000	0.617243957139297
chr1	102400000	102450000	0.655259296176316
chr1	102450000	102500000	0.592214192762411
chr1	102500000	102550000	0.921671235152421
chr1	102550000	102600000	0.786001052136113
chr1	102600000	102650000	0.489769360688872
chr1	102650000	102700000	0.93809009607664
chr1	102700000	102750000	0.95248774815184
chr1	102750000	102800000	0.967134590359111
chr1	102800000	102850000	0.445551956142537
chr1	102850000	102900000	0.789877343079436
chr1	102900000	102950000	0.8758202508514
chr1	102950000	103000000	0.669213943572279
chr1	103000000	103050000	0.801755406041476
chr1	103050000	103100000	0.933161669020129
chr1	103100000	103150000	0.924966082454246
chr1	103150000	103200000	0.727662873439101
chr1	103200000	103250000	0.65182600991223
chr1	103250000	103300000	0.940803499736966
chr1	103300000	103350000	0.727192180967411
chr1	103350000	103400000	0.796273223135919
chr1	103400000	103450000	0.940360495057729
chr1	103500000	103550000	0.867624664285517
chr1	103550000	103600000	0.869396683002464
chr1	103600000	103650000	0.949137525265111
chr1	103650000	103700000	0.446354902123654
chr1	103700000	103750000	0.924827643491984
chr1	103750000	103800000	0.816956004097793
chr1	103800000	103850000	0.8416258271728
chr1	103850000	103900000	0.757897942797021
chr1	103900000	103950000	0.845585181493479
chr1	103950000	104000000	0.832765733588061
chr1	104000000	104050000	0.831602846305064
chr1	104050000	104100000	0.338317135974749
chr1	104100000	104150000	0.539856577235097
chr1	104150000	104200000	0.419802309161891
chr1	104200000	104250000	0.610211257856411
chr1	104250000	104300000	0.621784755101476
chr1	104300000	104350000	0.958052994434754
chr1	104350000	104400000	0.804994877758396
chr1	104400000	104450000	0.742669656948251
chr1	104450000	104500000	0.735138577401224
chr1	104500000	104550000	0.647479026497217
chr1	104550000	104600000	0.929146939114544
chr1	104600000	104650000	0.607996234460227
chr1	104650000	104700000	0.856937176398926
chr1	104700000	104750000	0.63191848713902
chr1	104750000	104800000	0.681562699006008
chr1	104800000	104850000	0.818035828003433
chr1	104850000	104900000	0.94852839383116
chr1	104900000	104950000	0.848021707229283
chr1	104950000	105000000	0.829581637456046
chr1	105000000	105050000	0.585458371404048
chr1	105050000	105100000	0.662485810006368
chr1	105100000	105150000	0.743223412797298
chr1	105150000	105200000	0.821745992192042
chr1	105200000	105250000	0.84583437162555
chr1	105250000	105300000	0.582163524102223
chr1	105300000	105350000	0.696569482515159
chr1	105350000	105400000	0.770108259268488
chr1	105400000	105450000	0.746296757759504
chr1	105450000	105500000	0.746988952570812
chr1	105500000	105550000	0.674806877647645
chr1	105550000	105600000	0.621147935875073
chr1	105600000	105650000	0.669352382534541
chr1	105700000	105750000	0.510784395160174
chr1	105750000	105800000	0.558102832461168
chr1	105800000	105850000	0.534097516405017
chr1	105850000	105900000	0.54373286817842
chr1	105900000	105950000	0.394495666860481
chr1	105950000	106000000	0.475759337708004
chr1	106000000	106050000	0.388321289143617
chr1	106050000	106100000	0.483594982972008
chr1	106100000	106150000	0.505136085499903
chr1	106150000	106200000	0.40000553755849
chr1	106200000	106250000	0.544535814159537
chr1	106250000	106300000	0.546141706121771
chr1	106300000	106350000	0.581471329290916
chr1	106350000	106400000	0.60312318298862
chr1	106400000	106450000	0.656782124761193
chr1	106450000	106500000	0.767145665476092
chr1	106500000	106550000	0.800038762909433
chr1	106550000	106600000	0.684525292798405
chr1	106600000	106650000	0.779051416230584
chr1	106650000	106700000	0.740177755627544
chr1	106700000	106750000	0.814021098097849
chr1	106750000	106800000	0.770634327325082
chr1	106800000	106850000	0.523271589556165
chr1	106850000	106900000	0.708364482099842
chr1	106900000	106950000	0.915829110944984
chr1	106950000	107000000	0.778082343494753
chr1	107000000	107050000	0.899659440152837
chr1	107050000	107100000	0.592961763158623
chr1	107100000	107150000	0.57432787883822
chr1	107150000	107200000	0.461638563557328
chr1	107200000	107250000	0.800315640833956
chr1	107250000	107300000	0.905196998643298
chr1	107300000	107350000	0.782789268211646
chr1	107350000	107400000	0.713874352797851
chr1	107400000	107450000	0.61680095246006
chr1	107450000	107500000	0.894343384001994
chr1	107500000	107550000	0.81775895007891
chr1	107550000	107600000	0.683971536949359
chr1	107600000	107650000	0.641719965667137
chr1	107650000	107700000	0.811196943267713
chr1	107700000	107750000	0.900130132624526
chr1	107750000	107800000	0.887310684719107
chr1	107800000	107850000	0.737990420023811
chr1	107850000	107900000	0.711410139269596
chr1	107900000	107950000	0.819973973475095
chr1	107950000	108000000	0.781571005343744
chr1	108000000	108050000	0.738654927042667
chr1	108050000	108100000	0.877952210870227
chr1	108100000	108150000	0.891325414624692
chr1	108150000	108200000	0.91674280809591
chr1	108200000	108250000	0.543843619348229
chr1	108250000	108300000	0.531633302876762
chr1	108300000	108350000	0.895644710247252
chr1	108350000	108400000	0.641470775535067
chr1	108400000	108450000	0.64354735996899
chr1	108450000	108500000	0.706149458703658
chr1	108500000	108550000	0.687294072043636
chr1	108550000	108600000	0.669047816817565
chr1	108600000	108650000	0.707644599496082
chr1	108650000	108700000	0.907439709831935
chr1	108700000	108750000	0.878976659190963
chr1	108750000	108800000	0.961735470830911
chr1	108800000	108850000	0.908630284907384
chr1	108850000	108900000	0.958939003793228
chr1	108900000	108950000	0.961652407453554
chr1	108950000	109000000	0.443115430406734
chr1	109000000	109050000	0.960101891076224
chr1	109050000	109100000	0.766065841570452
chr1	109100000	109150000	0.718110585043054
chr1	109150000	109200000	0.782512390287122
chr1	109200000	109250000	0.499653902594346
chr1	109250000	109300000	0.316333028767616
chr1	109300000	109350000	0.276241105296675
chr1	109350000	109400000	0.467203809840241
chr1	109400000	109450000	0.608134673422488
chr1	109450000	109500000	0.601544978818839
chr1	109500000	109550000	0.807126837777224
chr1	109550000	109600000	0.670099952930753
chr1	109600000	109650000	0.923166375944846
chr1	109650000	109700000	0.628845142176814
chr1	109700000	109750000	0.657695821912119
chr1	109800000	109850000	0.527092504914583
chr1	109850000	109900000	0.885870919511587
chr1	109900000	109950000	0.965584073981781
chr1	109950000	110000000	0.829720076418307
chr1	110000000	110050000	0.687127945288922
chr1	110050000	110100000	0.324583990918404
chr1	110100000	110150000	0.933660049284271
chr1	110150000	110200000	0.579643934989063
chr1	110200000	110250000	0.76448763740067
chr1	110250000	110300000	0.782373951324861
chr1	110300000	110350000	0.84835396073871
chr1	110350000	110400000	0.8812193703796
chr1	110400000	110450000	0.882465321039953
chr1	110450000	110500000	0.823296508569372
chr1	110600000	110650000	0.871943959908076
chr1	110650000	110700000	0.783176897305978
chr1	110700000	110750000	0.785945676551209
chr1	110750000	110800000	0.787191627211562
chr1	110800000	110850000	0.781266439626769
chr1	110900000	110950000	0.693246947420882
chr1	110950000	111000000	0.575435390536313
chr1	111000000	111050000	0.339756901182269
chr1	111050000	111100000	0.429077719633414
chr1	111100000	111150000	0.573774122989174
chr1	111150000	111200000	0.683888473572002
chr1	111200000	111250000	0.836143644267243
chr1	111250000	111300000	0.913447960794086
chr1	111300000	111350000	0.76556746130631
chr1	111350000	111400000	0.789406650607747
chr1	111400000	111450000	0.713763601628042
chr1	111450000	111500000	0.896143090511394
chr1	111500000	111550000	0.893761940360495
chr1	111550000	111600000	0.883323642605975
chr1	111600000	111650000	0.525846554254229
chr1	111650000	111700000	0.865824957776117
chr1	111700000	111750000	0.825539219758009
chr1	111750000	111800000	0.440235899991694
chr1	111800000	111850000	0.675886701553285
chr1	111850000	111900000	0.717446078024199
chr1	111900000	111950000	0.550627128499045
chr1	111950000	112000000	0.759697649306421
chr1	112000000	112050000	0.848437024116067
chr1	112050000	112100000	0.461084807708281
chr1	112100000	112150000	0.423900102444832
chr1	112150000	112200000	0.408450314256444
chr1	112200000	112250000	0.570534651272254
chr1	112250000	112300000	0.512085721405432
chr1	112300000	112350000	0.868206107927015
chr1	112350000	112400000	0.777694714400421
chr1	112400000	112450000	0.767505606777972
chr1	112450000	112500000	0.615776504139325
chr1	112500000	112550000	0.970235623113769
chr1	112600000	112650000	0.637705235761553
chr1	112650000	112700000	0.392889774898247
chr1	112700000	112750000	0.34529445967273
chr1	112750000	112800000	0.171858127751474
chr1	112800000	112850000	0.223302046127862
chr1	112850000	112900000	0.173796273223136
chr1	112900000	112950000	0.436996428274774
chr1	112950000	113000000	0.680565938477725
chr1	113000000	113050000	0.91001467453
chr1	113050000	113100000	0.894121881662375
chr1	113100000	113150000	0.929728382756043
chr1	113150000	113200000	0.906581388265914
chr1	113200000	113250000	0.958274496774372
chr1	113250000	113300000	0.635185646648393
chr1	113300000	113350000	0.708585984439461
chr1	113350000	113400000	0.79004346983415
chr1	113400000	113450000	0.482681285821081
chr1	113450000	113500000	0.763380125702578
chr1	113500000	113550000	0.854971343134812
chr1	113550000	113600000	0.761691170362987
chr1	113600000	113650000	0.827200487305147
chr1	113650000	113700000	0.804856438796135
chr1	113700000	113750000	0.90965473322812
chr1	113750000	113800000	0.897112163247224
chr1	113800000	113850000	0.791150981532242
chr1	113850000	113900000	0.720325608439239
chr1	113900000	113950000	0.456433258576294
chr1	113950000	114000000	0.693136196251073
chr1	114000000	114050000	0.694188332364261
chr1	114050000	114100000	0.751114433646205
chr1	114100000	114150000	0.702605421269762
chr1	114200000	114250000	0.88409890079464
chr1	114250000	114300000	0.555084863083866
chr1	114300000	114350000	0.805188692305562
chr1	114350000	114400000	0.703186864911261
chr1	114400000	114450000	0.946867126284021
chr1	114450000	114500000	0.979954038264529
chr1	114500000	114550000	0.830135393305092
chr1	114550000	114600000	0.954508957000858
chr1	114600000	114650000	0.91505385275632
chr1	114650000	114700000	0.843120967965224
chr1	114700000	114750000	0.821829055569399
chr1	114750000	114800000	0.938588476340781
chr1	114800000	114850000	0.891270039039787
chr1	114850000	114900000	0.770855829664701
chr1	114900000	114950000	0.923138688152394
chr1	114950000	115000000	0.966054766453471
chr1	115000000	115050000	0.820500041531689
chr1	115050000	115100000	0.80624082841875
chr1	115100000	115150000	0.84007531079547
chr1	115150000	115200000	0.646869895063267
chr1	115200000	115250000	0.721848437024116
chr1	115250000	115300000	0.938173159453997
chr1	115300000	115350000	0.667137359138356
chr1	115350000	115400000	0.849406096851898
chr1	115400000	115450000	0.933909239416341
chr1	115450000	115500000	0.97012487194396
chr1	115500000	115550000	0.977877453830606
chr1	115550000	115600000	0.516183514688374
chr1	115600000	115650000	0.743694105268987
chr1	115650000	115700000	0.796771603400061
chr1	115700000	115750000	0.823628762078799
chr1	115750000	115800000	0.908131904643243
chr1	115800000	115850000	0.802807542154664
chr1	115850000	115900000	0.79760223717363
chr1	115950000	116000000	0.888002879530415
chr1	116000000	116050000	0.648365035855691
chr1	116050000	116100000	0.747321206080239
chr1	116100000	116150000	0.892958994379378
chr1	116150000	116200000	0.587867209347399
chr1	116200000	116250000	0.958828252623418
chr1	116250000	116300000	0.752194257551845
chr1	116300000	116350000	0.574660132347648
chr1	116350000	116400000	0.848658526455686
chr1	116400000	116450000	0.419580806822272
chr1	116450000	116500000	0.873854417587286
chr1	116500000	116550000	0.672010410609962
chr1	116550000	116600000	0.838220228701166
chr1	116600000	116650000	0.802447600852784
chr1	116650000	116700000	0.527147880499488
chr1	116700000	116750000	0.818008140210981
chr1	116750000	116800000	0.933909239416341
chr1	116800000	116850000	0.87833983996456
chr1	116850000	116900000	0.863554558795027
chr1	116900000	116950000	0.949386715397181
chr1	116950000	117000000	0.848658526455686
chr1	117000000	117050000	0.889913337209624
chr1	117050000	117100000	0.73353268543899
chr1	117100000	117150000	0.79832211977739
chr1	117150000	117200000	0.855857352493286
chr1	117200000	117250000	0.768723869645873
chr1	117250000	117300000	0.689896724534153
chr1	117300000	117350000	0.708585984439461
chr1	117350000	117400000	0.651133815100922
chr1	117400000	117450000	0.722568319627876
chr1	117450000	117500000	0.679846055873965
chr1	117500000	117550000	0.634355012874823
chr1	117550000	117600000	0.773403106570313
chr1	117600000	117650000	0.704654317911233
chr1	117650000	117700000	0.745936816457624
chr1	117700000	117750000	0.749785419608495
chr1	117900000	117950000	0.702162416590525
chr1	117950000	118000000	0.734363319212559
chr1	118000000	118050000	0.63850818174267
chr1	118050000	118100000	0.628263698535316
chr1	118100000	118150000	0.628263698535316
chr1	118150000	118200000	0.663067253647867
chr1	118200000	118250000	0.545504886895368
chr1	118350000	118400000	0.0448265359802863
chr1	118700000	118750000	0.338649389484176
chr1	119850000	119900000	0.327546584710801
chr1	119900000	119950000	0.406373729822521
chr1	119950000	120000000	0.481684525292798
chr1	120000000	120050000	0.455464185840463
chr1	120050000	120100000	0.522274829027882
chr1	120100000	120150000	0.451394080349974
chr1	120150000	120200000	0.591466622366199
chr1	120200000	120250000	0.733034305174848
chr1	120250000	120300000	0.707672287288534
chr1	120300000	120350000	0.550267187197165
chr1	120350000	120400000	0.65506548162915
chr1	120400000	120450000	0.598665448403799
chr1	120450000	120500000	0.569039510479829
chr1	120500000	120550000	0.344740703823684
chr1	120550000	120600000	0.129385054129634
chr1	120600000	120650000	0.279619015975856
chr1	120650000	120700000	0.311349226126201
chr1	120700000	120750000	0.540936401140737
chr1	120750000	120800000	0.474817952764626
chr1	120800000	120850000	0.698673754741534
chr1	120850000	120900000	0.670626020987347
chr1	120900000	120950000	0.564498712517651
chr1	120950000	121000000	0.359470609408312
chr1	121000000	121050000	0.440346651161503
chr1	121050000	121100000	0.616745576875156
chr1	121100000	121150000	0.64030788825207
chr1	121150000	121200000	0.630700224271119
chr1	121200000	121250000	0.514411495971426
chr1	121250000	121300000	0.790680289060553
chr1	121300000	121350000	0.689453719854916
chr1	121350000	121400000	0.646122324667054
chr1	121400000	121450000	0.583354099177673
chr1	121450000	121500000	0.518675416009082
chr1	121500000	121550000	0.655951490987624
chr1	121550000	121600000	0.744358612287842
chr1	121600000	121650000	0.792646122324667
chr1	121650000	121700000	0.51961680095246
chr1	121700000	121750000	0.957083921698923
chr1	121750000	121800000	0.777390148683445
chr1	121800000	121850000	0.821386050890162
chr1	121850000	121900000	0.800343328626409
chr1	121900000	121950000	0.694797463798211
chr1	121950000	122000000	0.646011573497245
chr1	122000000	122050000	0.790624913475649
chr1	122050000	122100000	0.58847634078135
chr1	122100000	122150000	0.797768363928344
chr1	122150000	122200000	0.88182850181355
chr1	122200000	122250000	0.962178475510148
chr1	122250000	122300000	0.558988841819642
chr1	122300000	122350000	0.871251765096769
chr1	122350000	122400000	0.900988454190547
chr1	122400000	122450000	0.965944015283661
chr1	122450000	122500000	0.949442090982086
chr1	122500000	122550000	0.634521139629537
chr1	122550000	122600000	0.848187833983996
chr1	122600000	122650000	0.921366669435446
chr1	122650000	122700000	0.834454688927652
chr1	122700000	122750000	0.891436165794501
chr1	122750000	122800000	0.403798765124457
chr1	122800000	122850000	0.838552482210593
chr1	122850000	122900000	0.943904532491624
chr1	122900000	122950000	0.696874048232135
chr1	122950000	123000000	0.90065620068112
chr1	123000000	123050000	0.790652601268101
chr1	123050000	123100000	0.760860536589418
chr1	123100000	123150000	0.622255447573165
chr1	123150000	123200000	0.840850568984135
chr1	123200000	123250000	0.749397790514162
chr1	123250000	123300000	0.929977572888114
chr1	123300000	123350000	0.198466096298142
chr1	123350000	123400000	0.882742198964477
chr1	123400000	123450000	0.812027577041282
chr1	123450000	123500000	0.610848077082814
chr1	123500000	123550000	0.543234487914279
chr1	123550000	123600000	0.815294736550655
chr1	123600000	123650000	0.89057784422848
chr1	123650000	123700000	0.878893595813606
chr1	123700000	123750000	0.662181244289393
chr1	123750000	123800000	0.681756513553174
chr1	123800000	123850000	0.90569537890744
chr1	123850000	123900000	0.531217985989977
chr1	123900000	123950000	0.96868510673644
chr1	123950000	124000000	0.953152255170695
chr1	124000000	124050000	0.873715978625024
chr1	124050000	124100000	0.915856798737437
chr1	124100000	124150000	0.93089127003904
chr1	124150000	124200000	0.311515352880915
chr1	124200000	124250000	0.988648005094554
chr1	124250000	124300000	0.531356424952239
chr1	124300000	124350000	0.902622033945234
chr1	124350000	124400000	0.427333388708918
chr1	124400000	124450000	0.898053548190603
chr1	124450000	124500000	0.536257164216297
chr1	124500000	124550000	0.818617271644932
chr1	124550000	124600000	0.688373895949276
chr1	124600000	124650000	0.826314477946673
chr1	124650000	124700000	0.636016280421962
chr1	124700000	124750000	0.825539219758009
chr1	124750000	124800000	0.948722208378326
chr1	124800000	124850000	0.940803499736966
chr1	124850000	124900000	0.72129468117507
chr1	124900000	124950000	0.951214109699034
chr1	124950000	125000000	0.88733837251156
chr1	125000000	125050000	0.98992164354736
chr1	125050000	125100000	0.774621369438215
chr1	125100000	125150000	0.805299443475372
chr1	125150000	125200000	0.84990447711604
chr1	125200000	125250000	0.68782014010023
chr1	125250000	125300000	0.582357338649389
chr1	125300000	125350000	0.630534097516405
chr1	125350000	125400000	0.448320735387768
chr1	125450000	125500000	0.361879447351663
chr1	125500000	125550000	0.452252401915995
chr1	125550000	125600000	0.466677741783648
chr1	125600000	125650000	0.382063848049395
chr1	125650000	125700000	0.529944347537171
chr1	125700000	125750000	0.444222942104826
chr1	125750000	125800000	0.491264501481297
chr1	125800000	125850000	0.586815073234211
[truncated: 34,117 more rows]
