# Supplementary material for: Transcription elongation can be sufficient, but is not necessary, to advance replication timing
Source: EMBO Rep. 2026 Mar 24;27(8):1964–99. doi: 10.1038/s44319-026-00735-2 (PMC13121604; doi:10.1038/s44319-026-00735-2)
Supplement: Supplementary file 5 — Source data Fig. 4 [file 44319_2026_735_MOESM5_ESM.zip › Fig4/4A/TRE_Ptn_D0400_129_pvalues.bg]

chr1	3000000	3050000	0.584852705326243
chr1	3050000	3100000	0.172448721195239
chr1	3150000	3200000	0.425107622182831
chr1	3200000	3250000	0.379526462395543
chr1	3250000	3300000	0.068118511015447
chr1	3300000	3350000	0.444120874482991
chr1	3350000	3400000	0.0134422216594918
chr1	3400000	3450000	0.545538955009707
chr1	3450000	3500000	0.119207394277032
chr1	3500000	3550000	0.492550856756985
chr1	3550000	3600000	0.618954165611547
chr1	3600000	3650000	0.303009200641513
chr1	3650000	3700000	0.566767958132861
chr1	3700000	3750000	0.436249683464168
chr1	3750000	3800000	0.66531611378408
chr1	3800000	3850000	0.255528825863088
chr1	3850000	3900000	0.984721870515742
chr1	3900000	3950000	0.530092006415126
chr1	3950000	4000000	0.103106271629949
chr1	4000000	4050000	0.883388199544188
chr1	4050000	4100000	0.434498185194564
chr1	4100000	4150000	0.867476998396219
chr1	4150000	4200000	0.885055288258631
chr1	4200000	4250000	0.5523761289778
chr1	4250000	4300000	0.127078585295855
chr1	4300000	4350000	0.453785768549
chr1	4350000	4400000	0.544948088123576
chr1	4400000	4450000	0.382016544272812
chr1	4450000	4500000	0.00362961087195068
chr1	4500000	4550000	4.22047775807677e-05
chr1	4550000	4600000	0.488625812441968
chr1	4600000	4650000	0.376529923187305
chr1	4650000	4700000	0.163142567738668
chr1	4700000	4750000	4.22047775807677e-05
chr1	4750000	4800000	0.12114881404575
chr1	4800000	4850000	4.22047775807677e-05
chr1	4850000	4900000	4.22047775807677e-05
chr1	4900000	4950000	0.224001857010214
chr1	4950000	5000000	0.0837553811091416
chr1	5000000	5050000	0.409998311808897
chr1	5050000	5100000	0.653055625896852
chr1	5100000	5150000	0.143707267662699
chr1	5150000	5200000	0.323161981936355
chr1	5200000	5250000	0.499894488056048
chr1	5250000	5300000	0.0892842069722293
chr1	5300000	5350000	0.396197349539968
chr1	5500000	5550000	0.721279648856251
chr1	5600000	5650000	0.547670296277539
chr1	5650000	5700000	0.563201654427281
chr1	5700000	5750000	0.761965054444163
chr1	5750000	5800000	0.529501139528995
chr1	5800000	5850000	0.521229003123154
chr1	5850000	5900000	0.87165527137672
chr1	5950000	6000000	0.870790073436313
chr1	6000000	6050000	0.933717396809319
chr1	6050000	6100000	0.453574744661096
chr1	6100000	6150000	0.946990799358487
chr1	6150000	6200000	0.851059339917279
chr1	6200000	6250000	0.4969190512366
chr1	6250000	6300000	0.49227652570271
chr1	6300000	6350000	0.442791423989196
chr1	6350000	6400000	0.522959399003967
chr1	6400000	6450000	0.215265468050983
chr1	6450000	6500000	0.182092512872457
chr1	6500000	6550000	0.301743057314088
chr1	6550000	6600000	0.774753102051152
chr1	6600000	6650000	0.497383303789989
chr1	6650000	6700000	0.950768126951971
chr1	6700000	6750000	0.394002701105765
chr1	6750000	6800000	0.327445766860809
chr1	6800000	6850000	0.611694943867646
chr1	6850000	6900000	0.221448467966574
chr1	6900000	6950000	0.221553979910526
chr1	6950000	7000000	0.000654174052502787
chr1	7000000	7050000	0.0017303958808137
chr1	7050000	7100000	0.00358740609436992
chr1	7100000	7150000	0.000569764497341141
chr1	7150000	7200000	0.00120283616105343
chr1	7200000	7250000	0.000232126276694555
chr1	7250000	7300000	0.140056554401958
chr1	7300000	7350000	0.0416772178610618
chr1	7350000	7400000	0.272811682282434
chr1	7400000	7450000	0.156854055879125
chr1	7450000	7500000	0.041888241748966
chr1	7500000	7550000	0.122900312315354
chr1	7550000	7600000	0.130243943614417
chr1	7600000	7650000	0.195830167975015
chr1	7650000	7700000	0.557356292732337
chr1	7700000	7750000	0.251498269604119
chr1	7750000	7800000	0.00082299316282608
chr1	7800000	7850000	0.71665822571115
chr1	7850000	7900000	0.675529669958639
chr1	7900000	7950000	0.0630117329281674
chr1	7950000	8000000	0.872267240651642
chr1	8000000	8050000	0.0210179792352494
chr1	8050000	8100000	0.0909301932978813
chr1	8100000	8150000	0.284291381784418
chr1	8150000	8200000	0.642483329112856
chr1	8200000	8250000	0.622267240651642
chr1	8250000	8300000	0.875073858360766
chr1	8300000	8350000	0.985882501899215
chr1	8350000	8400000	0.50310205115219
chr1	8400000	8450000	0.899510424580062
chr1	8450000	8500000	0.854520131678906
chr1	8500000	8550000	0.245062041023044
chr1	8550000	8600000	0.0279606651472947
chr1	8600000	8650000	0.0277074364818097
chr1	8650000	8700000	0.454060099603275
chr1	8700000	8750000	0.891006161897527
chr1	8750000	8800000	0.581687347007681
chr1	8800000	8850000	0.30649109479193
chr1	8850000	8900000	0.102367688022284
chr1	8900000	8950000	0.00652063813623704
chr1	8950000	9000000	0.0274753102051152
chr1	9000000	9050000	0.561450156157677
chr1	9050000	9100000	0.238372583776484
chr1	9100000	9150000	0.830758841900903
chr1	9150000	9200000	0.68171266987423
chr1	9200000	9250000	0.15145184434878
chr1	9250000	9300000	0.867139360175572
chr1	9300000	9350000	0.785177682113615
chr1	9350000	9400000	0.469612560141808
chr1	9400000	9450000	0.230037140204271
chr1	9450000	9500000	0.057651726175403
chr1	9500000	9550000	0.226639655609015
chr1	9550000	9600000	0.0697855997298894
chr1	9600000	9650000	0.123554486367857
chr1	9650000	9700000	0.103549421794547
chr1	9700000	9750000	0.321811429053769
chr1	9750000	9800000	0.6560310627163
chr1	9800000	9850000	0.133071663712332
chr1	9850000	9900000	0.447560563855828
chr1	9900000	9950000	0.0163121465349878
chr1	9950000	10000000	0.0811808896767114
chr1	10000000	10050000	0.336709715539799
chr1	10050000	10100000	0.0642356714780113
chr1	10100000	10150000	0.118447708280577
chr1	10150000	10200000	0.174073605132101
chr1	10200000	10250000	0.27720097915084
chr1	10250000	10300000	0.712606567063392
chr1	10300000	10350000	0.874989448805605
chr1	10350000	10400000	0.980395880813708
chr1	10400000	10450000	0.822782138938128
chr1	10450000	10500000	0.196547649193889
chr1	10500000	10550000	0.773486958723728
chr1	10550000	10600000	0.30490841563265
chr1	10600000	10650000	0.132734025491686
chr1	10650000	10700000	0.931607157930278
chr1	10700000	10750000	0.409913902253735
chr1	10750000	10800000	0.288532961931291
chr1	10800000	10850000	0.0374567401029796
chr1	10850000	10900000	0.0316113784080357
chr1	10900000	10950000	0.0111209588925466
chr1	10950000	11000000	0.622984721870516
chr1	11000000	11050000	0.951126867561408
chr1	11050000	11100000	0.204672068878197
chr1	11100000	11150000	0.0819616780619566
chr1	11150000	11200000	0.061703384823162
chr1	11200000	11250000	0.229298556596607
chr1	11250000	11300000	0.567865282349962
chr1	11300000	11350000	0.00443150164598638
chr1	11350000	11400000	4.22047775807677e-05
chr1	11400000	11450000	0.00010551194395203
chr1	11450000	11500000	0.00189921499113699
chr1	11500000	11550000	0.241664556427788
chr1	11550000	11600000	0.303853296193129
chr1	11600000	11650000	0.4445429222588
chr1	11650000	11700000	0.90860555414873
chr1	11700000	11750000	0.240989279986494
chr1	11750000	11800000	0.0593610196674264
chr1	11800000	11850000	0.0624419684308264
chr1	11850000	11900000	0.607917616274162
chr1	11900000	11950000	0.0380054022115304
chr1	11950000	12000000	0.00415717059171095
chr1	12000000	12050000	0.197877099687685
chr1	12050000	12100000	0.386722376973073
chr1	12100000	12150000	0.197349539967924
chr1	12150000	12200000	0.521229003123154
chr1	12200000	12250000	0.107432261331983
chr1	12250000	12300000	0.0106356039503672
chr1	12300000	12350000	0.0173461635857179
chr1	12350000	12400000	0.0239090064995358
chr1	12400000	12450000	0.0249219211614755
chr1	12450000	12500000	0.889191356461551
chr1	12500000	12550000	0.273719085000422
chr1	12550000	12600000	0.650206803410146
chr1	12600000	12650000	0.330020258293239
chr1	12650000	12700000	0.460243099518866
chr1	12700000	12750000	0.204735376044568
chr1	12750000	12800000	0.134928673925888
chr1	12800000	12850000	0.935004642525534
chr1	12850000	12900000	0.811175825103402
chr1	12900000	12950000	0.0303452350806112
chr1	12950000	13000000	0.734173208407192
chr1	13000000	13050000	0.0392926479277454
chr1	13050000	13100000	0.000569764497341141
chr1	13100000	13150000	0.00166708871444243
chr1	13150000	13200000	0.694796150924285
chr1	13200000	13250000	0.569616780619566
chr1	13250000	13300000	0.0103401705073014
chr1	13300000	13350000	0.000400945387017848
chr1	13350000	13400000	0.00158267915928079
chr1	13400000	13450000	0.816978982020765
chr1	13450000	13500000	0.680784164767452
chr1	13500000	13550000	0.0893475141386005
chr1	13550000	13600000	0.391386004895754
chr1	13600000	13650000	0.0788174221321853
chr1	13650000	13700000	0.0380476069891111
chr1	13700000	13750000	0.00280661770912471
chr1	13750000	13800000	0.161222250358741
chr1	13800000	13850000	0.427935342280746
chr1	13850000	13900000	0.991938887482063
chr1	13900000	13950000	0.0917953912382882
chr1	13950000	14000000	0.605575251118427
chr1	14000000	14050000	0.153182240229594
chr1	14050000	14100000	0.162003038743986
chr1	14100000	14150000	0.00308094876340004
chr1	14150000	14200000	0.124799527306491
chr1	14200000	14250000	0.0524183337553811
chr1	14250000	14300000	0.145247742044399
chr1	14300000	14350000	0.089009875917954
chr1	14350000	14400000	0.0833966404997045
chr1	14400000	14450000	0.289144931206213
chr1	14450000	14500000	0.0835443572212374
chr1	14500000	14550000	0.798197855997299
chr1	14550000	14600000	0.887840803578965
chr1	14600000	14650000	0.0873638895923019
chr1	14650000	14700000	0.0266312146534988
chr1	14700000	14750000	0.000738583607664434
chr1	14750000	14800000	0.0116696210010974
chr1	14800000	14850000	0.158584451759939
chr1	14850000	14900000	0.237908331223094
chr1	14900000	14950000	0.622457162150756
chr1	14950000	15000000	0.31111251793703
chr1	15000000	15050000	0.396661602093357
chr1	15050000	15100000	0.753545201316789
chr1	15100000	15150000	0.739512112771166
chr1	15150000	15200000	0.63554064320081
chr1	15200000	15250000	0.848252722208154
chr1	15250000	15300000	0.345361694943868
chr1	15300000	15350000	0.545327931121803
chr1	15350000	15400000	0.00854646746011645
chr1	15400000	15450000	0.197729382966152
chr1	15450000	15500000	0.201443403393264
chr1	15500000	15550000	0.890415295011395
chr1	15550000	15600000	0.424812188739765
chr1	15600000	15650000	0.865197940406854
chr1	15650000	15700000	0.230585802312822
chr1	15700000	15750000	0.0756942685912045
chr1	15750000	15800000	0.00145606482653837
chr1	15800000	15850000	0.000865197940406848
chr1	15850000	15900000	0.174179117076053
chr1	15900000	15950000	0.0573773951211277
chr1	15950000	16000000	0.605469739174475
chr1	16000000	16050000	0.639592301848569
chr1	16050000	16100000	0.705178526209167
chr1	16100000	16150000	0.101755718747362
chr1	16150000	16200000	0.782983033679413
chr1	16200000	16250000	0.352916350130835
chr1	16250000	16300000	0.634316704650967
chr1	16300000	16350000	0.884147885540643
chr1	16350000	16400000	0.104034776736727
chr1	16400000	16450000	0.936502912129653
chr1	16450000	16500000	0.114079513800962
chr1	16500000	16550000	0.128555752511184
chr1	16550000	16600000	0.548451084662784
chr1	16600000	16650000	0.000232126276694555
chr1	16650000	16700000	0.0201527812948425
chr1	16700000	16750000	0.126825356630371
chr1	16750000	16800000	0.287140204271124
chr1	16800000	16850000	0.259390563011733
chr1	16850000	16900000	0.389402380349456
chr1	16900000	16950000	0.958533806026842
chr1	16950000	17000000	0.0279184603697139
chr1	17000000	17050000	0.292183675192032
chr1	17050000	17100000	0.286654849328944
chr1	17100000	17150000	0.697286232801553
chr1	17150000	17200000	0.413712332236009
chr1	17200000	17250000	0.0829745927238963
chr1	17250000	17300000	0.0378154807124167
chr1	17300000	17350000	0.330948763400017
chr1	17350000	17400000	0.718430826369545
chr1	17400000	17450000	0.465138853718241
chr1	17450000	17500000	0.823373005824259
chr1	17500000	17550000	0.0567654258462058
chr1	17550000	17600000	0.92147801131088
chr1	17600000	17650000	0.503650713260741
chr1	17650000	17700000	0.239575419937537
chr1	17700000	17750000	0.348168312652992
chr1	17750000	17800000	0.0257871191018824
chr1	17800000	17850000	0.0358107537773276
chr1	17850000	17900000	0.120515742382038
chr1	17900000	17950000	0.674959905461298
chr1	17950000	18000000	0.102114459356799
chr1	18000000	18050000	0.380961424833291
chr1	18050000	18100000	0.725605638558285
chr1	18100000	18150000	0.946990799358487
chr1	18150000	18200000	0.287414535325399
chr1	18200000	18250000	0.0818350637292141
chr1	18250000	18300000	0.139697813792521
chr1	18300000	18350000	0.669241158099097
chr1	18350000	18400000	0.307356292732337
chr1	18400000	18450000	0.641913564615515
chr1	18450000	18500000	0.891850257449143
chr1	18500000	18550000	0.304676289355955
chr1	18550000	18600000	0.408943192369376
chr1	18600000	18650000	0.615092428462902
chr1	18650000	18700000	0.443804338651135
chr1	18700000	18750000	0.199860724233983
chr1	18750000	18800000	0.319110323288596
chr1	18800000	18850000	0.463619481725331
chr1	18850000	18900000	0.292542415801469
chr1	18900000	18950000	0.719443741031485
chr1	18950000	19000000	0.708217270194986
chr1	19000000	19050000	0.393981598716975
chr1	19050000	19100000	0.486262344897442
chr1	19100000	19150000	0.223263273402549
chr1	19150000	19200000	0.557461804676289
chr1	19200000	19250000	0.805182746686925
chr1	19250000	19300000	0.933632987254157
chr1	19300000	19350000	0.990503925044315
chr1	19350000	19400000	0.964294758166624
chr1	19400000	19450000	0.747151177513295
chr1	19450000	19500000	0.440343546889508
chr1	19500000	19550000	0.0519751835907825
chr1	19550000	19600000	0.938528741453532
chr1	19600000	19650000	0.14731577614586
chr1	19650000	19700000	0.147442390478602
chr1	19700000	19750000	0.0714737908331223
chr1	19750000	19800000	0.411327762302693
chr1	19800000	19850000	0.609774626487718
chr1	19850000	19900000	0.103865957626403
chr1	19900000	19950000	0.650291212965308
chr1	19950000	20000000	0.165864775892631
chr1	20000000	20050000	0.526757828986241
chr1	20050000	20100000	0.937536929180383
chr1	20100000	20150000	0.500717481218874
chr1	20150000	20200000	0.30341014602853
chr1	20200000	20250000	0.159069806702119
chr1	20250000	20300000	0.479952730649109
chr1	20300000	20350000	0.00875749134802062
chr1	20350000	20400000	0.600700599307842
chr1	20400000	20450000	0.00630961424833287
chr1	20450000	20500000	0.00576095213978223
chr1	20500000	20550000	0.165147294673757
chr1	20550000	20600000	0.864649278298303
chr1	20600000	20650000	0.709673335021524
chr1	20650000	20700000	0.341753186460707
chr1	20700000	20750000	0.033468388621592
chr1	20750000	20800000	0.00622520469317123
chr1	20800000	20850000	0.0673588250189922
chr1	20850000	20900000	0.189752680003376
chr1	20900000	20950000	0.395057820545286
chr1	20950000	21000000	0.100742804085422
chr1	21000000	21050000	0.321157255001266
chr1	21050000	21100000	0.0674432345741538
chr1	21100000	21150000	0.759897020342703
chr1	21150000	21200000	0.220583270026167
chr1	21200000	21250000	0.0699966236177936
chr1	21250000	21300000	0.0323077572381194
chr1	21300000	21350000	0.0756098590360429
chr1	21350000	21400000	0.724571621507555
chr1	21400000	21450000	0.831497425508568
chr1	21450000	21500000	0.817717565628429
chr1	21500000	21550000	0.799316282603191
chr1	21550000	21600000	0.716404997045666
chr1	21600000	21650000	0.726977293829661
chr1	21650000	21700000	0.0128513547733603
chr1	21700000	21750000	0.0597197602768633
chr1	21750000	21800000	0.762344897442391
chr1	21800000	21850000	0.0538532961931291
chr1	21850000	21900000	0.751434962437748
chr1	21900000	21950000	0.247362201401199
chr1	21950000	22000000	0.432852198868912
chr1	22000000	22050000	0.530092006415126
chr1	22050000	22100000	0.324174896598295
chr1	22100000	22150000	0.652359247066768
chr1	22150000	22200000	0.69405756731662
chr1	22200000	22250000	0.178990461720267
chr1	22250000	22300000	0.191377563940238
chr1	22300000	22350000	0.0947075208913649
chr1	22350000	22400000	0.0330674432345741
chr1	22400000	22450000	0.000675276441293171
chr1	22450000	22500000	0.0435553304634084
chr1	22500000	22550000	0.00546551869671652
chr1	22550000	22600000	0.732590529247911
chr1	22600000	22650000	0.04414619734954
chr1	22650000	22700000	0.187916772178611
chr1	22700000	22750000	0.115767704904195
chr1	22750000	22800000	0.88345150671056
chr1	22800000	22850000	0.649784755634338
chr1	22850000	22900000	0.606081708449396
chr1	22900000	22950000	0.320207647505698
chr1	22950000	23000000	0.802798176753609
chr1	23000000	23050000	0.787161306659914
chr1	23050000	23100000	0.17301848569258
chr1	23100000	23150000	0.137671984468642
chr1	23150000	23200000	0.584810500548662
chr1	23200000	23250000	0.662509496074956
chr1	23250000	23300000	0.0744492276525702
chr1	23300000	23350000	0.989870853380603
chr1	23350000	23400000	0.70688781970119
chr1	23400000	23450000	0.959399003967249
chr1	23450000	23500000	0.445661348864691
chr1	23500000	23550000	0.948721195239301
chr1	23550000	23600000	0.718979488478096
chr1	23600000	23650000	0.136511353085169
chr1	23650000	23700000	0.88245969443741
chr1	23700000	23750000	0.410969021693256
chr1	23750000	23800000	0.146387271039082
chr1	23800000	23850000	0.0411074533637208
chr1	23850000	23900000	0.0970076812695198
chr1	23900000	23950000	0.000569764497341141
chr1	23950000	24000000	0.000569764497341141
chr1	24000000	24050000	4.22047775807677e-05
chr1	24050000	24100000	0.016375453701359
chr1	24100000	24150000	0.0473115556681016
chr1	24150000	24200000	0.383092766101123
chr1	24200000	24250000	0.5600785008863
chr1	24250000	24300000	0.0340592555077235
chr1	24300000	24350000	0.849202329703722
chr1	24350000	24400000	0.435785430910779
chr1	24400000	24450000	0.206740102979657
chr1	24450000	24500000	0.545538955009707
chr1	24500000	24550000	0.778066177091247
chr1	24550000	24600000	0.892420021946484
chr1	24600000	24650000	0.0377943783236262
chr1	24650000	24700000	0.605997298894235
chr1	24700000	24750000	0.753017641597029
chr1	24750000	24800000	0.674411243352748
chr1	24800000	24850000	0.368110070059931
chr1	24850000	24900000	0.379420950451591
chr1	24900000	24950000	0.421034861146282
chr1	24950000	25000000	0.81311724487212
chr1	25000000	25050000	0.640985059508736
chr1	25050000	25100000	0.180889676711404
chr1	25100000	25150000	0.184856925804001
chr1	25150000	25200000	0.324407022874989
chr1	25200000	25250000	0.377627247404406
chr1	25250000	25300000	0.599139022537351
chr1	25300000	25350000	0.407466025154047
chr1	25350000	25400000	0.68840212712079
chr1	25400000	25450000	0.476871781885709
chr1	25450000	25500000	0.728180129990715
chr1	25500000	25550000	0.254853549421795
chr1	25550000	25600000	0.771651050898962
chr1	25600000	25650000	0.568962606567063
chr1	25650000	25700000	0.695998987085338
chr1	25700000	25750000	0.603380602684224
chr1	25750000	25800000	0.515636870093695
chr1	25800000	25850000	0.808221490672744
chr1	25850000	25900000	0.507596859964548
chr1	25900000	25950000	0.971891618131172
chr1	25950000	26000000	0.76949860724234
chr1	26000000	26050000	0.365324554739597
chr1	26050000	26100000	0.546910610281084
chr1	26100000	26150000	0.981472102642019
chr1	26150000	26200000	0.146534987760614
chr1	26200000	26250000	0.709610027855153
chr1	26250000	26300000	0.26027686334093
chr1	26300000	26350000	0.193909850595087
chr1	26350000	26400000	0.290389972144847
chr1	26400000	26450000	0.672701949860724
chr1	26450000	26500000	0.593736811007006
chr1	26500000	26550000	0.241348020595931
chr1	26550000	26600000	0.533194057567317
chr1	26600000	26650000	0.387904110745336
chr1	26650000	26700000	0.584641681438339
chr1	26700000	26750000	0.727990208491601
chr1	26750000	26800000	0.801785262091669
chr1	26800000	26850000	0.00888410568076303
chr1	26850000	26900000	0.484764075293323
chr1	26900000	26950000	0.917405250274331
chr1	26950000	27000000	0.842956022621761
chr1	27000000	27050000	0.515320334261838
chr1	27050000	27100000	0.533172955178526
chr1	27100000	27150000	0.591478855406432
chr1	27150000	27200000	0.237908331223094
chr1	27200000	27250000	0.872794800371402
chr1	27250000	27300000	0.441799611716046
chr1	27300000	27350000	0.429285895163332
chr1	27350000	27400000	0.201274584282941
chr1	27700000	27750000	0.117877943783236
chr1	27750000	27800000	0.170697222925635
chr1	27850000	27900000	0.232632734025492
chr1	27950000	28000000	0.154152950113953
chr1	28050000	28100000	0.0128513547733603
chr1	28100000	28150000	0.0572296783995948
chr1	28800000	28850000	0.418798007934498
chr1	28850000	28900000	0.088756647252469
chr1	28900000	28950000	0.161623195745758
chr1	28950000	29000000	0.282793112180299
chr1	29000000	29050000	0.764011986156833
chr1	29100000	29150000	0.0967966573816156
chr1	29200000	29250000	0.14630286148392
chr1	29250000	29300000	0.531421456908922
chr1	29300000	29350000	0.143770574829071
chr1	29350000	29400000	0.159956107031316
chr1	29400000	29450000	0.197961509242846
chr1	29450000	29500000	0.25871528657044
chr1	29500000	29550000	0.0824681353929265
chr1	29550000	29600000	0.0475014771672153
chr1	29600000	29650000	0.0579260572296784
chr1	29650000	29700000	0.0473959652232633
chr1	30050000	30100000	0.223685321178357
chr1	30250000	30300000	0.869861568329535
chr1	30700000	30750000	0.398117666919895
chr1	30750000	30800000	0.00559213302945893
chr1	30900000	30950000	8.44095551616464e-05
chr1	30950000	31000000	0.152717987676205
chr1	31000000	31050000	0.12783827129231
chr1	31050000	31100000	0.574512534818941
chr1	31100000	31150000	0.374377479530683
chr1	31200000	31250000	0.188824174896598
chr1	31250000	31300000	0.441968430826369
chr1	31300000	31350000	0.63041276272474
chr1	31600000	31650000	0.0714948932219127
chr1	31650000	31700000	0.877352916350131
chr1	31700000	31750000	0.0333206719000591
chr1	31750000	31800000	0.454925297543682
chr1	31900000	31950000	0.02207309867477
chr1	31950000	32000000	0.505782054528573
chr1	32000000	32050000	0.0508356545961003
chr1	32050000	32100000	0.0617455896007428
chr1	32100000	32150000	0.41067358825019
chr1	32250000	32300000	0.978770996876846
chr1	32300000	32350000	0.644804591879801
chr1	32500000	32550000	0.000569764497341141
chr1	32550000	32600000	0.649742550856757
chr1	32600000	32650000	0.0679918966827044
chr1	32650000	32700000	0.841985312737402
chr1	32700000	32750000	0.0731408795475648
chr1	32750000	32800000	0.820735207225458
chr1	32800000	32850000	0.0464885625052756
chr1	32850000	32900000	0.279501139528995
chr1	32900000	32950000	0.747531020511522
chr1	32950000	33000000	0.644973410990124
chr1	33000000	33050000	0.85985903604288
chr1	33050000	33100000	0.193741031484764
chr1	33100000	33150000	0.158436735038406
chr1	33150000	33200000	0.674200219464843
chr1	33200000	33250000	0.267768211361526
chr1	33250000	33300000	0.154047438170001
chr1	33300000	33350000	0.585802312821811
chr1	33350000	33400000	0.744260150249008
chr1	33400000	33450000	0.780893897189162
chr1	33450000	33500000	0.0121338735544864
chr1	33500000	33550000	0.0269055457077741
chr1	33550000	33600000	0.285029965392082
chr1	33600000	33650000	0.500295433443066
chr1	33650000	33700000	0.902274837511606
chr1	33700000	33750000	0.0403899721448467
chr1	33750000	33800000	0.319785599729889
chr1	33800000	33850000	0.00082299316282608
chr1	33850000	33900000	0.0293745251962522
chr1	33900000	33950000	0.865303452350806
chr1	33950000	34000000	0.749177006837174
chr1	34000000	34050000	0.923145100025323
chr1	34050000	34100000	0.884021271207901
chr1	34100000	34150000	0.809783067443235
chr1	34150000	34200000	0.000569764497341141
chr1	34200000	34250000	0.0166075799780535
chr1	34250000	34300000	0.0196252215750823
chr1	34300000	34350000	0.757470245631806
chr1	34350000	34400000	0.230923440533468
chr1	34400000	34450000	0.489976365324555
chr1	34450000	34500000	0.539630286148392
chr1	34500000	34550000	0.541423989195577
chr1	34550000	34600000	0.732062969528151
chr1	34600000	34650000	0.296615176838018
chr1	34650000	34700000	0.313075040094539
chr1	34700000	34750000	0.110217776652317
chr1	34750000	34800000	0.622225035874061
chr1	34800000	34850000	0.285747446610956
chr1	34850000	34900000	0.308896767114037
chr1	34900000	34950000	0.0876593230353676
chr1	34950000	35000000	0.440786697054107
chr1	35000000	35050000	0.827931121802988
chr1	35050000	35100000	0.865303452350806
chr1	35100000	35150000	0.732653836414282
chr1	35150000	35200000	0.952329703722461
chr1	35200000	35250000	0.195830167975015
chr1	35250000	35300000	0.23562927323373
chr1	35300000	35350000	0.447666075799781
chr1	35350000	35400000	0.181079598210517
chr1	35400000	35450000	0.0317168903519879
chr1	35450000	35500000	0.0728454461044991
chr1	35500000	35550000	2.11023887903838e-05
chr1	35550000	35600000	0.00236346754452599
chr1	35600000	35650000	2.11023887903838e-05
chr1	35650000	35700000	0.000569764497341141
chr1	35700000	35750000	0.401768380180636
chr1	35750000	35800000	0.00544441630792603
chr1	35800000	35850000	0.330547818012999
chr1	35850000	35900000	0.620368025660505
chr1	35900000	35950000	0.582531442559298
chr1	35950000	36000000	0.11549337384992
chr1	36000000	36050000	0.015657972482485
chr1	36050000	36100000	0.556258968515236
chr1	36100000	36150000	0.489955262935764
chr1	36150000	36200000	0.897737823921668
chr1	36200000	36250000	0.388684899130582
chr1	36250000	36300000	0.244386764581751
chr1	36300000	36350000	0.0971342956022622
chr1	36350000	36400000	0.0993711488140457
chr1	36400000	36450000	0.529121296530767
chr1	36450000	36500000	0.0165442728116822
chr1	36500000	36550000	0.276631214653499
chr1	36550000	36600000	0.0550139275766016
chr1	36600000	36650000	0.165231704228919
chr1	36650000	36700000	0.255064573309699
chr1	36700000	36750000	0.160103823752849
chr1	36750000	36800000	0.974550519118764
chr1	36800000	36850000	0.800455811597873
chr1	36850000	36900000	0.44047016122225
chr1	36900000	36950000	0.747383303789989
chr1	36950000	37000000	0.0272220815396302
chr1	37000000	37050000	0.534143665062885
chr1	37050000	37100000	0.894910103823753
chr1	37100000	37150000	0.0246475901072002
chr1	37150000	37200000	0.397442390478602
chr1	37200000	37250000	0.462057904954841
chr1	37250000	37300000	0.546256436228581
chr1	37300000	37350000	0.0240356208322782
chr1	37350000	37400000	0.00582425930615349
chr1	38300000	38350000	0.379948510171351
chr1	38350000	38400000	0.284797839115388
chr1	38400000	38450000	0.134105680763062
chr1	38450000	38500000	0.175318646070735
chr1	38500000	38550000	0.433400860977463
chr1	38550000	38600000	0.114691483075884
chr1	38600000	38650000	0.0123659998311809
chr1	38650000	38700000	0.105596353507217
chr1	38700000	38750000	0.0318012999071495
chr1	38750000	38800000	0.00310205115219042
chr1	38800000	38850000	0.00215244365662193
chr1	38850000	38900000	0.00398835148138765
chr1	38900000	38950000	0.196484342027518
chr1	38950000	39000000	0.48972313665907
chr1	39000000	39050000	0.473453194901663
chr1	39050000	39100000	0.635603950367182
chr1	39100000	39150000	0.496307081961678
chr1	39150000	39200000	0.714294758166624
chr1	39200000	39250000	0.0484721870515742
chr1	39250000	39300000	0.312230944542922
chr1	39300000	39350000	0.112750063307166
chr1	39400000	39450000	0.495990546129822
chr1	39450000	39500000	0.144108213049717
chr1	39500000	39550000	0.0150671055963535
chr1	39550000	39600000	0.509031822402296
chr1	39600000	39650000	0.0741959989870853
chr1	39650000	39700000	0.00350299653920827
chr1	39700000	39750000	0.000569764497341141
chr1	39750000	39800000	0.0841985312737402
chr1	39800000	39850000	0.583396640499705
chr1	39850000	39900000	0.237971638389466
chr1	39900000	39950000	0.233181396134042
chr1	39950000	40000000	0.0993078416476745
chr1	40000000	40050000	6.33071663712625e-05
chr1	40050000	40100000	0.206824512534819
chr1	40100000	40150000	0.32392166793281
chr1	40150000	40200000	0.165337216172871
chr1	40200000	40250000	0.232991474634929
chr1	40250000	40300000	0.674242424242424
chr1	40300000	40350000	0.469950198362455
chr1	40350000	40400000	0.72486705495062
chr1	40400000	40450000	0.606545961002785
chr1	40450000	40500000	0.218367519203174
chr1	40500000	40550000	0.696885287414535
chr1	40550000	40600000	0.991833375538111
chr1	40600000	40650000	0.473727525955938
chr1	40650000	40700000	0.640351987845024
chr1	40700000	40750000	0.574343715708618
chr1	40750000	40800000	0.360259981429898
chr1	40800000	40850000	0.308580231282181
chr1	40850000	40900000	0.627922680847472
chr1	40900000	40950000	0.785852958554908
chr1	40950000	41000000	0.872499366928336
chr1	41000000	41050000	0.548324470330041
chr1	41050000	41100000	0.683337553811091
chr1	41100000	41150000	0.630729298556597
chr1	41150000	41200000	0.680298809825272
chr1	41200000	41250000	0.760741115894319
chr1	41250000	41300000	0.369038575166709
chr1	41300000	41350000	0.154089642947582
chr1	41350000	41400000	0.789355955094117
chr1	41400000	41450000	0.763020173883684
chr1	41450000	41500000	0.333481050054866
chr1	41500000	41550000	0.955917109816831
chr1	41550000	41600000	0.821389381277961
chr1	41600000	41650000	0.0582214906727442
chr1	41650000	41700000	0.82957710812864
chr1	41700000	41750000	0.653308854562336
chr1	41750000	41800000	0.783468388621592
chr1	41800000	41850000	0.833101207056639
chr1	41850000	41900000	0.766713091922006
chr1	41900000	41950000	0.218557440702288
chr1	41950000	42000000	0.323710644044906
chr1	42000000	42050000	0.14066852367688
chr1	42050000	42100000	0.148286486030219
chr1	42100000	42150000	0.2130286148392
chr1	42150000	42200000	0.777032160040517
chr1	42200000	42250000	0.409069806702119
chr1	42250000	42300000	0.397906643031991
chr1	42300000	42350000	0.854921077065924
chr1	42350000	42400000	0.838419009031822
chr1	42400000	42450000	0.284861146281759
chr1	42450000	42500000	0.519393095298388
chr1	42500000	42550000	0.0825947497256689
chr1	42550000	42600000	0.813750316535832
chr1	42600000	42650000	0.343483582341521
chr1	42650000	42700000	0.411306659913902
chr1	42700000	42750000	0.0313581497425509
chr1	42750000	42800000	0.56313834726091
chr1	42800000	42850000	0.0648687431417236
chr1	42850000	42900000	0.0284460200894742
chr1	42900000	42950000	0.00350299653920827
chr1	42950000	43000000	0.0638347260909935
chr1	43000000	43050000	0.235692580400101
chr1	43050000	43100000	0.629041107453364
chr1	43100000	43150000	0.316620241411328
chr1	43150000	43200000	0.442390478602178
chr1	43200000	43250000	0.492255423313919
chr1	43250000	43300000	0.591837596015869
chr1	43300000	43350000	0.510108044230607
chr1	43350000	43400000	0.633134970878704
chr1	43400000	43450000	0.917109816831265
chr1	43450000	43500000	0.970182324639149
chr1	43500000	43550000	0.888558284797839
chr1	43550000	43600000	0.369713851608002
chr1	43600000	43650000	0.211825778678146
chr1	43650000	43700000	0.928061956613489
chr1	43700000	43750000	0.814742128808981
chr1	43750000	43800000	0.754009453870178
chr1	43800000	43850000	0.688381024732
chr1	43850000	43900000	0.15706507976703
chr1	43900000	43950000	0.000379842998227353
chr1	43950000	44000000	0.0378576854899975
chr1	44000000	44050000	0.00322866548493295
chr1	44050000	44100000	4.22047775807677e-05
chr1	44100000	44150000	0.0175993922512029
chr1	44150000	44200000	0.13965560901494
chr1	44200000	44250000	0.239026757828986
chr1	44250000	44300000	0.0725500126614332
chr1	44300000	44350000	0.470583270026167
chr1	44350000	44400000	0.924242424242424
chr1	44400000	44450000	0.633514813876931
chr1	44450000	44500000	0.488013843167047
chr1	44500000	44550000	0.73202076475057
chr1	44550000	44600000	0.861800455811598
chr1	44600000	44650000	0.0989068962606567
chr1	44650000	44700000	0.0695323710644045
chr1	44700000	44750000	0.636300329197265
chr1	44750000	44800000	0.00242677471089725
chr1	44800000	44850000	0.943614417152022
chr1	44850000	44900000	0.964801215497594
chr1	44900000	44950000	0.497594327677893
chr1	44950000	45000000	0.166940997720942
chr1	45000000	45050000	0.223263273402549
chr1	45050000	45100000	0.900354520131679
chr1	45100000	45150000	0.296277538617371
chr1	45150000	45200000	0.745230860133367
chr1	45200000	45250000	0.00666835485776995
chr1	45250000	45300000	0.343842322950958
chr1	45300000	45350000	0.381235755887566
chr1	45350000	45400000	0.626234489744239
chr1	45400000	45450000	0.544272811682282
chr1	45450000	45500000	0.717354604541234
chr1	45500000	45550000	0.932430151093104
chr1	45550000	45600000	0.907782560985904
chr1	45600000	45650000	0.887524267747109
chr1	45650000	45700000	0.801932978813202
chr1	45700000	45750000	0.333481050054866
chr1	45750000	45800000	0.11754030556259
chr1	45800000	45850000	0.410757997805352
chr1	45850000	45900000	0.668059424326834
chr1	45900000	45950000	0.217227990208492
chr1	45950000	46000000	0.286992487549591
chr1	46000000	46050000	0.345699333164514
chr1	46050000	46100000	0.97893981598717
chr1	46100000	46150000	0.42915928083059
chr1	46150000	46200000	0.261606313834726
chr1	46200000	46250000	0.146155144762387
chr1	46250000	46300000	0.424643369629442
chr1	46300000	46350000	0.936608424073605
chr1	46350000	46400000	0.47279902084916
chr1	46400000	46450000	0.0319068118511016
chr1	46450000	46500000	0.25206803410146
chr1	46500000	46550000	0.255528825863088
chr1	46550000	46600000	0.277243183928421
chr1	46600000	46650000	0.194606229425171
chr1	46650000	46700000	0.0204060099603275
chr1	46700000	46750000	0.589706254748037
chr1	46750000	46800000	0.604646746011648
chr1	46800000	46850000	0.713893812779607
chr1	46850000	46900000	0.286422723052249
chr1	46900000	46950000	0.474423904786022
chr1	46950000	47000000	0.917806195661349
chr1	47000000	47050000	0.846733350215244
chr1	47050000	47100000	0.878619059677555
chr1	47100000	47150000	0.0828479783911539
chr1	47150000	47200000	0.465033341774289
chr1	47200000	47250000	0.661327762302693
chr1	47250000	47300000	0.237380771503334
chr1	47300000	47350000	0.371697476154301
chr1	47350000	47400000	0.883388199544188
chr1	47400000	47450000	0.253355279817675
chr1	47450000	47500000	0.910589178695028
chr1	47500000	47550000	0.354667848400439
chr1	47550000	47600000	0.743373849919811
chr1	47600000	47650000	0.39782223347683
chr1	47650000	47700000	0.722018232463915
chr1	47700000	47750000	0.507153709799949
chr1	47750000	47800000	0.0585591288933908
chr1	47800000	47850000	0.0314214569089221
chr1	47850000	47900000	0.173799274077826
chr1	47900000	47950000	0.281695787963197
chr1	47950000	48000000	0.0463197433949523
chr1	48000000	48050000	0.31980670211868
chr1	48050000	48100000	0.800603528319406
chr1	48100000	48150000	0.795454545454545
chr1	48150000	48200000	0.65299231873048
chr1	48200000	48250000	0.974487211952393
chr1	48250000	48300000	0.583649869165189
chr1	48300000	48350000	0.825588756647253
chr1	48350000	48400000	0.489870853380603
chr1	48400000	48450000	0.125896851523592
chr1	48450000	48500000	0.76025576095214
chr1	48500000	48550000	0.552713767198447
chr1	48550000	48600000	0.854583438845277
chr1	48600000	48650000	0.925761796235334
chr1	48650000	48700000	0.63655355786275
chr1	48700000	48750000	0.536675951717734
chr1	48750000	48800000	0.646197349539968
chr1	48800000	48850000	0.892989786443825
chr1	48850000	48900000	0.866886131510087
chr1	48900000	48950000	0.0341647674516755
chr1	48950000	49000000	0.323161981936355
chr1	49000000	49050000	0.880138431670465
chr1	49050000	49100000	0.299063053937706
chr1	49100000	49150000	0.432809994091331
chr1	49150000	49200000	0.341774288849498
chr1	49200000	49250000	0.550877859373681
chr1	49250000	49300000	0.228180129990715
chr1	49300000	49350000	0.366991643454039
chr1	49350000	49400000	0.699417574069385
chr1	49400000	49450000	0.409428547311556
chr1	49450000	49500000	0.0117118257786781
chr1	49500000	49550000	0.611272896091838
chr1	49550000	49600000	0.210369713851608
chr1	49600000	49650000	0.803600067527644
chr1	49650000	49700000	0.340423735966911
chr1	49700000	49750000	0.624567401029797
chr1	49750000	49800000	0.941145437663544
chr1	49800000	49850000	0.751899214991137
chr1	49850000	49900000	0.218430826369545
chr1	49900000	49950000	0.12220393348527
chr1	49950000	50000000	0.89683042120368
chr1	50000000	50050000	0.695302608255254
chr1	50050000	50100000	0.829007343631299
chr1	50100000	50150000	0.617730227061703
chr1	50150000	50200000	0.840571452688444
chr1	50200000	50250000	0.596121380940323
chr1	50250000	50300000	0.0338693340086098
chr1	50300000	50350000	0.830843251456065
chr1	50350000	50400000	0.0198573478517768
chr1	50400000	50450000	0.396049632818435
chr1	50450000	50500000	0.759580484510847
chr1	50500000	50550000	0.545454545454545
chr1	50550000	50600000	0.561787794378324
chr1	50600000	50650000	0.09445429222588
chr1	50650000	50700000	0.134443318983709
chr1	50700000	50750000	0.0148560817084494
chr1	50750000	50800000	0.652359247066768
chr1	50800000	50850000	0.115598885793872
chr1	50850000	50900000	0.741369122984722
chr1	50900000	50950000	0.635582847978391
chr1	50950000	51000000	0.293724149573732
chr1	51000000	51050000	0.400312315354098
chr1	51050000	51100000	0.280598463746096
chr1	51100000	51150000	0.295243521566641
chr1	51150000	51200000	0.16428209673335
chr1	51200000	51250000	0.266396556090149
chr1	51250000	51300000	0.349392251202836
chr1	51300000	51350000	0.316198193635519
chr1	51350000	51400000	0.605174305731409
chr1	51400000	51450000	0.813391575926395
chr1	51450000	51500000	0.466447201823246
chr1	51500000	51550000	0.135055288258631
chr1	51550000	51600000	0.621338735544864
chr1	51600000	51650000	0.947159618468811
chr1	51650000	51700000	0.657233898877353
chr1	51700000	51750000	0.93888748206297
chr1	51750000	51800000	0.302587152865704
chr1	51800000	51850000	0.57598970203427
chr1	51850000	51900000	0.367688022284123
chr1	51900000	51950000	0.321684814721026
chr1	51950000	52000000	0.104836667510762
chr1	52000000	52050000	0.326580568920402
chr1	52050000	52100000	0.717101375875749
chr1	52100000	52150000	0.348906896260657
chr1	52150000	52200000	0.181375031653583
chr1	52200000	52250000	0.405250274331054
chr1	52250000	52300000	0.196484342027518
chr1	52300000	52350000	0.37218283109648
chr1	52350000	52400000	0.371739680931881
chr1	52400000	52450000	0.0560268422385414
chr1	52450000	52500000	0.802122900312315
chr1	52500000	52550000	0.267768211361526
chr1	52550000	52600000	0.347767367265974
chr1	52600000	52650000	0.675002110238879
chr1	52650000	52700000	0.76850679496919
chr1	52700000	52750000	0.654743817000084
chr1	52750000	52800000	0.0678441799611716
chr1	52800000	52850000	0.14064742128809
chr1	52850000	52900000	0.109247066767958
chr1	52900000	52950000	0.235397146957036
chr1	52950000	53000000	0.0363594158858783
chr1	53000000	53050000	0.0621676373765511
chr1	53050000	53100000	0.579112855575251
chr1	53100000	53150000	0.192031737992741
chr1	53150000	53200000	0.456085928927155
chr1	53200000	53250000	0.277601924537858
chr1	53250000	53300000	0.358993838102473
chr1	53300000	53350000	0.091014602853043
chr1	53350000	53400000	0.057440702287499
chr1	53400000	53450000	0.145458765932304
chr1	53450000	53500000	0.33827129231029
chr1	53500000	53550000	0.380961424833291
chr1	53550000	53600000	0.120832278213894
chr1	53600000	53650000	0.0821515995610703
chr1	53650000	53700000	0.107474466109564
chr1	53700000	53750000	0.00181480543597534
chr1	53750000	53800000	0.060985903604288
chr1	53800000	53850000	0.0164809656453111
chr1	53850000	53900000	0.114691483075884
chr1	53900000	53950000	0.556955347345319
chr1	53950000	54000000	0.244639993247236
chr1	54000000	54050000	0.253270870262514
chr1	54050000	54100000	0.542563518190259
chr1	54100000	54150000	0.268316873470077
chr1	54150000	54200000	0.105385329619313
chr1	54200000	54250000	0.670486199037731
chr1	54250000	54300000	0.899974677133451
chr1	54300000	54350000	0.450303874398582
chr1	54350000	54400000	0.580969865788807
chr1	54400000	54450000	0.608381868827551
chr1	54450000	54500000	0.18840212712079
chr1	54500000	54550000	0.388790411074534
chr1	54550000	54600000	0.183210939478349
chr1	54600000	54650000	0.473453194901663
chr1	54650000	54700000	0.979868321093948
chr1	54700000	54750000	0.000569764497341141
chr1	54750000	54800000	0.0161011226470836
chr1	54800000	54850000	0.000316535831856202
chr1	54850000	54900000	0.0412762724740441
chr1	54900000	54950000	0.298282265552461
chr1	54950000	55000000	0.0273064910947919
chr1	55000000	55050000	0.0944753946146704
chr1	55050000	55100000	0.000443150164598616
chr1	55100000	55150000	0.00398835148138765
chr1	55150000	55200000	0.272790579893644
chr1	55200000	55250000	0.0225162488393686
chr1	55250000	55300000	0.331223094454292
chr1	55300000	55350000	0.0411707605300921
chr1	55350000	55400000	0.425888410568076
chr1	55400000	55450000	0.00242677471089725
chr1	55450000	55500000	0.0478813201654428
chr1	55500000	55550000	0.184371570861822
chr1	55550000	55600000	0.0895585380265046
chr1	55600000	55650000	0.00021102388790406
chr1	55650000	55700000	0.0374778424917701
chr1	55700000	55750000	0.0835021524436567
chr1	55750000	55800000	0.0103823752848823
chr1	55800000	55850000	0.372414957373175
chr1	55850000	55900000	0.134253397484595
chr1	55900000	55950000	0.0484721870515742
chr1	55950000	56000000	0.545349033510593
chr1	56000000	56050000	0.822993162826032
chr1	56050000	56100000	0.176542584620579
chr1	56100000	56150000	0.690364649278298
chr1	56150000	56200000	0.665738161559889
chr1	56200000	56250000	0.553726681860387
chr1	56250000	56300000	0.222630201738837
chr1	56300000	56350000	0.521123491179202
chr1	56350000	56400000	0.794209504515911
chr1	56400000	56450000	0.494998733856673
chr1	56450000	56500000	0.461424833291129
chr1	56500000	56550000	0.988794631552292
chr1	56550000	56600000	0.249430235502659
chr1	56600000	56650000	0.394087110660927
chr1	56650000	56700000	0.756478433358656
chr1	56700000	56750000	0.622457162150756
chr1	56750000	56800000	2.11023887903838e-05
chr1	56800000	56850000	0.384316704650966
chr1	56850000	56900000	0.0465518696716468
chr1	56900000	56950000	0.337574913480206
chr1	56950000	57000000	0.573330801046678
chr1	57000000	57050000	0.0328775217354604
chr1	57050000	57100000	0.000569764497341141
chr1	57100000	57150000	6.33071663712625e-05
chr1	57150000	57200000	0.113868489913058
chr1	57200000	57250000	0.256056385582848
chr1	57250000	57300000	0.310690470161222
chr1	57300000	57350000	0.113868489913058
chr1	57350000	57400000	0.239195576939309
chr1	57400000	57450000	0.262682535663037
chr1	57450000	57500000	0.0405376888663797
chr1	57500000	57550000	0.588376804254242
chr1	57550000	57600000	0.522284122562674
chr1	57600000	57650000	0.707330969865789
chr1	57650000	57700000	0.594412087448299
chr1	57700000	57750000	0.294315016459863
chr1	57750000	57800000	0.938001181733772
chr1	57800000	57850000	0.129146619397316
chr1	57850000	57900000	0.0204693171266987
chr1	57900000	57950000	0.611610534312484
chr1	57950000	58000000	0.355110998565038
chr1	58000000	58050000	0.0373512281590276
chr1	58050000	58100000	0.366063138347261
chr1	58100000	58150000	0.416286823668439
chr1	58150000	58200000	0.0968810669367772
chr1	58200000	58250000	0.184519287583354
chr1	58250000	58300000	0.975289102726429
chr1	58300000	58350000	0.21558200388284
chr1	58350000	58400000	0.237465181058496
chr1	58400000	58450000	0.160652485861399
chr1	58450000	58500000	0.13296615176838
chr1	58500000	58550000	0.0544230606904702
chr1	58550000	58600000	0.868890858445176
chr1	58600000	58650000	0.154195154891534
chr1	58650000	58700000	0.04722714611294
chr1	58700000	58750000	0.114585971131932
chr1	58750000	58800000	0.0219042795644467
chr1	58800000	58850000	0.760867730227062
chr1	58850000	58900000	0.163290284460201
chr1	58900000	58950000	0.55440195830168
chr1	58950000	59000000	0.0624419684308264
chr1	59000000	59050000	0.187579133957964
chr1	59050000	59100000	0.22896091837596
chr1	59100000	59150000	0.00789229340761377
chr1	59150000	59200000	0.177998649447117
chr1	59200000	59250000	0.882881742213219
chr1	59250000	59300000	0.56930024478771
chr1	59300000	59350000	0.0134211192707014
chr1	59350000	59400000	0.558580231282181
chr1	59400000	59450000	0.0719380433865113
chr1	59450000	59500000	0.145500970709884
chr1	59500000	59550000	0.404997045665569
chr1	59550000	59600000	0.195977884696548
chr1	59600000	59650000	0.80495062041023
chr1	59650000	59700000	0.00010551194395203
chr1	59700000	59750000	2.11023887903838e-05
chr1	59750000	59800000	0.0195408120199206
chr1	59800000	59850000	0.562885118595425
chr1	59850000	59900000	0.341774288849498
chr1	59900000	59950000	0.289609183759602
chr1	59950000	60000000	0.4152739090065
chr1	60000000	60050000	0.106145015615768
chr1	60050000	60100000	0.57444922765257
chr1	60100000	60150000	2.11023887903838e-05
chr1	60150000	60200000	0.446526546805098
chr1	60200000	60250000	0.187621338735545
chr1	60250000	60300000	0.341584367350384
chr1	60300000	60350000	0.231218873976534
chr1	60350000	60400000	0.129442052840382
chr1	60400000	60450000	0.238836836329873
chr1	60450000	60500000	0.250991812273149
chr1	60500000	60550000	0.0980628007090403
chr1	60550000	60600000	0.00818772685067948
chr1	60600000	60650000	0.00447370642356715
chr1	60650000	60700000	0.730817928589516
chr1	60700000	60750000	0.172301004473706
chr1	60750000	60800000	0.383219380433865
chr1	60800000	60850000	0.00685827635688363
chr1	60850000	60900000	0.0496539208238372
chr1	60900000	60950000	0.430446526546805
chr1	60950000	61000000	0.644889001434962
chr1	61000000	61050000	0.27363467544526
chr1	61050000	61100000	0.00671055963535072
chr1	61100000	61150000	4.22047775807677e-05
chr1	61150000	61200000	0.00249008187726851
chr1	61200000	61250000	0.000590866886131525
chr1	61250000	61300000	0.000759685996454817
chr1	61300000	61350000	0.000147716721532909
chr1	61350000	61400000	0.00261669621001093
chr1	61400000	61450000	0.0265046003207563
chr1	61450000	61500000	0.00839875073858365
chr1	61500000	61550000	0.018886637967418
chr1	61550000	61600000	0.00479024225542335
chr1	61600000	61650000	4.22047775807677e-05
chr1	61650000	61700000	4.22047775807677e-05
chr1	61700000	61750000	0.0354942179454715
chr1	61750000	61800000	0.00447370642356715
chr1	61800000	61850000	0.0381109141554824
chr1	61850000	61900000	4.22047775807677e-05
chr1	61900000	61950000	0.348843589094285
chr1	61950000	62000000	0.00257449143243016
chr1	62000000	62050000	0.00945387017810417
chr1	62050000	62100000	0.000696378830083555
chr1	62100000	62150000	4.22047775807677e-05
chr1	62150000	62200000	0.0594665316113784
chr1	62200000	62250000	0.00322866548493295
chr1	62250000	62300000	2.11023887903838e-05
chr1	62300000	62350000	0.00166708871444243
chr1	62350000	62400000	6.33071663712625e-05
chr1	62400000	62450000	4.22047775807677e-05
chr1	62450000	62500000	6.33071663712625e-05
chr1	62500000	62550000	2.11023887903838e-05
chr1	62550000	62600000	0.00189921499113699
chr1	62600000	62650000	4.22047775807677e-05
chr1	62650000	62700000	0.124335274753102
chr1	62700000	62750000	0.000422047775808232
chr1	62750000	62800000	0.00381953237106436
chr1	62800000	62850000	0.00381953237106436
chr1	62850000	62900000	0.0825947497256689
chr1	62900000	62950000	0.0231282181142906
chr1	62950000	63000000	0.196336625305985
chr1	63000000	63050000	0.12834472862328
chr1	63050000	63100000	0.017662699417574
chr1	63100000	63150000	2.11023887903838e-05
chr1	63150000	63200000	0.00381953237106436
chr1	63200000	63250000	0.0278340508145523
chr1	63250000	63300000	0.0748712754283785
chr1	63300000	63350000	0.015657972482485
chr1	63350000	63400000	0.0491685658816579
chr1	63400000	63450000	0.00436819447961512
chr1	63450000	63500000	0.0615134633240483
chr1	63500000	63550000	0.0143285219886892
chr1	63550000	63600000	0.105955094116654
chr1	63600000	63650000	0.0419304465265468
chr1	63650000	63700000	0.359732421710138
chr1	63700000	63750000	2.11023887903838e-05
chr1	63750000	63800000	0.00896851523592468
chr1	63800000	63850000	0.0383641428209673
chr1	63850000	63900000	2.11023887903838e-05
chr1	63900000	63950000	0.191018823330801
chr1	63950000	64000000	0.0148771840972398
chr1	64000000	64050000	0.238794631552292
chr1	64050000	64100000	0.000569764497341141
chr1	64100000	64150000	0.0395880813708112
chr1	64150000	64200000	0.084135224107369
chr1	64200000	64250000	0.00010551194395203
chr1	64250000	64300000	0.184772516248839
chr1	64300000	64350000	0.641871359837934
chr1	64350000	64400000	0.10061618975268
chr1	64400000	64450000	0.875411496581413
chr1	64450000	64500000	0.0180636448045919
chr1	64500000	64550000	0.538448552376129
chr1	64550000	64600000	0.0334050814552207
chr1	64600000	64650000	0.00964379167721785
chr1	64650000	64700000	0.356313834726091
chr1	64700000	64750000	0.598210517430573
chr1	64750000	64800000	0.310268422385414
chr1	64800000	64850000	0.126234489744239
chr1	64850000	64900000	0.215645311049211
chr1	64900000	64950000	0.314636616865029
chr1	64950000	65000000	0.640457499788976
chr1	65000000	65050000	0.485988013843167
chr1	65050000	65100000	0.343103739343294
chr1	65100000	65150000	0.884021271207901
chr1	65150000	65200000	0.363045496750232
chr1	65200000	65250000	0.285726344222166
chr1	65250000	65300000	0.361125179370305
chr1	65300000	65350000	0.785051067780873
chr1	65350000	65400000	0.670486199037731
chr1	65400000	65450000	0.401346332404828
chr1	65450000	65500000	0.0544863678568414
chr1	65500000	65550000	0.876825356630371
chr1	65550000	65600000	0.901494049126361
chr1	65600000	65650000	0.803494555583692
chr1	65650000	65700000	0.660378154807124
chr1	65700000	65750000	0.857052418333755
chr1	65750000	65800000	0.775554992825188
chr1	65800000	65850000	0.53595847049886
chr1	65850000	65900000	0.901916096902169
chr1	65900000	65950000	0.708301679750148
chr1	65950000	66000000	0.837469401536254
chr1	66000000	66050000	0.426964632396387
chr1	66050000	66100000	0.969992403140035
chr1	66100000	66150000	0.678462902000506
chr1	66150000	66200000	0.533806026842239
chr1	66200000	66250000	0.498818266227737
chr1	66250000	66300000	0.2376762049464
chr1	66300000	66350000	0.0477969106102811
chr1	66350000	66400000	0.512977969106103
chr1	66400000	66450000	0.519878450240567
chr1	66450000	66500000	0.201696632058749
chr1	66500000	66550000	0.0776567907487128
chr1	66550000	66600000	0.0196674263526632
chr1	66600000	66650000	0.000569764497341141
chr1	66650000	66700000	0.00021102388790406
chr1	66700000	66750000	0.0618722039334852
chr1	66750000	66800000	4.22047775807677e-05
chr1	66800000	66850000	0.000633071663712292
chr1	66850000	66900000	0.030134211192707
chr1	66900000	66950000	0.146914830758842
chr1	66950000	67000000	0.211340423735967
chr1	67000000	67050000	0.445851270363805
chr1	67050000	67100000	0.555330463408458
chr1	67100000	67150000	0.303199122140626
chr1	67150000	67200000	0.0100025322866548
chr1	67200000	67250000	0.301468726259813
chr1	67250000	67300000	0.0641723643116401
chr1	67300000	67350000	0.00175149826960408
chr1	67350000	67400000	0.933548577698996
chr1	67400000	67450000	0.228623280155314
chr1	67450000	67500000	0.119545032497679
chr1	67500000	67550000	0.142483329112856
chr1	67550000	67600000	0.576369545032498
chr1	67600000	67650000	0.430235502658901
chr1	67650000	67700000	0.65503925044315
chr1	67700000	67750000	0.147189161813117
chr1	67750000	67800000	0.393876086773023
chr1	67800000	67850000	0.193487802819279
chr1	67850000	67900000	0.837891449312062
chr1	67900000	67950000	0.255001266143327
chr1	67950000	68000000	0.438275512788048
chr1	68000000	68050000	0.953469232717144
chr1	68050000	68100000	0.347640752933232
chr1	68100000	68150000	0.624588503418587
chr1	68150000	68200000	0.790748712754284
chr1	68200000	68250000	0.466573816155989
chr1	68250000	68300000	0.0892631045834389
chr1	68300000	68350000	0.126825356630371
chr1	68350000	68400000	0.985143918291551
chr1	68400000	68450000	0.65607326749388
chr1	68450000	68500000	0.0344813032835317
chr1	68500000	68550000	0.918966827044821
chr1	68550000	68600000	0.829872541571706
chr1	68600000	68650000	0.373322360091162
chr1	68650000	68700000	0.06930024478771
chr1	68700000	68750000	0.195661348864691
chr1	68750000	68800000	0.618215582003883
chr1	68800000	68850000	0.0507301426521483
chr1	68850000	68900000	0.510129146619397
chr1	68900000	68950000	0.422322106862497
chr1	68950000	69000000	0.904912636110408
chr1	69000000	69050000	0.0322655524605385
chr1	69050000	69100000	0.674369038575167
chr1	69100000	69150000	0.680404321769224
chr1	69150000	69200000	0.484173208407192
chr1	69200000	69250000	0.190027011057652
chr1	69250000	69300000	0.903836414282097
chr1	69300000	69350000	0.0630539377057483
chr1	69350000	69400000	0.185637714189246
chr1	69400000	69450000	0.237211952393011
chr1	69450000	69500000	0.177914239891956
chr1	69500000	69550000	0.859563602599814
chr1	69550000	69600000	0.655883345994767
chr1	69600000	69650000	0.825736473368785
chr1	69650000	69700000	0.388874820629695
chr1	69700000	69750000	0.92812526377986
chr1	69750000	69800000	0.769709631130244
chr1	69800000	69850000	0.782687600236347
chr1	69850000	69900000	0.797374862834473
chr1	69900000	69950000	0.0449480881235755
chr1	69950000	70000000	0.300054866210855
chr1	70000000	70050000	0.664134380011817
chr1	70050000	70100000	0.0963113024394362
chr1	70100000	70150000	0.753650713260741
chr1	70150000	70200000	0.948847809572044
chr1	70200000	70250000	0.398117666919895
chr1	70250000	70300000	0.360766438760868
chr1	70300000	70350000	0.767768211361526
chr1	70350000	70400000	0.814573309698658
chr1	70400000	70450000	0.925297543681945
chr1	70450000	70500000	0.592006415126192
chr1	70500000	70550000	0.277876255592133
chr1	70550000	70600000	0.46507554655187
chr1	70600000	70650000	0.047585886722377
chr1	70650000	70700000	4.22047775807677e-05
chr1	70700000	70750000	0.0479657297206044
chr1	70750000	70800000	0.317991896682704
chr1	70800000	70850000	0.167890605216511
chr1	70850000	70900000	0.596691145437664
chr1	70900000	70950000	0.961277116569596
chr1	70950000	71000000	0.879167721786106
chr1	71000000	71050000	0.635139697813793
chr1	71050000	71100000	0.2592428462902
chr1	71100000	71150000	0.122372752595594
chr1	71150000	71200000	0.192306069047016
chr1	71200000	71250000	0.904933738499198
chr1	71250000	71300000	0.621212121212121
chr1	71300000	71350000	0.0695956782307757
chr1	71350000	71400000	0.813412678315185
chr1	71400000	71450000	0.654321769224276
chr1	71450000	71500000	0.120452435215666
chr1	71500000	71550000	0.207541993753693
chr1	71550000	71600000	0.543091077910019
chr1	71600000	71650000	0.356588165780366
chr1	71650000	71700000	0.0816240398413101
chr1	71700000	71750000	0.00175149826960408
chr1	71750000	71800000	0.82134717650038
chr1	71800000	71850000	0.117118257786781
chr1	71850000	71900000	0.0837975858867224
chr1	71900000	71950000	0.00145606482653837
chr1	71950000	72000000	2.11023887903838e-05
chr1	72000000	72050000	0.09291381784418
chr1	72050000	72100000	0.229551785262092
chr1	72100000	72150000	0.628175909512957
chr1	72150000	72200000	0.11296108719507
chr1	72200000	72250000	0.0710095382797332
chr1	72250000	72300000	0.0107833206719
chr1	72300000	72350000	0.177344475394615
chr1	72350000	72400000	0.661623195745758
chr1	72400000	72450000	0.668755803156917
chr1	72450000	72500000	0.317168903519878
chr1	72500000	72550000	0.0916054697391745
chr1	72550000	72600000	0.0285304296446358
chr1	72600000	72650000	0.0889465687515827
chr1	72650000	72700000	0.151093103739343
chr1	72700000	72750000	0.37370220308939
chr1	72750000	72800000	0.282096733350215
chr1	72800000	72850000	0.0618722039334852
chr1	72850000	72900000	0.165147294673757
chr1	72900000	72950000	0.835380265046003
chr1	72950000	73000000	0.288047606989111
chr1	73000000	73050000	0.470709884358909
chr1	73050000	73100000	0.719443741031485
chr1	73100000	73150000	0.209019160969022
chr1	73150000	73200000	0.365978728792099
chr1	73200000	73250000	0.293323204186714
chr1	73250000	73300000	0.68686165273909
chr1	73300000	73350000	0.512914661939732
chr1	73350000	73400000	0.556322275681607
chr1	73400000	73450000	0.359795728876509
chr1	73450000	73500000	0.351692411580991
chr1	73500000	73550000	0.32700261669621
chr1	73550000	73600000	0.614121718578543
chr1	73600000	73650000	0.567928589516333
chr1	73650000	73700000	0.208470498860471
chr1	73700000	73750000	0.514117498100785
chr1	73750000	73800000	0.602409892799865
chr1	73800000	73850000	0.110576517261754
chr1	73850000	73900000	0.209209082468135
chr1	73900000	73950000	0.87422976280915
chr1	73950000	74000000	0.361188486536676
chr1	74000000	74050000	0.333523254832447
chr1	74050000	74100000	0.901705073014265
chr1	74100000	74150000	0.637334346247995
chr1	74150000	74200000	0.385371824090487
chr1	74200000	74250000	0.23048029036887
chr1	74250000	74300000	0.372077319152528
chr1	74300000	74350000	2.11023887903838e-05
chr1	74350000	74400000	0.00143496243774799
chr1	74400000	74450000	0.000569764497341141
chr1	74450000	74500000	0.248607242339833
chr1	74500000	74550000	0.0191820714104837
chr1	74550000	74600000	0.0213978222334769
chr1	74600000	74650000	0.697180720857601
chr1	74650000	74700000	0.884147885540643
chr1	74700000	74750000	0.656938465434287
chr1	74750000	74800000	0.664387608677302
chr1	74800000	74850000	0.054465265468051
chr1	74850000	74900000	0.290875327087026
chr1	74900000	74950000	0.843209251287246
chr1	74950000	75000000	0.560711572550013
chr1	75000000	75050000	0.0841774288849497
chr1	75100000	75150000	0.220942010635604
chr1	75150000	75200000	0.418333755381109
chr1	75200000	75250000	0.685426690301342
chr1	75250000	75300000	0.237823921667933
chr1	75300000	75350000	0.78386933400861
chr1	75350000	75400000	0.530640668523677
chr1	75400000	75450000	0.529965392082384
chr1	75450000	75500000	0.685468895078923
chr1	75500000	75550000	0.0607748797163838
chr1	75550000	75600000	0.638790411074534
chr1	75600000	75650000	0.391723643116401
chr1	75650000	75700000	0.00702709546720692
chr1	75700000	75750000	0.000316535831856202
chr1	75750000	75800000	0.00858867223769733
chr1	75800000	75850000	2.11023887903838e-05
chr1	75850000	75900000	0.0207647505697645
chr1	75900000	75950000	4.22047775807677e-05
chr1	75950000	76000000	0.000569764497341141
chr1	76000000	76050000	0.0249852283278467
chr1	76050000	76100000	0.00331307504009459
chr1	76100000	76150000	0.0440195830167975
chr1	76150000	76200000	0.375432598970203
chr1	76200000	76250000	0.196062294251709
chr1	76250000	76300000	0.0583059002279058
chr1	76300000	76350000	0.0559846374609606
chr1	76350000	76400000	0.482759348358234
chr1	76400000	76450000	0.194163079260572
chr1	76450000	76500000	0.355533046340846
chr1	76500000	76550000	0.922385414028868
chr1	76550000	76600000	0.772431839284207
chr1	76600000	76650000	0.742487549590614
chr1	76650000	76700000	0.27821389381278
chr1	76700000	76750000	0.00230016037815484
chr1	76750000	76800000	0.471891618131172
chr1	76800000	76850000	0.515890098759179
chr1	76850000	76900000	0.00457921836751918
chr1	76900000	76950000	0.0430488731324385
chr1	76950000	77000000	0.00217354604541231
chr1	77000000	77050000	0.0395458765932304
chr1	77050000	77100000	0.0408753270870262
chr1	77100000	77150000	0.223790833122309
chr1	77150000	77200000	0.396218451928758
chr1	77200000	77250000	0.496686924959905
chr1	77250000	77300000	0.0699333164514223
chr1	77300000	77350000	0.679644635772769
chr1	77350000	77400000	0.36395289946822
chr1	77400000	77450000	0.651705073014265
chr1	77450000	77500000	0.526335781210433
chr1	77500000	77550000	0.25614079513801
chr1	77550000	77600000	0.180151093103739
chr1	77600000	77650000	0.688613151008694
chr1	77650000	77700000	0.789482569426859
chr1	77700000	77750000	0.59960327509074
chr1	77750000	77800000	0.150059086688613
chr1	77800000	77850000	0.0764539545876594
chr1	77850000	77900000	0.0658816578036634
chr1	77950000	78000000	0.623828817422132
chr1	78000000	78050000	0.0703131594496497
chr1	78050000	78100000	0.402401451844349
chr1	78100000	78150000	0.445281505866464
chr1	78200000	78250000	0.374103148476408
chr1	78250000	78300000	0.0106356039503672
chr1	78300000	78350000	0.0387861905967756
chr1	78350000	78400000	0.000569764497341141
chr1	78400000	78450000	4.22047775807677e-05
chr1	78450000	78500000	0.707499788976112
chr1	78500000	78550000	0.644931206212543
chr1	78550000	78600000	0.0459399003967249
chr1	78600000	78650000	0.00529669958639323
chr1	78650000	78700000	0.185616611800456
chr1	78700000	78750000	0.0284671224782646
chr1	78750000	78800000	0.820608592892715
chr1	78800000	78850000	0.00221575082299319
chr1	78850000	78900000	0.0874060943698827
chr1	78900000	78950000	8.44095551616464e-05
chr1	78950000	79000000	2.11023887903838e-05
chr1	79000000	79050000	0.248543935173462
chr1	79050000	79100000	0.236811007005993
chr1	79100000	79150000	0.391512619228497
chr1	79150000	79200000	0.777665231704229
chr1	79200000	79250000	0.375432598970203
chr1	79250000	79300000	0.0701443403393264
chr1	79300000	79350000	0.883957964041529
chr1	79350000	79400000	0.0901916096902169
chr1	79400000	79450000	0.501434962437748
chr1	79450000	79500000	0.164514223010045
chr1	79500000	79550000	0.917996117160463
chr1	79550000	79600000	0.741706761205368
chr1	79600000	79650000	0.673145100025323
chr1	79650000	79700000	0.477736979826116
chr1	79700000	79750000	0.0764961593652401
chr1	79750000	79800000	0.0403688697560564
chr1	79800000	79850000	0.446885287414535
chr1	79850000	79900000	0.587195070481979
chr1	79900000	79950000	0.281611378408036
chr1	79950000	80000000	0.208787034692327
chr1	80000000	80050000	0.0220308938971892
chr1	80050000	80100000	0.215181058495822
chr1	80100000	80150000	0.458787034692327
chr1	80150000	80200000	0.732653836414282
chr1	80200000	80250000	0.446505444416308
chr1	80250000	80300000	0.348231619819364
chr1	80300000	80350000	0.51434962437748
chr1	80350000	80400000	0.557799442896936
chr1	80400000	80450000	0.744450071748122
chr1	80450000	80500000	0.139929940069216
chr1	80500000	80550000	0.0976618553220224
chr1	80550000	80600000	0.0698911116738414
chr1	80600000	80650000	0.224086266565375
chr1	80650000	80700000	0.303853296193129
chr1	80700000	80750000	0.0544230606904702
chr1	80750000	80800000	0.54724824850173
chr1	80800000	80850000	0.120832278213894
chr1	80850000	80900000	0.890942854731156
chr1	80900000	80950000	0.799548408879885
chr1	80950000	81000000	0.0984004389296869
chr1	81000000	81050000	0.036908077994429
chr1	81350000	81400000	0.542289187135984
chr1	81450000	81500000	0.00299653920823839
chr1	81600000	81650000	0.115957626403309
chr1	81650000	81700000	0.666054697391745
chr1	81700000	81750000	0.132987254157171
chr1	82150000	82200000	0.0683928420697223
chr1	82200000	82250000	0.0435553304634084
chr1	82250000	82300000	0.221131932134718
chr1	82300000	82350000	0.0652696885287415
chr1	82350000	82400000	0.0169241158099097
chr1	82400000	82450000	0.00751245040938631
chr1	82450000	82500000	0.0671689035198785
chr1	82500000	82550000	0.084958217270195
chr1	82550000	82600000	0.0715159956107031
chr1	82600000	82650000	0.870072592217439
chr1	82650000	82700000	0.467080273486959
chr1	82700000	82750000	0.348273824596944
chr1	82750000	82800000	0.327171435806533
chr1	82800000	82850000	0.00529669958639323
chr1	82850000	82900000	0.0405376888663797
chr1	82900000	82950000	0.81723221068625
chr1	82950000	83000000	0.469021693255677
chr1	83000000	83050000	0.444268591204524
chr1	83050000	83100000	0.0600573984975099
chr1	83100000	83150000	0.0159956107031316
chr1	83150000	83200000	0.12475732252891
chr1	83200000	83250000	0.0567021186798345
chr1	83250000	83300000	0.00230016037815484
chr1	83300000	83350000	0.0176415970287837
chr1	83350000	83400000	0.00915843673503836
chr1	83400000	83450000	0.37271039081624
chr1	83450000	83500000	0.0104245800624631
chr1	83500000	83550000	0.147463492867393
chr1	83550000	83600000	0.140689626065671
chr1	83600000	83650000	0.300519118764244
chr1	83650000	83700000	0.159365240145184
chr1	83700000	83750000	0.364691483075884
chr1	83750000	83800000	0.0332362623448974
chr1	83800000	83850000	0.24797417067612
chr1	83850000	83900000	0.268274668692496
chr1	83900000	83950000	0.0150037984299822
chr1	83950000	84000000	0.429117076053009
chr1	84000000	84050000	0.0508567569848907
chr1	84050000	84100000	0.00324976787372333
chr1	84100000	84150000	0.00709040263357807
chr1	84150000	84200000	0.0541487296361948
chr1	84200000	84250000	0.636384738752427
chr1	84250000	84300000	0.583333333333333
chr1	84300000	84350000	0.325757575757576
chr1	84350000	84400000	0.0651852789735798
chr1	84400000	84450000	0.00236346754452599
chr1	84450000	84500000	0.00356630370557942
chr1	84500000	84550000	0.173693762133874
chr1	84550000	84600000	0.366485186123069
chr1	84600000	84650000	0.12577023719085
chr1	84650000	84700000	0.670655018148054
chr1	84700000	84750000	0.28028192791424
chr1	84750000	84800000	0.0117118257786781
chr1	84800000	84850000	0.312378661264455
chr1	84850000	84900000	0.00175149826960408
chr1	84900000	84950000	0.00455811597872879
chr1	84950000	85000000	0.0515109310373935
chr1	85000000	85050000	6.33071663712625e-05
chr1	85500000	85550000	0.631700008440956
chr1	85550000	85600000	0.408711066092682
chr1	85600000	85650000	0.273719085000422
chr1	85650000	85700000	0.60521651050899
chr1	85700000	85750000	0.0145184434878028
chr1	85750000	85800000	0.00559213302945893
chr1	85800000	85850000	0.00158267915928079
chr1	85850000	85900000	0.7161095636026
chr1	85900000	85950000	0.130201738836836
chr1	85950000	86000000	0.139803325736473
chr1	86000000	86050000	0.633008356545961
chr1	86050000	86100000	0.153709799949354
chr1	86100000	86150000	0.231704228918714
chr1	86150000	86200000	0.0264623955431755
chr1	86200000	86250000	0.365261247573225
chr1	86250000	86300000	0.0056343378070397
chr1	86300000	86350000	0.0310205115219043
chr1	86350000	86400000	0.00333417742888498
chr1	86400000	86450000	0.0314636616865029
chr1	86450000	86500000	2.11023887903838e-05
chr1	86500000	86550000	6.33071663712625e-05
chr1	86550000	86600000	0.102473199966236
chr1	86600000	86650000	0.0323077572381194
chr1	86650000	86700000	0.462585464674601
chr1	86700000	86750000	0.542753439689373
chr1	86750000	86800000	0.28952477420444
chr1	86800000	86850000	0.0777200979150839
chr1	86850000	86900000	0.00920064151261923
chr1	86900000	86950000	0.18479361863763
chr1	86950000	87000000	0.0611125179370304
chr1	87000000	87050000	0.00700599307841643
chr1	87050000	87100000	0.434835823415211
chr1	87100000	87150000	0.347577445766861
chr1	87150000	87200000	0.363340930193298
chr1	87200000	87250000	0.00500126614332741
chr1	87250000	87300000	0.234911792014856
chr1	87300000	87350000	0.181818181818182
chr1	87350000	87400000	0.249788976112096
chr1	87400000	87450000	0.678842744998734
chr1	87450000	87500000	0.288575166708871
chr1	87500000	87550000	0.374926141639234
chr1	87550000	87600000	0.164472018232464
chr1	87600000	87650000	0.204650966489407
chr1	87650000	87700000	0.431375031653583
chr1	87700000	87750000	0.494091331138685
chr1	87750000	87800000	0.0565966067358825
chr1	87800000	87850000	0.346184688106694
chr1	87850000	87900000	0.57081961678062
chr1	87900000	87950000	0.353739343293661
chr1	87950000	88000000	0.247636532455474
chr1	88000000	88050000	0.584599476660758
chr1	88050000	88100000	0.114775892631046
chr1	88100000	88150000	0.717523423651557
chr1	88150000	88200000	0.893559550941167
chr1	88300000	88350000	0.113193213471765
chr1	88350000	88400000	0.200789229340761
chr1	88400000	88450000	0.131742213218536
chr1	88450000	88500000	0.234848484848485
chr1	88500000	88550000	0.290980839030978
chr1	88550000	88600000	0.154680509833713
chr1	88600000	88650000	0.678399594834135
chr1	88650000	88700000	0.217038068709378
chr1	88700000	88750000	0.0622520469317127
chr1	88750000	88800000	0.495610703131594
chr1	88800000	88850000	0.119945977884697
chr1	88850000	88900000	0.884970878703469
chr1	88900000	88950000	0.0221364058411412
chr1	88950000	89000000	0.0687515826791593
chr1	89000000	89050000	0.2915928083059
chr1	89050000	89100000	0.297374862834473
chr1	89100000	89150000	0.0145184434878028
chr1	89150000	89200000	0.0218620747868659
chr1	89200000	89250000	0.0316535831856166
chr1	89250000	89300000	0.154237359669115
chr1	89300000	89350000	0.105807377395121
chr1	89350000	89400000	0.917405250274331
chr1	89400000	89450000	0.311175825103402
chr1	89450000	89500000	0.00576095213978223
chr1	89500000	89550000	0.00137165527137673
chr1	89550000	89600000	2.11023887903838e-05
chr1	89600000	89650000	2.11023887903838e-05
chr1	89650000	89700000	2.11023887903838e-05
chr1	89700000	89750000	2.11023887903838e-05
chr1	89750000	89800000	2.11023887903838e-05
chr1	89800000	89850000	0.0938212205621677
chr1	89850000	89900000	0.42401029796573
chr1	89900000	89950000	0.00882079851439188
chr1	89950000	90000000	0.25717481218874
chr1	90000000	90050000	0.0455811597872879
chr1	90050000	90100000	0.00242677471089725
chr1	90100000	90150000	2.11023887903838e-05
chr1	90150000	90200000	0.0238456993331645
chr1	90200000	90250000	0.00120283616105343
chr1	90250000	90300000	0.0469317126698743
chr1	90300000	90350000	0.321178357390057
chr1	90350000	90400000	0.318139613404237
chr1	90400000	90450000	0.635435131256858
chr1	90450000	90500000	0.0313581497425509
chr1	90500000	90550000	0.112792268084747
chr1	90550000	90600000	0.166075799780535
chr1	90600000	90650000	0.597282012323795
chr1	90650000	90700000	0.675909512956867
chr1	90700000	90750000	0.316134886469148
chr1	90750000	90800000	0.0460665147294673
chr1	90800000	90850000	0.154385076390647
chr1	90850000	90900000	0.727884696547649
chr1	90900000	90950000	0.249451337891449
chr1	90950000	91000000	0.0801257702371908
chr1	91000000	91050000	0.156136574660252
chr1	91050000	91100000	0.147653414366506
chr1	91100000	91150000	0.300054866210855
chr1	91150000	91200000	0.720140119861568
chr1	91200000	91250000	0.834599476660758
chr1	91250000	91300000	0.381889929940069
chr1	91300000	91350000	0.642504431501646
chr1	91350000	91400000	0.313518190259137
chr1	91400000	91450000	0.621380940322445
chr1	91450000	91500000	0.886321431586056
chr1	91500000	91550000	0.606946906389803
chr1	91550000	91600000	0.37678315185279
chr1	91600000	91650000	0.497108972735714
chr1	91650000	91700000	0.610048957541994
chr1	91700000	91750000	0.227884696547649
chr1	91750000	91800000	0.00230016037815484
chr1	91800000	91850000	0.00757575757575757
chr1	91850000	91900000	0.97332658056892
chr1	91900000	91950000	0.250844095551616
chr1	91950000	92000000	0.00021102388790406
chr1	92000000	92050000	0.202308601333671
chr1	92050000	92100000	2.11023887903838e-05
chr1	92100000	92150000	0.000717481218873939
chr1	92150000	92200000	0.0272220815396302
chr1	92200000	92250000	0.110259981429898
chr1	92250000	92300000	0.00297543681944801
chr1	92300000	92350000	0.181797079429391
chr1	92350000	92400000	0.483941082130497
chr1	92400000	92450000	0.309276610112265
chr1	92450000	92500000	0.662488393686165
chr1	92500000	92550000	0.0583481050054866
chr1	92550000	92600000	0.588207985143918
chr1	92600000	92650000	2.11023887903838e-05
chr1	92650000	92700000	2.11023887903838e-05
chr1	92700000	92750000	0.0909935004642526
chr1	92750000	92800000	0.060985903604288
chr1	92800000	92850000	0.278087279480037
chr1	92850000	92900000	0.1976238710222
chr1	92900000	92950000	0.474466109563603
chr1	92950000	93000000	0.498543935173462
chr1	93000000	93050000	0.183928420697223
chr1	93050000	93100000	0.00348189415041777
chr1	93100000	93150000	0.383071663712332
chr1	93150000	93200000	0.0726555246053854
chr1	93200000	93250000	0.0266101122647083
chr1	93250000	93300000	0.510129146619397
chr1	93300000	93350000	0.529564446695366
chr1	93350000	93400000	0.14474128471343
chr1	93400000	93450000	0.605533046340846
chr1	93450000	93500000	0.694711741369123
chr1	93500000	93550000	0.515679074871275
chr1	93550000	93600000	0.225626740947075
chr1	93600000	93650000	0.811935511099857
chr1	93650000	93700000	0.00158267915928079
chr1	93700000	93750000	0.514518443487803
chr1	93750000	93800000	0.0822571115050224
chr1	93800000	93850000	0.503481894150418
chr1	93900000	93950000	0.00189921499113699
chr1	93950000	94000000	0.650734363129906
chr1	94000000	94050000	0.338123575588757
chr1	94050000	94100000	0.205305140541909
chr1	94100000	94150000	0.603359500295434
chr1	94150000	94200000	0.810648265383641
chr1	94200000	94250000	0.801574238203765
chr1	94250000	94300000	0.962247826453955
chr1	94300000	94350000	0.914809656453111
chr1	94350000	94400000	0.771102388790411
chr1	94400000	94450000	0.445809065586224
chr1	94450000	94500000	0.254937958976956
chr1	94500000	94550000	0.168608086435384
chr1	94550000	94600000	0.993268337975859
chr1	94600000	94650000	0.524605385329619
chr1	94650000	94700000	0.571727019498607
chr1	94700000	94750000	0.705262935764329
chr1	94750000	94800000	0.618785346501224
chr1	94800000	94850000	0.0565332995695113
chr1	94850000	94900000	0.643770574829071
chr1	94900000	94950000	0.316957879631974
chr1	94950000	95000000	0.118025660504769
chr1	95000000	95050000	0.0144973410990125
chr1	95050000	95100000	0.845382797332658
chr1	95100000	95150000	0.465497594327678
chr1	95150000	95200000	0.272748375116063
chr1	95200000	95250000	0.147442390478602
chr1	95250000	95300000	0.403308854562336
chr1	95300000	95350000	0.183358656199882
chr1	95350000	95400000	0.251223938549844
chr1	95400000	95450000	0.635118595425002
chr1	95450000	95500000	0.105575251118427
chr1	95500000	95550000	0.831075377732759
chr1	95550000	95600000	0.685975352409893
chr1	95600000	95650000	0.316620241411328
chr1	95650000	95700000	0.0407698151430742
chr1	95700000	95750000	0.00818772685067948
chr1	95750000	95800000	0.084958217270195
chr1	95800000	95850000	0.329788132016544
chr1	95850000	95900000	0.260572296783996
chr1	95900000	95950000	0.85521651050899
chr1	95950000	96000000	0.669599898708534
chr1	96000000	96050000	0.0316113784080357
chr1	96050000	96100000	0.87834472862328
chr1	96100000	96150000	0.320228749894488
chr1	96150000	96200000	0.966468304212037
chr1	96200000	96250000	0.929370304718494
chr1	96250000	96300000	0.575230016037815
chr1	96300000	96350000	0.791381784417996
chr1	96350000	96400000	0.473221068624968
chr1	96400000	96450000	0.716489406600827
chr1	96450000	96500000	0.900818772685068
chr1	96500000	96550000	0.864037309023381
chr1	96550000	96600000	0.629273233730058
chr1	96600000	96650000	0.489849750991812
chr1	96650000	96700000	0.207436481809741
chr1	96700000	96750000	0.667004304887313
chr1	96750000	96800000	0.450620410230438
chr1	96800000	96850000	0.610914155482401
chr1	96850000	96900000	0.304444163079261
chr1	96900000	96950000	0.188127796066515
chr1	96950000	97000000	0.534038153118933
chr1	97000000	97050000	0.0523972313665907
chr1	97050000	97100000	0.611610534312484
chr1	97100000	97150000	0.425782898624124
chr1	97300000	97350000	0.59445429222588
chr1	97350000	97400000	0.226344222165949
chr1	97400000	97450000	0.266016713091922
chr1	97450000	97500000	0.532054528572634
chr1	97500000	97550000	0.671119270701443
chr1	97550000	97600000	0.572254579218368
chr1	97600000	97650000	0.513927576601671
chr1	97650000	97700000	0.440259137334346
chr1	97700000	97750000	0.0104245800624631
chr1	97750000	97800000	0.044251709293492
chr1	97800000	97850000	0.0944753946146704
chr1	97850000	97900000	0.326158521144594
chr1	97900000	97950000	0.55649109479193
chr1	97950000	98000000	0.543196589853971
chr1	98000000	98050000	0.0726133198278045
chr1	98050000	98100000	0.213682788891703
chr1	98100000	98150000	0.262049463999325
chr1	98150000	98200000	0.65094538701781
chr1	98200000	98250000	0.93428716130666
chr1	98250000	98300000	0.961804676289356
chr1	98300000	98350000	0.992656368700937
chr1	98350000	98400000	0.934455980416983
chr1	98400000	98450000	0.940322444500717
chr1	98450000	98500000	0.517071832531443
chr1	98500000	98550000	0.971047522579556
chr1	98550000	98600000	0.633029458934751
chr1	98600000	98650000	0.771418924622267
chr1	98650000	98700000	0.468789566978982
chr1	98700000	98750000	0.0544441630792606
chr1	98750000	98800000	0.819131425677387
chr1	98800000	98850000	0.873069131425677
chr1	98850000	98900000	0.716383894656875
chr1	98900000	98950000	0.573689541656115
chr1	98950000	99000000	0.940174727779185
chr1	99000000	99050000	0.297860217776652
chr1	99050000	99100000	0.175424158014687
chr1	99100000	99150000	0.866569595678231
chr1	99150000	99200000	0.815037562252047
chr1	99200000	99250000	0.0851270363805183
chr1	99250000	99300000	0.313518190259137
chr1	99300000	99350000	0.856018401283025
chr1	99350000	99400000	0.0715159956107031
chr1	99400000	99450000	0.972461382628514
chr1	99450000	99500000	0.850004220477758
chr1	99500000	99550000	0.417067612053684
chr1	99550000	99600000	0.88965560901494
chr1	99600000	99650000	0.591077910019414
chr1	99650000	99700000	0.164809656453111
chr1	99700000	99750000	0.644129315438508
chr1	99750000	99800000	0.774394361441715
chr1	99800000	99850000	0.706318055203849
chr1	99850000	99900000	0.889001434962438
chr1	99900000	99950000	0.080801046678484
chr1	99950000	100000000	0.330167975014772
chr1	100000000	100050000	0.263041276272474
chr1	100050000	100100000	0.0694479615092428
chr1	100100000	100150000	0.406263188992994
chr1	100150000	100200000	0.285578627500633
chr1	100200000	100250000	0.457985143918292
chr1	100250000	100300000	0.0585591288933908
chr1	100300000	100350000	0.33930530936102
chr1	100350000	100400000	0.249240314003545
chr1	100400000	100450000	0.0963113024394362
chr1	100450000	100500000	0.405735629273234
chr1	100500000	100550000	0.405587912551701
chr1	100550000	100600000	0.771503334177429
chr1	100600000	100650000	0.0287836583101208
chr1	100650000	100700000	0.441862918882417
chr1	100700000	100750000	0.59240736051321
chr1	100750000	100800000	0.134063475985482
chr1	100800000	100850000	0.390520806955347
chr1	100850000	100900000	0.429834557271883
chr1	100900000	100950000	0.0196252215750823
chr1	100950000	101000000	0.776800033763822
chr1	101000000	101050000	0.0483244703300414
chr1	101050000	101100000	0.118152274837512
chr1	101100000	101150000	0.891575926394868
chr1	101150000	101200000	0.885772769477505
chr1	101200000	101250000	0.622267240651642
chr1	101250000	101300000	0.759897020342703
chr1	101300000	101350000	0.520068371739681
chr1	101350000	101400000	0.465202160884612
chr1	101400000	101450000	0.0199417574069385
chr1	101450000	101500000	0.586013336709716
chr1	101500000	101550000	0.000801890774035585
chr1	101550000	101600000	0.934645901916097
chr1	101600000	101650000	0.936123069131426
chr1	101650000	101700000	0.880222841225627
chr1	101700000	101750000	0.0466151768380181
chr1	101750000	101800000	0.0163543513125686
chr1	101800000	101850000	0.485080611125179
chr1	101850000	101900000	0.962606567063392
chr1	101900000	101950000	0.989786443825441
chr1	101950000	102000000	0.650713260741116
chr1	102000000	102050000	0.18941504178273
chr1	102050000	102100000	0.516839706254748
chr1	102100000	102150000	0.00259559382122054
chr1	102150000	102200000	0.11395289946822
chr1	102200000	102250000	0.902907909175319
chr1	102250000	102300000	0.735945809065586
chr1	102300000	102350000	0.640795138009623
chr1	102350000	102400000	0.222756816071579
chr1	102400000	102450000	0.925846205790495
chr1	102450000	102500000	0.656769646323964
chr1	102500000	102550000	0.378787878787879
chr1	102550000	102600000	0.448805604794463
chr1	102600000	102650000	0.124124250865198
chr1	102650000	102700000	0.444184181649363
chr1	102700000	102750000	0.685131256858276
chr1	102750000	102800000	0.40862665653752
chr1	102800000	102850000	0.385941588587828
chr1	102850000	102900000	0.786106187220393
chr1	102900000	102950000	0.260994344559804
chr1	102950000	103000000	0.20325820882924
chr1	103000000	103050000	0.924791086350975
chr1	103050000	103100000	0.43941504178273
chr1	103100000	103150000	0.701105765172618
chr1	103150000	103200000	0.576306237866126
chr1	103200000	103250000	0.689773782392167
chr1	103250000	103300000	0.968240904870431
chr1	103300000	103350000	0.826622773697983
chr1	103350000	103400000	0.338545623364565
chr1	103400000	103450000	0.460285304296446
chr1	103450000	103500000	0.94150417827298
chr1	103500000	103550000	0.717818857094623
chr1	103550000	103600000	0.944648434202752
chr1	103600000	103650000	0.543175487465181
chr1	103650000	103700000	0.561365746602515
chr1	103700000	103750000	0.896619397315776
chr1	103750000	103800000	0.109605807377395
chr1	103800000	103850000	0.427323373005824
chr1	103850000	103900000	0.845425002110239
chr1	103900000	103950000	0.423735966911454
chr1	103950000	104000000	0.478855406432008
chr1	104000000	104050000	0.519709631130244
chr1	104050000	104100000	0.0427745420781632
chr1	104100000	104150000	0.392230100447371
chr1	104150000	104200000	0.0969021693255676
chr1	104200000	104250000	0.577276947750485
chr1	104250000	104300000	0.654553895500971
chr1	104300000	104350000	0.237401873892125
chr1	104350000	104400000	0.429539123828817
chr1	104400000	104450000	0.254241580146873
chr1	104450000	104500000	0.483962184519288
chr1	104500000	104550000	0.512619228496666
chr1	104550000	104600000	0.628787878787879
chr1	104600000	104650000	0.598843589094285
chr1	104650000	104700000	0.0416350130834811
chr1	104700000	104750000	0.577888917025407
chr1	104750000	104800000	0.717460116485186
chr1	104800000	104850000	0.427428884949776
chr1	104850000	104900000	0.437726850679497
chr1	104900000	104950000	0.955473959652233
chr1	104950000	105000000	0.437283700514898
chr1	105000000	105050000	0.443846543428716
chr1	105050000	105100000	0.214442474888157
chr1	105100000	105150000	0.525259559382122
chr1	105150000	105200000	0.966784840043893
chr1	105200000	105250000	0.0852958554908415
chr1	105250000	105300000	0.220794293914071
chr1	105300000	105350000	0.217628935595509
chr1	105350000	105400000	0.87986410061619
chr1	105400000	105450000	0.549569511268676
chr1	105450000	105500000	0.6960833966405
chr1	105500000	105550000	0.505212290031231
chr1	105550000	105600000	0.766143327424665
chr1	105600000	105650000	0.349729889423483
chr1	105650000	105700000	0.319447961509243
chr1	105700000	105750000	0.902950113952899
chr1	105750000	105800000	0.35726344222166
chr1	105800000	105850000	0.820735207225458
chr1	105850000	105900000	0.941039925719591
chr1	105900000	105950000	0.718029880982527
chr1	105950000	106000000	0.628175909512957
chr1	106000000	106050000	0.4969190512366
chr1	106050000	106100000	0.110576517261754
chr1	106100000	106150000	0.00554992825187817
chr1	106150000	106200000	0.306258968515236
chr1	106200000	106250000	0.295032497678737
chr1	106250000	106300000	0.355596353507217
chr1	106300000	106350000	0.383092766101123
chr1	106350000	106400000	0.72332658056892
chr1	106400000	106450000	0.449396471680594
chr1	106450000	106500000	0.554338651135309
chr1	106500000	106550000	0.946315522917194
chr1	106550000	106600000	0.591099012408205
chr1	106600000	106650000	0.750379842998227
chr1	106650000	106700000	0.901747277791846
chr1	106700000	106750000	0.507512450409386
chr1	106750000	106800000	0.672659745083143
chr1	106800000	106850000	0.510108044230607
chr1	106850000	106900000	0.868363298725416
chr1	106900000	106950000	0.905229171942264
chr1	106950000	107000000	0.978243437157086
chr1	107000000	107050000	0.845066261500802
chr1	107050000	107100000	0.0890520806955347
chr1	107100000	107150000	0.855511943952055
chr1	107150000	107200000	0.192812526377986
chr1	107200000	107250000	0.668270448214738
chr1	107250000	107300000	0.810817084493965
chr1	107300000	107350000	0.975563433780704
chr1	107350000	107400000	0.00375622520469321
chr1	107400000	107450000	0.172934076137419
chr1	107450000	107500000	0.122984721870516
chr1	107500000	107550000	0.60988013843167
chr1	107550000	107600000	0.0271376719844686
chr1	107600000	107650000	0.50255338904364
chr1	107650000	107700000	0.310774879716384
chr1	107700000	107750000	0.482273993416055
chr1	107750000	107800000	0.628808981176669
chr1	107800000	107850000	0.502827720097915
chr1	107850000	107900000	0.657276103654934
chr1	107900000	107950000	0.434498185194564
chr1	107950000	108000000	0.0413184772516249
chr1	108000000	108050000	0.997066767958133
chr1	108050000	108100000	0.879568667173124
chr1	108100000	108150000	0.38041276272474
chr1	108150000	108200000	0.746011648518612
chr1	108200000	108250000	0.762133873554486
chr1	108250000	108300000	0.356714780113109
chr1	108300000	108350000	0.878492445344813
chr1	108350000	108400000	0.0230227061703385
chr1	108400000	108450000	0.076538364142821
chr1	108450000	108500000	0.0479657297206044
chr1	108500000	108550000	0.0524394361441716
chr1	108550000	108600000	0.00261669621001093
chr1	108600000	108650000	0.207141048366675
chr1	108650000	108700000	0.637123322360091
chr1	108700000	108750000	0.8347260909935
chr1	108750000	108800000	0.509664894066008
chr1	108800000	108850000	0.607221237444079
[truncated: 45,388 more rows]
