# Supplementary material for: Transcription elongation can be sufficient, but is not necessary, to advance replication timing
Source: EMBO Rep. 2026 Mar 24;27(8):1964–99. doi: 10.1038/s44319-026-00735-2 (PMC13121604; doi:10.1038/s44319-026-00735-2)
Supplement: Supplementary file 5 — Source data Fig. 4 [file 44319_2026_735_MOESM5_ESM.zip › Fig4/4A/TRE_Ptn_D0010_cas_pvalues.bg]

chr1	3000000	3050000	0.689123743515788
chr1	3050000	3100000	0.152500053810887
chr1	3150000	3200000	0.00845907143933355
chr1	3200000	3250000	0.737058481672012
chr1	3250000	3300000	0.0285628188295056
chr1	3300000	3350000	0.130416065778428
chr1	3350000	3400000	0.110226220969026
chr1	3400000	3450000	0.390042833466067
chr1	3450000	3500000	0.585010439312082
chr1	3500000	3550000	0.967067737144579
chr1	3550000	3600000	0.894702856281883
chr1	3600000	3650000	0.168815514754945
chr1	3650000	3700000	0.75363223487376
chr1	3700000	3750000	0.981230762607891
chr1	3750000	3800000	0.0635398953916356
chr1	3800000	3850000	0.132073441098603
chr1	3850000	3900000	0.931014442842076
chr1	3900000	3950000	0.379366753481564
chr1	3950000	4000000	0.0130652833681311
chr1	4000000	4050000	0.586883058180331
chr1	4050000	4100000	0.37413633526335
chr1	4100000	4150000	0.311134548741901
chr1	4150000	4200000	0.955336963774511
chr1	4200000	4250000	0.945715577175574
chr1	4250000	4300000	0.245119352547407
chr1	4300000	4350000	0.587700983663015
chr1	4350000	4400000	0.127574850943843
chr1	4400000	4450000	0.873781183409027
chr1	4450000	4500000	0.0877332701952259
chr1	4500000	4550000	0.00669407434512148
chr1	4550000	4600000	0.581910932219807
chr1	4600000	4650000	0.357605630771218
chr1	4650000	4700000	0.329258055489787
chr1	4700000	4750000	0.162315159603091
chr1	4750000	4800000	0.00086097419229858
chr1	4800000	4850000	0.00637120902300958
chr1	4850000	4900000	0.208936912116059
chr1	4900000	4950000	0.027981661249704
chr1	4950000	5000000	0.346219247078069
chr1	5000000	5050000	0.194042058589294
chr1	5050000	5100000	0.224455971932241
chr1	5100000	5150000	0.856195785531329
chr1	5150000	5200000	0.269829311866377
chr1	5200000	5250000	0.986202888568415
chr1	5250000	5300000	0.771669644202415
chr1	5300000	5350000	0.897436449342431
chr1	5600000	5650000	0.70591274026561
chr1	5650000	5700000	0.473040745603651
chr1	5700000	5750000	0.883101229040659
chr1	5750000	5800000	0.16597429992036
chr1	5800000	5850000	0.917604769797025
chr1	5850000	5900000	0.800340084805958
chr1	5900000	5950000	0.151574506554166
chr1	5950000	6000000	0.884629458231989
chr1	6000000	6050000	0.747110355367098
chr1	6050000	6100000	0.213478550980434
chr1	6100000	6150000	0.648227469381605
chr1	6150000	6200000	0.952366602811081
chr1	6200000	6250000	0.353838868679911
chr1	6250000	6300000	0.193267181816225
chr1	6300000	6350000	0.819238468326912
chr1	6350000	6400000	0.724552831528875
chr1	6400000	6450000	0.806194709313588
chr1	6450000	6500000	0.21436104952754
chr1	6500000	6550000	0.739985793925827
chr1	6550000	6600000	0.73512128973934
chr1	6600000	6650000	0.460492046750899
chr1	6650000	6700000	0.96773499214361
chr1	6700000	6750000	0.155126025097398
chr1	6750000	6800000	0.633633956822144
chr1	6800000	6850000	0.536064056479907
chr1	6850000	6900000	0.0264319077035666
chr1	6900000	6950000	0.699950493983943
chr1	6950000	7000000	0.00383133515572875
chr1	7000000	7050000	0.0268839191545234
chr1	7050000	7100000	0.0423599302610904
chr1	7100000	7150000	0.0413698099399471
chr1	7150000	7200000	0.00210938677113148
chr1	7200000	7250000	0.00970748401816657
chr1	7250000	7300000	0.829742353472955
chr1	7300000	7350000	0.331754880647453
chr1	7350000	7400000	0.941948815084268
chr1	7400000	7450000	0.62076239264728
chr1	7450000	7500000	0.73197873393745
chr1	7500000	7550000	0.147291159947481
chr1	7550000	7600000	0.96646505520997
chr1	7600000	7650000	0.692976603026324
chr1	7650000	7700000	0.94524204136981
chr1	7700000	7750000	0.0484297983167955
chr1	7750000	7800000	0.498374911212036
chr1	7800000	7850000	0.76245722034482
chr1	7850000	7900000	0.862459372780301
chr1	7900000	7950000	0.555371402742203
chr1	7950000	8000000	0.635011515529822
chr1	8000000	8050000	0.147355733011903
chr1	8050000	8100000	0.0473966292860372
chr1	8100000	8150000	0.0316838502765879
chr1	8150000	8200000	0.137217761897587
chr1	8200000	8250000	0.753481564390107
chr1	8250000	8300000	0.170429841365505
chr1	8300000	8350000	0.960136894896575
chr1	8350000	8400000	0.956133364902387
chr1	8400000	8450000	0.173744592005855
chr1	8450000	8500000	0.0702985428011795
chr1	8500000	8550000	0.190770356658559
chr1	8550000	8600000	0.00462773628360491
chr1	8600000	8650000	0.00279816612497041
chr1	8650000	8700000	0.404894638283217
chr1	8700000	8750000	0.791213758367593
chr1	8750000	8800000	0.72756624120192
chr1	8800000	8850000	0.368647624787447
chr1	8850000	8900000	0.0558987494349857
chr1	8900000	8950000	0.00217395983555391
chr1	8950000	9000000	0.00520889386340639
chr1	9000000	9050000	0.49137949589961
chr1	9050000	9100000	0.0767988979530339
chr1	9100000	9150000	0.327299339202307
chr1	9150000	9200000	0.904022901913515
chr1	9200000	9250000	0.893841882089584
chr1	9250000	9300000	0.878688736305129
chr1	9300000	9350000	0.538324113734691
chr1	9350000	9400000	0.968466820207064
chr1	9400000	9450000	0.961234636991756
chr1	9450000	9500000	0.362297940119245
chr1	9500000	9550000	0.205105576960331
chr1	9550000	9600000	0.423319485998407
chr1	9600000	9650000	0.420456746809014
chr1	9650000	9700000	0.445640241933748
chr1	9700000	9750000	0.419681870035946
chr1	9750000	9800000	0.786478400309951
chr1	9800000	9850000	0.14143653543985
chr1	9850000	9900000	0.0877763189048408
chr1	9900000	9950000	0.7505757764911
chr1	9950000	10000000	0.588691103984158
chr1	10000000	10050000	0.725456854430788
chr1	10050000	10100000	0.100712456144127
chr1	10100000	10150000	0.187886093114359
chr1	10150000	10200000	0.0595578897522546
chr1	10200000	10250000	0.721905335887557
chr1	10250000	10300000	0.261219569943391
chr1	10300000	10350000	0.603220043479197
chr1	10350000	10400000	0.48255451042855
chr1	10400000	10450000	0.980993994705009
chr1	10450000	10500000	0.551217202264362
chr1	10500000	10550000	0.957424826190835
chr1	10550000	10600000	0.370757011558579
chr1	10600000	10650000	0.456144127079791
chr1	10650000	10700000	0.834692955078671
chr1	10700000	10750000	0.554747196452786
chr1	10750000	10800000	0.348694547880927
chr1	10800000	10850000	0.0535741191157795
chr1	10850000	10900000	0.0378182913967153
chr1	10900000	10950000	0.0927484448653652
chr1	10950000	11000000	0.0146796099786909
chr1	11000000	11050000	0.14322305688887
chr1	11050000	11100000	0.991971415656816
chr1	11100000	11150000	0.770571902107234
chr1	11150000	11200000	0.891022191609806
chr1	11200000	11250000	0.700122688822403
chr1	11250000	11300000	0.0782840784347489
chr1	11300000	11350000	0.0236122172237887
chr1	11350000	11400000	0.00675864740954391
chr1	11400000	11450000	0.215415742913106
chr1	11450000	11500000	0.199143330678663
chr1	11500000	11550000	0.460814912073011
chr1	11550000	11600000	0.73189263651822
chr1	11600000	11650000	0.988828859854926
chr1	11650000	11700000	0.944897651692891
chr1	11700000	11750000	0.361652209475021
chr1	11750000	11800000	0.650767343248886
chr1	11800000	11850000	0.879721905335888
chr1	11850000	11900000	0.913967153834564
chr1	11900000	11950000	0.206181794700704
chr1	11950000	12000000	0.726188682494242
chr1	12000000	12050000	0.504358681848512
chr1	12050000	12100000	0.816547923975979
chr1	12100000	12150000	0.522783529563701
chr1	12150000	12200000	0.756236681805463
chr1	12200000	12250000	0.810822445597193
chr1	12250000	12300000	0.436944402591532
chr1	12300000	12350000	0.26623474461353
chr1	12350000	12400000	0.540799414537549
chr1	12400000	12450000	0.0949224047009191
chr1	12450000	12500000	0.123226931272735
chr1	12500000	12550000	0.435609892593469
chr1	12550000	12600000	0.47185690608924
chr1	12600000	12650000	0.606814610732043
chr1	12650000	12700000	0.567274370950731
chr1	12700000	12750000	0.456854430788437
chr1	12750000	12800000	0.604231688155147
chr1	12800000	12850000	0.207839170020879
chr1	12850000	12900000	0.274177231537485
chr1	12900000	12950000	0.717169977829915
chr1	12950000	13000000	0.457371015303816
chr1	13000000	13050000	0.00693084224800367
chr1	13050000	13100000	0.000301340967304498
chr1	13100000	13150000	0.0387223142986289
chr1	13150000	13200000	0.428915818248348
chr1	13200000	13250000	0.333907316128199
chr1	13250000	13300000	0.17955616780387
chr1	13300000	13350000	0.0257861770593426
chr1	13350000	13400000	0.18736950859898
chr1	13400000	13450000	0.264577369293355
chr1	13450000	13500000	0.39749026022945
chr1	13500000	13550000	0.197270711810413
chr1	13550000	13600000	0.286037151036398
chr1	13600000	13650000	0.561742611765212
chr1	13650000	13700000	0.0243870939968575
chr1	13700000	13750000	0.0182741772315375
chr1	13750000	13800000	0.0271852601218279
chr1	13800000	13850000	0.438300436944403
chr1	13850000	13900000	0.95152715297359
chr1	13900000	13950000	0.52687315697712
chr1	13950000	14000000	0.473191416087303
chr1	14000000	14050000	0.629458231989496
chr1	14050000	14100000	0.0746034137626724
chr1	14100000	14150000	0.117953464344906
chr1	14150000	14200000	0.000904022901913493
chr1	14200000	14250000	0.011580102886416
chr1	14250000	14300000	0.00421877354226308
chr1	14300000	14350000	0.000301340967304498
chr1	14350000	14400000	0.00170042402978976
chr1	14400000	14450000	0.183861038765363
chr1	14450000	14500000	0.121526507242945
chr1	14500000	14550000	0.768979099851482
chr1	14550000	14600000	0.806969586086657
chr1	14600000	14650000	0.308508577455391
chr1	14650000	14700000	0.425471921479154
chr1	14700000	14750000	0.0354075636582794
chr1	14750000	14800000	0.416474741169633
chr1	14800000	14850000	0.536731311478938
chr1	14850000	14900000	0.799199294001162
chr1	14900000	14950000	0.690501302223466
chr1	14950000	15000000	0.909296368841344
chr1	15000000	15050000	0.738134699412385
chr1	15050000	15100000	0.591446221399514
chr1	15100000	15150000	0.372758776555673
chr1	15150000	15200000	0.932951634774748
chr1	15200000	15250000	0.887793538388687
chr1	15250000	15300000	0.808971351083751
chr1	15300000	15350000	0.22047396629286
chr1	15350000	15400000	0.00206633806151657
chr1	15400000	15450000	0.00432639531630041
chr1	15450000	15500000	0.263070664456833
chr1	15500000	15550000	0.750209862459373
chr1	15550000	15600000	0.668933898706386
chr1	15600000	15650000	0.948492218945737
chr1	15650000	15700000	0.798682709485783
chr1	15700000	15750000	0.304935534557352
chr1	15750000	15800000	0.20842032760068
chr1	15800000	15850000	0.158892787188704
chr1	15850000	15900000	0.471038980606556
chr1	15900000	15950000	0.0798984050453088
chr1	15950000	16000000	0.833616737338298
chr1	16000000	16050000	0.939882477022751
chr1	16050000	16100000	0.635205234723089
chr1	16100000	16150000	0.0390451796207408
chr1	16150000	16200000	0.605781441701285
chr1	16200000	16250000	0.231645106437935
chr1	16250000	16300000	0.997287931294259
chr1	16300000	16350000	0.685356981424482
chr1	16350000	16400000	0.882433974041628
chr1	16400000	16450000	0.837361975074797
chr1	16450000	16500000	0.0557911276609484
chr1	16500000	16550000	0.938698637508341
chr1	16550000	16600000	0.557760606125831
chr1	16600000	16650000	0.320583740502378
chr1	16650000	16700000	0.0819862674616328
chr1	16700000	16750000	0.484147312684302
chr1	16750000	16800000	0.242450332551282
chr1	16800000	16850000	0.770636475171657
chr1	16850000	16900000	0.0225359994834154
chr1	16900000	16950000	0.586904582535138
chr1	16950000	17000000	0.364514948664414
chr1	17000000	17050000	0.772681288878366
chr1	17050000	17100000	0.845412083772789
chr1	17100000	17150000	0.976151014873329
chr1	17150000	17200000	0.860134742461095
chr1	17200000	17250000	0.0541552766955811
chr1	17250000	17300000	0.108697991777696
chr1	17300000	17350000	0.506511117329258
chr1	17350000	17400000	0.903312598204869
chr1	17400000	17450000	0.838481241524785
chr1	17450000	17500000	0.512903850707075
chr1	17500000	17550000	0.669536580640995
chr1	17550000	17600000	0.667986827094858
chr1	17600000	17650000	0.95865171441486
chr1	17650000	17700000	0.920316838502766
chr1	17700000	17750000	0.0317699476958179
chr1	17750000	17800000	0.299812738113175
chr1	17800000	17850000	0.00852364450375598
chr1	17850000	17900000	0.699261714630104
chr1	17900000	17950000	0.500226005725478
chr1	17950000	18000000	0.24968251576659
chr1	18000000	18050000	0.332336038227254
chr1	18050000	18100000	0.652187950666179
chr1	18100000	18150000	0.819259992681719
chr1	18150000	18200000	0.943606190404443
chr1	18200000	18250000	0.900256139822209
chr1	18250000	18300000	0.379474375255602
chr1	18300000	18350000	0.107449579198864
chr1	18350000	18400000	0.775931466454293
chr1	18400000	18450000	0.00725370757011556
chr1	18450000	18500000	0.808368669149142
chr1	18500000	18550000	0.556942680643148
chr1	18550000	18600000	0.777029208549474
chr1	18600000	18650000	0.962698293118664
chr1	18650000	18700000	0.945694052820767
chr1	18700000	18750000	0.193460901009492
chr1	18750000	18800000	0.641662541165329
chr1	18800000	18850000	0.0750769495684367
chr1	18850000	18900000	0.950644654426484
chr1	18900000	18950000	0.272649002346155
chr1	18950000	19000000	0.0752276200520889
chr1	19000000	19050000	0.877892335177253
chr1	19050000	19100000	0.220409393228438
chr1	19100000	19150000	0.320648313566801
chr1	19150000	19200000	0.529262360360748
chr1	19200000	19250000	0.701564820594503
chr1	19250000	19300000	0.501474418304311
chr1	19300000	19350000	0.0209647215824705
chr1	19350000	19400000	0.91144880432209
chr1	19400000	19450000	0.577304720291009
chr1	19450000	19500000	0.320282399535074
chr1	19500000	19550000	0.420844185195549
chr1	19550000	19600000	0.396866053940033
chr1	19600000	19650000	0.196517359392152
chr1	19650000	19700000	0.0797477345616565
chr1	19700000	19750000	0.704513657203125
chr1	19750000	19800000	0.463462407714329
chr1	19800000	19850000	0.175853978776986
chr1	19850000	19900000	0.0724725026367334
chr1	19900000	19950000	0.732990378613401
chr1	19950000	20000000	0.107363481779634
chr1	20000000	20050000	0.811747992853914
chr1	20050000	20100000	0.114724811123787
chr1	20100000	20150000	0.629135366667384
chr1	20150000	20200000	0.707440969456941
chr1	20200000	20250000	0.112271034675736
chr1	20250000	20300000	0.35308551626165
chr1	20300000	20350000	0.2436556964205
chr1	20350000	20400000	0.713769129770335
chr1	20400000	20450000	0.484018166555457
chr1	20450000	20500000	0.45784455110958
chr1	20500000	20550000	0.590477625433178
chr1	20550000	20600000	0.340192427731979
chr1	20600000	20650000	0.686196431261973
chr1	20650000	20700000	0.508555931035967
chr1	20700000	20750000	0.695064465442648
chr1	20750000	20800000	0.0102671172431607
chr1	20800000	20850000	0.0106976043393099
chr1	20850000	20900000	0.0543489958888482
chr1	20900000	20950000	0.534923265675111
chr1	20950000	21000000	0.722464969112551
chr1	21000000	21050000	0.847155556512194
chr1	21050000	21100000	0.669687251124648
chr1	21100000	21150000	0.695064465442648
chr1	21150000	21200000	0.711466023805936
chr1	21200000	21250000	0.536408446156826
chr1	21250000	21300000	0.559482554510428
chr1	21300000	21350000	0.620826965711703
chr1	21350000	21400000	0.975591381648335
chr1	21400000	21450000	0.0487311392841
chr1	21450000	21500000	0.0592780731397576
chr1	21500000	21550000	0.235906928689813
chr1	21550000	21600000	0.671043285477518
chr1	21600000	21650000	0.0988828859854926
chr1	21650000	21700000	0.00200176499709426
chr1	21700000	21750000	0.89633870724725
chr1	21750000	21800000	0.0750984739232442
chr1	21800000	21850000	0.316687832282227
chr1	21850000	21900000	0.194451021330636
chr1	21900000	21950000	0.380163154609441
chr1	21950000	22000000	0.277341311694182
chr1	22000000	22050000	0.963731462149422
chr1	22050000	22100000	0.575647344970834
chr1	22100000	22150000	0.968208527949375
chr1	22150000	22200000	0.791278331432015
chr1	22200000	22250000	0.317290514216836
chr1	22250000	22300000	0.901117114014507
chr1	22300000	22350000	0.276222045244194
chr1	22350000	22400000	0.003982005639381
chr1	22400000	22450000	0.0605480100733981
chr1	22450000	22500000	0.691620568673454
chr1	22500000	22550000	0.295507867151682
chr1	22550000	22600000	0.788846079338772
chr1	22600000	22650000	0.0833207774596957
chr1	22650000	22700000	0.129899481263049
chr1	22700000	22750000	0.649088443573904
chr1	22750000	22800000	0.742374997309456
chr1	22800000	22850000	0.664715125164123
chr1	22850000	22900000	0.299619018919908
chr1	22900000	22950000	0.850190490540046
chr1	22950000	23000000	0.00118383951441059
chr1	23000000	23050000	0.533803999225123
chr1	23050000	23100000	0.00126993693364041
chr1	23100000	23150000	0.0515508297638778
chr1	23150000	23200000	0.858993951656299
chr1	23200000	23250000	0.812027809466411
chr1	23250000	23300000	0.00921242385759491
chr1	23300000	23350000	0.786844314341678
chr1	23350000	23400000	0.0151961944940701
chr1	23400000	23450000	0.724057771368303
chr1	23450000	23500000	0.0171549107815493
chr1	23500000	23550000	0.766654469532276
chr1	23550000	23600000	0.0466432768677759
chr1	23600000	23650000	0.786413827245528
chr1	23650000	23700000	0.0775737747261026
chr1	23700000	23750000	0.785466755634
chr1	23750000	23800000	0.31208162035343
chr1	23800000	23850000	0.275059730084591
chr1	23850000	23900000	0.00749047547299775
chr1	23900000	23950000	0.320024107277384
chr1	23950000	24000000	0.0212014894853527
chr1	24000000	24050000	0.145827503820573
chr1	24050000	24100000	0.0316838502765879
chr1	24100000	24150000	0.433543554531953
chr1	24150000	24200000	0.553326589035494
chr1	24200000	24250000	0.108482748229622
chr1	24250000	24300000	0.732172453130717
chr1	24300000	24350000	0.303385781011214
chr1	24350000	24400000	0.164058632342496
chr1	24400000	24450000	0.278869540885512
chr1	24450000	24500000	0.577907402225618
chr1	24500000	24550000	0.456639187240362
chr1	24550000	24600000	0.1003465421124
chr1	24600000	24650000	0.0196086872296003
chr1	24650000	24700000	0.248907638993521
chr1	24700000	24750000	0.925224391398868
chr1	24750000	24800000	0.747045782302675
chr1	24800000	24850000	0.386771131535332
chr1	24850000	24900000	0.98938849307992
chr1	24900000	24950000	0.326373791945586
chr1	24950000	25000000	0.596095482037926
chr1	25000000	25050000	0.89472438063669
chr1	25050000	25100000	0.127359607395768
chr1	25100000	25150000	0.178695193611571
chr1	25150000	25200000	0.23584235562539
chr1	25200000	25250000	0.102498977593147
chr1	25250000	25300000	0.524656148431951
chr1	25300000	25350000	0.521987128435825
chr1	25350000	25400000	0.797821735293485
chr1	25400000	25450000	0.130545211907273
chr1	25450000	25500000	0.728599410232678
chr1	25500000	25550000	0.689812522869627
chr1	25550000	25600000	0.364773240922103
chr1	25600000	25650000	0.00921242385759491
chr1	25650000	25700000	0.108181407262317
chr1	25700000	25750000	0.259755913816483
chr1	25750000	25800000	0.00755504853742006
chr1	25800000	25850000	0.548569706623044
chr1	25850000	25900000	0.741922985858499
chr1	25900000	25950000	0.590219333175488
chr1	25950000	26000000	0.765836544049592
chr1	26000000	26050000	0.963817559568652
chr1	26050000	26100000	0.927570546072881
chr1	26100000	26150000	0.581415872059235
chr1	26150000	26200000	0.0232032544824469
chr1	26200000	26250000	0.314406250672636
chr1	26250000	26300000	0.153554747196453
chr1	26300000	26350000	0.606556318474354
chr1	26350000	26400000	0.542499838567339
chr1	26400000	26450000	0.993047633397189
chr1	26450000	26500000	0.904776254331776
chr1	26500000	26550000	0.526270475042511
chr1	26550000	26600000	0.874061000021524
chr1	26600000	26650000	0.00845907143933355
chr1	26650000	26700000	0.404830065218795
chr1	26700000	26750000	0.874728255020556
chr1	26750000	26800000	0.0664241589358359
chr1	26800000	26850000	0.309326502938074
chr1	26850000	26900000	0.245700510127209
chr1	26900000	26950000	0.356357218192385
chr1	26950000	27000000	0.944962224757313
chr1	27000000	27050000	0.694612453991692
chr1	27050000	27100000	0.591876708495663
chr1	27100000	27150000	0.555543597580663
chr1	27200000	27250000	0.552271895649928
chr1	27250000	27300000	0.949460814912073
chr1	27300000	27350000	0.30155621085258
chr1	27350000	27400000	0.0805010869799178
chr1	27700000	27750000	0.245377644805097
chr1	27750000	27800000	0.664672076454508
chr1	27950000	28000000	0.0393034718784304
chr1	28000000	28050000	0.258077014141501
chr1	28100000	28150000	0.259368475429949
chr1	28850000	28900000	0.167136615079963
chr1	28900000	28950000	0.00262597128651065
chr1	28950000	29000000	0.0157127790094492
chr1	29000000	29050000	0.351019178200133
chr1	29100000	29150000	0.577864353516003
chr1	29250000	29300000	0.366624335435545
chr1	29300000	29350000	0.0567381992724768
chr1	29400000	29450000	0.00660797692589166
chr1	29450000	29500000	0.185001829570159
chr1	29500000	29550000	0.413612001980241
chr1	29600000	29650000	0.00116231515960308
chr1	29650000	29700000	0.0871521126154243
chr1	30000000	30050000	0.279041735723972
chr1	30050000	30100000	0.0273359306054801
chr1	30250000	30300000	0.451042854990422
chr1	30700000	30750000	0.918551841408554
chr1	30750000	30800000	0.756129060031426
chr1	30950000	31000000	0.530360102455929
chr1	31000000	31050000	0.302008222303536
chr1	31050000	31100000	0.219785186939021
chr1	31100000	31150000	0.0376460965582557
chr1	31200000	31250000	0.610796616371424
chr1	31250000	31300000	0.846273057965087
chr1	31300000	31350000	0.408080242794722
chr1	31650000	31700000	0.736972384252782
chr1	31700000	31750000	0.795324910135819
chr1	31750000	31800000	0.303966938591016
chr1	31900000	31950000	0.0553821649196066
chr1	32000000	32050000	0.577971975290041
chr1	32050000	32100000	0.268064314772165
chr1	32100000	32150000	0.388406982500699
chr1	32250000	32300000	0.96358079166577
chr1	32300000	32350000	0.190555113110485
chr1	32500000	32550000	0.0811898663337567
chr1	32550000	32600000	0.248821541574291
chr1	32600000	32650000	0.0708151273165587
chr1	32650000	32700000	0.203771066962268
chr1	32700000	32750000	0.792440646591618
chr1	32750000	32800000	0.771282205815881
chr1	32800000	32850000	0.55259476097204
chr1	32850000	32900000	0.618545384102112
chr1	32900000	32950000	0.231946447405239
chr1	32950000	33000000	0.0129146128844788
chr1	33000000	33050000	0.666221830000646
chr1	33050000	33100000	0.93624486106029
chr1	33100000	33150000	0.469575324479649
chr1	33150000	33200000	0.975978820034869
chr1	33200000	33250000	0.453754923696162
chr1	33250000	33300000	0.00210938677113148
chr1	33300000	33350000	0.739835123442175
chr1	33350000	33400000	0.644654426483566
chr1	33400000	33450000	0.0778105426289847
chr1	33450000	33500000	0.00219548419036142
chr1	33500000	33550000	0.000710303708646332
chr1	33550000	33600000	0.375772186228718
chr1	33600000	33650000	0.0635614197464431
chr1	33650000	33700000	0.833810456531565
chr1	33700000	33750000	0.446522740480854
chr1	33750000	33800000	0.135926300609139
chr1	33800000	33850000	0.138939710282184
chr1	33850000	33900000	0.343937665468478
chr1	33900000	33950000	0.727889106524032
chr1	33950000	34000000	0.726317828623087
chr1	34000000	34050000	0.322929895176392
chr1	34050000	34100000	0.594782496394671
chr1	34100000	34150000	0.144385372048473
chr1	34150000	34200000	0.061796422652231
chr1	34200000	34250000	0.559353408381584
chr1	34250000	34300000	0.00316408015669734
chr1	34300000	34350000	0.886566650164661
chr1	34350000	34400000	0.434856540175208
chr1	34400000	34450000	0.194709313588325
chr1	34450000	34500000	0.46404356529413
chr1	34500000	34550000	0.224778837254353
chr1	34550000	34600000	0.397210443616953
chr1	34600000	34650000	0.761596246152522
chr1	34650000	34700000	0.874900449859015
chr1	34700000	34750000	0.964355668438839
chr1	34750000	34800000	0.0232247788372544
chr1	34800000	34850000	0.127467229169806
chr1	34850000	34900000	0.0781118835962892
chr1	34900000	34950000	0.136184592866829
chr1	34950000	35000000	0.401709033771713
chr1	35000000	35050000	0.632579263436579
chr1	35050000	35100000	0.905960093846187
chr1	35100000	35150000	0.54342538582406
chr1	35150000	35200000	0.88157299984933
chr1	35200000	35250000	0.80847629092318
chr1	35250000	35300000	0.358165263996212
chr1	35300000	35350000	0.931380356873803
chr1	35350000	35400000	0.806453001571278
chr1	35400000	35450000	0.0235476441593663
chr1	35450000	35500000	0.16130351492714
chr1	35500000	35550000	0.280483867496072
chr1	35550000	35600000	0.0362039647861555
chr1	35600000	35650000	0.603865774123421
chr1	35650000	35700000	0.0258077014141501
chr1	35700000	35750000	0.480574269786263
chr1	35750000	35800000	0.119158828214124
chr1	35800000	35850000	0.0138401601411998
chr1	35850000	35900000	0.180137325383672
chr1	35900000	35950000	0.798445941582901
chr1	35950000	36000000	0.200154975354614
chr1	36000000	36050000	0.0120751630469876
chr1	36050000	36100000	0.348113390301126
chr1	36100000	36150000	0.630233108762565
chr1	36150000	36200000	0.880991842269528
chr1	36200000	36250000	0.578983619965991
chr1	36250000	36300000	0.790998514819518
chr1	36300000	36350000	0.783400417572483
chr1	36350000	36400000	0.483566155104501
chr1	36400000	36450000	0.769366538238016
chr1	36450000	36500000	0.507910200391743
chr1	36500000	36550000	0.287608428937343
chr1	36550000	36600000	0.954928001033169
chr1	36600000	36650000	0.709980843324221
chr1	36650000	36700000	0.316128199057233
chr1	36700000	36750000	0.407025549409156
chr1	36750000	36800000	0.336985298865667
chr1	36800000	36850000	0.206160270345896
chr1	36850000	36900000	0.240749908521492
chr1	36900000	36950000	0.209152155664134
chr1	36950000	37000000	0.0518952194407972
chr1	37000000	37050000	0.0319206181794701
chr1	37050000	37100000	0.393400632816031
chr1	37100000	37150000	0.67093566370348
chr1	37150000	37200000	0.471727759960395
chr1	37200000	37250000	0.221700854516886
chr1	37250000	37300000	0.0335564691448373
chr1	37300000	37350000	0.00213091112593899
chr1	37350000	37400000	0.0137540627219699
chr1	37400000	37450000	0.642803331970124
chr1	38300000	38350000	0.290729460384425
chr1	38350000	38400000	0.222217439032265
chr1	38400000	38450000	0.0253987386728083
chr1	38450000	38500000	0.0702339697367571
chr1	38500000	38550000	0.145181773176349
chr1	38550000	38600000	0.115284444348781
chr1	38600000	38650000	0.0285628188295056
chr1	38650000	38700000	0.132740696097635
chr1	38700000	38750000	0.131793624486106
chr1	38750000	38800000	0.125164123205407
chr1	38800000	38850000	0.653630082438279
chr1	38850000	38900000	0.596698163972535
chr1	38900000	38950000	0.760606125831378
chr1	38950000	39000000	0.989754407111647
chr1	39000000	39050000	0.981532103575195
chr1	39050000	39100000	0.513162142964765
chr1	39150000	39200000	0.684840396909103
chr1	39200000	39250000	0.50046277362836
chr1	39250000	39300000	0.652123377601756
chr1	39300000	39350000	0.163778815729999
chr1	39400000	39450000	0.331991648550335
chr1	39450000	39500000	0.557825179190254
chr1	39500000	39550000	0.326933425170581
chr1	39550000	39600000	0.692632213349405
chr1	39600000	39650000	0.739985793925827
chr1	39650000	39700000	0.310574915516907
chr1	39700000	39750000	0.270281323317334
chr1	39750000	39800000	0.459674121268215
chr1	39800000	39850000	0.874685206310941
chr1	39850000	39900000	0.744721151983469
chr1	39900000	39950000	0.376138100260445
chr1	39950000	40000000	0.940808024279472
chr1	40000000	40050000	0.932628769452636
chr1	40050000	40100000	0.619557028778062
chr1	40100000	40150000	0.492477237994791
chr1	40150000	40200000	0.670289933059257
chr1	40200000	40250000	0.0996577627585613
chr1	40250000	40300000	0.694246539959965
chr1	40300000	40350000	0.114036031769948
chr1	40350000	40400000	0.422178695193612
chr1	40400000	40450000	0.269032910738501
chr1	40450000	40500000	0.335564691448374
chr1	40500000	40550000	0.225080178221658
chr1	40550000	40600000	0.939279795088142
chr1	40600000	40650000	0.499580275081254
chr1	40650000	40700000	0.742461094728685
chr1	40700000	40750000	0.552164273875891
chr1	40750000	40800000	0.880260014206074
chr1	40800000	40850000	0.471706235605588
chr1	40850000	40900000	0.0613659355560817
chr1	40900000	40950000	0.944273445403474
chr1	40950000	41000000	0.683226070298543
chr1	41000000	41050000	0.379538948320024
chr1	41050000	41100000	0.999418842420198
chr1	41100000	41150000	0.301190296820853
chr1	41150000	41200000	0.0421662110678233
chr1	41200000	41250000	0.954992574097591
chr1	41250000	41300000	0.00165737532017474
chr1	41300000	41350000	0.795798445941583
chr1	41350000	41400000	0.918680987537399
chr1	41400000	41450000	0.741793839729654
chr1	41450000	41500000	0.00279816612497041
chr1	41500000	41550000	0.736025312641254
chr1	41550000	41600000	0.888934329193482
chr1	41600000	41650000	0.0326954949525388
chr1	41650000	41700000	0.503540756365828
chr1	41700000	41750000	0.643083148582621
chr1	41750000	41800000	0.711422975096321
chr1	41800000	41850000	0.778966400482145
chr1	41850000	41900000	0.0443401709033772
chr1	41900000	41950000	0.264383650100088
chr1	41950000	42000000	0.565143459824792
chr1	42000000	42050000	0.00462773628360491
chr1	42050000	42100000	0.207731548246841
chr1	42100000	42150000	0.538733076476033
chr1	42150000	42200000	0.821455476872081
chr1	42200000	42250000	0.332163843388794
chr1	42250000	42300000	0.478077444628597
chr1	42300000	42350000	0.647732409221034
chr1	42350000	42400000	0.821455476872081
chr1	42400000	42450000	0.00462773628360491
chr1	42450000	42500000	0.024085753029553
chr1	42500000	42550000	0.0455670591274027
chr1	42550000	42600000	0.889450913708862
chr1	42600000	42650000	0.483781398652575
chr1	42650000	42700000	0.189651090208571
chr1	42700000	42750000	0.489227060418864
chr1	42750000	42800000	0.869045825351385
chr1	42800000	42850000	0.385242902344002
chr1	42850000	42900000	0.292150067801718
chr1	42900000	42950000	0.28330355797585
chr1	42950000	43000000	0.435028735013668
chr1	43000000	43050000	0.247099593189694
chr1	43050000	43100000	0.349641619492456
chr1	43100000	43150000	0.276243569599001
chr1	43150000	43200000	0.250780257861771
chr1	43200000	43250000	0.331496588389763
chr1	43250000	43300000	0.232764372887923
chr1	43300000	43350000	0.906670397554833
chr1	43350000	43400000	0.387782776211283
chr1	43400000	43450000	0.0993994705008717
chr1	43450000	43500000	0.225424567898577
chr1	43500000	43550000	0.438085193396328
chr1	43550000	43600000	0.759465335026583
chr1	43600000	43650000	0.509050991196539
chr1	43650000	43700000	0.798704233840591
chr1	43700000	43750000	0.583869648507286
chr1	43750000	43800000	0.439462752104006
chr1	43800000	43850000	0.479067564949741
chr1	43850000	43900000	0.185539938440345
chr1	43900000	43950000	0.0138832088508147
chr1	43950000	44000000	0.193676144557567
chr1	44000000	44050000	0.00566090531436325
chr1	44050000	44100000	0.0190921027142211
chr1	44100000	44150000	0.0479347381562237
chr1	44150000	44200000	0.0222131341613035
chr1	44200000	44250000	0.124948879657332
chr1	44250000	44300000	0.122861017241008
chr1	44300000	44350000	0.190662734884522
chr1	44350000	44400000	0.416044254073484
chr1	44400000	44450000	0.732818183774941
chr1	44450000	44500000	0.630125486988528
chr1	44500000	44550000	0.799371488839622
chr1	44550000	44600000	0.970016573753202
chr1	44600000	44650000	0.282442583783551
chr1	44650000	44700000	0.00105469338556574
chr1	44700000	44750000	0.825631201704729
chr1	44750000	44800000	0.0635614197464431
chr1	44800000	44850000	0.883962203232958
chr1	44850000	44900000	0.570416926752621
chr1	44900000	44950000	0.585935986568803
chr1	44950000	45000000	0.054801007339805
chr1	45000000	45050000	0.179061107643298
chr1	45050000	45100000	0.338578101121419
chr1	45100000	45150000	0.852149206827525
chr1	45150000	45200000	0.445403474030866
chr1	45200000	45250000	0.538883746959685
chr1	45250000	45300000	0.617296971523279
chr1	45300000	45350000	0.269140532512538
chr1	45350000	45400000	0.54368367808175
chr1	45400000	45450000	0.162229062183861
chr1	45450000	45500000	0.507178372328289
chr1	45500000	45550000	0.911728620934588
chr1	45550000	45600000	0.434576723562711
chr1	45600000	45650000	0.994037753718332
chr1	45650000	45700000	0.977959060677156
chr1	45700000	45750000	0.323984588561958
chr1	45750000	45800000	0.608127596375299
chr1	45800000	45850000	0.00987967885662622
chr1	45850000	45900000	0.226048774187994
chr1	45900000	45950000	0.162229062183861
chr1	45950000	46000000	0.943520092985213
chr1	46000000	46050000	0.995092447103898
chr1	46050000	46100000	0.726533072171162
chr1	46100000	46150000	0.292279213930562
chr1	46150000	46200000	0.310682537290945
chr1	46200000	46250000	0.361716782539443
chr1	46250000	46300000	0.647280397770077
chr1	46300000	46350000	0.852493596504445
chr1	46350000	46400000	0.74861706020362
chr1	46400000	46450000	0.257840246238619
chr1	46450000	46500000	0.756129060031426
chr1	46500000	46550000	0.420306076325362
chr1	46550000	46600000	0.862760713747605
chr1	46600000	46650000	0.171764351363568
chr1	46650000	46700000	0.158397727028132
chr1	46700000	46750000	0.977119610839665
chr1	46750000	46800000	0.981209238253083
chr1	46800000	46850000	0.717299123958759
chr1	46850000	46900000	0.703136098495448
chr1	46900000	46950000	0.685464603198519
chr1	46950000	47000000	0.549688973073032
chr1	47000000	47050000	0.104091779848899
chr1	47050000	47100000	0.414731268430229
chr1	47100000	47150000	0.394562947975634
chr1	47150000	47200000	0.0990981295335672
chr1	47200000	47250000	0.36828171075572
chr1	47250000	47300000	0.433242213564648
chr1	47300000	47350000	0.642631137131664
chr1	47350000	47400000	0.848640736993909
chr1	47400000	47450000	0.335327923545492
chr1	47450000	47500000	0.132482403839945
chr1	47500000	47550000	0.174906907165458
chr1	47550000	47600000	0.829075098473923
chr1	47600000	47650000	0.107234335650789
chr1	47650000	47700000	0.305861081814073
chr1	47700000	47750000	0.073936158763641
chr1	47750000	47800000	0.0027766417701629
chr1	47800000	47850000	0.486084504616974
chr1	47850000	47900000	0.0581588066897695
chr1	47900000	47950000	0.117114014507415
chr1	47950000	48000000	0.102542026302762
chr1	48000000	48050000	0.00574700273359308
chr1	48050000	48100000	0.625971286510687
chr1	48100000	48150000	0.17522977248757
chr1	48150000	48200000	0.843604037968962
chr1	48200000	48250000	0.708603284616544
chr1	48250000	48300000	0.380486019931553
chr1	48300000	48350000	0.13702404270432
chr1	48350000	48400000	0.584967390602467
chr1	48400000	48450000	0.338965539507953
chr1	48450000	48500000	0.0809961471404894
chr1	48500000	48550000	0.245248498676252
chr1	48550000	48600000	0.00723218321530816
chr1	48600000	48650000	0.633397188919262
chr1	48650000	48700000	0.830990766051788
chr1	48700000	48750000	0.760972039863105
chr1	48750000	48800000	0.268623947997159
chr1	48800000	48850000	0.207344109860307
chr1	48850000	48900000	0.61473557330119
chr1	48900000	48950000	0.777717987903313
chr1	48950000	49000000	0.378398157515228
chr1	49000000	49050000	0.383047418153641
chr1	49050000	49100000	0.559654749348888
chr1	49100000	49150000	0.0288426354420026
chr1	49150000	49200000	0.929120299619019
chr1	49200000	49250000	0.0374954260746034
chr1	49250000	49300000	0.915473858671086
chr1	49300000	49350000	0.726382401687509
chr1	49350000	49400000	0.884629458231989
chr1	49400000	49450000	0.133085085774554
chr1	49450000	49500000	0.10069093178932
chr1	49500000	49550000	0.122817968531393
chr1	49550000	49600000	0.436061904044426
chr1	49600000	49650000	0.049936503153318
chr1	49650000	49700000	0.366624335435545
chr1	49700000	49750000	0.158354678318517
chr1	49750000	49800000	0.0950945995393788
chr1	49800000	49850000	0.644223939387417
chr1	49850000	49900000	0.28898598764502
chr1	49900000	49950000	0.00579005144320799
chr1	49950000	50000000	0.657461417594008
chr1	50000000	50050000	0.678060225144751
chr1	50050000	50100000	0.727049656686541
chr1	50100000	50150000	0.853526765535203
chr1	50150000	50200000	0.768957575496674
chr1	50200000	50250000	0.0288426354420026
chr1	50250000	50300000	0.0229234378699499
chr1	50300000	50350000	0.989797455821262
chr1	50350000	50400000	0.0126132719171743
chr1	50400000	50450000	0.0333197012419553
chr1	50450000	50500000	0.26776297380486
chr1	50500000	50550000	0.580770141415011
chr1	50550000	50600000	0.740717621989281
chr1	50600000	50650000	0.375255601713339
chr1	50650000	50700000	0.0259368475429949
chr1	50700000	50750000	0.0284767214102757
chr1	50750000	50800000	0.733550011838395
chr1	50800000	50850000	0.0102455928883531
chr1	50850000	50900000	0.533459609548204
chr1	50900000	50950000	0.715943089605889
chr1	50950000	51000000	0.00316408015669734
chr1	51000000	51050000	0.643879549710497
chr1	51050000	51100000	0.49639467056975
chr1	51100000	51150000	0.958156654254289
chr1	51150000	51200000	0.785079317247465
chr1	51200000	51250000	0.490238705094815
chr1	51250000	51300000	0.843410318775695
chr1	51300000	51350000	0.935792849609333
chr1	51350000	51400000	0.550958910006673
chr1	51400000	51450000	0.25885189091457
chr1	51450000	51500000	0.119137303859317
chr1	51500000	51550000	0.0100733980498935
chr1	51550000	51600000	0.0546503368561527
chr1	51600000	51650000	0.00135603435287024
chr1	51650000	51700000	0.232118642243699
chr1	51700000	51750000	0.0127424180460191
chr1	51750000	51800000	0.00146365612690758
chr1	51800000	51850000	0.00693084224800367
chr1	51850000	51900000	0.00602681934609006
chr1	51900000	51950000	0.0146580856238834
chr1	51950000	52000000	0.00126993693364041
chr1	52000000	52050000	0.00210938677113148
chr1	52050000	52100000	0.00126993693364041
chr1	52100000	52150000	0.000301340967304498
chr1	52150000	52200000	0.000817925482683668
chr1	52200000	52250000	0.0251619707699262
chr1	52250000	52300000	0.000667254999031419
chr1	52300000	52350000	0.0213736843238124
chr1	52350000	52400000	0.0168535698142448
chr1	52400000	52450000	0.013947781915237
chr1	52450000	52500000	0.0761962160184249
chr1	52500000	52550000	0.395014959426591
chr1	52550000	52600000	0.28033319701242
chr1	52600000	52650000	0.702253599948341
chr1	52650000	52700000	0.0250328246410814
chr1	52700000	52750000	0.289373426031555
chr1	52750000	52800000	0.509050991196539
chr1	52800000	52850000	0.787511569340709
chr1	52850000	52900000	0.367291590434577
chr1	52900000	52950000	0.459523450784563
chr1	52950000	53000000	0.731160808454766
chr1	53000000	53050000	0.651348500828688
chr1	53050000	53100000	0.789039798532039
chr1	53100000	53150000	0.988376848403969
chr1	53150000	53200000	0.603908822833036
chr1	53200000	53250000	0.955401536838933
chr1	53250000	53300000	0.87647172775996
chr1	53300000	53350000	0.876579349533998
chr1	53350000	53400000	0.483200241072774
chr1	53400000	53450000	0.945715577175574
chr1	53450000	53500000	0.890742374997309
chr1	53500000	53550000	0.202501130028627
chr1	53550000	53600000	0.243182160614736
chr1	53600000	53650000	0.758346068576594
chr1	53650000	53700000	0.395101056845821
chr1	53700000	53750000	0.0456101078370176
chr1	53750000	53800000	0.9039798532039
chr1	53800000	53850000	0.207107341957425
chr1	53850000	53900000	0.447835726124109
chr1	53900000	53950000	0.298693471663187
chr1	53950000	54000000	0.618480811037689
chr1	54000000	54050000	0.132008868034181
chr1	54050000	54100000	0.177102391355819
chr1	54100000	54150000	0.0486450418648701
chr1	54150000	54200000	0.116726576120881
chr1	54200000	54250000	0.97079145052627
chr1	54250000	54300000	0.966249811661895
chr1	54300000	54350000	0.855227189564993
chr1	54350000	54400000	0.632191825050044
chr1	54400000	54450000	0.292279213930562
chr1	54450000	54500000	0.97257797197529
chr1	54500000	54550000	0.824834800576853
chr1	54550000	54600000	0.625454701995308
chr1	54600000	54650000	0.906519727071181
chr1	54650000	54700000	0.991282636302977
chr1	54700000	54750000	0.00279816612497041
chr1	54750000	54800000	0.0920166168019113
chr1	54800000	54850000	0.00129146128844793
chr1	54850000	54900000	0.00413267612303325
chr1	54900000	54950000	0.198562173098861
chr1	54950000	55000000	0.15069200800706
chr1	55000000	55050000	0.0976129490518521
chr1	55050000	55100000	0.00361609160765408
chr1	55100000	55150000	0.0232678275468693
chr1	55150000	55200000	0.360575991734648
chr1	55200000	55250000	0.718978023633742
chr1	55250000	55300000	0.246690630448352
chr1	55300000	55350000	0.411976151014873
chr1	55350000	55400000	0.718978023633742
chr1	55400000	55450000	0.0120966874017951
chr1	55450000	55500000	0.278245334596095
chr1	55500000	55550000	0.212251662756409
chr1	55550000	55600000	0.0602036203964786
chr1	55600000	55650000	0.00622053853935733
chr1	55650000	55700000	0.0339223831765643
chr1	55700000	55750000	0.748337243591123
chr1	55750000	55800000	0.0288426354420026
chr1	55800000	55850000	0.452441938052907
chr1	55850000	55900000	0.693234895284014
chr1	55900000	55950000	0.00561785660474823
chr1	55950000	56000000	0.328569276135948
chr1	56000000	56050000	0.336597860479132
chr1	56050000	56100000	0.177253061839471
chr1	56100000	56150000	0.506123678942724
chr1	56150000	56200000	0.834413138466174
chr1	56200000	56250000	0.598742977679244
chr1	56250000	56300000	0.00626358724897225
chr1	56300000	56350000	0.713661507996298
chr1	56350000	56400000	0.0116016272412235
chr1	56400000	56450000	0.720161863148152
chr1	56450000	56500000	0.218515250005381
chr1	56500000	56550000	0.332379086936869
chr1	56550000	56600000	0.14610732043307
chr1	56600000	56650000	0.454701995307691
chr1	56650000	56700000	0.413030844400439
chr1	56700000	56750000	0.195764006973891
chr1	56750000	56800000	0.000387438386534322
chr1	56800000	56850000	0.269893884930799
chr1	56850000	56900000	0.229083708215846
chr1	56900000	56950000	0.820228588648055
chr1	56950000	57000000	0.238618997395553
chr1	57000000	57050000	0.0840095568135345
chr1	57050000	57100000	0.0548655804042274
chr1	57100000	57150000	0.0125271744979444
chr1	57150000	57200000	0.112163412901698
chr1	57200000	57250000	0.060827826685895
chr1	57250000	57300000	0.3425601067608
chr1	57300000	57350000	0.085516261650057
chr1	57350000	57400000	0.163520523472309
chr1	57400000	57450000	0.180761531673088
chr1	57450000	57500000	0.325534342108095
chr1	57500000	57550000	0.1280268623948
chr1	57550000	57600000	0.240749908521492
chr1	57600000	57650000	0.180632385544243
chr1	57650000	57700000	0.295141953119955
chr1	57700000	57750000	0.549323059041305
chr1	57750000	57800000	0.497449363955315
chr1	57800000	57850000	0.0377752426871004
chr1	57850000	57900000	0.193181084396995
chr1	57900000	57950000	0.554790245162401
chr1	57950000	58000000	0.401450741514023
chr1	58000000	58050000	0.816784691878861
chr1	58050000	58100000	0.904517962074087
chr1	58100000	58150000	0.11435889709206
chr1	58150000	58200000	0.0398631051034245
chr1	58200000	58250000	0.587980800275512
chr1	58250000	58300000	0.285154652489292
chr1	58300000	58350000	0.168406552013603
chr1	58350000	58400000	0.506769409586948
chr1	58400000	58450000	0.187541703437439
chr1	58450000	58500000	0.406100002152435
chr1	58500000	58550000	0.00587614886243781
chr1	58550000	58600000	0.631761337953895
chr1	58600000	58650000	0.509287759099421
chr1	58650000	58700000	0.326610559848469
chr1	58700000	58750000	0.472567209797886
chr1	58750000	58800000	0.973697238425278
chr1	58800000	58850000	0.866247659226415
chr1	58850000	58900000	0.988828859854926
chr1	58900000	58950000	0.752771260681461
chr1	58950000	59000000	0.36828171075572
chr1	59000000	59050000	0.80533373512129
chr1	59050000	59100000	0.021266062549775
chr1	59100000	59150000	0.00652187950666183
chr1	59150000	59200000	0.167868443143417
chr1	59200000	59250000	0.436234098882886
chr1	59250000	59300000	0.376116575905637
chr1	59300000	59350000	0.0105684582104651
chr1	59350000	59400000	0.185087926989388
chr1	59400000	59450000	0.423427107772445
chr1	59450000	59500000	0.247508555931036
chr1	59500000	59550000	0.496502292343787
chr1	59550000	59600000	0.481930304139133
chr1	59600000	59650000	0.0734841473126843
chr1	59650000	59700000	0.0147657073979207
chr1	59700000	59750000	0.00527346692782882
chr1	59750000	59800000	0.0888525366452141
chr1	59800000	59850000	0.273531500893261
chr1	59850000	59900000	0.693450138832089
chr1	59900000	59950000	0.802492520286704
chr1	59950000	60000000	0.6239910458684
chr1	60000000	60050000	0.235067478852321
chr1	60050000	60100000	0.712068705740545
chr1	60100000	60150000	0.00180804580382699
chr1	60150000	60200000	0.724811123786564
chr1	60200000	60250000	0.107686347101746
chr1	60250000	60300000	0.19331023052584
chr1	60300000	60350000	0.27693234895284
chr1	60350000	60400000	0.598161820099443
chr1	60400000	60450000	0.577735207387159
chr1	60450000	60500000	0.158763641059859
chr1	60500000	60550000	0.306313093265029
chr1	60550000	60600000	0.60429626121957
chr1	60600000	60650000	0.00402505434899592
chr1	60650000	60700000	0.545276480337502
chr1	60700000	60750000	0.60752491444069
chr1	60750000	60800000	0.273014916377882
chr1	60800000	60850000	0.186551583116296
chr1	60850000	60900000	0.578854473837147
chr1	60900000	60950000	0.0101810198239308
chr1	60950000	61000000	0.826147786220108
chr1	61000000	61050000	0.00120536386921799
chr1	61050000	61100000	0.00228158160959124
chr1	61100000	61150000	0.000645730644223907
chr1	61150000	61200000	0.00617748982974231
chr1	61200000	61250000	0.00365914031726899
chr1	61250000	61300000	0.00404657870380332
chr1	61300000	61350000	0.0385931681697841
chr1	61350000	61400000	0.620568673454013
chr1	61400000	61450000	0.131793624486106
chr1	61450000	61500000	0.529692847456897
chr1	61500000	61550000	0.00936309434124716
chr1	61550000	61600000	0.389311005402613
chr1	61600000	61650000	0.154910781549323
chr1	61650000	61700000	0.290492692481543
chr1	61700000	61750000	0.565530898211326
chr1	61750000	61800000	0.263737919455864
chr1	61800000	61850000	0.356637034804882
chr1	61850000	61900000	0.247852945607955
chr1	61900000	61950000	0.470931358832519
chr1	61950000	62000000	0.0116662003056458
chr1	62000000	62050000	0.371725607524914
chr1	62050000	62100000	0.498245765083192
chr1	62100000	62150000	0.657978002109387
chr1	62150000	62200000	0.0366990249467273
chr1	62200000	62250000	0.167308809918423
chr1	62250000	62300000	0.00221700854516882
chr1	62300000	62350000	0.449536150153899
chr1	62350000	62400000	0.019458016745948
chr1	62400000	62450000	0.0120536386921802
chr1	62450000	62500000	0.163197658150197
chr1	62500000	62550000	0.0640780042618222
chr1	62550000	62600000	0.0468585204158505
chr1	62600000	62650000	0.0844185195548763
chr1	62650000	62700000	0.897587119826083
chr1	62700000	62750000	0.159129555091586
chr1	62750000	62800000	0.267397059773133
chr1	62800000	62850000	0.00779181644030225
chr1	62850000	62900000	0.663488236940098
chr1	62900000	62950000	0.0234184980305215
chr1	62950000	63000000	0.065175746357003
chr1	63000000	63050000	0.0418863944553262
chr1	63050000	63100000	0.207021244538195
chr1	63100000	63150000	0.0073613293441529
chr1	63150000	63200000	0.000904022901913493
chr1	63200000	63250000	0.756021438257388
chr1	63250000	63300000	0.049333821218709
chr1	63300000	63350000	0.0753137174713188
chr1	63350000	63400000	0.434942637594438
chr1	63400000	63450000	0.183473600378829
chr1	63450000	63500000	0.144299274629243
chr1	63500000	63550000	0.00142060741729266
chr1	63550000	63600000	0.000839449837491069
chr1	63600000	63650000	0.0188553348113391
chr1	63650000	63700000	0.988699713726081
chr1	63700000	63750000	0.0278094664112444
chr1	63750000	63800000	0.109085430164231
chr1	63800000	63850000	0.016401558363288
chr1	63850000	63900000	0.00170042402978976
chr1	63900000	63950000	0.114595664994942
chr1	63950000	64000000	0.0340300049506016
chr1	64000000	64050000	0.0590413052368756
chr1	64050000	64100000	0.0242364235132052
chr1	64100000	64150000	0.162164489119439
chr1	64150000	64200000	0.0429626121956994
chr1	64200000	64250000	0.00781334079510965
chr1	64250000	64300000	0.0566951505628619
chr1	64300000	64350000	0.225338470479347
chr1	64350000	64400000	0.303299683591984
chr1	64400000	64450000	0.803310445769388
chr1	64450000	64500000	0.469725994963301
chr1	64500000	64550000	0.483157192363159
chr1	64550000	64600000	0.833014055403689
chr1	64600000	64650000	0.0586753912051486
chr1	64650000	64700000	0.897350351923201
chr1	64700000	64750000	0.228889989022579
chr1	64750000	64800000	0.53866850341161
chr1	64800000	64850000	0.400094707161153
chr1	64850000	64900000	0.737532017477776
chr1	64900000	64950000	0.591726038012011
chr1	64950000	65000000	0.809057448502981
chr1	65000000	65050000	0.416410168105211
chr1	65050000	65100000	0.502443014270647
chr1	65100000	65150000	0.581760261736154
chr1	65150000	65200000	0.0752491444068965
chr1	65200000	65250000	0.627112077315482
chr1	65250000	65300000	0.686497772229277
chr1	65300000	65350000	0.798553563356938
chr1	65350000	65400000	0.981402957446351
chr1	65400000	65450000	0.814955121720226
chr1	65450000	65500000	0.483566155104501
chr1	65500000	65550000	0.895800598377064
chr1	65550000	65600000	0.926386706558471
chr1	65600000	65650000	0.172991239587593
chr1	65650000	65700000	0.639553154394197
chr1	65700000	65750000	0.841451602488215
chr1	65750000	65800000	0.399362879097699
chr1	65800000	65850000	0.715921565251082
chr1	65850000	65900000	0.35902623818851
chr1	65900000	65950000	0.743472739404636
chr1	65950000	66000000	0.638304741815364
chr1	66000000	66050000	0.78088206806001
chr1	66050000	66100000	0.662132202587227
chr1	66100000	66150000	0.532017477776104
chr1	66150000	66200000	0.366021653500936
chr1	66200000	66250000	0.301879076174692
chr1	66250000	66300000	0.271831076863471
chr1	66300000	66350000	0.162272110893476
chr1	66350000	66400000	0.119223401278547
chr1	66400000	66450000	0.190490540046062
chr1	66450000	66500000	0.162982414602122
chr1	66500000	66550000	0.556641339675843
chr1	66550000	66600000	0.0587399642695711
chr1	66600000	66650000	0.00492907725090941
chr1	66650000	66700000	0.421059428743623
chr1	66700000	66750000	0.591424697044706
chr1	66750000	66800000	0.00520889386340639
chr1	66800000	66850000	0.0155836328806044
chr1	66850000	66900000	0.0216535009363095
chr1	66900000	66950000	0.686024236423513
chr1	66950000	67000000	0.476161777050733
chr1	67000000	67050000	0.643621257452808
chr1	67050000	67100000	0.551195677909555
chr1	67100000	67150000	0.284810262812372
chr1	67150000	67200000	0.11750145289395
chr1	67200000	67250000	0.694246539959965
chr1	67250000	67300000	0.0992488000172195
chr1	67300000	67350000	0.817258227684625
chr1	67350000	67400000	0.942766740566952
chr1	67400000	67450000	0.011580102886416
chr1	67450000	67500000	0.338965539507953
chr1	67500000	67550000	0.417357239716739
chr1	67550000	67600000	0.256677931079016
chr1	67600000	67650000	0.554467379840289
chr1	67650000	67700000	0.275683936374007
chr1	67700000	67750000	0.699369336404141
chr1	67750000	67800000	0.330312748875352
chr1	67800000	67850000	0.605394003314751
chr1	67850000	67900000	0.343162788695409
chr1	67900000	67950000	0.285628188295056
chr1	67950000	68000000	0.262274263328957
chr1	68000000	68050000	0.118965109020857
chr1	68050000	68100000	0.0616888008781937
chr1	68100000	68150000	0.0254633117372307
chr1	68150000	68200000	0.195311995522934
chr1	68200000	68250000	0.584450806087088
chr1	68250000	68300000	0.453410534019243
chr1	68300000	68350000	0.197076992617146
chr1	68350000	68400000	0.388794420887234
chr1	68400000	68450000	0.0103316903075831
chr1	68450000	68500000	0.0320067155986999
chr1	68500000	68550000	0.721647043629867
chr1	68550000	68600000	0.140467939473514
chr1	68600000	68650000	0.187412557308595
chr1	68650000	68700000	0.0899287543855873
chr1	68700000	68750000	0.904259669816397
chr1	68750000	68800000	0.0758303019866979
chr1	68800000	68850000	0.184506769409587
chr1	68850000	68900000	0.586861533825524
chr1	68900000	68950000	0.0144213177210013
chr1	68950000	69000000	0.864633332615855
chr1	69000000	69050000	0.124991928366947
chr1	69050000	69100000	0.593663229944682
chr1	69100000	69150000	0.250780257861771
chr1	69150000	69200000	0.414494500527347
chr1	69200000	69250000	0.0950730751845713
chr1	69250000	69300000	0.194515594395058
chr1	69300000	69350000	0.0384855463957468
chr1	69350000	69400000	0.0595578897522546
chr1	69400000	69450000	0.591876708495663
chr1	69450000	69500000	0.00589767321724533
chr1	69500000	69550000	0.198562173098861
chr1	69550000	69600000	0.36531134979229
chr1	69600000	69650000	0.850470307152543
chr1	69650000	69700000	0.0527346692782884
chr1	69700000	69750000	0.444951462579909
chr1	69750000	69800000	0.2923868357046
chr1	69800000	69850000	0.37465291977873
chr1	69850000	69900000	0.8399664220065
chr1	69900000	69950000	0.0288426354420026
chr1	69950000	70000000	0.851847865860221
chr1	70000000	70050000	0.25902408575303
chr1	70050000	70100000	0.508706601519619
chr1	70100000	70150000	0.258873415269377
chr1	70150000	70200000	0.00189414322305692
chr1	70200000	70250000	0.34238791192234
chr1	70250000	70300000	0.741298779569082
chr1	70300000	70350000	0.676575044663036
chr1	70350000	70400000	0.00826535224606639
chr1	70400000	70450000	0.0236983146430185
chr1	70450000	70500000	0.670419079188101
chr1	70500000	70550000	0.0361824404313481
chr1	70550000	70600000	0.0778320669837922
chr1	70600000	70650000	0.72900837297402
chr1	70650000	70700000	0.00385285951053616
chr1	70700000	70750000	0.00538108870186615
chr1	70750000	70800000	0.000387438386534322
chr1	70800000	70850000	0.075184571342474
chr1	70850000	70900000	0.0012268882240255
chr1	70900000	70950000	0.499343507178372
chr1	70950000	71000000	0.536343873092404
chr1	71000000	71050000	0.0323726296304269
chr1	71050000	71100000	0.000968595966335917
chr1	71100000	71150000	0.560106760799845
chr1	71150000	71200000	0.440926408230913
chr1	71200000	71250000	0.181428786672119
chr1	71250000	71300000	0.000753352418261244
chr1	71300000	71350000	0.00126993693364041
chr1	71350000	71400000	0.078520846337631
chr1	71400000	71450000	0.169934781204933
chr1	71450000	71500000	0.685335457069674
chr1	71500000	71550000	0.137002518349512
chr1	71550000	71600000	0.112701521771885
chr1	71600000	71650000	0.151036397683979
chr1	71650000	71700000	0.131901246260143
chr1	71700000	71750000	0.498396435566844
chr1	71750000	71800000	0.056049419918638
chr1	71800000	71850000	0.0111280914354592
chr1	71850000	71900000	0.0614950816849265
chr1	71900000	71950000	0.290083729740201
chr1	71950000	72000000	0.00142060741729266
chr1	72000000	72050000	0.0299403775371834
chr1	72050000	72100000	0.547579586301901
chr1	72100000	72150000	0.117652123377602
chr1	72150000	72200000	0.232118642243699
chr1	72200000	72250000	0.000925547256721004
chr1	72250000	72300000	0.0268839191545234
chr1	72300000	72350000	0.558212617576788
chr1	72350000	72400000	0.058094233625347
chr1	72400000	72450000	0.0305215351169849
chr1	72450000	72500000	0.247702275124303
chr1	72500000	72550000	0.0174132030392389
chr1	72550000	72600000	0.232807421597538
chr1	72600000	72650000	0.707032006715599
chr1	72650000	72700000	0.106480983232528
chr1	72700000	72750000	0.431498740825244
chr1	72750000	72800000	0.00086097419229858
chr1	72800000	72850000	0.108202931617125
chr1	72850000	72900000	0.113713166447836
chr1	72900000	72950000	0.224176155319744
chr1	72950000	73000000	0.426634236638757
chr1	73000000	73050000	0.668008351449665
chr1	73050000	73100000	0.750834068748789
chr1	73100000	73150000	0.753266320842033
chr1	73150000	73200000	0.0807809035924149
chr1	73200000	73250000	0.0616888008781937
chr1	73250000	73300000	0.974472115198347
chr1	73300000	73350000	0.0198885038420973
chr1	73350000	73400000	0.00921242385759491
chr1	73400000	73450000	0.00195871628747923
chr1	73450000	73500000	0.116597429992036
chr1	73500000	73550000	0.327299339202307
chr1	73550000	73600000	0.0224068533545707
chr1	73600000	73650000	0.0538324113734691
chr1	73650000	73700000	0.565896812243053
chr1	73700000	73750000	0.897544071116468
chr1	73750000	73800000	0.175875503131794
chr1	73800000	73850000	0.0260444693170322
chr1	73850000	73900000	0.596181579457156
chr1	73900000	73950000	0.860199315525517
chr1	73950000	74000000	0.32880604403883
chr1	74000000	74050000	0.656299102434404
chr1	74050000	74100000	0.812996405432747
chr1	74100000	74150000	0.363051292537506
chr1	74150000	74200000	0.00370218902688391
chr1	74200000	74250000	0.00555328354032592
chr1	74250000	74300000	0.0781118835962892
chr1	74300000	74350000	0.00105469338556574
chr1	74350000	74400000	0.0445769388062592
chr1	74400000	74450000	0.0596439871714846
chr1	74500000	74550000	0.00185109451344201
chr1	74550000	74600000	0.609978690888741
chr1	74600000	74650000	0.901461503691427
chr1	74650000	74700000	0.434619772272326
chr1	74700000	74750000	0.219828235648636
chr1	74750000	74800000	0.437439462752104
chr1	74800000	74850000	0.109063905809423
chr1	74850000	74900000	0.403947566671689
chr1	74900000	74950000	0.0470091908995028
chr1	74950000	75000000	0.0218472201295766
chr1	75000000	75050000	0.00316408015669734
chr1	75100000	75150000	0.0126993693364041
chr1	75150000	75200000	0.614800146365613
chr1	75200000	75250000	0.647581738737381
chr1	75250000	75300000	0.980197593577133
chr1	75300000	75350000	0.395058008136206
chr1	75350000	75400000	0.508125443939818
chr1	75400000	75450000	0.0120966874017951
chr1	75450000	75500000	0.0940183817990056
chr1	75500000	75550000	0.357950020448137
chr1	75550000	75600000	0.0374739017197959
chr1	75600000	75650000	0.0033793237047719
chr1	75650000	75700000	0.00662950128069906
chr1	75700000	75750000	0.00189414322305692
chr1	75750000	75800000	0.00103316903075834
chr1	75800000	75850000	0.000882498547106092
chr1	75850000	75900000	0.324824038399449
chr1	75900000	75950000	0.0048860285412945
chr1	75950000	76000000	0.0115585785316085
chr1	76000000	76050000	0.142060741729267
chr1	76050000	76100000	0.121311263694871
chr1	76100000	76150000	0.184442196345165
chr1	76150000	76200000	0.0752060956972814
chr1	76200000	76250000	0.00206633806151657
chr1	76250000	76300000	0.027378979315095
chr1	76300000	76350000	0.146085796078263
chr1	76350000	76400000	0.659463182591102
chr1	76400000	76450000	0.00880346111625308
chr1	76450000	76500000	0.17378764071547
chr1	76500000	76550000	0.0467508986418133
chr1	76550000	76600000	0.981876493252115
chr1	76600000	76650000	0.819410663165372
chr1	76650000	76700000	0.0459760218687445
chr1	76700000	76750000	0.00210938677113148
chr1	76750000	76800000	0.314298628898599
chr1	76800000	76850000	0.900256139822209
chr1	76850000	76900000	0.0986461180826105
chr1	76900000	76950000	0.00161432661055982
chr1	76950000	77000000	0.0119244925633354
chr1	77000000	77050000	0.021868744484384
chr1	77050000	77100000	0.0113433349835339
chr1	77100000	77150000	0.712671387675154
chr1	77150000	77200000	0.0221055123872662
chr1	77200000	77250000	0.464624722873932
chr1	77250000	77300000	0.0887018661615618
chr1	77300000	77350000	0.432338190662735
chr1	77350000	77400000	0.479734819948772
chr1	77400000	77450000	0.766632945177468
chr1	77450000	77500000	0.308056566004434
chr1	77500000	77550000	0.163412901698272
chr1	77550000	77600000	0.904108999332745
chr1	77600000	77650000	0.70634322736176
chr1	77650000	77700000	0.903334122559676
chr1	77700000	77750000	0.0930067371230547
chr1	77750000	77800000	0.186594631825911
chr1	77800000	77850000	0.0577713683032351
chr1	77850000	77900000	0.131965819324566
chr1	78000000	78050000	0.0917152758346068
chr1	78050000	78100000	0.618373189263652
chr1	78100000	78150000	0.360855808347145
chr1	78200000	78250000	0.126563206267892
chr1	78250000	78300000	0.0496566865408209
chr1	78300000	78350000	0.570029488366086
chr1	78350000	78400000	0.00116231515960308
chr1	78400000	78450000	0.000817925482683668
chr1	78450000	78500000	0.937493273639123
chr1	78500000	78550000	0.969543037947438
chr1	78550000	78600000	0.0288211110871952
chr1	78600000	78650000	0.548419036139392
chr1	78650000	78700000	0.201080522611335
chr1	78700000	78750000	0.154975354613745
chr1	78750000	78800000	0.410684689726425
chr1	78800000	78850000	0.395187154265051
chr1	78850000	78900000	0.189758711982608
chr1	78900000	78950000	0.000645730644223907
chr1	78950000	79000000	0.0622484341031878
chr1	79000000	79050000	0.568242966917067
chr1	79050000	79100000	0.460341376267246
chr1	79100000	79150000	0.482425364299705
chr1	79150000	79200000	0.0779827374674444
chr1	79200000	79250000	0.515551346348393
chr1	79250000	79300000	0.292365311349792
chr1	79300000	79350000	0.908586065132698
chr1	79350000	79400000	0.203771066962268
chr1	79400000	79450000	0.513528056996492
chr1	79450000	79500000	0.52644266988097
chr1	79500000	79550000	0.907746615295207
chr1	79550000	79600000	0.898577240147227
chr1	79600000	79650000	0.558406336770055
chr1	79650000	79700000	0.0980649605028089
chr1	79700000	79750000	0.00563938095955574
chr1	79750000	79800000	0.30112572375643
chr1	79800000	79850000	0.0640349555522073
chr1	79850000	79900000	0.531845282937644
chr1	79900000	79950000	0.717901805893368
chr1	79950000	80000000	0.669644202415033
chr1	80000000	80050000	0.22217439032265
chr1	80050000	80100000	0.482898900105469
chr1	80100000	80150000	0.397640930713102
chr1	80150000	80200000	0.69276135947825
chr1	80200000	80250000	0.693988247702275
chr1	80250000	80300000	0.774919821778342
chr1	80300000	80350000	0.693514711896511
chr1	80350000	80400000	0.936761445575669
chr1	80400000	80450000	0.417550958910007
chr1	80450000	80500000	0.0985384963085731
chr1	80500000	80550000	0.0393895692976604
chr1	80550000	80600000	0.0378182913967153
chr1	80600000	80650000	0.340601390473321
chr1	80650000	80700000	0.555780365483545
chr1	80700000	80750000	0.0244731914160873
chr1	80750000	80800000	0.961600551023483
chr1	80800000	80850000	0.71678253944338
chr1	80850000	80900000	0.614154415721389
chr1	80900000	80950000	0.074259024085753
chr1	80950000	81000000	0.331001528229191
chr1	81000000	81050000	0.115370541768011
chr1	81350000	81400000	0.646096558255666
chr1	81450000	81500000	0.00355151854323166
chr1	81600000	81650000	0.241331066101294
chr1	81650000	81700000	0.0670053165156375
chr1	81700000	81750000	0.135129899481263
chr1	82150000	82200000	0.0345250651111733
chr1	82200000	82250000	0.809703179147205
chr1	82250000	82300000	0.69743214447147
chr1	82300000	82350000	0.49953722637164
chr1	82350000	82400000	0.960997869088874
chr1	82400000	82450000	0.106115069200801
chr1	82450000	82500000	0.219548419036139
chr1	82500000	82550000	0.689855571579242
chr1	82550000	82600000	0.16418777847134
chr1	82600000	82650000	0.298908715211261
chr1	82650000	82700000	0.457866075464388
chr1	82700000	82750000	0.532168148259756
chr1	82750000	82800000	0.181730127639424
chr1	82800000	82850000	0.200800705998838
chr1	82850000	82900000	0.259131707527067
chr1	82900000	82950000	0.278439053789363
chr1	82950000	83000000	0.12344217482081
chr1	83000000	83050000	0.397102821842915
chr1	83050000	83100000	0.120342667728535
chr1	83100000	83150000	0.448718224671215
chr1	83150000	83200000	0.262790847844336
chr1	83200000	83250000	0.900256139822209
chr1	83250000	83300000	0.179577692158678
chr1	83300000	83350000	0.0653048924858477
chr1	83350000	83400000	0.709442734454035
chr1	83400000	83450000	0.354118685292408
chr1	83450000	83500000	0.450224929507738
chr1	83500000	83550000	0.862394799715879
chr1	83550000	83600000	0.587550313179362
chr1	83600000	83650000	0.671925784024624
chr1	83650000	83700000	0.402548483609204
chr1	83700000	83750000	0.480617318495878
chr1	83750000	83800000	0.219871284358251
chr1	83800000	83850000	0.146430185755182
chr1	83850000	83900000	0.0353645149486644
chr1	83900000	83950000	0.213521599690049
chr1	83950000	84000000	0.0329968359198433
chr1	84000000	84050000	0.170085451688586
chr1	84050000	84100000	0.342796874663682
chr1	84100000	84150000	0.196495835037345
chr1	84150000	84200000	0.877784713403216
chr1	84200000	84250000	0.177253061839471
chr1	84250000	84300000	0.503347037172561
chr1	84300000	84350000	0.71661034460492
chr1	84350000	84400000	0.0758087776318905
chr1	84400000	84450000	0.0277233689920144
chr1	84450000	84500000	0.0778320669837922
chr1	84500000	84550000	0.0129361372392862
chr1	84550000	84600000	0.044469317032222
chr1	84600000	84650000	0.7592285671237
chr1	84650000	84700000	0.738177748122
chr1	84700000	84750000	0.0156051572354119
chr1	84750000	84800000	0.0384855463957468
chr1	84800000	84850000	0.0836651671366151
chr1	84850000	84900000	0.000365914031726922
chr1	84900000	84950000	0.060591058783013
chr1	84950000	85000000	0.522331518112745
chr1	85000000	85050000	0.114681762414172
chr1	85050000	85100000	0.000882498547106092
chr1	85100000	85150000	0.0058331001528229
chr1	85150000	85200000	0.0408962741341828
chr1	85200000	85250000	0.0393680449428528
chr1	85450000	85500000	0.0874104048731139
chr1	85500000	85550000	0.00374523773649882
chr1	85550000	85600000	0.002453776448051
chr1	85600000	85650000	0.022794291741105
chr1	85650000	85700000	0.929120299619019
chr1	85700000	85750000	0.185948901181687
chr1	85750000	85800000	0.315525517122624
chr1	85800000	85850000	0.0167244236854001
chr1	85850000	85900000	0.776641770162939
chr1	85900000	85950000	0.0487741879937149
chr1	85950000	86000000	0.403065068124583
chr1	86000000	86050000	0.637099377946146
chr1	86050000	86100000	0.151036397683979
chr1	86100000	86150000	0.793602961751221
chr1	86150000	86200000	0.102412880173917
chr1	86200000	86250000	0.657203125336318
chr1	86250000	86300000	0.0989259346951075
chr1	86300000	86350000	0.562883402570008
chr1	86350000	86400000	0.0048860285412945
chr1	86400000	86450000	0.0106976043393099
chr1	86450000	86500000	0.0135172948190878
chr1	86500000	86550000	0.00103316903075834
chr1	86550000	86600000	0.0409393228437978
chr1	86600000	86650000	0.0733119524742246
chr1	86650000	86700000	0.627607137476054
chr1	86700000	86750000	0.137863492541811
chr1	86750000	86800000	0.823285047030715
chr1	86800000	86850000	0.444413353709723
chr1	86850000	86900000	0.0226220969026454
chr1	86900000	86950000	0.00301340967304509
chr1	86950000	87000000	0.0368496954303795
chr1	87000000	87050000	0.0162078391700209
chr1	87050000	87100000	0.169246001851095
chr1	87100000	87150000	0.895284013861684
chr1	87150000	87200000	0.716761015088573
chr1	87200000	87250000	0.472717880281539
chr1	87250000	87300000	0.494177662024581
chr1	87300000	87350000	0.0399061538130394
chr1	87350000	87400000	0.810564153339504
chr1	87400000	87450000	0.164037107987688
chr1	87450000	87500000	0.102477453238339
chr1	87500000	87550000	0.62857573344239
chr1	87550000	87600000	0.461094728685508
chr1	87600000	87650000	0.503110269269679
chr1	87650000	87700000	0.17352934845778
chr1	87700000	87750000	0.556641339675843
chr1	87750000	87800000	0.514345982479175
chr1	87800000	87850000	0.472588734152694
chr1	87850000	87900000	0.16427387589057
chr1	87900000	87950000	0.224542069351471
chr1	87950000	88000000	0.242751673518586
chr1	88000000	88050000	0.678813577563013
chr1	88050000	88100000	0.38059364170559
chr1	88100000	88150000	0.682623388363934
chr1	88150000	88200000	0.803310445769388
chr1	88300000	88350000	0.0294668417314191
chr1	88350000	88400000	0.108633418713274
chr1	88400000	88450000	0.232312361436966
chr1	88450000	88500000	0.28313136313739
chr1	88500000	88550000	0.308831442777503
chr1	88550000	88600000	0.290363546352698
chr1	88600000	88650000	0.758970274866011
chr1	88650000	88700000	0.110678232419983
chr1	88700000	88750000	0.0626143481349146
chr1	88750000	88800000	0.633311091500032
chr1	88800000	88850000	0.291202996190189
chr1	88850000	88900000	0.955509158612971
chr1	88900000	88950000	0.0106976043393099
chr1	88950000	89000000	0.0692223250608063
chr1	89000000	89050000	0.118577670634323
chr1	89050000	89100000	0.0197593577132525
chr1	89100000	89150000	0.107126713876752
chr1	89150000	89200000	0.524139563916572
chr1	89200000	89250000	0.0615381303945414
chr1	89250000	89300000	0.637336145849028
chr1	89300000	89350000	0.511935254740739
chr1	89350000	89400000	0.00860974192298591
chr1	89400000	89450000	0.282786973460471
chr1	89450000	89500000	0.338599625476226
chr1	89500000	89550000	0.21631976581502
chr1	89550000	89600000	0.0278309907660518
chr1	89600000	89650000	0.000645730644223907
chr1	89650000	89700000	0.000236767902882073
chr1	89700000	89750000	0.000710303708646332
chr1	89750000	89800000	0.020060698680557
chr1	89800000	89850000	0.507415140231172
chr1	89850000	89900000	0.12029961901892
chr1	89900000	89950000	0.117695172087217
chr1	89950000	90000000	0.921802018984481
chr1	90000000	90050000	0.0220624636776513
chr1	90050000	90100000	0.0146796099786909
chr1	90100000	90150000	0.0316623259217805
chr1	90150000	90200000	0.341806754342539
chr1	90200000	90250000	0.17776964635485
chr1	90250000	90300000	0.282808497815278
chr1	90300000	90350000	0.185690608923997
chr1	90350000	90400000	0.200391743257496
chr1	90400000	90450000	0.0370864633332616
chr1	90450000	90500000	0.182634150541337
chr1	90500000	90550000	0.319399900987968
chr1	90550000	90600000	0.0685120213521599
chr1	90600000	90650000	0.324544221786952
chr1	90650000	90700000	0.205148625669946
chr1	90700000	90750000	0.0833638261693106
chr1	90750000	90800000	0.0533803999225123
chr1	90800000	90850000	0.011257237564304
chr1	90850000	90900000	0.00189414322305692
chr1	90900000	90950000	0.00202328935190166
chr1	90950000	91000000	0.00755504853742006
chr1	91000000	91050000	0.0152177188488775
chr1	91050000	91100000	0.0120966874017951
chr1	91100000	91150000	0.175875503131794
chr1	91150000	91200000	0.404485675541876
chr1	91200000	91250000	0.0246669106093544
chr1	91250000	91300000	0.306894250844831
chr1	91300000	91350000	0.638455412299016
chr1	91350000	91400000	0.172883617813556
chr1	91400000	91450000	0.261972922361652
chr1	91450000	91500000	0.208226608407413
chr1	91500000	91550000	0.529649798747283
chr1	91550000	91600000	0.25570933511268
chr1	91600000	91650000	0.848726834413138
chr1	91650000	91700000	0.365677263824017
chr1	91700000	91750000	0.786004864504186
chr1	91750000	91800000	0.0353645149486644
chr1	91800000	91850000	0.195807055683506
chr1	91850000	91900000	0.696334402376289
chr1	91900000	91950000	0.274736864762479
chr1	91950000	92000000	0.0809530984308745
chr1	92000000	92050000	0.0130007103037086
chr1	92050000	92100000	0.0834929722981553
chr1	92100000	92150000	0.176435136356788
chr1	92150000	92200000	0.0300049506016057
chr1	92200000	92250000	0.00174347273940467
chr1	92250000	92300000	0.000839449837491069
chr1	92300000	92350000	0.0505822337975419
chr1	92350000	92400000	0.0560709442734454
chr1	92400000	92450000	0.615295206526184
chr1	92450000	92500000	0.673088099184227
chr1	92500000	92550000	0.0214382573882348
chr1	92550000	92600000	0.621149831033815
chr1	92600000	92650000	0.0904453389009664
chr1	92650000	92700000	0.323188187434082
chr1	92700000	92750000	0.608385888632988
chr1	92750000	92800000	0.311328267935169
chr1	92800000	92850000	0.217073118233281
chr1	92850000	92900000	0.0370864633332616
chr1	92900000	92950000	0.0136894896575475
chr1	92950000	93000000	0.521578165694483
chr1	93000000	93050000	0.487548160743882
chr1	93050000	93100000	0.507049226199445
chr1	93100000	93150000	0.21436104952754
chr1	93150000	93200000	0.254633117372307
chr1	93200000	93250000	0.268193460901009
chr1	93250000	93300000	0.14296476463118
chr1	93300000	93350000	0.590951161238942
chr1	93350000	93400000	0.730687272649002
chr1	93400000	93450000	0.293441529090166
chr1	93450000	93500000	0.156309864611808
chr1	93500000	93550000	0.381433091543081
chr1	93550000	93600000	0.508728125874427
chr1	93600000	93650000	0.027744893346822
chr1	93650000	93700000	0.0986461180826105
chr1	93700000	93750000	0.669515056286188
chr1	93750000	93800000	0.346090100949224
chr1	93800000	93850000	0.0765836544049592
chr1	93850000	93900000	0.00531651563744373
chr1	93900000	93950000	0.0033793237047719
chr1	93950000	94000000	0.00243225209324349
chr1	94000000	94050000	0.00503669902494674
chr1	94050000	94100000	0.530295529391506
chr1	94100000	94150000	0.842140381842054
chr1	94150000	94200000	0.487548160743882
chr1	94200000	94250000	0.724789599431757
chr1	94250000	94300000	0.815191889623109
chr1	94300000	94350000	0.817538044297122
chr1	94350000	94400000	0.213887513721776
chr1	94400000	94450000	0.00200176499709426
chr1	94450000	94500000	0.18736950859898
chr1	94500000	94550000	0.0380981080092124
chr1	94550000	94600000	0.486708710906391
chr1	94600000	94650000	0.220043479196711
chr1	94650000	94700000	0.668094448868895
chr1	94700000	94750000	0.205234723089175
chr1	94750000	94800000	0.299360726662218
chr1	94800000	94850000	0.382552357993069
chr1	94850000	94900000	0.877504896790719
chr1	94900000	94950000	0.315396370993779
chr1	94950000	95000000	0.451753158699068
chr1	95000000	95050000	0.853182375858284
chr1	95050000	95100000	0.932714866871866
chr1	95100000	95150000	0.989453066144342
chr1	95150000	95200000	0.416108827137907
chr1	95200000	95250000	0.18117049441443
chr1	95250000	95300000	0.556576766611421
chr1	95300000	95350000	0.585161109795734
chr1	95350000	95400000	0.397382638455412
chr1	95400000	95450000	0.522675907789664
chr1	95450000	95500000	0.000624206289416507
chr1	95500000	95550000	0.308379431326546
chr1	95550000	95600000	0.879506661787813
chr1	95600000	95650000	0.430659290987753
chr1	95650000	95700000	0.0694590929636885
chr1	95700000	95750000	0.0601175229772487
chr1	95750000	95800000	0.0496997352504359
chr1	95800000	95850000	0.573387287716051
chr1	95850000	95900000	0.0696958608665705
chr1	95900000	95950000	0.966830969241697
chr1	95950000	96000000	0.593275791558148
chr1	96000000	96050000	0.417443337135969
chr1	96050000	96100000	0.584235562539013
chr1	96100000	96150000	0.0120105899825653
chr1	96150000	96200000	0.223315181127446
chr1	96200000	96250000	0.0491616263802492
chr1	96250000	96300000	0.947889537011128
chr1	96300000	96350000	0.0163585096536731
chr1	96350000	96400000	0.00157127790094491
chr1	96400000	96450000	0.0581588066897695
chr1	96450000	96500000	0.674616328375557
chr1	96500000	96550000	0.0540261305667362
chr1	96550000	96600000	0.613788501689662
chr1	96600000	96650000	0.444025915323188
chr1	96650000	96700000	0.015841925138294
chr1	96700000	96750000	0.759077896640048
chr1	96750000	96800000	0.0465356550937386
chr1	96800000	96850000	0.673841451602488
chr1	96850000	96900000	0.375470845261413
chr1	96900000	96950000	0.127919240620762
chr1	96950000	97000000	0.0952667943778385
chr1	97000000	97050000	0.96926322133494
chr1	97050000	97100000	0.637314621494221
chr1	97100000	97150000	0.806388428506856
chr1	97300000	97350000	0.0276803202823995
chr1	97350000	97400000	0.344820164015584
chr1	97400000	97450000	0.634817796336555
chr1	97450000	97500000	0.340579866118513
chr1	97500000	97550000	0.985298865666502
chr1	97550000	97600000	0.767472395014959
chr1	97600000	97650000	0.301706881336232
chr1	97650000	97700000	0.205600637120902
chr1	97700000	97750000	0.417228093587895
chr1	97750000	97800000	0.619557028778062
chr1	97800000	97850000	0.626724638928948
chr1	97850000	97900000	0.25994963300975
chr1	97900000	97950000	0.425342775350309
chr1	97950000	98000000	0.144019458016746
chr1	98000000	98050000	0.422071073419574
chr1	98050000	98100000	0.247637702059881
chr1	98100000	98150000	0.450354075636583
chr1	98150000	98200000	0.378139865257539
chr1	98200000	98250000	0.93301620783917
chr1	98250000	98300000	0.960158419251383
chr1	98300000	98350000	0.899266019501065
chr1	98350000	98400000	0.626982931186638
chr1	98400000	98450000	0.19959534212962
chr1	98450000	98500000	0.755181988419897
chr1	98500000	98550000	0.842678490712241
chr1	98550000	98600000	0.205858929378592
chr1	98600000	98650000	0.874017951311909
chr1	98650000	98700000	0.76432983921307
chr1	98700000	98750000	0.137368432381239
chr1	98750000	98800000	0.107772444520975
chr1	98800000	98850000	0.920510557696033
chr1	98850000	98900000	0.748294194881509
chr1	98900000	98950000	0.00800705998837681
chr1	98950000	99000000	0.0524979013754062
chr1	99000000	99050000	0.487935599130416
chr1	99050000	99100000	0.521190727307949
chr1	99100000	99150000	0.439721044361695
chr1	99150000	99200000	0.222992315805334
chr1	99200000	99250000	0.618394713618459
chr1	99250000	99300000	0.123592845304462
chr1	99300000	99350000	0.186185669084569
chr1	99350000	99400000	0.951139714587055
chr1	99400000	99450000	0.0154114380421447
chr1	99450000	99500000	0.693600809315741
chr1	99500000	99550000	0.00609139241051249
chr1	99550000	99600000	0.0298112314083385
chr1	99600000	99650000	0.431541789534859
chr1	99650000	99700000	0.0693514711896511
chr1	99700000	99750000	0.586840009470716
chr1	99750000	99800000	0.011257237564304
chr1	99800000	99850000	0.626272627477991
chr1	99850000	99900000	0.479347381562238
chr1	99900000	99950000	0.105426289846962
chr1	99950000	100000000	0.779569082416754
chr1	100000000	100050000	0.437267267913644
chr1	100050000	100100000	0.880001721948385
chr1	100100000	100150000	0.77171269291203
chr1	100150000	100200000	0.00193719193267183
chr1	100200000	100250000	0.203297531156504
chr1	100250000	100300000	0.00458468757399
chr1	100300000	100350000	0.485890785423707
chr1	100350000	100400000	0.734518607804731
chr1	100400000	100450000	0.0816634021395208
chr1	100450000	100500000	0.0680815342560107
chr1	100500000	100550000	0.112292559030543
chr1	100550000	100600000	0.321207946791795
chr1	100600000	100650000	0.0619255687810758
chr1	100650000	100700000	0.140726231731204
chr1	100700000	100750000	0.289115133773865
chr1	100750000	100800000	0.0379259131707527
chr1	100800000	100850000	0.919154523343163
chr1	100850000	100900000	0.46880044770658
chr1	100900000	100950000	0.437095073075185
chr1	100950000	101000000	0.196388213263307
chr1	101000000	101050000	0.869045825351385
chr1	101050000	101100000	0.945521857982307
chr1	101100000	101150000	0.402354764415937
chr1	101150000	101200000	0.477905249790137
chr1	101200000	101250000	0.443703050001076
chr1	101250000	101300000	0.0447060849351041
chr1	101300000	101350000	0.0521965604081017
chr1	101350000	101400000	0.363266536085581
chr1	101400000	101450000	0.0870660151961945
chr1	101450000	101500000	0.0104393120816203
chr1	101500000	101550000	0.854710605049614
chr1	101550000	101600000	0.535138509223186
chr1	101600000	101650000	0.00118383951441059
chr1	101650000	101700000	0.0114294324027637
chr1	101700000	101750000	0.444284207580878
chr1	101750000	101800000	0.0243440452872425
chr1	101800000	101850000	0.178695193611571
chr1	101850000	101900000	0.773283970812975
chr1	101900000	101950000	0.905400460621193
chr1	101950000	102000000	0.366409091887471
chr1	102000000	102050000	0.0476118728341118
chr1	102050000	102100000	0.0394541423620827
chr1	102100000	102150000	0.0524979013754062
chr1	102150000	102200000	0.0227727673862976
chr1	102200000	102250000	0.315956004218774
chr1	102250000	102300000	0.437310316623259
chr1	102300000	102350000	0.578079597064078
chr1	102350000	102400000	0.523106394885813
chr1	102400000	102450000	0.193331754880647
chr1	102450000	102500000	0.445769388062593
chr1	102500000	102550000	0.614584902817538
chr1	102550000	102600000	0.331733356292645
chr1	102600000	102650000	0.00671559869992899
chr1	102650000	102700000	0.249660991411782
chr1	102700000	102750000	0.707311823328096
chr1	102750000	102800000	0.947588196043824
chr1	102800000	102850000	0.0469446178350804
chr1	102850000	102900000	0.128285154652489
chr1	102900000	102950000	0.593706278654297
chr1	102950000	103000000	0.211713553886222
chr1	103000000	103050000	0.77035665855916
chr1	103050000	103100000	0.875266363890742
chr1	103100000	103150000	0.580619470931359
chr1	103150000	103200000	0.1643599733098
chr1	103200000	103250000	0.194149680363331
chr1	103250000	103300000	0.841042639746874
chr1	103300000	103350000	0.705654448007921
chr1	103350000	103400000	0.771432876299533
chr1	103400000	103450000	0.564131815148841
chr1	103500000	103550000	0.694827697539766
chr1	103550000	103600000	0.476118728341118
chr1	103600000	103650000	0.469682946253686
chr1	103650000	103700000	0.131836673195721
chr1	103700000	103750000	0.890548655804042
chr1	103750000	103800000	0.512150498288814
chr1	103800000	103850000	0.589767321724531
chr1	103850000	103900000	0.8385242902344
chr1	103900000	103950000	0.529649798747283
chr1	103950000	104000000	0.54172496179427
chr1	104000000	104050000	0.651047159861383
chr1	104050000	104100000	0.0141199767536968
chr1	104100000	104150000	0.295895305538217
chr1	104150000	104200000	0.0167244236854001
chr1	104200000	104250000	0.0174347273940464
chr1	104250000	104300000	0.53255558664629
chr1	104300000	104350000	0.317376611636066
chr1	104350000	104400000	0.627025979896253
chr1	104400000	104450000	0.915172517703782
chr1	104450000	104500000	0.0706644568329065
chr1	104500000	104550000	0.162164489119439
chr1	104550000	104600000	0.690006242062894
chr1	104600000	104650000	0.0573839299167007
chr1	104650000	104700000	0.423620826965712
chr1	104700000	104750000	0.138014163025463
chr1	104750000	104800000	0.374997309455649
chr1	104800000	104850000	0.39391721733141
chr1	104850000	104900000	0.331711831937838
chr1	104900000	104950000	0.605846014765707
chr1	104950000	105000000	0.910114294324028
chr1	105000000	105050000	0.0967950235691685
chr1	105050000	105100000	0.294259454572849
chr1	105100000	105150000	0.418325835683075
chr1	105150000	105200000	0.754773025678555
chr1	105200000	105250000	0.121612604662175
chr1	105250000	105300000	0.0122473578854474
chr1	105300000	105350000	0.167072042015541
chr1	105350000	105400000	0.218127811618847
chr1	105400000	105450000	0.472739404636346
chr1	105450000	105500000	0.890354936610775
chr1	105500000	105550000	0.306851202135216
chr1	105550000	105600000	0.428765147764696
chr1	105600000	105650000	0.857228954562087
chr1	105650000	105700000	0.419122236810952
chr1	105700000	105750000	0.7228954562087
chr1	105750000	105800000	0.860328461654362
chr1	105800000	105850000	0.577347769000624
chr1	105850000	105900000	0.740717621989281
chr1	105900000	105950000	0.413504380206203
chr1	105950000	106000000	0.936309434124712
chr1	106000000	106050000	0.532361867453023
chr1	106050000	106100000	0.368776770916292
chr1	106100000	106150000	0.267892119933705
chr1	106150000	106200000	0.0740653048924859
chr1	106200000	106250000	0.633397188919262
chr1	106250000	106300000	0.41709894745905
chr1	106300000	106350000	0.438537204847285
chr1	106350000	106400000	0.15527669558105
chr1	106400000	106450000	0.803697884155922
chr1	106450000	106500000	0.980176069222325
chr1	106500000	106550000	0.52211627456467
chr1	106550000	106600000	0.311887901160163
chr1	106600000	106650000	0.624679825222239
chr1	106650000	106700000	0.895585354828989
chr1	106700000	106750000	0.640995286166297
chr1	106750000	106800000	0.506274349426376
chr1	106800000	106850000	0.19798101551906
chr1	106850000	106900000	0.734389461675886
chr1	106900000	106950000	0.825308336382617
chr1	106950000	107000000	0.910910695451904
chr1	107000000	107050000	0.617813556038658
chr1	107050000	107100000	0.024085753029553
chr1	107100000	107150000	0.0403366409091888
chr1	107150000	107200000	0.071805247637702
chr1	107200000	107250000	0.829914548311414
chr1	107250000	107300000	0.698938849307992
chr1	107300000	107350000	0.888224025484836
chr1	107350000	107400000	0.223207559353408
chr1	107400000	107450000	0.0134096730450505
chr1	107450000	107500000	0.633289567145225
chr1	107500000	107550000	0.126756925461159
chr1	107550000	107600000	0.0589336834628382
chr1	107600000	107650000	0.222970791450526
chr1	107650000	107700000	0.858886329882262
chr1	107700000	107750000	0.156094621063734
chr1	107750000	107800000	0.533739426160701
chr1	107800000	107850000	0.570158634494931
chr1	107850000	107900000	0.603499860091694
chr1	107900000	107950000	0.196259067134463
chr1	107950000	108000000	0.588626530919736
chr1	108000000	108050000	0.0714393336059752
chr1	108050000	108100000	0.435480746464625
chr1	108100000	108150000	0.949633009750533
chr1	108150000	108200000	0.88267074194451
chr1	108200000	108250000	0.00811468176241414
chr1	108250000	108300000	0.119610839665081
chr1	108300000	108350000	0.923868357045998
chr1	108350000	108400000	0.0601820960416711
chr1	108400000	108450000	0.609397533308939
chr1	108450000	108500000	0.452549559826944
chr1	108500000	108550000	0.305688886975613
chr1	108550000	108600000	0.399405927807314
chr1	108600000	108650000	0.544480079209626
chr1	108650000	108700000	0.081900170042403
chr1	108700000	108750000	0.712994252997266
chr1	108750000	108800000	0.795497104974278
chr1	108800000	108850000	0.720140338793345
chr1	108850000	108900000	0.35147118965109
chr1	108900000	108950000	0.641425773262446
chr1	108950000	109000000	0.0335995178544524
chr1	109000000	109050000	0.691340752060957
chr1	109050000	109100000	0.372758776555673
[truncated: 44,459 more rows]
