# Supplementary material for: Transcription elongation can be sufficient, but is not necessary, to advance replication timing
Source: EMBO Rep. 2026 Mar 24;27(8):1964–99. doi: 10.1038/s44319-026-00735-2 (PMC13121604; doi:10.1038/s44319-026-00735-2)
Supplement: Supplementary file 5 — Source data Fig. 4 [file 44319_2026_735_MOESM5_ESM.zip › Fig4/4A/TRE_Ptn_D0010_129_pvalues.bg]

chr1	3000000	3050000	0.228299365894005
chr1	3050000	3100000	0.320870358195661
chr1	3150000	3200000	0.557928445698047
chr1	3200000	3250000	0.330244098996882
chr1	3250000	3300000	0.330244098996882
chr1	3300000	3350000	0.522236124954934
chr1	3350000	3400000	0.00604415413653425
chr1	3400000	3450000	0.579284456980468
chr1	3450000	3500000	0.0996967319152546
chr1	3500000	3550000	0.609929378830615
chr1	3550000	3600000	0.495026827561343
chr1	3600000	3650000	0.200729540008059
chr1	3650000	3700000	0.902784552414481
chr1	3700000	3750000	0.605815112506097
chr1	3750000	3800000	0.744003562869807
chr1	3800000	3850000	0.52115453947787
chr1	3850000	3900000	0.938243590015482
chr1	3900000	3950000	0.111806247746697
chr1	3950000	4000000	0.136004071851208
chr1	4000000	4050000	0.314889826734248
chr1	4050000	4100000	0.681547303458953
chr1	4100000	4150000	0.649863211248489
chr1	4150000	4200000	0.833287383623523
chr1	4200000	4250000	0.913027803109028
chr1	4250000	4300000	0.773800182385002
chr1	4300000	4350000	0.941424723771552
chr1	4350000	4400000	0.758806438614722
chr1	4400000	4450000	0.492481920556486
chr1	4450000	4500000	0.0668038088774839
chr1	4500000	4550000	0.000975547685195033
chr1	4550000	4600000	0.977753271265879
chr1	4600000	4650000	0.703815239751447
chr1	4650000	4700000	0.768222594532691
chr1	4700000	4750000	0.00110279303543781
chr1	4750000	4800000	0.00621381460352466
chr1	4800000	4850000	0.000721056984709367
chr1	4850000	4900000	0.0142514792271966
chr1	4900000	4950000	0.160117065722223
chr1	4950000	5000000	0.16132589654953
chr1	5000000	5050000	0.126418255466248
chr1	5050000	5100000	0.156829894174284
chr1	5100000	5150000	0.308336691196743
chr1	5150000	5200000	0.582317137827922
chr1	5200000	5250000	0.525290013360762
chr1	5250000	5300000	0.670180052170594
chr1	5300000	5350000	0.874939028269675
chr1	5600000	5650000	0.686276588976311
chr1	5650000	5700000	0.728034271414332
chr1	5700000	5750000	0.54740949674464
chr1	5750000	5800000	0.656586007252985
chr1	5800000	5850000	0.911818972281721
chr1	5850000	5900000	0.740207409920896
chr1	5950000	6000000	0.691260365194155
chr1	6000000	6050000	0.731406273195767
chr1	6050000	6100000	0.51680699001124
chr1	6100000	6150000	0.819141942188196
chr1	6150000	6200000	0.660000424151167
chr1	6200000	6250000	0.266218480266367
chr1	6250000	6300000	0.465272623162895
chr1	6300000	6350000	0.591033444319556
chr1	6350000	6400000	0.443047101987148
chr1	6400000	6450000	0.435391173414205
chr1	6450000	6500000	0.0883294806268954
chr1	6500000	6550000	0.358365321400547
chr1	6550000	6600000	0.683137870336988
chr1	6600000	6650000	0.380675672809789
chr1	6650000	6700000	0.92797913176256
chr1	6700000	6750000	0.587958348355354
chr1	6750000	6800000	0.31272665578012
chr1	6800000	6850000	0.726231628952559
chr1	6850000	6900000	0.136470638135431
chr1	6900000	6950000	0.125803236273408
chr1	6950000	7000000	0.00551396517718916
chr1	7000000	7050000	0.0609717303246877
chr1	7050000	7100000	0.0104977413950332
chr1	7100000	7150000	0.00146332152779249
chr1	7150000	7200000	0.00852543846626941
chr1	7200000	7250000	0.00822853264903611
chr1	7250000	7300000	0.366084872648612
chr1	7300000	7350000	0.145844378936653
chr1	7350000	7400000	0.643479736177974
chr1	7400000	7450000	0.595317371111064
chr1	7450000	7500000	0.234894916548258
chr1	7500000	7550000	0.127627086293555
chr1	7550000	7600000	0.237418615994741
chr1	7600000	7650000	0.272792823362246
chr1	7650000	7700000	0.682247152885288
chr1	7700000	7750000	0.500053018895934
chr1	7750000	7800000	0.0242402392212585
chr1	7800000	7850000	0.93756494814752
chr1	7850000	7900000	0.549615082815516
chr1	7900000	7950000	0.0517040273153352
chr1	7950000	8000000	0.742073675057791
chr1	8000000	8050000	0.144593132992599
chr1	8050000	8100000	0.155154497062753
chr1	8100000	8150000	0.0919135579920684
chr1	8150000	8200000	0.674167073144869
chr1	8200000	8250000	0.896273831993723
chr1	8250000	8300000	0.834877950501559
chr1	8300000	8350000	0.99565245053337
chr1	8350000	8400000	0.474031344771277
chr1	8400000	8450000	0.696116896061756
chr1	8450000	8500000	0.899857909358896
chr1	8500000	8550000	0.64362818908659
chr1	8550000	8600000	0.0505588191631497
chr1	8600000	8650000	0.167836616970288
chr1	8650000	8700000	0.731066952261786
chr1	8700000	8750000	0.973914703200221
chr1	8750000	8800000	0.743070430301359
chr1	8800000	8850000	0.353890526583674
chr1	8850000	8900000	0.0647466757152249
chr1	8900000	8950000	0.0058957012279176
chr1	8950000	9000000	0.00165418955315677
chr1	9000000	9050000	0.923695204971052
chr1	9050000	9100000	0.13267448518652
chr1	9100000	9150000	0.963268508896571
chr1	9150000	9200000	0.736008313362883
chr1	9200000	9250000	0.601043411871991
chr1	9250000	9300000	0.912667274616673
chr1	9300000	9350000	0.520921256335758
chr1	9350000	9400000	0.86376264500668
chr1	9400000	9450000	0.36629694823235
chr1	9450000	9500000	0.116090174538205
chr1	9500000	9550000	0.248976735308464
chr1	9550000	9600000	0.172799185629758
chr1	9600000	9650000	0.248488961465866
chr1	9650000	9700000	0.447373443895404
chr1	9700000	9750000	0.166012766950141
chr1	9750000	9800000	0.503085699743389
chr1	9800000	9850000	0.171060165843106
chr1	9850000	9900000	0.263016138951922
chr1	9900000	9950000	0.49924713167773
chr1	9950000	10000000	0.305558501049774
chr1	10000000	10050000	0.648993701355163
chr1	10050000	10100000	0.325154284987169
chr1	10100000	10150000	0.159311178504019
chr1	10150000	10200000	0.419146183699871
chr1	10200000	10250000	0.529764808177634
chr1	10250000	10300000	0.535575679172057
chr1	10300000	10350000	0.774648484719954
chr1	10350000	10400000	0.980383008504231
chr1	10400000	10450000	0.957372807668653
chr1	10450000	10500000	0.300808007974042
chr1	10500000	10550000	0.738765295951477
chr1	10550000	10600000	0.282272601955337
chr1	10600000	10650000	0.214578075626153
chr1	10650000	10700000	0.971751532246093
chr1	10700000	10750000	0.333234364727589
chr1	10750000	10800000	0.599368014760461
chr1	10800000	10850000	0.223824571077132
chr1	10850000	10900000	0.103789790681399
chr1	10900000	10950000	0.2164019256463
chr1	10950000	11000000	0.957139524526541
chr1	11000000	11050000	0.311560240069561
chr1	11050000	11100000	0.0495832714779547
chr1	11100000	11150000	0.112760587873518
chr1	11150000	11200000	0.102729412762709
chr1	11200000	11250000	0.765995800903442
chr1	11250000	11300000	0.763175195639726
chr1	11300000	11350000	0.0348228108497869
chr1	11350000	11400000	0.000678641867961738
chr1	11400000	11450000	0.00233283142111851
chr1	11450000	11500000	0.0516404046402138
chr1	11500000	11550000	0.685025343032257
chr1	11550000	11600000	0.435857739698429
chr1	11600000	11650000	0.927045999194113
chr1	11650000	11700000	0.625559349352109
chr1	11700000	11750000	0.169384768731576
chr1	11750000	11800000	0.0584268233198312
chr1	11800000	11850000	0.125336669989184
chr1	11850000	11900000	0.741416240748203
chr1	11900000	11950000	0.0335715649057324
chr1	11950000	12000000	0.0160117065722224
chr1	12000000	12050000	0.267215235509936
chr1	12050000	12100000	0.251945793480797
chr1	12100000	12150000	0.931690454477976
chr1	12150000	12200000	0.590863783852565
chr1	12200000	12250000	0.0689033571564905
chr1	12250000	12300000	0.0235191822365491
chr1	12300000	12350000	0.0218225775666447
chr1	12350000	12400000	0.0257247683074248
chr1	12400000	12450000	0.0165843106483151
chr1	12450000	12500000	0.493309015333065
chr1	12500000	12550000	0.101117638326299
chr1	12550000	12600000	0.839225499968189
chr1	12600000	12650000	0.761605836320065
chr1	12650000	12700000	0.016372235064577
chr1	12700000	12750000	0.483977689648591
chr1	12750000	12800000	0.261404364515513
chr1	12800000	12850000	0.129959917714674
chr1	12850000	12900000	0.699913049010667
chr1	12900000	12950000	0.20017814349034
chr1	12950000	13000000	0.867898118889572
chr1	13000000	13050000	0.0380463597226052
chr1	13050000	13100000	0.00422030411638707
chr1	13100000	13150000	0.0465930057472483
chr1	13150000	13200000	0.0921468411341803
chr1	13200000	13250000	0.0298814497486904
chr1	13250000	13300000	0.00714694717197206
chr1	13300000	13350000	0.00146332152779249
chr1	13350000	13400000	0.0194685385871525
chr1	13400000	13450000	0.126969651983967
chr1	13450000	13500000	0.783131508069476
chr1	13500000	13550000	0.400313871863932
chr1	13550000	13600000	0.269145123321952
chr1	13600000	13650000	0.448857972981571
chr1	13650000	13700000	0.0469959493563507
chr1	13700000	13750000	0.0057260407609272
chr1	13750000	13800000	0.449939558458635
chr1	13800000	13850000	0.423748223866986
chr1	13850000	13900000	0.6053273386635
chr1	13900000	13950000	0.242762920704939
chr1	13950000	14000000	0.367018005217059
chr1	14000000	14050000	0.0950310690730176
chr1	14050000	14100000	0.0388734544991836
chr1	14100000	14150000	0.000657434309587979
chr1	14150000	14200000	0.00144211396941873
chr1	14200000	14250000	0.000890717451699774
chr1	14250000	14300000	0.00112400059381168
chr1	14300000	14350000	0.000508981400971331
chr1	14350000	14400000	0.00110279303543781
chr1	14400000	14450000	0.0132335164252539
chr1	14450000	14500000	0.00644709774563657
chr1	14500000	14550000	0.724831930099888
chr1	14550000	14600000	0.890993149958645
chr1	14600000	14650000	0.450512162534727
chr1	14650000	14700000	0.107416283163319
chr1	14700000	14750000	0.00254490700485654
chr1	14750000	14800000	0.00640468262888894
chr1	14800000	14850000	0.370856573282718
chr1	14850000	14900000	0.121901045532628
chr1	14900000	14950000	0.852480223951816
chr1	14950000	15000000	0.185566135770789
chr1	15000000	15050000	0.2860263397875
chr1	15050000	15100000	0.87050664856955
chr1	15100000	15150000	0.570674188280703
chr1	15150000	15200000	0.853773885012619
chr1	15200000	15250000	0.875850953279749
chr1	15250000	15300000	0.874493669543825
chr1	15300000	15350000	0.818526922995356
chr1	15350000	15400000	0.00144211396941873
chr1	15400000	15450000	0.631391427904905
chr1	15450000	15500000	0.309927258074778
chr1	15500000	15550000	0.869573516001103
chr1	15550000	15600000	0.0763896252624435
chr1	15600000	15650000	0.85356180942888
chr1	15650000	15700000	0.837231989481051
chr1	15700000	15750000	0.441371704875618
chr1	15750000	15800000	0.0753504549021271
chr1	15800000	15850000	0.15263079761627
chr1	15850000	15900000	0.590015481517613
chr1	15900000	15950000	0.231522914766823
chr1	15950000	16000000	0.947893029075562
chr1	16000000	16050000	0.879413823086548
chr1	16050000	16100000	0.773333616100778
chr1	16100000	16150000	0.036222509702458
chr1	16150000	16200000	0.851653129175238
chr1	16200000	16250000	0.740886051788858
chr1	16250000	16300000	0.674845715012831
chr1	16300000	16350000	0.860666341484105
chr1	16350000	16400000	0.172756770513011
chr1	16400000	16450000	0.992534939452421
chr1	16450000	16500000	0.231671367675439
chr1	16500000	16550000	0.121455686806778
chr1	16550000	16600000	0.988653956270015
chr1	16600000	16650000	0.00841940067440039
chr1	16650000	16700000	0.961953640277395
chr1	16700000	16750000	0.896210209318601
chr1	16750000	16800000	0.925731130574937
chr1	16800000	16850000	0.763514516573707
chr1	16850000	16900000	0.415095540050474
chr1	16900000	16950000	0.843975993043921
chr1	16950000	17000000	0.0360316416770937
chr1	17000000	17050000	0.248807074841473
chr1	17050000	17100000	0.0763684177040698
chr1	17100000	17150000	0.712319470659343
chr1	17150000	17200000	0.72612559116069
chr1	17200000	17250000	0.620193837083537
chr1	17250000	17300000	0.736368841855237
chr1	17300000	17350000	0.900854664602464
chr1	17350000	17400000	0.491230674612432
chr1	17400000	17450000	0.05747248319301
chr1	17450000	17500000	0.322630585540687
chr1	17500000	17550000	0.0301571480075499
chr1	17550000	17600000	0.985260746930206
chr1	17600000	17650000	0.217377473331495
chr1	17650000	17700000	0.0663372425932602
chr1	17700000	17750000	0.117426250715755
chr1	17750000	17800000	0.0117914024558352
chr1	17800000	17850000	0.015184611795644
chr1	17850000	17900000	0.0551820668886391
chr1	17900000	17950000	0.626874217971285
chr1	17950000	18000000	0.0208258223230759
chr1	18000000	18050000	0.221937098381863
chr1	18050000	18100000	0.651517400801646
chr1	18100000	18150000	0.82891862659852
chr1	18150000	18200000	0.577503022077068
chr1	18200000	18250000	0.0471868173817148
chr1	18250000	18300000	0.188217080567514
chr1	18300000	18350000	0.953746315186733
chr1	18350000	18400000	0.147710644073548
chr1	18400000	18450000	0.285602188620024
chr1	18450000	18500000	0.521981634254448
chr1	18500000	18550000	0.0103704960447903
chr1	18550000	18600000	0.296799779441393
chr1	18600000	18650000	0.850804826840286
chr1	18650000	18700000	0.126545500816491
chr1	18700000	18750000	0.229741479863423
chr1	18750000	18800000	0.134519542765041
chr1	18800000	18850000	0.577990795919666
chr1	18850000	18900000	0.0367102835450555
chr1	18900000	18950000	0.563081882382881
chr1	18950000	19000000	0.544864589739783
chr1	19000000	19050000	0.0986999766716858
chr1	19050000	19100000	0.686149343626068
chr1	19100000	19150000	0.0323627340784256
chr1	19150000	19200000	0.629864483701991
chr1	19200000	19250000	0.378873030348016
chr1	19250000	19300000	0.973723835174856
chr1	19300000	19350000	0.972133268296821
chr1	19350000	19400000	0.965262019383708
chr1	19400000	19450000	0.934086908574216
chr1	19450000	19500000	0.690836214026679
chr1	19500000	19550000	0.230186838589273
chr1	19550000	19600000	0.986236294615401
chr1	19600000	19650000	0.0214408415159163
chr1	19650000	19700000	0.178143490339957
chr1	19700000	19750000	0.00511102156808685
chr1	19750000	19800000	0.379636502449473
chr1	19800000	19850000	0.889063262146629
chr1	19850000	19900000	0.041524399295909
chr1	19900000	19950000	0.899179267490934
chr1	19950000	20000000	0.155345365088117
chr1	20000000	20050000	0.366551438932836
chr1	20050000	20100000	0.969567153733591
chr1	20100000	20150000	0.347273768371047
chr1	20150000	20200000	0.0618200326596399
chr1	20200000	20250000	0.0153754798210082
chr1	20250000	20300000	0.974084363667211
chr1	20300000	20350000	0.00581087099442246
chr1	20350000	20400000	0.333340402519458
chr1	20400000	20450000	0.00144211396941873
chr1	20450000	20500000	0.00057260407609272
chr1	20500000	20550000	0.248573791699362
chr1	20550000	20600000	0.405615761457383
chr1	20600000	20650000	0.779801921404789
chr1	20650000	20700000	0.563506033550357
chr1	20700000	20750000	0.322100396581342
chr1	20750000	20800000	0.129684219455814
chr1	20800000	20850000	0.0535278773354824
chr1	20850000	20900000	0.178355565923695
chr1	20900000	20950000	0.870591478803045
chr1	20950000	21000000	0.185078361928191
chr1	21000000	21050000	0.720505588191632
chr1	21050000	21100000	0.431446567556677
chr1	21100000	21150000	0.737938201174899
chr1	21150000	21200000	0.711704451466503
chr1	21200000	21250000	0.143129811464806
chr1	21250000	21300000	0.405764214366
chr1	21300000	21350000	0.343011049137913
chr1	21350000	21400000	0.83237545861345
chr1	21400000	21450000	0.935083663817785
chr1	21450000	21500000	0.380018238500201
chr1	21500000	21550000	0.825143681207983
chr1	21550000	21600000	0.79530464657604
chr1	21600000	21650000	0.550929951434691
chr1	21650000	21700000	0.0239009182872776
chr1	21700000	21750000	0.416622484253388
chr1	21750000	21800000	0.672534091150086
chr1	21800000	21850000	0.341059953767523
chr1	21850000	21900000	0.427077810531673
chr1	21900000	21950000	0.059847729730876
chr1	21950000	22000000	0.410302631857994
chr1	22000000	22050000	0.869488685767608
chr1	22050000	22100000	0.161113820965792
chr1	22100000	22150000	0.600004241511675
chr1	22150000	22200000	0.279155090874388
chr1	22200000	22250000	0.0136364600343563
chr1	22250000	22300000	0.0339533009564609
chr1	22300000	22350000	0.0473564778487052
chr1	22350000	22400000	0.022013445592009
chr1	22400000	22450000	0.00651072042075795
chr1	22450000	22500000	0.0609717303246877
chr1	22500000	22550000	0.00924649545097878
chr1	22550000	22600000	0.921934977626026
chr1	22600000	22650000	0.140521281784828
chr1	22650000	22700000	0.298093440502195
chr1	22700000	22750000	0.114966173944394
chr1	22750000	22800000	0.918987127012067
chr1	22800000	22850000	0.374483065764639
chr1	22850000	22900000	0.359892265603461
chr1	22900000	22950000	0.137764299196234
chr1	22950000	23000000	0.757724853137658
chr1	23000000	23050000	0.752571416452824
chr1	23050000	23100000	0.0265518630840031
chr1	23100000	23150000	0.0371556422709054
chr1	23150000	23200000	0.66731703179013
chr1	23200000	23250000	0.919623353763281
chr1	23300000	23350000	0.866137891544546
chr1	23350000	23400000	0.735753822662397
chr1	23400000	23450000	0.663796577100078
chr1	23450000	23500000	0.0666553559688673
chr1	23500000	23550000	0.932093398087078
chr1	23550000	23600000	0.730239857485208
chr1	23600000	23650000	0.344347125315462
chr1	23650000	23700000	0.677030093525332
chr1	23700000	23750000	0.393485038067567
chr1	23750000	23800000	0.256038852246941
chr1	23800000	23850000	0.0328505079210231
chr1	23850000	23900000	0.144741585901215
chr1	23900000	23950000	0.00339320933980869
chr1	23950000	24000000	0.00186626513689481
chr1	24000000	24050000	0.000848302334952145
chr1	24050000	24100000	0.0109855152376307
chr1	24100000	24150000	0.101372129026785
chr1	24150000	24200000	0.38413250482472
chr1	24200000	24250000	0.465866434797362
chr1	24250000	24300000	0.00604415413653425
chr1	24300000	24350000	0.465972472589231
chr1	24350000	24400000	0.792059890144848
chr1	24400000	24450000	0.174686658325027
chr1	24450000	24500000	0.642864716985133
chr1	24500000	24550000	0.922231883443259
chr1	24550000	24600000	0.680168812164655
chr1	24600000	24650000	0.011388458846733
chr1	24650000	24700000	0.14359637774903
chr1	24700000	24750000	0.70031599261977
chr1	24750000	24800000	0.423005959323903
chr1	24800000	24850000	0.112527304731406
chr1	24850000	24900000	0.551120819460056
chr1	24900000	24950000	0.772697389349564
chr1	24950000	25000000	0.497635357241321
chr1	25000000	25050000	0.55449282124149
chr1	25050000	25100000	0.0683519606387717
chr1	25100000	25150000	0.49144275019617
chr1	25150000	25200000	0.889381375522236
chr1	25200000	25250000	0.342077916569465
chr1	25250000	25300000	0.277925052488707
chr1	25300000	25350000	0.460755413229275
chr1	25350000	25400000	0.848090259368439
chr1	25400000	25450000	0.748011791402456
chr1	25450000	25500000	0.585646724492609
chr1	25500000	25550000	0.271053803575594
chr1	25550000	25600000	0.729773291200984
chr1	25600000	25650000	0.510275062032108
chr1	25650000	25700000	0.933577927173245
chr1	25700000	25750000	0.819693338705915
chr1	25750000	25800000	0.153585137743092
chr1	25800000	25850000	0.46412741501071
chr1	25850000	25900000	0.426187093079974
chr1	25900000	25950000	0.836086781328866
chr1	25950000	26000000	0.498229168875787
chr1	26000000	26050000	0.531546243081034
chr1	26050000	26100000	0.293152079401099
chr1	26100000	26150000	0.493139354866074
chr1	26150000	26200000	0.394333340402519
chr1	26200000	26250000	0.625474519118614
chr1	26250000	26300000	0.673764129535767
chr1	26300000	26350000	0.118316968167455
chr1	26350000	26400000	0.417810107522321
chr1	26400000	26450000	0.553199160180688
chr1	26450000	26500000	0.306067482450745
chr1	26500000	26550000	0.687549042478739
chr1	26550000	26600000	0.51095370390007
chr1	26600000	26650000	0.130087163064916
chr1	26650000	26700000	0.459016393442623
chr1	26700000	26750000	0.386380506012343
chr1	26750000	26800000	0.750217377473332
chr1	26800000	26850000	0.0040294360910228
chr1	26850000	26900000	0.291073738680466
chr1	26900000	26950000	0.868428307848917
chr1	26950000	27000000	0.816003223548873
chr1	27000000	27050000	0.752868322270057
chr1	27050000	27100000	0.249634169618052
chr1	27100000	27150000	0.675587979555914
chr1	27150000	27200000	0.24940088647594
chr1	27200000	27250000	0.653998685131381
chr1	27250000	27300000	0.569698640595508
chr1	27300000	27350000	0.940958157487328
chr1	27350000	27400000	0.304498123131084
chr1	27700000	27750000	0.26757576400229
chr1	27950000	28000000	0.0118338175725828
chr1	28000000	28050000	0.0061926070451509
chr1	28100000	28150000	0.00233283142111851
chr1	28800000	28850000	0.443852989205353
chr1	28850000	28900000	0.0694547536742095
chr1	28900000	28950000	0.0344198672406846
chr1	28950000	29000000	0.660530613110513
chr1	29000000	29050000	0.245201789917927
chr1	29100000	29150000	0.242678090471444
chr1	29200000	29250000	0.00407185120777043
chr1	29250000	29300000	0.23752465378661
chr1	29350000	29400000	0.185757003796153
chr1	29400000	29450000	0.0109855152376307
chr1	29450000	29500000	0.308315483638369
chr1	29500000	29550000	0.0845121201196106
chr1	29550000	29600000	0.241893410811613
chr1	29600000	29650000	0.0129578181663945
chr1	29650000	29700000	0.0224588043178588
chr1	30050000	30100000	0.41613471041079
chr1	30200000	30250000	0.599834581044684
chr1	30250000	30300000	0.487476936780268
chr1	30700000	30750000	0.818802621254215
chr1	30750000	30800000	0.0162449897143342
chr1	30900000	30950000	0.0235191822365491
chr1	30950000	31000000	0.867304307255106
chr1	31000000	31050000	0.491336712404301
chr1	31050000	31100000	0.678959981337349
chr1	31100000	31150000	0.717791020719785
chr1	31200000	31250000	0.103047526138316
chr1	31250000	31300000	0.607045150891778
chr1	31300000	31350000	0.136004071851208
chr1	31650000	31700000	0.591245519903294
chr1	31700000	31750000	0.164825143681208
chr1	31750000	31800000	0.545522024049371
chr1	31900000	31950000	0.0334655271138634
chr1	32000000	32050000	0.0802494008864759
chr1	32050000	32100000	0.220537399529192
chr1	32100000	32150000	0.671770619048629
chr1	32250000	32300000	0.682904587194876
chr1	32300000	32350000	0.614149682947002
chr1	32550000	32600000	0.425593281445507
chr1	32600000	32650000	0.0209106525565712
chr1	32650000	32700000	0.675821262698026
chr1	32700000	32750000	0.00979789196869763
chr1	32750000	32800000	0.755222361249549
chr1	32800000	32850000	0.0628804105783302
chr1	32850000	32900000	0.0668462239942316
chr1	32900000	32950000	0.6026551863084
chr1	32950000	33000000	0.680550548215384
chr1	33000000	33050000	0.746951413483766
chr1	33050000	33100000	0.716412529425487
chr1	33100000	33150000	0.961381036201302
chr1	33150000	33200000	0.682395605793905
chr1	33200000	33250000	0.346913239878693
chr1	33250000	33300000	0.397111530549488
chr1	33300000	33350000	0.526774542446928
chr1	33350000	33400000	0.735562954637033
chr1	33400000	33450000	0.990435391173414
chr1	33450000	33500000	0.156829894174284
chr1	33500000	33550000	0.132207918902297
chr1	33550000	33600000	0.410875235934087
chr1	33600000	33650000	0.145292982418934
chr1	33650000	33700000	0.422475770364558
chr1	33700000	33750000	0.0757321909528555
chr1	33750000	33800000	0.62093610162662
chr1	33800000	33850000	0.00538671982694627
chr1	33850000	33900000	0.0221406909422518
chr1	33900000	33950000	0.784764490064259
chr1	33950000	34000000	0.287638114223909
chr1	34000000	34050000	0.206794901702967
chr1	34050000	34100000	0.371005026191335
chr1	34100000	34150000	0.386719826946324
chr1	34150000	34200000	0.0647466757152249
chr1	34200000	34250000	0.161050198290671
chr1	34250000	34300000	0.0686276588976311
chr1	34300000	34350000	0.94358789472568
chr1	34350000	34400000	0.818611753228851
chr1	34400000	34450000	0.837868216232265
chr1	34450000	34500000	0.86598943863593
chr1	34500000	34550000	0.791275210485017
chr1	34550000	34600000	0.600067864186796
chr1	34600000	34650000	0.477827497720188
chr1	34650000	34700000	0.733124085424045
chr1	34700000	34750000	0.421182109303756
chr1	34750000	34800000	0.857145886794053
chr1	34800000	34850000	0.942866837740971
chr1	34850000	34900000	0.568404979534706
chr1	34900000	34950000	0.609886963713868
chr1	34950000	35000000	0.341717388077111
chr1	35000000	35050000	0.201365766759273
chr1	35050000	35100000	0.701503615888703
chr1	35100000	35150000	0.43804211821093
chr1	35150000	35200000	0.932199435878947
chr1	35200000	35250000	0.0788921171505524
chr1	35250000	35300000	0.0812461561300447
chr1	35300000	35350000	0.483426293130872
chr1	35350000	35400000	0.563272750408246
chr1	35400000	35450000	0.873539329417004
chr1	35450000	35500000	0.688800288422794
chr1	35500000	35550000	0.0108158547706403
chr1	35550000	35600000	0.0211651432570568
chr1	35600000	35650000	0.0189595571861811
chr1	35650000	35700000	0.000975547685195033
chr1	35700000	35750000	0.36150404003987
chr1	35750000	35800000	0.00311751108094926
chr1	35800000	35850000	0.0252369944648273
chr1	35850000	35900000	0.461964244056582
chr1	35900000	35950000	0.450003181133756
chr1	35950000	36000000	0.591754501304265
chr1	36000000	36050000	0.192204101541789
chr1	36050000	36100000	0.349458146883549
chr1	36100000	36150000	0.600216317095413
chr1	36150000	36200000	0.693656819290395
chr1	36200000	36250000	0.417131465654359
chr1	36250000	36300000	0.277755392021717
chr1	36300000	36350000	0.0933768795198608
chr1	36350000	36400000	0.0805250991453353
chr1	36400000	36450000	0.765741310202956
chr1	36450000	36500000	0.143129811464806
chr1	36500000	36550000	0.232965028736242
chr1	36550000	36600000	0.0801433630946069
chr1	36600000	36650000	0.0599961826394927
chr1	36650000	36700000	0.308230653404874
chr1	36700000	36750000	0.936207664411596
chr1	36750000	36800000	0.620617988251013
chr1	36800000	36850000	0.496744639789621
chr1	36850000	36900000	0.184526965410472
chr1	36900000	36950000	0.844739465145378
chr1	36950000	37000000	0.210760715118868
chr1	37000000	37050000	0.755710135092147
chr1	37050000	37100000	0.545564439166119
chr1	37100000	37150000	0.0330413759463873
chr1	37150000	37200000	0.817742243335525
chr1	37200000	37250000	0.336394290925286
chr1	37250000	37300000	0.896740398277946
chr1	37300000	37350000	0.142642037622209
chr1	37350000	37400000	0.153479099951223
chr1	37400000	37450000	0.0400822853264904
chr1	38300000	38350000	0.251288359171209
chr1	38350000	38400000	0.179988547918478
chr1	38400000	38450000	0.0654465251415605
chr1	38450000	38500000	0.0395733039255191
chr1	38500000	38550000	0.0250673339978368
chr1	38550000	38600000	0.00508981400971309
chr1	38600000	38650000	0.0028630203804636
chr1	38650000	38700000	0.00708332449685067
chr1	38700000	38750000	0.00197230292876382
chr1	38750000	38800000	0.000657434309587979
chr1	38800000	38850000	0.00190868025364244
chr1	38850000	38900000	0.000636226751214108
chr1	38900000	38950000	0.0424575318643564
chr1	38950000	39000000	0.576188153457892
chr1	39000000	39050000	0.319110130850635
chr1	39050000	39100000	0.621211799885479
chr1	39100000	39150000	0.284011621741989
chr1	39150000	39200000	0.55415350030751
chr1	39200000	39250000	0.393506245625941
chr1	39250000	39300000	0.259219986003011
chr1	39300000	39350000	0.0448964010773439
chr1	39400000	39450000	0.773969842851992
chr1	39450000	39500000	0.510381099823977
chr1	39500000	39550000	0.0905562742561449
chr1	39550000	39600000	0.696010858269887
chr1	39600000	39650000	0.575212605772697
chr1	39650000	39700000	0.438084533327678
chr1	39700000	39750000	0.297478421309355
chr1	39750000	39800000	0.168430428604755
chr1	39800000	39850000	0.544037494963205
chr1	39850000	39900000	0.222212796640723
chr1	39900000	39950000	0.392763981082858
chr1	39950000	40000000	0.214302377367294
chr1	40000000	40050000	0.0873115178249528
chr1	40050000	40100000	0.809025936843891
chr1	40100000	40150000	0.952261786100566
chr1	40150000	40200000	0.49595996012979
chr1	40200000	40250000	0.957648505927513
chr1	40250000	40300000	0.799143214641698
chr1	40300000	40350000	0.592433143172227
chr1	40350000	40400000	0.730748838886179
chr1	40400000	40450000	0.444298347931203
chr1	40450000	40500000	0.246156130044748
chr1	40500000	40550000	0.624223273174559
chr1	40550000	40600000	0.7512141327169
chr1	40600000	40650000	0.215723283778339
chr1	40650000	40700000	0.259368438911628
chr1	40700000	40750000	0.538820435603249
chr1	40750000	40800000	0.653510911288783
chr1	40800000	40850000	0.0941403516213178
chr1	40850000	40900000	0.670286089962463
chr1	40900000	40950000	0.565754034737981
chr1	40950000	41000000	0.252157869064535
chr1	41000000	41050000	0.219222530910016
chr1	41050000	41100000	0.495917545013043
chr1	41100000	41150000	0.300362649248192
chr1	41150000	41200000	0.917714673509639
chr1	41200000	41250000	0.89268975462855
chr1	41250000	41300000	0.471210739507561
chr1	41300000	41350000	0.248913112633342
chr1	41350000	41400000	0.494835959535979
chr1	41400000	41450000	0.629207049392403
chr1	41450000	41500000	0.192755498059508
chr1	41500000	41550000	0.872097215447586
chr1	41550000	41600000	0.702797276949505
chr1	41600000	41650000	0.0239857485207728
chr1	41650000	41700000	0.327169003032681
chr1	41700000	41750000	0.298496384111297
chr1	41750000	41800000	0.626853010412911
chr1	41800000	41850000	0.502491888108922
chr1	41850000	41900000	0.181621529913261
chr1	41900000	41950000	0.166818654168346
chr1	41950000	42000000	0.446164613068098
chr1	42000000	42050000	0.209000487773843
chr1	42050000	42100000	0.0793586834347761
chr1	42100000	42150000	0.201938370835366
chr1	42150000	42200000	0.315547261043836
chr1	42200000	42250000	0.83237545861345
chr1	42250000	42300000	0.795347061692787
chr1	42300000	42350000	0.872839479990669
chr1	42350000	42400000	0.659809556125803
chr1	42400000	42450000	0.230823065340487
chr1	42450000	42500000	0.78404343307955
chr1	42500000	42550000	0.167772994295167
chr1	42550000	42600000	0.618603270205501
chr1	42600000	42650000	0.461328017305368
chr1	42650000	42700000	0.485589464085
chr1	42700000	42750000	0.0480987423917885
chr1	42750000	42800000	0.941891290055776
chr1	42800000	42850000	0.152736835408139
chr1	42850000	42900000	0.0350348864335249
chr1	42900000	42950000	0.0667401862023626
chr1	42950000	43000000	0.320552244820054
chr1	43000000	43050000	0.663499671282845
chr1	43050000	43100000	0.537675227451064
chr1	43100000	43150000	0.87981676669565
chr1	43150000	43200000	0.401459080016118
chr1	43200000	43250000	0.726528534769792
chr1	43250000	43300000	0.726528534769792
chr1	43300000	43350000	0.773906220176871
chr1	43350000	43400000	0.908065234449558
chr1	43400000	43450000	0.414353275507391
chr1	43450000	43500000	0.352978601573601
chr1	43500000	43550000	0.663478463724471
chr1	43550000	43600000	0.624286895849681
chr1	43600000	43650000	0.198566369053931
chr1	43650000	43700000	0.908510593175408
chr1	43700000	43750000	0.418149428456302
chr1	43750000	43800000	0.683392361037474
chr1	43800000	43850000	0.16940597628995
chr1	43850000	43900000	0.382414692596441
chr1	43900000	43950000	0.00156935931966151
chr1	43950000	44000000	0.384259750174962
chr1	44000000	44050000	0.101117638326299
chr1	44050000	44100000	0.00644709774563657
chr1	44100000	44150000	0.0314932241850996
chr1	44150000	44200000	0.174729073441775
chr1	44200000	44250000	0.197675651602231
chr1	44250000	44300000	0.0411214556868068
chr1	44300000	44350000	0.465654359213624
chr1	44350000	44400000	0.882997900451721
chr1	44400000	44450000	0.481305537293491
chr1	44450000	44500000	0.0644709774563654
chr1	44500000	44550000	0.428880452993447
chr1	44550000	44600000	0.276567768752783
chr1	44600000	44650000	0.0441541365342608
chr1	44650000	44700000	0.0682883379636502
chr1	44700000	44750000	0.242784128263313
chr1	44750000	44800000	0.000424151167476072
chr1	44800000	44850000	0.739528768052934
chr1	44850000	44900000	0.954552202404937
chr1	44900000	44950000	0.27175365300193
chr1	44950000	45000000	0.0235403897949229
chr1	45000000	45050000	0.0714058490445995
chr1	45050000	45100000	0.463978962102093
chr1	45100000	45150000	0.0687549042478739
chr1	45150000	45200000	0.0717663775369541
chr1	45200000	45250000	0.000508981400971331
chr1	45250000	45300000	0.0570907471422815
chr1	45300000	45350000	0.0755201153691175
chr1	45350000	45400000	0.630988484295803
chr1	45400000	45450000	0.45916484635124
chr1	45450000	45500000	0.599664920577694
chr1	45500000	45550000	0.795813627977011
chr1	45550000	45600000	0.719932984115539
chr1	45600000	45650000	0.852671091977181
chr1	45650000	45700000	0.449176086357178
chr1	45700000	45750000	0.190465081755138
chr1	45750000	45800000	0.0227981252518398
chr1	45800000	45850000	0.0378130765804933
chr1	45850000	45900000	0.701715691472441
chr1	45900000	45950000	0.0472504400568362
chr1	45950000	46000000	0.542913494369393
chr1	46000000	46050000	0.325663266388141
chr1	46050000	46100000	0.901151570419698
chr1	46100000	46150000	0.218713549509045
chr1	46150000	46200000	0.413292897588701
chr1	46200000	46250000	0.217207812864505
chr1	46250000	46300000	0.395733039255191
chr1	46300000	46350000	0.98411553877802
chr1	46350000	46400000	0.89241405636969
chr1	46400000	46450000	0.0254702776069391
chr1	46450000	46500000	0.848535618094289
chr1	46500000	46550000	0.32292749135792
chr1	46550000	46600000	0.220919135579921
chr1	46600000	46650000	0.237567068903357
chr1	46650000	46700000	0.0614170890505377
chr1	46700000	46750000	0.944499819735754
chr1	46750000	46800000	0.977392742773525
chr1	46800000	46850000	0.603927639810829
chr1	46850000	46900000	0.0427968527983373
chr1	46900000	46950000	0.673658091743897
chr1	46950000	47000000	0.0397429643925095
chr1	47000000	47050000	0.0885839713273811
chr1	47050000	47100000	0.792844569804678
chr1	47100000	47150000	0.00545034250206777
chr1	47150000	47200000	0.371365554683689
chr1	47200000	47250000	0.309333446440311
chr1	47250000	47300000	0.0678217716794266
chr1	47300000	47350000	0.338811952579899
chr1	47350000	47400000	0.666786842830785
chr1	47400000	47450000	0.658876423557356
chr1	47450000	47500000	0.801094310012088
chr1	47500000	47550000	0.0891141602867261
chr1	47550000	47600000	0.567068903357157
chr1	47600000	47650000	0.967213114754098
chr1	47650000	47700000	0.555404746251564
chr1	47700000	47750000	0.14599283184527
chr1	47750000	47800000	0.0514495366148495
chr1	47800000	47850000	0.646067058299578
chr1	47850000	47900000	0.0645982228066083
chr1	47900000	47950000	0.345322673000657
chr1	47950000	48000000	0.0802281933281022
chr1	48000000	48050000	0.739846881428541
chr1	48050000	48100000	0.790172417449579
chr1	48100000	48150000	0.785824867982949
chr1	48150000	48200000	0.868916081691515
chr1	48200000	48250000	0.88789684643607
chr1	48250000	48300000	0.655059063050071
chr1	48300000	48350000	0.86509872118423
chr1	48350000	48400000	0.661527368354081
chr1	48400000	48450000	0.385235297860157
chr1	48450000	48500000	0.891650584268233
chr1	48500000	48550000	0.0895807265709498
chr1	48550000	48600000	0.580026721523551
chr1	48600000	48650000	0.836489724937968
chr1	48650000	48700000	0.614955570165207
chr1	48700000	48750000	0.151358344113842
chr1	48750000	48800000	0.928954679447755
chr1	48800000	48850000	0.826352512035289
chr1	48850000	48900000	0.866477212478527
chr1	48900000	48950000	0.134349882298051
chr1	48950000	49000000	0.449451784616037
chr1	49000000	49050000	0.845206031429601
chr1	49050000	49100000	0.204865013890951
chr1	49100000	49150000	0.923165016011707
chr1	49150000	49200000	0.183212096791296
chr1	49200000	49250000	0.514368120798252
chr1	49250000	49300000	0.0908955951901258
chr1	49300000	49350000	0.125018556613577
chr1	49350000	49400000	0.71458867940534
chr1	49400000	49450000	0.530549487837465
chr1	49450000	49500000	0.000848302334952145
chr1	49500000	49550000	0.302398574852077
chr1	49550000	49600000	0.0908319725150043
chr1	49600000	49650000	0.503573473585986
chr1	49650000	49700000	0.384726316459186
chr1	49700000	49750000	0.866986193879499
chr1	49750000	49800000	0.854134413504973
chr1	49800000	49850000	0.827391682395606
chr1	49850000	49900000	0.241935825928361
chr1	49900000	49950000	0.38642292112909
chr1	49950000	50000000	0.763260025873221
chr1	50000000	50050000	0.775645239963523
chr1	50050000	50100000	0.771912709689733
chr1	50100000	50150000	0.483850444298348
chr1	50150000	50200000	0.979195385235298
chr1	50200000	50250000	0.583695629122219
chr1	50250000	50300000	0.0144635548109346
chr1	50300000	50350000	0.829618476024855
chr1	50350000	50400000	0.0336563951392276
chr1	50400000	50450000	0.710262337497084
chr1	50450000	50500000	0.903844930333171
chr1	50500000	50550000	0.560876296312006
chr1	50550000	50600000	0.447840010179628
chr1	50600000	50650000	0.230186838589273
chr1	50650000	50700000	0.400229041630437
chr1	50700000	50750000	0.00627743727864616
chr1	50750000	50800000	0.914745615337306
chr1	50800000	50850000	0.0437299853667847
chr1	50850000	50900000	0.538778020486501
chr1	50900000	50950000	0.213750980849575
chr1	50950000	51000000	0.200475049307573
chr1	51000000	51050000	0.351812185863042
chr1	51050000	51100000	0.268339236103747
chr1	51100000	51150000	0.498929018302123
chr1	51150000	51200000	0.421860751171718
chr1	51200000	51250000	0.294021589294425
chr1	51250000	51300000	0.506309248616207
chr1	51300000	51350000	0.404788666680805
chr1	51350000	51400000	0.543613343795729
chr1	51400000	51450000	0.809025936843891
chr1	51450000	51500000	0.728755328399041
chr1	51500000	51550000	0.00994634487731427
chr1	51550000	51600000	0.14119992365279
chr1	51600000	51650000	0.117829194324857
chr1	51650000	51700000	0.502958454393146
chr1	51700000	51750000	0.628337539499077
chr1	51750000	51800000	0.0054291349436939
chr1	51800000	51850000	0.0276970712361886
chr1	51850000	51900000	0.519500349924713
chr1	51900000	51950000	0.206370750535491
chr1	51950000	52000000	0.393400207834072
chr1	52000000	52050000	0.461540092889106
chr1	52050000	52100000	0.516001102793035
chr1	52100000	52150000	0.720017814349034
chr1	52150000	52200000	0.0862511399062625
chr1	52200000	52250000	0.428456301825971
chr1	52250000	52300000	0.123788518227896
chr1	52300000	52350000	0.261637647657625
chr1	52350000	52400000	0.309821220282909
chr1	52400000	52450000	0.269166330880326
chr1	52450000	52500000	0.643585773969843
chr1	52500000	52550000	0.364367060420334
chr1	52550000	52600000	0.318537526774543
chr1	52600000	52650000	0.736262804063368
chr1	52650000	52700000	0.771509766080631
chr1	52700000	52750000	0.933174983564142
chr1	52750000	52800000	0.405743006807626
chr1	52800000	52850000	0.647487964710623
chr1	52850000	52900000	0.351621317837677
chr1	52900000	52950000	0.65126291010116
chr1	52950000	53000000	0.254872436536382
chr1	53000000	53050000	0.342989841579539
chr1	53050000	53100000	0.872097215447586
chr1	53100000	53150000	0.721926494602676
chr1	53150000	53200000	0.835005195851802
chr1	53200000	53250000	0.156469365681929
chr1	53250000	53300000	0.521345407503234
chr1	53300000	53350000	0.435009437363476
chr1	53350000	53400000	0.268614934362607
chr1	53400000	53450000	0.432931096642843
chr1	53450000	53500000	0.648760418213051
chr1	53500000	53550000	0.614043645155133
chr1	53550000	53600000	0.0903017835556592
chr1	53600000	53650000	0.247916357389774
chr1	53650000	53700000	0.304519330689458
chr1	53700000	53750000	0.0130426483998897
chr1	53750000	53800000	0.343816936356117
chr1	53800000	53850000	0.0823489491654826
chr1	53850000	53900000	0.167815409411914
chr1	53900000	53950000	0.221322079189023
chr1	53950000	54000000	0.0822217038152397
chr1	54000000	54050000	0.218119737874579
chr1	54050000	54100000	0.413929124339915
chr1	54100000	54150000	0.566347846372447
chr1	54150000	54200000	0.531588658197782
chr1	54200000	54250000	0.550929951434691
chr1	54250000	54300000	0.5339214896189
chr1	54300000	54350000	0.817721035777151
chr1	54350000	54400000	0.612665153860836
chr1	54400000	54450000	0.334612856021886
chr1	54450000	54500000	0.39795983288444
chr1	54500000	54550000	0.68576760757534
chr1	54550000	54600000	0.224248722244608
chr1	54600000	54650000	0.74820265942782
chr1	54650000	54700000	0.982694632366976
chr1	54700000	54750000	0.00598053146141286
chr1	54750000	54800000	0.0250673339978368
chr1	54800000	54850000	0.0847029881449749
chr1	54850000	54900000	0.0366678684283078
chr1	54900000	54950000	0.53074035586283
chr1	54950000	55000000	0.150616079570759
chr1	55000000	55050000	0.0644921850147393
chr1	55050000	55100000	0.000742264543083127
chr1	55100000	55150000	0.0520645558076899
chr1	55150000	55200000	0.136152524759824
chr1	55200000	55250000	0.0791890229677857
chr1	55250000	55300000	0.311496617394439
chr1	55300000	55350000	0.123491612410663
chr1	55350000	55400000	0.712531546243081
chr1	55400000	55450000	0.109961190168176
chr1	55450000	55500000	0.657179818887451
chr1	55500000	55550000	0.318792017475028
chr1	55550000	55600000	0.146989587088838
chr1	55600000	55650000	0.0247068055054821
chr1	55650000	55700000	0.288656077025852
chr1	55700000	55750000	0.555319916018069
chr1	55750000	55800000	0.0115157041969758
chr1	55800000	55850000	0.583844082030836
chr1	55850000	55900000	0.242762920704939
chr1	55900000	55950000	0.317222658155367
chr1	55950000	56000000	0.837740970882022
chr1	56000000	56050000	0.791084342459653
chr1	56050000	56100000	0.165270502407058
chr1	56100000	56150000	0.581150722117363
chr1	56150000	56200000	0.755879795559137
chr1	56200000	56250000	0.674209488261616
chr1	56250000	56300000	0.075583738044239
chr1	56300000	56350000	0.102941488346447
chr1	56350000	56400000	0.460691790554154
chr1	56400000	56450000	0.924776790448116
chr1	56450000	56500000	0.422115241872203
chr1	56500000	56550000	0.656543592136237
chr1	56550000	56600000	0.0836850253430322
chr1	56600000	56650000	0.386995525205183
chr1	56650000	56700000	0.695607914660785
chr1	56700000	56750000	0.349500562000297
chr1	56750000	56800000	0.000148452908616648
chr1	56800000	56850000	0.394142472377155
chr1	56850000	56900000	0.291964456132165
chr1	56900000	56950000	0.557271011388459
chr1	56950000	57000000	0.672915827200814
chr1	57000000	57050000	0.168790957097109
chr1	57050000	57100000	0.0191716327699192
chr1	57100000	57150000	0.00235403897949227
chr1	57150000	57200000	0.0404216062604712
chr1	57200000	57250000	0.0190019723029288
chr1	57250000	57300000	0.413717048756177
chr1	57300000	57350000	0.0169448391406697
chr1	57350000	57400000	0.0977456365448646
chr1	57400000	57450000	0.0961550696668293
chr1	57450000	57500000	0.0250673339978368
chr1	57500000	57550000	0.151528004580833
chr1	57550000	57600000	0.378724577439399
chr1	57600000	57650000	0.617585307403559
chr1	57650000	57700000	0.378830615231268
chr1	57700000	57750000	0.269039085530083
chr1	57750000	57800000	0.31902530061714
chr1	57800000	57850000	0.745954658240197
chr1	57850000	57900000	0.339554217122983
chr1	57900000	57950000	0.225796874005896
chr1	57950000	58000000	0.775475579496533
chr1	58000000	58050000	0.150594872012385
chr1	58050000	58100000	0.279218713549509
chr1	58100000	58150000	0.601043411871991
chr1	58150000	58200000	0.49188810892202
chr1	58200000	58250000	0.884333976629271
chr1	58250000	58300000	0.744682204737769
chr1	58300000	58350000	0.573028227260196
chr1	58350000	58400000	0.416389201111276
chr1	58400000	58450000	0.170084618157911
chr1	58450000	58500000	0.570059169087863
chr1	58500000	58550000	0.00188747269526857
chr1	58550000	58600000	0.504612643946302
chr1	58600000	58650000	0.149661739443938
chr1	58650000	58700000	0.430789133247089
chr1	58700000	58750000	0.211566602337073
chr1	58750000	58800000	0.0555850104977414
chr1	58800000	58850000	0.85667932050983
chr1	58850000	58900000	0.458125675990923
chr1	58900000	58950000	0.215002226793629
chr1	58950000	59000000	0.370580875023859
chr1	59000000	59050000	0.699319237376201
chr1	59050000	59100000	0.204907429007698
chr1	59100000	59150000	0.052594744767035
chr1	59150000	59200000	0.0987635993468072
chr1	59200000	59250000	0.538375076877399
chr1	59250000	59300000	0.811676881640617
chr1	59300000	59350000	0.000487773842597461
chr1	59350000	59400000	0.0194049159120311
chr1	59400000	59450000	0.391130999088075
chr1	59450000	59500000	0.150107098169788
chr1	59500000	59550000	0.266197272707993
chr1	59550000	59600000	0.734947935444192
chr1	59600000	59650000	0.102686997645961
chr1	59650000	59700000	0.000508981400971331
chr1	59700000	59750000	0.00057260407609272
chr1	59750000	59800000	0.0415880219710305
chr1	59800000	59850000	0.419040145908002
chr1	59850000	59900000	0.594978050177083
chr1	59900000	59950000	0.395542171229826
chr1	59950000	60000000	0.721163022501219
chr1	60000000	60050000	0.96426526414014
chr1	60050000	60100000	0.260513647063814
chr1	60100000	60150000	0.000381736050728443
chr1	60150000	60200000	0.461243187071872
chr1	60200000	60250000	0.235340275274108
chr1	60250000	60300000	0.120055987954107
chr1	60300000	60350000	0.849553580896231
chr1	60350000	60400000	0.276058787351812
chr1	60400000	60450000	0.209339808707823
chr1	60450000	60500000	0.25675990923165
chr1	60500000	60550000	0.199647954530995
chr1	60550000	60600000	0.128941954912731
chr1	60600000	60650000	0.0171569147244077
chr1	60650000	60700000	0.551184442135177
chr1	60700000	60750000	0.409920895807266
chr1	60750000	60800000	0.442432082794308
chr1	60800000	60850000	0.426314338430216
chr1	60850000	60900000	0.246962017262953
chr1	60900000	60950000	0.0246855979471083
chr1	60950000	61000000	0.439356986830106
chr1	61000000	61050000	0.22554238330541
chr1	61050000	61100000	0.00282060526371597
chr1	61100000	61150000	0.00235403897949227
chr1	61150000	61200000	0.0581087099442241
chr1	61200000	61250000	0.00967064661845485
chr1	61250000	61300000	0.0016329819947829
chr1	61300000	61350000	0.000402943609102313
chr1	61350000	61400000	0.000657434309587979
chr1	61400000	61450000	0.00053018895934509
chr1	61450000	61500000	0.000657434309587979
chr1	61500000	61550000	0.000487773842597461
chr1	61550000	61600000	0.000508981400971331
chr1	61600000	61650000	0.000360528492354684
chr1	61650000	61700000	0.000424151167476072
chr1	61700000	61750000	0.0211227281403092
chr1	61750000	61800000	0.0323627340784256
chr1	61800000	61850000	0.130087163064916
chr1	61850000	61900000	0.00277819014696834
chr1	61900000	61950000	0.917714673509639
chr1	61950000	62000000	0.00241766165461366
chr1	62000000	62050000	0.0426483998897207
chr1	62050000	62100000	0.00131486861917585
chr1	62100000	62150000	0.00114520815218544
chr1	62150000	62200000	0.0376646236718766
chr1	62200000	62250000	0.0517464424320828
chr1	62250000	62300000	0.000381736050728443
chr1	62300000	62350000	0.01365766759273
chr1	62350000	62400000	0.000996755243568792
chr1	62400000	62450000	0.000508981400971331
chr1	62450000	62500000	0.00282060526371597
chr1	62500000	62550000	0.00226920874599712
chr1	62550000	62600000	0.0288846945051217
chr1	62600000	62650000	0.00581087099442246
chr1	62650000	62700000	0.581299175025979
chr1	62700000	62750000	0.0120671007146947
chr1	62750000	62800000	0.0268063537844888
chr1	62800000	62850000	0.0303692235912879
chr1	62850000	62900000	0.134095391597565
chr1	62900000	62950000	0.0138697431764681
chr1	62950000	63000000	0.0981909952707145
chr1	63000000	63050000	0.164146501813246
chr1	63050000	63100000	0.00964943906008098
chr1	63100000	63150000	0.000551396517718961
chr1	63150000	63200000	0.038385680656586
chr1	63200000	63250000	0.0632833541874324
chr1	63300000	63350000	0.0103280809280427
chr1	63350000	63400000	0.117086929781774
chr1	63400000	63450000	0.0664856955018769
chr1	63450000	63500000	0.498420036901152
chr1	63500000	63550000	0.0155663478463725
chr1	63550000	63600000	0.0798040421606261
chr1	63600000	63650000	0.0430725510571968
chr1	63650000	63700000	0.739846881428541
chr1	63700000	63750000	0.00129366106080209
chr1	63750000	63800000	0.445443556083388
chr1	63800000	63850000	0.415540898776324
chr1	63850000	63900000	0.00133607617754972
chr1	63900000	63950000	0.55131168748542
chr1	63950000	64000000	0.00926770300935253
chr1	64000000	64050000	0.161262273874409
chr1	64050000	64100000	0.0215892944245329
chr1	64100000	64150000	0.00313871863932302
chr1	64150000	64200000	0.0863783852565054
chr1	64200000	64250000	0.00598053146141286
chr1	64250000	64300000	0.380930163510275
chr1	64300000	64350000	0.560749050961763
chr1	64350000	64400000	0.275019616991496
chr1	64400000	64450000	0.501304264839989
chr1	64450000	64500000	0.0381311899561003
chr1	64500000	64550000	0.896252624435349
chr1	64550000	64600000	0.106419527919751
chr1	64600000	64650000	0.101499374377028
chr1	64650000	64700000	0.645664114690476
chr1	64700000	64750000	0.173901978665196
chr1	64750000	64800000	0.109749114584438
chr1	64800000	64850000	0.0154603100545034
chr1	64850000	64900000	0.11628104256357
chr1	64900000	64950000	0.755349606599792
chr1	64950000	65000000	0.537123830933345
chr1	65000000	65050000	0.551778253769644
chr1	65050000	65100000	0.944669480202744
chr1	65100000	65150000	0.369456874430047
chr1	65150000	65200000	0.356265773121541
chr1	65200000	65250000	0.27130829427608
chr1	65250000	65300000	0.852967997794414
chr1	65300000	65350000	0.611413907916782
chr1	65350000	65400000	0.818654168345598
chr1	65400000	65450000	0.17977647233474
chr1	65450000	65500000	0.221279664072275
chr1	65500000	65550000	0.617500477170063
chr1	65550000	65600000	0.969503531058469
chr1	65600000	65650000	0.853201280936526
chr1	65650000	65700000	0.643988717578945
chr1	65700000	65750000	0.618179119038025
chr1	65750000	65800000	0.861684304286048
chr1	65800000	65850000	0.758870061289844
chr1	65850000	65900000	0.945348122070706
chr1	65900000	65950000	0.189828855003923
chr1	65950000	66000000	0.57065298072233
chr1	66000000	66050000	0.417619239496957
chr1	66050000	66100000	0.885860920832185
chr1	66100000	66150000	0.306958199902445
chr1	66150000	66200000	0.0536127075689776
chr1	66200000	66250000	0.384090089707972
chr1	66250000	66300000	0.318558734332916
chr1	66300000	66350000	0.28329056475728
chr1	66350000	66400000	0.400992513731894
chr1	66400000	66450000	0.400441117214175
chr1	66450000	66500000	0.0908955951901258
chr1	66500000	66550000	0.0551184442135177
chr1	66550000	66600000	0.0101372129026785
chr1	66600000	66650000	0.00231162386274464
chr1	66650000	66700000	0.00886475940025022
chr1	66700000	66750000	0.243356732339406
chr1	66750000	66800000	0.00053018895934509
chr1	66800000	66850000	0.000890717451699774
chr1	66850000	66900000	0.0151421966788964
chr1	66900000	66950000	0.0503043284626641
chr1	66950000	67000000	0.0798040421606261
chr1	67000000	67050000	0.0727843403388968
chr1	67050000	67100000	0.187199117765572
chr1	67100000	67150000	0.373613555871313
chr1	67150000	67200000	0.197908934744343
chr1	67200000	67250000	0.857824528662015
chr1	67250000	67300000	0.111085190761988
chr1	67300000	67350000	0.0125760821156661
chr1	67350000	67400000	0.448709520072954
chr1	67400000	67450000	0.0401459080016118
chr1	67450000	67500000	0.0214620490742901
chr1	67500000	67550000	0.0887536317943716
chr1	67550000	67600000	0.769304180009756
chr1	67600000	67650000	0.419930863359701
chr1	67650000	67700000	0.658812800882234
chr1	67700000	67750000	0.201429389434394
chr1	67750000	67800000	0.379127521048502
chr1	67800000	67850000	0.629079804042161
chr1	67850000	67900000	0.595232540877569
chr1	67900000	67950000	0.795050155875554
chr1	67950000	68000000	0.365872797064874
chr1	68000000	68050000	0.869467478209234
chr1	68050000	68100000	0.0465505906305007
chr1	68100000	68150000	0.327211418149428
chr1	68150000	68200000	0.850656373931669
chr1	68200000	68250000	0.40966640510678
chr1	68250000	68300000	0.00538671982694627
chr1	68300000	68350000	0.100120883082731
chr1	68350000	68400000	0.843000445358726
chr1	68400000	68450000	0.056496935507815
chr1	68450000	68500000	0.00498377621784407
chr1	68500000	68550000	0.799524950692427
chr1	68550000	68600000	0.256399380739295
chr1	68600000	68650000	0.46953534239603
chr1	68650000	68700000	0.0040294360910228
chr1	68700000	68750000	0.0387462091489407
chr1	68750000	68800000	0.433567323394058
chr1	68800000	68850000	0.0303692235912879
chr1	68850000	68900000	0.75539202171654
chr1	68900000	68950000	0.396263228214536
chr1	68950000	69000000	0.626237991220071
chr1	69000000	69050000	0.00388098318240626
chr1	69050000	69100000	0.626768180179416
chr1	69100000	69150000	0.396220813097788
chr1	69150000	69200000	0.552541725871101
chr1	69200000	69250000	0.0666553559688673
chr1	69250000	69300000	0.72763132780523
chr1	69300000	69350000	0.0232434839776896
chr1	69350000	69400000	0.13579199626747
chr1	69400000	69450000	0.522172502279812
chr1	69450000	69500000	0.164825143681208
chr1	69500000	69550000	0.453672088732424
chr1	69550000	69600000	0.776599580090344
chr1	69600000	69650000	0.497974678175302
chr1	69650000	69700000	0.418785655207516
chr1	69700000	69750000	0.683010624986745
chr1	69750000	69800000	0.519288274340975
chr1	69800000	69850000	0.225924119356139
chr1	69850000	69900000	0.821495981167688
chr1	69900000	69950000	0.014315101902318
chr1	69950000	70000000	0.233410387462092
chr1	70000000	70050000	0.475112930248341
chr1	70050000	70100000	0.0450872691027082
chr1	70100000	70150000	0.534027527410769
chr1	70150000	70200000	0.696795537929718
chr1	70200000	70250000	0.725552987084597
chr1	70250000	70300000	0.233389179903718
chr1	70300000	70350000	0.838080291816003
chr1	70350000	70400000	0.454477975950629
chr1	70400000	70450000	0.76620787648718
chr1	70450000	70500000	0.576972833117723
chr1	70500000	70550000	0.121328441456535
chr1	70550000	70600000	0.332895043793608
chr1	70600000	70650000	0.0398277946260047
chr1	70650000	70700000	0.000508981400971331
chr1	70700000	70750000	0.0111339681462473
chr1	70750000	70800000	0.191589082348949
chr1	70800000	70850000	0.081437024155409
chr1	70850000	70900000	0.493711958942167
chr1	70900000	70950000	0.948592878501898
chr1	70950000	71000000	0.928997094564503
chr1	71000000	71050000	0.739592390728055
chr1	71050000	71100000	0.389434394418171
chr1	71100000	71150000	0.238987975314402
chr1	71150000	71200000	0.525014315101902
chr1	71200000	71250000	0.837359234831294
chr1	71250000	71300000	0.898034059338748
chr1	71300000	71350000	0.174665450766653
chr1	71350000	71400000	0.894110661039594
chr1	71400000	71450000	0.96337454668844
chr1	71450000	71500000	0.14332067949017
chr1	71500000	71550000	0.658282611922889
chr1	71550000	71600000	0.381248276885882
chr1	71600000	71650000	0.161856085508875
chr1	71650000	71700000	0.66279982185651
chr1	71700000	71750000	0.111869870421818
chr1	71750000	71800000	0.527029033147414
chr1	71800000	71850000	0.358407736517295
chr1	71850000	71900000	0.569613810362013
chr1	71900000	71950000	0.064089241405637
chr1	71950000	72000000	0.000975547685195033
chr1	72000000	72050000	0.45755307191483
chr1	72050000	72100000	0.846181579114797
chr1	72100000	72150000	0.182809153182194
chr1	72150000	72200000	0.0836214026679108
chr1	72200000	72250000	0.0155027251712511
chr1	72250000	72300000	0.0479290819247979
chr1	72300000	72350000	0.738998579093589
chr1	72350000	72400000	0.465739189447119
chr1	72400000	72450000	0.542065192034441
chr1	72450000	72500000	0.971942400271457
chr1	72500000	72550000	0.160456386656204
chr1	72550000	72600000	0.0425423620978517
chr1	72600000	72650000	0.243335524781032
chr1	72650000	72700000	0.588000763472101
chr1	72700000	72750000	0.374737556465124
chr1	72750000	72800000	0.251097491145844
chr1	72800000	72850000	0.0550760290967701
chr1	72850000	72900000	0.0642164867558798
chr1	72900000	72950000	0.0421182109303756
chr1	72950000	73000000	0.396242020656162
chr1	73000000	73050000	0.64585498271584
chr1	73050000	73100000	0.496511356647509
chr1	73100000	73150000	0.671304052764405
chr1	73150000	73200000	0.52806820350773
chr1	73200000	73250000	0.136873581744534
chr1	73250000	73300000	0.91343074671813
chr1	73300000	73350000	0.372277479693763
chr1	73350000	73400000	0.607108773566899
chr1	73400000	73450000	0.197315123109876
chr1	73450000	73500000	0.402731533518546
chr1	73500000	73550000	0.988060144635548
chr1	73550000	73600000	0.777681165567408
chr1	73600000	73650000	0.46474243420355
chr1	73650000	73700000	0.870167327635569
chr1	73700000	73750000	0.401013721290268
chr1	73750000	73800000	0.338154518270312
chr1	73800000	73850000	0.095752126057727
chr1	73850000	73900000	0.589930651284118
chr1	73900000	73950000	0.601403940364346
chr1	73950000	74000000	0.504633851504676
chr1	74000000	74050000	0.138506563739317
chr1	74050000	74100000	0.781986299917291
chr1	74100000	74150000	0.764468856700528
chr1	74150000	74200000	0.474307043030136
chr1	74200000	74250000	0.101372129026785
chr1	74250000	74300000	0.209551884291561
chr1	74300000	74350000	0.0020995482790066
chr1	74350000	74400000	0.00708332449685067
chr1	74400000	74450000	0.0232010688609421
chr1	74450000	74500000	0.51156872309291
chr1	74500000	74550000	0.0582571628528408
chr1	74550000	74600000	0.0148452908616631
chr1	74600000	74650000	0.563336373083367
chr1	74650000	74700000	0.923610374737556
chr1	74700000	74750000	0.036116471910589
chr1	74750000	74800000	0.594617521684728
chr1	74800000	74850000	0.970330625835048
chr1	74850000	74900000	0.617585307403559
chr1	74900000	74950000	0.346807202086824
chr1	74950000	75000000	0.0942251818548131
chr1	75000000	75050000	0.0155027251712511
chr1	75100000	75150000	0.192925158526499
chr1	75150000	75200000	0.748966131529277
chr1	75200000	75250000	0.765677687527835
chr1	75250000	75300000	0.794647212266452
chr1	75300000	75350000	0.647869700761351
chr1	75350000	75400000	0.810658918838674
chr1	75400000	75450000	0.0937162004538418
chr1	75450000	75500000	0.581150722117363
chr1	75500000	75550000	0.196488028333298
chr1	75550000	75600000	0.389900960702394
chr1	75600000	75650000	0.510996119016818
chr1	75650000	75700000	0.00390219074078002
chr1	75700000	75750000	0.000784679659830756
chr1	75750000	75800000	0.0217165397747757
chr1	75800000	75850000	0.000890717451699774
chr1	75850000	75900000	0.00610777681165564
chr1	75900000	75950000	0.00114520815218544
chr1	75950000	76000000	0.0023964540962399
chr1	76000000	76050000	0.0747990583844083
chr1	76050000	76100000	0.0364770004029437
chr1	76100000	76150000	0.0597841070557547
chr1	76150000	76200000	0.66519627595275
chr1	76200000	76250000	0.683455983712595
chr1	76250000	76300000	0.0849786864038343
chr1	76300000	76350000	0.181876020613747
chr1	76350000	76400000	0.439590269972218
chr1	76400000	76450000	0.301210951583144
chr1	76450000	76500000	0.576697134858864
chr1	76500000	76550000	0.452972239306089
chr1	76550000	76600000	0.670201259728967
chr1	76600000	76650000	0.786864038343266
chr1	76650000	76700000	0.109431001208831
chr1	76700000	76750000	0.000742264543083127
chr1	76750000	76800000	0.612665153860836
chr1	76800000	76850000	0.559455389900961
chr1	76850000	76900000	0.0137849129429729
chr1	76900000	76950000	0.207579581362798
chr1	76950000	77000000	0.0082921553241575
chr1	77000000	77050000	0.0721905287044302
chr1	77050000	77100000	0.0127245350242826
chr1	77100000	77150000	0.102580959854092
chr1	77150000	77200000	0.667423069581999
chr1	77200000	77250000	0.290840455538354
chr1	77250000	77300000	0.211842300595932
chr1	77300000	77350000	0.155154497062753
chr1	77350000	77400000	0.508981400971306
chr1	77400000	77450000	0.616270438784383
chr1	77450000	77500000	0.547663987445125
chr1	77500000	77550000	0.62829512438233
chr1	77550000	77600000	0.845354484338218
chr1	77600000	77650000	0.798591818123979
chr1	77650000	77700000	0.681971454626429
chr1	77700000	77750000	0.720823701567239
chr1	77750000	77800000	0.129429728755328
chr1	77800000	77850000	0.087502385850317
chr1	77850000	77900000	0.157360083133629
chr1	78000000	78050000	0.14404173647488
chr1	78050000	78100000	0.854113205946599
chr1	78100000	78150000	0.350879053294594
chr1	78300000	78350000	0.188662439293364
chr1	78350000	78400000	0.00511102156808685
chr1	78400000	78450000	0.000848302334952145
chr1	78450000	78500000	0.558352596865523
chr1	78500000	78550000	0.851038109982398
chr1	78550000	78600000	0.896528322694208
chr1	78600000	78650000	0.567408224291137
chr1	78650000	78700000	0.0217589548915234
chr1	78700000	78750000	0.00856785358301704
chr1	78750000	78800000	0.771764256781117
chr1	78800000	78850000	0.0106674018620236
chr1	78850000	78900000	0.161177443640914
chr1	78900000	78950000	0.000721056984709367
chr1	78950000	79000000	0.000360528492354684
chr1	79000000	79050000	0.368226836044366
chr1	79050000	79100000	0.291731172990054
chr1	79100000	79150000	0.632260937798231
chr1	79150000	79200000	0.852140903017836
chr1	79200000	79250000	0.278879392615528
chr1	79250000	79300000	0.0395733039255191
chr1	79300000	79350000	0.912879350200411
chr1	79350000	79400000	0.0261489194749008
chr1	79400000	79450000	0.389900960702394
chr1	79450000	79500000	0.0622441838271159
chr1	79500000	79550000	0.938116344665239
chr1	79550000	79600000	0.813649184569381
chr1	79600000	79650000	0.554365575891248
chr1	79650000	79700000	0.487052785612792
chr1	79700000	79750000	0.254384662693784
chr1	79750000	79800000	0.122876593217823
chr1	79800000	79850000	0.335991347316184
chr1	79850000	79900000	0.880410578330117
chr1	79900000	79950000	0.755498059508409
chr1	79950000	80000000	0.411044896401077
chr1	80000000	80050000	0.0706847920598902
chr1	80050000	80100000	0.137043242211524
chr1	80100000	80150000	0.60939918987127
chr1	80150000	80200000	0.706529807223294
chr1	80200000	80250000	0.433334040251946
chr1	80250000	80300000	0.177676924055733
chr1	80300000	80350000	0.935677475452251
chr1	80350000	80400000	0.678938773778975
chr1	80400000	80450000	0.856382414692596
chr1	80450000	80500000	0.124848896146587
chr1	80500000	80550000	0.0996967319152546
chr1	80550000	80600000	0.1485589464085
chr1	80600000	80650000	0.841431086039064
chr1	80650000	80700000	0.735117595911183
chr1	80700000	80750000	0.0698576972833118
chr1	80750000	80800000	0.684813267448519
chr1	80800000	80850000	0.215680868661591
chr1	80850000	80900000	0.399147456153373
chr1	80900000	80950000	0.530867601213072
chr1	80950000	81000000	0.175322885076241
chr1	81350000	81400000	0.196933387059148
chr1	81600000	81650000	0.0169660466990436
chr1	81650000	81700000	0.443047101987148
chr1	81700000	81750000	0.0742052467499417
chr1	82150000	82200000	0.0559879541068437
chr1	82200000	82250000	0.0365618306364388
chr1	82250000	82300000	0.490233919368863
chr1	82300000	82350000	0.215362755285984
chr1	82350000	82400000	0.0980001272453502
chr1	82400000	82450000	0.0338896782813395
chr1	82450000	82500000	0.0610777681165567
chr1	82500000	82550000	0.0474837231989481
chr1	82550000	82600000	0.0959217865247174
chr1	82600000	82650000	0.184314889826734
chr1	82650000	82700000	0.0816278921807733
chr1	82700000	82750000	0.0652980722329438
chr1	82750000	82800000	0.0471019871482197
chr1	82800000	82850000	0.561915466672322
chr1	82850000	82900000	0.60850847241957
chr1	82900000	82950000	0.658091743897525
chr1	82950000	83000000	0.832735987105805
chr1	83000000	83050000	0.603970054927576
chr1	83050000	83100000	0.0978940894534812
chr1	83100000	83150000	0.0225648421097279
chr1	83150000	83200000	0.130129578181664
chr1	83200000	83250000	0.0331262061798825
chr1	83250000	83300000	0.00651072042075795
chr1	83300000	83350000	0.0120671007146947
chr1	83350000	83400000	0.00746506054757912
chr1	83400000	83450000	0.982122028290883
chr1	83450000	83500000	0.011494496638602
chr1	83500000	83550000	0.263016138951922
chr1	83550000	83600000	0.60967488813013
chr1	83600000	83650000	0.178482811273938
chr1	83650000	83700000	0.0517464424320828
chr1	83700000	83750000	0.0438148156002799
chr1	83750000	83800000	0.0197442368460119
chr1	83800000	83850000	0.194388480054291
chr1	83850000	83900000	0.12124361122304
chr1	83900000	83950000	0.0239009182872776
chr1	83950000	84000000	0.375819141942188
chr1	84000000	84050000	0.0145059699276823
chr1	84050000	84100000	0.0220982758255042
chr1	84100000	84150000	0.0100099675524357
chr1	84150000	84200000	0.0563484825991983
chr1	84200000	84250000	0.513010837062329
chr1	84250000	84300000	0.654740949674464
chr1	84300000	84350000	0.719954191673913
chr1	84350000	84400000	0.0136364600343563
chr1	84400000	84450000	0.092274086484423
chr1	84450000	84500000	0.507475664326766
chr1	84500000	84550000	0.0565605581829364
chr1	84550000	84600000	0.117299005365512
chr1	84600000	84650000	0.619069836489725
chr1	84650000	84700000	0.558458634657392
chr1	84700000	84750000	0.217525926240112
chr1	84750000	84800000	0.00933132568447392
chr1	84800000	84850000	0.241935825928361
chr1	84850000	84900000	0.000784679659830756
chr1	84900000	84950000	0.0293512607893454
chr1	85000000	85050000	0.000318113375607054
chr1	85500000	85550000	0.0199351048713762
chr1	85600000	85650000	0.0807583822874473
chr1	85650000	85700000	0.451424087544801
chr1	85700000	85750000	0.0101372129026785
chr1	85750000	85800000	0.238966767756028
chr1	85800000	85850000	0.000933132568447403
chr1	85850000	85900000	0.725022798125252
chr1	85900000	85950000	0.107882849447543
chr1	85950000	86000000	0.260831760439421
chr1	86000000	86050000	0.385935147286493
chr1	86050000	86100000	0.36612728776536
chr1	86100000	86150000	0.810383220579815
chr1	86150000	86200000	0.0194049159120311
chr1	86200000	86250000	0.288380378766993
chr1	86250000	86300000	0.000933132568447403
chr1	86300000	86350000	0.325260322779038
chr1	86350000	86400000	0.024728013063856
chr1	86400000	86450000	0.0743749072169321
chr1	86450000	86500000	0.000254490700485666
chr1	86500000	86550000	0.000657434309587979
chr1	86550000	86600000	0.0631561088371896
chr1	86600000	86650000	0.151273513880347
chr1	86650000	86700000	0.820053867198269
chr1	86700000	86750000	0.438890420545883
chr1	86750000	86800000	0.250100735902276
chr1	86800000	86850000	0.0155663478463725
chr1	86850000	86900000	0.0228193328102135
chr1	86900000	86950000	0.200199351048714
chr1	86950000	87000000	0.00640468262888894
chr1	87000000	87050000	0.00375373783216337
chr1	87050000	87100000	0.392742773524484
chr1	87100000	87150000	0.216826076813776
chr1	87150000	87200000	0.640977244289865
chr1	87200000	87250000	0.0259792590079104
chr1	87250000	87300000	0.712340678217717
chr1	87300000	87350000	0.596123258329269
chr1	87350000	87400000	0.124997349055203
chr1	87400000	87450000	0.475325005832079
chr1	87450000	87500000	0.406251988208598
chr1	87500000	87550000	0.456153373062159
chr1	87550000	87600000	0.741076919814222
chr1	87600000	87650000	0.509978156214875
chr1	87650000	87700000	0.215680868661591
chr1	87700000	87750000	0.2953364579136
chr1	87750000	87800000	0.175450130426484
chr1	87800000	87850000	0.109388586092083
chr1	87850000	87900000	0.052594744767035
chr1	87900000	87950000	0.302207706826713
chr1	87950000	88000000	0.18624477763875
chr1	88000000	88050000	0.374886009373741
chr1	88050000	88100000	0.456916845163616
chr1	88100000	88150000	0.325472398362777
chr1	88150000	88200000	0.758933683964965
chr1	88300000	88350000	0.442135176977075
chr1	88350000	88400000	0.339384556655992
chr1	88400000	88450000	0.203401692363158
chr1	88450000	88500000	0.171738807711068
chr1	88500000	88550000	0.386995525205183
chr1	88550000	88600000	0.542574173435412
chr1	88600000	88650000	0.602103789790681
chr1	88650000	88700000	0.131741352618073
chr1	88700000	88750000	0.0823277416071088
chr1	88750000	88800000	0.184760248552584
chr1	88800000	88850000	0.0687973193646215
chr1	88850000	88900000	0.163298199478294
chr1	88900000	88950000	0.0104977413950332
chr1	88950000	89000000	0.0359680190019723
chr1	89000000	89050000	0.208894449981974
chr1	89050000	89100000	0.0265518630840031
chr1	89100000	89150000	0.0568786715585434
chr1	89150000	89200000	0.135834411384217
chr1	89200000	89250000	0.070154603100545
chr1	89250000	89300000	0.101520581935402
chr1	89300000	89350000	0.264627913388332
chr1	89350000	89400000	0.512098912052255
chr1	89400000	89450000	0.819544885797298
chr1	89450000	89500000	0.424638941318686
chr1	89500000	89550000	0.141963395754247
chr1	89550000	89600000	0.0465717981888745
chr1	89600000	89650000	0.0105401565117808
chr1	89650000	89700000	0.000657434309587979
chr1	89700000	89750000	0.000508981400971331
chr1	89750000	89800000	0.000784679659830756
chr1	89800000	89850000	0.221449324539266
chr1	89850000	89900000	0.091192501007359
chr1	89900000	89950000	0.0440480987423918
chr1	89950000	90000000	0.345852861960003
chr1	90000000	90050000	0.0388946620575573
chr1	90050000	90100000	0.0255551078404344
chr1	90100000	90150000	0.0152270269123915
chr1	90150000	90200000	0.473861684304286
chr1	90200000	90250000	0.931223888193752
chr1	90250000	90300000	0.473501155811931
chr1	90300000	90350000	0.35999830339533
chr1	90350000	90400000	0.0338048480478442
chr1	90400000	90450000	0.0328505079210231
chr1	90450000	90500000	0.0505800267215235
chr1	90500000	90550000	0.130023540389795
chr1	90550000	90600000	0.24053612707569
chr1	90600000	90650000	0.468687040061078
chr1	90650000	90700000	0.543613343795729
chr1	90700000	90750000	0.336627574067398
chr1	90750000	90800000	0.143384302165292
chr1	90800000	90850000	0.188238288125888
chr1	90850000	90900000	0.577545437193816
chr1	90900000	90950000	0.108094925031281
chr1	90950000	91000000	0.0207409920895807
chr1	91000000	91050000	0.0651284117659534
chr1	91050000	91100000	0.0562212372489556
chr1	91100000	91150000	0.226899667041334
chr1	91150000	91200000	0.705151315928997
chr1	91200000	91250000	0.951880050049838
chr1	91250000	91300000	0.57623056857464
chr1	91300000	91350000	0.901660551820669
chr1	91350000	91400000	0.63911097915297
chr1	91400000	91450000	0.79920683731682
chr1	91450000	91500000	0.588212839055839
chr1	91500000	91550000	0.670731448688312
chr1	91550000	91600000	0.914660785103811
chr1	91600000	91650000	0.714949207897695
chr1	91650000	91700000	0.81135876826501
chr1	91700000	91750000	0.49099739147032
chr1	91750000	91800000	0.732042499946981
chr1	91800000	91850000	0.97915297011855
chr1	91850000	91900000	0.918181239793863
chr1	91900000	91950000	0.740461900621382
chr1	91950000	92000000	0.55025130956673
chr1	92000000	92050000	0.924395054397387
chr1	92050000	92100000	0.0518948953406995
chr1	92100000	92150000	0.65471974211609
chr1	92150000	92200000	0.115432740228617
chr1	92200000	92250000	0.0255551078404344
chr1	92250000	92300000	0.0176234810086314
chr1	92300000	92350000	0.0460416092295294
chr1	92350000	92400000	0.907556253048587
chr1	92400000	92450000	0.541662248425339
chr1	92450000	92500000	0.558013275931542
chr1	92500000	92550000	0.242868958496808
chr1	92550000	92600000	0.730239857485208
chr1	92600000	92650000	0.488643352490828
chr1	92650000	92700000	0.450172841600747
chr1	92700000	92750000	0.66988314635336
chr1	92750000	92800000	0.634042372701631
chr1	92800000	92850000	0.269484444255933
chr1	92850000	92900000	0.249888660318538
chr1	92900000	92950000	0.147413738256315
chr1	92950000	93000000	0.101435751701907
chr1	93000000	93050000	0.484741161750048
chr1	93050000	93100000	0.593896464700019
chr1	93100000	93150000	0.26004708077959
chr1	93150000	93200000	0.41011176383263
chr1	93200000	93250000	0.0933768795198608
chr1	93250000	93300000	0.406124742858355
chr1	93300000	93350000	0.35325429983246
chr1	93350000	93400000	0.249761414968295
chr1	93400000	93450000	0.240154391024961
chr1	93450000	93500000	0.235679596208089
chr1	93500000	93550000	0.0815642695056518
chr1	93550000	93600000	0.40319809980277
chr1	93600000	93650000	0.333488855428075
chr1	93650000	93700000	0.00621381460352466
chr1	93700000	93750000	0.462112696965198
chr1	93750000	93800000	0.47316183487795
chr1	93800000	93850000	0.241978241045108
chr1	93900000	93950000	0.00850423090789554
chr1	93950000	94000000	0.0727631327805229
chr1	94000000	94050000	0.111700209954828
chr1	94050000	94100000	0.195766971348589
chr1	94100000	94150000	0.881280088223443
chr1	94150000	94200000	0.99698852671092
chr1	94200000	94250000	0.464000169660467
chr1	94250000	94300000	0.874175556168218
chr1	94300000	94350000	0.927236867219477
chr1	94350000	94400000	0.463151867325515
chr1	94400000	94450000	0.493139354866074
chr1	94450000	94500000	0.337369838610481
chr1	94500000	94550000	0.163679935529022
chr1	94550000	94600000	0.966916208936865
chr1	94600000	94650000	0.247216507963438
chr1	94650000	94700000	0.426632451805824
chr1	94700000	94750000	0.278264373422688
chr1	94750000	94800000	0.600725298496384
chr1	94800000	94850000	0.0106461943036498
chr1	94850000	94900000	0.233580047929082
chr1	94900000	94950000	0.713019320085678
chr1	94950000	95000000	0.374292197739274
chr1	95000000	95050000	0.0830912137085658
chr1	95050000	95100000	0.405573346340636
chr1	95100000	95150000	0.409920895807266
chr1	95150000	95200000	0.1587597819863
chr1	95200000	95250000	0.271223464042585
chr1	95250000	95300000	0.0982122028290883
chr1	95300000	95350000	0.384874769367803
chr1	95350000	95400000	0.916187729306725
chr1	95400000	95450000	0.795007740758806
chr1	95450000	95500000	0.00485653086760118
chr1	95500000	95550000	0.916124106631603
chr1	95550000	95600000	0.587873518121859
chr1	95600000	95650000	0.628189086590461
chr1	95650000	95700000	0.494984412444595
chr1	95700000	95750000	0.167306428010943
chr1	95750000	95800000	0.0843212520942463
chr1	95800000	95850000	0.438784382754014
chr1	95850000	95900000	0.451487710219922
chr1	95900000	95950000	0.994995016223782
chr1	95950000	96000000	0.466820774924183
chr1	96000000	96050000	0.0180264246177337
chr1	96050000	96100000	0.673636884185524
chr1	96100000	96150000	0.351600110279303
chr1	96150000	96200000	0.83176043942061
chr1	96200000	96250000	0.671113184739041
chr1	96250000	96300000	0.727843403388968
chr1	96300000	96350000	0.970139757809683
chr1	96350000	96400000	0.218013700082709
chr1	96400000	96450000	0.758106589188387
chr1	96450000	96500000	0.682204737768541
chr1	96500000	96550000	0.200262973723835
chr1	96550000	96600000	0.319279791317626
chr1	96600000	96650000	0.194855046338515
chr1	96650000	96700000	0.999787924416262
chr1	96700000	96750000	0.988017729518801
chr1	96750000	96800000	0.720335927724641
chr1	96800000	96850000	0.969461115941722
chr1	96850000	96900000	0.869340232858991
chr1	96900000	96950000	0.417619239496957
chr1	96950000	97000000	0.635102750620321
chr1	97000000	97050000	0.0432210039658134
chr1	97050000	97100000	0.888872394121265
chr1	97100000	97150000	0.675800055139652
chr1	97300000	97350000	0.264076516870613
chr1	97350000	97400000	0.107352660488198
chr1	97400000	97450000	0.24984624520179
chr1	97450000	97500000	0.226623968782474
chr1	97500000	97550000	0.684770852331771
chr1	97550000	97600000	0.318940470383645
chr1	97600000	97650000	0.170105825716285
chr1	97650000	97700000	0.433673361185927
chr1	97700000	97750000	0.0896443492460713
chr1	97750000	97800000	0.0689457722732382
chr1	97800000	97850000	0.472652853476979
chr1	97850000	97900000	0.201365766759273
chr1	97900000	97950000	0.579305664538842
chr1	97950000	98000000	0.320170508769325
chr1	98000000	98050000	0.010624986745276
chr1	98050000	98100000	0.198714821962547
chr1	98100000	98150000	0.302780310902806
chr1	98150000	98200000	0.337412253727228
chr1	98200000	98250000	0.797913176256018
chr1	98250000	98300000	0.455241448052086
chr1	98300000	98350000	0.964943906008101
chr1	98350000	98400000	0.717621360252794
chr1	98450000	98500000	0.644137170487562
chr1	98500000	98550000	0.973448136915997
chr1	98550000	98600000	0.907683498398829
chr1	98600000	98650000	0.542383305410048
chr1	98650000	98700000	0.470192776705618
chr1	98700000	98750000	0.237545861344983
chr1	98750000	98800000	0.883612919644561
chr1	98800000	98850000	0.852967997794414
chr1	98850000	98900000	0.665238691069497
chr1	98900000	98950000	0.904375119292516
chr1	98950000	99000000	0.880643861472229
chr1	99000000	99050000	0.0757109833944818
chr1	99050000	99100000	0.102686997645961
chr1	99100000	99150000	0.676202998748754
chr1	99150000	99200000	0.419570334867347
chr1	99200000	99250000	0.348206900939495
chr1	99250000	99300000	0.0505800267215235
chr1	99300000	99350000	0.951074162831633
chr1	99350000	99400000	0.0582359552944669
chr1	99400000	99450000	0.605963565414714
chr1	99450000	99500000	0.857082264118932
chr1	99500000	99550000	0.0870358195660934
chr1	99550000	99600000	0.943821177867792
chr1	99600000	99650000	0.608444849744449
chr1	99650000	99700000	0.0413547388289186
chr1	99700000	99750000	0.226857251924586
chr1	99750000	99800000	0.500604415413653
chr1	99800000	99850000	0.712319470659343
chr1	99850000	99900000	0.886518355141773
chr1	99900000	99950000	0.116090174538205
chr1	99950000	100000000	0.255529870845969
chr1	100000000	100050000	0.0820308357898755
chr1	100050000	100100000	0.0814158165970352
chr1	100100000	100150000	0.278009882722202
chr1	100150000	100200000	0.0151421966788964
chr1	100200000	100250000	0.172184166436918
chr1	100250000	100300000	0.10279303543783
chr1	100300000	100350000	0.192458592242275
chr1	100350000	100400000	0.26846648145399
chr1	100400000	100450000	0.0945008801136725
chr1	100450000	100500000	0.130596144465888
chr1	100500000	100550000	0.621084554535236
chr1	100550000	100600000	0.683328738362352
chr1	100600000	100650000	0.0192776705617882
chr1	100650000	100700000	0.219879965219604
chr1	100700000	100750000	0.58208385468581
chr1	100750000	100800000	0.203550145271775
chr1	100800000	100850000	0.670646618454817
chr1	100850000	100900000	0.416495238903145
chr1	100900000	100950000	0.110003605284924
chr1	100950000	101000000	0.975462854961508
chr1	101000000	101050000	0.0363497550527008
chr1	101050000	101100000	0.0238160880537823
chr1	101100000	101150000	0.781562148749814
chr1	101150000	101200000	0.798825101266091
chr1	101200000	101250000	0.953555447161368
chr1	101250000	101300000	0.815663902614892
chr1	101300000	101350000	0.37036879944012
chr1	101350000	101400000	0.627658897631116
chr1	101400000	101450000	0.0507284796301402
chr1	101450000	101500000	0.400123003838568
chr1	101500000	101550000	0.00053018895934509
chr1	101550000	101600000	0.915233389179904
chr1	101600000	101650000	0.724471401607533
chr1	101650000	101700000	0.577078870909592
chr1	101700000	101750000	0.527707675015376
chr1	101750000	101800000	0.306194727800988
chr1	101800000	101850000	0.804826840285878
chr1	101850000	101900000	0.491209467054058
chr1	101900000	101950000	0.997942866837741
chr1	101950000	102000000	0.216720039021907
chr1	102000000	102050000	0.00865268381651219
chr1	102050000	102100000	0.347528259071533
chr1	102100000	102150000	0.00305388840582788
chr1	102150000	102200000	0.00943736347634294
chr1	102200000	102250000	0.442580535702925
chr1	102250000	102300000	0.540580662948275
chr1	102300000	102350000	0.916166521748351
chr1	102350000	102400000	0.457574279473204
chr1	102400000	102450000	0.954594617521685
chr1	102450000	102500000	0.380484804784425
chr1	102500000	102550000	0.337560706635845
chr1	102550000	102600000	0.128729879328993
chr1	102600000	102650000	0.015078574003775
chr1	102650000	102700000	0.101075223209552
chr1	102700000	102750000	0.695056518143066
chr1	102750000	102800000	0.688991156448158
chr1	102800000	102850000	0.237609484020105
chr1	102850000	102900000	0.932263058554069
chr1	102900000	102950000	0.298390346319428
chr1	102950000	103000000	0.164252539605115
chr1	103000000	103050000	0.889275337730367
chr1	103050000	103100000	0.579008758721608
chr1	103100000	103150000	0.544143532755074
chr1	103150000	103200000	0.837613725531779
chr1	103200000	103250000	0.754183190889233
chr1	103250000	103300000	0.780204865013891
chr1	103300000	103350000	0.77942018535406
chr1	103350000	103400000	0.226475515873857
chr1	103400000	103450000	0.888087714461434
chr1	103450000	103500000	0.772421691090705
chr1	103500000	103550000	0.893092698237652
chr1	103550000	103600000	0.660679066019129
chr1	103600000	103650000	0.0528704430258944
chr1	103650000	103700000	0.776111806247747
chr1	103700000	103750000	0.405912667274617
chr1	103750000	103800000	0.737026276164825
chr1	103800000	103850000	0.120077195512481
chr1	103850000	103900000	0.973702627616483
chr1	103900000	103950000	0.93383241787373
chr1	103950000	104000000	0.481305537293491
chr1	104000000	104050000	0.39539371832121
chr1	104050000	104100000	0.0245583525968656
chr1	104100000	104150000	0.0400398702097428
chr1	104150000	104200000	0.046847496447734
chr1	104200000	104250000	0.579751023264692
chr1	104250000	104300000	0.360189171420694
chr1	104300000	104350000	0.370962611074587
chr1	104350000	104400000	0.103959451148389
chr1	104400000	104450000	0.154094119144063
chr1	104450000	104500000	0.471740928466906
chr1	104500000	104550000	0.336860857209509
chr1	104550000	104600000	0.239984730557971
chr1	104600000	104650000	0.253154624308103
chr1	104650000	104700000	0.018111254851229
chr1	104700000	104750000	0.148262040591267
chr1	104750000	104800000	0.27281403092062
chr1	104800000	104850000	0.248764659724726
chr1	104850000	104900000	0.303628613237758
chr1	104900000	104950000	0.523444955782241
chr1	104950000	105000000	0.0654041100248128
chr1	105000000	105050000	0.0426696074480944
chr1	105050000	105100000	0.213878226199818
chr1	105100000	105150000	0.333255572285963
chr1	105150000	105200000	0.61118062477467
chr1	105200000	105250000	0.131932220643437
chr1	105250000	105300000	0.0171569147244077
chr1	105300000	105350000	0.134667995673658
chr1	105350000	105400000	0.670052806820351
chr1	105400000	105450000	0.869764384026467
chr1	105450000	105500000	0.843445804084576
chr1	105500000	105550000	0.796449854728225
chr1	105550000	105600000	0.749432697813501
chr1	105600000	105650000	0.725425741734354
chr1	105650000	105700000	0.925561470107946
chr1	105700000	105750000	0.426844527389562
chr1	105750000	105800000	0.449600237524654
chr1	105800000	105850000	0.750620321082434
chr1	105850000	105900000	0.98244014166649
chr1	105900000	105950000	0.83449621445083
chr1	105950000	106000000	0.260004665662842
chr1	106000000	106050000	0.181154963629037
chr1	106050000	106100000	0.196509235891672
chr1	106100000	106150000	0.0617564099845185
chr1	106150000	106200000	0.347507051513159
chr1	106200000	106250000	0.844654634911883
chr1	106250000	106300000	0.0911288783322376
chr1	106300000	106350000	0.345513541026022
chr1	106350000	106400000	0.2776069391131
chr1	106400000	106450000	0.687803533179225
chr1	106450000	106500000	0.581362797701101
chr1	106500000	106550000	0.64674570016754
chr1	106550000	106600000	0.561364070154603
chr1	106600000	106650000	0.151167476088478
chr1	106650000	106700000	0.700019086802536
chr1	106700000	106750000	0.438445061820033
chr1	106750000	106800000	0.287765359574152
chr1	106800000	106850000	0.0868025364239815
chr1	106850000	106900000	0.839819311602655
chr1	106900000	106950000	0.803702839692066
chr1	106950000	107000000	0.935422984751766
chr1	107000000	107050000	0.985239539371832
chr1	107050000	107100000	0.0791041927342905
chr1	107100000	107150000	0.714249358471359
chr1	107150000	107200000	0.108731151782495
chr1	107200000	107250000	0.863041588021971
chr1	107250000	107300000	0.861451021143936
chr1	107300000	107350000	0.948974614552627
chr1	107350000	107400000	0.0049625686594702
chr1	107400000	107450000	0.160689669798316
chr1	107450000	107500000	0.0169448391406697
chr1	107500000	107550000	0.698258859457511
chr1	107550000	107600000	0.000699849426335497
chr1	107600000	107650000	0.354760036477
chr1	107650000	107700000	0.50944796725553
chr1	107700000	107750000	0.660700273577503
chr1	107750000	107800000	0.16700952219371
chr1	107800000	107850000	0.21756834135686
chr1	107850000	107900000	0.68487689012364
chr1	107900000	107950000	0.173965601340318
chr1	107950000	108000000	0.43397026700316
chr1	108000000	108050000	0.904375119292516
chr1	108050000	108100000	0.791084342459653
chr1	108100000	108150000	0.326172247789112
chr1	108150000	108200000	0.780586601064619
chr1	108200000	108250000	0.786355056942294
chr1	108250000	108300000	0.165800691366403
chr1	108300000	108350000	0.822026170127033
chr1	108350000	108400000	0.00231162386274464
chr1	108400000	108450000	0.0389158696159311
chr1	108450000	108500000	0.126906029308846
chr1	108500000	108550000	0.146077662078765
chr1	108550000	108600000	0.0672915827200814
chr1	108600000	108650000	0.666808050389159
chr1	108650000	108700000	0.60833881195258
chr1	108700000	108750000	0.614446588764236
chr1	108750000	108800000	0.351324412020444
chr1	108800000	108850000	0.433249210018451
chr1	108850000	108900000	0.332895043793608
chr1	108900000	108950000	0.403452590503255
chr1	108950000	109000000	0.104044281381884
chr1	109000000	109050000	0.945284499395585
chr1	109050000	109100000	0.776196636481242
chr1	109100000	109150000	0.146098869637139
chr1	109150000	109200000	0.69719848153882
chr1	109200000	109250000	0.722265815536657
chr1	109250000	109300000	0.0596780692638856
chr1	109300000	109350000	0.0536339151273514
chr1	109350000	109400000	0.414925879583484
chr1	109400000	109450000	0.172799185629758
chr1	109450000	109500000	0.359256038852247
chr1	109500000	109550000	0.964138018789897
chr1	109550000	109600000	0.348037240472504
[truncated: 45,153 more rows]
