# Supplementary material for: Transcription elongation can be sufficient, but is not necessary, to advance replication timing
Source: EMBO Rep. 2026 Mar 24;27(8):1964–99. doi: 10.1038/s44319-026-00735-2 (PMC13121604; doi:10.1038/s44319-026-00735-2)
Supplement: Supplementary file 6 — Source data Fig. 5 [file 44319_2026_735_MOESM6_ESM.zip]

Archive with 70 entries (64 files):
- Fig5/
- Fig5/5A/
- Fig5/.DS_Store
- __MACOSX/Fig5/._.DS_Store
- Fig5/5C/
- Fig5/5D/
- Fig5/5E/
- Fig5/5B/
- Fig5/5A/TRE_Ptn_24h_cas_pvalues.bg
- __MACOSX/Fig5/5A/._TRE_Ptn_24h_cas_pvalues.bg
- Fig5/5A/TRE_Ptn_00h_cas_pvalues.bg
- __MACOSX/Fig5/5A/._TRE_Ptn_00h_cas_pvalues.bg
- Fig5/5A/.DS_Store
- __MACOSX/Fig5/5A/._.DS_Store
- Fig5/5A/TRE_Ptn_24h_129_pvalues.bg
- __MACOSX/Fig5/5A/._TRE_Ptn_24h_129_pvalues.bg
- Fig5/5A/TRE_Ptn_00h_129_pvalues.bg
- __MACOSX/Fig5/5A/._TRE_Ptn_00h_129_pvalues.bg
- Fig5/5A/TRE_Ptn_06h_cas_pvalues.bg
- __MACOSX/Fig5/5A/._TRE_Ptn_06h_cas_pvalues.bg
- Fig5/5A/TRE_Ptn_06h_129_pvalues.bg
- __MACOSX/Fig5/5A/._TRE_Ptn_06h_129_pvalues.bg
- Fig5/5A/TRE_Ptn_03h_129_pvalues.bg
- __MACOSX/Fig5/5A/._TRE_Ptn_03h_129_pvalues.bg
- Fig5/5A/TRE_Ptn_12h_cas_pvalues.bg
- __MACOSX/Fig5/5A/._TRE_Ptn_12h_cas_pvalues.bg
- Fig5/5A/TRE_Ptn_03h_cas_pvalues.bg
- __MACOSX/Fig5/5A/._TRE_Ptn_03h_cas_pvalues.bg
- Fig5/5A/TRE_Ptn_12h_129_pvalues.bg
- __MACOSX/Fig5/5A/._TRE_Ptn_12h_129_pvalues.bg
- Fig5/5A/README_5A.rtf
- __MACOSX/Fig5/5A/._README_5A.rtf
- Fig5/5C/TRE_Ptn_Rev_129_pvalues.bg
- __MACOSX/Fig5/5C/._TRE_Ptn_Rev_129_pvalues.bg
- Fig5/5C/TRE_Ptn_Rev_cas_pvalues.bg
- __MACOSX/Fig5/5C/._TRE_Ptn_Rev_cas_pvalues.bg
- Fig5/5C/README_5C.rtf
- __MACOSX/Fig5/5C/._README_5C.rtf
- Fig5/5D/README_5D.rtf
- __MACOSX/Fig5/5D/._README_5D.rtf
- Fig5/5E/TimeCourse_03H_cas_DESeq.txt
- __MACOSX/Fig5/5E/._TimeCourse_03H_cas_DESeq.txt
- Fig5/5E/.DS_Store
- __MACOSX/Fig5/5E/._.DS_Store
- Fig5/5E/TimeCourse_12H_cas_DESeq.txt
- __MACOSX/Fig5/5E/._TimeCourse_12H_cas_DESeq.txt
- Fig5/5E/TimeCourse_00H_cas_DESeq.txt
- __MACOSX/Fig5/5E/._TimeCourse_00H_cas_DESeq.txt
- Fig5/5E/TimeCourse_Rev_129_DESeq.txt
- __MACOSX/Fig5/5E/._TimeCourse_Rev_129_DESeq.txt
- Fig5/5E/TimeCourse_24H_129_DESeq.txt
- __MACOSX/Fig5/5E/._TimeCourse_24H_129_DESeq.txt
- Fig5/5E/TimeCourse_06H_cas_DESeq.txt
- __MACOSX/Fig5/5E/._TimeCourse_06H_cas_DESeq.txt
- Fig5/5E/TimeCourse_03H_129_DESeq.txt
- __MACOSX/Fig5/5E/._TimeCourse_03H_129_DESeq.txt
- Fig5/5E/TimeCourse_24H_cas_DESeq.txt
- __MACOSX/Fig5/5E/._TimeCourse_24H_cas_DESeq.txt
- Fig5/5E/TimeCourse_06H_129_DESeq.txt
- __MACOSX/Fig5/5E/._TimeCourse_06H_129_DESeq.txt
- Fig5/5E/TimeCourse_Rev_cas_DESeq.txt
- __MACOSX/Fig5/5E/._TimeCourse_Rev_cas_DESeq.txt
- Fig5/5E/README_5E.rtf
- __MACOSX/Fig5/5E/._README_5E.rtf
- Fig5/5E/TimeCourse_00H_129_DESeq.txt
- __MACOSX/Fig5/5E/._TimeCourse_00H_129_DESeq.txt
- Fig5/5E/TimeCourse_12H_129_DESeq.txt
- __MACOSX/Fig5/5E/._TimeCourse_12H_129_DESeq.txt
- Fig5/5B/README_5B.rtf
- __MACOSX/Fig5/5B/._README_5B.rtf
