# Supplementary material for: Transcription elongation can be sufficient, but is not necessary, to advance replication timing
Source: EMBO Rep. 2026 Mar 24;27(8):1964–99. doi: 10.1038/s44319-026-00735-2 (PMC13121604; doi:10.1038/s44319-026-00735-2)
Supplement: Supplementary file 6 — Source data Fig. 5 [file 44319_2026_735_MOESM6_ESM.zip › Fig5/5A/TRE_Ptn_24h_cas_pvalues.bg]

chr1	3000000	3050000	0.323967791673805
chr1	3150000	3200000	0.0305379475758095
chr1	3200000	3250000	0.551460510536234
chr1	3250000	3300000	0.0292744560561933
chr1	3300000	3350000	0.0612258009251327
chr1	3350000	3400000	0.0101507623779339
chr1	3400000	3450000	0.13924104848381
chr1	3450000	3500000	0.689844954599966
chr1	3500000	3550000	0.971860544800411
chr1	3550000	3600000	0.792765975672434
chr1	3600000	3650000	0.119603392153503
chr1	3650000	3700000	0.868339900633887
chr1	3700000	3750000	0.879411512763406
chr1	3750000	3800000	0.00167037861915365
chr1	3800000	3850000	0.155302381360288
chr1	3850000	3900000	0.572126092170636
chr1	3900000	3950000	0.147678602021586
chr1	3950000	4000000	0.0240277539832106
chr1	4000000	4050000	0.534071440808635
chr1	4050000	4100000	0.0807135514819256
chr1	4100000	4150000	0.521907658043516
chr1	4150000	4200000	0.985844611958198
chr1	4200000	4250000	0.913718519787562
chr1	4250000	4300000	0.224494603392154
chr1	4300000	4350000	0.609666780880589
chr1	4350000	4400000	0.425475415453144
chr1	4400000	4450000	0.77869624807264
chr1	4450000	4500000	0.13238821312318
chr1	4500000	4550000	0.0368768202843927
chr1	4550000	4600000	0.168344183655988
chr1	4600000	4650000	0.341142710296385
chr1	4650000	4700000	0.380931985609046
chr1	4700000	4750000	0.237450745245845
chr1	4750000	4800000	2.14151105020211e-05
chr1	4800000	4850000	0.0261692650334076
chr1	4850000	4900000	0.412369367825938
chr1	4900000	4950000	0.0969676203529211
chr1	4950000	5000000	0.420421449374679
chr1	5000000	5050000	0.513234538290218
chr1	5050000	5100000	0.593070070241562
chr1	5100000	5150000	0.125942264862087
chr1	5150000	5200000	0.398085489121124
chr1	5200000	5250000	0.72575809491177
chr1	5250000	5300000	0.37489292444749
chr1	5300000	5350000	0.804265890011992
chr1	5600000	5650000	0.560497687168066
chr1	5650000	5700000	0.586174404659928
chr1	5700000	5750000	0.454664211067329
chr1	5750000	5800000	0.192693164296728
chr1	5800000	5850000	0.816386842556108
chr1	5850000	5900000	0.434319856090457
chr1	5900000	5950000	0.000942264862086706
chr1	5950000	6000000	0.452158643138599
chr1	6000000	6050000	0.459396950488265
chr1	6050000	6100000	0.394873222545828
chr1	6100000	6150000	0.448239677916738
chr1	6150000	6200000	0.155794928901833
chr1	6200000	6250000	0.0159328422134658
chr1	6250000	6300000	0.118789617954429
chr1	6300000	6350000	0.573625149905774
chr1	6350000	6400000	0.767303409285592
chr1	6400000	6450000	0.83075638170293
chr1	6450000	6500000	0.154916909371252
chr1	6500000	6550000	0.334739592256296
chr1	6550000	6600000	0.544907486722632
chr1	6600000	6650000	0.334482610930272
chr1	6650000	6700000	0.724516018502655
chr1	6700000	6750000	0.0624678773342471
chr1	6750000	6800000	0.0949545999657359
chr1	6800000	6850000	0.306642967277711
chr1	6850000	6900000	0.0884229912626349
chr1	6900000	6950000	0.466827993832448
chr1	6950000	7000000	0.0125920849751585
chr1	7000000	7050000	0.219976015076238
chr1	7050000	7100000	0.265890011992462
chr1	7100000	7150000	0.171920507109817
chr1	7150000	7200000	0.0764733596025355
chr1	7200000	7250000	0.0309234195648449
chr1	7250000	7300000	0.904510022271715
chr1	7300000	7350000	0.673826451944492
chr1	7350000	7400000	0.386178687682028
chr1	7400000	7450000	0.262313688538633
chr1	7450000	7500000	0.55902004454343
chr1	7500000	7550000	0.0138555764947748
chr1	7550000	7600000	0.742868768202844
chr1	7600000	7650000	0.343198560904574
chr1	7650000	7700000	0.787819085146479
chr1	7700000	7750000	0.0822768545485695
chr1	7750000	7800000	0.708133458968648
chr1	7800000	7850000	0.76728199417509
chr1	7850000	7900000	0.744068014390954
chr1	7900000	7950000	0.0364699331848553
chr1	7950000	8000000	0.23162583518931
chr1	8000000	8050000	0.206356004796985
chr1	8050000	8100000	0.0729826965907144
chr1	8100000	8150000	0.0140268973787905
chr1	8150000	8200000	0.17380503683399
chr1	8200000	8250000	0.105362343669693
chr1	8250000	8300000	0.0317157786534179
chr1	8300000	8350000	0.766318314202501
chr1	8350000	8400000	0.82446033921535
chr1	8400000	8450000	0.301460510536234
chr1	8450000	8500000	0.187789103991777
chr1	8500000	8550000	0.211816857974987
chr1	8550000	8600000	0.0665581634401233
chr1	8600000	8650000	0.00989378105191019
chr1	8650000	8700000	0.514305293815316
chr1	8700000	8750000	0.897250299811547
chr1	8750000	8800000	0.434448346753469
chr1	8800000	8850000	0.480854891211239
chr1	8850000	8900000	0.0271329450059963
chr1	8900000	8950000	0.00351207812232313
chr1	8950000	9000000	0.0194235052252869
chr1	9000000	9050000	0.234152818228542
chr1	9050000	9100000	0.134358403289361
chr1	9100000	9150000	0.193485523385301
chr1	9150000	9200000	0.760964536577009
chr1	9200000	9250000	0.469333561761179
chr1	9250000	9300000	0.656780023984924
chr1	9300000	9350000	0.657508137741991
chr1	9350000	9400000	0.669286448518074
chr1	9400000	9450000	0.680079664211067
chr1	9450000	9500000	0.237836217234881
chr1	9500000	9550000	0.565401747473017
chr1	9550000	9600000	0.165774370395751
chr1	9600000	9650000	0.228113757066986
chr1	9650000	9700000	0.104227342813089
chr1	9700000	9750000	0.392860202158643
chr1	9750000	9800000	0.066044200788076
chr1	9800000	9850000	0.22119667637485
chr1	9850000	9900000	0.0235994517731711
chr1	9900000	9950000	0.816622408771629
chr1	9950000	10000000	0.216314031180401
chr1	10000000	10050000	0.92380503683399
chr1	10050000	10100000	0.108381874250471
chr1	10100000	10150000	0.0141553880418023
chr1	10150000	10200000	0.0670507109816687
chr1	10200000	10250000	0.346389412369368
chr1	10250000	10300000	0.26173548055508
chr1	10300000	10350000	0.627762549254754
chr1	10350000	10400000	0.410270686996745
chr1	10400000	10450000	0.852556964193935
chr1	10450000	10500000	0.229869796128148
chr1	10500000	10550000	0.737129518588316
chr1	10550000	10600000	0.137763405859174
chr1	10600000	10650000	0.040945691279767
chr1	10650000	10700000	0.731861401404831
chr1	10700000	10750000	0.968048655131061
chr1	10750000	10800000	0.690851464793558
chr1	10800000	10850000	0.346839129689909
chr1	10850000	10900000	0.403439266746616
chr1	10900000	10950000	0.0931343155730684
chr1	10950000	11000000	0.112707726571869
chr1	11000000	11050000	0.440230426589001
chr1	11050000	11100000	0.770023128319342
chr1	11100000	11150000	0.860416309748158
chr1	11150000	11200000	0.895173034092856
chr1	11200000	11250000	0.729291588144595
chr1	11250000	11300000	0.0957683741648107
chr1	11300000	11350000	0.0414168237108103
chr1	11350000	11400000	0.0310733253383587
chr1	11400000	11450000	0.145408600308378
chr1	11450000	11500000	0.565658728799041
chr1	11500000	11550000	0.810561932499572
chr1	11550000	11600000	0.461217234880932
chr1	11600000	11650000	0.968412712009594
chr1	11650000	11700000	0.82152646907658
chr1	11700000	11750000	0.336538461538462
chr1	11750000	11800000	0.643545485694706
chr1	11800000	11850000	0.617440465992805
chr1	11850000	11900000	0.812317971560733
chr1	11900000	11950000	0.400098509508309
chr1	11950000	12000000	0.884379818399863
chr1	12000000	12050000	0.764219633373308
chr1	12050000	12100000	0.763577180058249
chr1	12100000	12150000	0.391896522186055
chr1	12150000	12200000	0.460553366455371
chr1	12200000	12250000	0.705842042144937
chr1	12250000	12300000	0.46727771115299
chr1	12300000	12350000	0.39793558334761
chr1	12350000	12400000	0.62652047284564
chr1	12400000	12450000	0.632302552681172
chr1	12450000	12500000	0.231218948089772
chr1	12500000	12550000	0.621830563645708
chr1	12550000	12600000	0.193078636285763
chr1	12600000	12650000	0.231218948089772
chr1	12650000	12700000	0.493189994860374
chr1	12700000	12750000	0.287669179372966
chr1	12750000	12800000	0.209097138941237
chr1	12800000	12850000	0.117397635771801
chr1	12850000	12900000	0.690937125235566
chr1	12900000	12950000	0.593070070241562
chr1	12950000	13000000	0.150676717491862
chr1	13000000	13050000	0.0147978413568614
chr1	13050000	13100000	0
chr1	13100000	13150000	0.0101935925989378
chr1	13150000	13200000	0.786855405173891
chr1	13200000	13250000	0.310155045400034
chr1	13250000	13300000	0.349687339386671
chr1	13300000	13350000	0.0820198732225458
chr1	13350000	13400000	0.131617269145109
chr1	13400000	13450000	0.000920849751584685
chr1	13450000	13500000	0.350522528696248
chr1	13500000	13550000	0.193442693164297
chr1	13550000	13600000	0.190101935925989
chr1	13600000	13650000	0.661919650505397
chr1	13650000	13700000	0.00329792701730336
chr1	13700000	13750000	0.0838829878362173
chr1	13750000	13800000	0.0236208668836732
chr1	13800000	13850000	0.094162240877163
chr1	13850000	13900000	0.806493061504197
chr1	13900000	13950000	0.642089258180572
chr1	13950000	14000000	0.494175089943464
chr1	14000000	14050000	0.3891339729313
chr1	14050000	14100000	0.143716806578722
chr1	14100000	14150000	0.0206441665238992
chr1	14150000	14200000	0.000107075552509883
chr1	14200000	14250000	0.000878019530580754
chr1	14250000	14300000	0.00188452972417341
chr1	14300000	14350000	8.56604420078622e-05
chr1	14350000	14400000	0.00036405687853347
chr1	14400000	14450000	0.0888084632516704
chr1	14450000	14500000	0.0138555764947748
chr1	14500000	14550000	0.730233853006682
chr1	14550000	14600000	0.481026212095254
chr1	14600000	14650000	0.619389241048484
chr1	14650000	14700000	0.289425218434127
chr1	14700000	14750000	0.0522742847353093
chr1	14750000	14800000	0.367376220661299
chr1	14800000	14850000	0.115234709611102
chr1	14850000	14900000	0.650227000171321
chr1	14900000	14950000	0.744068014390954
chr1	14950000	15000000	0.935047969847524
chr1	15000000	15050000	0.533386157272572
chr1	15050000	15100000	0.782379647078979
chr1	15100000	15150000	0.0829407229741306
chr1	15150000	15200000	0.925068528353606
chr1	15200000	15250000	0.832341099880075
chr1	15250000	15300000	0.370609902347096
chr1	15300000	15350000	0.0693421278053795
chr1	15350000	15400000	0.000107075552509883
chr1	15400000	15450000	0.00141339729313006
chr1	15450000	15500000	0.158493232825081
chr1	15500000	15550000	0.6880460853178
chr1	15550000	15600000	0.391682371081035
chr1	15600000	15650000	0.603734795271544
chr1	15650000	15700000	0.806899948603735
chr1	15700000	15750000	0.884636799725887
chr1	15750000	15800000	0.472203186568443
chr1	15800000	15850000	0.485030837759123
chr1	15850000	15900000	0.808163440123351
chr1	15900000	15950000	0.419157957855062
chr1	15950000	16000000	0.743297070412883
chr1	16000000	16050000	0.445198732225458
chr1	16050000	16100000	0.70282251156416
chr1	16100000	16150000	0.0451858831591571
chr1	16150000	16200000	0.480469419222203
chr1	16200000	16250000	0.476250642453315
chr1	16250000	16300000	0.934555422305979
chr1	16300000	16350000	0.723552338530067
chr1	16350000	16400000	0.612407915024842
chr1	16400000	16450000	0.794928901833133
chr1	16450000	16500000	0.0647592941579579
chr1	16500000	16550000	0.800411170121638
chr1	16550000	16600000	0.497537262292273
chr1	16600000	16650000	0.444706184683913
chr1	16650000	16700000	0.30477985266404
chr1	16700000	16750000	0.0533664553709097
chr1	16750000	16800000	0.497965564502313
chr1	16800000	16850000	0.782658043515505
chr1	16850000	16900000	0.0188452972417338
chr1	16900000	16950000	0.803302210039404
chr1	16950000	17000000	0.417894466335446
chr1	17000000	17050000	0.425882302552681
chr1	17050000	17100000	0.412476443378448
chr1	17100000	17150000	0.995181600137057
chr1	17150000	17200000	0.982268288504369
chr1	17200000	17250000	0.149734452629776
chr1	17250000	17300000	0.461003083775912
chr1	17300000	17350000	0.932028439266747
chr1	17350000	17400000	0.322104677060134
chr1	17400000	17450000	0.0573496659242761
chr1	17450000	17500000	0.654274456056193
chr1	17500000	17550000	0.0843541202672605
chr1	17550000	17600000	0.255589343841014
chr1	17600000	17650000	0.811397121809148
chr1	17650000	17700000	0.515097652903889
chr1	17700000	17750000	0.0381617269145109
chr1	17750000	17800000	0.623029809833819
chr1	17800000	17850000	0.0289746445091656
chr1	17850000	17900000	0.657636628405003
chr1	17900000	17950000	0.582469590543087
chr1	17950000	18000000	0.464193935240706
chr1	18000000	18050000	0.580242419050882
chr1	18050000	18100000	0.637228028096625
chr1	18100000	18150000	0.848830734966592
chr1	18150000	18200000	0.555679287305123
chr1	18200000	18250000	0.356218948089772
chr1	18250000	18300000	0.868104334418366
chr1	18300000	18350000	0.0442436182970705
chr1	18350000	18400000	0.080456570155902
chr1	18400000	18450000	0.0110501970190167
chr1	18450000	18500000	0.36358574610245
chr1	18500000	18550000	0.538847010450574
chr1	18550000	18600000	0.858103477813946
chr1	18600000	18650000	0.593241391125578
chr1	18650000	18700000	0.632580949117697
chr1	18700000	18750000	0.203229398663697
chr1	18750000	18800000	0.311397121809149
chr1	18800000	18850000	0.370245845468563
chr1	18850000	18900000	0.140440294671921
chr1	18900000	18950000	0.0555936268631146
chr1	18950000	19000000	0.012891896522186
chr1	19000000	19050000	0.37814802124379
chr1	19050000	19100000	0.092684598252527
chr1	19100000	19150000	0.0931771457940723
chr1	19150000	19200000	0.43380589343841
chr1	19200000	19250000	0.215286105876306
chr1	19250000	19300000	0.0752741134144252
chr1	19300000	19350000	0.119774713037519
chr1	19350000	19400000	0.41129861230084
chr1	19400000	19450000	0.387549254754155
chr1	19450000	19500000	0.688174575980812
chr1	19500000	19550000	0.341185540517389
chr1	19550000	19600000	0.155923419564845
chr1	19600000	19650000	0.140804351550454
chr1	19650000	19700000	0.683784478327908
chr1	19700000	19750000	0.374528867568957
chr1	19750000	19800000	0.327115812917595
chr1	19800000	19850000	0.0996230940551653
chr1	19850000	19900000	0.0437724858660271
chr1	19900000	19950000	0.332234024327566
chr1	19950000	20000000	0.234752441322597
chr1	20000000	20050000	0.313988350179887
chr1	20050000	20100000	0.268930957683742
chr1	20100000	20150000	0.829835531951345
chr1	20150000	20200000	0.759936611272914
chr1	20200000	20250000	0.0074952886756896
chr1	20250000	20300000	0.186782593798184
chr1	20300000	20350000	0.354955456570156
chr1	20350000	20400000	0.439223916395409
chr1	20400000	20450000	0.333711666952201
chr1	20450000	20500000	0.0650162754839815
chr1	20500000	20550000	0.019380675004283
chr1	20550000	20600000	0.424190508823026
chr1	20600000	20650000	0.449717320541374
chr1	20650000	20700000	0.325659585403461
chr1	20700000	20750000	0.441001370567072
chr1	20750000	20800000	0.074717320541374
chr1	20800000	20850000	0.0116498201130718
chr1	20850000	20900000	0.0647807092684598
chr1	20900000	20950000	0.120502826794586
chr1	20950000	21000000	0.675710981668665
chr1	21000000	21050000	0.744667637485009
chr1	21050000	21100000	0.300967962994689
chr1	21100000	21150000	0.775098509508309
chr1	21150000	21200000	0.468391296899092
chr1	21200000	21250000	0.271693506938496
chr1	21250000	21300000	0.431064759294158
chr1	21300000	21350000	0.670657015590201
chr1	21350000	21400000	0.858874421792016
chr1	21400000	21450000	0.0588058934384101
chr1	21450000	21500000	0.12956141853692
chr1	21500000	21550000	0.297305979098852
chr1	21550000	21600000	0.675089943464108
chr1	21600000	21650000	0.0297455884872366
chr1	21650000	21700000	0.0966035634743875
chr1	21700000	21750000	0.653267945862601
chr1	21750000	21800000	0.254818399862943
chr1	21800000	21850000	0.249036320027411
chr1	21850000	21900000	0.281608703100908
chr1	21900000	21950000	0.0159970875449718
chr1	21950000	22000000	0.0110073667980127
chr1	22000000	22050000	0.50586774027754
chr1	22050000	22100000	0.223488093198561
chr1	22100000	22150000	0.598059790988521
chr1	22150000	22200000	0.0908857289703615
chr1	22200000	22250000	0.411662669179373
chr1	22250000	22300000	0.89662926160699
chr1	22300000	22350000	0.127334247044715
chr1	22350000	22400000	0.00867311975329788
chr1	22400000	22450000	0.0895151618982354
chr1	22450000	22500000	0.0377762549254754
chr1	22500000	22550000	0.163290217577523
chr1	22550000	22600000	0.54435069384958
chr1	22600000	22650000	0.00503255096796296
chr1	22650000	22700000	0.711795442864485
chr1	22700000	22750000	0.196312317971561
chr1	22750000	22800000	0.901747473016961
chr1	22800000	22850000	0.658471817714579
chr1	22850000	22900000	0.00319085146479359
chr1	22900000	22950000	0.705156758608875
chr1	22950000	23000000	0.000256981326023697
chr1	23000000	23050000	0.0558077779681343
chr1	23050000	23100000	0.000770943978070981
chr1	23100000	23150000	0.0854248757923591
chr1	23150000	23200000	0.910099366112729
chr1	23200000	23250000	0.283193421278054
chr1	23250000	23300000	0.00916566729484325
chr1	23300000	23350000	0.46869110844612
chr1	23350000	23400000	0.00854462909028608
chr1	23400000	23450000	0.882195477128662
chr1	23450000	23500000	0.113885557649477
chr1	23500000	23550000	0.654338701387699
chr1	23550000	23600000	0.0253340757238307
chr1	23600000	23650000	0.733660270686997
chr1	23650000	23700000	0.0498115470275826
chr1	23700000	23750000	0.500663868425561
chr1	23750000	23800000	0.344076580435155
chr1	23800000	23850000	0.214086859688196
chr1	23850000	23900000	0.308741648106904
chr1	23900000	23950000	0.610394894637656
chr1	23950000	24000000	0.153267945862601
chr1	24000000	24050000	0.120203015247559
chr1	24050000	24100000	0.144059448346753
chr1	24100000	24150000	0.629197361658386
chr1	24150000	24200000	0.682242590371766
chr1	24200000	24250000	0.0976100736679801
chr1	24250000	24300000	0.40782936439952
chr1	24300000	24350000	0.442628918965222
chr1	24350000	24400000	0.0534521158129176
chr1	24400000	24450000	0.0318442693164297
chr1	24450000	24500000	0.0274541716635258
chr1	24500000	24550000	0.441879390097653
chr1	24550000	24600000	0.234902347096111
chr1	24600000	24650000	0.00854462909028608
chr1	24650000	24700000	0.553901833133459
chr1	24700000	24750000	0.69804694192222
chr1	24750000	24800000	0.246509336988179
chr1	24800000	24850000	0.417616069898921
chr1	24850000	24900000	0.5586988178859
chr1	24900000	24950000	0.397078978927531
chr1	24950000	25000000	0.753233681685798
chr1	25000000	25050000	0.722524413225972
chr1	25050000	25100000	0.533000685283536
chr1	25100000	25150000	0.0436011649820113
chr1	25150000	25200000	0.501349151961624
chr1	25200000	25250000	0.124657358231968
chr1	25250000	25300000	0.220532807949289
chr1	25300000	25350000	0.594761863971218
chr1	25350000	25400000	0.431407401062189
chr1	25400000	25450000	0.000792359088572892
chr1	25450000	25500000	0.48967791673805
chr1	25500000	25550000	0.775526811718348
chr1	25550000	25600000	0.343284221346582
chr1	25600000	25650000	0.00552509850950833
chr1	25650000	25700000	0.012249443207127
chr1	25700000	25750000	0.0500042830221004
chr1	25750000	25800000	0.0527882473873565
chr1	25800000	25850000	0.485073667980127
chr1	25850000	25900000	0.712052424190509
chr1	25900000	25950000	0.599087716292616
chr1	25950000	26000000	0.6076109302724
chr1	26000000	26050000	0.466528182285421
chr1	26050000	26100000	0.129582833647422
chr1	26100000	26150000	0.143845297241734
chr1	26150000	26200000	0.300603906116156
chr1	26200000	26250000	0.0830692136371424
chr1	26250000	26300000	0.0533236251499057
chr1	26300000	26350000	0.478927531266061
chr1	26350000	26400000	0.0251841699503169
chr1	26400000	26450000	0.736572725715265
chr1	26450000	26500000	0.512099537433613
chr1	26500000	26550000	0.611936782593798
chr1	26550000	26600000	0.522785677574096
chr1	26600000	26650000	0.0218648278225115
chr1	26650000	26700000	0.861015932842213
chr1	26700000	26750000	0.664103991776598
chr1	26750000	26800000	0.368725372622923
chr1	26800000	26850000	0.11075895151619
chr1	26850000	26900000	0.253940380332363
chr1	26900000	26950000	0.456505910570498
chr1	26950000	27000000	0.294757580949118
chr1	27000000	27050000	0.30477985266404
chr1	27050000	27100000	0.0845040260407743
chr1	27100000	27150000	0.418387013876992
chr1	27200000	27250000	0.466806578721946
chr1	27250000	27300000	0.854313003255097
chr1	27300000	27350000	0.159264176803152
chr1	27350000	27400000	0.00571783450402608
chr1	27700000	27750000	0.362557820798355
chr1	27950000	28000000	0.124657358231968
chr1	28100000	28150000	0.297134658214836
chr1	28850000	28900000	0.211709782422477
chr1	28900000	28950000	0.045228713380161
chr1	28950000	29000000	0.0123565187596368
chr1	29000000	29050000	0.483703100908001
chr1	29100000	29150000	0.488221689223916
chr1	29250000	29300000	0.708947233167723
chr1	29400000	29450000	0.141403974644509
chr1	29450000	29500000	0.168429844097996
chr1	29500000	29550000	0.0340500256981326
chr1	29600000	29650000	0.250428302210039
chr1	29650000	29700000	0.0290388898406716
chr1	30000000	30050000	0.262806236080178
chr1	30050000	30100000	0.299683056364571
chr1	30250000	30300000	0.0799854377248587
chr1	30700000	30750000	0.700038547198904
chr1	30750000	30800000	0.636007366798013
chr1	30900000	30950000	0.0729184512592085
chr1	30950000	31000000	0.445926845982525
chr1	31000000	31050000	0.706206099023471
chr1	31050000	31100000	0.396607846496488
chr1	31100000	31150000	0.349537433613157
chr1	31200000	31250000	0.478927531266061
chr1	31250000	31300000	0.737750556792873
chr1	31300000	31350000	0.0319941750899435
chr1	31600000	31650000	0.362921877676889
chr1	31650000	31700000	0.335360630460853
chr1	31700000	31750000	0.0634958026383416
chr1	31750000	31800000	0.305507966421107
chr1	31900000	31950000	0.0613757066986466
chr1	32000000	32050000	0.547798526640398
chr1	32050000	32100000	0.212138084632517
chr1	32100000	32150000	0.433848723659414
chr1	32250000	32300000	0.439330991947918
chr1	32300000	32350000	0.0525312660613328
chr1	32500000	32550000	0.0527882473873565
chr1	32550000	32600000	0.000256981326023697
chr1	32600000	32650000	0.00961538461538458
chr1	32650000	32700000	0.13108189138256
chr1	32700000	32750000	0.670421449374679
chr1	32750000	32800000	0.552038718519788
chr1	32800000	32850000	0.266660955970533
chr1	32850000	32900000	0.43564759294158
chr1	32900000	32950000	0.747687168065787
chr1	32950000	33000000	0.0310733253383587
chr1	33000000	33050000	0.287326537604934
chr1	33050000	33100000	0.466228370738393
chr1	33100000	33150000	0.33163440123351
chr1	33150000	33200000	0.854976871680658
chr1	33200000	33250000	0.124250471132431
chr1	33250000	33300000	0.0119282165495974
chr1	33300000	33350000	0.748950659585403
chr1	33350000	33400000	0.166566729484324
chr1	33400000	33450000	0.094162240877163
chr1	33450000	33500000	0.0126563303066644
chr1	33500000	33550000	8.56604420078622e-05
chr1	33550000	33600000	0.531180400890869
chr1	33600000	33650000	0.0430229569984582
chr1	33650000	33700000	0.772378790474559
chr1	33700000	33750000	0.20836902518417
chr1	33750000	33800000	0.0205585060818914
chr1	33800000	33850000	0.0318014390954258
chr1	33850000	33900000	0.0788932670892581
chr1	33900000	33950000	0.708904402946719
chr1	33950000	34000000	0.760450573924961
chr1	34000000	34050000	0.324610244988864
chr1	34050000	34100000	0.0725115641596711
chr1	34100000	34150000	0.0590628747644338
chr1	34150000	34200000	0.0204942607503855
chr1	34200000	34250000	0.429801267774542
chr1	34250000	34300000	0.000149905773513814
chr1	34300000	34350000	0.823646565016275
chr1	34350000	34400000	0.635236422819942
chr1	34400000	34450000	0.291052766832277
chr1	34450000	34500000	0.712566386842556
chr1	34500000	34550000	0.17652475586774
chr1	34550000	34600000	0.0369624807264005
chr1	34600000	34650000	0.838166009936611
chr1	34650000	34700000	0.362407915024841
chr1	34700000	34750000	0.894530580777797
chr1	34750000	34800000	0.00486123008394723
chr1	34800000	34850000	0.0274327565530238
chr1	34850000	34900000	0.00837330820627036
chr1	34900000	34950000	0.194492033578893
chr1	34950000	35000000	0.0546513620010279
chr1	35000000	35050000	0.471153846153846
chr1	35050000	35100000	0.233424704471475
chr1	35100000	35150000	0.0280323796470789
chr1	35150000	35200000	0.401126434812404
chr1	35200000	35250000	0.222588658557478
chr1	35250000	35300000	0.205692136371424
chr1	35300000	35350000	0.454064587973274
chr1	35350000	35400000	0.309148535206442
chr1	35400000	35450000	0.0663440123351037
chr1	35450000	35500000	0.656672948432414
chr1	35500000	35550000	0.767624635943121
chr1	35550000	35600000	0.198389583690252
chr1	35600000	35650000	0.731775740962823
chr1	35650000	35700000	0.051760322083262
chr1	35700000	35750000	0.404681343155731
chr1	35750000	35800000	0.308891553880418
chr1	35800000	35850000	0.349537433613157
chr1	35850000	35900000	0.022999828679116
chr1	35900000	35950000	0.913996916224088
chr1	35950000	36000000	0.633244817543259
chr1	36000000	36050000	0.00141339729313006
chr1	36050000	36100000	0.388705670721261
chr1	36100000	36150000	0.43380589343841
chr1	36150000	36200000	0.555636457084119
chr1	36200000	36250000	0.561611272914168
chr1	36250000	36300000	0.44228627719719
chr1	36300000	36350000	0.806236080178174
chr1	36350000	36400000	0.0341356861401405
chr1	36400000	36450000	0.096260921706356
chr1	36450000	36500000	0.468798183998629
chr1	36500000	36550000	0.106326023642282
chr1	36550000	36600000	0.0103649134829535
chr1	36600000	36650000	0.940059105704985
chr1	36650000	36700000	0.750985095083091
chr1	36700000	36750000	0.592962994689053
chr1	36750000	36800000	0.367975843755354
chr1	36800000	36850000	0.0825766660955971
chr1	36850000	36900000	0.06467363371595
chr1	36900000	36950000	0.0469205071098167
chr1	36950000	37000000	0.0298740791502484
chr1	37000000	37050000	0.0213936953914682
chr1	37050000	37100000	0.203229398663697
chr1	37100000	37150000	0.470918279938324
chr1	37150000	37200000	0.722909885215008
chr1	37200000	37250000	0.340500256981326
chr1	37250000	37300000	0.013641425389755
chr1	37300000	37350000	0.0111144423505225
chr1	37350000	37400000	0.196248072640055
chr1	37400000	37450000	0.336217234880932
chr1	38300000	38350000	0.144937467877334
chr1	38350000	38400000	0.0522956998458112
chr1	38400000	38450000	0.0433870138769916
chr1	38450000	38500000	0.0106433099194791
chr1	38500000	38550000	0.217534692479013
chr1	38550000	38600000	0.0257623779338702
chr1	38600000	38650000	0.000449717320541332
chr1	38650000	38700000	0.153096624978585
chr1	38700000	38750000	0.116241219804694
chr1	38750000	38800000	0.0188452972417338
chr1	38800000	38850000	0.500256981326024
chr1	38850000	38900000	0.241755182456741
chr1	38900000	38950000	0.652711152989549
chr1	38950000	39000000	0.541481069042316
chr1	39000000	39050000	0.373415281822854
chr1	39050000	39100000	0.410463422991263
chr1	39100000	39150000	0.727471303751927
chr1	39150000	39200000	0.138962652047285
chr1	39200000	39250000	0.162562103820456
chr1	39250000	39300000	0.666331163268802
chr1	39300000	39350000	0.0751884529724174
chr1	39400000	39450000	0.0612900462566387
chr1	39450000	39500000	0.878897550111359
chr1	39500000	39550000	0.280516532465307
chr1	39550000	39600000	0.717427616926503
chr1	39600000	39650000	0.584396950488264
chr1	39650000	39700000	0.0634958026383416
chr1	39700000	39750000	0.279852664039746
chr1	39750000	39800000	0.660527668322769
chr1	39800000	39850000	0.662026726057906
chr1	39850000	39900000	0.05749957169779
chr1	39900000	39950000	0.226721774884358
chr1	39950000	40000000	0.325531094740449
chr1	40000000	40050000	0.123201130717834
chr1	40050000	40100000	0.039553709097139
chr1	40100000	40150000	0.0111144423505225
chr1	40150000	40200000	0.190444577694021
chr1	40200000	40250000	0.101550454000343
chr1	40250000	40300000	0.104334418365599
chr1	40300000	40350000	0.00385471989035469
chr1	40350000	40400000	0.375428302210039
chr1	40400000	40450000	0.0627676888812746
chr1	40450000	40500000	0.0746102449888641
chr1	40500000	40550000	0.0448860716121295
chr1	40550000	40600000	0.590071954771287
chr1	40600000	40650000	0.013662840500257
chr1	40650000	40700000	0.295335788932671
chr1	40700000	40750000	0.432692307692308
chr1	40750000	40800000	0.869731882816515
chr1	40800000	40850000	0.139712180914853
chr1	40850000	40900000	0.0205370909713894
chr1	40900000	40950000	0.622944149391811
chr1	40950000	41000000	0.147186054480041
chr1	41000000	41050000	0.67652475586774
chr1	41050000	41100000	0.834054308720233
chr1	41100000	41150000	0.450402604077437
chr1	41150000	41200000	0.0939909199931471
chr1	41200000	41250000	0.279317286277197
chr1	41250000	41300000	0.0023984923762207
chr1	41300000	41350000	0.679308720232996
chr1	41350000	41400000	0.830585060818914
chr1	41400000	41450000	0.260514819256467
chr1	41450000	41500000	0.000107075552509883
chr1	41500000	41550000	0.460617611786877
chr1	41550000	41600000	0.988307349665924
chr1	41600000	41650000	0.0725115641596711
chr1	41650000	41700000	0.266660955970533
chr1	41700000	41750000	0.0530452287133801
chr1	41750000	41800000	0.127227171492205
chr1	41800000	41850000	0.144701901661813
chr1	41850000	41900000	0.00179886928216555
chr1	41900000	41950000	0.566836559876649
chr1	41950000	42000000	0.624571697789961
chr1	42000000	42050000	0.151126434812404
chr1	42050000	42100000	0.2804308720233
chr1	42100000	42150000	0.301546170978242
chr1	42150000	42200000	0.326152132945006
chr1	42200000	42250000	0.24445348637999
chr1	42250000	42300000	0.451708925818057
chr1	42300000	42350000	0.831120438581463
chr1	42350000	42400000	0.218412712009594
chr1	42400000	42450000	0.00471132431043342
chr1	42450000	42500000	0.137656330306664
chr1	42500000	42550000	0.195305807777968
chr1	42550000	42600000	0.0636457084118554
chr1	42600000	42650000	0.176075038547199
chr1	42650000	42700000	0.429951173548055
chr1	42700000	42750000	0.494217920164468
chr1	42750000	42800000	0.210489121123865
chr1	42800000	42850000	0.172562960424876
chr1	42850000	42900000	0.0793643995203015
chr1	42900000	42950000	0.219633373308206
chr1	42950000	43000000	0.578893267089258
chr1	43000000	43050000	0.244624807264005
chr1	43050000	43100000	0.465071954771287
chr1	43100000	43150000	0.618125749528868
chr1	43150000	43200000	0.509551139283879
chr1	43200000	43250000	0.575745245845469
chr1	43250000	43300000	0.631445948261093
chr1	43300000	43350000	0.247837073839301
chr1	43350000	43400000	0.745716977899606
chr1	43400000	43450000	0.940701559020044
chr1	43450000	43500000	0.169971732054137
chr1	43500000	43550000	0.211774027753983
chr1	43550000	43600000	0.110951687510708
chr1	43600000	43650000	0.624229056021929
chr1	43650000	43700000	0.689844954599966
chr1	43700000	43750000	0.731026212095254
chr1	43750000	43800000	0.912133801610416
chr1	43800000	43850000	0.175261264348124
chr1	43850000	43900000	0.216378276511907
chr1	43900000	43950000	0.00511821140997093
chr1	43950000	44000000	0.265397464450917
chr1	44000000	44050000	0.0224644509165667
chr1	44050000	44100000	0.244474901490492
chr1	44100000	44150000	0.271886242933014
chr1	44150000	44200000	0.131253212266575
chr1	44200000	44250000	0.207833647421621
chr1	44250000	44300000	0.0824053452115813
chr1	44300000	44350000	0.267431899948604
chr1	44350000	44400000	0.617119239335275
chr1	44400000	44450000	0.548419564844955
chr1	44450000	44500000	0.481989892067843
chr1	44500000	44550000	0.540281822854206
chr1	44550000	44600000	0.721967620352921
chr1	44600000	44650000	0.157358231968477
chr1	44650000	44700000	0.00036405687853347
chr1	44700000	44750000	0.207833647421621
chr1	44750000	44800000	0.000107075552509883
chr1	44800000	44850000	0.489977728285078
chr1	44850000	44900000	0.66511050197019
chr1	44900000	44950000	0.527989549426075
chr1	44950000	45000000	0.0523385300668151
chr1	45000000	45050000	0.114635086517046
chr1	45050000	45100000	0.0543943806750042
chr1	45100000	45150000	0.799169093712524
chr1	45150000	45200000	0.113393010107932
chr1	45200000	45250000	0.113028953229399
chr1	45250000	45300000	0.308955799211924
chr1	45300000	45350000	0.168900976529039
chr1	45350000	45400000	0.472331677231455
chr1	45400000	45450000	0.282079835531951
chr1	45450000	45500000	0.0134058591742333
chr1	45500000	45550000	0.502548398149735
chr1	45550000	45600000	0.156009080006853
chr1	45600000	45650000	0.793215692992976
chr1	45650000	45700000	0.43391296899092
chr1	45700000	45750000	0.0717192050710982
chr1	45750000	45800000	0.660913140311804
chr1	45800000	45850000	8.56604420078622e-05
chr1	45850000	45900000	0.000406887099537401
chr1	45900000	45950000	0.0763876991605277
chr1	45950000	46000000	0.454064587973274
chr1	46000000	46050000	0.611979612814802
chr1	46050000	46100000	0.748458112043858
chr1	46100000	46150000	0.384743875278396
chr1	46150000	46200000	0.0509037176631831
chr1	46200000	46250000	0.192222031865684
chr1	46250000	46300000	0.688881274627377
chr1	46300000	46350000	0.433570327222888
chr1	46350000	46400000	0.473530923419565
chr1	46400000	46450000	0.536148706527326
chr1	46450000	46500000	0.445884015761521
chr1	46500000	46550000	0.355790645879733
chr1	46550000	46600000	0.683527497001885
chr1	46600000	46650000	0.0461067329107419
chr1	46650000	46700000	0.264498029809834
chr1	46700000	46750000	0.822083261949632
chr1	46750000	46800000	0.731711495631317
chr1	46800000	46850000	0.380739249614528
chr1	46850000	46900000	0.26184255610759
chr1	46900000	46950000	0.397207469590543
chr1	46950000	47000000	0.213315915710125
chr1	47000000	47050000	0.010750385471989
chr1	47050000	47100000	0.445841185540517
chr1	47100000	47150000	0.00676717491862255
chr1	47150000	47200000	0.0973102621209525
chr1	47200000	47250000	0.0469419222203187
chr1	47250000	47300000	0.322104677060134
chr1	47300000	47350000	0.753897550111359
chr1	47350000	47400000	0.470918279938324
chr1	47400000	47450000	0.623329621380846
chr1	47450000	47500000	0.183377591228371
chr1	47500000	47550000	0.228649134829536
chr1	47550000	47600000	0.627419907486723
chr1	47600000	47650000	0.0531951344868939
chr1	47650000	47700000	0.494903203700531
chr1	47700000	47750000	0.10913140311804
chr1	47750000	47800000	0.000256981326023697
chr1	47800000	47850000	0.528160870310091
chr1	47850000	47900000	0.00573924961452799
chr1	47900000	47950000	0.33326194963166
chr1	47950000	48000000	0.150055679287305
chr1	48000000	48050000	0.00357632345382897
chr1	48050000	48100000	0.180400890868597
chr1	48100000	48150000	0.292894466335446
chr1	48150000	48200000	0.690273256810005
chr1	48200000	48250000	0.436675518245674
chr1	48250000	48300000	0.36174404659928
chr1	48300000	48350000	0.0474344697618639
chr1	48350000	48400000	0.616027068699674
chr1	48400000	48450000	0.408407572383073
chr1	48450000	48500000	0.0101935925989378
chr1	48500000	48550000	0.792530409456913
chr1	48550000	48600000	0.00295528524927191
chr1	48600000	48650000	0.533343327051568
chr1	48650000	48700000	0.210382045571355
chr1	48700000	48750000	0.578550625321227
chr1	48750000	48800000	0.264498029809834
chr1	48800000	48850000	0.0315444577694021
chr1	48850000	48900000	0.13772057563817
chr1	48900000	48950000	0.18652561247216
chr1	48950000	49000000	0.185476272057564
chr1	49000000	49050000	0.269038033236252
chr1	49050000	49100000	0.13825595340072
chr1	49100000	49150000	0.000706698646565029
chr1	49150000	49200000	0.143438410142196
chr1	49200000	49250000	0.248522357375364
chr1	49250000	49300000	0.723723659414083
chr1	49300000	49350000	0.650698132602364
chr1	49350000	49400000	0.671256638684256
chr1	49400000	49450000	0.218134315573068
chr1	49450000	49500000	0.0739035463422991
chr1	49500000	49550000	0.0437082405345212
chr1	49550000	49600000	0.0935840328936097
chr1	49600000	49650000	0.178409285591914
chr1	49650000	49700000	0.305593626863115
chr1	49700000	49750000	0.10315658728799
chr1	49750000	49800000	0.048783621723488
chr1	49800000	49850000	0.34195648449546
chr1	49850000	49900000	0.401019359259894
chr1	49900000	49950000	0.115448860716121
chr1	49950000	50000000	0.522228884701045
chr1	50000000	50050000	0.289510878876135
chr1	50050000	50100000	0.608082062703444
chr1	50100000	50150000	0.592449032037005
chr1	50150000	50200000	0.634037176631831
chr1	50200000	50250000	0.0328507795100222
chr1	50250000	50300000	0.242376220661299
chr1	50300000	50350000	0.675025698132602
chr1	50350000	50400000	0.0245845468562618
chr1	50400000	50450000	0.0456998458112043
chr1	50450000	50500000	0.232525269830392
chr1	50500000	50550000	0.648428130889155
chr1	50550000	50600000	0.143502655473702
chr1	50600000	50650000	0.130889155388042
chr1	50650000	50700000	0.33923676546171
chr1	50700000	50750000	0.0241776597567244
chr1	50750000	50800000	0.774049169093713
chr1	50800000	50850000	0.00854462909028608
chr1	50850000	50900000	0.648385300668151
chr1	50900000	50950000	0.623158300496831
chr1	50950000	51000000	0.0100222717149221
chr1	51000000	51050000	0.316001370567072
chr1	51050000	51100000	0.457298269659071
chr1	51100000	51150000	0.550689566558163
chr1	51150000	51200000	0.385493404145965
chr1	51200000	51250000	0.563774199074867
chr1	51250000	51300000	0.86771886242933
chr1	51300000	51350000	0.675582491005654
chr1	51350000	51400000	0.0919136542744561
chr1	51400000	51450000	0.0908428987493576
chr1	51450000	51500000	0.113671406544458
chr1	51500000	51550000	0.0108574610244989
chr1	51550000	51600000	0.00404745588487232
chr1	51600000	51650000	0.000299811547027629
chr1	51650000	51700000	0.229591399691622
chr1	51700000	51750000	0.0153118040089086
chr1	51750000	51800000	0.000214151105019655
chr1	51800000	51850000	0.00036405687853347
chr1	51850000	51900000	6.42453315059521e-05
chr1	51900000	51950000	0.00424019187939007
chr1	51950000	52000000	0.00036405687853347
chr1	52000000	52050000	0.000406887099537401
chr1	52050000	52100000	0.000214151105019655
chr1	52100000	52150000	2.14151105020211e-05
chr1	52150000	52200000	0.000578207983553236
chr1	52200000	52250000	0.0203229398663697
chr1	52250000	52300000	8.56604420078622e-05
chr1	52300000	52350000	0.00925132773685111
chr1	52350000	52400000	0.0028053794757581
chr1	52400000	52450000	0.0146693506938496
chr1	52450000	52500000	0.020858317628919
chr1	52500000	52550000	0.304651362001028
chr1	52550000	52600000	0.110673291074182
chr1	52600000	52650000	0.306621552167209
chr1	52650000	52700000	0.00194877505567925
chr1	52700000	52750000	0.0302595511392839
chr1	52750000	52800000	0.584653931814288
chr1	52800000	52850000	0.613136028781909
chr1	52850000	52900000	0.353627719719034
chr1	52900000	52950000	0.226015076237793
chr1	52950000	53000000	0.325616755182457
chr1	53000000	53050000	0.671320884015762
chr1	53050000	53100000	0.604612814802124
chr1	53100000	53150000	0.86347867054994
chr1	53150000	53200000	0.536448518074353
chr1	53200000	53250000	0.456248929244475
chr1	53250000	53300000	0.836581291759465
chr1	53300000	53350000	0.694984581120439
chr1	53350000	53400000	0.579707041288333
chr1	53400000	53450000	0.898321055336646
chr1	53450000	53500000	0.525505396607846
chr1	53500000	53550000	0.124164810690423
chr1	53550000	53600000	0.464086859688196
chr1	53600000	53650000	0.654916909371252
chr1	53650000	53700000	0.774199074867226
chr1	53700000	53750000	0.124614528010965
chr1	53750000	53800000	0.58488949802981
chr1	53800000	53850000	0.596710639026897
chr1	53850000	53900000	0.279402946719205
chr1	53900000	53950000	0.0507109816686654
chr1	53950000	54000000	0.460167894466335
chr1	54000000	54050000	0.14977728285078
chr1	54050000	54100000	0.356947061846839
chr1	54100000	54150000	0.188281651533322
chr1	54150000	54200000	0.282636628405003
chr1	54200000	54250000	0.661170121637828
chr1	54250000	54300000	0.734302724002056
chr1	54300000	54350000	0.850415453143738
chr1	54350000	54400000	0.539318142881617
chr1	54400000	54450000	0.456270344354977
chr1	54450000	54500000	0.912562103820456
chr1	54500000	54550000	0.573839301010793
chr1	54550000	54600000	0.589151105019702
chr1	54600000	54650000	0.597246016789447
chr1	54650000	54700000	0.883009251327737
chr1	54700000	54750000	0.0093798183998629
chr1	54750000	54800000	0.0583990063388727
chr1	54800000	54850000	0.00533236251499059
chr1	54850000	54900000	0.00792359088572892
chr1	54900000	54950000	0.290388898406716
chr1	54950000	55000000	0.272164639369539
chr1	55000000	55050000	0.0257837930443721
chr1	55050000	55100000	0.0363200274113414
chr1	55100000	55150000	0.0145622751413397
chr1	55150000	55200000	0.192971560733253
chr1	55200000	55250000	0.0343926674661641
chr1	55250000	55300000	0.0912069556278911
chr1	55300000	55350000	0.500042830221004
chr1	55350000	55400000	0.25021415110502
chr1	55400000	55450000	0.43065787219462
chr1	55450000	55500000	0.866862258009251
chr1	55500000	55550000	0.572297413054651
chr1	55550000	55600000	0.487943292787391
chr1	55600000	55650000	0.627783964365256
chr1	55650000	55700000	0.234773856433099
chr1	55700000	55750000	0.132602364228199
chr1	55750000	55800000	0.00863028953229394
chr1	55800000	55850000	0.904916909371252
chr1	55850000	55900000	0.453207983553195
chr1	55900000	55950000	0.0594697618639712
chr1	55950000	56000000	0.540860030837759
chr1	56000000	56050000	0.684426931642967
chr1	56050000	56100000	0.204000342641768
chr1	56100000	56150000	0.296213808463252
chr1	56150000	56200000	0.424233339044029
chr1	56200000	56250000	0.530066815144766
chr1	56250000	56300000	0.00304094569127977
chr1	56300000	56350000	0.594911769744732
chr1	56350000	56400000	0.00113500085660445
chr1	56400000	56450000	0.447083261949632
chr1	56450000	56500000	0.293729655645023
chr1	56500000	56550000	0.303666266917937
chr1	56550000	56600000	0.183827308548912
chr1	56600000	56650000	0.123051224944321
chr1	56650000	56700000	0.268117183484667
chr1	56700000	56750000	0.203721946205242
chr1	56750000	56800000	8.56604420078622e-05
chr1	56800000	56850000	0.00854462909028608
chr1	56850000	56900000	0.205349494603392
chr1	56900000	56950000	0.565316087031009
chr1	56950000	57000000	0.0108574610244989
chr1	57000000	57050000	0.680679287305123
chr1	57050000	57100000	0.807992119239335
chr1	57100000	57150000	0.34467620352921
chr1	57150000	57200000	0.398877848209697
chr1	57200000	57250000	0.266832276854549
chr1	57250000	57300000	0.304073154017475
chr1	57300000	57350000	0.406715778653418
chr1	57350000	57400000	0.215243275655302
chr1	57400000	57450000	0.299190508823026
chr1	57450000	57500000	0.231069042316258
chr1	57500000	57550000	0.443271372280281
chr1	57550000	57600000	0.0113714236765462
chr1	57600000	57650000	0.0310733253383587
chr1	57650000	57700000	0.129218776768888
chr1	57700000	57750000	0.0234067157786534
chr1	57750000	57800000	0.0183527497001884
chr1	57800000	57850000	0.366583861572726
chr1	57850000	57900000	0.680015418879561
chr1	57900000	57950000	0.098423847867055
chr1	57950000	58000000	0.154702758266233
chr1	58000000	58050000	0.0618896693506938
chr1	58050000	58100000	0.742290560219291
chr1	58100000	58150000	0.247837073839301
chr1	58150000	58200000	0.421813431557307
chr1	58200000	58250000	0.407208326194963
chr1	58250000	58300000	0.0746530752098681
chr1	58300000	58350000	0.265376049340415
chr1	58350000	58400000	0.113028953229399
chr1	58400000	58450000	0.409735309234196
chr1	58450000	58500000	0.0813131745759809
chr1	58500000	58550000	0.000107075552509883
chr1	58550000	58600000	0.210703272228885
chr1	58600000	58650000	0.704899777282851
chr1	58650000	58700000	0.47434469761864
chr1	58700000	58750000	0.102556964193935
chr1	58750000	58800000	0.82336816857975
chr1	58800000	58850000	0.635836045913997
chr1	58850000	58900000	0.805593626863115
chr1	58900000	58950000	0.791373993489806
chr1	58950000	59000000	0.969847524413226
chr1	59000000	59050000	0.0397678602021586
chr1	59050000	59100000	0.266275483981497
chr1	59100000	59150000	0.000706698646565029
chr1	59150000	59200000	0.278032379647079
chr1	59200000	59250000	0.503383587459311
chr1	59250000	59300000	0.688238821312318
chr1	59300000	59350000	0.0244988864142539
chr1	59350000	59400000	0.0894937467877335
chr1	59400000	59450000	0.625299811547028
chr1	59450000	59500000	0.010043686825424
chr1	59500000	59550000	0.175603906116156
chr1	59550000	59600000	0.23303923248244
chr1	59600000	59650000	0.0852963851293472
chr1	59650000	59700000	0.0106433099194791
chr1	59700000	59750000	8.56604420078622e-05
chr1	59750000	59800000	0.132409628233682
chr1	59800000	59850000	0.0890011992461881
chr1	59850000	59900000	0.228413568614014
chr1	59900000	59950000	0.544864656501628
chr1	59950000	60000000	0.599087716292616
chr1	60000000	60050000	0.194384958026383
chr1	60050000	60100000	0.188924104848381
chr1	60100000	60150000	0.00777368511221521
chr1	60150000	60200000	0.327115812917595
chr1	60200000	60250000	0.000149905773513814
chr1	60250000	60300000	0.0454214493746787
chr1	60300000	60350000	0.183334761007367
chr1	60350000	60400000	0.106861401404831
chr1	60400000	60450000	0.501349151961624
chr1	60450000	60500000	0.622216035634744
chr1	60500000	60550000	0.437789103991777
chr1	60550000	60600000	0.760621894808977
chr1	60600000	60650000	0.046684940894295
chr1	60650000	60700000	0.140504540003426
chr1	60700000	60750000	0.603135172177488
chr1	60750000	60800000	0.426075038547199
chr1	60800000	60850000	0.0318656844269316
chr1	60850000	60900000	0.617311975329793
chr1	60900000	60950000	0.00188452972417341
chr1	60950000	61000000	0.89086859688196
chr1	61000000	61050000	0.00194877505567925
chr1	61050000	61100000	0.219247901319171
chr1	61100000	61150000	0.18935240705842
chr1	61150000	61200000	0.291395408600308
chr1	61200000	61250000	0.0653160870310091
chr1	61250000	61300000	0.371316600993661
chr1	61300000	61350000	0.128426417680315
chr1	61350000	61400000	0.407401062189481
chr1	61400000	61450000	0.206912797670036
chr1	61450000	61500000	0.422477299982868
chr1	61500000	61550000	0.0255910570498544
chr1	61550000	61600000	0.282422477299983
chr1	61600000	61650000	0.117547541545314
chr1	61650000	61700000	0.722888470104506
chr1	61700000	61750000	0.474730169607675
chr1	61750000	61800000	0.0522314545143053
chr1	61800000	61850000	0.427424190508823
chr1	61850000	61900000	0.326923076923077
chr1	61900000	61950000	0.151811718348467
chr1	61950000	62000000	0.00541802295699845
chr1	62000000	62050000	0.240427445605619
chr1	62050000	62100000	0.279788418708241
chr1	62100000	62150000	0.20370053109474
chr1	62150000	62200000	0.0146479355833476
chr1	62200000	62250000	0.00860887442179203
chr1	62250000	62300000	0.000256981326023697
chr1	62300000	62350000	0.719719033750214
chr1	62350000	62400000	0.0194449203357889
chr1	62400000	62450000	0.026533321911941
chr1	62450000	62500000	0.25554651362001
chr1	62500000	62550000	0.206805722117526
chr1	62550000	62600000	0.0572211752612644
chr1	62600000	62650000	0.137142367654617
chr1	62650000	62700000	0.319063731368854
chr1	62700000	62750000	0.00319085146479359
chr1	62750000	62800000	0.0903931814288161
chr1	62800000	62850000	0.00265547370224428
chr1	62850000	62900000	0.593070070241562
chr1	62900000	62950000	0.0044115127634059
chr1	62950000	63000000	0.0346710639026897
chr1	63000000	63050000	0.229420078807607
chr1	63050000	63100000	0.83347610073668
chr1	63100000	63150000	0.0314159671063903
chr1	63150000	63200000	0.000171320884015724
chr1	63200000	63250000	0.596860544800411
chr1	63250000	63300000	0.474901490491691
chr1	63300000	63350000	0.260236422819942
chr1	63350000	63400000	0.174597395922563
chr1	63400000	63450000	0.318528353606305
chr1	63450000	63500000	0.162926160698989
chr1	63500000	63550000	0.000107075552509883
chr1	63550000	63600000	0.000107075552509883
chr1	63600000	63650000	0.00357632345382897
chr1	63650000	63700000	0.808099194791845
chr1	63700000	63750000	0.000149905773513814
chr1	63750000	63800000	0.00263405859174237
chr1	63800000	63850000	0.00610330649306146
chr1	63850000	63900000	0.00036405687853347
chr1	63900000	63950000	0.0166181257495289
chr1	63950000	64000000	2.14151105020211e-05
chr1	64000000	64050000	0.00111358574610243
chr1	64050000	64100000	0.000235566215521676
chr1	64100000	64150000	0.0557007024156244
chr1	64150000	64200000	0.00036405687853347
chr1	64200000	64250000	0.00411170121637827
chr1	64250000	64300000	0.000920849751584685
chr1	64300000	64350000	0.0762592084975159
chr1	64350000	64400000	0.131445948261093
chr1	64400000	64450000	0.727514133972931
chr1	64450000	64500000	0.334332705156759
chr1	64500000	64550000	0.201751756039061
chr1	64550000	64600000	0.479698475244132
chr1	64600000	64650000	0.0558506081891382
chr1	64650000	64700000	0.655345211581292
chr1	64700000	64750000	0.00659585403460683
chr1	64750000	64800000	0.175175603906116
chr1	64800000	64850000	0.0445220147335961
chr1	64850000	64900000	0.902796813431557
chr1	64900000	64950000	0.353392153503512
chr1	64950000	65000000	0.32304694192222
chr1	65000000	65050000	0.243703957512421
chr1	65050000	65100000	0.377869624807264
chr1	65100000	65150000	0.0947404488607161
chr1	65150000	65200000	0.0799640226143566
chr1	65200000	65250000	0.424426075038547
chr1	65250000	65300000	0.598959225629604
chr1	65300000	65350000	0.242311975329793
chr1	65350000	65400000	0.685604762720576
chr1	65400000	65450000	0.754647078978927
chr1	65450000	65500000	0.557927873907829
chr1	65500000	65550000	0.262313688538633
chr1	65550000	65600000	0.564181086174405
chr1	65600000	65650000	0.12075980812061
chr1	65650000	65700000	0.601871680657872
chr1	65700000	65750000	0.612150933698818
chr1	65750000	65800000	0.318485523385301
chr1	65800000	65850000	0.775034264176803
chr1	65850000	65900000	0.313217406201816
chr1	65900000	65950000	0.770858317628919
chr1	65950000	66000000	0.6336945348638
chr1	66000000	66050000	0.77706869967449
chr1	66050000	66100000	0.880246702072983
chr1	66100000	66150000	0.246166695220147
chr1	66150000	66200000	0.0175603906116155
chr1	66200000	66250000	0.16825852321398
chr1	66250000	66300000	0.567264862086688
chr1	66300000	66350000	0.153203700531095
chr1	66350000	66400000	0.0943335617611787
chr1	66400000	66450000	0.0102150077094397
chr1	66450000	66500000	0.0637741990748673
chr1	66500000	66550000	0.0226571869110844
chr1	66550000	66600000	0.107675175603906
chr1	66600000	66650000	0.00134915196162411
chr1	66650000	66700000	0.867633201987322
chr1	66700000	66750000	0.838358745931129
chr1	66750000	66800000	0.00074952886756896
chr1	66800000	66850000	0.0157401062189481
chr1	66850000	66900000	0.0224858660270687
chr1	66900000	66950000	0.658450402604077
chr1	66950000	67000000	0.857996402261436
chr1	67000000	67050000	0.471175261264348
chr1	67050000	67100000	0.295592770258695
chr1	67100000	67150000	0.157015590200445
chr1	67150000	67200000	0.1478285077951
chr1	67200000	67250000	0.345190166181258
chr1	67250000	67300000	0.415731540174747
chr1	67300000	67350000	0.658321911941066
chr1	67350000	67400000	0.845896864827822
chr1	67400000	67450000	0.000899434641082775
chr1	67450000	67500000	0.290645879732739
chr1	67500000	67550000	0.13065358917252
chr1	67550000	67600000	0.278203700531095
chr1	67600000	67650000	0.210853178002398
chr1	67650000	67700000	0.218905259551139
chr1	67700000	67750000	0.379475758094912
chr1	67750000	67800000	0.0634315573068357
chr1	67800000	67850000	0.215136200102793
chr1	67850000	67900000	0.126113585746102
chr1	67900000	67950000	0.405473702244304
chr1	67950000	68000000	0.358724516018503
chr1	68000000	68050000	0.0834118554051739
chr1	68050000	68100000	0.000149905773513814
chr1	68100000	68150000	0.0109217063560048
chr1	68150000	68200000	0.0145622751413397
chr1	68200000	68250000	0.0866455370909713
chr1	68250000	68300000	0.00194877505567925
chr1	68300000	68350000	0.0537519273599452
chr1	68350000	68400000	0.21098166866541
chr1	68400000	68450000	0.00229141682371081
chr1	68450000	68500000	0.0135343498372451
chr1	68500000	68550000	0.485223573753641
chr1	68550000	68600000	0.329064587973274
chr1	68600000	68650000	0.000171320884015724
chr1	68650000	68700000	0.236893952372794
chr1	68700000	68750000	0.522036148706527
chr1	68750000	68800000	0.0461281480212438
chr1	68800000	68850000	0.116391125578208
chr1	68850000	68900000	0.0256767174918623
chr1	68900000	68950000	0.214193935240706
chr1	68950000	69000000	0.494068014390954
chr1	69000000	69050000	0.0242847353092343
chr1	69050000	69100000	0.347160356347439
chr1	69100000	69150000	0.85641168408429
chr1	69150000	69200000	0.0646093883844441
chr1	69200000	69250000	0.0414168237108103
chr1	69250000	69300000	0.565508823025527
chr1	69300000	69350000	0.032315401747473
chr1	69350000	69400000	0.0023984923762207
chr1	69400000	69450000	0.548633715949974
chr1	69450000	69500000	0.228841870824053
chr1	69500000	69550000	0.371894808977214
chr1	69550000	69600000	0.29304437210896
chr1	69600000	69650000	0.472460167894466
chr1	69650000	69700000	0.00728113757066984
chr1	69700000	69750000	0.282144080863457
chr1	69750000	69800000	0.696997601507624
chr1	69800000	69850000	0.388748500942265
chr1	69850000	69900000	0.66206955627891
chr1	69900000	69950000	0.175732396779167
chr1	69950000	70000000	0.791117012163783
chr1	70000000	70050000	0.0834761007366798
chr1	70050000	70100000	0.321333733082063
chr1	70100000	70150000	0.545078807606647
chr1	70150000	70200000	2.14151105020211e-05
chr1	70200000	70250000	0.670721260921706
chr1	70250000	70300000	0.607418194277882
chr1	70300000	70350000	0.823732225458283
chr1	70350000	70400000	0.0978456398835018
chr1	70400000	70450000	0.0350137056707213
chr1	70450000	70500000	0.350565358917252
chr1	70500000	70550000	0.00768802467020735
chr1	70550000	70600000	0.00952972417337672
chr1	70600000	70650000	0.633094911769745
chr1	70650000	70700000	0.0126563303066644
chr1	70700000	70750000	0.00229141682371081
chr1	70750000	70800000	0.000128490663011793
chr1	70800000	70850000	0.0525740962823368
chr1	70850000	70900000	0.000642453315059077
chr1	70900000	70950000	0.281287476443378
chr1	70950000	71000000	0.136949631660099
chr1	71000000	71050000	0.05315230426589
chr1	71050000	71100000	0.0113714236765462
chr1	71100000	71150000	0.416352578379304
chr1	71150000	71200000	0.371766318314202
chr1	71200000	71250000	0.0023984923762207
chr1	71250000	71300000	2.14151105020211e-05
chr1	71300000	71350000	0.00182028439266746
chr1	71350000	71400000	0.275269830392325
chr1	71400000	71450000	0.324802980983382
chr1	71450000	71500000	0.741369710467706
chr1	71500000	71550000	0.497879904060305
chr1	71550000	71600000	0.0427445605619325
chr1	71600000	71650000	0.145237279424362
chr1	71650000	71700000	0.537219462052424
chr1	71700000	71750000	0.251327736851122
chr1	71750000	71800000	0.149070584204214
chr1	71800000	71850000	0.167359088572897
chr1	71850000	71900000	0.119624807264005
chr1	71900000	71950000	0.928345040260408
chr1	71950000	72000000	0.0508608874421792
chr1	72000000	72050000	0.0894080863457255
chr1	72050000	72100000	0.3793472674319
chr1	72100000	72150000	0.0570284392667466
chr1	72150000	72200000	0.0342641768031523
chr1	72200000	72250000	0.0479270173034093
chr1	72250000	72300000	0.0355490834332706
chr1	72300000	72350000	0.367804522871338
chr1	72350000	72400000	0.0542230597909885
chr1	72400000	72450000	0.0974815830049683
chr1	72450000	72500000	0.0927488435840329
chr1	72500000	72550000	0.00368339900633885
chr1	72550000	72600000	0.082598081206099
chr1	72600000	72650000	0.67108531780024
chr1	72650000	72700000	0.128619153674833
chr1	72700000	72750000	0.705156758608875
chr1	72750000	72800000	0.000149905773513814
chr1	72800000	72850000	0.0686354291588145
chr1	72850000	72900000	0.303537776254926
chr1	72900000	72950000	0.452094397807093
chr1	72950000	73000000	0.126177831077608
chr1	73000000	73050000	0.00728113757066984
chr1	73050000	73100000	0.0567928730512249
chr1	73100000	73150000	0.128426417680315
chr1	73150000	73200000	0.446676374850094
chr1	73200000	73250000	0.401554737022443
chr1	73250000	73300000	0.452158643138599
chr1	73300000	73350000	0.0668793900976529
chr1	73350000	73400000	0.00730255268117186
chr1	73400000	73450000	0.00074952886756896
chr1	73450000	73500000	0.0377762549254754
chr1	73500000	73550000	0.670614185369196
chr1	73550000	73600000	0.0385043686825424
chr1	73600000	73650000	0.34619667637485
chr1	73650000	73700000	0.428880418022957
chr1	73700000	73750000	0.341720918279938
chr1	73750000	73800000	0.626113585746102
chr1	73800000	73850000	0.082598081206099
chr1	73850000	73900000	0.485244988864143
chr1	73900000	73950000	0.976100736679801
chr1	73950000	74000000	0.658236251499058
chr1	74000000	74050000	0.314181086174405
chr1	74050000	74100000	0.310733253383587
chr1	74100000	74150000	0.69380675004283
chr1	74150000	74200000	0.00265547370224428
chr1	74200000	74250000	0.000942264862086706
chr1	74250000	74300000	0.0152047284563989
chr1	74300000	74350000	0.000214151105019655
chr1	74350000	74400000	0.107760836045914
chr1	74400000	74450000	0.00852321397978417
chr1	74450000	74500000	0.420421449374679
chr1	74500000	74550000	2.14151105020211e-05
chr1	74550000	74600000	0.360501970190166
chr1	74600000	74650000	0.442564673633716
chr1	74650000	74700000	0.33336902518417
chr1	74700000	74750000	0.291009936611273
chr1	74750000	74800000	0.673655131060476
chr1	74800000	74850000	0.144295014562275
chr1	74850000	74900000	0.898899263320199
chr1	74900000	74950000	0.127355662155217
chr1	74950000	75000000	0.0450145622751413
chr1	75000000	75050000	0.000214151105019655
chr1	75100000	75150000	0.140290388898407
chr1	75150000	75200000	0.651640397464451
chr1	75200000	75250000	0.710724687339387
chr1	75250000	75300000	0.503811889669351
chr1	75300000	75350000	0.58651704642796
chr1	75350000	75400000	0.17815230426589
chr1	75400000	75450000	0.109366969333562
chr1	75450000	75500000	0.108788761350009
chr1	75500000	75550000	0.0171106732910742
chr1	75550000	75600000	0.136585574781566
chr1	75600000	75650000	0.000942264862086706
chr1	75650000	75700000	8.56604420078622e-05
chr1	75700000	75750000	0
chr1	75750000	75800000	0.0400676717491862
chr1	75800000	75850000	0.00252698303923249
chr1	75850000	75900000	0.139797841356861
chr1	75900000	75950000	0.0311589857803666
chr1	75950000	76000000	0.111572725715265
chr1	76000000	76050000	0.835639026897379
chr1	76050000	76100000	0.505139626520473
chr1	76100000	76150000	0.503683399006339
chr1	76150000	76200000	0.746273770772657
chr1	76200000	76250000	0.0119924618811033
chr1	76250000	76300000	0.192329107418194
chr1	76300000	76350000	0.0734109988007539
chr1	76350000	76400000	0.000535377762549305
chr1	76400000	76450000	0.131167551824567
chr1	76450000	76500000	0.0421449374678773
chr1	76500000	76550000	0.0932199760150763
chr1	76550000	76600000	0.909264176803152
chr1	76600000	76650000	0.287861915367483
chr1	76650000	76700000	0.020836902518417
chr1	76700000	76750000	0.000107075552509883
chr1	76750000	76800000	0.814202501284907
chr1	76800000	76850000	0.529253040945691
chr1	76850000	76900000	0.244068014390954
chr1	76900000	76950000	0.000642453315059077
chr1	76950000	77000000	0.0318656844269316
chr1	77000000	77050000	0.172520130203872
chr1	77050000	77100000	0.0962180914853521
chr1	77100000	77150000	0.844933184855234
chr1	77150000	77200000	0.210938838444406
chr1	77200000	77250000	0.315722974130547
chr1	77250000	77300000	0.75162754839815
chr1	77300000	77350000	0.741755182456741
chr1	77350000	77400000	0.429287305122494
chr1	77400000	77450000	0.352449888641425
chr1	77450000	77500000	0.312981839986294
chr1	77500000	77550000	0.342213465821484
chr1	77550000	77600000	0.623993489806407
chr1	77600000	77650000	0.786469933184855
chr1	77650000	77700000	0.819834675346925
chr1	77700000	77750000	0.0262120952544115
chr1	77750000	77800000	0.255589343841014
chr1	77800000	77850000	0.0353777625492547
chr1	77850000	77900000	0.954107418194278
chr1	77950000	78000000	0.669072297413055
chr1	78000000	78050000	0.0315444577694021
chr1	78050000	78100000	0.0336003083775912
chr1	78100000	78150000	0.121016789446634
chr1	78200000	78250000	0.00843755353777631
chr1	78250000	78300000	0.280880589343841
chr1	78300000	78350000	0.286063046085318
chr1	78350000	78400000	0.00978670549940042
chr1	78400000	78450000	0.000107075552509883
chr1	78450000	78500000	0.940915710125064
chr1	78500000	78550000	0.909435497687168
chr1	78550000	78600000	0.128340757238307
chr1	78600000	78650000	0.384379818399863
chr1	78650000	78700000	0.202565530238136
chr1	78700000	78750000	0.0200445434298441
chr1	78750000	78800000	0.752869624807264
chr1	78800000	78850000	0.316558163440123
chr1	78850000	78900000	0.453529210210725
chr1	78900000	78950000	0.00169179372965567
chr1	78950000	79000000	0.522228884701045
chr1	79000000	79050000	0.757752270001713
chr1	79050000	79100000	0.540624464622237
chr1	79100000	79150000	0.733446119581977
chr1	79150000	79200000	0.835274970018845
chr1	79200000	79250000	0.458861572725715
chr1	79250000	79300000	0.245331505910571
chr1	79300000	79350000	0.743575466849409
chr1	79350000	79400000	0.240620181600137
chr1	79400000	79450000	0.580285249271886
chr1	79450000	79500000	0.0619539146821998
chr1	79500000	79550000	0.879390097652904
chr1	79550000	79600000	0.251606133287648
chr1	79600000	79650000	0.273792187767689
chr1	79650000	79700000	0.126092170635601
chr1	79700000	79750000	0.162626349151962
chr1	79750000	79800000	0.272657186911084
chr1	79800000	79850000	0.171834846667809
chr1	79850000	79900000	0.162305122494432
chr1	79900000	79950000	0.591785163611444
chr1	79950000	80000000	0.654638512934727
chr1	80000000	80050000	0.369796128148021
chr1	80050000	80100000	0.412754839814973
chr1	80100000	80150000	0.10075809491177
chr1	80150000	80200000	0.259636799725887
chr1	80200000	80250000	0.342106390268974
chr1	80250000	80300000	0.791117012163783
chr1	80300000	80350000	0.317521843412712
chr1	80350000	80400000	0.605319513448689
chr1	80400000	80450000	0.276854548569471
chr1	80450000	80500000	0.148535206441665
chr1	80500000	80550000	0.0369196505053966
chr1	80550000	80600000	0.179030323796471
chr1	80600000	80650000	0.21108874421792
chr1	80650000	80700000	0.160848894980298
chr1	80700000	80750000	0.212352235737536
chr1	80750000	80800000	0.662990406030495
chr1	80800000	80850000	0.643395579921192
chr1	80850000	80900000	0.12956141853692
chr1	80900000	80950000	0.283172006167552
chr1	80950000	81000000	0.126177831077608
chr1	81000000	81050000	0.00473273942093544
chr1	81350000	81400000	0.0390183313345897
chr1	81450000	81500000	0.0386542744560562
chr1	81600000	81650000	0.623029809833819
chr1	81650000	81700000	0.283343327051568
chr1	81700000	81750000	0.753918965221861
chr1	82150000	82200000	0.0482268288504368
chr1	82200000	82250000	0.235844611958198
chr1	82250000	82300000	0.556321740620182
chr1	82300000	82350000	0.0896222374507453
chr1	82350000	82400000	0.316750899434641
chr1	82400000	82450000	0.0145622751413397
chr1	82450000	82500000	0.0352921021072469
chr1	82500000	82550000	0.451366284050026
chr1	82550000	82600000	0.099837245160185
chr1	82600000	82650000	0.0699203357889326
chr1	82650000	82700000	0.532593798183999
chr1	82700000	82750000	0.199845811204386
chr1	82750000	82800000	0.0737322254582834
chr1	82800000	82850000	0.130332362514991
chr1	82850000	82900000	0.225736679801268
chr1	82900000	82950000	0.343841014219633
chr1	82950000	83000000	0.32011307178345
chr1	83000000	83050000	0.111337159499743
chr1	83050000	83100000	0.0562146650676717
chr1	83100000	83150000	0.150419736165839
chr1	83150000	83200000	0.0989163954086003
chr1	83200000	83250000	0.624014904916909
chr1	83250000	83300000	0.520922562960425
chr1	83300000	83350000	0.101700359773856
chr1	83350000	83400000	0.232332533835875
chr1	83400000	83450000	0.030195305807778
chr1	83450000	83500000	0.318978070926846
chr1	83500000	83550000	0.175154188795614
chr1	83550000	83600000	0.266660955970533
chr1	83600000	83650000	0.290945691279767
chr1	83650000	83700000	0.888727085831763
chr1	83700000	83750000	0.035206441665239
chr1	83750000	83800000	0.417037861915368
chr1	83800000	83850000	0.068249957169779
chr1	83850000	83900000	0.0133416138427275
chr1	83900000	83950000	0.234688195991091
chr1	83950000	84000000	0.0482482439609389
chr1	84000000	84050000	0.000920849751584685
chr1	84050000	84100000	0.0261264348124036
chr1	84100000	84150000	0
chr1	84150000	84200000	0.0393823882131232
chr1	84200000	84250000	0.00295528524927191
chr1	84250000	84300000	0.000171320884015724
chr1	84300000	84350000	0.396565016275484
chr1	84350000	84400000	0.250663868425561
chr1	84400000	84450000	0.165774370395751
chr1	84450000	84500000	0.154038889840672
chr1	84500000	84550000	0.00603906116155561
chr1	84550000	84600000	0.0280323796470789
chr1	84600000	84650000	0.501884529724173
chr1	84650000	84700000	0.186611272914168
chr1	84700000	84750000	0.00518245674147677
chr1	84750000	84800000	0.169907486722631
chr1	84800000	84850000	0.136093027240021
chr1	84850000	84900000	0
chr1	84900000	84950000	0.0372408771629261
chr1	84950000	85000000	0.357782251156416
chr1	85000000	85050000	0.227835360630461
chr1	85050000	85100000	0.000578207983553236
chr1	85100000	85150000	0.00935840328936099
chr1	85150000	85200000	0.00927274284735313
chr1	85200000	85250000	0.085489121123865
chr1	85450000	85500000	0.0028053794757581
chr1	85500000	85550000	0.000449717320541332
chr1	85550000	85600000	0.00462566386842556
chr1	85600000	85650000	0.00691708069213637
chr1	85650000	85700000	0.894659071440809
chr1	85700000	85750000	0.0413311632688025
chr1	85750000	85800000	0.181878533493233
chr1	85800000	85850000	0.164318142881617
chr1	85850000	85900000	0.655580777796813
chr1	85900000	85950000	0.260557649477471
chr1	85950000	86000000	0.4641296899092
chr1	86000000	86050000	0.175475415453144
chr1	86050000	86100000	0.116648106904232
chr1	86100000	86150000	0.573496659242762
chr1	86150000	86200000	0.00483981497344521
chr1	86200000	86250000	0.401212095254411
chr1	86250000	86300000	0.00182028439266746
chr1	86300000	86350000	0.0592556107589515
chr1	86350000	86400000	0.018631146136714
chr1	86400000	86450000	0.0730897721432242
chr1	86450000	86500000	0.00336217234880931
chr1	86500000	86550000	0.0284606818571184
chr1	86550000	86600000	0.502805379475758
chr1	86600000	86650000	0.030880589343841
chr1	86650000	86700000	0.376606133287648
chr1	86700000	86750000	0.433249100565359
chr1	86750000	86800000	0.275419736165839
chr1	86800000	86850000	0.819277882473874
chr1	86850000	86900000	0.105726400548227
chr1	86900000	86950000	0.246402261435669
chr1	86950000	87000000	0.00329792701730336
chr1	87000000	87050000	0.00111358574610243
chr1	87050000	87100000	0.461345725543944
chr1	87100000	87150000	0.488285934555422
chr1	87150000	87200000	0.707876477642625
chr1	87200000	87250000	0.647357375364057
chr1	87250000	87300000	0.0819342127805379
chr1	87300000	87350000	0.00569641939352405
chr1	87350000	87400000	0.153267945862601
chr1	87400000	87450000	0.281822854205928
chr1	87450000	87500000	0.0813774199074867
chr1	87500000	87550000	0.546278053794758
chr1	87550000	87600000	0.55445862600651
chr1	87600000	87650000	0.152325681000514
chr1	87650000	87700000	0.743104334418366
chr1	87700000	87750000	0.0998158300496831
chr1	87750000	87800000	0.415645879732739
chr1	87800000	87850000	0.349151961624122
chr1	87850000	87900000	0.0809919479184512
chr1	87900000	87950000	0.186611272914168
chr1	87950000	88000000	0.0133630289532294
chr1	88000000	88050000	0.485287819085147
chr1	88050000	88100000	0.385279253040946
chr1	88100000	88150000	0.555143909542573
chr1	88150000	88200000	0.73869282165496
chr1	88300000	88350000	0.476807435326366
chr1	88350000	88400000	0.248972074695905
chr1	88400000	88450000	0.0923847867054994
chr1	88450000	88500000	0.233446119581977
chr1	88500000	88550000	0.772956998458112
chr1	88550000	88600000	0.633651704642796
chr1	88600000	88650000	0.504518588315916
chr1	88650000	88700000	0.058142025012849
chr1	88700000	88750000	0.0142838787048141
chr1	88750000	88800000	0.832683741648107
chr1	88800000	88850000	0.123886414253898
chr1	88850000	88900000	0.444706184683913
chr1	88900000	88950000	0.00329792701730336
chr1	88950000	89000000	0.016553880418023
chr1	89000000	89050000	0.00357632345382897
chr1	89050000	89100000	0.0458711666952202
chr1	89100000	89150000	0.000985095083090637
chr1	89150000	89200000	0.354441493918109
chr1	89200000	89250000	0.120502826794586
chr1	89250000	89300000	0.748243960938838
chr1	89300000	89350000	0.566729484324139
chr1	89350000	89400000	0.0751242076409114
chr1	89400000	89450000	0.682028439266747
chr1	89450000	89500000	0.318828165153332
chr1	89500000	89550000	0.104955456570156
chr1	89550000	89600000	0.00385471989035469
chr1	89600000	89650000	8.56604420078622e-05
chr1	89650000	89700000	0
chr1	89700000	89750000	0.000149905773513814
chr1	89750000	89800000	0.000214151105019655
chr1	89800000	89850000	0.161983895836903
chr1	89850000	89900000	0.275591057049854
chr1	89900000	89950000	0.107525269830392
chr1	89950000	90000000	0.552274284735309
chr1	90000000	90050000	0.0140268973787905
chr1	90050000	90100000	0.000214151105019655
chr1	90100000	90150000	0.0549083433270515
chr1	90150000	90200000	0.549211923933528
chr1	90200000	90250000	0.0613542915881446
chr1	90250000	90300000	0.631638684255611
chr1	90300000	90350000	0.896757752270002
chr1	90350000	90400000	0.800582491005654
chr1	90400000	90450000	0.177552681171835
chr1	90450000	90500000	0.124721603563474
chr1	90500000	90550000	0.209932328250814
chr1	90550000	90600000	0.304544286448518
chr1	90600000	90650000	0.0999229056021929
chr1	90650000	90700000	0.789617954428645
chr1	90700000	90750000	0.305722117526126
chr1	90750000	90800000	0.0827908172006168
chr1	90800000	90850000	0.0760236422819942
chr1	90850000	90900000	0.0108360459139969
chr1	90900000	90950000	0.13772057563817
chr1	90950000	91000000	0.340071954771287
chr1	91000000	91050000	0.0795999657358232
chr1	91050000	91100000	0.49575980812061
chr1	91100000	91150000	0.471239506595854
chr1	91150000	91200000	0.195712694877506
chr1	91200000	91250000	0.17847353092342
chr1	91250000	91300000	0.556021929073154
chr1	91300000	91350000	0.25119924618811
chr1	91350000	91400000	0.0599837245160185
chr1	91400000	91450000	0.101122151790303
chr1	91450000	91500000	0.941922220318657
chr1	91500000	91550000	0.0555507966421107
chr1	91550000	91600000	0.127698303923248
chr1	91600000	91650000	0.729934041459654
chr1	91650000	91700000	0.0134058591742333
chr1	91700000	91750000	0.782700873736508
chr1	91750000	91800000	0.258715949974302
chr1	91800000	91850000	0.17641768031523
chr1	91850000	91900000	0.849066301182114
chr1	91900000	91950000	0.0315230426589002
chr1	91950000	92000000	0.657786534178516
chr1	92000000	92050000	0.644359259893781
chr1	92050000	92100000	0.293536919650505
chr1	92100000	92150000	0.0377120095939695
chr1	92150000	92200000	0.549725886585575
chr1	92200000	92250000	0.0233424704471475
chr1	92250000	92300000	0.00730255268117186
chr1	92300000	92350000	0.0798141168408429
chr1	92350000	92400000	0.180186739763577
chr1	92400000	92450000	0.177081548740792
chr1	92450000	92500000	0.942650334075724
chr1	92500000	92550000	0.0714622237450745
chr1	92550000	92600000	0.298076923076923
chr1	92600000	92650000	0.628447832790817
chr1	92650000	92700000	0.352449888641425
chr1	92700000	92750000	0.403375021415111
chr1	92750000	92800000	0.120117354805551
chr1	92800000	92850000	0.255482268288504
chr1	92850000	92900000	0.0280752098680829
chr1	92900000	92950000	0.00248415281822856
chr1	92950000	93000000	0.584589686482782
chr1	93000000	93050000	0.464515161898235
chr1	93050000	93100000	0.122837073839301
chr1	93100000	93150000	0.363649991433956
chr1	93150000	93200000	0.102578379304437
chr1	93200000	93250000	0.0159114271029639
chr1	93250000	93300000	0.129004625663868
chr1	93300000	93350000	0.0577565530238136
chr1	93350000	93400000	0.147143224259037
chr1	93400000	93450000	0.372087544971732
chr1	93450000	93500000	0.546278053794758
chr1	93500000	93550000	0.111015932842213
chr1	93550000	93600000	0.183034949460339
chr1	93600000	93650000	0.0129133116326881
chr1	93650000	93700000	0.0125492547541546
chr1	93700000	93750000	0.91825852321398
chr1	93750000	93800000	0.0894937467877335
chr1	93800000	93850000	0.254068870995374
chr1	93900000	93950000	0.0882088401576152
chr1	93950000	94000000	0.0257623779338702
chr1	94000000	94050000	0.00852321397978417
chr1	94050000	94100000	0.792102107246873
chr1	94100000	94150000	0.306685797498715
chr1	94150000	94200000	0.0860673291074182
chr1	94200000	94250000	0.335382045571355
chr1	94250000	94300000	0.67129946890526
chr1	94300000	94350000	0.74445348637999
chr1	94350000	94400000	0.0860459139969162
chr1	94400000	94450000	0.00329792701730336
chr1	94450000	94500000	0.0839044029467192
chr1	94500000	94550000	0.00511821140997093
chr1	94550000	94600000	0.400205585060819
chr1	94600000	94650000	0.0121423676546171
chr1	94650000	94700000	0.351914510878876
chr1	94700000	94750000	0.261478499229056
chr1	94750000	94800000	0.201023642281994
chr1	94800000	94850000	0.0114570841185541
chr1	94850000	94900000	0.21391553880418
chr1	94900000	94950000	0.491669522014734
chr1	94950000	95000000	0.363714236765462
chr1	95000000	95050000	0.680914853520644
chr1	95050000	95100000	0.91804437210896
chr1	95100000	95150000	0.396565016275484
chr1	95150000	95200000	0.604013191708069
chr1	95200000	95250000	0.605576494774713
chr1	95250000	95300000	0.650912283707384
chr1	95300000	95350000	0.840264690765804
chr1	95350000	95400000	0.330734966592428
chr1	95400000	95450000	0.338144594826109
chr1	95450000	95500000	8.56604420078622e-05
chr1	95500000	95550000	0.575702415624465
chr1	95550000	95600000	0.836945348637999
chr1	95600000	95650000	0.412305122494432
chr1	95650000	95700000	0.670121637827651
chr1	95700000	95750000	0.441558163440123
chr1	95750000	95800000	0.0566857974987151
chr1	95800000	95850000	0.42511135857461
chr1	95850000	95900000	0.659521158129176
chr1	95900000	95950000	0.795164468048655
chr1	95950000	96000000	0.399049169093713
chr1	96000000	96050000	0.506103306493062
chr1	96050000	96100000	0.264797841356861
chr1	96100000	96150000	0.0297455884872366
chr1	96150000	96200000	0.545335788932671
chr1	96200000	96250000	0.520472845639883
chr1	96250000	96300000	0.53032379647079
chr1	96300000	96350000	0.15684426931643
chr1	96350000	96400000	0.000985095083090637
chr1	96400000	96450000	0.0999014904916909
chr1	96450000	96500000	0.483103477813945
chr1	96500000	96550000	0.391896522186055
chr1	96550000	96600000	0.104698475244132
chr1	96600000	96650000	0.265825766660956
chr1	96650000	96700000	0.0130203871851978
chr1	96700000	96750000	0.776469076580435
chr1	96750000	96800000	0.469333561761179
chr1	96800000	96850000	0.689266746616413
chr1	96850000	96900000	0.110994517731712
chr1	96900000	96950000	0.51130717834504
chr1	96950000	97000000	0.285741819427788
chr1	97000000	97050000	0.529210210724687
chr1	97050000	97100000	0.91108446119582
chr1	97100000	97150000	0.289874935754668
chr1	97300000	97350000	0.00543943806750047
chr1	97350000	97400000	0.307264005482268
chr1	97400000	97450000	0.769252184341271
chr1	97450000	97500000	0.104120267260579
chr1	97500000	97550000	0.702801096453658
chr1	97550000	97600000	0.822083261949632
chr1	97600000	97650000	0.20130203871852
chr1	97650000	97700000	0.0853392153503512
chr1	97700000	97750000	0.513405859174233
chr1	97750000	97800000	0.789982011307178
chr1	97800000	97850000	0.93543344183656
chr1	97850000	97900000	0.508030666438239
chr1	97900000	97950000	0.71717063560048
chr1	97950000	98000000	0.185262120952544
chr1	98000000	98050000	0.324096282336817
chr1	98050000	98100000	0.321376563303067
chr1	98100000	98150000	0.612921877676889
chr1	98150000	98200000	0.0612900462566387
chr1	98200000	98250000	0.697190337502142
chr1	98250000	98300000	0.460660442007881
chr1	98300000	98350000	0.676567586088744
chr1	98350000	98400000	0.207448175432585
chr1	98450000	98500000	0.0506681514476615
chr1	98500000	98550000	0.443635429158814
chr1	98550000	98600000	0.615748672263149
chr1	98600000	98650000	0.480319513448689
chr1	98650000	98700000	0.769551995888299
chr1	98700000	98750000	0.109988007538119
chr1	98750000	98800000	0.00580349494603394
chr1	98800000	98850000	0.59913054651362
chr1	98850000	98900000	0.333390440294672
chr1	98900000	98950000	0.010750385471989
chr1	98950000	99000000	0.210253554908343
chr1	99000000	99050000	0.68543344183656
chr1	99050000	99100000	0.494646222374508
chr1	99100000	99150000	0.123672263148878
chr1	99150000	99200000	0.145537090971389
chr1	99200000	99250000	0.271543601164982
chr1	99250000	99300000	0.063945519958883
chr1	99300000	99350000	0.0291245502826795
chr1	99350000	99400000	0.728649134829536
chr1	99400000	99450000	0.0268973787904746
chr1	99450000	99500000	0.57152646907658
chr1	99500000	99550000	0.0122922734281309
chr1	99550000	99600000	0.154574267603221
chr1	99600000	99650000	0.325809491176974
chr1	99650000	99700000	0.0335360630460854
chr1	99700000	99750000	0.0974173376734624
chr1	99750000	99800000	0.0280966249785849
chr1	99800000	99850000	0.926224944320713
chr1	99850000	99900000	0.17543258523214
chr1	99900000	99950000	0.0872023299640227
chr1	99950000	100000000	0.362557820798355
chr1	100000000	100050000	0.33032807949289
chr1	100050000	100100000	0.309298440979955
chr1	100100000	100150000	0.148535206441665
chr1	100150000	100200000	0.000406887099537401
chr1	100200000	100250000	0.205799211923934
chr1	100250000	100300000	0.00972246016789446
chr1	100300000	100350000	0.369988864142539
chr1	100350000	100400000	0.375299811547028
chr1	100400000	100450000	0.0278396436525612
chr1	100450000	100500000	0.574396093883844
chr1	100500000	100550000	0.297541545314374
chr1	100550000	100600000	0.322126092170636
chr1	100600000	100650000	0.248201130717834
chr1	100650000	100700000	0.0191236936782594
chr1	100700000	100750000	0.393716806578722
chr1	100750000	100800000	0.0408386157272571
chr1	100800000	100850000	0.384165667294843
chr1	100850000	100900000	0.535163611444235
chr1	100900000	100950000	0.456784307007024
chr1	100950000	101000000	0.376606133287648
chr1	101000000	101050000	0.839472331677231
chr1	101050000	101100000	0.830799211923934
chr1	101100000	101150000	0.625513962652047
chr1	101150000	101200000	0.694149391810862
chr1	101200000	101250000	0.903118040089087
chr1	101250000	101300000	0.0547370224430358
chr1	101300000	101350000	0.106711495631317
chr1	101350000	101400000	0.0269187939009765
chr1	101400000	101450000	0.0662797670035977
chr1	101450000	101500000	0.00417594654788422
chr1	101500000	101550000	0.154938324481754
chr1	101550000	101600000	0.102043001541888
chr1	101600000	101650000	0.000149905773513814
chr1	101650000	101700000	0.00394038033236255
chr1	101700000	101750000	0.256296042487579
chr1	101750000	101800000	0.0136842556107589
chr1	101800000	101850000	0.0283536063046085
chr1	101850000	101900000	0.511371423676546
chr1	101900000	101950000	0.565551653246531
chr1	101950000	102000000	0.221282336816858
chr1	102000000	102050000	0.0449717320541374
chr1	102050000	102100000	0.0405602192907315
chr1	102100000	102150000	0.0860673291074182
chr1	102150000	102200000	0.127762549254754
chr1	102200000	102250000	0.0658514647935583
chr1	102250000	102300000	0.3336902518417
chr1	102300000	102350000	0.598188281651533
chr1	102350000	102400000	0.651426246359431
chr1	102400000	102450000	0.0119924618811033
chr1	102450000	102500000	0.142196333733082
chr1	102500000	102550000	0.826344868939524
chr1	102550000	102600000	0.258630289532294
chr1	102600000	102650000	0.00421877676888816
chr1	102650000	102700000	0.175625321226658
chr1	102700000	102750000	0.441708069213637
chr1	102750000	102800000	0.860416309748158
chr1	102800000	102850000	0.0814844954599966
chr1	102850000	102900000	0.212116669522015
chr1	102900000	102950000	0.774734452629776
chr1	102950000	103000000	0.0241562446462223
chr1	103000000	103050000	0.643052938153161
chr1	103050000	103100000	0.627184341271201
chr1	103100000	103150000	0.189159671063903
chr1	103150000	103200000	0.0986594140825766
chr1	103200000	103250000	0.102706869967449
chr1	103250000	103300000	0.347909885215008
chr1	103300000	103350000	0.181493061504197
chr1	103350000	103400000	0.694834675346925
chr1	103400000	103450000	0.13532208326195
chr1	103500000	103550000	0.6239078293644
chr1	103550000	103600000	0.679223059790989
chr1	103600000	103650000	0.631296042487579
chr1	103650000	103700000	0.0917209182799383
chr1	103700000	103750000	0.355704985437725
chr1	103750000	103800000	0.614570841185541
chr1	103800000	103850000	0.109773856433099
chr1	103850000	103900000	0.789189652218605
chr1	103900000	103950000	0.019337844783279
chr1	103950000	104000000	0.705991947918451
chr1	104000000	104050000	0.293344183655988
chr1	104050000	104100000	0.00325509679629943
chr1	104100000	104150000	0.154617097824225
chr1	104150000	104200000	0.000299811547027629
chr1	104200000	104250000	0.0383972931300326
chr1	104250000	104300000	0.240041973616584
chr1	104300000	104350000	0.041673805036834
chr1	104350000	104400000	0.514326708925818
chr1	104400000	104450000	0.265590200445434
chr1	104450000	104500000	0.0989806407401063
chr1	104500000	104550000	0.398963508651705
chr1	104550000	104600000	0.720661298612301
chr1	104600000	104650000	0.317757409628234
chr1	104650000	104700000	0.0698560904574268
chr1	104700000	104750000	0.0204942607503855
chr1	104750000	104800000	0.486272914168237
chr1	104800000	104850000	0.522078978927531
chr1	104850000	104900000	0.52456313174576
chr1	104900000	104950000	0.49391810861744
chr1	104950000	105000000	0.878019530580778
chr1	105000000	105050000	0.0497473016960768
chr1	105050000	105100000	0.390847181771458
chr1	105100000	105150000	0.088401576152133
chr1	105150000	105200000	0.56488778482097
chr1	105200000	105250000	0.608467534692479
chr1	105250000	105300000	0.981925646736337
chr1	105300000	105350000	0.503490663011821
chr1	105350000	105400000	0.493939523727942
chr1	105400000	105450000	0.649177659756724
chr1	105450000	105500000	0.905794928901833
chr1	105500000	105550000	0.594247901319171
chr1	105550000	105600000	0.433034949460339
chr1	105600000	105650000	0.629154531437382
chr1	105650000	105700000	0.175925132773685
chr1	105700000	105750000	0.574717320541374
chr1	105750000	105800000	0.305550796642111
chr1	105800000	105850000	0.614078293643995
chr1	105850000	105900000	0.829621380846325
chr1	105900000	105950000	0.384058591742333
chr1	105950000	106000000	0.978434983724516
chr1	106000000	106050000	0.586045913996916
chr1	106050000	106100000	0.241134144252184
chr1	106100000	106150000	0.245952544115128
chr1	106150000	106200000	0.00809491176974475
chr1	106200000	106250000	0.0954257323967792
chr1	106250000	106300000	0.0969676203529211
chr1	106300000	106350000	0.0353349323282508
chr1	106350000	106400000	0.00284820969676203
chr1	106400000	106450000	0.836131574438924
chr1	106450000	106500000	0.670100222717149
chr1	106500000	106550000	0.430186739763577
chr1	106550000	106600000	0.490684426931643
chr1	106600000	106650000	0.589365256124722
chr1	106650000	106700000	0.906565872879904
chr1	106700000	106750000	0.341656672948432
chr1	106750000	106800000	0.275848038375878
chr1	106800000	106850000	0.287326537604934
chr1	106850000	106900000	0.559212780537948
chr1	106900000	106950000	0.619432071269488
chr1	106950000	107000000	0.650719547712866
chr1	107000000	107050000	0.856326023642282
chr1	107050000	107100000	0.0290388898406716
chr1	107100000	107150000	0.00745245845468567
chr1	107150000	107200000	0.00190594483467532
chr1	107200000	107250000	0.589536577008737
chr1	107250000	107300000	0.460574781565873
chr1	107300000	107350000	0.524605961966764
chr1	107350000	107400000	0.0283536063046085
chr1	107400000	107450000	0.12804094569128
chr1	107450000	107500000	0.471175261264348
chr1	107500000	107550000	0.60934555422306
chr1	107550000	107600000	0.0745245845468563
chr1	107600000	107650000	0.0308591742333391
chr1	107650000	107700000	0.763405859174233
chr1	107700000	107750000	0.265483124892924
chr1	107750000	107800000	0.18706099023471
chr1	107800000	107850000	0.33195562789104
chr1	107850000	107900000	0.490341785163611
chr1	107900000	107950000	0.030902004454343
chr1	107950000	108000000	0.435390611615556
chr1	108000000	108050000	0.643759636799726
chr1	108050000	108100000	0.793387013876992
chr1	108100000	108150000	0.0659799554565702
chr1	108150000	108200000	0.546663525783793
chr1	108200000	108250000	0.219119410656159
chr1	108250000	108300000	0.00631745759808122
chr1	108300000	108350000	0.580263834161384
chr1	108350000	108400000	0.0136842556107589
chr1	108400000	108450000	0.580413739934898
chr1	108450000	108500000	0.125042830221004
chr1	108500000	108550000	0.809598252526983
chr1	108550000	108600000	0.101036491348295
chr1	108600000	108650000	0.721646393695391
chr1	108650000	108700000	0.0511606989892068
chr1	108700000	108750000	0.100137056707213
chr1	108750000	108800000	0.870074524584547
chr1	108800000	108850000	0.884572554394381
chr1	108850000	108900000	0.0601978756210382
chr1	108900000	108950000	0.21423676546171
chr1	108950000	109000000	0.103028096624979
chr1	109000000	109050000	0.161234366969334
chr1	109050000	109100000	0.0917209182799383
chr1	109100000	109150000	0.734045742676032
[truncated: 44,696 more rows]
