# Supplementary material for: Transcription elongation can be sufficient, but is not necessary, to advance replication timing
Source: EMBO Rep. 2026 Mar 24;27(8):1964–99. doi: 10.1038/s44319-026-00735-2 (PMC13121604; doi:10.1038/s44319-026-00735-2)
Supplement: Supplementary file 6 — Source data Fig. 5 [file 44319_2026_735_MOESM6_ESM.zip › Fig5/5A/TRE_Ptn_00h_cas_pvalues.bg]

chr1	3000000	3050000	0.469809241936529
chr1	3150000	3200000	0.195942880597982
chr1	3200000	3250000	0.529197001447428
chr1	3250000	3300000	0.493076108794746
chr1	3300000	3350000	0.324051070448703
chr1	3350000	3400000	0.746656873123204
chr1	3400000	3450000	0.913651191427769
chr1	3450000	3500000	0.752036120892653
chr1	3500000	3550000	0.9399857417529
chr1	3550000	3600000	0.931301173064875
chr1	3600000	3650000	0.61036099289248
chr1	3650000	3700000	0.512562379831061
chr1	3700000	3750000	0.956836397416233
chr1	3750000	3800000	0.00144742811467091
chr1	3800000	3850000	0.342284344012616
chr1	3850000	3900000	0.644732009764739
chr1	3900000	3950000	0.207068634016721
chr1	3950000	4000000	0.300978634232755
chr1	4000000	4050000	0.63367106656009
chr1	4050000	4100000	0.598457516904664
chr1	4100000	4150000	0.608675927326147
chr1	4150000	4200000	0.733630020091166
chr1	4200000	4250000	0.970835403659617
chr1	4250000	4300000	0.472790511784657
chr1	4300000	4350000	0.457408887640692
chr1	4350000	4400000	0.538832119942103
chr1	4400000	4450000	0.360409600553047
chr1	4450000	4500000	0.298148588217503
chr1	4500000	4550000	0.459201970230508
chr1	4550000	4600000	0.275119358810949
chr1	4600000	4650000	0.405171855084361
chr1	4650000	4700000	0.273196655792953
chr1	4700000	4750000	0.18736632893344
chr1	4750000	4800000	0.594115232560652
chr1	4800000	4850000	0.0683531724599797
chr1	4850000	4900000	0.533560889196137
chr1	4900000	4950000	0.107779386031238
chr1	4950000	5000000	0.389811834345093
chr1	5000000	5050000	0.821944738490786
chr1	5050000	5100000	0.130981442675366
chr1	5100000	5150000	0.81105662252371
chr1	5150000	5200000	0.69936702024239
chr1	5200000	5250000	0.946942038065199
chr1	5250000	5300000	0.452332087536996
chr1	5300000	5350000	0.380176715850418
chr1	5600000	5650000	0.767482555250708
chr1	5650000	5700000	0.777376914601741
chr1	5700000	5750000	0.736654496748688
chr1	5750000	5800000	0.305256108362678
chr1	5800000	5850000	0.618375856034911
chr1	5850000	5900000	0.64283091015144
chr1	5900000	5950000	0.111235930782691
chr1	5950000	6000000	0.732787487308
chr1	6000000	6050000	0.339713538853723
chr1	6050000	6100000	0.779774892523062
chr1	6100000	6150000	0.582319773596319
chr1	6150000	6200000	0.99589535310765
chr1	6200000	6250000	0.16228477608071
chr1	6250000	6300000	0.564151310246495
chr1	6300000	6350000	0.175484456350321
chr1	6350000	6400000	0.83607336516235
chr1	6400000	6450000	0.78508933007842
chr1	6450000	6500000	0.214673032469917
chr1	6500000	6550000	0.642982133984316
chr1	6550000	6600000	0.724491779904513
chr1	6600000	6650000	0.653114130787012
chr1	6650000	6700000	0.70018794962086
chr1	6700000	6750000	0.513232085376655
chr1	6750000	6800000	0.791397524249822
chr1	6800000	6850000	0.640778586705265
chr1	6850000	6900000	0.417204951500356
chr1	6900000	6950000	0.230745965564173
chr1	6950000	7000000	0.159109075590313
chr1	7000000	7050000	0.137829721964182
chr1	7050000	7100000	0.426256778068224
chr1	7100000	7150000	0.190045151115816
chr1	7150000	7200000	0.625893840869321
chr1	7200000	7250000	0.0654583162306379
chr1	7250000	7300000	0.223508824990819
chr1	7300000	7350000	0.25641081034371
chr1	7350000	7400000	0.406208818509797
chr1	7400000	7450000	0.330337661215408
chr1	7450000	7500000	0.8458597074899
chr1	7500000	7550000	0.346108146643911
chr1	7550000	7600000	0.334723152368813
chr1	7600000	7650000	0.600790684611895
chr1	7650000	7700000	0.0544837866447753
chr1	7700000	7750000	0.415649506362203
chr1	7750000	7800000	0.947482123182614
chr1	7800000	7850000	0.383417226554905
chr1	7850000	7900000	0.654496748687593
chr1	7950000	8000000	0.961978007734019
chr1	8000000	8050000	0.355311197044654
chr1	8050000	8100000	0.311801939985742
chr1	8100000	8150000	0.480286893214371
chr1	8150000	8200000	0.459677245133833
chr1	8200000	8250000	0.797230443517898
chr1	8250000	8300000	0.783274644083908
chr1	8300000	8350000	0.123355440817473
chr1	8350000	8400000	0.55293914320897
chr1	8400000	8450000	0.483095335824926
chr1	8450000	8500000	0.459720451943226
chr1	8500000	8550000	0.271403573203137
chr1	8550000	8600000	0.159908401564086
chr1	8600000	8650000	0.0652638855883687
chr1	8650000	8700000	0.740564712998769
chr1	8700000	8750000	0.225042666724276
chr1	8750000	8800000	0.864827496813498
chr1	8800000	8850000	0.743805223703256
chr1	8850000	8900000	0.686469787638532
chr1	8900000	8950000	0.57195013934196
chr1	8950000	9000000	0.124197973600639
chr1	9000000	9050000	0.335781719198946
chr1	9050000	9100000	0.665449674868759
chr1	9100000	9150000	0.333621378729288
chr1	9150000	9200000	0.541532545529175
chr1	9200000	9250000	0.729266132342457
chr1	9250000	9300000	0.603512713603664
chr1	9300000	9350000	0.58363758128281
chr1	9350000	9400000	0.608740737540236
chr1	9400000	9450000	0.878200004320681
chr1	9450000	9500000	0.58616517963231
chr1	9500000	9550000	0.169629933677548
chr1	9550000	9600000	0.574024066192832
chr1	9600000	9650000	0.617533323251744
chr1	9650000	9700000	0.277474129922876
chr1	9700000	9750000	0.207025427207328
chr1	9750000	9800000	0.307178811380674
chr1	9800000	9850000	0.0855062757890643
chr1	9850000	9900000	0.211173280909071
chr1	9900000	9950000	0.290198535289162
chr1	9950000	10000000	0.488128929119229
chr1	10000000	10050000	0.246322020350407
chr1	10050000	10100000	0.850547646309058
chr1	10100000	10150000	0.154701981032211
chr1	10150000	10200000	0.491520663656592
chr1	10200000	10250000	0.287109248417551
chr1	10250000	10300000	0.549720235909179
chr1	10300000	10350000	0.486897535051524
chr1	10350000	10400000	0.293676683445311
chr1	10400000	10450000	0.577977489252306
chr1	10450000	10500000	0.980060057465057
chr1	10500000	10550000	0.709931085139018
chr1	10550000	10600000	0.65691633001361
chr1	10600000	10650000	0.425435848689753
chr1	10650000	10700000	0.747456199096978
chr1	10700000	10750000	0.361079306098641
chr1	10750000	10800000	0.0834971591522824
chr1	10800000	10850000	0.583486357449934
chr1	10850000	10900000	0.218604852124695
chr1	10900000	10950000	0.396897751085571
chr1	10950000	11000000	0.0935211389314956
chr1	11000000	11050000	0.353237270193783
chr1	11050000	11100000	0.756572835878935
chr1	11100000	11150000	0.591695651234635
chr1	11150000	11200000	0.311002614011968
chr1	11200000	11250000	0.0935211389314956
chr1	11250000	11300000	0.451511158158526
chr1	11300000	11350000	0.354166216595735
chr1	11350000	11400000	0.178681760245415
chr1	11400000	11450000	0.212059020501631
chr1	11450000	11500000	0.233251960508976
chr1	11500000	11550000	0.343688565317894
chr1	11550000	11600000	0.736114411631273
chr1	11600000	11650000	0.400527123074597
chr1	11650000	11700000	0.330035213549655
chr1	11700000	11750000	0.576227613471883
chr1	11750000	11800000	0.907321393851671
chr1	11800000	11850000	0.694355030352784
chr1	11850000	11900000	0.588174296269092
chr1	11900000	11950000	0.767309728013135
chr1	11950000	12000000	0.910626714770248
chr1	12000000	12050000	0.640627362872389
chr1	12050000	12100000	0.772170494069865
chr1	12100000	12150000	0.342781222320638
chr1	12150000	12200000	0.443366674587915
chr1	12200000	12250000	0.651904340124004
chr1	12250000	12300000	0.648404588563158
chr1	12300000	12350000	0.958024584674545
chr1	12350000	12400000	0.602670180820497
chr1	12400000	12450000	0.825530903670418
chr1	12450000	12500000	0.498563373587677
chr1	12500000	12550000	0.460887035796842
chr1	12550000	12600000	0.713128389034112
chr1	12600000	12650000	0.267903821642291
chr1	12650000	12700000	0.562617468513038
chr1	12700000	12750000	0.408628399835814
chr1	12750000	12800000	0.858584112856186
chr1	12800000	12850000	0.614314415951954
chr1	12850000	12900000	0.168809004299078
chr1	12900000	12950000	0.420143014539091
chr1	12950000	13000000	0.821361446563978
chr1	13000000	13050000	0.229212123830716
chr1	13050000	13100000	0.0245414677353151
chr1	13100000	13150000	0.187841603836765
chr1	13150000	13200000	0.952256475620558
chr1	13200000	13250000	0.6411890513945
chr1	13250000	13300000	0.774806109442848
chr1	13300000	13350000	0.513923394326946
chr1	13350000	13400000	0.40973017347534
chr1	13400000	13450000	0.0481971958780704
chr1	13450000	13500000	0.255762708202813
chr1	13500000	13550000	0.40966536326125
chr1	13550000	13600000	0.598284689667091
chr1	13600000	13650000	0.206658169327486
chr1	13650000	13700000	0.348700555207501
chr1	13700000	13750000	0.183844973967897
chr1	13750000	13800000	0.0976257858238458
chr1	13800000	13850000	0.903259953768714
chr1	13850000	13900000	0.285337769232431
chr1	13900000	13950000	0.224156927131716
chr1	13950000	14000000	0.466871178897794
chr1	14000000	14050000	0.268962388472423
chr1	14050000	14100000	0.207975977013977
chr1	14100000	14150000	0.413791613558297
chr1	14150000	14200000	0.0920953142215213
chr1	14200000	14250000	0.214003326924323
chr1	14250000	14300000	0.0599926548424031
chr1	14350000	14400000	0.0602518956987621
chr1	14400000	14450000	0.436777636155458
chr1	14450000	14500000	0.207284668063687
chr1	14500000	14550000	0.479357946812418
chr1	14550000	14600000	0.181338979023094
chr1	14600000	14650000	0.223530428395515
chr1	14650000	14700000	0.270949901704509
chr1	14700000	14750000	0.192335112013653
chr1	14750000	14800000	0.711961805180496
chr1	14800000	14850000	0.208192011060943
chr1	14850000	14900000	0.626196288535073
chr1	14900000	14950000	0.625461772775389
chr1	14950000	15000000	0.826740694333427
chr1	15000000	15050000	0.322625245738728
chr1	15050000	15100000	0.670548078377152
chr1	15100000	15150000	0.642960530579619
chr1	15150000	15200000	0.883665665708916
chr1	15200000	15250000	0.63442718572447
chr1	15250000	15300000	0.554235347490765
chr1	15300000	15350000	0.48465078096308
chr1	15350000	15400000	0.131737561839746
chr1	15400000	15450000	0.0354943939164812
chr1	15450000	15500000	0.533496078982048
chr1	15500000	15550000	0.893624835274039
chr1	15550000	15600000	0.370779234807406
chr1	15600000	15650000	0.717038605284193
chr1	15650000	15700000	0.531681392987535
chr1	15700000	15750000	0.439326837909655
chr1	15750000	15800000	0.249065652746873
chr1	15800000	15850000	0.291753980427315
chr1	15850000	15900000	0.201214111343948
chr1	15900000	15950000	0.370584804165136
chr1	15950000	16000000	0.413575579511331
chr1	16000000	16050000	0.308431808853075
chr1	16050000	16100000	0.584890578755212
chr1	16100000	16150000	0.204843483332973
chr1	16150000	16200000	0.687528354468664
chr1	16200000	16250000	0.531162911274817
chr1	16250000	16300000	0.919656937933418
chr1	16300000	16350000	0.810970208904923
chr1	16350000	16400000	0.891248460757415
chr1	16400000	16450000	0.454125170126812
chr1	16450000	16500000	0.154701981032211
chr1	16500000	16550000	0.402622653330165
chr1	16550000	16600000	0.387219425781503
chr1	16600000	16650000	0.0729114908509582
chr1	16650000	16700000	0.0579619348009246
chr1	16700000	16750000	0.548164790771026
chr1	16750000	16800000	0.244204886690142
chr1	16800000	16850000	0.333664585538681
chr1	16850000	16900000	0.220397934714511
chr1	16900000	16950000	0.204497828857828
chr1	16950000	17000000	0.35129296377109
chr1	17000000	17050000	0.831234202510316
chr1	17050000	17100000	0.619715267126099
chr1	17100000	17150000	0.344833545766813
chr1	17150000	17200000	0.396595303419819
chr1	17200000	17250000	0.158806627924561
chr1	17250000	17300000	0.177169521916654
chr1	17300000	17350000	0.178249692151483
chr1	17350000	17400000	0.202920780314978
chr1	17400000	17450000	0.430750286245112
chr1	17450000	17500000	0.620579403313962
chr1	17500000	17550000	0.284624856877444
chr1	17550000	17600000	0.535548402428223
chr1	17600000	17650000	0.471904772192097
chr1	17650000	17700000	0.441443971569919
chr1	17700000	17750000	0.48629263972002
chr1	17750000	17800000	0.423124284387219
chr1	17800000	17850000	0.079349305450539
chr1	17850000	17900000	0.726630516969474
chr1	17900000	17950000	0.44036380133509
chr1	17950000	18000000	0.491520663656592
chr1	18000000	18050000	0.646546695759252
chr1	18050000	18100000	0.369763874786666
chr1	18100000	18150000	0.931085139017909
chr1	18150000	18200000	0.834085851930264
chr1	18200000	18250000	0.63196439758906
chr1	18250000	18300000	0.5628551059647
chr1	18300000	18350000	0.437922616604377
chr1	18350000	18400000	0.827928881591739
chr1	18400000	18450000	0.353388494026659
chr1	18450000	18500000	0.293525459612435
chr1	18500000	18550000	0.861284538443259
chr1	18550000	18600000	0.807384043725291
chr1	18600000	18650000	0.782194473849079
chr1	18650000	18700000	0.664585538680896
chr1	18700000	18750000	0.442545745209445
chr1	18750000	18800000	0.96178357709175
chr1	18800000	18850000	0.371168096091944
chr1	18850000	18900000	0.107498541770183
chr1	18900000	18950000	0.570999589535311
chr1	18950000	19000000	0.789410011017736
chr1	19000000	19050000	0.934217632698913
chr1	19050000	19100000	0.217222234224114
chr1	19100000	19150000	0.408887640692173
chr1	19150000	19200000	0.490742941087515
chr1	19200000	19250000	0.620687420337445
chr1	19250000	19300000	0.613385469550001
chr1	19300000	19350000	0.164769167620817
chr1	19350000	19400000	0.562811899155307
chr1	19400000	19450000	0.646741126401521
chr1	19450000	19500000	0.747953077404999
chr1	19500000	19550000	0.940417809846832
chr1	19550000	19600000	0.00514161031778604
chr1	19600000	19650000	0.702110652638856
chr1	19650000	19700000	0.551340491261423
chr1	19700000	19750000	0.846831860701246
chr1	19750000	19800000	0.322733262762211
chr1	19800000	19850000	0.509170645293698
chr1	19850000	19900000	0.673291710773618
chr1	19900000	19950000	0.909762578582385
chr1	19950000	20000000	0.491110198967357
chr1	20000000	20050000	0.939251225993217
chr1	20050000	20100000	0.28641793946726
chr1	20100000	20150000	0.782604938538314
chr1	20150000	20200000	0.888850482836095
chr1	20200000	20250000	0.125234937026075
chr1	20250000	20300000	0.966925187409536
chr1	20300000	20350000	0.387910734731794
chr1	20350000	20400000	0.644170321242628
chr1	20400000	20450000	0.561861349348657
chr1	20450000	20500000	0.657478018535721
chr1	20500000	20550000	0.561386074445333
chr1	20550000	20600000	0.817494437123291
chr1	20600000	20650000	0.698870141934369
chr1	20650000	20700000	0.727991531465359
chr1	20700000	20750000	0.576270820281276
chr1	20750000	20800000	0.11572943895958
chr1	20800000	20850000	0.114498044891875
chr1	20850000	20900000	0.301842770420618
chr1	20900000	20950000	0.703147616064292
chr1	20950000	21000000	0.368705307956534
chr1	21000000	21050000	0.481604700900862
chr1	21050000	21100000	0.466309490375683
chr1	21100000	21150000	0.468188986584286
chr1	21150000	21200000	0.69766035127136
chr1	21200000	21250000	0.229147313616626
chr1	21250000	21300000	0.48869061764134
chr1	21300000	21350000	0.594115232560652
chr1	21350000	21400000	0.4971591522824
chr1	21400000	21450000	0.66538486465467
chr1	21450000	21500000	0.70107368921342
chr1	21500000	21550000	0.742595433040247
chr1	21550000	21600000	0.68281881224481
chr1	21600000	21650000	0.803214586618851
chr1	21650000	21700000	0.35710427963447
chr1	21700000	21750000	0.550022683574931
chr1	21750000	21800000	0.717578690401607
chr1	21800000	21850000	0.0406360042342673
chr1	21850000	21900000	0.45969884853853
chr1	21900000	21950000	0.148739441335955
chr1	21950000	22000000	0.162435999913586
chr1	22000000	22050000	0.83183909784182
chr1	22050000	22100000	0.733522003067683
chr1	22100000	22150000	0.955453779515652
chr1	22150000	22200000	0.652120374170969
chr1	22200000	22250000	0.495171639050314
chr1	22250000	22300000	0.795610188165655
chr1	22300000	22350000	0.391864157791268
chr1	22350000	22400000	0.124111559981853
chr1	22400000	22450000	0.234829009051827
chr1	22450000	22500000	0.919829765170991
chr1	22500000	22550000	0.784808485817365
chr1	22550000	22600000	0.724556590118603
chr1	22600000	22650000	0.705264749724557
chr1	22650000	22700000	0.774806109442848
chr1	22700000	22750000	0.439974940050552
chr1	22750000	22800000	0.602562163797014
chr1	22800000	22850000	0.711032858778543
chr1	22850000	22900000	0.0196158914644948
chr1	22900000	22950000	0.651515478839465
chr1	22950000	23000000	0.0438117047246646
chr1	23000000	23050000	0.146687117889779
chr1	23050000	23100000	0.383611657197174
chr1	23100000	23150000	0.499060251895699
chr1	23150000	23200000	0.396444079586943
chr1	23200000	23250000	0.481777528138435
chr1	23250000	23300000	0.627535699626261
chr1	23300000	23350000	0.814318736632893
chr1	23350000	23400000	0.107282507723217
chr1	23400000	23450000	0.63202920780315
chr1	23450000	23500000	0.364363023612521
chr1	23500000	23550000	0.524833113698719
chr1	23550000	23600000	0.368230033053209
chr1	23600000	23650000	0.845557259824148
chr1	23650000	23700000	0.373674091036747
chr1	23700000	23750000	0.212555898809652
chr1	23750000	23800000	0.510531659789583
chr1	23800000	23850000	0.363239646568299
chr1	23850000	23900000	0.604225625958651
chr1	23900000	23950000	0.821534273801551
chr1	23950000	24000000	0.521657413208322
chr1	24000000	24050000	0.22141329473525
chr1	24050000	24100000	0.323597398950075
chr1	24100000	24150000	0.731167231955756
chr1	24150000	24200000	0.926505217222234
chr1	24200000	24250000	0.307438052237033
chr1	24250000	24300000	0.82425630279332
chr1	24300000	24350000	0.825919764954957
chr1	24350000	24400000	0.599170429259651
chr1	24400000	24450000	0.516191751820087
chr1	24450000	24500000	0.809652401218432
chr1	24500000	24550000	0.515241202013437
chr1	24550000	24600000	0.0668625375359156
chr1	24600000	24650000	0.289723260385837
chr1	24650000	24700000	0.645725766380782
chr1	24700000	24750000	0.536650176067748
chr1	24750000	24800000	0.789950096135151
chr1	24800000	24850000	0.900537924776945
chr1	24850000	24900000	0.700058329192681
chr1	24900000	24950000	0.887921536434142
chr1	24950000	25000000	0.871114087580203
chr1	25000000	25050000	0.711076065587937
chr1	25050000	25100000	0.93840869321005
chr1	25100000	25150000	0.26967530082741
chr1	25150000	25200000	0.760785499794768
chr1	25200000	25250000	0.341096156754304
chr1	25250000	25300000	0.880252327766856
chr1	25300000	25350000	0.891421287994988
chr1	25350000	25400000	0.979390351919463
chr1	25400000	25450000	0.0138045756011147
chr1	25450000	25500000	0.10410680723282
chr1	25500000	25550000	0.314891226857353
chr1	25550000	25600000	0.345935319406338
chr1	25600000	25650000	0.13070059841431
chr1	25650000	25700000	0.0315625742617036
chr1	25700000	25750000	0.222968739873404
chr1	25750000	25800000	0.558642442048867
chr1	25800000	25850000	0.102076087191341
chr1	25850000	25900000	0.801853572122967
chr1	25900000	25950000	0.469830845341226
chr1	25950000	26000000	0.315993000496878
chr1	26000000	26050000	0.5994944803301
chr1	26050000	26100000	0.459677245133833
chr1	26100000	26150000	0.396530493205729
chr1	26150000	26200000	0.292121238307157
chr1	26200000	26250000	0.148026528980967
chr1	26250000	26300000	0.728877271057919
chr1	26300000	26350000	0.625699410227052
chr1	26350000	26400000	0.305104884529802
chr1	26400000	26450000	0.42969171941498
chr1	26450000	26500000	0.893343991012984
chr1	26500000	26550000	0.555747585819525
chr1	26550000	26600000	0.44295620989868
chr1	26600000	26650000	0.214197757566593
chr1	26650000	26700000	0.610144958845514
chr1	26700000	26750000	0.505044394996651
chr1	26750000	26800000	0.125494177882434
chr1	26800000	26850000	0.635399338935816
chr1	26850000	26900000	0.696666594655318
chr1	26900000	26950000	0.621033074812591
chr1	26950000	27000000	0.564367344293461
chr1	27000000	27050000	0.625159325109637
chr1	27050000	27100000	0.281254725744777
chr1	27100000	27150000	0.478796258290307
chr1	27200000	27250000	0.74188252068526
chr1	27250000	27300000	0.131780768649139
chr1	27300000	27350000	0.633865497202359
chr1	27350000	27400000	0.719631013847782
chr1	27700000	27750000	0.623603879971484
chr1	27750000	27800000	0.903735228672039
chr1	27950000	28000000	0.790663008490138
chr1	28100000	28150000	0.607034068569206
chr1	28850000	28900000	0.318736632893344
chr1	28900000	28950000	0.235779558858476
chr1	28950000	29000000	0.745598306293072
chr1	29000000	29050000	0.732441832832854
chr1	29100000	29150000	0.518071248028689
chr1	29250000	29300000	0.325023223660049
chr1	29400000	29450000	0.444878912916676
chr1	29450000	29500000	0.402773877163041
chr1	29500000	29550000	0.48964116744799
chr1	29600000	29650000	0.159973211778176
chr1	29650000	29700000	0.300460152520037
chr1	30000000	30050000	0.781265527447126
chr1	30050000	30100000	0.347166713474043
chr1	30250000	30300000	0.269070405495906
chr1	30700000	30750000	0.369569444144397
chr1	30750000	30800000	0.175484456350321
chr1	30900000	30950000	0.314696796215084
chr1	30950000	31000000	0.0599926548424031
chr1	31000000	31050000	0.559052906738102
chr1	31050000	31100000	0.52286720387133
chr1	31100000	31150000	0.435459828468967
chr1	31200000	31250000	0.507852837607207
chr1	31250000	31300000	0.978699042969172
chr1	31300000	31350000	0.378318823046512
chr1	31500000	31550000	0.531011687441941
chr1	31650000	31700000	0.515457236060403
chr1	31750000	31800000	0.507550389941455
chr1	31900000	31950000	0.434941346756249
chr1	32000000	32050000	0.659875996457042
chr1	32100000	32150000	0.737172978461406
chr1	32250000	32300000	0.731275248979239
chr1	32300000	32350000	0.375272742984294
chr1	32500000	32550000	0.238566398064335
chr1	32550000	32600000	0.0469441984056688
chr1	32600000	32650000	0.167836851087731
chr1	32650000	32700000	0.773704335803323
chr1	32700000	32750000	0.458791505541273
chr1	32750000	32800000	0.919440903886452
chr1	32800000	32850000	0.419084447708959
chr1	32850000	32900000	0.616345135993433
chr1	32900000	32950000	0.283674307070794
chr1	32950000	33000000	0.0497958478256173
chr1	33000000	33050000	0.700641621119488
chr1	33050000	33100000	0.963727883514442
chr1	33100000	33150000	0.346280973881484
chr1	33150000	33200000	0.993951046684958
chr1	33200000	33250000	0.750178228088747
chr1	33250000	33300000	0.0601654820799759
chr1	33300000	33350000	0.598695154356327
chr1	33350000	33400000	0.0639460779018773
chr1	33400000	33450000	0.569638575039426
chr1	33450000	33500000	0.351876255697898
chr1	33500000	33550000	0.0670569681781849
chr1	33550000	33600000	0.88597723001145
chr1	33600000	33650000	0.493508176888678
chr1	33650000	33700000	0.916934908941649
chr1	33700000	33750000	0.584631337898853
chr1	33750000	33800000	0.142236816522284
chr1	33800000	33850000	0.282788567478235
chr1	33850000	33900000	0.475836591846875
chr1	33900000	33950000	0.6020220786796
chr1	33950000	34000000	0.88433537125451
chr1	34000000	34050000	0.545745209445009
chr1	34050000	34100000	0.568817645660956
chr1	34100000	34150000	0.559355354403854
chr1	34150000	34200000	0.547171034154983
chr1	34200000	34250000	0.726932964635226
chr1	34250000	34300000	0.249411307222018
chr1	34300000	34350000	0.423491542267061
chr1	34350000	34400000	0.422454578841625
chr1	34400000	34450000	0.188511309382359
chr1	34450000	34500000	0.391302469269157
chr1	34500000	34550000	0.412646633109378
chr1	34550000	34600000	0.741018384497397
chr1	34600000	34650000	0.854846723843678
chr1	34650000	34700000	0.436777636155458
chr1	34700000	34750000	0.66443431484802
chr1	34750000	34800000	0.3872410291862
chr1	34800000	34850000	0.161096588822398
chr1	34850000	34900000	0.273196655792953
chr1	34900000	34950000	0.310376115275767
chr1	34950000	35000000	0.302706906608482
chr1	35000000	35050000	0.827950484996435
chr1	35050000	35100000	0.797748925230616
chr1	35100000	35150000	0.489878804899652
chr1	35150000	35200000	0.592883838492946
chr1	35200000	35250000	0.730735163861825
chr1	35250000	35300000	0.564302534079371
chr1	35300000	35350000	0.278489489943615
chr1	35350000	35400000	0.440039750264642
chr1	35400000	35450000	0.132774525265182
chr1	35450000	35500000	0.741450452591328
chr1	35500000	35550000	0.733867657542829
chr1	35550000	35600000	0.0831299012724406
chr1	35600000	35650000	0.592019702305083
chr1	35650000	35700000	0.45211605349003
chr1	35700000	35750000	0.614962518092851
chr1	35750000	35800000	0.94934001598652
chr1	35800000	35850000	0.549828252932662
chr1	35850000	35900000	0.596642830910151
chr1	35900000	35950000	0.908293547063017
chr1	35950000	36000000	0.803581844498693
chr1	36000000	36050000	0.6885653178941
chr1	36050000	36100000	0.867765559852233
chr1	36100000	36150000	0.537449502041522
chr1	36150000	36200000	0.818056125645402
chr1	36200000	36250000	0.343515738080321
chr1	36250000	36300000	0.72021430577459
chr1	36300000	36350000	0.898269567283804
chr1	36350000	36400000	0.349672708418847
chr1	36400000	36450000	0.784376417723433
chr1	36450000	36500000	0.205448378664478
chr1	36500000	36550000	0.301410702326687
chr1	36550000	36600000	0.959407202575126
chr1	36600000	36650000	0.777204087364169
chr1	36650000	36700000	0.702110652638856
chr1	36700000	36750000	0.851973471019033
chr1	36750000	36800000	0.88522111084707
chr1	36800000	36850000	0.665449674868759
chr1	36850000	36900000	0.432694592667804
chr1	36900000	36950000	0.805288513469723
chr1	36950000	37000000	0.701548964116745
chr1	37000000	37050000	0.126379917474994
chr1	37050000	37100000	0.756616042688328
chr1	37100000	37150000	0.477240813152153
chr1	37150000	37200000	0.151353453304241
chr1	37200000	37250000	0.662144353950183
chr1	37250000	37300000	0.348786968826287
chr1	37300000	37350000	0.457732938711141
chr1	37350000	37400000	0.269005595281816
chr1	37400000	37450000	0.485795761411999
chr1	38300000	38350000	0.375013502127935
chr1	38350000	38400000	0.246170796517531
chr1	38400000	38450000	0.081768886776556
chr1	38450000	38500000	0.0742725053468427
chr1	38500000	38550000	0.187863207241461
chr1	38550000	38600000	0.0368338050076692
chr1	38600000	38650000	0.13158633800687
chr1	38650000	38700000	0.292639720019875
chr1	38700000	38750000	0.176175765300611
chr1	38750000	38800000	0.0973881483721835
chr1	38800000	38850000	0.62943679923956
chr1	38850000	38900000	0.389012508371319
chr1	38900000	38950000	0.668236514074618
chr1	38950000	39000000	0.250253840005185
chr1	39000000	39050000	0.0963079781373545
chr1	39050000	39100000	0.701764998163711
chr1	39150000	39200000	0.373112402514636
chr1	39200000	39250000	0.598176672643609
chr1	39250000	39300000	0.43796582341377
chr1	39300000	39350000	0.685800082092938
chr1	39400000	39450000	0.27820864568256
chr1	39450000	39500000	0.383698070815961
chr1	39500000	39550000	0.55615805050876
chr1	39550000	39600000	0.79608546306898
chr1	39600000	39650000	0.393073948454276
chr1	39650000	39700000	0.84346172956858
chr1	39700000	39750000	0.266931668430945
chr1	39750000	39800000	0.860722849921148
chr1	39800000	39850000	0.516191751820087
chr1	39850000	39900000	0.382833934628097
chr1	39900000	39950000	0.311261854868327
chr1	39950000	40000000	0.554192140681371
chr1	40000000	40050000	0.122685735271879
chr1	40050000	40100000	0.188856963857504
chr1	40100000	40150000	0.280930674674329
chr1	40150000	40200000	0.0877962366869018
chr1	40200000	40250000	0.34213312017974
chr1	40250000	40300000	0.254056039231783
chr1	40300000	40350000	0.0496230205880447
chr1	40350000	40400000	0.174749940590637
chr1	40400000	40450000	0.135410140638165
chr1	40450000	40500000	0.448940352999633
chr1	40500000	40550000	0.0135237313400592
chr1	40550000	40600000	0.0394478169759555
chr1	40600000	40650000	0.309425565469118
chr1	40650000	40700000	0.305925813908272
chr1	40700000	40750000	0.118149020285597
chr1	40750000	40800000	0.166886301281082
chr1	40800000	40850000	0.457063233165547
chr1	40850000	40900000	0.192529542655923
chr1	40900000	40950000	0.781135907018946
chr1	40950000	41000000	0.397113785132537
chr1	41000000	41050000	0.0652206787789755
chr1	41050000	41100000	0.950139341960293
chr1	41100000	41150000	0.406273628723887
chr1	41150000	41200000	0.285445786255914
chr1	41200000	41250000	0.806843958607877
chr1	41250000	41300000	0.0634275961891594
chr1	41300000	41350000	0.939683294087148
chr1	41350000	41400000	0.656289831277409
chr1	41400000	41450000	0.16556849359459
chr1	41450000	41500000	0.187063881267688
chr1	41500000	41550000	0.602562163797014
chr1	41550000	41600000	0.778370671217784
chr1	41600000	41650000	0.140270906694895
chr1	41650000	41700000	0.181079738166735
chr1	41700000	41750000	0.535051524120201
chr1	41750000	41800000	0.748082697833178
chr1	41800000	41850000	0.715418349931949
chr1	41850000	41900000	0.207133444230811
chr1	41900000	41950000	0.64289572036553
chr1	41950000	42000000	0.81269848128065
chr1	42000000	42050000	0.533366458553868
chr1	42050000	42100000	0.591241979736006
chr1	42100000	42150000	0.887338244507334
chr1	42150000	42200000	0.348376504137052
chr1	42200000	42250000	0.0698006005746505
chr1	42250000	42300000	0.258635961027458
chr1	42300000	42350000	0.147832098338698
chr1	42350000	42400000	0.324504741947331
chr1	42400000	42450000	0.063038734904621
chr1	42450000	42500000	0.374235779558858
chr1	42500000	42550000	0.425630279332023
chr1	42550000	42600000	0.560089870163538
chr1	42600000	42650000	0.382315452915379
chr1	42650000	42700000	0.278597506967098
chr1	42700000	42750000	0.485666140983819
chr1	42750000	42800000	0.945883471235067
chr1	42800000	42850000	0.68692345913716
chr1	42850000	42900000	0.582319773596319
chr1	42900000	42950000	0.707900365097539
chr1	42950000	43000000	0.564302534079371
chr1	43000000	43050000	0.753548359221413
chr1	43050000	43100000	0.0738836440623042
chr1	43100000	43150000	0.351854652293201
chr1	43150000	43200000	0.438311477888915
chr1	43200000	43250000	0.786536758193091
chr1	43250000	43300000	0.904448141027026
chr1	43300000	43350000	0.610814664391108
chr1	43350000	43400000	0.790382164229082
chr1	43400000	43450000	0.858540906046793
chr1	43450000	43500000	0.594244852988831
chr1	43500000	43550000	0.686966665946553
chr1	43550000	43600000	0.410399879020934
chr1	43600000	43650000	0.519756313595023
chr1	43650000	43700000	0.950722633887101
chr1	43700000	43750000	0.586359610274579
chr1	43750000	43800000	0.681803452224071
chr1	43800000	43850000	0.631057054591804
chr1	43850000	43900000	0.341571431657629
chr1	43900000	43950000	0.659076670483268
chr1	43950000	44000000	0.21156214219361
chr1	44000000	44050000	0.0818336969906457
chr1	44050000	44100000	0.242455010909719
chr1	44100000	44150000	0.308237378210806
chr1	44150000	44200000	0.0821577480610944
chr1	44200000	44250000	0.293784700468794
chr1	44250000	44300000	0.226749335695306
chr1	44300000	44350000	0.188813757048111
chr1	44350000	44400000	0.682775605435417
chr1	44400000	44450000	0.358983775843073
chr1	44450000	44500000	0.851390179092225
chr1	44500000	44550000	0.291645963403832
chr1	44550000	44600000	0.790058113158634
chr1	44600000	44650000	0.753483549007324
chr1	44650000	44700000	0.0696061699323813
chr1	44700000	44750000	0.415239041672968
chr1	44750000	44800000	0.0386052841927887
chr1	44800000	44850000	0.543952126855192
chr1	44850000	44900000	0.518416902503835
chr1	44900000	44950000	0.559398561213247
chr1	44950000	45000000	0.246257210136318
chr1	45000000	45050000	0.19475469333967
chr1	45050000	45100000	0.5552723109162
chr1	45100000	45150000	0.663138110566225
chr1	45150000	45200000	0.715418349931949
chr1	45200000	45250000	0.430620665816933
chr1	45250000	45300000	0.356434574088876
chr1	45300000	45350000	0.167015921709261
chr1	45350000	45400000	0.55445138153773
chr1	45400000	45450000	0.52381775367798
chr1	45500000	45550000	0.562120590205016
chr1	45550000	45600000	0.292963771090324
chr1	45600000	45650000	0.545982846896671
chr1	45650000	45700000	0.626541943010218
chr1	45700000	45750000	0.692173086478429
chr1	45750000	45800000	0.0385404739786991
chr1	45800000	45850000	0.0719609410443086
chr1	45850000	45900000	0.593445527015058
chr1	45900000	45950000	0.758085074207695
chr1	45950000	46000000	0.504331482641664
chr1	46000000	46050000	0.79424917366977
chr1	46050000	46100000	0.742854673896606
chr1	46100000	46150000	0.311953163818618
chr1	46150000	46200000	0.285445786255914
chr1	46200000	46250000	0.434595692281104
chr1	46250000	46300000	0.539199377821945
chr1	46300000	46350000	0.237767072090561
chr1	46350000	46400000	0.206398928471127
chr1	46400000	46450000	0.284689667091534
chr1	46450000	46500000	0.649203914536931
chr1	46500000	46550000	0.325174447492925
chr1	46550000	46600000	0.683790965456156
chr1	46600000	46650000	0.315172071118408
chr1	46650000	46700000	0.569163300136101
chr1	46700000	46750000	0.372313076540863
chr1	46750000	46800000	0.25401283242239
chr1	46800000	46850000	0.554300157704854
chr1	46850000	46900000	0.40227699885502
chr1	46900000	46950000	0.389055715180712
chr1	46950000	47000000	0.319903216746959
chr1	47000000	47050000	0.295901834129059
chr1	47050000	47100000	0.477737691460174
chr1	47100000	47150000	0.402125775022144
chr1	47150000	47200000	0.142107196094104
chr1	47200000	47250000	0.515954114368425
chr1	47250000	47300000	0.84441227937523
chr1	47300000	47350000	0.433601935665061
chr1	47350000	47400000	0.178681760245415
chr1	47400000	47450000	0.362548337618009
chr1	47450000	47500000	0.307092397761887
chr1	47500000	47550000	0.845535656419452
chr1	47550000	47600000	0.614119985309685
chr1	47600000	47650000	0.82924668927823
chr1	47650000	47700000	0.223746462442481
chr1	47700000	47750000	0.326103393894878
chr1	47750000	47800000	0.0931754844563503
chr1	47800000	47850000	0.508241698891745
chr1	47850000	47900000	0.412300978634233
chr1	47900000	47950000	0.0513512929637711
chr1	47950000	48000000	0.331439434854933
chr1	48000000	48050000	0.420143014539091
chr1	48050000	48100000	0.753872410291862
chr1	48100000	48150000	0.611700403983668
chr1	48150000	48200000	0.884421784873296
chr1	48200000	48250000	0.813778651515479
chr1	48250000	48300000	0.716498520166778
chr1	48300000	48350000	0.519605089762146
chr1	48350000	48400000	0.291948411069585
chr1	48400000	48450000	0.57542828749811
chr1	48450000	48500000	0.238760828706604
chr1	48550000	48600000	0.106115923869602
chr1	48600000	48650000	0.568990472898529
chr1	48650000	48700000	0.539998703795718
chr1	48700000	48750000	0.732593056665731
chr1	48750000	48800000	0.302620492989695
chr1	48800000	48850000	0.244961005854523
chr1	48850000	48900000	0.843180885307524
chr1	48900000	48950000	0.952537319881613
chr1	48950000	49000000	0.194452245673918
chr1	49000000	49050000	0.505994944803301
chr1	49050000	49100000	0.704076562466245
chr1	49100000	49150000	0.518784160383676
chr1	49150000	49200000	0.493875434768519
chr1	49250000	49300000	0.494588347123507
chr1	49300000	49350000	0.825034025362397
chr1	49350000	49400000	0.863509689127006
chr1	49400000	49450000	0.618030201559766
chr1	49450000	49500000	0.326103393894878
chr1	49500000	49550000	0.0316273844757934
chr1	49550000	49600000	0.814016288967141
chr1	49600000	49650000	0.48970597766208
chr1	49650000	49700000	0.31977359631878
chr1	49700000	49750000	0.240877962366869
chr1	49750000	49800000	0.506751063967681
chr1	49800000	49850000	0.74188252068526
chr1	49850000	49900000	0.431376784981313
chr1	49900000	49950000	0.75849553889693
chr1	49950000	50000000	0.758387521873447
chr1	50000000	50050000	0.70954222385448
chr1	50050000	50100000	0.554905053036359
chr1	50100000	50150000	0.195856466979196
chr1	50150000	50200000	0.825228456004666
chr1	50200000	50250000	0.233316770723066
chr1	50250000	50300000	0.5521182138305
chr1	50300000	50350000	0.800362937198903
chr1	50350000	50400000	0.451727192205492
chr1	50400000	50450000	0.38389250145823
chr1	50450000	50500000	0.771587202143058
chr1	50500000	50550000	0.660718529240208
chr1	50550000	50600000	0.635658579792175
chr1	50600000	50650000	0.132709715051092
chr1	50650000	50700000	0.752360171963101
chr1	50700000	50750000	0.130138909892199
chr1	50750000	50800000	0.868845730087062
chr1	50800000	50850000	0.888396811337467
chr1	50850000	50900000	0.313659832789648
chr1	50950000	51000000	0.124565231480481
chr1	51000000	51050000	0.157899284927305
chr1	51050000	51100000	0.0446542375078313
chr1	51100000	51150000	0.45622070038238
chr1	51150000	51200000	0.686685821685498
chr1	51200000	51250000	0.25381840178012
chr1	51250000	51300000	0.517725593553544
chr1	51300000	51350000	0.880295534576249
chr1	51350000	51400000	0.592883838492946
chr1	51400000	51450000	0.467065609540063
chr1	51450000	51500000	0.649074294108752
chr1	51500000	51550000	0.157510423642766
chr1	51550000	51600000	0.302858130441358
chr1	51600000	51650000	0.0710103912376591
chr1	51650000	51700000	0.303225388321199
chr1	51700000	51750000	0.391820950981875
chr1	51750000	51800000	0.0644429562098987
chr1	51800000	51850000	0.220181900667545
chr1	51850000	51900000	0.0655879366588175
chr1	51900000	51950000	0.186502192745577
chr1	51950000	52000000	0.0731923351120136
chr1	52000000	52050000	0.0730843180885308
chr1	52050000	52100000	0.157899284927305
chr1	52100000	52150000	0.0109745295858628
chr1	52150000	52200000	0.046360906478861
chr1	52200000	52250000	0.0545702002635615
chr1	52250000	52300000	0.0390157488820239
chr1	52300000	52350000	0.294216768562725
chr1	52350000	52400000	0.264188036034479
chr1	52400000	52450000	0.201235714748644
chr1	52450000	52500000	0.483570610728251
chr1	52500000	52550000	0.408758020263994
chr1	52550000	52600000	0.33461513534533
chr1	52600000	52650000	0.818617814167513
chr1	52650000	52700000	0.258463133789885
chr1	52700000	52750000	0.656743502776038
chr1	52750000	52800000	0.922854241828512
chr1	52800000	52850000	0.0237853485709347
chr1	52850000	52900000	0.621659573548791
chr1	52900000	52950000	0.720322322798073
chr1	52950000	53000000	0.732182591976495
chr1	53000000	53050000	0.483289766467195
chr1	53050000	53100000	0.643068547603102
chr1	53100000	53150000	0.51048845298019
chr1	53150000	53200000	0.309317548445635
chr1	53200000	53250000	0.324396724923848
chr1	53250000	53300000	0.706172092721813
chr1	53300000	53350000	0.315366501760677
chr1	53350000	53400000	0.418911620471386
chr1	53400000	53450000	0.471602324526345
chr1	53450000	53500000	0.357687571561278
chr1	53500000	53550000	0.251506837477587
chr1	53550000	53600000	0.214651429065221
chr1	53600000	53650000	0.401477672881246
chr1	53650000	53700000	0.388515630063298
chr1	53700000	53750000	0.489273909568148
chr1	53750000	53800000	0.339713538853723
chr1	53800000	53850000	0.301561926159563
chr1	53850000	53900000	0.309079910993973
chr1	53900000	53950000	0.589297673313314
chr1	53950000	54000000	0.516688630128108
chr1	54000000	54050000	0.610922681414591
chr1	54050000	54100000	0.67789323597399
chr1	54100000	54150000	0.62526734213312
chr1	54150000	54200000	0.709218172784031
chr1	54200000	54250000	0.628529456242304
chr1	54250000	54300000	0.974551189267429
chr1	54300000	54350000	0.386916978115751
chr1	54350000	54400000	0.501674263863985
chr1	54400000	54450000	0.439758906003586
chr1	54450000	54500000	0.477651277841388
chr1	54500000	54550000	0.242455010909719
chr1	54550000	54600000	0.331309814426754
chr1	54600000	54650000	0.209056147248806
chr1	54650000	54700000	0.533258441530385
chr1	54700000	54750000	0.213916913305537
chr1	54750000	54800000	0.484758797986563
chr1	54800000	54850000	0.168376936205146
chr1	54850000	54900000	0.504849964354382
chr1	54900000	54950000	0.657521225345114
chr1	54950000	55000000	0.238955259348873
chr1	55000000	55050000	0.516926267579771
chr1	55050000	55100000	0.250405063838061
chr1	55100000	55150000	0.141135042882758
chr1	55150000	55200000	0.760223811272657
chr1	55200000	55250000	0.569249713754888
chr1	55250000	55300000	0.218972110004537
chr1	55300000	55350000	0.284387219425781
chr1	55350000	55400000	0.405323078917237
chr1	55400000	55450000	0.423988420575083
chr1	55450000	55500000	0.938927174922768
chr1	55500000	55550000	0.893776059106915
chr1	55550000	55600000	0.664671952299682
chr1	55600000	55650000	0.347728401996155
chr1	55650000	55700000	0.11579424917367
chr1	55700000	55750000	0.31136987189181
chr1	55750000	55800000	0.150510920521074
chr1	55800000	55850000	0.247013329300698
chr1	55850000	55900000	0.151785521398172
chr1	55900000	55950000	0.0745965564172913
chr1	55950000	56000000	0.409622156451857
chr1	56000000	56050000	0.141027025859275
chr1	56050000	56100000	0.214348981399469
chr1	56100000	56150000	0.518676143360194
chr1	56150000	56200000	0.391712933958392
chr1	56200000	56250000	0.740564712998769
chr1	56250000	56300000	0.521938257469377
chr1	56300000	56350000	0.425695089546112
chr1	56350000	56400000	0.461535137937739
chr1	56400000	56450000	0.821987945300179
chr1	56450000	56500000	0.605068158741818
chr1	56500000	56550000	0.424463695478407
chr1	56550000	56600000	0.192810386916978
chr1	56600000	56650000	0.36961265095379
chr1	56650000	56700000	0.349327053943702
chr1	56700000	56750000	0.537319881613342
chr1	56750000	56800000	0.0132644904837003
chr1	56800000	56850000	0.186264555293914
chr1	56850000	56900000	0.60271338762989
chr1	56900000	56950000	0.458553868089611
chr1	56950000	57000000	0.0708375640000865
chr1	57000000	57050000	0.192788783512282
chr1	57050000	57100000	0.892328630992244
chr1	57100000	57150000	0.304845643673443
chr1	57150000	57200000	0.398669230270691
chr1	57200000	57250000	0.664671952299682
chr1	57250000	57300000	0.652336408217935
chr1	57300000	57350000	0.769750912743848
chr1	57350000	57400000	0.458985936183543
chr1	57400000	57450000	0.672405971181058
chr1	57450000	57500000	0.46885869212988
chr1	57500000	57550000	0.214262567780682
chr1	57550000	57600000	0.0804078722806715
chr1	57600000	57650000	0.466244680161593
chr1	57650000	57700000	0.860117954589643
chr1	57700000	57750000	0.62457603318283
chr1	57750000	57800000	0.320572922292553
chr1	57800000	57850000	0.869018557324634
chr1	57850000	57900000	0.657953293439046
chr1	57900000	57950000	0.289507226338871
chr1	57950000	58000000	0.384519000194431
chr1	58000000	58050000	0.544319384735034
chr1	58050000	58100000	0.445051740154248
chr1	58100000	58150000	0.663743005897729
chr1	58150000	58200000	0.844757933850375
chr1	58200000	58250000	0.380500766920867
chr1	58250000	58300000	0.796949599256843
chr1	58300000	58350000	0.823111322344402
chr1	58350000	58400000	0.179826740694333
chr1	58400000	58450000	0.65520966104258
chr1	58450000	58500000	0.454125170126812
chr1	58500000	58550000	0.106159130678995
chr1	58550000	58600000	0.453044999891983
chr1	58600000	58650000	0.17909222493465
chr1	58650000	58700000	0.509775540625202
chr1	58700000	58750000	0.41035667221154
chr1	58750000	58800000	0.730173475339714
chr1	58800000	58850000	0.806973579036056
chr1	58850000	58900000	0.463393030741645
chr1	58900000	58950000	0.815636544319385
chr1	58950000	59000000	0.820281276329149
chr1	59000000	59050000	0.246883708872518
chr1	59050000	59100000	0.363585301043444
chr1	59100000	59150000	0.127395277495733
chr1	59150000	59200000	0.542223854479466
chr1	59200000	59250000	0.842532783166627
chr1	59250000	59300000	0.472250426667243
chr1	59300000	59350000	0.177904037676338
chr1	59350000	59400000	0.612715764004407
chr1	59400000	59450000	0.585495474086716
chr1	59450000	59500000	0.62608827151159
chr1	59500000	59550000	0.622350882499082
chr1	59550000	59600000	0.509321869126574
chr1	59600000	59650000	0.531486962345266
chr1	59650000	59700000	0.220981226641319
chr1	59700000	59750000	0.116528764933354
chr1	59750000	59800000	0.063038734904621
chr1	59800000	59850000	0.317332411588066
chr1	59850000	59900000	0.47700317570049
chr1	59900000	59950000	0.532286288319039
chr1	59950000	60000000	0.496467843332109
chr1	60000000	60050000	0.413316338654972
chr1	60050000	60100000	0.582406187215105
chr1	60100000	60150000	0.241698891745339
chr1	60150000	60200000	0.568752835446867
chr1	60200000	60250000	0.139622804553998
chr1	60250000	60300000	0.425630279332023
chr1	60300000	60350000	0.347663591782065
chr1	60350000	60400000	0.152174382682711
chr1	60400000	60450000	0.961092268141459
chr1	60450000	60500000	0.769448465078096
chr1	60500000	60550000	0.551448508284906
chr1	60550000	60600000	0.709887878329625
chr1	60600000	60650000	0.576767698589298
chr1	60650000	60700000	0.393830067618657
chr1	60700000	60750000	0.416880900429908
chr1	60750000	60800000	0.136166259802545
chr1	60800000	60850000	0.367063449199594
chr1	60850000	60900000	0.904448141027026
chr1	60900000	60950000	0.442221694138996
chr1	60950000	61000000	0.284495236449264
chr1	61000000	61050000	0.364017369137376
chr1	61050000	61100000	0.36967746116788
chr1	61100000	61150000	0.117608935168182
chr1	61150000	61200000	0.64769167620817
chr1	61200000	61250000	0.149106699215796
chr1	61250000	61300000	0.284322409211692
chr1	61300000	61350000	0.0682667588411934
chr1	61350000	61400000	0.202618332649225
chr1	61400000	61450000	0.543520058761261
chr1	61450000	61500000	0.586532437512152
chr1	61500000	61550000	0.0381732160988572
chr1	61550000	61600000	0.711508133681868
chr1	61600000	61650000	0.598284689667091
chr1	61650000	61700000	0.472250426667243
chr1	61700000	61750000	0.794508414526129
chr1	61750000	61800000	0.322085160621314
chr1	61800000	61850000	0.48471559117717
chr1	61850000	61900000	0.182159908401564
chr1	61900000	61950000	0.686016116139904
chr1	61950000	62000000	0.164963598263086
chr1	62050000	62100000	0.277171682257124
chr1	62100000	62150000	0.829009051826568
chr1	62150000	62200000	0.0830866944630474
chr1	62200000	62250000	0.535159541143684
chr1	62250000	62300000	0.0657607638963901
chr1	62300000	62350000	0.477456847199119
chr1	62350000	62400000	0.46203201624576
chr1	62400000	62450000	0.229017693188446
chr1	62450000	62500000	0.460606191535786
chr1	62500000	62550000	0.326578668798203
chr1	62550000	62600000	0.224135323727019
chr1	62600000	62650000	0.200501198988961
chr1	62650000	62700000	0.837736827323986
chr1	62700000	62750000	0.381861781416751
chr1	62750000	62800000	0.499189872323878
chr1	62800000	62850000	0.50618937544557
chr1	62850000	62900000	0.602670180820497
chr1	62900000	62950000	0.698740521506189
chr1	62950000	63000000	0.503100088573959
chr1	63000000	63050000	0.12653114130787
chr1	63050000	63100000	0.442632158828231
chr1	63100000	63150000	0.219339367884379
chr1	63150000	63200000	0.558059150122059
chr1	63200000	63250000	0.532545529175398
chr1	63250000	63300000	0.246862105467822
chr1	63300000	63350000	0.215040290349759
chr1	63350000	63400000	0.828382553090367
chr1	63400000	63450000	0.644256734861414
chr1	63450000	63500000	0.586878091987297
chr1	63500000	63550000	0.118516278165439
chr1	63550000	63600000	0.150035645617749
chr1	63600000	63650000	0.777657758862797
chr1	63650000	63700000	0.578539177774417
chr1	63700000	63750000	0.180863704119769
chr1	63750000	63800000	0.381516126941606
chr1	63800000	63850000	0.14737842684007
chr1	63850000	63900000	0.0987275594633714
chr1	63900000	63950000	0.236924539307395
chr1	63950000	64000000	0.242822268789561
chr1	64000000	64050000	0.218172784030763
chr1	64050000	64100000	0.12413316338655
chr1	64100000	64150000	0.387046598543931
chr1	64150000	64200000	0.276674803949102
chr1	64200000	64250000	0.0560608351876256
chr1	64250000	64300000	0.487718464429994
chr1	64300000	64350000	0.245760331828296
chr1	64350000	64400000	0.184061008014863
chr1	64400000	64450000	0.837175138801875
chr1	64450000	64500000	0.998185314005487
chr1	64500000	64550000	0.723152368813325
chr1	64550000	64600000	0.120892652682063
chr1	64600000	64650000	0.755319838406533
chr1	64650000	64700000	0.349759122037633
chr1	64700000	64750000	0.540387565080257
chr1	64750000	64800000	0.904577761455205
chr1	64800000	64850000	0.537039037352287
chr1	64850000	64900000	0.980448918749595
chr1	64900000	64950000	0.238458381040852
chr1	64950000	65000000	0.37049839054635
chr1	65000000	65050000	0.894424161247813
chr1	65050000	65100000	0.956836397416233
chr1	65100000	65150000	0.690898485601331
chr1	65150000	65200000	0.43474691611398
chr1	65200000	65250000	0.898161550260321
chr1	65250000	65300000	0.292812547257448
chr1	65300000	65350000	0.846486206226101
chr1	65350000	65400000	0.872993583788805
chr1	65400000	65450000	0.432240921169176
chr1	65450000	65500000	0.133379420596686
chr1	65500000	65550000	0.996284214392188
chr1	65550000	65600000	0.834085851930264
chr1	65600000	65650000	0.2981701916222
chr1	65650000	65700000	0.891745339065437
chr1	65700000	65750000	0.596750847933634
chr1	65750000	65800000	0.768821966341895
chr1	65800000	65850000	0.8325952170062
chr1	65850000	65900000	0.522694376633758
chr1	65900000	65950000	0.89753505152412
chr1	65950000	66000000	0.333016483397783
chr1	66000000	66050000	0.383590053792478
chr1	66050000	66100000	0.894272937414937
chr1	66100000	66150000	0.47795372550714
chr1	66150000	66200000	0.581520447622545
chr1	66200000	66250000	0.432435351811445
chr1	66250000	66300000	0.46885869212988
chr1	66300000	66350000	0.549720235909179
chr1	66350000	66400000	0.488128929119229
chr1	66400000	66450000	0.190930890708376
chr1	66450000	66500000	0.423081077577826
chr1	66500000	66550000	0.135928622350883
chr1	66550000	66600000	0.125796625548186
chr1	66600000	66650000	0.0545702002635615
chr1	66650000	66700000	0.43701527360712
chr1	66700000	66750000	0.0530795653394975
chr1	66800000	66850000	0.136468707468297
chr1	66850000	66900000	0.130722201819007
chr1	66900000	66950000	0.149257923048672
chr1	66950000	67000000	0.320940180172395
chr1	67000000	67050000	0.690509624316792
chr1	67050000	67100000	0.522240705135129
chr1	67100000	67150000	0.660891356477781
chr1	67150000	67200000	0.836613450279764
chr1	67200000	67250000	0.635658579792175
chr1	67250000	67300000	0.391604916934909
chr1	67300000	67350000	0.947676553824883
chr1	67350000	67400000	0.768238674415088
chr1	67400000	67450000	0.0987923696774612
chr1	67450000	67500000	0.438311477888915
chr1	67500000	67550000	0.366523364082179
chr1	67550000	67600000	0.290371362526734
chr1	67600000	67650000	0.268443906759705
chr1	67650000	67700000	0.535764436475189
chr1	67700000	67750000	0.395903994469528
chr1	67750000	67800000	0.198859340232021
chr1	67800000	67850000	0.217697509127438
chr1	67850000	67900000	0.420834323489382
chr1	67900000	67950000	0.10814664391108
chr1	67950000	68000000	0.151202229471365
chr1	68000000	68050000	0.058869277798181
chr1	68050000	68100000	0.0502711227289421
chr1	68100000	68150000	0.102313724643004
chr1	68150000	68200000	0.215018686945063
chr1	68200000	68250000	0.343234893819266
chr1	68250000	68300000	0.466611938041435
chr1	68300000	68350000	0.307762103307481
chr1	68350000	68400000	0.498520166778284
chr1	68400000	68450000	0.181166151785521
chr1	68450000	68500000	0.210935643457409
chr1	68500000	68550000	0.988204541035667
chr1	68550000	68600000	0.357817191989457
chr1	68600000	68650000	0.105511028538098
chr1	68650000	68700000	0.107671369007756
chr1	68700000	68750000	0.871394931841258
chr1	68750000	68800000	0.0257080515889304
chr1	68800000	68850000	0.504914774568472
chr1	68850000	68900000	0.323035710427963
chr1	68900000	68950000	0.176175765300611
chr1	68950000	69000000	0.477651277841388
chr1	69000000	69050000	0.0985115254164056
chr1	69050000	69100000	0.708505260429044
chr1	69100000	69150000	0.193912160556504
chr1	69150000	69200000	0.332649225517942
chr1	69200000	69250000	0.101860053144376
chr1	69250000	69300000	0.319903216746959
chr1	69300000	69350000	0.153340966536326
chr1	69350000	69400000	0.563481604700901
chr1	69400000	69450000	0.0730843180885308
chr1	69450000	69500000	0.255978742249779
chr1	69500000	69550000	0.341938689537471
chr1	69550000	69600000	0.36298040571194
chr1	69600000	69650000	0.479811618311046
chr1	69650000	69700000	0.0944068785240554
chr1	69700000	69750000	0.815204476225453
chr1	69750000	69800000	0.90915768325088
chr1	69800000	69850000	0.256281189915531
chr1	69850000	69900000	0.369050962431679
chr1	69900000	69950000	0.526237335003997
chr1	69950000	70000000	0.963252608611117
chr1	70000000	70050000	0.382747521009311
chr1	70050000	70100000	0.66367819568364
chr1	70100000	70150000	0.564086500032405
chr1	70150000	70200000	0.334399101298365
chr1	70200000	70250000	0.554559398561213
chr1	70250000	70300000	0.242346993886236
chr1	70300000	70350000	0.831039771868046
chr1	70350000	70400000	0.231264447276891
chr1	70400000	70450000	0.23158849834734
chr1	70450000	70500000	0.0831515046771372
chr1	70500000	70550000	0.204973103761153
chr1	70550000	70600000	0.382315452915379
chr1	70600000	70650000	0.875564388947698
chr1	70650000	70700000	0.388990904966623
chr1	70700000	70750000	0.165935751474432
chr1	70750000	70800000	0.150942988615006
chr1	70800000	70850000	0.462485687744388
chr1	70850000	70900000	0.0578539177774418
chr1	70900000	70950000	0.435611052301843
chr1	70950000	71000000	0.436410378275616
chr1	71000000	71050000	0.643997494005055
chr1	71050000	71100000	0.185378815701355
chr1	71100000	71150000	0.708937328522975
chr1	71150000	71200000	0.400332692432327
chr1	71200000	71250000	0.171617446909633
chr1	71250000	71300000	0.132882542288665
chr1	71300000	71350000	0.114454838082482
chr1	71350000	71400000	0.682775605435417
chr1	71400000	71450000	0.17991315431312
chr1	71450000	71500000	0.244140076476053
chr1	71500000	71550000	0.853032037849165
chr1	71550000	71600000	0.55205340361641
chr1	71600000	71650000	0.488280152952105
chr1	71650000	71700000	0.51206550152304
chr1	71700000	71750000	0.891507701613774
chr1	71750000	71800000	0.773833956231502
chr1	71800000	71850000	0.517293525459612
chr1	71850000	71900000	0.224956253105489
chr1	71900000	71950000	0.303959904080883
chr1	71950000	72000000	0.310224891442891
chr1	72000000	72050000	0.623495862948001
chr1	72050000	72100000	0.583399943831148
chr1	72100000	72150000	0.613450279764091
chr1	72150000	72200000	0.301885977230011
chr1	72200000	72250000	0.0898917669424701
chr1	72250000	72300000	0.794789258787185
chr1	72300000	72350000	0.689969539199378
chr1	72350000	72400000	0.554710622394089
chr1	72400000	72450000	0.650996997126747
chr1	72450000	72500000	0.876385318326168
chr1	72500000	72550000	0.550022683574931
chr1	72550000	72600000	0.429778133033766
chr1	72600000	72650000	0.444511655036834
chr1	72650000	72700000	0.135863812136793
chr1	72700000	72750000	0.532459115556612
chr1	72750000	72800000	0.085009397481043
chr1	72800000	72850000	0.512043898118343
chr1	72850000	72900000	0.739095681479401
chr1	72900000	72950000	0.791591954892091
chr1	72950000	73000000	0.479552377454687
chr1	73000000	73050000	0.739808593834388
chr1	73050000	73100000	0.976452288880728
chr1	73100000	73150000	0.403465186113331
chr1	73150000	73200000	0.472876925403444
chr1	73200000	73250000	0.463781892026183
chr1	73250000	73300000	0.582903065523126
chr1	73300000	73350000	0.208818509797144
chr1	73350000	73400000	0.103501911901316
chr1	73400000	73450000	0.00213873706496148
chr1	73450000	73500000	0.0291429929356867
chr1	73500000	73550000	0.102162500810128
chr1	73550000	73600000	0.341809069109292
chr1	73600000	73650000	0.220095487048759
chr1	73650000	73700000	0.39810754174858
chr1	73700000	73750000	0.180302015597658
chr1	73750000	73800000	0.63114346821059
chr1	73800000	73850000	0.480913391950571
chr1	73850000	73900000	0.440212577502214
chr1	73900000	73950000	0.620363369266997
chr1	73950000	74000000	0.708116399144505
chr1	74000000	74050000	0.807232819892415
chr1	74050000	74100000	0.468837088725183
chr1	74100000	74150000	0.449566851735834
chr1	74150000	74200000	0.222752705826438
chr1	74200000	74250000	0.0709239776188727
chr1	74250000	74300000	0.303571042796345
chr1	74300000	74350000	0.433148264166433
chr1	74350000	74400000	0.669316684309447
chr1	74400000	74450000	0.483224956253105
chr1	74450000	74500000	0.424247661431442
chr1	74500000	74550000	0.342413964440796
chr1	74550000	74600000	0.256929292056428
chr1	74600000	74650000	0.987145974205535
chr1	74650000	74700000	0.551902179783534
chr1	74700000	74750000	0.142020782475318
chr1	74750000	74800000	0.885329127870552
chr1	74800000	74850000	0.319341528224848
chr1	74850000	74900000	0.293633476635918
chr1	74900000	74950000	0.682970036077686
chr1	74950000	75000000	0.115988679815939
chr1	75000000	75050000	0.251874095357428
chr1	75100000	75150000	0.398431592819028
chr1	75150000	75200000	0.579792175246819
chr1	75200000	75250000	0.891291667566809
chr1	75250000	75300000	0.871718982911707
chr1	75300000	75350000	0.672081920110609
chr1	75350000	75400000	0.863077621033075
chr1	75400000	75450000	0.387802717708311
chr1	75450000	75500000	0.426083950830651
chr1	75500000	75550000	0.660416081574456
chr1	75550000	75600000	0.613126228693642
chr1	75600000	75650000	0.253148696234527
chr1	75650000	75700000	0.213700879258571
chr1	75700000	75750000	0.127373674091037
chr1	75750000	75800000	0.219382574693772
chr1	75800000	75850000	0.0539220981226641
chr1	75850000	75900000	0.314826416643263
chr1	75900000	75950000	0.0995268854371449
chr1	75950000	76000000	0.513556136447104
chr1	76000000	76050000	0.653935060165482
chr1	76050000	76100000	0.417291365119143
chr1	76100000	76150000	0.977791699971916
chr1	76150000	76200000	0.649506362202683
chr1	76200000	76250000	0.182808010542462
chr1	76250000	76300000	0.348030849661907
chr1	76300000	76350000	0.702909978612629
chr1	76350000	76400000	0.394845427639396
chr1	76400000	76450000	0.271144332346778
chr1	76450000	76500000	0.757588195899674
chr1	76500000	76550000	0.608891961373112
chr1	76550000	76600000	0.980816176629437
chr1	76600000	76650000	0.662922076519259
chr1	76650000	76700000	0.116852816003802
chr1	76700000	76750000	0.0354295837023915
chr1	76750000	76800000	0.375964051934585
chr1	76800000	76850000	0.727840307632483
chr1	76850000	76900000	0.238760828706604
chr1	76900000	76950000	0.351897859102595
chr1	76950000	77000000	0.0476139039512627
chr1	77000000	77050000	0.68029121389531
chr1	77050000	77100000	0.894467368057206
chr1	77100000	77150000	0.769815722957938
chr1	77150000	77200000	0.700468793881916
chr1	77200000	77250000	0.840761303981508
chr1	77250000	77300000	0.570481107822593
chr1	77300000	77350000	0.317137980945797
chr1	77350000	77400000	0.292056428093067
chr1	77400000	77450000	0.739570956382726
chr1	77450000	77500000	0.901726112035257
chr1	77500000	77550000	0.609648080537493
chr1	77550000	77600000	0.420207824753181
chr1	77600000	77650000	0.834323489381927
chr1	77650000	77700000	0.921990105640649
chr1	77700000	77750000	0.554300157704854
chr1	77750000	77800000	0.166065371902612
chr1	77800000	77850000	0.723519626693167
chr1	77850000	77900000	0.957786947222882
chr1	77950000	78000000	0.479703601287563
chr1	78000000	78050000	0.729287735747154
chr1	78050000	78100000	0.466503921017952
chr1	78100000	78150000	0.21218864092981
chr1	78150000	78200000	0.527965607379723
chr1	78200000	78250000	0.0859167404782993
chr1	78250000	78300000	0.255892328630992
chr1	78300000	78350000	0.635896217243838
chr1	78350000	78400000	0.581585257836635
chr1	78400000	78450000	0.105511028538098
chr1	78450000	78500000	0.612175678886993
chr1	78500000	78550000	0.546004450301367
chr1	78550000	78600000	0.486530277171682
chr1	78600000	78650000	0.822441616798807
chr1	78650000	78700000	0.162716844174642
chr1	78700000	78750000	0.326362634751237
chr1	78750000	78800000	0.503704983905463
chr1	78800000	78850000	0.857374322193178
chr1	78850000	78900000	0.565663548575255
chr1	78900000	78950000	0.0473114562855106
chr1	78950000	79000000	0.209315388105165
chr1	79000000	79050000	0.779386031238523
chr1	79050000	79100000	0.811575104236428
chr1	79100000	79150000	0.748190714856661
chr1	79150000	79200000	0.886603728747651
chr1	79200000	79250000	0.669813562617468
chr1	79250000	79300000	0.459785262157316
chr1	79300000	79350000	0.701548964116745
chr1	79350000	79400000	0.127049623020588
chr1	79400000	79450000	0.879064140508544
chr1	79450000	79500000	0.775216574132083
chr1	79500000	79550000	0.968329408714813
chr1	79550000	79600000	0.831558253580764
chr1	79600000	79650000	0.906522067877898
chr1	79650000	79700000	0.213830499686751
chr1	79700000	79750000	0.169781157510424
chr1	79750000	79800000	0.568817645660956
chr1	79800000	79850000	0.529477845708484
chr1	79850000	79900000	0.488193739333319
chr1	79900000	79950000	0.877659919203266
chr1	79950000	80000000	0.97744604549677
chr1	80000000	80050000	0.845319622372486
chr1	80050000	80100000	0.622977381235283
chr1	80100000	80150000	0.926418803603448
chr1	80150000	80200000	0.824580353863769
chr1	80200000	80250000	0.850655663332541
chr1	80250000	80300000	0.106980060057465
chr1	80300000	80350000	0.132688111646395
chr1	80350000	80400000	0.809198729719804
chr1	80400000	80450000	0.650629739246905
chr1	80450000	80500000	0.161831104582082
chr1	80500000	80550000	0.383654864006567
chr1	80550000	80600000	0.593143079349305
chr1	80600000	80650000	0.625634600012962
chr1	80650000	80700000	0.867398301972391
chr1	80700000	80750000	0.164833977834907
chr1	80750000	80800000	0.466503921017952
chr1	80800000	80850000	0.668711788977943
chr1	80850000	80900000	0.429108427488172
chr1	80900000	80950000	0.320551318887857
chr1	80950000	81000000	0.820065242282184
chr1	81000000	81050000	0.334593531940634
chr1	81350000	81400000	0.642571669295081
chr1	81450000	81500000	0.0969344768735553
chr1	81600000	81650000	0.761368791721575
chr1	81650000	81700000	0.490094838946618
chr1	81700000	81750000	0.909330510488453
chr1	82150000	82200000	0.543433645142474
chr1	82200000	82250000	0.754952580526691
chr1	82250000	82300000	0.276264339259867
chr1	82300000	82350000	0.202013437317721
chr1	82350000	82400000	0.284365616021085
chr1	82400000	82450000	0.162025535224351
chr1	82450000	82500000	0.207435891896563
chr1	82500000	82550000	0.539199377821945
chr1	82550000	82600000	0.562617468513038
chr1	82600000	82650000	0.587439780509408
chr1	82650000	82700000	0.758452332087537
chr1	82700000	82750000	0.564993843029661
chr1	82750000	82800000	0.357320313681436
chr1	82800000	82850000	0.436302361252133
chr1	82850000	82900000	0.237702261876472
chr1	82900000	82950000	0.172200738836441
chr1	82950000	83000000	0.465186113331461
chr1	83000000	83050000	0.434336451424745
chr1	83050000	83100000	0.578971245868349
chr1	83100000	83150000	0.689688694938322
chr1	83150000	83200000	0.634686426580829
chr1	83200000	83250000	0.956749983797446
chr1	83250000	83300000	0.200544405798354
chr1	83300000	83350000	0.55868564885826
chr1	83350000	83400000	0.699453433861177
chr1	83400000	83450000	0.263215882823133
chr1	83450000	83500000	0.882175030784852
chr1	83500000	83550000	0.780379787854566
chr1	83550000	83600000	0.797144029899112
chr1	83600000	83650000	0.640260104992547
chr1	83650000	83700000	0.693814945235369
chr1	83700000	83750000	0.471710341549828
chr1	83750000	83800000	0.801378297219642
chr1	83800000	83850000	0.27144678001253
chr1	83850000	83900000	0.444446844822744
chr1	83900000	83950000	0.51383698070816
chr1	83950000	84000000	0.411285618613493
chr1	84000000	84050000	0.2697401110415
chr1	84050000	84100000	0.461815982198794
chr1	84100000	84150000	0.120158136922379
chr1	84150000	84200000	0.479811618311046
chr1	84200000	84250000	0.08742897880706
chr1	84250000	84300000	0.404005271230746
chr1	84300000	84350000	0.77517336732269
chr1	84350000	84400000	0.325865756443215
chr1	84400000	84450000	0.10650478515414
chr1	84450000	84500000	0.734688586921299
chr1	84500000	84550000	0.146406273628724
chr1	84550000	84600000	0.328026096912873
chr1	84600000	84650000	0.890729979044697
chr1	84650000	84700000	0.767936226749336
chr1	84700000	84750000	0.160254056039232
chr1	84750000	84800000	0.063600423426732
chr1	84800000	84850000	0.1490850958111
chr1	84850000	84900000	0.0180820497310377
chr1	84900000	84950000	0.504072241785305
chr1	84950000	85000000	0.310527339108643
chr1	85000000	85050000	0.0616345135993432
chr1	85050000	85100000	0.303117371297717
chr1	85100000	85150000	0.166108578712005
chr1	85150000	85200000	0.261033938948778
chr1	85200000	85250000	0.288535073127525
chr1	85450000	85500000	0.470154896411675
chr1	85500000	85550000	0.145282896584502
chr1	85550000	85600000	0.161636673939813
chr1	85600000	85650000	0.326967530082741
chr1	85650000	85700000	0.788545874829873
chr1	85700000	85750000	0.26967530082741
chr1	85750000	85800000	0.828209725852794
chr1	85800000	85850000	0.188316878740089
chr1	85850000	85900000	0.701592170926138
chr1	85900000	85950000	0.351703428460325
chr1	85950000	86000000	0.572987102767396
chr1	86000000	86050000	0.760439845319622
chr1	86050000	86100000	0.329365508004061
chr1	86100000	86150000	0.63209401801724
chr1	86150000	86200000	0.383309209531422
chr1	86200000	86250000	0.736330445678239
chr1	86250000	86300000	0.463090583075893
chr1	86300000	86350000	0.296031454557238
chr1	86350000	86400000	0.130376547343861
chr1	86400000	86450000	0.465596578020696
chr1	86450000	86500000	0.312774093197088
chr1	86500000	86550000	0.37883730475923
chr1	86550000	86600000	0.349111019896736
chr1	86600000	86650000	0.588325520101968
chr1	86650000	86700000	0.550001080170235
chr1	86700000	86750000	0.261314783209834
chr1	86750000	86800000	0.660718529240208
chr1	86800000	86850000	0.115772645768973
chr1	86850000	86900000	0.586856488582601
chr1	86900000	86950000	0.469658018103653
chr1	86950000	87000000	0.80941476376677
chr1	87000000	87050000	0.476419883773683
chr1	87050000	87100000	0.959363995765733
chr1	87100000	87150000	0.88919613731124
chr1	87150000	87200000	0.896087623409449
chr1	87200000	87250000	0.867679146233446
chr1	87250000	87300000	0.835727710687204
chr1	87300000	87350000	0.243189526669403
chr1	87350000	87400000	0.273434293244615
chr1	87400000	87450000	0.557951133098576
chr1	87450000	87500000	0.768260277819784
chr1	87500000	87550000	0.572663051696947
chr1	87550000	87600000	0.908790425371038
chr1	87600000	87650000	0.792175246818899
chr1	87650000	87700000	0.596880468361814
chr1	87700000	87750000	0.426321588282313
chr1	87750000	87800000	0.355267990235261
chr1	87800000	87850000	0.817775281384346
chr1	87850000	87900000	0.714597420553479
chr1	87900000	87950000	0.448443474691611
chr1	87950000	88000000	0.597614984121497
chr1	88000000	88050000	0.467821728704444
chr1	88050000	88100000	0.753958823910648
chr1	88100000	88150000	0.932014085419862
chr1	88150000	88200000	0.354123009786342
chr1	88300000	88350000	0.205577999092657
chr1	88350000	88400000	0.46045496770291
chr1	88400000	88450000	0.37131931992482
chr1	88450000	88500000	0.749616539566636
chr1	88500000	88550000	0.325476895158677
chr1	88550000	88600000	0.802048002765236
chr1	88600000	88650000	0.870984467152023
chr1	88650000	88700000	0.329387111408758
chr1	88700000	88750000	0.491823111322344
chr1	88750000	88800000	0.714532610339389
chr1	88800000	88850000	0.912138953099008
chr1	88850000	88900000	0.429497288772711
chr1	88900000	88950000	0.0436172740823954
chr1	88950000	89000000	0.0732355419214068
chr1	89000000	89050000	0.23897686275357
chr1	89050000	89100000	0.424355678454925
chr1	89100000	89150000	0.0723930091382402
chr1	89150000	89200000	0.597118105813476
chr1	89200000	89250000	0.38642009980773
chr1	89250000	89300000	0.913737605046555
chr1	89300000	89350000	0.601373976538703
chr1	89350000	89400000	0.354490267666184
chr1	89400000	89450000	0.795653394975048
chr1	89450000	89500000	0.526626196288535
chr1	89500000	89550000	0.285164941994858
chr1	89550000	89600000	0.370584804165136
chr1	89600000	89650000	0.126336710665601
chr1	89650000	89700000	0.0652638855883687
chr1	89700000	89750000	0.0549158547387069
chr1	89750000	89800000	0.38212102227311
chr1	89800000	89850000	0.466827972088401
chr1	89850000	89900000	0.757782626541943
chr1	89900000	89950000	0.993086910497094
chr1	89950000	90000000	0.988118127416881
chr1	90000000	90050000	0.550217114217201
chr1	90050000	90100000	0.580051416103178
chr1	90100000	90150000	0.71029834301886
chr1	90150000	90200000	0.406576076389639
chr1	90200000	90250000	0.233079133271404
chr1	90250000	90300000	0.363412473805872
chr1	90300000	90350000	0.138002549201754
chr1	90350000	90400000	0.537881570135453
chr1	90400000	90450000	0.564669791959213
chr1	90450000	90500000	0.429778133033766
chr1	90500000	90550000	0.677720408736417
chr1	90550000	90600000	0.612154075482296
chr1	90600000	90650000	0.421266391583314
chr1	90650000	90700000	0.886754952580527
chr1	90700000	90750000	0.439370044719048
chr1	90750000	90800000	0.405690336797079
chr1	90800000	90850000	0.515154788394651
chr1	90850000	90900000	0.519086608049429
chr1	90900000	90950000	0.251117976193048
chr1	90950000	91000000	0.559679405474303
chr1	91000000	91050000	0.302382855538033
chr1	91050000	91100000	0.249195273175052
chr1	91100000	91150000	0.710816824731578
chr1	91150000	91200000	0.551383698070816
chr1	91200000	91250000	0.325757739419733
chr1	91250000	91300000	0.889368964548813
chr1	91300000	91350000	0.574650564929033
chr1	91350000	91400000	0.849143425003781
chr1	91400000	91450000	0.575687528354469
chr1	91450000	91500000	0.519713106785629
chr1	91500000	91550000	0.358076432845816
chr1	91550000	91600000	0.251766078333945
chr1	91600000	91650000	0.302166821491067
chr1	91650000	91700000	0.289917691028106
chr1	91700000	91750000	0.229406554472985
chr1	91750000	91800000	0.263755967940547
chr1	91800000	91850000	0.422800233316771
chr1	91850000	91900000	0.479055499146666
chr1	91900000	91950000	0.364319816803128
chr1	91950000	92000000	0.360107152887295
chr1	92000000	92050000	0.766726436086327
chr1	92050000	92100000	0.288535073127525
chr1	92100000	92150000	0.26228693642118
chr1	92150000	92200000	0.471040636004234
chr1	92200000	92250000	0.296377109032383
chr1	92250000	92300000	0.401780120546998
chr1	92300000	92350000	0.583291926807665
chr1	92350000	92400000	0.464602821404653
chr1	92400000	92450000	0.456652768476312
chr1	92450000	92500000	0.860031540970857
chr1	92500000	92550000	0.507680010369634
chr1	92550000	92600000	0.771695219166541
chr1	92600000	92650000	0.273736740910367
chr1	92650000	92700000	0.0386268875974853
chr1	92700000	92750000	0.322927693404481
chr1	92750000	92800000	0.046360906478861
chr1	92800000	92850000	0.0923329516731837
chr1	92850000	92900000	0.120330964159952
chr1	92900000	92950000	0.320767352934823
chr1	92950000	93000000	0.665687312320422
chr1	93000000	93050000	0.122404891010823
chr1	93050000	93100000	0.321307438052237
chr1	93100000	93150000	0.636825163645791
chr1	93150000	93200000	0.62608827151159
chr1	93200000	93250000	0.386916978115751
chr1	93250000	93300000	0.364535850850094
chr1	93300000	93350000	0.841452612931798
chr1	93350000	93400000	0.845643673442935
chr1	93400000	93450000	0.42552226230854
chr1	93450000	93500000	0.848279288815917
chr1	93500000	93550000	0.662576422044114
chr1	93550000	93600000	0.337293957527706
chr1	93600000	93650000	0.362267493356953
chr1	93650000	93700000	0.441443971569919
chr1	93700000	93750000	0.79602065285489
chr1	93750000	93800000	0.423642766099937
chr1	93800000	93850000	0.334939186415779
chr1	93850000	93900000	0.0993324547948756
chr1	93900000	93950000	0.130441357557951
chr1	93950000	94000000	0.0642917323770226
chr1	94000000	94050000	0.335371254509711
chr1	94050000	94100000	0.331309814426754
chr1	94100000	94150000	0.941411566462875
chr1	94150000	94200000	0.328609388839681
chr1	94200000	94250000	0.861414158871438
chr1	94250000	94300000	0.488539393808464
chr1	94300000	94350000	0.804575601114736
chr1	94350000	94400000	0.396012011493011
chr1	94400000	94450000	0.267558167167146
chr1	94450000	94500000	0.955885847609583
chr1	94500000	94550000	0.59614595260213
chr1	94550000	94600000	0.72179135431744
chr1	94600000	94650000	0.728704443820346
chr1	94650000	94700000	0.550908423167491
chr1	94700000	94750000	0.011060943204649
chr1	94750000	94800000	0.532739959817667
chr1	94800000	94850000	0.859707489900408
chr1	94850000	94900000	0.225906802912139
chr1	94900000	94950000	0.483095335824926
chr1	94950000	95000000	0.577156559873836
chr1	95000000	95050000	0.80442437728186
chr1	95050000	95100000	0.867160664520728
chr1	95100000	95150000	0.744366912225367
chr1	95150000	95200000	0.778737929097626
chr1	95200000	95250000	0.555034673464538
chr1	95250000	95300000	0.437058480416514
chr1	95300000	95350000	0.891140443733933
chr1	95350000	95400000	0.606818034522241
chr1	95400000	95450000	0.546782172870444
chr1	95450000	95500000	0.0136317483635421
chr1	95500000	95550000	0.523796150273283
chr1	95550000	95600000	0.560781179113828
chr1	95600000	95650000	0.756724059711811
chr1	95650000	95700000	0.897211000453672
chr1	95700000	95750000	0.63518330488885
chr1	95750000	95800000	0.715612780574219
chr1	95800000	95850000	0.837909654561559
chr1	95850000	95900000	0.296938797554495
chr1	95900000	95950000	0.850310008857396
chr1	95950000	96000000	0.364017369137376
chr1	96000000	96050000	0.499708354036596
chr1	96050000	96100000	0.39387327442805
chr1	96100000	96150000	0.32128583464754
chr1	96150000	96200000	0.298710276739614
chr1	96200000	96250000	0.859685886495712
chr1	96250000	96300000	0.546609345632872
chr1	96300000	96350000	0.381213679275854
chr1	96350000	96400000	0.189937134092333
chr1	96400000	96450000	0.326319427941844
chr1	96450000	96500000	0.678044459806866
chr1	96500000	96550000	0.144742811467087
chr1	96550000	96600000	0.284927304543196
chr1	96600000	96650000	0.363714921471624
chr1	96650000	96700000	0.519324245501091
chr1	96700000	96750000	0.783317850893301
chr1	96750000	96800000	0.932186912657435
chr1	96800000	96850000	0.687074682970036
chr1	96850000	96900000	0.64516407785867
chr1	96900000	96950000	0.695046339303074
chr1	96950000	97000000	0.507593596750848
chr1	97000000	97050000	0.706517747196958
chr1	97050000	97100000	0.516861457365681
chr1	97100000	97150000	0.906608481496684
chr1	97300000	97350000	0.120136533517682
chr1	97350000	97400000	0.594396076821707
chr1	97400000	97450000	0.461448724318953
chr1	97450000	97500000	0.543736092808227
chr1	97500000	97550000	0.80675754498909
chr1	97550000	97600000	0.238717621897211
chr1	97600000	97650000	0.330683315690553
chr1	97650000	97700000	0.428784376417723
chr1	97700000	97750000	0.612132472077599
chr1	97750000	97800000	0.599840134805245
chr1	97800000	97850000	0.695780855062758
chr1	97850000	97900000	0.732117781762406
chr1	97900000	97950000	0.592667804445981
chr1	97950000	98000000	0.738901250837132
chr1	98000000	98050000	0.373674091036747
chr1	98050000	98100000	0.33474475577351
chr1	98100000	98150000	0.862148674631122
chr1	98150000	98200000	0.407613039815075
chr1	98200000	98250000	0.480027652358012
chr1	98250000	98300000	0.274622480502927
chr1	98300000	98350000	0.0747909870595606
chr1	98350000	98400000	0.574218496835101
chr1	98400000	98450000	0.402104171617447
chr1	98450000	98500000	0.804640411328825
chr1	98500000	98550000	0.722028991769103
chr1	98550000	98600000	0.394845427639396
chr1	98600000	98650000	0.607509343472531
chr1	98650000	98700000	0.577977489252306
chr1	98700000	98750000	0.179157035148739
chr1	98750000	98800000	0.0327075547106224
chr1	98800000	98850000	0.911901315647346
chr1	98850000	98900000	0.529240208256821
chr1	98900000	98950000	0.450150143662641
chr1	98950000	99000000	0.537730346302577
chr1	99000000	99050000	0.663030093542742
chr1	99050000	99100000	0.764695716044849
chr1	99100000	99150000	0.371794594828145
chr1	99150000	99200000	0.54194301021841
chr1	99200000	99250000	0.669316684309447
chr1	99250000	99300000	0.511136555121087
chr1	99300000	99350000	0.273175052388256
chr1	99350000	99400000	0.654950420186221
chr1	99400000	99450000	0.756637646093024
chr1	99450000	99500000	0.54364967918944
chr1	99500000	99550000	0.030460800622178
chr1	99550000	99600000	0.623366242519821
chr1	99600000	99650000	0.708008382121022
chr1	99650000	99700000	0.214003326924323
chr1	99700000	99750000	0.281319535958867
chr1	99750000	99800000	0.233943269459267
chr1	99800000	99850000	0.783469074726177
chr1	99850000	99900000	0.698027609151202
chr1	99900000	99950000	0.667221154053879
chr1	99950000	100000000	0.852081488042515
chr1	100000000	100050000	0.713862904793795
chr1	100050000	100100000	0.900451511158159
chr1	100100000	100150000	0.443625915444274
chr1	100150000	100200000	0.0770161377433084
chr1	100200000	100250000	0.631402709066949
chr1	100250000	100300000	0.392620276955648
chr1	100300000	100350000	0.733003521354965
chr1	100350000	100400000	0.543174404286116
chr1	100400000	100450000	0.36228909676165
chr1	100450000	100500000	0.821685497634427
chr1	100500000	100550000	0.861219728229169
chr1	100550000	100600000	0.594309663202921
chr1	100600000	100650000	0.753461945602627
chr1	100650000	100700000	0.506297392469053
chr1	100700000	100750000	0.753461945602627
chr1	100750000	100800000	0.121043876514939
chr1	100800000	100850000	0.664110263777571
chr1	100850000	100900000	0.352200306768347
chr1	100900000	100950000	0.786255913932036
chr1	100950000	101000000	0.0473546630949038
chr1	101000000	101050000	0.845319622372486
chr1	101050000	101100000	0.484802004795956
chr1	101100000	101150000	0.652206787789756
chr1	101150000	101200000	0.750070211065264
chr1	101200000	101250000	0.0902806282270086
chr1	101250000	101300000	0.268767957830154
chr1	101300000	101350000	0.348851779040377
chr1	101350000	101400000	0.486811121432738
chr1	101400000	101450000	0.220851606213139
chr1	101450000	101500000	0.3348095659876
chr1	101500000	101550000	0.610274579273694
chr1	101550000	101600000	0.334787962582903
chr1	101600000	101650000	0.138304996867506
chr1	101650000	101700000	0.218604852124695
chr1	101700000	101750000	0.34725312709283
chr1	101750000	101800000	0.394867031044093
chr1	101800000	101850000	0.558642442048867
chr1	101850000	101900000	0.762340944932921
chr1	101900000	101950000	0.74188252068526
chr1	101950000	102000000	0.48117263280693
chr1	102000000	102050000	0.224653805439737
chr1	102050000	102100000	0.258960012097907
chr1	102100000	102150000	0.686016116139904
chr1	102150000	102200000	0.75179848344099
chr1	102200000	102250000	0.421396012011493
chr1	102250000	102300000	0.313335781719199
chr1	102300000	102350000	0.3379636630733
chr1	102350000	102400000	0.453433861176521
chr1	102400000	102450000	0.50783123420251
chr1	102450000	102500000	0.761001533841734
chr1	102500000	102550000	0.8559701008879
chr1	102550000	102600000	0.115772645768973
chr1	102600000	102650000	0.122404891010823
chr1	102650000	102700000	0.202920780314978
chr1	102700000	102750000	0.295707403486789
chr1	102750000	102800000	0.416945710643998
chr1	102800000	102850000	0.351854652293201
chr1	102850000	102900000	0.265981118624295
chr1	102900000	102950000	0.520209985093651
chr1	102950000	103000000	0.511482209596232
chr1	103000000	103050000	0.830283652703666
chr1	103050000	103100000	0.813022532351099
chr1	103100000	103150000	0.616496359826309
chr1	103150000	103200000	0.801486314243125
chr1	103200000	103250000	0.547797532891184
chr1	103250000	103300000	0.797187236708505
chr1	103300000	103350000	0.765603059042105
chr1	103350000	103400000	0.857374322193178
chr1	103400000	103450000	0.482533647302815
chr1	103500000	103550000	0.612672557195014
chr1	103550000	103600000	0.673918209509819
chr1	103600000	103650000	0.603123852319126
chr1	103650000	103700000	0.493486573483981
chr1	103700000	103750000	0.654475145282897
chr1	103750000	103800000	0.339519108211454
chr1	103800000	103850000	0.528095227807903
chr1	103850000	103900000	0.955583399943831
chr1	103900000	103950000	0.177212728726047
chr1	103950000	104000000	0.953790317354015
chr1	104000000	104050000	0.427682602778198
chr1	104050000	104100000	0.417593812784895
chr1	104100000	104150000	0.416967314048694
chr1	104150000	104200000	0.244507334355894
chr1	104200000	104250000	0.285877854349846
chr1	104250000	104300000	0.782712955561797
chr1	104300000	104350000	0.944630473762665
chr1	104350000	104400000	0.514506686253754
chr1	104400000	104450000	0.41459093953207
chr1	104450000	104500000	0.232971116247921
chr1	104500000	104550000	0.726263259089633
chr1	104550000	104600000	0.98079457322474
chr1	104600000	104650000	0.690898485601331
chr1	104650000	104700000	0.7460519777917
chr1	104700000	104750000	0.256562034176586
chr1	104750000	104800000	0.777376914601741
chr1	104800000	104850000	0.625137721704941
chr1	104850000	104900000	0.870444382034609
chr1	104900000	104950000	0.690747261768455
chr1	104950000	105000000	0.713927715007885
chr1	105000000	105050000	0.32141545507572
chr1	105050000	105100000	0.641210654799196
chr1	105100000	105150000	0.774762902633455
chr1	105150000	105200000	0.72097042493897
chr1	105200000	105250000	0.296830780531012
chr1	105250000	105300000	0.417658622998985
chr1	105300000	105350000	0.573332757242541
chr1	105350000	105400000	0.672125126920003
chr1	105400000	105450000	0.871114087580203
chr1	105450000	105500000	0.772019270236989
chr1	105500000	105550000	0.232474237939899
chr1	105550000	105600000	0.391777744172482
chr1	105600000	105650000	0.545334744755773
chr1	105650000	105700000	0.255309036704185
chr1	105700000	105750000	0.506707857158288
chr1	105750000	105800000	0.51206550152304
chr1	105800000	105850000	0.546004450301367
chr1	105850000	105900000	0.805029272613364
chr1	105900000	105950000	0.46784333210914
chr1	105950000	106000000	0.770809479573981
chr1	106000000	106050000	0.578971245868349
chr1	106050000	106100000	0.339519108211454
chr1	106100000	106150000	0.185314005487265
chr1	106150000	106200000	0.0464041132882542
chr1	106200000	106250000	0.341485018038843
chr1	106250000	106300000	0.162846464602821
chr1	106300000	106350000	0.448465078096308
chr1	106350000	106400000	0.0496446239927413
chr1	106400000	106450000	0.38464862062261
chr1	106450000	106500000	0.866598975998617
chr1	106500000	106550000	0.517336732269006
chr1	106550000	106600000	0.510726090431852
chr1	106600000	106650000	0.661345027976409
chr1	106650000	106700000	0.278424679729525
chr1	106700000	106750000	0.306854760310225
chr1	106750000	106800000	0.792348074056471
chr1	106800000	106850000	0.464581217999957
chr1	106850000	106900000	0.51200069130895
chr1	106900000	106950000	0.895871589362484
chr1	106950000	107000000	0.739225301907581
chr1	107000000	107050000	0.873684892739096
chr1	107050000	107100000	0.420423858800147
chr1	107100000	107150000	0.401866534165785
chr1	107150000	107200000	0.229514571496468
chr1	107200000	107250000	0.535915660308065
chr1	107250000	107300000	0.788653891853356
chr1	107300000	107350000	0.899522564756206
chr1	107350000	107400000	0.585884335371255
chr1	107400000	107450000	0.229212123830716
chr1	107450000	107500000	0.589016829052259
chr1	107500000	107550000	0.31307654086284
chr1	107550000	107600000	0.333016483397783
chr1	107600000	107650000	0.58123960336149
chr1	107650000	107700000	0.890168290522586
chr1	107700000	107750000	0.490224459374797
chr1	107750000	107800000	0.69703385253516
chr1	107800000	107850000	0.606904448141027
chr1	107850000	107900000	0.692302706906609
chr1	107950000	108000000	0.856207738339562
chr1	108000000	108050000	0.974810430123788
chr1	108050000	108100000	0.774806109442848
chr1	108100000	108150000	0.302253235109853
chr1	108150000	108200000	0.750264641707533
chr1	108200000	108250000	0.22318477392037
chr1	108250000	108300000	0.678346907472618
chr1	108300000	108350000	0.895396314459159
chr1	108350000	108400000	0.479120309360755
chr1	108400000	108450000	0.7719544600229
chr1	108450000	108500000	0.672470781395148
chr1	108500000	108550000	0.897751085571086
chr1	108550000	108600000	0.825984575169047
chr1	108600000	108650000	0.523212858346475
chr1	108650000	108700000	0.145995808939489
chr1	108700000	108750000	0.149301129858066
chr1	108750000	108800000	0.47201278921558
chr1	108800000	108850000	0.876471731944955
chr1	108850000	108900000	0.838557756702456
chr1	108900000	108950000	0.627190045151116
chr1	108950000	109000000	0.16146384670224
chr1	109000000	109050000	0.150230076260019
chr1	109050000	109100000	0.146838341722656
chr1	109100000	109150000	0.893624835274039
chr1	109150000	109200000	0.846486206226101
chr1	109200000	109250000	0.834625937047679
chr1	109250000	109300000	0.497591220376331
chr1	109300000	109350000	0.233878459245177
chr1	109350000	109400000	0.273110242174167
chr1	109400000	109450000	0.347080299855257
chr1	109450000	109500000	0.446283134221953
chr1	109500000	109550000	0.179589103242671
[truncated: 44,289 more rows]
