# Supplementary material for: Transcription elongation can be sufficient, but is not necessary, to advance replication timing
Source: EMBO Rep. 2026 Mar 24;27(8):1964–99. doi: 10.1038/s44319-026-00735-2 (PMC13121604; doi:10.1038/s44319-026-00735-2)
Supplement: Supplementary file 6 — Source data Fig. 5 [file 44319_2026_735_MOESM6_ESM.zip › Fig5/5A/TRE_Ptn_24h_129_pvalues.bg]

chr1	3000000	3050000	0.216262500264276
chr1	3050000	3100000	0.750121567052157
chr1	3150000	3200000	0.641641472335567
chr1	3200000	3250000	0.76547072876805
chr1	3250000	3300000	0.16256157635468
chr1	3300000	3350000	0.230512272986744
chr1	3350000	3400000	0.227235248102497
chr1	3400000	3450000	0.0461320535317872
chr1	3450000	3500000	0.163428402291803
chr1	3500000	3550000	0.271950781200448
chr1	3550000	3600000	0.189369754117423
chr1	3600000	3650000	0.373073426499503
chr1	3650000	3700000	0.102391171060699
chr1	3700000	3750000	0.304446182794562
chr1	3750000	3800000	0.898306518108205
chr1	3800000	3850000	0.506945178545001
chr1	3850000	3900000	0.778895959745449
chr1	3900000	3950000	0.100255819361932
chr1	3950000	4000000	0.128755364806867
chr1	4000000	4050000	0.37594875155923
chr1	4050000	4100000	0.485274530116916
chr1	4100000	4150000	0.821856698873126
chr1	4150000	4200000	0.691790524112561
chr1	4200000	4250000	0.784794604537094
chr1	4250000	4300000	0.381297701854162
chr1	4300000	4350000	0.428529144379374
chr1	4350000	4400000	0.855916615573268
chr1	4400000	4450000	0.862787796782173
chr1	4450000	4500000	0.199517960210575
chr1	4500000	4550000	0.00158565720205506
chr1	4550000	4600000	0.537030381191991
chr1	4600000	4650000	0.529672931774456
chr1	4650000	4700000	0.236897185987019
chr1	4700000	4750000	2.11420960274378e-05
chr1	4750000	4800000	0.000380557728493214
chr1	4800000	4850000	2.11420960274378e-05
chr1	4850000	4900000	0.00109938899342477
chr1	4900000	4950000	0.344679591534705
chr1	4950000	5000000	0.302797099304425
chr1	5000000	5050000	0.271210807839489
chr1	5050000	5100000	0.25364172604072
chr1	5100000	5150000	0.433201547601429
chr1	5150000	5200000	0.810883951034906
chr1	5200000	5250000	0.537030381191991
chr1	5250000	5300000	0.931478466775196
chr1	5300000	5350000	0.828431890737648
chr1	5600000	5650000	0.15027801856276
chr1	5650000	5700000	0.524789107592127
chr1	5700000	5750000	0.763123956109009
chr1	5750000	5800000	0.0235522949745238
chr1	5800000	5850000	0.600541237658301
chr1	5850000	5900000	0.303093088648809
chr1	5950000	6000000	0.905685109621768
chr1	6000000	6050000	0.86443688027231
chr1	6050000	6100000	0.247975644305376
chr1	6100000	6150000	0.459481172963488
chr1	6150000	6200000	0.219941224973044
chr1	6200000	6250000	0.241527305017019
chr1	6250000	6300000	0.526839890906785
chr1	6300000	6350000	0.616778367407345
chr1	6350000	6400000	0.574578743736654
chr1	6400000	6450000	0.403095202858411
chr1	6450000	6500000	0.133533478509059
chr1	6500000	6550000	0.255607940971268
chr1	6550000	6600000	0.332734307279224
chr1	6600000	6650000	0.132603226283854
chr1	6650000	6700000	0.803568785809425
chr1	6700000	6750000	0.565233937292543
chr1	6750000	6800000	0.917313262436838
chr1	6800000	6850000	0.323939195331825
chr1	6850000	6900000	0.285206875409628
chr1	6900000	6950000	0.828368464449565
chr1	6950000	7000000	0.00716717055328864
chr1	7000000	7050000	0.401530687752384
chr1	7050000	7100000	0.0736802046554895
chr1	7100000	7150000	0.018118776295482
chr1	7150000	7200000	0.122116746654263
chr1	7200000	7250000	0.0088162540434259
chr1	7250000	7300000	0.558975876868433
chr1	7300000	7350000	0.0690289435294615
chr1	7350000	7400000	0.769635721685448
chr1	7400000	7450000	0.802892238736548
chr1	7450000	7500000	0.563373432842132
chr1	7500000	7550000	0.51776993171103
chr1	7550000	7600000	0.672974058648174
chr1	7600000	7650000	0.642423729888581
chr1	7650000	7700000	0.710163005560371
chr1	7700000	7750000	0.695363538341191
chr1	7750000	7800000	0.0358569948624706
chr1	7800000	7850000	0.981437239687943
chr1	7850000	7900000	0.652910209518172
chr1	7900000	7950000	0.000507410304657618
chr1	7950000	8000000	0.799023235163534
chr1	8000000	8050000	0.191864521448656
chr1	8050000	8100000	0.594811729634876
chr1	8100000	8150000	0.392820144189095
chr1	8150000	8200000	0.233007040317977
chr1	8200000	8250000	0.226918116662086
chr1	8250000	8300000	0.11864944290577
chr1	8300000	8350000	0.325102010613332
chr1	8350000	8400000	0.368781581005941
chr1	8400000	8450000	0.504386984925685
chr1	8450000	8500000	0.974460347998901
chr1	8500000	8550000	0.639527262732827
chr1	8550000	8600000	0.0850335102222034
chr1	8600000	8650000	0.449650098310747
chr1	8650000	8700000	0.609378633797755
chr1	8700000	8750000	0.826761665151483
chr1	8750000	8800000	0.881054567749847
chr1	8800000	8850000	0.418042664749783
chr1	8850000	8900000	0.0574853590985011
chr1	8900000	8950000	0.034926742637265
chr1	8950000	9000000	0.00551808706315149
chr1	9000000	9050000	0.89460665130341
chr1	9050000	9100000	0.248927038626609
chr1	9100000	9150000	0.652043383581048
chr1	9150000	9200000	0.556861667265693
chr1	9200000	9250000	0.0375695046406901
chr1	9250000	9300000	0.571026871604051
chr1	9300000	9350000	0.986617053214656
chr1	9350000	9400000	0.447366751939787
chr1	9400000	9450000	0.455865874542802
chr1	9450000	9500000	0.0369775259519228
chr1	9500000	9550000	0.160975919152625
chr1	9550000	9600000	0.610118607158714
chr1	9600000	9650000	0.409881815683207
chr1	9650000	9700000	0.310640816930591
chr1	9700000	9750000	0.91046322332396
chr1	9750000	9800000	0.142540011416732
chr1	9800000	9850000	0.115647265269879
chr1	9850000	9900000	0.0899807606926151
chr1	9900000	9950000	0.569124082961585
chr1	9950000	10000000	0.829806126979429
chr1	10000000	10050000	0.204782342121398
chr1	10050000	10100000	0.00128966785767137
chr1	10100000	10150000	0.006025497367809
chr1	10150000	10200000	0.0271887354912366
chr1	10200000	10250000	0.39960675701389
chr1	10250000	10300000	0.507558299329796
chr1	10300000	10350000	0.841138290450115
chr1	10350000	10400000	0.905959956870124
chr1	10400000	10450000	0.779424512146134
chr1	10450000	10500000	0.233704729486881
chr1	10500000	10550000	0.616270957102687
chr1	10550000	10600000	0.448275862068966
chr1	10600000	10650000	0.519440157297195
chr1	10650000	10700000	0.78718366138819
chr1	10700000	10750000	0.237975432884416
chr1	10750000	10800000	0.17573310217975
chr1	10800000	10850000	0.210871265777289
chr1	10850000	10900000	0.0113744476627413
chr1	10900000	10950000	0.143026279625362
chr1	10950000	11000000	0.679380113744477
chr1	11000000	11050000	0.354130108458953
chr1	11050000	11100000	0.331571491997717
chr1	11100000	11150000	0.274339838051544
chr1	11150000	11200000	0.152920780566185
chr1	11200000	11250000	0.354468381995391
chr1	11250000	11300000	0.37952176578786
chr1	11300000	11350000	0.0272310196832914
chr1	11350000	11400000	0.000634262880822023
chr1	11400000	11450000	0.00139537833780845
chr1	11450000	11500000	0.0135732256495908
chr1	11500000	11550000	0.5716822765809
chr1	11550000	11600000	0.301105731622233
chr1	11600000	11650000	0.63567940125584
chr1	11650000	11700000	0.682995412165162
chr1	11700000	11750000	0.291190088585382
chr1	11750000	11800000	0.19224507917715
chr1	11800000	11850000	0.355483202604706
chr1	11850000	11900000	0.674369436985983
chr1	11900000	11950000	0.523837713270894
chr1	11950000	12000000	0.0199792807458932
chr1	12000000	12050000	0.571914839637202
chr1	12050000	12100000	0.736379204634347
chr1	12100000	12150000	0.727858939935305
chr1	12150000	12200000	0.23607264424195
chr1	12200000	12250000	0.115118712869194
chr1	12250000	12300000	0.0769360874437092
chr1	12300000	12350000	0.0719465527812427
chr1	12350000	12400000	0.0374637941605531
chr1	12400000	12450000	0.112095393137276
chr1	12450000	12500000	0.463392460728557
chr1	12500000	12550000	0.0157931457324679
chr1	12550000	12600000	0.88786232267067
chr1	12600000	12650000	0.706928264868179
chr1	12650000	12700000	0.000274847248356247
chr1	12700000	12750000	0.160806782384406
chr1	12750000	12800000	0.109072073405357
chr1	12800000	12850000	0.919068056407112
chr1	12850000	12900000	0.73741516733969
chr1	12900000	12950000	0.265143026279625
chr1	12950000	13000000	0.10913549969344
chr1	13000000	13050000	0.0673798600393243
chr1	13050000	13100000	0.000274847248356247
chr1	13100000	13150000	0.349394278948815
chr1	13150000	13200000	0.0176325080868517
chr1	13200000	13250000	0.0106556163978097
chr1	13250000	13300000	0.00272733038753459
chr1	13300000	13350000	0.000634262880822023
chr1	13350000	13400000	0.0452018013065816
chr1	13400000	13450000	0.00128966785767137
chr1	13450000	13500000	0.730966828051333
chr1	13500000	13550000	0.261062601746337
chr1	13550000	13600000	0.0232563056301401
chr1	13600000	13650000	0.863189496606694
chr1	13650000	13700000	0.00408042453328827
chr1	13700000	13750000	0.00551808706315149
chr1	13750000	13800000	0.33243831793484
chr1	13800000	13850000	0.918877777542866
chr1	13850000	13900000	0.425505824647456
chr1	13900000	13950000	0.139474407492759
chr1	13950000	14000000	0.23395843463921
chr1	14000000	14050000	0.0563648280090489
chr1	14050000	14100000	0.045751495803294
chr1	14100000	14150000	2.11420960274378e-05
chr1	14150000	14200000	0.000380557728493214
chr1	14200000	14250000	2.11420960274378e-05
chr1	14250000	14300000	0.000232563056301371
chr1	14300000	14350000	0
chr1	14350000	14400000	0.000718831264931552
chr1	14400000	14450000	0.00401699824520607
chr1	14450000	14500000	0.000169136768219169
chr1	14500000	14550000	0.271633649760037
chr1	14550000	14600000	0.610118607158714
chr1	14600000	14650000	0.384659295122518
chr1	14650000	14700000	0.0637857037146663
chr1	14700000	14750000	0.00465126112602798
chr1	14750000	14800000	0.0923698175437113
chr1	14800000	14850000	0.605382777648576
chr1	14850000	14900000	0.433560963233895
chr1	14900000	14950000	0.785619146282162
chr1	14950000	15000000	0.0177170764709613
chr1	15000000	15050000	0.413729677160194
chr1	15050000	15100000	0.964840694306433
chr1	15100000	15150000	0.590646736717478
chr1	15150000	15200000	0.283557791919491
chr1	15200000	15250000	0.784223767944354
chr1	15250000	15300000	0.355546628892788
chr1	15300000	15350000	0.717309034017632
chr1	15350000	15400000	0.000570836592739821
chr1	15400000	15450000	0.465908370155817
chr1	15450000	15500000	0.313220152645933
chr1	15500000	15550000	0.761982282923529
chr1	15550000	15600000	0.0137000782257553
chr1	15600000	15650000	0.709571026871604
chr1	15650000	15700000	0.279392799002093
chr1	15700000	15750000	0.715617666335441
chr1	15750000	15800000	0.572443392037887
chr1	15800000	15850000	0.114611302564536
chr1	15850000	15900000	0.79506966320641
chr1	15900000	15950000	0.822829235290387
chr1	15950000	16000000	0.515380874859934
chr1	16000000	16050000	0.71847184929914
chr1	16050000	16100000	0.809488572697097
chr1	16100000	16150000	0.345525275375801
chr1	16150000	16200000	0.915579610562591
chr1	16200000	16250000	0.404828854732658
chr1	16250000	16300000	0.461489672086091
chr1	16300000	16350000	0.597560202118438
chr1	16350000	16400000	0.199327681346329
chr1	16400000	16450000	0.875325059726421
chr1	16450000	16500000	0.835472208714772
chr1	16500000	16550000	0.961140827501639
chr1	16550000	16600000	0.673883168777353
chr1	16600000	16650000	0.00158565720205506
chr1	16650000	16700000	0.664770925389543
chr1	16700000	16750000	0.429269117740333
chr1	16750000	16800000	0.578532315693778
chr1	16800000	16850000	0.905198841413138
chr1	16850000	16900000	0.51459861730692
chr1	16900000	16950000	0.074441320112476
chr1	16950000	17000000	0.000613120784794585
chr1	17000000	17050000	0.0111207425104125
chr1	17050000	17100000	0.000507410304657618
chr1	17100000	17150000	0.192604494809615
chr1	17150000	17200000	0.011205310894522
chr1	17200000	17250000	0.6516205416605
chr1	17250000	17300000	0.557178798706104
chr1	17300000	17350000	0.30804033911922
chr1	17350000	17400000	0.00253705152328798
chr1	17400000	17450000	0.000232563056301371
chr1	17450000	17500000	0.0193873020571259
chr1	17500000	17550000	2.11420960274378e-05
chr1	17550000	17600000	0.623670690712277
chr1	17600000	17650000	0.055476859975898
chr1	17650000	17700000	0.0364701156472653
chr1	17700000	17750000	0.02277003742151
chr1	17750000	17800000	0.0179073553352079
chr1	17800000	17850000	0.00532780819890488
chr1	17850000	17900000	0.0473160109093216
chr1	17900000	17950000	0.514471764730755
chr1	17950000	18000000	0.023087168861921
chr1	18000000	18050000	0.15467557453646
chr1	18050000	18100000	0.659231696230364
chr1	18100000	18150000	0.523985707943085
chr1	18150000	18200000	0.620562802596249
chr1	18200000	18250000	0.205945157402905
chr1	18250000	18300000	0.696484069430643
chr1	18300000	18350000	0.697604600520096
chr1	18350000	18400000	0.0881625404342586
chr1	18400000	18450000	0.0163851244212351
chr1	18450000	18500000	0.30275481511237
chr1	18500000	18550000	0.0341233429882238
chr1	18550000	18600000	0.405272838749234
chr1	18600000	18650000	0.218038436330578
chr1	18650000	18700000	0.543647857248568
chr1	18700000	18750000	0.0342501955643882
chr1	18750000	18800000	0.190913127127423
chr1	18800000	18850000	0.717309034017632
chr1	18850000	18900000	0.048182836846445
chr1	18900000	18950000	0.418972916974989
chr1	18950000	19000000	0.47003107888116
chr1	19000000	19050000	0.0367449628956215
chr1	19050000	19100000	0.487938434216368
chr1	19100000	19150000	0.000930252225205597
chr1	19150000	19200000	0.70098733588448
chr1	19200000	19250000	0.248229349457705
chr1	19250000	19300000	0.96031628575657
chr1	19300000	19350000	0.765195881519694
chr1	19350000	19400000	0.767056385970105
chr1	19400000	19450000	0.384299879490053
chr1	19450000	19500000	0.920252013784647
chr1	19500000	19550000	0.062136620224529
chr1	19550000	19600000	0.648005243239815
chr1	19600000	19650000	0.148502082496459
chr1	19650000	19700000	0.0340387746041142
chr1	19700000	19750000	0.131715258250703
chr1	19750000	19800000	0.439523034313622
chr1	19800000	19850000	0.848812871308061
chr1	19850000	19900000	0.0248419628321952
chr1	19900000	19950000	0.396583437281972
chr1	19950000	20000000	0.190088585382355
chr1	20000000	20050000	0.186431002769615
chr1	20050000	20100000	0.857227425526967
chr1	20100000	20150000	0.288949026406478
chr1	20150000	20200000	0.0622423307046661
chr1	20200000	20250000	0.0041015666293156
chr1	20250000	20300000	0.455823590350747
chr1	20300000	20350000	0.0197678597856191
chr1	20350000	20400000	0.764561618638872
chr1	20400000	20450000	0.000507410304657618
chr1	20450000	20500000	0.00249476733123322
chr1	20500000	20550000	0.164252944036872
chr1	20550000	20600000	0.828897016850251
chr1	20600000	20650000	0.700754772828178
chr1	20650000	20700000	0.293029450939766
chr1	20700000	20750000	0.077612634516586
chr1	20750000	20800000	0.248335059937842
chr1	20800000	20850000	0.00754772828178185
chr1	20850000	20900000	0.00879511194739846
chr1	20900000	20950000	0.24249984143428
chr1	20950000	21000000	0.000845683841095957
chr1	21000000	21050000	0.584240681621176
chr1	21050000	21100000	0.0569990908898709
chr1	21100000	21150000	0.56282373834542
chr1	21150000	21200000	0.620605086788304
chr1	21200000	21250000	0.0115435844309605
chr1	21250000	21300000	0.00898539081164507
chr1	21300000	21350000	0.193640457514958
chr1	21350000	21400000	0.669401044419544
chr1	21400000	21450000	0.86029302945094
chr1	21450000	21500000	0.683439396181737
chr1	21500000	21550000	0.741051607856403
chr1	21550000	21600000	0.447049620499376
chr1	21600000	21650000	0.436816846022115
chr1	21650000	21700000	0.147402693503034
chr1	21700000	21750000	0.0793674284868602
chr1	21750000	21800000	0.464893549546502
chr1	21800000	21850000	0.563246580265968
chr1	21850000	21900000	0.0710585847480919
chr1	21900000	21950000	0.0190067443286327
chr1	21950000	22000000	0.505803505359521
chr1	22000000	22050000	0.256665045772638
chr1	22050000	22100000	0.521660077380071
chr1	22100000	22150000	0.519440157297195
chr1	22150000	22200000	0.546142624579801
chr1	22200000	22250000	0.0254973678090445
chr1	22250000	22300000	0.162138734434132
chr1	22300000	22350000	0.247975644305376
chr1	22350000	22400000	0.333136007103744
chr1	22400000	22450000	0.000380557728493214
chr1	22450000	22500000	0.152434512357555
chr1	22500000	22550000	0.0712911478043933
chr1	22550000	22600000	0.923338759804647
chr1	22600000	22650000	0.719994080213112
chr1	22650000	22700000	0.219750946108797
chr1	22700000	22750000	0.0749064462250788
chr1	22750000	22800000	0.631091566417895
chr1	22800000	22850000	0.116958075223578
chr1	22850000	22900000	0.609505486373919
chr1	22900000	22950000	0.256115351275925
chr1	22950000	23000000	0.614495021036386
chr1	23000000	23050000	0.387302057125943
chr1	23050000	23100000	0.229603162857566
chr1	23100000	23150000	0.31966849193429
chr1	23150000	23200000	0.715321676991057
chr1	23200000	23250000	0.377618977145394
chr1	23250000	23300000	0.165394617222351
chr1	23300000	23350000	0.752954607919829
chr1	23350000	23400000	0.170236157212626
chr1	23400000	23450000	0.975475168608216
chr1	23450000	23500000	0.249582443603459
chr1	23500000	23550000	0.26681325186579
chr1	23550000	23600000	0.482420347153217
chr1	23600000	23650000	0.0416499291739784
chr1	23650000	23700000	0.191843379352629
chr1	23700000	23750000	0.502991606587877
chr1	23750000	23800000	0.0417767817501427
chr1	23800000	23850000	0.0195141546332903
chr1	23850000	23900000	0.177318759381805
chr1	23900000	23950000	0.00606778155986387
chr1	23950000	24000000	0.00742087570561745
chr1	24000000	24050000	0.00822427535465864
chr1	24050000	24100000	0.0171673819742489
chr1	24100000	24150000	0.22241485020825
chr1	24150000	24200000	0.293283156092095
chr1	24200000	24250000	0.114653586756591
chr1	24250000	24300000	0.00380557728493203
chr1	24300000	24350000	0.691515676864204
chr1	24350000	24400000	0.698027442440644
chr1	24400000	24450000	0.393708112222246
chr1	24450000	24500000	0.110721156895495
chr1	24500000	24550000	0.967885156134379
chr1	24550000	24600000	0.684771348231464
chr1	24600000	24650000	0.0087528277553437
chr1	24650000	24700000	0.0901921816528891
chr1	24700000	24750000	0.428444575995264
chr1	24750000	24800000	0.0879088352819298
chr1	24800000	24850000	0.0487959576312396
chr1	24850000	24900000	0.15776232055646
chr1	24900000	24950000	0.551998985179391
chr1	24950000	25000000	0.144442800059198
chr1	25000000	25050000	0.0749064462250788
chr1	25050000	25100000	0.0474217213894585
chr1	25100000	25150000	0.0733419311190512
chr1	25150000	25200000	0.274360980147572
chr1	25200000	25250000	0.188291507220026
chr1	25250000	25300000	0.806000126852576
chr1	25300000	25350000	0.57965284678323
chr1	25350000	25400000	0.580181399183915
chr1	25400000	25450000	0.032812533034525
chr1	25450000	25500000	0.662635573690776
chr1	25500000	25550000	0.162392439586461
chr1	25550000	25600000	0.709528742679549
chr1	25600000	25650000	0.247975644305376
chr1	25650000	25700000	0.96511554155479
chr1	25700000	25750000	0.970126218313284
chr1	25750000	25800000	0.375673904310873
chr1	25800000	25850000	0.848855155500116
chr1	25850000	25900000	0.257975855726337
chr1	25900000	25950000	0.556692530497473
chr1	25950000	26000000	0.879172921203408
chr1	26000000	26050000	0.400706146007315
chr1	26050000	26100000	0.206093152075097
chr1	26100000	26150000	0.805302437683672
chr1	26150000	26200000	0.202139580117973
chr1	26200000	26250000	0.498763187382397
chr1	26250000	26300000	0.617116640943783
chr1	26300000	26350000	0.100847798050699
chr1	26350000	26400000	0.391171060698958
chr1	26400000	26450000	0.504386984925685
chr1	26450000	26500000	0.40229180320937
chr1	26500000	26550000	0.596756802469397
chr1	26550000	26600000	0.327131651831963
chr1	26600000	26650000	0.0587750269561724
chr1	26650000	26700000	0.378020676969915
chr1	26700000	26750000	0.49808664030952
chr1	26750000	26800000	0.711854373242563
chr1	26800000	26850000	0.109642909998097
chr1	26850000	26900000	0.0238694264149347
chr1	26900000	26950000	0.560117550053912
chr1	26950000	27000000	0.70098733588448
chr1	27000000	27050000	0.654432440432144
chr1	27050000	27100000	0.115182139157276
chr1	27100000	27150000	0.211505528658111
chr1	27150000	27200000	0.213514027780714
chr1	27200000	27250000	0.28584113829045
chr1	27250000	27300000	0.226114717013045
chr1	27300000	27350000	0.402693503033891
chr1	27350000	27400000	0.00606778155986387
chr1	27700000	27750000	0.0372100890082243
chr1	27950000	28000000	0.137698471426457
chr1	28100000	28150000	0.000232563056301371
chr1	28800000	28850000	0.379669760460052
chr1	28850000	28900000	0.147212414638787
chr1	28900000	28950000	0.101482060931521
chr1	28950000	29000000	0.287574790164697
chr1	29000000	29050000	0.18321740417345
chr1	29100000	29150000	0.0969365102856297
chr1	29200000	29250000	0.0608680944628851
chr1	29250000	29300000	0.463984439417324
chr1	29300000	29350000	0.00293875134780863
chr1	29350000	29400000	0.130594727161251
chr1	29400000	29450000	0.00107824689739744
chr1	29450000	29500000	0.433307258081566
chr1	29500000	29550000	0.0438909913528828
chr1	29550000	29600000	0.00517981352671304
chr1	29600000	29650000	0.00517981352671304
chr1	29650000	29700000	0.00281189877164423
chr1	30050000	30100000	0.0276115774117845
chr1	30200000	30250000	0.7405864817438
chr1	30250000	30300000	0.0636377090424745
chr1	30700000	30750000	0.280513330091545
chr1	30750000	30800000	0.102454597348781
chr1	30950000	31000000	0.521469798515825
chr1	31000000	31050000	0.699253684010233
chr1	31050000	31100000	0.817543711283537
chr1	31100000	31150000	0.678534429903381
chr1	31200000	31250000	0.106788727034398
chr1	31250000	31300000	0.674728852618449
chr1	31300000	31350000	0.0539757711579526
chr1	31600000	31650000	0.0526649612042538
chr1	31650000	31700000	0.420600858369099
chr1	31700000	31750000	0.0101059219010973
chr1	31750000	31800000	0.502991606587877
chr1	31900000	31950000	0.0125372629442483
chr1	31950000	32000000	0.501617370346096
chr1	32000000	32050000	0.0706357428275439
chr1	32050000	32100000	0.355271781644432
chr1	32100000	32150000	0.888454301359437
chr1	32250000	32300000	0.787817924269012
chr1	32300000	32350000	0.722679126408592
chr1	32500000	32550000	0.0156240089642488
chr1	32550000	32600000	0.291380367449629
chr1	32600000	32650000	0.110911435759741
chr1	32650000	32700000	0.613585910907207
chr1	32700000	32750000	0.000845683841095957
chr1	32750000	32800000	0.62942134083173
chr1	32800000	32850000	0.0172308082623311
chr1	32850000	32900000	0.133575762701114
chr1	32900000	32950000	0.750354130108459
chr1	32950000	33000000	0.308716886192097
chr1	33000000	33050000	0.812934734349563
chr1	33050000	33100000	0.633544049557073
chr1	33100000	33150000	0.902513795217658
chr1	33150000	33200000	0.434195226114717
chr1	33200000	33250000	0.387450051798135
chr1	33250000	33300000	0.756147064419967
chr1	33300000	33350000	0.357090001902789
chr1	33350000	33400000	0.551259011818432
chr1	33400000	33450000	0.89526205628026
chr1	33450000	33500000	0.728133787183661
chr1	33500000	33550000	0.468593416351297
chr1	33550000	33600000	0.732171927524895
chr1	33600000	33650000	0.464999260026639
chr1	33650000	33700000	0.24510031924565
chr1	33700000	33750000	0.134654009598512
chr1	33750000	33800000	0.127042855028648
chr1	33800000	33850000	0.149538045201801
chr1	33850000	33900000	0.0210786697393179
chr1	33900000	33950000	0.157318336539885
chr1	33950000	34000000	0.839002938751348
chr1	34000000	34050000	0.399183915093342
chr1	34050000	34100000	0.241189031480581
chr1	34100000	34150000	0.894733503879575
chr1	34150000	34200000	0.0378232097930189
chr1	34200000	34250000	0.180912915706463
chr1	34250000	34300000	0.000359415632465776
chr1	34300000	34350000	0.481109537199518
chr1	34350000	34400000	0.392946996765259
chr1	34400000	34450000	0.69707604811941
chr1	34450000	34500000	0.414702213577454
chr1	34500000	34550000	0.546036914099664
chr1	34550000	34600000	0.592443814879807
chr1	34600000	34650000	0.755301380578871
chr1	34650000	34700000	0.814414681071481
chr1	34700000	34750000	0.453582528171843
chr1	34750000	34800000	0.291570646313876
chr1	34800000	34850000	0.263409374405379
chr1	34850000	34900000	0.359331064081693
chr1	34900000	34950000	0.328992156282374
chr1	34950000	35000000	0.225607306708387
chr1	35000000	35050000	0.769234021860927
chr1	35050000	35100000	0.569694919554325
chr1	35100000	35150000	0.183111693693313
chr1	35150000	35200000	0.416731854796084
chr1	35200000	35250000	0.0898539081164507
chr1	35250000	35300000	0.251273811285651
chr1	35300000	35350000	0.184105372206601
chr1	35350000	35400000	0.381086280893888
chr1	35400000	35450000	0.86443688027231
chr1	35450000	35500000	0.935114907291909
chr1	35500000	35550000	0.368718154717859
chr1	35550000	35600000	0.476077718344997
chr1	35600000	35650000	0.102687160405083
chr1	35650000	35700000	0.00338273536438405
chr1	35700000	35750000	0.49288568468678
chr1	35750000	35800000	0.0256030782891816
chr1	35800000	35850000	0.0345250428127445
chr1	35850000	35900000	0.676568214972832
chr1	35900000	35950000	0.67601852047612
chr1	35950000	36000000	0.665637751326666
chr1	36000000	36050000	0.190342290534684
chr1	36050000	36100000	0.597010507621726
chr1	36100000	36150000	0.639527262732827
chr1	36150000	36200000	0.17361889257701
chr1	36200000	36250000	0.155288695321254
chr1	36250000	36300000	0.0444195437535677
chr1	36300000	36350000	0.294763102814013
chr1	36350000	36400000	0.0904670289012452
chr1	36400000	36450000	0.954650204021227
chr1	36450000	36500000	0.722214000295989
chr1	36500000	36550000	0.0372100890082243
chr1	36550000	36600000	0.00769572295397369
chr1	36600000	36650000	0.028689824309182
chr1	36650000	36700000	0.17053214655701
chr1	36700000	36750000	0.901414406224233
chr1	36750000	36800000	0.669147339267215
chr1	36800000	36850000	0.0597898475654877
chr1	36850000	36900000	0.0372100890082243
chr1	36900000	36950000	0.330916087020867
chr1	36950000	37000000	0.290365546840314
chr1	37000000	37050000	0.208778198270577
chr1	37050000	37100000	0.68341825408571
chr1	37100000	37150000	0.0089431066195903
chr1	37150000	37200000	0.0152857354278103
chr1	37200000	37250000	0.977377957250682
chr1	37250000	37300000	0.395145774752109
chr1	37300000	37350000	0.0114801581428783
chr1	37350000	37400000	0.027315588067401
chr1	38300000	38350000	0.245290598109897
chr1	38350000	38400000	0.120065963339606
chr1	38400000	38450000	0.0434681494323347
chr1	38450000	38500000	0.00429184549356221
chr1	38500000	38550000	0.00448212435780881
chr1	38550000	38600000	0.00221992008287697
chr1	38600000	38650000	0.0344404744286348
chr1	38650000	38700000	0.0204021226664411
chr1	38700000	38750000	0.0395991458593205
chr1	38750000	38800000	0.000591978688767258
chr1	38800000	38850000	0.00380557728493203
chr1	38850000	38900000	0.00562379754328846
chr1	38900000	38950000	0.0479291316941162
chr1	38950000	39000000	0.649654326729952
chr1	39000000	39050000	0.48337174147445
chr1	39050000	39100000	0.875811327935051
chr1	39100000	39150000	0.426584071544853
chr1	39150000	39200000	0.535296729317745
chr1	39200000	39250000	0.476690839129791
chr1	39250000	39300000	0.762278272267913
chr1	39300000	39350000	0.872640013530941
chr1	39400000	39450000	0.0505718936975412
chr1	39450000	39500000	0.192604494809615
chr1	39500000	39550000	0.0833210004439841
chr1	39550000	39600000	0.714306856381742
chr1	39600000	39650000	0.723228820905305
chr1	39650000	39700000	0.499122603014863
chr1	39700000	39750000	0.00412270872534304
chr1	39750000	39800000	0.305651282268124
chr1	39800000	39850000	0.282120129389628
chr1	39850000	39900000	0.109262352269604
chr1	39900000	39950000	0.267193809594283
chr1	39950000	40000000	0.479587306285545
chr1	40000000	40050000	0.652043383581048
chr1	40050000	40100000	0.287109664052094
chr1	40100000	40150000	0.163005560371255
chr1	40150000	40200000	0.406181948878412
chr1	40200000	40250000	0.870927503752722
chr1	40250000	40300000	0.0471468741411023
chr1	40300000	40350000	0.188206938835916
chr1	40350000	40400000	0.490412059451574
chr1	40400000	40450000	0.151039134019747
chr1	40450000	40500000	0.302331973191822
chr1	40500000	40550000	0.796295904775999
chr1	40550000	40600000	0.818051121588194
chr1	40600000	40650000	0.46165880885431
chr1	40650000	40700000	0.469291105520201
chr1	40700000	40750000	0.540095985115964
chr1	40750000	40800000	0.833146578151758
chr1	40800000	40850000	0.0225586164612359
chr1	40850000	40900000	0.747732510201061
chr1	40900000	40950000	0.269730861117571
chr1	40950000	41000000	0.521575508995962
chr1	41000000	41050000	0.627476267997209
chr1	41050000	41100000	0.559927271189666
chr1	41100000	41150000	0.692023087168862
chr1	41150000	41200000	0.940442715490814
chr1	41200000	41250000	0.901689253472589
chr1	41250000	41300000	0.136556798240978
chr1	41300000	41350000	0.364489735512379
chr1	41350000	41400000	0.707203112116535
chr1	41400000	41450000	0.47068648385801
chr1	41450000	41500000	0.185796739888793
chr1	41500000	41550000	0.482103215712806
chr1	41550000	41600000	0.918476077718345
chr1	41600000	41650000	0.0367026787035667
chr1	41650000	41700000	0.185712171504683
chr1	41700000	41750000	0.661515042601323
chr1	41750000	41800000	0.335546206050868
chr1	41800000	41850000	0.227975221463456
chr1	41850000	41900000	0.240850757944143
chr1	41900000	41950000	0.137656187234402
chr1	41950000	42000000	0.350387957462103
chr1	42000000	42050000	0.196177509038246
chr1	42050000	42100000	0.120277384299879
chr1	42100000	42150000	0.812385039852851
chr1	42150000	42200000	0.113237066322755
chr1	42200000	42250000	0.201484175141123
chr1	42250000	42300000	0.206769699147973
chr1	42300000	42350000	0.311549927059769
chr1	42350000	42400000	0.642973424385294
chr1	42400000	42450000	0.281718429565107
chr1	42450000	42500000	0.386139241844436
chr1	42500000	42550000	0.0602761157741178
chr1	42550000	42600000	0.360641874035392
chr1	42600000	42650000	0.441024123131567
chr1	42650000	42700000	0.426182371720332
chr1	42700000	42750000	0.267976067147297
chr1	42750000	42800000	0.444026300767458
chr1	42800000	42850000	0.639442694348718
chr1	42850000	42900000	0.761136599082433
chr1	42900000	42950000	0.0571470855620626
chr1	42950000	43000000	0.651535973276391
chr1	43000000	43050000	0.470834478530201
chr1	43050000	43100000	0.768938032516544
chr1	43100000	43150000	0.72107232711051
chr1	43150000	43200000	0.677604177678175
chr1	43200000	43250000	0.712404067739276
chr1	43250000	43300000	0.899194486141356
chr1	43300000	43350000	0.692467071185437
chr1	43350000	43400000	0.938095942831772
chr1	43400000	43450000	0.725617877756401
chr1	43450000	43500000	0.50776972029007
chr1	43500000	43550000	0.475126324023764
chr1	43550000	43600000	0.128670796422757
chr1	43600000	43650000	0.187805239011396
chr1	43650000	43700000	0.960062580604241
chr1	43700000	43750000	0.885409839531491
chr1	43750000	43800000	0.427450897481976
chr1	43800000	43850000	0.0115435844309605
chr1	43850000	43900000	0.633480623268991
chr1	43900000	43950000	0.00651176557643929
chr1	43950000	44000000	0.197319182223726
chr1	44000000	44050000	0.0413962240216496
chr1	44050000	44100000	0.00534895029493221
chr1	44100000	44150000	0.0707203112116536
chr1	44150000	44200000	0.354024397978816
chr1	44200000	44250000	0.470961331106366
chr1	44250000	44300000	0.118860863866044
chr1	44300000	44350000	0.677139051565572
chr1	44350000	44400000	0.715913655679824
chr1	44400000	44450000	0.263747647941817
chr1	44450000	44500000	0.135880251168101
chr1	44500000	44550000	0.575868411594325
chr1	44550000	44600000	0.298864669443329
chr1	44600000	44650000	0.0864500306560393
chr1	44650000	44700000	0.0673798600393243
chr1	44700000	44750000	0.393665828030191
chr1	44750000	44800000	2.11420960274378e-05
chr1	44800000	44850000	0.642254593120362
chr1	44850000	44900000	0.871582908729571
chr1	44900000	44950000	0.470369352417599
chr1	44950000	45000000	0.00173365187424679
chr1	45000000	45050000	0.0717985581090509
chr1	45050000	45100000	0.175394828643312
chr1	45100000	45150000	0.0220089219645235
chr1	45150000	45200000	0.00858369098712441
chr1	45200000	45250000	2.11420960274378e-05
chr1	45250000	45300000	0.0144611936827417
chr1	45300000	45350000	0.00147994672191798
chr1	45350000	45400000	0.214592274678112
chr1	45400000	45450000	0.0422841920548003
chr1	45450000	45500000	0.124569229793442
chr1	45500000	45550000	0.484851688196368
chr1	45550000	45600000	0.477388528298695
chr1	45600000	45650000	0.612084822089262
chr1	45650000	45700000	0.0396837142434301
chr1	45700000	45750000	0.0430453075117867
chr1	45750000	45800000	0.0219032114843866
chr1	45800000	45850000	0.00737859151356268
chr1	45850000	45900000	0.111228567200152
chr1	45900000	45950000	0.000570836592739821
chr1	45950000	46000000	0.182709993868792
chr1	46000000	46050000	0.0121778473117825
chr1	46050000	46100000	0.555529715215967
chr1	46100000	46150000	0.803293938561069
chr1	46150000	46200000	0.253684010232774
chr1	46200000	46250000	0.725173893739825
chr1	46250000	46300000	0.691621387344341
chr1	46300000	46350000	0.770946531639147
chr1	46350000	46400000	0.576185543034736
chr1	46400000	46450000	0.0500433412968562
chr1	46450000	46500000	0.876699295968202
chr1	46500000	46550000	0.934226939258758
chr1	46550000	46600000	0.565001374236242
chr1	46600000	46650000	0.614283600076112
chr1	46650000	46700000	0.293431150764287
chr1	46700000	46750000	0.871329203577243
chr1	46750000	46800000	0.638047316010909
chr1	46800000	46850000	0.0249688154083596
chr1	46850000	46900000	0.00285418296369899
chr1	46900000	46950000	0.0396837142434301
chr1	46950000	47000000	0.0106556163978097
chr1	47000000	47050000	0.00268504619547982
chr1	47050000	47100000	0.291105520201273
chr1	47100000	47150000	4.22841920547645e-05
chr1	47150000	47200000	0.199835091650986
chr1	47200000	47250000	0.0252225205606884
chr1	47250000	47300000	0.153956743271528
chr1	47300000	47350000	0.165986595911119
chr1	47350000	47400000	0.158692572781666
chr1	47400000	47450000	0.644939639315842
chr1	47450000	47500000	0.660352227319816
chr1	47500000	47550000	0.0100847798050698
chr1	47550000	47600000	0.922070234043003
chr1	47600000	47650000	0.273557580498531
chr1	47650000	47700000	0.808917736104357
chr1	47700000	47750000	0.0247362523520582
chr1	47750000	47800000	0.0168713926298654
chr1	47800000	47850000	0.509968498276919
chr1	47850000	47900000	0.150489439523034
chr1	47900000	47950000	0.502991606587877
chr1	47950000	48000000	0.393813822702383
chr1	48000000	48050000	0.591069578638026
chr1	48050000	48100000	0.680141229201463
chr1	48100000	48150000	0.387428909702108
chr1	48150000	48200000	0.770100847798051
chr1	48200000	48250000	0.704285502864754
chr1	48250000	48300000	0.6621915896742
chr1	48300000	48350000	0.679929808241189
chr1	48350000	48400000	0.0933212118649442
chr1	48400000	48450000	0.0376752151208271
chr1	48450000	48500000	0.730184570498319
chr1	48500000	48550000	0.0919892598152181
chr1	48550000	48600000	0.378422376794435
chr1	48600000	48650000	0.69187509249667
chr1	48650000	48700000	0.435019767859786
chr1	48700000	48750000	0.0877396985137107
chr1	48750000	48800000	0.654897566544747
chr1	48800000	48850000	0.973762658829996
chr1	48850000	48900000	0.423391615044716
chr1	48900000	48950000	0.000718831264931552
chr1	48950000	49000000	0.373284847459777
chr1	49000000	49050000	0.662994989323242
chr1	49050000	49100000	0.18313283578934
chr1	49100000	49150000	0.472821835556777
chr1	49150000	49200000	0.111334277680289
chr1	49200000	49250000	0.894754645975602
chr1	49250000	49300000	0.0464069007801433
chr1	49300000	49350000	0.238821116725512
chr1	49350000	49400000	0.541195374109389
chr1	49400000	49450000	0.810545677498467
chr1	49450000	49500000	0.00549694496712405
chr1	49500000	49550000	0.530095773695004
chr1	49550000	49600000	0.0571893697541174
chr1	49600000	49650000	0.370515232880188
chr1	49650000	49700000	0.0541237658301444
chr1	49700000	49750000	0.774371551195586
chr1	49750000	49800000	0.814541533647646
chr1	49800000	49850000	0.462377640119241
chr1	49850000	49900000	0.143195416393581
chr1	49900000	49950000	0.749783293515719
chr1	49950000	50000000	0.660859637624474
chr1	50000000	50050000	0.460834267109241
chr1	50050000	50100000	0.37057865916827
chr1	50100000	50150000	0.837311571069156
chr1	50150000	50200000	0.902936637138206
chr1	50200000	50250000	0.200469354531808
chr1	50250000	50300000	0.513816359753906
chr1	50300000	50350000	0.754920822850377
chr1	50350000	50400000	0.0135309414575361
chr1	50400000	50450000	0.178566143047422
chr1	50450000	50500000	0.142899427049198
chr1	50500000	50550000	0.0138692149939745
chr1	50550000	50600000	0.138396160595361
chr1	50600000	50650000	0.186832702594135
chr1	50650000	50700000	0.192794773673862
chr1	50700000	50750000	0.0211632381234276
chr1	50750000	50800000	0.719423243620372
chr1	50800000	50850000	0.259096386815789
chr1	50850000	50900000	0.425886382375949
chr1	50900000	50950000	0.873401128987928
chr1	50950000	51000000	0.396308590033616
chr1	51000000	51050000	0.812110192604495
chr1	51050000	51100000	0.490982896044314
chr1	51100000	51150000	0.324975158037168
chr1	51150000	51200000	0.255311951626884
chr1	51200000	51250000	0.45954459925157
chr1	51250000	51300000	0.287828495317026
chr1	51300000	51350000	0.448762130277596
chr1	51350000	51400000	0.278885388697436
chr1	51400000	51450000	0.257637582189898
chr1	51450000	51500000	0.348527453011692
chr1	51500000	51550000	0.00279075667561679
chr1	51550000	51600000	0.126091460707415
chr1	51600000	51650000	0.00456669274191845
chr1	51650000	51700000	0.0588384532442546
chr1	51700000	51750000	0.108353242140426
chr1	51750000	51800000	0.00249476733123322
chr1	51800000	51850000	0.00723059684137084
chr1	51850000	51900000	0.625362058394469
chr1	51900000	51950000	0.00556037125520625
chr1	51950000	52000000	0.325989978646483
chr1	52000000	52050000	0.329055582570456
chr1	52050000	52100000	0.584092686948984
chr1	52100000	52150000	0.293790566396753
chr1	52150000	52200000	0.17036300978879
chr1	52200000	52250000	0.773610435738599
chr1	52250000	52300000	0.0963445315968625
chr1	52300000	52350000	0.215860800439756
chr1	52350000	52400000	0.189877164422081
chr1	52400000	52450000	0.154168164231802
chr1	52450000	52500000	0.84858030825176
chr1	52500000	52550000	0.679845239857079
chr1	52550000	52600000	0.300027484724836
chr1	52600000	52650000	0.75921266834394
chr1	52650000	52700000	0.831455210469566
chr1	52700000	52750000	0.768092348675448
chr1	52750000	52800000	0.584156113237066
chr1	52800000	52850000	0.921435971162181
chr1	52850000	52900000	0.768938032516544
chr1	52900000	52950000	0.766760396625721
chr1	52950000	53000000	0.212182075730988
chr1	53000000	53050000	0.262817395716611
chr1	53050000	53100000	0.0981627518552189
chr1	53100000	53150000	0.532231125393771
chr1	53150000	53200000	0.780291338083258
chr1	53200000	53250000	0.329689845451278
chr1	53250000	53300000	0.472420135732256
chr1	53300000	53350000	0.49394278948815
chr1	53350000	53400000	0.258229560878666
chr1	53400000	53450000	0.738577982621197
chr1	53450000	53500000	0.574578743736654
chr1	53500000	53550000	0.666863992896256
chr1	53550000	53600000	0.422693925875811
chr1	53600000	53650000	0.374553373221421
chr1	53650000	53700000	0.425019556438825
chr1	53700000	53750000	0.0194507283452081
chr1	53750000	53800000	0.784731178249012
chr1	53800000	53850000	0.365758261274023
chr1	53850000	53900000	0.375462483350599
chr1	53900000	53950000	0.772722467705448
chr1	53950000	54000000	0.028266982388634
chr1	54000000	54050000	0.203809805704138
chr1	54050000	54100000	0.158269730861118
chr1	54100000	54150000	0.135626546015772
chr1	54150000	54200000	0.321888412017167
chr1	54200000	54250000	0.14499249455591
chr1	54250000	54300000	0.0943148903782322
chr1	54300000	54350000	0.391445907947314
chr1	54350000	54400000	0.114928434004947
chr1	54400000	54450000	0.0579504852111038
chr1	54450000	54500000	0.0416922133660331
chr1	54500000	54550000	0.529038668893634
chr1	54550000	54600000	0.536248123638978
chr1	54600000	54650000	0.17410516078564
chr1	54650000	54700000	0.710163005560371
chr1	54700000	54750000	0.0152011670437007
chr1	54750000	54800000	0.342776802892239
chr1	54800000	54850000	0.273325017442229
chr1	54850000	54900000	0.0210786697393179
chr1	54900000	54950000	0.214613416774139
chr1	54950000	55000000	0.226960400854141
chr1	55000000	55050000	0.0401276982600055
chr1	55050000	55100000	0.00723059684137084
chr1	55100000	55150000	0.0101904902852069
chr1	55150000	55200000	0.0196410072094547
chr1	55200000	55250000	0.000232563056301371
chr1	55250000	55300000	0.247024249984143
chr1	55300000	55350000	0.105731622233028
chr1	55350000	55400000	0.667625108353242
chr1	55400000	55450000	0.0117761474872619
chr1	55450000	55500000	0.663840673164338
chr1	55500000	55550000	0.74124188672065
chr1	55550000	55600000	0.325736273494154
chr1	55600000	55650000	0.268737182604283
chr1	55650000	55700000	0.610372312311042
chr1	55700000	55750000	0.860250745258885
chr1	55750000	55800000	0.0135732256495908
chr1	55800000	55850000	0.701071904268589
chr1	55850000	55900000	0.667138840144612
chr1	55900000	55950000	0.69187509249667
chr1	55950000	56000000	0.8808642888856
chr1	56000000	56050000	0.238377132708937
chr1	56050000	56100000	0.0860906150235734
chr1	56100000	56150000	0.538446901625827
chr1	56150000	56200000	0.345102433455253
chr1	56200000	56250000	0.492018858749656
chr1	56250000	56300000	0.0330239539947991
chr1	56300000	56350000	0.260851180786063
chr1	56350000	56400000	0.0359204211505528
chr1	56400000	56450000	0.589061079515423
chr1	56450000	56500000	0.00847798050698745
chr1	56500000	56550000	0.796591894120383
chr1	56550000	56600000	0.266707541385653
chr1	56600000	56650000	0.413602824584029
chr1	56650000	56700000	0.658766570117761
chr1	56700000	56750000	0.251886932070445
chr1	56750000	56800000	0
chr1	56800000	56850000	0.166515148311804
chr1	56850000	56900000	0.0071460284572612
chr1	56900000	56950000	0.656969491955433
chr1	56950000	57000000	0.00989450094082323
chr1	57000000	57050000	0.129072496247278
chr1	57050000	57100000	0.123173851455633
chr1	57100000	57150000	0.0588173111482272
chr1	57150000	57200000	0.439163618681156
chr1	57200000	57250000	0.541195374109389
chr1	57250000	57300000	0.103744265206453
chr1	57300000	57350000	0.137148776929745
chr1	57350000	57400000	0.12547833992262
chr1	57400000	57450000	0.300386900357301
chr1	57450000	57500000	0.397238842258822
chr1	57500000	57550000	0.591386710078437
chr1	57550000	57600000	0.337935262901964
chr1	57600000	57650000	0.00562379754328846
chr1	57650000	57700000	0.00923909596397388
chr1	57700000	57750000	0.00073997336095899
chr1	57750000	57800000	0.000232563056301371
chr1	57800000	57850000	0.101312924163302
chr1	57850000	57900000	0.542992452271718
chr1	57900000	57950000	0.049239941647815
chr1	57950000	58000000	0.223133681473181
chr1	58000000	58050000	0.0163216981331529
chr1	58050000	58100000	0.0656462081650775
chr1	58100000	58150000	0.602634305165014
chr1	58150000	58200000	0.277046026343052
chr1	58200000	58250000	0.628004820397894
chr1	58250000	58300000	0.42977652804499
chr1	58300000	58350000	0.663100699803378
chr1	58350000	58400000	0.23192879342058
chr1	58400000	58450000	0.0997906932493288
chr1	58450000	58500000	0.098057041375082
chr1	58500000	58550000	0.00116281528150697
chr1	58550000	58600000	0.908095308568892
chr1	58600000	58650000	0.186156155521258
chr1	58650000	58700000	0.523837713270894
chr1	58700000	58750000	0.690860271887355
chr1	58750000	58800000	0.240153068775238
chr1	58800000	58850000	0.946743060106979
chr1	58850000	58900000	0.645108776084061
chr1	58900000	58950000	0.344129897037992
chr1	58950000	59000000	0.450770629400199
chr1	59000000	59050000	0.547305439861308
chr1	59050000	59100000	0.76392735575805
chr1	59100000	59150000	0.0549694496712404
chr1	59150000	59200000	0.0938920484576841
chr1	59200000	59250000	0.25664390367661
chr1	59250000	59300000	0.887946891054779
chr1	59300000	59350000	2.11420960274378e-05
chr1	59350000	59400000	0.152307659781391
chr1	59400000	59450000	0.271591365567982
chr1	59450000	59500000	0.298272690754561
chr1	59500000	59550000	0.124569229793442
chr1	59550000	59600000	0.302945093976617
chr1	59600000	59650000	0.137931034482759
chr1	59650000	59700000	0.000782257553013754
chr1	59700000	59750000	4.22841920547645e-05
chr1	59750000	59800000	0.30235311528785
chr1	59800000	59850000	0.905494830757521
chr1	59850000	59900000	0.709211611239138
chr1	59900000	59950000	0.256390198524282
chr1	59950000	60000000	0.190870842935369
chr1	60000000	60050000	0.77775428655997
chr1	60050000	60100000	0.605847903761179
chr1	60100000	60150000	2.11420960274378e-05
chr1	60150000	60200000	0.250322416964418
chr1	60200000	60250000	0.909067844986152
chr1	60250000	60300000	0.0271253092031544
chr1	60300000	60350000	0.16150447155331
chr1	60350000	60400000	0.0198524281697288
chr1	60400000	60450000	0.0211209539313728
chr1	60450000	60500000	0.59022389479693
chr1	60500000	60550000	0.033446795915347
chr1	60550000	60600000	0.00917566967589167
chr1	60600000	60650000	0.0387534620182245
chr1	60650000	60700000	0.0387534620182245
chr1	60700000	60750000	0.596059113300493
chr1	60750000	60800000	0.519017315376646
chr1	60800000	60850000	0.0413962240216496
chr1	60850000	60900000	0.224000507410305
chr1	60900000	60950000	0.21290090699592
chr1	60950000	61000000	0.557157656610076
chr1	61000000	61050000	0.175965665236052
chr1	61050000	61100000	0.242732404490581
chr1	61100000	61150000	0.236918328083046
chr1	61150000	61200000	0.439269329161293
chr1	61200000	61250000	0.41546332903444
chr1	61250000	61300000	0.033869637835895
chr1	61300000	61350000	2.11420960274378e-05
chr1	61350000	61400000	6.34262880822023e-05
chr1	61400000	61450000	2.11420960274378e-05
chr1	61450000	61500000	2.11420960274378e-05
chr1	61500000	61550000	2.11420960274378e-05
chr1	61550000	61600000	2.11420960274378e-05
chr1	61600000	61650000	0
chr1	61650000	61700000	2.11420960274378e-05
chr1	61700000	61750000	0.0436161441045265
chr1	61750000	61800000	0.000295989344383574
chr1	61800000	61850000	0.0304234761834288
chr1	61850000	61900000	0.000232563056301371
chr1	61900000	61950000	0.339013509799362
chr1	61950000	62000000	0.007082602169179
chr1	62000000	62050000	0.000380557728493214
chr1	62050000	62100000	2.11420960274378e-05
chr1	62100000	62150000	2.11420960274378e-05
chr1	62150000	62200000	0.000401699824520652
chr1	62200000	62250000	0.00243134104315101
chr1	62250000	62300000	0
chr1	62300000	62350000	0.000486268208630181
chr1	62350000	62400000	0.000380557728493214
chr1	62400000	62450000	2.11420960274378e-05
chr1	62450000	62500000	8.45683841096401e-05
chr1	62500000	62550000	0.00528552400685001
chr1	62550000	62600000	0.0180342079113723
chr1	62600000	62650000	0.025095667984524
chr1	62650000	62700000	0.430220512061566
chr1	62700000	62750000	0.00532780819890488
chr1	62750000	62800000	0.390431087337999
chr1	62800000	62850000	0.000380557728493214
chr1	62850000	62900000	0.244064356540307
chr1	62900000	62950000	0.108585805196727
chr1	62950000	63000000	0.0393454407069916
chr1	63000000	63050000	0.0374426520645257
chr1	63050000	63100000	0.0849700839341212
chr1	63100000	63150000	2.11420960274378e-05
chr1	63150000	63200000	0.00154337301000018
chr1	63200000	63250000	0.535719571238293
chr1	63250000	63300000	0.105943043193302
chr1	63300000	63350000	0.032389691113977
chr1	63350000	63400000	0.0167656821497283
chr1	63400000	63450000	0.000972536417260361
chr1	63450000	63500000	0.843506205205184
chr1	63500000	63550000	0.00118395737753441
chr1	63550000	63600000	0.0019239307384934
chr1	63600000	63650000	0.0158354299245227
chr1	63650000	63700000	0.593775766929533
chr1	63700000	63750000	2.11420960274378e-05
chr1	63750000	63800000	0.290872957144971
chr1	63800000	63850000	0.100488382418233
chr1	63850000	63900000	2.11420960274378e-05
chr1	63900000	63950000	0.0904247447091905
chr1	63950000	64000000	0.000570836592739821
chr1	64000000	64050000	0.00729402312945304
chr1	64050000	64100000	2.11420960274378e-05
chr1	64100000	64150000	0.00456669274191845
chr1	64150000	64200000	0.000634262880822023
chr1	64200000	64250000	2.11420960274378e-05
chr1	64250000	64300000	0.0643776824034334
chr1	64300000	64350000	0.259096386815789
chr1	64350000	64400000	0.00858369098712441
chr1	64400000	64450000	0.353136429945665
chr1	64450000	64500000	0.0747161673608322
chr1	64500000	64550000	0.648639506120637
chr1	64550000	64600000	0.114463307892344
chr1	64600000	64650000	0.0249053891202774
chr1	64650000	64700000	0.465844943867735
chr1	64700000	64750000	0.00949280111630268
chr1	64750000	64800000	0.0190278864246601
chr1	64800000	64850000	0.000634262880822023
chr1	64850000	64900000	0.000317131440411011
chr1	64900000	64950000	0.660225374743652
chr1	64950000	65000000	0.184443645743039
chr1	65000000	65050000	0.533520793251443
chr1	65050000	65100000	0.464090149897461
chr1	65100000	65150000	0.125922323939195
chr1	65150000	65200000	0.153914459079473
chr1	65200000	65250000	0.0151377407556185
chr1	65250000	65300000	0.660521364088036
chr1	65300000	65350000	0.460474851476775
chr1	65350000	65400000	0.754032854817227
chr1	65400000	65450000	0.384680437218546
chr1	65450000	65500000	0.223535381297702
chr1	65500000	65550000	0.184485929935094
chr1	65550000	65600000	0.943000909110129
chr1	65600000	65650000	0.780122201315038
chr1	65650000	65700000	0.688872914860779
chr1	65700000	65750000	0.293853992684835
chr1	65750000	65800000	0.722784836888729
chr1	65800000	65850000	0.583247003107888
chr1	65850000	65900000	0.389775682361149
chr1	65900000	65950000	0.416309012875536
chr1	65950000	66000000	0.108057252796042
chr1	66000000	66050000	0.62999217742447
chr1	66050000	66100000	0.792659464259287
chr1	66100000	66150000	0.225797585572634
chr1	66150000	66200000	0.0158354299245227
chr1	66200000	66250000	0.387872893718683
chr1	66250000	66300000	0.327533351656483
chr1	66300000	66350000	0.26892746146853
chr1	66350000	66400000	0.0662804710458995
chr1	66400000	66450000	0.102327744772617
chr1	66450000	66500000	0.108374384236453
chr1	66500000	66550000	0.0131715258250703
chr1	66550000	66600000	0.0149897460834267
chr1	66600000	66650000	2.11420960274378e-05
chr1	66650000	66700000	0.0170828135901393
chr1	66700000	66750000	0.0225797585572634
chr1	66750000	66800000	2.11420960274378e-05
chr1	66800000	66850000	2.11420960274378e-05
chr1	66850000	66900000	0.0167233979576735
chr1	66900000	66950000	0.0302331973191822
chr1	66950000	67000000	0.00852026469904221
chr1	67000000	67050000	0.0217552168121947
chr1	67050000	67100000	0.268779466796338
chr1	67100000	67150000	0.305503287595932
chr1	67150000	67200000	0.134442588638238
chr1	67200000	67250000	0.162329013298378
chr1	67250000	67300000	0.365335419353475
chr1	67300000	67350000	0.00864711727520662
chr1	67350000	67400000	0.580117972895833
chr1	67400000	67450000	0.156282373834542
chr1	67450000	67500000	0.00105710480137
chr1	67500000	67550000	0.39871878898074
chr1	67550000	67600000	0.676673925452969
chr1	67600000	67650000	0.212943191187974
chr1	67650000	67700000	0.378020676969915
chr1	67700000	67750000	0.133744899469333
chr1	67750000	67800000	0.175267976067147
chr1	67800000	67850000	0.893570688598068
chr1	67850000	67900000	0.21013129241633
chr1	67900000	67950000	0.712552062411467
chr1	67950000	68000000	0.225924438148798
chr1	68000000	68050000	0.195056977948794
chr1	68050000	68100000	0.00611006575191864
chr1	68100000	68150000	0.35317871413772
chr1	68150000	68200000	0.322649527474154
chr1	68200000	68250000	0.231463667307977
chr1	68250000	68300000	0.000634262880822023
chr1	68300000	68350000	0.0459840588595953
chr1	68350000	68400000	0.662783568362967
chr1	68400000	68450000	0.0154125880039747
chr1	68450000	68500000	0.000380557728493214
chr1	68500000	68550000	0.262880822004694
chr1	68550000	68600000	0.653544472398994
chr1	68600000	68650000	0.943592887798896
chr1	68650000	68700000	0.0378232097930189
chr1	68700000	68750000	0.00361529842068542
chr1	68750000	68800000	0.0171039556861667
chr1	68800000	68850000	0.00215649379479477
chr1	68850000	68900000	0.681473181251189
chr1	68900000	68950000	0.602697731453096
chr1	68950000	69000000	0.278399120488805
chr1	69000000	69050000	0.000169136768219169
chr1	69050000	69100000	0.650690289435295
chr1	69100000	69150000	0.572506818325969
chr1	69150000	69200000	0.413750819256221
chr1	69200000	69250000	0.0050318188545212
chr1	69250000	69300000	0.739064250829827
chr1	69300000	69350000	0.0676124230956257
chr1	69350000	69400000	0.434639210131292
chr1	69400000	69450000	0.340620309097444
chr1	69450000	69500000	0.0396837142434301
chr1	69500000	69550000	0.20598744159496
chr1	69550000	69600000	0.778853675553394
chr1	69600000	69650000	0.194253578299753
chr1	69650000	69700000	0.395293769424301
chr1	69700000	69750000	0.703418676927631
chr1	69750000	69800000	0.438444787416224
chr1	69800000	69850000	0.816232901329838
chr1	69850000	69900000	0.692636207953657
chr1	69900000	69950000	0.0243979788156198
chr1	69950000	70000000	0.0263853358421954
chr1	70000000	70050000	0.39960675701389
chr1	70050000	70100000	0.00361529842068542
chr1	70100000	70150000	0.156451510602761
chr1	70150000	70200000	0.876530159199983
chr1	70200000	70250000	0.640584367534197
chr1	70250000	70300000	0.701558172477219
chr1	70300000	70350000	0.556438825345145
chr1	70350000	70400000	0.841074864162033
chr1	70400000	70450000	0.690268293198588
chr1	70450000	70500000	0.495465020402123
chr1	70500000	70550000	0.348527453011692
chr1	70550000	70600000	0.16361868115605
chr1	70600000	70650000	0.307025518509905
chr1	70650000	70700000	2.11420960274378e-05
chr1	70700000	70750000	0.0100424956130151
chr1	70750000	70800000	0.0246093997758938
chr1	70800000	70850000	0.0365969682234296
chr1	70850000	70900000	0.574029049239942
chr1	70900000	70950000	0.295291655214698
chr1	70950000	71000000	0.797395293769424
chr1	71000000	71050000	0.440664707499101
chr1	71050000	71100000	0.235544091841265
chr1	71100000	71150000	0.354848939723884
chr1	71150000	71200000	0.22558616461236
chr1	71200000	71250000	0.746041142518869
chr1	71250000	71300000	0.0335736484915115
chr1	71300000	71350000	0.00883739613945322
chr1	71350000	71400000	0.420283726928688
chr1	71400000	71450000	0.74115731833654
chr1	71450000	71500000	0.125414913634538
chr1	71500000	71550000	0.366138819002516
chr1	71550000	71600000	0.100805513858644
chr1	71600000	71650000	0.852766443265185
chr1	71650000	71700000	0.224211928370579
chr1	71700000	71750000	0.118776295481934
chr1	71750000	71800000	0.980084145542189
chr1	71800000	71850000	0.728302923951881
chr1	71850000	71900000	0.507516015137741
chr1	71900000	71950000	0.776929744814901
chr1	71950000	72000000	0.00137423624178101
chr1	72000000	72050000	0.449354108966363
chr1	72050000	72100000	0.687900378443519
chr1	72100000	72150000	0.618406308801455
chr1	72150000	72200000	0.130256453624812
chr1	72200000	72250000	0.0522209771876784
chr1	72250000	72300000	0.0556882809361721
chr1	72300000	72350000	0.856128036533542
chr1	72350000	72400000	0.848812871308061
chr1	72400000	72450000	0.538658322586101
chr1	72450000	72500000	0.890927926594643
chr1	72500000	72550000	0.292902598363602
chr1	72550000	72600000	0.116788938455358
chr1	72600000	72650000	0.0716928476289139
chr1	72650000	72700000	0.364954861624981
chr1	72700000	72750000	0.315059515000317
chr1	72750000	72800000	0.0767880927715173
chr1	72800000	72850000	0.00156451510602762
chr1	72850000	72900000	0.0834901372122032
chr1	72900000	72950000	0.517727647518975
chr1	72950000	73000000	0.042897312839595
chr1	73000000	73050000	0.0396414300513753
chr1	73050000	73100000	0.233620161102772
chr1	73100000	73150000	0.0218820693883591
chr1	73150000	73200000	0.163301549715639
chr1	73200000	73250000	0.130235311528785
chr1	73250000	73300000	0.338506099494704
chr1	73300000	73350000	0.825937123406415
chr1	73350000	73400000	0.942810630245883
chr1	73400000	73450000	0.147804393327554
chr1	73450000	73500000	0.120383094780017
chr1	73500000	73550000	0.38326391678471
chr1	73550000	73600000	0.749487304171335
chr1	73600000	73650000	0.0931520750967251
chr1	73650000	73700000	0.507368020465549
chr1	73700000	73750000	0.716569060656673
chr1	73750000	73800000	0.813864986574769
chr1	73800000	73850000	0.0432355863760333
chr1	73850000	73900000	0.787014524619971
chr1	73900000	73950000	0.342607666124019
chr1	73950000	74000000	0.0643565403074061
chr1	74000000	74050000	0.0712488636123385
chr1	74050000	74100000	0.446457641810609
chr1	74100000	74150000	0.0869362988646695
chr1	74150000	74200000	0.422757352163894
chr1	74200000	74250000	0.0089431066195903
chr1	74250000	74300000	0.278335694200723
chr1	74300000	74350000	0.0118607158713715
chr1	74350000	74400000	0.00306560392397304
chr1	74400000	74450000	0.0229391741897291
chr1	74450000	74500000	0.105647053848919
chr1	74500000	74550000	0.325989978646483
chr1	74550000	74600000	0.0649485189961733
chr1	74600000	74650000	0.213662022452906
chr1	74650000	74700000	0.438909913528827
chr1	74700000	74750000	0.0623057569927482
chr1	74750000	74800000	0.552104695659528
chr1	74800000	74850000	0.466056364828009
chr1	74850000	74900000	0.811645066491892
chr1	74900000	74950000	0.0273578722594559
chr1	74950000	75000000	0.0276538616038394
chr1	75000000	75050000	0.000126852576164405
chr1	75100000	75150000	0.234190997695512
chr1	75150000	75200000	0.982156070952874
chr1	75200000	75250000	0.207995940717563
chr1	75250000	75300000	0.391340197467177
chr1	75300000	75350000	0.593458635489122
chr1	75350000	75400000	0.291676356794013
chr1	75400000	75450000	0.579991120319668
chr1	75450000	75500000	0.688576925516396
chr1	75500000	75550000	0.605361635552549
chr1	75550000	75600000	0.53459904014884
chr1	75600000	75650000	0.212985475380029
chr1	75650000	75700000	2.11420960274378e-05
chr1	75700000	75750000	0.000676547072876788
chr1	75750000	75800000	0.0327279646504155
chr1	75800000	75850000	0.00568722383137066
chr1	75850000	75900000	0.360853294995666
chr1	75900000	75950000	0.216283642360304
chr1	75950000	76000000	0.436309435717457
chr1	76000000	76050000	0.615256136493372
chr1	76050000	76100000	0.503224169644179
chr1	76100000	76150000	0.660986490200638
chr1	76150000	76200000	0.374637941605531
chr1	76200000	76250000	0.670289012452695
chr1	76250000	76300000	0.544895240914184
chr1	76300000	76350000	0.160109093215501
chr1	76350000	76400000	0.687181547178587
chr1	76400000	76450000	0.0522209771876784
chr1	76450000	76500000	0.230131715258251
chr1	76500000	76550000	0.813949554958879
chr1	76550000	76600000	0.409818389395125
chr1	76600000	76650000	0.769191737668872
chr1	76650000	76700000	0.11742320133618
chr1	76700000	76750000	0.000126852576164405
chr1	76750000	76800000	0.218207573098797
chr1	76800000	76850000	0.32706822554388
chr1	76850000	76900000	0.0393454407069916
chr1	76900000	76950000	0.296369902112095
chr1	76950000	77000000	0.0254339415209623
chr1	77000000	77050000	0.0712911478043933
chr1	77050000	77100000	0.250428127444555
chr1	77100000	77150000	0.266580688809489
chr1	77150000	77200000	0.103448275862069
chr1	77200000	77250000	0.159559398718789
chr1	77250000	77300000	0.181272331338929
chr1	77300000	77350000	0.0878242668978203
chr1	77350000	77400000	0.909067844986152
chr1	77400000	77450000	0.864838580096831
chr1	77450000	77500000	0.895621471912725
chr1	77500000	77550000	0.710522421192837
chr1	77550000	77600000	0.48337174147445
chr1	77600000	77650000	0.802744244064357
chr1	77650000	77700000	0.861011860715871
chr1	77700000	77750000	0.841518848178608
chr1	77750000	77800000	0.562189475464598
chr1	77800000	77850000	0.126979428740565
chr1	77850000	77900000	0.246030571470856
chr1	77950000	78000000	0.60665130341022
chr1	78000000	78050000	0.00429184549356221
chr1	78050000	78100000	0.389183703672382
chr1	78100000	78150000	0.588532527114738
chr1	78200000	78250000	0.751051819277363
chr1	78250000	78300000	0.597327639062137
chr1	78300000	78350000	0.298653248483055
chr1	78350000	78400000	0.0384786147698682
chr1	78400000	78450000	2.11420960274378e-05
chr1	78450000	78500000	0.24355694623565
chr1	78500000	78550000	0.416393581259646
chr1	78550000	78600000	0.837565276221485
chr1	78600000	78650000	0.0606355314065836
chr1	78650000	78700000	0.011205310894522
chr1	78700000	78750000	0.0992832829446711
chr1	78750000	78800000	0.13067929554536
chr1	78800000	78850000	0.353305566713884
chr1	78850000	78900000	0.783822068119833
chr1	78900000	78950000	0.0231505951500032
chr1	78950000	79000000	0.000232563056301371
chr1	79000000	79050000	0.448022156916637
chr1	79050000	79100000	0.615404131165564
chr1	79100000	79150000	0.787860208461067
chr1	79150000	79200000	0.978498488340134
chr1	79200000	79250000	0.242246136281951
chr1	79250000	79300000	0.00553922915917882
chr1	79300000	79350000	0.980824118903148
chr1	79350000	79400000	0.0116704370071249
chr1	79400000	79450000	0.520772109346921
chr1	79450000	79500000	0.0508890251379521
chr1	79500000	79550000	0.422545931203619
chr1	79550000	79600000	0.583373855684053
chr1	79600000	79650000	0.37846466098649
chr1	79650000	79700000	0.368041607644982
chr1	79700000	79750000	0.13710649273769
chr1	79750000	79800000	0.130510158777141
chr1	79800000	79850000	0.586735448952409
chr1	79850000	79900000	0.666885134992283
chr1	79900000	79950000	0.59176726780693
chr1	79950000	80000000	0.623712974904332
chr1	80000000	80050000	0.0112264529905495
chr1	80050000	80100000	0.128776506902894
chr1	80100000	80150000	0.0739761939998731
chr1	80150000	80200000	0.295037950062369
chr1	80200000	80250000	0.664136662508721
chr1	80250000	80300000	0.533224803907059
chr1	80300000	80350000	0.343876191885664
chr1	80350000	80400000	0.464978117930612
chr1	80400000	80450000	0.315778346265249
chr1	80450000	80500000	0.0203386963783589
chr1	80500000	80550000	0.248673333474281
chr1	80550000	80600000	0.207890230237426
chr1	80600000	80650000	0.340641451193471
chr1	80650000	80700000	0.271506797183873
chr1	80700000	80750000	0.0146937567390432
chr1	80750000	80800000	0.836909871244635
chr1	80800000	80850000	0.00759001247383662
chr1	80850000	80900000	0.605213640880357
chr1	80900000	80950000	0.714518277342016
chr1	80950000	81000000	0.240829615848115
chr1	81350000	81400000	0.234782976384279
chr1	81450000	81500000	2.11420960274378e-05
chr1	81600000	81650000	0.0422841920548003
chr1	81650000	81700000	0.134844288462758
chr1	81700000	81750000	2.11420960274378e-05
chr1	82150000	82200000	0.115435844309605
chr1	82200000	82250000	0.53476817691706
chr1	82250000	82300000	0.619230850546523
chr1	82300000	82350000	0.25087211146113
chr1	82350000	82400000	0.325461426245798
chr1	82400000	82450000	0.156324658026597
chr1	82450000	82500000	0.187234402418656
chr1	82500000	82550000	0.423137909892387
chr1	82550000	82600000	0.782320979301888
chr1	82600000	82650000	0.488488128713081
chr1	82650000	82700000	0.696293790566397
chr1	82700000	82750000	0.0591344425886382
chr1	82750000	82800000	0.0101059219010973
chr1	82800000	82850000	0.228038647751538
chr1	82850000	82900000	0.141694327575636
chr1	82900000	82950000	0.952176578786021
chr1	82950000	83000000	0.654855282352693
chr1	83000000	83050000	0.397936531427726
chr1	83050000	83100000	0.873908539292585
chr1	83100000	83150000	0.578405463117613
chr1	83150000	83200000	0.279117951753737
chr1	83200000	83250000	0.365462271929639
chr1	83250000	83300000	0.0484365419987738
chr1	83300000	83350000	0.0775492082285038
chr1	83350000	83400000	0.0947377322987801
chr1	83400000	83450000	0.623543838136113
chr1	83450000	83500000	0.00904881709972727
chr1	83500000	83550000	0.375525909638682
chr1	83550000	83600000	0.840757732721622
chr1	83600000	83650000	0.598342459671452
chr1	83650000	83700000	0.025412799424935
chr1	83700000	83750000	0.0118395737753441
chr1	83750000	83800000	0.000507410304657618
chr1	83800000	83850000	0.29901266411552
chr1	83850000	83900000	0.20907418761496
chr1	83900000	83950000	0.000697689168904225
chr1	83950000	84000000	0.142455443032622
chr1	84000000	84050000	0.055793991416309
chr1	84050000	84100000	0.0234888686864416
chr1	84100000	84150000	0.00596207107972679
chr1	84150000	84200000	0.178946700775915
chr1	84200000	84250000	0.728429776528045
chr1	84250000	84300000	0.699676525930781
chr1	84300000	84350000	0.676885346413243
chr1	84350000	84400000	0.47442863485486
chr1	84400000	84450000	0.188376075604135
chr1	84450000	84500000	0.299604642804288
chr1	84500000	84550000	0.672572358823654
chr1	84550000	84600000	0.115520412693714
chr1	84600000	84650000	0.428402291803209
chr1	84650000	84700000	0.228630626440305
chr1	84700000	84750000	0.0072728810334256
chr1	84750000	84800000	0.00266390409945239
chr1	84800000	84850000	0.120467663164126
chr1	84850000	84900000	2.11420960274378e-05
chr1	84900000	84950000	0.0457303537072665
chr1	84950000	85000000	0.456922979344172
chr1	85000000	85050000	0
chr1	85500000	85550000	0.341931119051143
chr1	85600000	85650000	0.0158565720205501
chr1	85650000	85700000	0.743081249075033
chr1	85700000	85750000	0.0130658153449333
chr1	85750000	85800000	0.0774646398443942
chr1	85800000	85850000	2.11420960274378e-05
chr1	85850000	85900000	0.917313262436838
chr1	85900000	85950000	0.00803399649041203
chr1	85950000	86000000	0.0072094547453434
chr1	86000000	86050000	0.557897629971035
chr1	86050000	86100000	0.226537558933593
chr1	86100000	86150000	0.538446901625827
chr1	86150000	86200000	0.00448212435780881
chr1	86200000	86250000	0.436436288293621
chr1	86250000	86300000	0.087655130129601
chr1	86300000	86350000	0.107190426858919
chr1	86350000	86400000	0.000401699824520652
chr1	86400000	86450000	0.0589230216283643
chr1	86450000	86500000	0
chr1	86500000	86550000	2.11420960274378e-05
chr1	86550000	86600000	0.0372100890082243
chr1	86600000	86650000	0.257806718958117
chr1	86650000	86700000	0.267468656842639
chr1	86700000	86750000	0.220237214317427
chr1	86750000	86800000	0.834816803737923
chr1	86800000	86850000	0.00365758261274018
chr1	86850000	86900000	0.0276538616038394
chr1	86900000	86950000	0.220638914141948
chr1	86950000	87000000	0.0135309414575361
chr1	87000000	87050000	0.00378443518890459
chr1	87050000	87100000	0.472758409268695
chr1	87100000	87150000	0.380874859933614
chr1	87150000	87200000	0.388253451447176
chr1	87200000	87250000	0.000274847248356247
chr1	87250000	87300000	0.589695342396245
chr1	87300000	87350000	0.915135626546016
chr1	87350000	87400000	0.133871752045498
chr1	87400000	87450000	0.909617539482864
chr1	87450000	87500000	0.782659252838326
chr1	87500000	87550000	0.880145457620669
chr1	87550000	87600000	0.127233133892894
chr1	87600000	87650000	0.221082898158523
chr1	87650000	87700000	0.246622550159623
chr1	87700000	87750000	0.766422123089283
chr1	87750000	87800000	0.617920040592824
chr1	87800000	87850000	0.554176621070213
chr1	87850000	87900000	0.562929448825557
chr1	87900000	87950000	0.0704666060593248
chr1	87950000	88000000	0.0358358527664433
chr1	88000000	88050000	0.670479291316941
chr1	88050000	88100000	0.572675955094188
chr1	88100000	88150000	0.784223767944354
chr1	88150000	88200000	0.542252478910759
chr1	88300000	88350000	0.520243556946236
chr1	88350000	88400000	0.256538193196474
chr1	88400000	88450000	0.029746929110552
chr1	88450000	88500000	0.0309097443920591
chr1	88500000	88550000	0.575678132730079
chr1	88550000	88600000	0.204084652952494
chr1	88600000	88650000	0.396076026977314
chr1	88650000	88700000	0.378316666314298
chr1	88700000	88750000	0.245290598109897
chr1	88750000	88800000	0.400727288103343
chr1	88800000	88850000	0.343220786908814
chr1	88850000	88900000	0.201378464660987
chr1	88900000	88950000	0.00188164654643863
chr1	88950000	89000000	0.00340387746041138
chr1	89000000	89050000	0.259180955199898
chr1	89050000	89100000	0.00143766252986322
chr1	89100000	89150000	0.000274847248356247
chr1	89150000	89200000	0.00171250977821946
chr1	89200000	89250000	0.0154971563880844
chr1	89250000	89300000	0.167677963593311
chr1	89300000	89350000	0.826444533711072
chr1	89350000	89400000	0.776506902894353
chr1	89400000	89450000	0.921943381466839
chr1	89450000	89500000	0.10425167551111
chr1	89500000	89550000	0.482737478593628
chr1	89550000	89600000	0.172857777120024
chr1	89600000	89650000	0.000169136768219169
chr1	89650000	89700000	2.11420960274378e-05
chr1	89700000	89750000	0.000232563056301371
chr1	89750000	89800000	2.11420960274378e-05
chr1	89800000	89850000	0.0186684707921944
chr1	89850000	89900000	0.0689020909532971
chr1	89900000	89950000	0.00353073003657578
chr1	89950000	90000000	0.522104061396647
chr1	90000000	90050000	0.0118818579673989
chr1	90050000	90100000	2.11420960274378e-05
chr1	90100000	90150000	0.00321359859616477
chr1	90150000	90200000	0.74115731833654
chr1	90200000	90250000	0.688111799403793
chr1	90250000	90300000	0.308357470559631
chr1	90300000	90350000	0.590075900124738
chr1	90350000	90400000	0.256559335292501
chr1	90400000	90450000	0.0444406858495952
chr1	90450000	90500000	0.14979175035413
chr1	90500000	90550000	0.235840081185649
chr1	90550000	90600000	0.834647666969703
chr1	90600000	90650000	0.450834055688281
chr1	90650000	90700000	0.713165183196262
chr1	90700000	90750000	0.353284424617857
chr1	90750000	90800000	0.0857311993911076
chr1	90800000	90850000	0.0501490517769931
chr1	90850000	90900000	0.414511934713207
chr1	90900000	90950000	0.0493033679358972
chr1	90950000	91000000	0.00985221674876846
chr1	91000000	91050000	0.0571893697541174
chr1	91050000	91100000	0.0423687604389099
chr1	91100000	91150000	0.183280830461532
chr1	91150000	91200000	0.561724349351995
chr1	91200000	91250000	0.822216114505592
chr1	91250000	91300000	0.822786951098332
chr1	91300000	91350000	0.268673756316201
chr1	91350000	91400000	0.0964925262690544
chr1	91400000	91450000	0.124252098353031
chr1	91450000	91500000	0.736696336074758
chr1	91500000	91550000	0.450411213767733
chr1	91550000	91600000	0.68821750988393
chr1	91600000	91650000	0.440136155098416
chr1	91650000	91700000	0.584156113237066
chr1	91700000	91750000	0.671176980485845
chr1	91750000	91800000	0.765745576016406
chr1	91800000	91850000	0.866381953106831
chr1	91850000	91900000	0.25307088944798
chr1	91900000	91950000	0.0719465527812427
chr1	91950000	92000000	0.762891393052707
chr1	92000000	92050000	0.925960379712045
chr1	92050000	92100000	0.691113977039684
chr1	92100000	92150000	0.646123596693376
chr1	92150000	92200000	0.12710628131673
chr1	92200000	92250000	0.049557073088226
chr1	92250000	92300000	0.0184570498319203
chr1	92300000	92350000	0.0762806824668598
chr1	92350000	92400000	0.856593162646145
chr1	92400000	92450000	0.378908645003066
chr1	92450000	92500000	0.733863295207087
chr1	92500000	92550000	0.582189898306518
chr1	92550000	92600000	0.839277785999704
chr1	92600000	92650000	0.494640478657054
chr1	92650000	92700000	0.669527896995708
chr1	92700000	92750000	0.557961056259118
chr1	92750000	92800000	0.417218123004715
chr1	92800000	92850000	0.224951901731538
chr1	92850000	92900000	0.348210321571281
chr1	92900000	92950000	0.0169559610139749
chr1	92950000	93000000	0.13067929554536
chr1	93000000	93050000	0.312395610900865
chr1	93050000	93100000	0.188798917524683
chr1	93100000	93150000	0.187805239011396
chr1	93150000	93200000	0.0450749487304172
chr1	93200000	93250000	0.0267024672826064
chr1	93250000	93300000	0.17150468297427
chr1	93300000	93350000	0.0948857269709719
chr1	93350000	93400000	0.218820693883592
chr1	93400000	93450000	0.63259265523584
chr1	93450000	93500000	0.486247066534176
chr1	93500000	93550000	0.505444089727056
chr1	93550000	93600000	0.406203090974439
chr1	93600000	93650000	0.503562443180617
chr1	93650000	93700000	0.000105710480136967
chr1	93700000	93750000	0.663460115435844
chr1	93750000	93800000	0.210237002896467
chr1	93800000	93850000	0.352755872217172
chr1	93900000	93950000	0.729698302289689
chr1	93950000	94000000	0.264741326455105
chr1	94000000	94050000	0.745258884965855
chr1	94050000	94100000	0.902513795217658
chr1	94100000	94150000	0.660352227319816
chr1	94150000	94200000	0.114738155140701
chr1	94200000	94250000	0.761474872618871
chr1	94250000	94300000	0.573669633607476
chr1	94300000	94350000	0.939998731474238
chr1	94350000	94400000	0.81946764202203
chr1	94400000	94450000	0.340683735385526
chr1	94450000	94500000	0.0345250428127445
chr1	94500000	94550000	0.331021797501004
chr1	94550000	94600000	0.863654622719296
chr1	94600000	94650000	0.1493054821455
chr1	94650000	94700000	0.650774857819404
chr1	94700000	94750000	0.0536163555254868
chr1	94750000	94800000	0.851603627983678
chr1	94800000	94850000	0.0921372544874098
chr1	94850000	94900000	0.0340810587961691
chr1	94900000	94950000	0.337279857925115
chr1	94950000	95000000	0.279392799002093
chr1	95000000	95050000	0.165627180278653
chr1	95050000	95100000	0.415611323706632
chr1	95100000	95150000	0.749149030634897
chr1	95150000	95200000	0.0770417979238461
chr1	95200000	95250000	0.855197784308336
chr1	95250000	95300000	0.00156451510602762
chr1	95300000	95350000	0.303093088648809
chr1	95350000	95400000	0.669337618131462
chr1	95400000	95450000	0.263197953445105
chr1	95450000	95500000	0.000507410304657618
chr1	95500000	95550000	0.650098310746527
chr1	95550000	95600000	0.508382841074864
chr1	95600000	95650000	0.231505951500032
chr1	95650000	95700000	0.633776612613374
chr1	95700000	95750000	0.370176959343749
chr1	95750000	95800000	0.644009387090636
chr1	95800000	95850000	0.776401192414216
chr1	95850000	95900000	0.812681029197235
chr1	95900000	95950000	0.565297363580625
chr1	95950000	96000000	0.154147022135775
chr1	96000000	96050000	0.000951394321233034
chr1	96050000	96100000	0.193090763018246
chr1	96100000	96150000	0.0875705617454915
chr1	96150000	96200000	0.764392481870653
chr1	96200000	96250000	0.326433962663058
chr1	96250000	96300000	0.594748303346794
chr1	96300000	96350000	0.946320218186431
chr1	96350000	96400000	0.00805513858643947
chr1	96400000	96450000	0.924015306877524
chr1	96450000	96500000	0.874014249772722
chr1	96500000	96550000	0.86020846106683
chr1	96550000	96600000	0.467811158798283
chr1	96600000	96650000	0.442778917101841
chr1	96650000	96700000	0.700501067675849
chr1	96700000	96750000	0.450051798135267
chr1	96750000	96800000	0.728704623776401
chr1	96800000	96850000	0.800820313325863
chr1	96850000	96900000	0.83060952662847
chr1	96900000	96950000	0.153153343622487
chr1	96950000	97000000	0.252690331719487
chr1	97000000	97050000	0.0249688154083596
chr1	97050000	97100000	0.213323748916468
chr1	97100000	97150000	0.339436351719909
chr1	97300000	97350000	0.00306560392397304
chr1	97350000	97400000	0.0475697160616504
chr1	97400000	97450000	0.391488192139369
chr1	97450000	97500000	0.0797057020232986
chr1	97500000	97550000	0.63527770143132
chr1	97550000	97600000	0.24404321444428
chr1	97600000	97650000	0.199454533922493
chr1	97650000	97700000	0.23395843463921
chr1	97700000	97750000	0.6787035666716
chr1	97750000	97800000	0.240893042136197
chr1	97800000	97850000	0.490242922683355
chr1	97850000	97900000	0.370705511744434
chr1	97900000	97950000	0.849235713228609
chr1	97950000	98000000	0.784287194232436
chr1	98000000	98050000	0.587116006680902
chr1	98050000	98100000	0.732383348485169
chr1	98100000	98150000	0.479460453709381
chr1	98150000	98200000	0.587686843273642
chr1	98200000	98250000	0.508192562210618
chr1	98250000	98300000	0.389268272056492
chr1	98300000	98350000	0.705067760417768
chr1	98350000	98400000	0.370811222224571
chr1	98450000	98500000	0.720903190342291
chr1	98500000	98550000	0.927588321106154
chr1	98550000	98600000	0.701346751516945
chr1	98600000	98650000	0.558701029620077
chr1	98650000	98700000	0.474618913719106
chr1	98700000	98750000	0.0730036575826127
chr1	98750000	98800000	0.27787056808812
chr1	98800000	98850000	0.910124949787522
chr1	98850000	98900000	0.597919617750904
chr1	98900000	98950000	0.428444575995264
chr1	98950000	99000000	0.643057992769403
chr1	99000000	99050000	0.120467663164126
chr1	99050000	99100000	0.0182244867756189
chr1	99100000	99150000	0.679887524049134
chr1	99150000	99200000	0.641747182815704
chr1	99200000	99250000	0.141440622423307
chr1	99250000	99300000	0.199919660035096
chr1	99300000	99350000	0.730057717922155
chr1	99350000	99400000	0.210089008224275
chr1	99400000	99450000	0.177614748726189
chr1	99450000	99500000	0.476690839129791
chr1	99500000	99550000	0.0422630499587729
chr1	99550000	99600000	0.888137169919026
chr1	99600000	99650000	0.602211463244466
chr1	99650000	99700000	0.00173365187424679
chr1	99700000	99750000	0.362185247045392
chr1	99750000	99800000	0.422672783779784
chr1	99800000	99850000	0.392101312924163
chr1	99850000	99900000	0.635890822216114
chr1	99900000	99950000	0.0657096344531597
chr1	99950000	100000000	0.163026702467283
chr1	100000000	100050000	0.0441869806972663
chr1	100050000	100100000	0.029746929110552
chr1	100100000	100150000	0.0125372629442483
chr1	100150000	100200000	0.00215649379479477
chr1	100200000	100250000	0.34463730734265
chr1	100250000	100300000	0.134590583310429
chr1	100300000	100350000	0.275058669316476
chr1	100350000	100400000	0.240723905367978
chr1	100400000	100450000	0.306116408380727
chr1	100450000	100500000	0.263853358421954
chr1	100500000	100550000	0.242964967546883
chr1	100550000	100600000	0.081629632761792
chr1	100600000	100650000	0.132497515803717
chr1	100650000	100700000	0.336307321507854
chr1	100700000	100750000	0.0977821941267257
chr1	100750000	100800000	0.285122307025519
chr1	100800000	100850000	0.64162033023954
chr1	100850000	100900000	0.379690902556079
chr1	100900000	100950000	0.299964058436753
chr1	100950000	101000000	0.378084103257997
chr1	101000000	101050000	0.00213535169876744
chr1	101050000	101100000	0.0620943360324743
chr1	101100000	101150000	0.723884225882154
chr1	101150000	101200000	0.644389944819129
chr1	101200000	101250000	0.650394300090911
chr1	101250000	101300000	0.773504725258462
chr1	101300000	101350000	0.432144442800059
chr1	101350000	101400000	0.979555593141504
chr1	101400000	101450000	0.055159728535487
chr1	101450000	101500000	0.614008752827755
chr1	101500000	101550000	2.11420960274378e-05
chr1	101550000	101600000	0.907165056343686
chr1	101600000	101650000	0.119156853210427
chr1	101650000	101700000	0.121207636525085
chr1	101700000	101750000	0.467451743165818
chr1	101750000	101800000	0.642783145521047
chr1	101800000	101850000	0.321063870272099
chr1	101850000	101900000	0.055159728535487
chr1	101900000	101950000	0.341508277130595
chr1	101950000	102000000	0.078246897397408
chr1	102000000	102050000	0.00143766252986322
chr1	102050000	102100000	0.27421298547538
chr1	102100000	102150000	0.000507410304657618
chr1	102150000	102200000	0.00338273536438405
chr1	102200000	102250000	0.0977610520306983
chr1	102250000	102300000	0.240089642487156
chr1	102300000	102350000	0.56013869214994
chr1	102350000	102400000	0.625214063722277
chr1	102400000	102450000	0.256538193196474
chr1	102450000	102500000	0.0915875599906975
chr1	102500000	102550000	0.340937440537855
chr1	102550000	102600000	0.0819044800101482
chr1	102600000	102650000	0.00321359859616477
chr1	102650000	102700000	0.583542992452272
chr1	102700000	102750000	0.524006850039113
chr1	102750000	102800000	0.464026723609379
chr1	102800000	102850000	0.282881244846614
chr1	102850000	102900000	0.39286242838115
chr1	102900000	102950000	0.110065751918645
chr1	102950000	103000000	0.159939956447282
chr1	103000000	103050000	0.23395843463921
chr1	103050000	103100000	0.321888412017167
chr1	103100000	103150000	0.368971859870188
chr1	103150000	103200000	0.886022960316286
chr1	103200000	103250000	0.598828727880082
chr1	103250000	103300000	0.308463181039768
chr1	103300000	103350000	0.5489968075435
chr1	103350000	103400000	0.761644009387091
chr1	103400000	103450000	0.110382883359056
chr1	103450000	103500000	0.464639844394173
chr1	103500000	103550000	0.85646631006998
chr1	103550000	103600000	0.071164295228229
chr1	103600000	103650000	0.0216283642360303
chr1	103650000	103700000	0.453011691579103
chr1	103700000	103750000	0.4615742404702
chr1	103750000	103800000	0.210258144992495
chr1	103800000	103850000	0.00964079578849442
chr1	103850000	103900000	0.807036089557919
chr1	103900000	103950000	0.751707224254213
chr1	103950000	104000000	0.186473286961669
chr1	104000000	104050000	0.545318082834732
chr1	104050000	104100000	0.0114167318547961
chr1	104100000	104150000	0.102962007653439
chr1	104150000	104200000	0.0302331973191822
chr1	104200000	104250000	0.727880082031333
chr1	104250000	104300000	0.687773525867355
chr1	104300000	104350000	0.41400452440855
chr1	104350000	104400000	0.249223027970993
chr1	104400000	104450000	0.307236939470179
chr1	104450000	104500000	0.364130319879913
chr1	104500000	104550000	0.909173555466289
chr1	104550000	104600000	0.750565551068733
chr1	104600000	104650000	0.583986976468847
chr1	104650000	104700000	0.0419036343263071
chr1	104700000	104750000	0.0472948688132941
chr1	104750000	104800000	0.53516987674158
chr1	104800000	104850000	0.621260491765154
chr1	104850000	104900000	0.534873887397197
chr1	104900000	104950000	0.573669633607476
chr1	104950000	105000000	0.160278229983721
chr1	105000000	105050000	0.07359563627138
chr1	105050000	105100000	0.0654136451087761
chr1	105100000	105150000	0.06139664686357
chr1	105150000	105200000	0.612592232393919
chr1	105200000	105250000	0.827818769952853
chr1	105250000	105300000	0.397555973699233
chr1	105300000	105350000	0.654770713968583
chr1	105350000	105400000	0.20053278081989
chr1	105400000	105450000	0.592359246495698
chr1	105450000	105500000	0.605530772320768
chr1	105500000	105550000	0.433370684369648
chr1	105550000	105600000	0.715427387471194
chr1	105600000	105650000	0.965157825746844
chr1	105650000	105700000	0.303685067337576
chr1	105700000	105750000	0.535317871413772
chr1	105750000	105800000	0.0908898708217932
chr1	105800000	105850000	0.722087147719825
chr1	105850000	105900000	0.704222076576672
chr1	105900000	105950000	0.598596164823781
chr1	105950000	106000000	0.336011332163471
chr1	106000000	106050000	0.262267701219899
chr1	106050000	106100000	0.0444406858495952
chr1	106100000	106150000	0.00207192541068524
chr1	106150000	106200000	0.000253705152328809
chr1	106200000	106250000	0.0416499291739784
chr1	106250000	106300000	0.00247362523520578
chr1	106300000	106350000	0.00661747605657625
chr1	106350000	106400000	0.00279075667561679
chr1	106400000	106450000	0.0420093448064441
chr1	106450000	106500000	0.122729867439058
chr1	106500000	106550000	0.0321571280576757
chr1	106550000	106600000	0.0476754265417874
chr1	106600000	106650000	0.0238694264149347
chr1	106650000	106700000	0.573733059895558
chr1	106700000	106750000	0.254445125689761
chr1	106750000	106800000	0.40229180320937
chr1	106800000	106850000	0.204972620985645
chr1	106850000	106900000	0.737732298780101
chr1	106900000	106950000	0.724095646842428
chr1	106950000	107000000	0.718619843971331
chr1	107000000	107050000	0.992219708661917
chr1	107050000	107100000	0.0214169432757564
chr1	107100000	107150000	0.657878602084611
chr1	107150000	107200000	0.0261739148819214
chr1	107200000	107250000	0.721156895494619
chr1	107250000	107300000	0.223133681473181
chr1	107300000	107350000	0.945812807881773
chr1	107350000	107400000	0.000570836592739821
chr1	107400000	107450000	0.0360049895346625
chr1	107450000	107500000	0.0771686505000105
chr1	107500000	107550000	0.276517473942367
chr1	107550000	107600000	2.11420960274378e-05
chr1	107600000	107650000	0.518890462800482
chr1	107650000	107700000	0.681684602211463
chr1	107700000	107750000	0.81426668639929
chr1	107750000	107800000	0.1206790841244
chr1	107800000	107850000	0.218038436330578
chr1	107850000	107900000	0.205205184041946
chr1	107900000	107950000	0.715279392799002
chr1	107950000	108000000	0.0118607158713715
chr1	108000000	108050000	0.75538594896298
chr1	108050000	108100000	0.79523879997463
chr1	108100000	108150000	0.474217213894585
chr1	108150000	108200000	0.658195733525022
chr1	108200000	108250000	0.675574536459545
chr1	108250000	108300000	0.0477388528298696
chr1	108300000	108350000	0.364299456648132
chr1	108350000	108400000	0.00160679929808238
chr1	108400000	108450000	0.250322416964418
chr1	108450000	108500000	0.541639358125965
chr1	108500000	108550000	0.946700775914924
chr1	108550000	108600000	0.187001839362354
chr1	108600000	108650000	0.708598490454344
chr1	108650000	108700000	0.803484217425316
chr1	108700000	108750000	0.0985221674876847
chr1	108750000	108800000	0.308928307152371
chr1	108800000	108850000	0.687773525867355
chr1	108850000	108900000	0.325736273494154
chr1	108900000	108950000	0.14459079473139
chr1	108950000	109000000	0.779149664897778
chr1	109000000	109050000	0.0330239539947991
chr1	109050000	109100000	0.0892619294276834
chr1	109100000	109150000	0.0352650161737035
chr1	109150000	109200000	0.0509101672339796
[truncated: 45,299 more rows]
