# Supplementary material for: Transcription elongation can be sufficient, but is not necessary, to advance replication timing
Source: EMBO Rep. 2026 Mar 24;27(8):1964–99. doi: 10.1038/s44319-026-00735-2 (PMC13121604; doi:10.1038/s44319-026-00735-2)
Supplement: Supplementary file 6 — Source data Fig. 5 [file 44319_2026_735_MOESM6_ESM.zip › Fig5/5A/TRE_Ptn_00h_129_pvalues.bg]

chr1	3000000	3050000	0.246749925408124
chr1	3050000	3100000	0.458590852904821
chr1	3150000	3200000	0.655364221473935
chr1	3200000	3250000	0.985827543582967
chr1	3250000	3300000	0.641298324879587
chr1	3300000	3350000	0.262371595413665
chr1	3400000	3450000	0.757725587144623
chr1	3450000	3500000	0.554878308682494
chr1	3500000	3550000	0.445100379352969
chr1	3550000	3600000	0.603448275862069
chr1	3600000	3650000	0.354076978815907
chr1	3650000	3700000	0.401858403307617
chr1	3700000	3750000	0.343335748689314
chr1	3750000	3800000	0.936362473892843
chr1	3800000	3850000	0.53166957930182
chr1	3850000	3900000	0.869123225778952
chr1	3900000	3950000	0.721857550829035
chr1	3950000	4000000	0.512637994970376
chr1	4000000	4050000	0.789565662162738
chr1	4050000	4100000	0.617791227995397
chr1	4100000	4150000	0.556753761561741
chr1	4150000	4200000	0.611845189889604
chr1	4200000	4250000	0.522036571331145
chr1	4250000	4300000	0.614828864924769
chr1	4300000	4350000	0.470099313754742
chr1	4350000	4400000	0.85275563701462
chr1	4400000	4450000	0.557755423894975
chr1	4450000	4500000	0.0960317122032309
chr1	4500000	4550000	0.31759089552875
chr1	4550000	4600000	0.955585865905119
chr1	4600000	4650000	0.724521546396147
chr1	4650000	4700000	0.17096457951494
chr1	4700000	4750000	0.0231874174161374
chr1	4750000	4800000	0.734666041515707
chr1	4800000	4850000	0.0257661651251012
chr1	4850000	4900000	0.0112527172754785
chr1	4900000	4950000	0.184220621456886
chr1	4950000	5000000	0.201035761476493
chr1	5000000	5050000	0.0936447721750991
chr1	5050000	5100000	0.0323089382379268
chr1	5100000	5150000	0.312880951366097
chr1	5150000	5200000	0.207749030305614
chr1	5200000	5250000	0.397617322364776
chr1	5250000	5300000	0.233152892033588
chr1	5300000	5350000	0.284131111205831
chr1	5600000	5650000	0.260815822002472
chr1	5650000	5700000	0.381761220749329
chr1	5700000	5750000	0.855227824900899
chr1	5750000	5800000	0.126742253100891
chr1	5800000	5850000	0.472699373428243
chr1	5850000	5900000	0.589020075870594
chr1	5950000	6000000	0.351412983248796
chr1	6000000	6050000	0.6994799880653
chr1	6050000	6100000	0.572140999957376
chr1	6100000	6150000	0.558117727292102
chr1	6150000	6200000	0.581965815608883
chr1	6200000	6250000	0.603725331401049
chr1	6250000	6300000	0.703017774178424
chr1	6300000	6350000	0.278504752568092
chr1	6350000	6400000	0.832402710881889
chr1	6400000	6450000	0.251545117428925
chr1	6450000	6500000	0.398384553088104
chr1	6500000	6550000	0.117940411747155
chr1	6550000	6600000	0.857231149567367
chr1	6600000	6650000	0.750607390989301
chr1	6650000	6700000	0.646541068155663
chr1	6700000	6750000	0.709517923362176
chr1	6750000	6800000	0.852947444695452
chr1	6800000	6850000	0.831017433186991
chr1	6850000	6900000	0.173181023826776
chr1	6900000	6950000	0.747708963812284
chr1	6950000	7000000	0.113550147052555
chr1	7000000	7050000	0.171326882912067
chr1	7050000	7100000	0.059652188738758
chr1	7100000	7150000	0.157133114530497
chr1	7150000	7200000	0.186074762371595
chr1	7200000	7250000	0.0976727334725715
chr1	7250000	7300000	0.249627040620604
chr1	7300000	7350000	0.208814628532458
chr1	7350000	7400000	0.192894591023401
chr1	7400000	7450000	0.415860364008354
chr1	7450000	7500000	0.578875580751034
chr1	7500000	7550000	0.54366821533609
chr1	7550000	7600000	0.362772260346959
chr1	7600000	7650000	0.374302033161417
chr1	7650000	7700000	0.664443118366651
chr1	7700000	7750000	0.918417799752781
chr1	7750000	7800000	0.0824773027577682
chr1	7800000	7850000	0.389710583521589
chr1	7850000	7900000	0.841012744554793
chr1	7900000	7950000	0.289267294659222
chr1	7950000	8000000	0.392417203017774
chr1	8000000	8050000	0.254614040322237
chr1	8050000	8100000	0.340799624909424
chr1	8100000	8150000	0.250948382421892
chr1	8150000	8200000	0.229977409317591
chr1	8200000	8250000	0.703017774178424
chr1	8250000	8300000	0.3783939303525
chr1	8300000	8350000	0.455010442862623
chr1	8350000	8400000	0.431695153659264
chr1	8400000	8450000	0.671113763266698
chr1	8450000	8500000	0.385980989727633
chr1	8500000	8550000	0.372810195643834
chr1	8550000	8600000	0.312390776181748
chr1	8600000	8650000	0.532330250202464
chr1	8650000	8700000	0.23019052896296
chr1	8700000	8750000	0.199522611994374
chr1	8750000	8800000	0.877243084267508
chr1	8800000	8850000	0.886833468309109
chr1	8850000	8900000	0.284322918886663
chr1	8900000	8950000	0.142981970078002
chr1	8950000	9000000	0.04496824517284
chr1	9000000	9050000	0.653403520736542
chr1	9050000	9100000	0.574613187843655
chr1	9100000	9150000	0.728656067516304
chr1	9150000	9200000	0.447572567239248
chr1	9200000	9250000	0.644281999914752
chr1	9250000	9300000	0.529197391415541
chr1	9300000	9350000	0.410830740377648
chr1	9350000	9400000	0.529708878564426
chr1	9400000	9450000	0.471420655556029
chr1	9450000	9500000	0.171795746131878
chr1	9500000	9550000	0.681407442138016
chr1	9550000	9600000	0.299433101743319
chr1	9600000	9650000	0.475725672392481
chr1	9650000	9700000	0.160862708324453
chr1	9700000	9750000	0.760794510037935
chr1	9750000	9800000	0.420570308171007
chr1	9800000	9850000	0.159647926345851
chr1	9850000	9900000	0.588274157111803
chr1	9900000	9950000	0.106986061975193
chr1	9950000	10000000	0.74410724180555
chr1	10000000	10050000	0.37867098589148
chr1	10050000	10100000	0.521674267934018
chr1	10100000	10150000	0.309193981501215
chr1	10150000	10200000	0.938983845530881
chr1	10200000	10250000	0.314862964068028
chr1	10250000	10300000	0.354652401858403
chr1	10300000	10350000	0.654042879672648
chr1	10350000	10400000	0.600187545287925
chr1	10400000	10450000	0.790673884318656
chr1	10450000	10500000	0.851349047355185
chr1	10500000	10550000	0.871488853842547
chr1	10550000	10600000	0.545948595541537
chr1	10600000	10650000	0.448084054388133
chr1	10650000	10700000	0.756020629981672
chr1	10700000	10750000	0.320169643237714
chr1	10750000	10800000	0.0973530540045181
chr1	10800000	10850000	0.194109373002003
chr1	10850000	10900000	0.0511700268530754
chr1	10900000	10950000	0.569242572780359
chr1	10950000	11000000	0.975235497208133
chr1	11000000	11050000	0.397766506116534
chr1	11050000	11100000	0.103341716039384
chr1	11100000	11150000	0.0818379438216614
chr1	11150000	11200000	0.210881889092537
chr1	11200000	11250000	0.214462299134734
chr1	11250000	11300000	0.642939346148928
chr1	11300000	11350000	0.342014406888027
chr1	11350000	11400000	0.0498060611227142
chr1	11400000	11450000	0.0840970120625719
chr1	11450000	11500000	0.0771493116235454
chr1	11500000	11550000	0.859106602446614
chr1	11550000	11600000	0.438962533566344
chr1	11600000	11650000	0.816162993904778
chr1	11650000	11700000	0.267827458335109
chr1	11700000	11750000	0.527620306039811
chr1	11750000	11800000	0.277332594518563
chr1	11800000	11850000	0.583010101871191
chr1	11850000	11900000	0.286986914453774
chr1	11900000	11950000	0.287136098205533
chr1	11950000	12000000	0.473999403264993
chr1	12000000	12050000	0.648757512467499
chr1	12050000	12100000	0.317100720344401
chr1	12100000	12150000	0.340352073654149
chr1	12150000	12200000	0.215783640936022
chr1	12200000	12250000	0.678530326925536
chr1	12250000	12300000	0.464877882443204
chr1	12300000	12350000	0.476642086867567
chr1	12350000	12400000	0.178850006393589
chr1	12400000	12450000	0.531030220365713
chr1	12450000	12500000	0.409615958399045
chr1	12500000	12550000	0.30463322109032
chr1	12550000	12600000	0.226311751417246
chr1	12600000	12650000	0.140552406120796
chr1	12650000	12700000	0.265611014023273
chr1	12700000	12750000	0.430714803290567
chr1	12750000	12800000	0.591343080005115
chr1	12800000	12850000	0.787519713567197
chr1	12850000	12900000	0.744831848599804
chr1	12900000	12950000	0.280934316525297
chr1	12950000	13000000	0.615596095648097
chr1	13000000	13050000	0.785836068368782
chr1	13050000	13100000	0.158411832402711
chr1	13100000	13150000	0.671817058096415
chr1	13150000	13200000	0.605515536422147
chr1	13200000	13250000	0.609351690038788
chr1	13250000	13300000	0.17575977153574
chr1	13300000	13350000	0.218511572396744
chr1	13350000	13400000	0.481117599420315
chr1	13400000	13450000	0.0487830868249435
chr1	13450000	13500000	0.407058522654618
chr1	13500000	13550000	0.600571160649589
chr1	13550000	13600000	0.830378074250884
chr1	13600000	13650000	0.211180256596053
chr1	13650000	13700000	0.295511700268531
chr1	13700000	13750000	0.213247517156131
chr1	13750000	13800000	0.267976642086868
chr1	13800000	13850000	0.630621030646605
chr1	13850000	13900000	0.305166020203742
chr1	13900000	13950000	0.740761263373258
chr1	13950000	14000000	0.688696134009633
chr1	14000000	14050000	0.494245769575039
chr1	14050000	14100000	0.24417117769916
chr1	14100000	14150000	0.129619368313371
chr1	14150000	14200000	0.0722688717445974
chr1	14200000	14250000	0.122543796087123
chr1	14250000	14300000	0.196986488214484
chr1	14300000	14350000	0.00204594859554152
chr1	14350000	14400000	0.100635096543199
chr1	14400000	14450000	0.0489962064703124
chr1	14450000	14500000	0.0866970717360727
chr1	14500000	14550000	0.0112953412045522
chr1	14550000	14600000	0.31663185712459
chr1	14600000	14650000	0.378031626955373
chr1	14650000	14700000	0.340373385618686
chr1	14700000	14750000	0.186650185414092
chr1	14750000	14800000	0.432185328843613
chr1	14800000	14850000	0.741848173564639
chr1	14850000	14900000	0.170772771834108
chr1	14900000	14950000	0.511295341204552
chr1	14950000	15000000	0.430501683645198
chr1	15000000	15050000	0.839158603640084
chr1	15050000	15100000	0.945633178466391
chr1	15100000	15150000	0.718127957035079
chr1	15150000	15200000	0.797152721537871
chr1	15200000	15250000	0.496355654064192
chr1	15250000	15300000	0.356463918844039
chr1	15300000	15350000	0.36633135842462
chr1	15350000	15400000	0.155769148800136
chr1	15400000	15450000	0.576616512510123
chr1	15450000	15500000	0.662908656919995
chr1	15500000	15550000	0.61996504837816
chr1	15550000	15600000	0.315630194791356
chr1	15600000	15650000	0.367652700225907
chr1	15650000	15700000	0.121797877328332
chr1	15700000	15750000	0.185350155577341
chr1	15750000	15800000	0.247218788627936
chr1	15800000	15850000	0.286709858914795
chr1	15850000	15900000	0.282937641191765
chr1	15900000	15950000	0.361536166403819
chr1	15950000	16000000	0.537935296875666
chr1	16000000	16050000	0.890072886918716
chr1	16050000	16100000	0.752653339584843
chr1	16100000	16150000	0.145603341716039
chr1	16150000	16200000	0.591023400537061
chr1	16200000	16250000	0.553599590810281
chr1	16250000	16300000	0.721878862793572
chr1	16300000	16350000	0.56683432078769
chr1	16350000	16400000	0.528131793188696
chr1	16400000	16450000	0.456033417160394
chr1	16450000	16500000	0.418801415114445
chr1	16500000	16550000	0.892438514982311
chr1	16550000	16600000	0.512701930863987
chr1	16600000	16650000	0.0505732918460424
chr1	16650000	16700000	0.625356975405993
chr1	16700000	16750000	0.676058139039257
chr1	16750000	16800000	0.725310089084012
chr1	16800000	16850000	0.646732875836495
chr1	16850000	16900000	0.4702484975065
chr1	16900000	16950000	0.446698776693236
chr1	16950000	17000000	0.154277311282554
chr1	17000000	17050000	0.342419334214228
chr1	17050000	17100000	0.328673117087933
chr1	17100000	17150000	0.159434806700482
chr1	17150000	17200000	0.175163036528707
chr1	17200000	17250000	0.416158731511871
chr1	17250000	17300000	0.266335620817527
chr1	17300000	17350000	0.115041984570138
chr1	17350000	17400000	0.0394697583223221
chr1	17400000	17450000	0.236051319210605
chr1	17450000	17500000	0.463982779932654
chr1	17500000	17550000	0.0568390094198883
chr1	17550000	17600000	0.405119133881761
chr1	17600000	17650000	0.496313030135118
chr1	17650000	17700000	0.018584033076169
chr1	17700000	17750000	0.386258045266613
chr1	17750000	17800000	0.11619283065513
chr1	17800000	17850000	0.313072759046929
chr1	17850000	17900000	0.694556924257278
chr1	17900000	17950000	0.661225011721581
chr1	17950000	18000000	0.237031669579302
chr1	18000000	18050000	0.912706193256894
chr1	18050000	18100000	0.817846639103193
chr1	18100000	18150000	0.993649034568006
chr1	18150000	18200000	0.742892459826947
chr1	18200000	18250000	0.534930309875964
chr1	18250000	18300000	0.722475597800605
chr1	18300000	18350000	0.736861173863007
chr1	18350000	18400000	0.382528451472657
chr1	18400000	18450000	0.616640381910404
chr1	18450000	18500000	0.547589616810878
chr1	18500000	18550000	0.0182856655726524
chr1	18550000	18600000	0.934380461190913
chr1	18600000	18650000	0.0554750436895273
chr1	18650000	18700000	0.953923532671242
chr1	18700000	18750000	0.708708068709774
chr1	18750000	18800000	0.573014790503389
chr1	18800000	18850000	0.965858232811901
chr1	18850000	18900000	0.721665743148203
chr1	18900000	18950000	0.699096372703636
chr1	18950000	19000000	0.926836025744853
chr1	19000000	19050000	0.653744512169132
chr1	19050000	19100000	0.700183282895017
chr1	19100000	19150000	0.282788457440007
chr1	19150000	19200000	0.866480542176378
chr1	19200000	19250000	0.412706193256894
chr1	19250000	19300000	0.935488683346831
chr1	19300000	19350000	0.52372021652956
chr1	19350000	19400000	0.342440646178765
chr1	19400000	19450000	0.480137249051618
chr1	19450000	19500000	0.718234516857764
chr1	19500000	19550000	0.532735177528665
chr1	19550000	19600000	0.711116320702442
chr1	19600000	19650000	0.240164528366225
chr1	19650000	19700000	0.69125356975406
chr1	19700000	19750000	0.225544520693918
chr1	19750000	19800000	0.143813136694941
chr1	19800000	19850000	0.477835556881633
chr1	19850000	19900000	0.361003367290397
chr1	19900000	19950000	0.912194706108009
chr1	19950000	20000000	0.316653169089127
chr1	20000000	20050000	0.827032095818593
chr1	20050000	20100000	0.703017774178424
chr1	20100000	20150000	0.280124461872895
chr1	20150000	20200000	0.572311495673671
chr1	20200000	20250000	0.115084608499211
chr1	20250000	20300000	0.807702143983632
chr1	20300000	20350000	0.197711095008738
chr1	20350000	20400000	0.508098546524019
chr1	20400000	20450000	0.220088657772473
chr1	20450000	20500000	0.0253186138698265
chr1	20500000	20550000	0.638826136993308
chr1	20550000	20600000	0.621073270534078
chr1	20600000	20650000	0.523634968671412
chr1	20650000	20700000	0.967754997655684
chr1	20700000	20750000	0.663611951749712
chr1	20750000	20800000	0.465815608882827
chr1	20800000	20850000	0.0833937172328545
chr1	20850000	20900000	0.163228336388048
chr1	20900000	20950000	0.614999360641064
chr1	20950000	21000000	0.199288180384468
chr1	21000000	21050000	0.310387451515281
chr1	21050000	21100000	0.988683346830911
chr1	21100000	21150000	0.422211329440348
chr1	21150000	21200000	0.625271727547845
chr1	21200000	21250000	0.234836537232002
chr1	21250000	21300000	0.5756787860705
chr1	21300000	21350000	0.560248923745791
chr1	21350000	21400000	0.723455948169302
chr1	21400000	21450000	0.819572908230681
chr1	21450000	21500000	0.528685904266655
chr1	21500000	21550000	0.55600784280295
chr1	21550000	21600000	0.784599974425643
chr1	21600000	21650000	0.4448872597076
chr1	21650000	21700000	0.34638335961809
chr1	21700000	21750000	0.135906397851754
chr1	21750000	21800000	0.699416052171689
chr1	21800000	21850000	0.241272750522143
chr1	21850000	21900000	0.189143685264908
chr1	21900000	21950000	0.468628788201696
chr1	21950000	22000000	0.798644559055454
chr1	22000000	22050000	0.401815779378543
chr1	22050000	22100000	0.682920591620136
chr1	22100000	22150000	0.829099356378671
chr1	22150000	22200000	0.60385320318827
chr1	22200000	22250000	0.606559822684455
chr1	22250000	22300000	0.552342184902604
chr1	22300000	22350000	0.277034227015046
chr1	22350000	22400000	0.474446954520268
chr1	22400000	22450000	0.428263927368825
chr1	22450000	22500000	0.471996078598525
chr1	22500000	22550000	0.724436298537999
chr1	22550000	22600000	0.809833340437321
chr1	22600000	22650000	0.267976642086868
chr1	22650000	22700000	0.503388602361366
chr1	22700000	22750000	0.585183922253953
chr1	22750000	22800000	0.310003836153617
chr1	22800000	22850000	0.766442180640211
chr1	22850000	22900000	0.388708921188355
chr1	22900000	22950000	0.19440774050552
chr1	22950000	23000000	0.829248540130429
chr1	23000000	23050000	0.219001747581092
chr1	23050000	23100000	0.320425386812156
chr1	23100000	23150000	0.0315630194791355
chr1	23150000	23200000	0.828310813690806
chr1	23200000	23250000	0.726865862495205
chr1	23250000	23300000	0.272601338391373
chr1	23300000	23350000	0.80339712714718
chr1	23350000	23400000	0.465645113166532
chr1	23400000	23450000	0.970291121435574
chr1	23450000	23500000	0.277289970589489
chr1	23500000	23550000	0.859468905843741
chr1	23550000	23600000	0.504667320233579
chr1	23600000	23650000	0.664933293551
chr1	23650000	23700000	0.597331742039981
chr1	23700000	23750000	0.419014534759814
chr1	23750000	23800000	0.555432419760454
chr1	23800000	23850000	0.12661438131367
chr1	23850000	23900000	0.890349942457696
chr1	23900000	23950000	0.147691914240655
chr1	23950000	24000000	0.171795746131878
chr1	24000000	24050000	0.14127701291505
chr1	24050000	24100000	0.582924854013043
chr1	24100000	24150000	0.854481906142108
chr1	24150000	24200000	0.599526874387281
chr1	24200000	24250000	0.247751587741358
chr1	24250000	24300000	0.335791313243255
chr1	24300000	24350000	0.585333106005712
chr1	24350000	24400000	0.511167469417331
chr1	24400000	24450000	0.699501300029837
chr1	24450000	24500000	0.446997144196752
chr1	24500000	24550000	0.980137249051618
chr1	24550000	24600000	0.199075060739099
chr1	24600000	24650000	0.0956480968415668
chr1	24650000	24700000	0.899769830783002
chr1	24700000	24750000	0.433016495460552
chr1	24750000	24800000	0.128553770086527
chr1	24800000	24850000	0.385192447039768
chr1	24850000	24900000	0.228975746984357
chr1	24900000	24950000	0.977899492775244
chr1	24950000	25000000	0.558522654618303
chr1	25000000	25050000	0.892800818379438
chr1	25050000	25100000	0.498273730872512
chr1	25100000	25150000	0.523421849026043
chr1	25150000	25200000	0.397404202719407
chr1	25200000	25250000	0.403989599761306
chr1	25250000	25300000	0.814948211926175
chr1	25300000	25350000	0.71030646605004
chr1	25350000	25400000	0.812049784749158
chr1	25400000	25450000	0.709198243894122
chr1	25450000	25500000	0.892140147478795
chr1	25500000	25550000	0.393525425173692
chr1	25550000	25600000	0.181748433570607
chr1	25600000	25650000	0.872575764033929
chr1	25650000	25700000	0.169600613784579
chr1	25700000	25750000	0.551191338817612
chr1	25750000	25800000	0.732151229700354
chr1	25800000	25850000	0.208729380674311
chr1	25850000	25900000	0.87963002429564
chr1	25900000	25950000	0.696112697668471
chr1	25950000	26000000	0.530113805890627
chr1	26000000	26050000	0.629640680277908
chr1	26050000	26100000	0.371574101700695
chr1	26100000	26150000	0.636929372149525
chr1	26150000	26200000	0.370252759899408
chr1	26200000	26250000	0.56964750010656
chr1	26250000	26300000	0.413729167554665
chr1	26300000	26350000	0.742743276075189
chr1	26350000	26400000	0.744426921273603
chr1	26400000	26450000	0.513064234261114
chr1	26450000	26500000	0.380951366096927
chr1	26500000	26550000	0.761369933080431
chr1	26550000	26600000	0.902646945995482
chr1	26600000	26650000	0.460913857039342
chr1	26650000	26700000	0.656877370956055
chr1	26700000	26750000	0.659413494735945
chr1	26750000	26800000	0.325796001875453
chr1	26800000	26850000	0.264801159370871
chr1	26850000	26900000	0.0274498103235156
chr1	26900000	26950000	0.735689015813478
chr1	26950000	27000000	0.672648224713354
chr1	27000000	27050000	0.433378798857679
chr1	27050000	27100000	0.504390264694599
chr1	27100000	27150000	0.856506542773113
chr1	27150000	27200000	0.524316951536593
chr1	27200000	27250000	0.933890286006564
chr1	27250000	27300000	0.574527939985508
chr1	27300000	27350000	0.893972976428967
chr1	27350000	27400000	0.348962107327053
chr1	27700000	27750000	0.2615830527258
chr1	27950000	28000000	0.59151357572141
chr1	28100000	28150000	0.294680533651592
chr1	28800000	28850000	0.671113763266698
chr1	28850000	28900000	0.29380674310558
chr1	28900000	28950000	0.140531094156259
chr1	28950000	29000000	0.377520139806487
chr1	29000000	29050000	0.632198116022335
chr1	29100000	29150000	0.5848642427859
chr1	29250000	29300000	0.587954477643749
chr1	29300000	29350000	0.0895741869485529
chr1	29350000	29400000	0.450108691019138
chr1	29400000	29450000	0.0667703848940795
chr1	29450000	29500000	0.12606027023571
chr1	29500000	29550000	0.229700353778611
chr1	29550000	29600000	0.163292272281659
chr1	29600000	29650000	0.189101061335834
chr1	29650000	29700000	0.201078385405567
chr1	30050000	30100000	0.662482417629257
chr1	30200000	30250000	0.353586803631559
chr1	30250000	30300000	0.491858829546908
chr1	30700000	30750000	0.66849239162866
chr1	30750000	30800000	0.0629555432419761
chr1	30950000	31000000	0.378329994458889
chr1	31000000	31050000	0.258855121265078
chr1	31050000	31100000	0.270939005157495
chr1	31100000	31150000	0.828651805123396
chr1	31200000	31250000	0.159605302416777
chr1	31250000	31300000	0.462043391159797
chr1	31300000	31350000	0.262073227910149
chr1	31650000	31700000	0.64121307702144
chr1	31750000	31800000	0.690038787775457
chr1	31900000	31950000	0.227611781253996
chr1	32000000	32050000	0.532330250202464
chr1	32050000	32100000	0.765483142236051
chr1	32100000	32150000	0.634052256937044
chr1	32250000	32300000	0.989088274157112
chr1	32300000	32350000	0.590384041600955
chr1	32550000	32600000	0.360193512637995
chr1	32600000	32650000	0.145560717786966
chr1	32650000	32700000	0.901133796513363
chr1	32700000	32750000	0.380780870380632
chr1	32750000	32800000	0.865329696091386
chr1	32800000	32850000	0.553002855803248
chr1	32850000	32900000	0.532735177528665
chr1	32900000	32950000	0.741890797493713
chr1	32950000	33000000	0.644665615276416
chr1	33000000	33050000	0.916286603299092
chr1	33050000	33100000	0.734346362047654
chr1	33100000	33150000	0.719598482588125
chr1	33150000	33200000	0.853586803631559
chr1	33200000	33250000	0.949426708153958
chr1	33250000	33300000	0.423383487489877
chr1	33300000	33350000	0.258791185371468
chr1	33350000	33400000	0.736882485827544
chr1	33400000	33450000	0.441967520566046
chr1	33450000	33500000	0.963130301351178
chr1	33500000	33550000	0.411512723242829
chr1	33550000	33600000	0.649055879971016
chr1	33600000	33650000	0.879118537146754
chr1	33650000	33700000	0.500362303397127
chr1	33700000	33750000	0.461723711691744
chr1	33750000	33800000	0.439282213034398
chr1	33800000	33850000	0.093666084139636
chr1	33850000	33900000	0.499488512851115
chr1	33900000	33950000	0.524700566898257
chr1	33950000	34000000	0.937364136226077
chr1	34000000	34050000	0.822940198627509
chr1	34050000	34100000	0.40307318528622
chr1	34100000	34150000	0.904330591193896
chr1	34150000	34200000	0.693960189250245
chr1	34200000	34250000	0.763991304718469
chr1	34250000	34300000	0.490004688632198
chr1	34300000	34350000	0.24917948936533
chr1	34350000	34400000	0.760815822002472
chr1	34400000	34450000	0.634009633007971
chr1	34450000	34500000	0.491027662929969
chr1	34500000	34550000	0.552704488299731
chr1	34550000	34600000	0.555965218873876
chr1	34600000	34650000	0.90567324495972
chr1	34650000	34700000	0.754123865137888
chr1	34700000	34750000	0.299646221388688
chr1	34750000	34800000	0.635885085887217
chr1	34800000	34850000	0.83088956139977
chr1	34850000	34900000	0.435339499595073
chr1	34900000	34950000	0.714909850390009
chr1	34950000	35000000	0.258471505903414
chr1	35000000	35050000	0.667746472869869
chr1	35050000	35100000	0.751076254209113
chr1	35100000	35150000	0.331422360513192
chr1	35150000	35200000	0.438813349814586
chr1	35200000	35250000	0.44646434508333
chr1	35250000	35300000	0.472315758066579
chr1	35300000	35350000	0.540769788159073
chr1	35350000	35400000	0.482076637824475
chr1	35400000	35450000	0.224457610502536
chr1	35450000	35500000	0.759153488768595
chr1	35500000	35550000	0.215527897361579
chr1	35550000	35600000	0.229210178594263
chr1	35600000	35650000	0.245449895571374
chr1	35650000	35700000	0.414198030774477
chr1	35700000	35750000	0.0924513021610333
chr1	35750000	35800000	0.0693278206385065
chr1	35800000	35850000	0.295064149013256
chr1	35850000	35900000	0.649801798729807
chr1	35900000	35950000	0.816844976769959
chr1	35950000	36000000	0.655278973615788
chr1	36000000	36050000	0.560334171603939
chr1	36050000	36100000	0.969587826605857
chr1	36100000	36150000	0.88223008396914
chr1	36150000	36200000	0.458377733259452
chr1	36200000	36250000	0.164187374792208
chr1	36250000	36300000	0.481714334427348
chr1	36300000	36350000	0.634521120156856
chr1	36350000	36400000	0.190891266356933
chr1	36400000	36450000	0.622415924299902
chr1	36450000	36500000	0.544904309279229
chr1	36500000	36550000	0.208132645667278
chr1	36550000	36600000	0.427560632539107
chr1	36600000	36650000	0.386449852947445
chr1	36650000	36700000	0.847704701419377
chr1	36700000	36750000	0.415114445249563
chr1	36750000	36800000	0.801308554622565
chr1	36800000	36850000	0.609074634499808
chr1	36850000	36900000	0.52783342568518
chr1	36900000	36950000	0.869506841140616
chr1	36950000	37000000	0.809684156685563
chr1	37000000	37050000	0.396104172882656
chr1	37050000	37100000	0.93316567921231
chr1	37100000	37150000	0.34638335961809
chr1	37150000	37200000	0.557691488001364
chr1	37200000	37250000	0.425663867695324
chr1	37250000	37300000	0.853117940411747
chr1	37300000	37350000	0.418183368142875
chr1	37350000	37400000	0.495865478879843
chr1	37400000	37450000	0.670389156472444
chr1	38300000	38350000	0.322620519159456
chr1	38350000	38400000	0.0618260091215208
chr1	38400000	38450000	0.0369549465069691
chr1	38450000	38500000	0.153083841268488
chr1	38500000	38550000	0.269106176207323
chr1	38550000	38600000	0.161438131366949
chr1	38600000	38650000	0.144750863134564
chr1	38650000	38700000	0.245258087890542
chr1	38700000	38750000	0.219982097949789
chr1	38750000	38800000	0.172861344358723
chr1	38800000	38850000	0.21503772217723
chr1	38850000	38900000	0.100890840117642
chr1	38900000	38950000	0.162141426196667
chr1	38950000	39000000	0.555155364221474
chr1	39000000	39050000	0.502791867354333
chr1	39050000	39100000	0.74726141255701
chr1	39100000	39150000	0.115723967435318
chr1	39150000	39200000	0.51425770427518
chr1	39200000	39250000	0.358296747794212
chr1	39250000	39300000	0.581433016495461
chr1	39300000	39350000	0.233110268104514
chr1	39400000	39450000	0.417863688674822
chr1	39450000	39500000	0.327905886364605
chr1	39500000	39550000	0.543561655513405
chr1	39550000	39600000	0.37805293891991
chr1	39600000	39650000	0.360065640850774
chr1	39650000	39700000	0.977388005626359
chr1	39700000	39750000	0.566855632752227
chr1	39750000	39800000	0.6535527044883
chr1	39800000	39850000	0.697689783044201
chr1	39850000	39900000	0.705255530454797
chr1	39900000	39950000	0.652508418225992
chr1	39950000	40000000	0.64251310685819
chr1	40000000	40050000	0.225693704445676
chr1	40050000	40100000	0.226333063381782
chr1	40100000	40150000	0.304825028771152
chr1	40150000	40200000	0.581965815608883
chr1	40200000	40250000	0.712352414645582
chr1	40250000	40300000	0.148608328715741
chr1	40300000	40350000	0.64347214526235
chr1	40350000	40400000	0.278440816674481
chr1	40400000	40450000	0.35371467541878
chr1	40450000	40500000	0.475746984357018
chr1	40500000	40550000	0.674608925450748
chr1	40550000	40600000	0.888836792975576
chr1	40600000	40650000	0.372810195643834
chr1	40650000	40700000	0.786368867482204
chr1	40700000	40750000	0.18775840757001
chr1	40750000	40800000	0.43987894804143
chr1	40800000	40850000	0.400132134180129
chr1	40850000	40900000	0.8232811900601
chr1	40900000	40950000	0.803844678402455
chr1	40950000	41000000	0.598994075273859
chr1	41000000	41050000	0.848194876603725
chr1	41050000	41100000	0.92781637611355
chr1	41100000	41150000	0.620689655172414
chr1	41150000	41200000	0.802629896423852
chr1	41200000	41250000	0.67350070329483
chr1	41250000	41300000	0.524530071181962
chr1	41300000	41350000	0.260368270747197
chr1	41350000	41400000	0.826307489024338
chr1	41400000	41450000	0.352009718255829
chr1	41450000	41500000	0.649460807297217
chr1	41500000	41550000	0.911725842888197
chr1	41550000	41600000	0.52885639998295
chr1	41600000	41650000	0.269979966753335
chr1	41650000	41700000	0.498337666766122
chr1	41700000	41750000	0.560952218575508
chr1	41800000	41850000	0.560781722859213
chr1	41850000	41900000	0.770576701760368
chr1	41900000	41950000	0.753569754059929
chr1	41950000	42000000	0.883423553983206
chr1	42000000	42050000	0.67356463918844
chr1	42050000	42100000	0.619602744981032
chr1	42100000	42150000	0.677784408166745
chr1	42150000	42200000	0.148139465495929
chr1	42200000	42250000	0.0518733216827927
chr1	42250000	42300000	0.0607817228592131
chr1	42300000	42350000	0.169153062529304
chr1	42350000	42400000	0.254507480499552
chr1	42400000	42450000	0.405119133881761
chr1	42450000	42500000	0.945015131494821
chr1	42500000	42550000	0.512744554793061
chr1	42550000	42600000	0.573249222113294
chr1	42600000	42650000	0.635267038915647
chr1	42650000	42700000	0.426836025744853
chr1	42700000	42750000	0.571608200843954
chr1	42750000	42800000	0.851839222539534
chr1	42800000	42850000	0.515195430714803
chr1	42850000	42900000	0.401666595626785
chr1	42900000	42950000	0.160841396359916
chr1	42950000	43000000	0.414027535058182
chr1	43000000	43050000	0.791782106474575
chr1	43050000	43100000	0.525723541196027
chr1	43100000	43150000	0.355313072759047
chr1	43150000	43200000	0.900835429009846
chr1	43200000	43250000	0.845360385320319
chr1	43250000	43300000	0.916030859724649
chr1	43300000	43350000	0.891159797110098
chr1	43350000	43400000	0.775563701462001
chr1	43400000	43450000	0.897659946293849
chr1	43450000	43500000	0.571309833340437
chr1	43500000	43550000	0.531030220365713
chr1	43550000	43600000	0.540300924939261
chr1	43600000	43650000	0.105217168918631
chr1	43650000	43700000	0.877456203912877
chr1	43700000	43750000	0.556775073526278
chr1	43750000	43800000	0.229082306807041
chr1	43800000	43850000	0.451280849068667
chr1	43850000	43900000	0.206939175653212
chr1	43900000	43950000	0.0521503772217723
chr1	43950000	44000000	0.873534802438089
chr1	44000000	44050000	0.255679638549081
chr1	44050000	44100000	0.0850134265376582
chr1	44100000	44150000	0.337560206299817
chr1	44150000	44200000	0.400025574357444
chr1	44200000	44250000	0.461617151869059
chr1	44250000	44300000	0.486871829845275
chr1	44300000	44350000	0.275116150206726
chr1	44350000	44400000	0.300775755509143
chr1	44400000	44450000	0.168364519841439
chr1	44450000	44500000	0.172648224713354
chr1	44500000	44550000	0.38572524615319
chr1	44550000	44600000	0.474510890413878
chr1	44600000	44650000	0.582690422403137
chr1	44650000	44700000	0.457099015387238
chr1	44700000	44750000	0.245982694684796
chr1	44750000	44800000	0.112825540258301
chr1	44800000	44850000	0.653659264310984
chr1	44850000	44900000	0.924768765184775
chr1	44900000	44950000	0.410511060909595
chr1	44950000	45000000	0.28050807723456
chr1	45000000	45050000	0.492008013298666
chr1	45050000	45100000	0.428540982907804
chr1	45100000	45150000	0.365201824304164
chr1	45150000	45200000	0.0861216486935765
chr1	45200000	45250000	0.112015685605899
chr1	45250000	45300000	0.0885085887217084
chr1	45350000	45400000	0.0579685435403435
chr1	45400000	45450000	0.43097054686501
chr1	45450000	45500000	0.238502195132347
chr1	45500000	45550000	0.184646860747624
chr1	45550000	45600000	0.928647542730489
chr1	45600000	45650000	0.904842078342782
chr1	45650000	45700000	0.39738289075487
chr1	45700000	45750000	0.322748390946678
chr1	45750000	45800000	0.107774604663058
chr1	45800000	45850000	0.148096841566856
chr1	45850000	45900000	0.910979924129406
chr1	45900000	45950000	0.400345253825498
chr1	45950000	46000000	0.629704616171519
chr1	46000000	46050000	0.702719406674907
chr1	46050000	46100000	0.479327394399216
chr1	46100000	46150000	0.447743062955543
chr1	46150000	46200000	0.261817484335706
chr1	46200000	46250000	0.721175567963855
chr1	46250000	46300000	0.517965986104599
chr1	46300000	46350000	0.542133753889434
chr1	46350000	46400000	0.955820297515025
chr1	46400000	46450000	0.246217126294702
chr1	46450000	46500000	0.408060184987852
chr1	46500000	46550000	0.428455735049657
chr1	46550000	46600000	0.253207450662802
chr1	46600000	46650000	0.631494821192617
chr1	46650000	46700000	0.353139252376284
chr1	46700000	46750000	0.822236903797792
chr1	46750000	46800000	0.164975917480073
chr1	46800000	46850000	0.353394995950727
chr1	46850000	46900000	0.0976727334725715
chr1	46900000	46950000	0.194151996931077
chr1	46950000	47000000	0.213972123950386
chr1	47000000	47050000	0.368292059162014
chr1	47050000	47100000	0.330463322109032
chr1	47100000	47150000	0.298388815481011
chr1	47150000	47200000	0.399982950428371
chr1	47200000	47250000	0.398086185584587
chr1	47250000	47300000	0.481032351562167
chr1	47300000	47350000	0.203337453646477
chr1	47350000	47400000	0.398043561655513
chr1	47400000	47450000	0.919014534759814
chr1	47450000	47500000	0.778504752568092
chr1	47500000	47550000	0.767848770299646
chr1	47550000	47600000	0.685435403435489
chr1	47600000	47650000	0.888666297259281
chr1	47650000	47700000	0.838114317377776
chr1	47700000	47750000	0.642257363283747
chr1	47750000	47800000	0.412365201824304
chr1	47800000	47850000	0.637909722518222
chr1	47850000	47900000	0.620732279101488
chr1	47900000	47950000	0.819572908230681
chr1	47950000	48000000	0.90499126209454
chr1	48000000	48050000	0.763010954349772
chr1	48050000	48100000	0.607646732875836
chr1	48100000	48150000	0.771940667490729
chr1	48150000	48200000	0.525041558330847
chr1	48200000	48250000	0.482822556583266
chr1	48250000	48300000	0.736115255104215
chr1	48300000	48350000	0.845850560504667
chr1	48350000	48400000	0.370274071863944
chr1	48400000	48450000	0.865116576446017
chr1	48450000	48500000	0.894420527684242
chr1	48500000	48550000	0.461233536507395
chr1	48550000	48600000	0.646583692084736
chr1	48600000	48650000	0.633583393717233
chr1	48650000	48700000	0.454115340352074
chr1	48700000	48750000	0.508439537956609
chr1	48750000	48800000	0.456097353054005
chr1	48800000	48850000	0.64978048676527
chr1	48850000	48900000	0.583351093303781
chr1	48900000	48950000	0.465666425131069
chr1	48950000	49000000	0.476642086867567
chr1	49000000	49050000	0.639550743787562
chr1	49050000	49100000	0.622202804654533
chr1	49100000	49150000	0.659413494735945
chr1	49150000	49200000	0.976642086867567
chr1	49200000	49250000	0.0854609777929329
chr1	49250000	49300000	0.773134137504795
chr1	49300000	49350000	0.74033502408252
chr1	49350000	49400000	0.415561996504838
chr1	49400000	49450000	0.956907207706406
chr1	49450000	49500000	0.123438898597673
chr1	49500000	49550000	0.581454328459997
chr1	49550000	49600000	0.592685733770939
chr1	49600000	49650000	0.426622906099484
chr1	49650000	49700000	0.0577980478240484
chr1	49700000	49750000	0.789523038233664
chr1	49750000	49800000	0.268040577980478
chr1	49800000	49850000	0.816844976769959
chr1	49850000	49900000	0.579429691828993
chr1	49900000	49950000	0.333212565534291
chr1	49950000	50000000	0.695558586590512
chr1	50000000	50050000	0.538340224201867
chr1	50050000	50100000	0.680959890882742
chr1	50100000	50150000	0.4265163462768
chr1	50150000	50200000	0.772388218746004
chr1	50200000	50250000	0.502386940028132
chr1	50250000	50300000	0.835365073952517
chr1	50300000	50350000	0.680981202847278
chr1	50350000	50400000	0.144132816162994
chr1	50400000	50450000	0.413175056476706
chr1	50450000	50500000	0.715591833255189
chr1	50500000	50550000	0.311133370274072
chr1	50550000	50600000	0.469523890712246
chr1	50650000	50700000	0.59658582328119
chr1	50700000	50750000	0.624888112186181
chr1	50750000	50800000	0.908678231959422
chr1	50800000	50850000	0.613059971868207
chr1	50850000	50900000	0.225139593367717
chr1	50950000	51000000	0.101764630663655
chr1	51000000	51050000	0.273091513575721
chr1	51050000	51100000	0.790396828779677
chr1	51100000	51150000	0.241336686415754
chr1	51150000	51200000	0.121584757682963
chr1	51200000	51250000	0.473978091300456
chr1	51250000	51300000	0.375623374962704
chr1	51300000	51350000	0.312348152252675
chr1	51350000	51400000	0.364306721793615
chr1	51400000	51450000	0.647159115127232
chr1	51450000	51500000	0.482673372831508
chr1	51500000	51550000	0.164720173905631
chr1	51550000	51600000	0.394122160180725
chr1	51600000	51650000	0.256915732492221
chr1	51650000	51700000	0.139657303610247
chr1	51700000	51750000	0.871659349558842
chr1	51750000	51800000	0.236456246536806
chr1	51800000	51850000	0.182025489109586
chr1	51850000	51900000	0.414837389710583
chr1	51900000	51950000	0.313861301734794
chr1	51950000	52000000	0.424257278035889
chr1	52000000	52050000	0.803247943395422
chr1	52050000	52100000	0.698606197519287
chr1	52100000	52150000	0.263245385959678
chr1	52150000	52200000	0.923852350709688
chr1	52200000	52250000	0.283960615489536
chr1	52250000	52300000	0.908166744810537
chr1	52300000	52350000	0.509014960999105
chr1	52350000	52400000	0.358829546907634
chr1	52400000	52450000	0.802033161416819
chr1	52450000	52500000	0.701462000767231
chr1	52500000	52550000	0.633093218532884
chr1	52550000	52600000	0.91198158646264
chr1	52600000	52650000	0.561271898043562
chr1	52650000	52700000	0.946890584374068
chr1	52700000	52750000	0.363049315885938
chr1	52750000	52800000	0.754614040322237
chr1	52800000	52850000	0.388730233152892
chr1	52850000	52900000	0.766676612250117
chr1	52900000	52950000	0.413068496654022
chr1	52950000	53000000	0.971804270917693
chr1	53000000	53050000	0.532372874131537
chr1	53050000	53100000	0.450470994416265
chr1	53100000	53150000	0.163526703891565
chr1	53150000	53200000	0.996291718170581
chr1	53200000	53250000	0.376710285154086
chr1	53250000	53300000	0.542410809428413
chr1	53300000	53350000	0.849175226972422
chr1	53350000	53400000	0.465943480670048
chr1	53400000	53450000	0.564042453433357
chr1	53450000	53500000	0.662247986019351
chr1	53500000	53550000	0.62729636417885
chr1	53550000	53600000	0.162162738161204
chr1	53600000	53650000	0.127253740249776
chr1	53650000	53700000	0.240377648011594
chr1	53700000	53750000	0.205212906525724
chr1	53750000	53800000	0.428327863262436
chr1	53800000	53850000	0.2523975960104
chr1	53850000	53900000	0.322791014875751
chr1	53900000	53950000	0.202889902391202
chr1	53950000	54000000	0.337773325945186
chr1	54000000	54050000	0.503196794680534
chr1	54050000	54100000	0.749925408124121
chr1	54100000	54150000	0.645134478496228
chr1	54150000	54200000	0.796151059204637
chr1	54200000	54250000	0.529367887131836
chr1	54250000	54300000	0.391649972294446
chr1	54300000	54350000	0.544563317846639
chr1	54350000	54400000	0.076850944120029
chr1	54400000	54450000	0.104215506585397
chr1	54450000	54500000	0.0973317420399813
chr1	54500000	54550000	0.254763224073995
chr1	54550000	54600000	0.44652828097694
chr1	54600000	54650000	0.344571842632454
chr1	54650000	54700000	0.418332551894634
chr1	54700000	54750000	0.267720898512425
chr1	54750000	54800000	0.52310216955799
chr1	54800000	54850000	0.5940496995013
chr1	54850000	54900000	0.924854013042922
chr1	54900000	54950000	0.751886108861515
chr1	54950000	55000000	0.589084011764204
chr1	55000000	55050000	0.12606027023571
chr1	55050000	55100000	0.05161757810835
chr1	55100000	55150000	0.728379011977324
chr1	55150000	55200000	0.695473338732364
chr1	55200000	55250000	0.613230467584502
chr1	55250000	55300000	0.216955798985551
chr1	55300000	55350000	0.197945526618644
chr1	55350000	55400000	0.497058948893909
chr1	55400000	55450000	0.447508631345637
chr1	55450000	55500000	0.859511529772814
chr1	55500000	55550000	0.559162013554409
chr1	55550000	55600000	0.716678743446571
chr1	55600000	55650000	0.0670048165039854
chr1	55650000	55700000	0.18618132219428
chr1	55700000	55750000	0.786837730702016
chr1	55750000	55800000	0.0171774434167341
chr1	55800000	55850000	0.527066194961852
chr1	55850000	55900000	0.668513703593197
chr1	55900000	55950000	0.59281360555816
chr1	55950000	56000000	0.419909637270364
chr1	56000000	56050000	0.675354844209539
chr1	56050000	56100000	0.238971058352159
chr1	56150000	56200000	0.415988235795576
chr1	56200000	56250000	0.955948169302246
chr1	56250000	56300000	0.587634798175696
chr1	56300000	56350000	0.231938110054985
chr1	56350000	56400000	0.624824176292571
chr1	56400000	56450000	0.945100379352969
chr1	56450000	56500000	0.785196709432675
chr1	56500000	56550000	0.590874216785303
chr1	56600000	56650000	0.574911555347172
chr1	56650000	56700000	0.798644559055454
chr1	56700000	56750000	0.164698861941094
chr1	56750000	56800000	0.00754443544605943
chr1	56800000	56850000	0.393930352499893
chr1	56850000	56900000	0.3464472955117
chr1	56900000	56950000	0.896082860918119
chr1	56950000	57000000	0.143237713652445
chr1	57000000	57050000	0.499083585524914
chr1	57100000	57150000	0.350752312348152
chr1	57150000	57200000	0.646988619410937
chr1	57200000	57250000	0.315587570862282
chr1	57250000	57300000	0.838391372916755
chr1	57300000	57350000	0.228464259835472
chr1	57350000	57400000	0.513149482119262
chr1	57400000	57450000	0.792442777375219
chr1	57450000	57500000	0.856186863305059
chr1	57500000	57550000	0.51994799880653
chr1	57550000	57600000	0.463641788500064
chr1	57600000	57650000	0.663462767997954
chr1	57650000	57700000	0.765035590980777
chr1	57700000	57750000	0.292975576488641
chr1	57750000	57800000	0.356357359021355
chr1	57800000	57850000	0.279655598653084
chr1	57850000	57900000	0.668705511274029
chr1	57900000	57950000	0.677272921017859
chr1	57950000	58000000	0.43097054686501
chr1	58000000	58050000	0.380354631089894
chr1	58050000	58100000	0.895166446443033
chr1	58100000	58150000	0.885448190614211
chr1	58150000	58200000	0.886577724734666
chr1	58200000	58250000	0.682856655726525
chr1	58250000	58300000	0.810579259196113
chr1	58300000	58350000	0.922914624270065
chr1	58350000	58400000	0.622032308938238
chr1	58400000	58450000	0.116938749413921
chr1	58450000	58500000	0.556029154767486
chr1	58500000	58550000	0.143813136694941
chr1	58550000	58600000	0.736861173863007
chr1	58600000	58650000	0.260346958782661
chr1	58650000	58700000	0.269212736030007
chr1	58700000	58750000	0.575508290354205
chr1	58750000	58800000	0.419227654405183
chr1	58800000	58850000	0.216998422914624
chr1	58850000	58900000	0.239823536933635
chr1	58900000	58950000	0.448979156898683
chr1	58950000	59000000	0.868654362559141
chr1	59000000	59050000	0.341097992412941
chr1	59050000	59100000	0.617578108350028
chr1	59100000	59150000	0.640893397553386
chr1	59150000	59200000	0.575252546779762
chr1	59200000	59250000	0.586249520480798
chr1	59250000	59300000	0.676228634755552
chr1	59300000	59350000	0.192233920122757
chr1	59350000	59400000	0.50603128596394
chr1	59400000	59450000	0.506180469715698
chr1	59450000	59500000	0.978624099569498
chr1	59500000	59550000	0.565065427731128
chr1	59550000	59600000	0.880993990026001
chr1	59600000	59650000	0.788244320361451
chr1	59650000	59700000	0.0696688120710968
chr1	59700000	59750000	0.00873790546012532
chr1	59750000	59800000	0.234261114189506
chr1	59800000	59850000	0.491262094539875
chr1	59850000	59900000	0.459656451131665
chr1	59900000	59950000	0.43035249989344
chr1	59950000	60000000	0.981373342994757
chr1	60000000	60050000	0.203380077575551
chr1	60050000	60100000	0.18624525808789
chr1	60100000	60150000	0.0272793146072204
chr1	60150000	60200000	0.752802523336601
chr1	60200000	60250000	0.734218490260432
chr1	60250000	60300000	0.388048250287712
chr1	60300000	60350000	0.152337922509697
chr1	60350000	60400000	0.283299944588892
chr1	60400000	60450000	0.315864626401262
chr1	60450000	60500000	0.245428583606837
chr1	60500000	60550000	0.383679297557649
chr1	60550000	60600000	0.475043689527301
chr1	60600000	60650000	0.356677038489408
chr1	60650000	60700000	0.433421422786752
chr1	60700000	60750000	0.340138954008781
chr1	60750000	60800000	0.89800093772644
chr1	60800000	60850000	0.72731341375048
chr1	60850000	60900000	0.427795064149013
chr1	60900000	60950000	0.426431098418652
chr1	60950000	61000000	0.83088956139977
chr1	61000000	61050000	0.644004944375772
chr1	61050000	61100000	0.63490473551852
chr1	61100000	61150000	0.243425258940369
chr1	61150000	61200000	0.593815267891394
chr1	61200000	61250000	0.0473551852009718
chr1	61250000	61300000	0.100272793146072
chr1	61300000	61350000	0.125186479689698
chr1	61350000	61400000	0.306125058607903
chr1	61400000	61450000	0.144729551170027
chr1	61450000	61500000	0.067857295085461
chr1	61500000	61550000	0.105536848386684
chr1	61550000	61600000	0.133242402284643
chr1	61600000	61650000	0.0413025872724948
chr1	61650000	61700000	0.077426367162525
chr1	61700000	61750000	0.56971143600017
chr1	61750000	61800000	0.358041004219769
chr1	61800000	61850000	0.717914837389711
chr1	61850000	61900000	0.137014620007672
chr1	61900000	61950000	0.631004646008269
chr1	61950000	62000000	0.426686841993095
chr1	62000000	62050000	0.2843442308512
chr1	62050000	62100000	0.0874216785303269
chr1	62100000	62150000	0.0463748348322749
chr1	62150000	62200000	0.261178125399599
chr1	62200000	62250000	0.389923703166958
chr1	62250000	62300000	0.0135757214099995
chr1	62300000	62350000	0.113592770981629
chr1	62350000	62400000	0.191551937257576
chr1	62400000	62450000	0.0147691914240655
chr1	62450000	62500000	0.189101061335834
chr1	62500000	62550000	0.0351221175567964
chr1	62550000	62600000	0.215101658070841
chr1	62600000	62650000	0.0966071352457269
chr1	62650000	62700000	0.947934870636375
chr1	62700000	62750000	0.396317292528025
chr1	62750000	62800000	0.528494096585823
chr1	62800000	62850000	0.133476833894548
chr1	62850000	62900000	0.274306295554324
chr1	62900000	62950000	0.638122842163591
chr1	62950000	63000000	0.94522825114019
chr1	63000000	63050000	0.395827117343677
chr1	63050000	63100000	0.22066408081497
chr1	63100000	63150000	0.0530454797323218
chr1	63150000	63200000	0.222432973871531
chr1	63200000	63250000	0.730467584501939
chr1	63250000	63300000	0.816844976769959
chr1	63300000	63350000	0.0297088785644261
chr1	63350000	63400000	0.147095179233622
chr1	63400000	63450000	0.200247218788628
chr1	63450000	63500000	0.380461190912578
chr1	63500000	63550000	0.304888964664763
chr1	63550000	63600000	0.279378543114104
chr1	63600000	63650000	0.229465922168706
chr1	63650000	63700000	0.703848940795363
chr1	63700000	63750000	0.0754443544605942
chr1	63750000	63800000	0.479327394399216
chr1	63800000	63850000	0.167149737862836
chr1	63850000	63900000	0.0883594049699501
chr1	63900000	63950000	0.917139081880568
chr1	63950000	64000000	0.156387195771706
chr1	64000000	64050000	0.232065981842206
chr1	64050000	64100000	0.0112527172754785
chr1	64100000	64150000	0.110545160052854
chr1	64150000	64200000	0.389199096372704
chr1	64200000	64250000	0.0664720173905631
chr1	64250000	64300000	0.0541750138527769
chr1	64300000	64350000	0.350581816631857
chr1	64350000	64400000	0.31060057116065
chr1	64400000	64450000	0.645177102425302
chr1	64450000	64500000	0.716124632368612
chr1	64500000	64550000	0.53482375005328
chr1	64550000	64600000	0.0959890882741571
chr1	64600000	64650000	0.532926985209497
chr1	64650000	64700000	0.566813008823153
chr1	64700000	64750000	0.540407484761945
chr1	64750000	64800000	0.452687438728102
chr1	64800000	64850000	0.453646477132262
chr1	64850000	64900000	0.433378798857679
chr1	64900000	64950000	0.253335322450023
chr1	64950000	65000000	0.487681684497677
chr1	65000000	65050000	0.327351775286646
chr1	65050000	65100000	0.688163334896211
chr1	65100000	65150000	0.45537274625975
chr1	65150000	65200000	0.741336686415754
chr1	65200000	65250000	0.497336004432889
chr1	65250000	65300000	0.345189889604024
chr1	65300000	65350000	0.375751246749925
chr1	65350000	65400000	0.618174843357061
chr1	65400000	65450000	0.348344060355484
chr1	65450000	65500000	0.455820297515025
chr1	65500000	65550000	0.680874643024594
chr1	65550000	65600000	0.914347214526235
chr1	65600000	65650000	0.993329355099953
chr1	65650000	65700000	0.911193043774775
chr1	65700000	65750000	0.471996078598525
chr1	65750000	65800000	0.938557606240143
chr1	65800000	65850000	0.920591620135544
chr1	65850000	65900000	0.735156216700055
chr1	65900000	65950000	0.527449810323516
chr1	65950000	66000000	0.265184774732535
chr1	66000000	66050000	0.450172626912749
chr1	66050000	66100000	0.542581305144708
chr1	66100000	66150000	0.21627381612037
chr1	66150000	66200000	0.166020203742381
chr1	66200000	66250000	0.316184305869315
chr1	66250000	66300000	0.865201824304164
chr1	66300000	66350000	0.600997399940327
chr1	66350000	66400000	0.505455862921444
chr1	66400000	66450000	0.458846596479264
chr1	66450000	66500000	0.164400494437577
chr1	66500000	66550000	0.233216827927198
chr1	66550000	66600000	0.059652188738758
chr1	66600000	66650000	0.0334810962874558
chr1	66650000	66700000	0.0239546481394655
chr1	66700000	66750000	0.344614466561528
chr1	66750000	66800000	0.0148544392822131
chr1	66800000	66850000	0.0735689015813478
chr1	66850000	66900000	0.0760837133967009
chr1	66900000	66950000	0.0689868292059163
chr1	66950000	67000000	0.142555730787264
chr1	67000000	67050000	0.455607177869656
chr1	67050000	67100000	0.096798942926559
chr1	67100000	67150000	0.568049102766293
chr1	67150000	67200000	0.636311325177955
chr1	67200000	67250000	0.765653637952346
chr1	67250000	67300000	0.499467200886578
chr1	67300000	67350000	0.147329610843528
chr1	67350000	67400000	0.856804910276629
chr1	67400000	67450000	0.158369208473637
chr1	67450000	67500000	0.383700609522186
chr1	67500000	67550000	0.698329141980308
chr1	67550000	67600000	0.770939005157495
chr1	67600000	67650000	0.738864498529474
chr1	67650000	67700000	0.462149950982482
chr1	67700000	67750000	0.0106772942329824
chr1	67750000	67800000	0.661672562976855
chr1	67800000	67850000	0.554707812966199
chr1	67850000	67900000	0.550743787562338
chr1	67900000	67950000	0.807062785047526
chr1	67950000	68000000	0.517347939133029
chr1	68000000	68050000	0.96703039086143
chr1	68050000	68100000	0.272601338391373
chr1	68100000	68150000	0.130322663143088
chr1	68150000	68200000	0.867333020757853
chr1	68200000	68250000	0.687076424704829
chr1	68250000	68300000	0.134968671412131
chr1	68300000	68350000	0.451110353352372
chr1	68350000	68400000	0.657133114530497
chr1	68450000	68500000	0.109692681471378
chr1	68500000	68550000	0.343314436724777
chr1	68550000	68600000	0.420101444951196
chr1	68650000	68700000	0.223839563530966
chr1	68700000	68750000	0.257619027321939
chr1	68750000	68800000	0.505050935595243
chr1	68800000	68850000	0.825625506159158
chr1	68850000	68900000	0.303290567324496
chr1	68900000	68950000	0.799624909424151
chr1	68950000	69000000	0.567473679723797
chr1	69000000	69050000	0.0217808277567026
chr1	69050000	69100000	0.0828609181194323
chr1	69100000	69150000	0.70365713311453
chr1	69150000	69200000	0.733856186863305
chr1	69200000	69250000	0.342632453859597
chr1	69250000	69300000	0.902199394740207
chr1	69300000	69350000	0.428285239333362
chr1	69350000	69400000	0.207727718341077
chr1	69400000	69450000	0.553748774562039
chr1	69450000	69500000	0.400664933293551
chr1	69500000	69550000	0.474809257917395
chr1	69550000	69600000	0.518221729679042
chr1	69600000	69650000	0.924960572865607
chr1	69650000	69700000	0.731469246835173
chr1	69700000	69750000	0.991453902220707
chr1	69750000	69800000	0.199991475214185
chr1	69800000	69850000	0.689484676697498
chr1	69850000	69900000	0.821256553429095
chr1	69900000	69950000	0.139572055752099
chr1	69950000	70000000	0.766335620817527
chr1	70000000	70050000	0.315012147819786
chr1	70050000	70100000	0.879992327692767
chr1	70100000	70150000	0.335429009846128
chr1	70150000	70200000	0.201611184518989
chr1	70200000	70250000	0.497911427475385
chr1	70250000	70300000	0.46517624994672
chr1	70300000	70350000	0.486637398235369
chr1	70350000	70400000	0.605558160351221
chr1	70400000	70450000	0.457546566642513
chr1	70450000	70500000	0.182984527513746
chr1	70500000	70550000	0.328545245300712
chr1	70550000	70600000	0.683687822343464
chr1	70600000	70650000	0.248646690251907
chr1	70650000	70700000	0.0302629896423853
chr1	70700000	70750000	0.455351434295213
chr1	70750000	70800000	0.109309066109714
chr1	70800000	70850000	0.561676825369763
chr1	70850000	70900000	0.161885682622224
chr1	70900000	70950000	0.55764886407229
chr1	70950000	71000000	0.423063808021823
chr1	71000000	71050000	0.906419163718512
chr1	71050000	71100000	0.0278760496142535
chr1	71100000	71150000	0.225821576232897
chr1	71150000	71200000	0.663611951749712
chr1	71200000	71250000	0.635480158561016
chr1	71250000	71300000	0.762606027023571
chr1	71300000	71350000	0.391628660329909
chr1	71350000	71400000	0.480094625122544
chr1	71400000	71450000	0.427262265035591
chr1	71450000	71500000	0.585695409402839
chr1	71500000	71550000	0.672051489706321
chr1	71550000	71600000	0.64882144836111
chr1	71600000	71650000	0.52372021652956
chr1	71650000	71700000	0.654959294147734
chr1	71700000	71750000	0.46867141213077
chr1	71750000	71800000	0.929009846127616
chr1	71800000	71850000	0.443075742721964
chr1	71850000	71900000	0.540322236903798
chr1	71900000	71950000	0.479583137973658
chr1	71950000	72000000	0.282042538681216
chr1	72000000	72050000	0.432014833127318
chr1	72050000	72100000	0.948595541537019
chr1	72100000	72150000	0.758173138399898
chr1	72150000	72200000	0.685307531648267
chr1	72200000	72250000	0.0624866800221644
chr1	72250000	72300000	0.566940880610375
chr1	72300000	72350000	0.777908017561059
chr1	72350000	72400000	0.625314351476919
chr1	72400000	72450000	0.874813520310302
chr1	72450000	72500000	0.867034653254337
chr1	72500000	72550000	0.744874472528878
chr1	72550000	72600000	0.6902945313499
chr1	72600000	72650000	0.767188099399003
chr1	72650000	72700000	0.317654831422361
chr1	72700000	72750000	0.508290354204851
chr1	72750000	72800000	0.335599505562423
chr1	72800000	72850000	0.363944418396488
chr1	72850000	72900000	0.756425557307873
chr1	72900000	72950000	0.627829163292272
chr1	72950000	73000000	0.812817015472486
chr1	73000000	73050000	0.278568688461702
chr1	73050000	73100000	0.535527044882997
chr1	73100000	73150000	0.305485699671796
chr1	73150000	73200000	0.651378884105537
chr1	73200000	73250000	0.490004688632198
chr1	73250000	73300000	0.799283917991561
chr1	73300000	73350000	0.5047951920208
chr1	73350000	73400000	0.846234175866331
chr1	73400000	73450000	0.532607305741443
chr1	73450000	73500000	0.0824559907932313
chr1	73500000	73550000	0.141404884702272
chr1	73550000	73600000	0.427901623971698
chr1	73600000	73650000	0.390818805677507
chr1	73650000	73700000	0.929542645241038
chr1	73700000	73750000	0.218234516857764
chr1	73750000	73800000	0.167554665189037
chr1	73800000	73850000	0.722411661906995
chr1	73850000	73900000	0.340884872767572
chr1	73900000	73950000	0.839371723285453
chr1	73950000	74000000	0.833042069817996
chr1	74000000	74050000	0.344145603341716
chr1	74050000	74100000	0.735966071352457
chr1	74100000	74150000	0.818017134819488
chr1	74150000	74200000	0.483611099271131
chr1	74200000	74250000	0.492498188483014
chr1	74250000	74300000	0.842248838497933
chr1	74300000	74350000	0.0711180256596053
chr1	74350000	74400000	0.137462171262947
chr1	74400000	74450000	0.167597289118111
chr1	74450000	74500000	0.31320063083415
chr1	74500000	74550000	0.198798005200119
chr1	74550000	74600000	0.427326200929202
chr1	74600000	74650000	0.667405481437279
chr1	74650000	74700000	0.648736200502962
chr1	74700000	74750000	0.463194237244789
chr1	74750000	74800000	0.969182899279656
chr1	74800000	74850000	0.930309875964366
chr1	74850000	74900000	0.648331273176761
chr1	74900000	74950000	0.344763650313286
chr1	74950000	75000000	0.463130301351178
chr1	75000000	75050000	0.515046246963045
chr1	75100000	75150000	0.377861131239078
chr1	75150000	75200000	0.549976556839009
chr1	75200000	75250000	0.835812625207792
chr1	75250000	75300000	0.757682963215549
chr1	75300000	75350000	0.749349985081625
chr1	75350000	75400000	0.652380546438771
chr1	75400000	75450000	0.555858659051191
chr1	75450000	75500000	0.676697497975363
chr1	75500000	75550000	0.956374408592984
chr1	75550000	75600000	0.628553770086527
chr1	75600000	75650000	0.68967648437833
chr1	75650000	75700000	0.20736541494395
chr1	75700000	75750000	0.508290354204851
chr1	75750000	75800000	0.350517880738246
chr1	75800000	75850000	0.774966966454968
chr1	75850000	75900000	0.400345253825498
chr1	75900000	75950000	0.106538510719918
chr1	75950000	76000000	0.300711819615532
chr1	76000000	76050000	0.90437321512297
chr1	76050000	76100000	0.844166915306253
chr1	76100000	76150000	0.255850134265377
chr1	76150000	76200000	0.95729082306807
chr1	76200000	76250000	0.976599462938494
chr1	76250000	76300000	0.629278376880781
chr1	76300000	76350000	0.587293806743106
chr1	76350000	76400000	0.782958953156302
chr1	76400000	76450000	0.595605472912493
chr1	76450000	76500000	0.8578278845744
chr1	76500000	76550000	0.869783896679596
chr1	76550000	76600000	0.638826136993308
chr1	76600000	76650000	0.618665018541409
chr1	76650000	76700000	0.5319466348408
chr1	76700000	76750000	0.130578406717531
chr1	76750000	76800000	0.807659520054559
chr1	76800000	76850000	0.770129150505094
chr1	76850000	76900000	0.042623929073782
chr1	76900000	76950000	0.262222411661907
chr1	76950000	77000000	0.0770640637653979
chr1	77000000	77050000	0.643322961510592
chr1	77050000	77100000	0.824709091684071
chr1	77100000	77150000	0.817036784450791
chr1	77150000	77200000	0.731980733984059
chr1	77200000	77250000	0.288372192148672
chr1	77250000	77300000	0.75397468138613
chr1	77300000	77350000	0.933037807425088
chr1	77350000	77400000	0.595775968628788
chr1	77400000	77450000	0.773965304121734
chr1	77450000	77500000	0.601743318699118
chr1	77500000	77550000	0.993244107241806
chr1	77550000	77600000	0.277716209880227
chr1	77600000	77650000	0.711499936064106
chr1	77650000	77700000	0.66280209709731
chr1	77700000	77750000	0.844699714419675
chr1	77750000	77800000	0.877520139806487
chr1	77800000	77850000	0.751204125996334
chr1	77850000	77900000	0.522292314905588
chr1	77950000	78000000	0.310835002770555
chr1	78000000	78050000	0.367759260048591
chr1	78050000	78100000	0.94652828097694
chr1	78100000	78150000	0.623715954136652
chr1	78150000	78200000	0.234431609905801
chr1	78200000	78250000	0.281594987425941
chr1	78250000	78300000	0.683964877882443
chr1	78300000	78350000	0.59247261412557
chr1	78350000	78400000	0.793721495247432
chr1	78400000	78450000	0.387536763138826
chr1	78450000	78500000	0.650313285878692
chr1	78500000	78550000	0.875175823707429
chr1	78550000	78600000	0.816738416947274
chr1	78600000	78650000	0.548207663782447
chr1	78650000	78700000	0.384915391500789
chr1	78700000	78750000	0.68556327522271
chr1	78750000	78800000	0.297515024934998
chr1	78800000	78850000	0.285516388900729
chr1	78850000	78900000	0.775926004859128
chr1	78900000	78950000	0.232918460423682
chr1	78950000	79000000	0.110715655769149
chr1	79000000	79050000	0.731597118622395
chr1	79050000	79100000	0.583436341161928
chr1	79100000	79150000	0.53612377989003
chr1	79150000	79200000	0.603789267294659
chr1	79200000	79250000	0.42363923106432
chr1	79300000	79350000	0.925003196794681
chr1	79350000	79400000	0.451984143898385
chr1	79400000	79450000	0.869400281317932
chr1	79450000	79500000	0.531690891266357
chr1	79500000	79550000	0.680853331060057
chr1	79550000	79600000	0.471463279485103
chr1	79600000	79650000	0.562976855206513
chr1	79650000	79700000	0.707578534589318
chr1	79700000	79750000	0.457205575209923
chr1	79750000	79800000	0.240185840330762
chr1	79800000	79850000	0.605579472315758
chr1	79850000	79900000	0.223839563530966
chr1	79900000	79950000	0.44015600358041
chr1	79950000	80000000	0.951834960146626
chr1	80000000	80050000	0.840714377051277
chr1	80050000	80100000	0.398874728272452
chr1	80100000	80150000	0.498913089808619
chr1	80150000	80200000	0.744661352883509
chr1	80200000	80250000	0.682835343761988
chr1	80250000	80300000	0.150164102126934
chr1	80300000	80350000	0.128660329909211
chr1	80350000	80400000	0.890605686032138
chr1	80400000	80450000	0.963087677422105
chr1	80450000	80500000	0.359042666553003
chr1	80500000	80550000	0.833979796257619
chr1	80550000	80600000	0.242317036784451
chr1	80600000	80650000	0.948446357785261
chr1	80650000	80700000	0.868846170239973
chr1	80700000	80750000	0.167490729295426
chr1	80750000	80800000	0.754273048889647
chr1	80800000	80850000	0.30964153275649
chr1	80850000	80900000	0.848940795362517
chr1	80900000	80950000	0.628212778653936
chr1	81350000	81400000	0.235689015813478
chr1	81450000	81500000	0.313648182089425
chr1	81600000	81650000	0.546992881803845
chr1	81650000	81700000	0.786368867482204
chr1	81700000	81750000	0.116683005839478
chr1	82150000	82200000	0.0342909509398577
chr1	82200000	82250000	0.635480158561016
chr1	82250000	82300000	0.360193512637995
chr1	82300000	82350000	0.5389369592089
chr1	82350000	82400000	0.520203742380973
chr1	82400000	82450000	0.0284088487276757
chr1	82450000	82500000	0.0611014023272666
chr1	82500000	82550000	0.49335066706449
chr1	82550000	82600000	0.55634883423554
chr1	82600000	82650000	0.746771237372661
chr1	82650000	82700000	0.635693278206385
chr1	82700000	82750000	0.135821149993606
chr1	82750000	82800000	0.387003964025404
chr1	82800000	82850000	0.849047355185201
chr1	82850000	82900000	0.395294318230255
chr1	82900000	82950000	0.270363582114999
chr1	82950000	83000000	0.58171007203444
chr1	83000000	83050000	0.331635480158561
chr1	83050000	83100000	0.751353309748093
chr1	83100000	83150000	0.679958228549508
chr1	83150000	83200000	0.569008141170453
chr1	83200000	83250000	0.590746344998082
chr1	83250000	83300000	0.107710668769447
chr1	83300000	83350000	0.798644559055454
chr1	83350000	83400000	0.210157282298282
chr1	83400000	83450000	0.526767827458335
chr1	83450000	83500000	0.143813136694941
chr1	83500000	83550000	0.801777417842377
chr1	83550000	83600000	0.527662929968885
chr1	83600000	83650000	0.523080857593453
chr1	83650000	83700000	0.450982481565151
chr1	83700000	83750000	0.788286944290525
chr1	83750000	83800000	0.149609991048975
chr1	83800000	83850000	0.409296278930992
chr1	83850000	83900000	0.346404671582626
chr1	83900000	83950000	0.154277311282554
chr1	83950000	84000000	0.554452069391757
chr1	84000000	84050000	0.368910106133583
chr1	84050000	84100000	0.421721154255999
chr1	84100000	84150000	0.500639358936107
chr1	84150000	84200000	0.514747879459529
chr1	84200000	84250000	0.424150718213205
chr1	84250000	84300000	0.78057201312817
chr1	84300000	84350000	0.0781509739567794
chr1	84350000	84400000	0.360598439964196
chr1	84400000	84450000	0.45722688717446
chr1	84450000	84500000	0.542986232470909
chr1	84500000	84550000	0.804952900558373
chr1	84550000	84600000	0.555070116363326
chr1	84600000	84650000	0.841886535100806
chr1	84650000	84700000	0.968479604449938
chr1	84700000	84750000	0.51809385789182
chr1	84750000	84800000	0.0305613571459017
chr1	84800000	84850000	0.270363582114999
chr1	84850000	84900000	0.0718000085247859
chr1	84900000	84950000	0.325156642939346
chr1	84950000	85000000	0.283342568517966
chr1	85000000	85050000	0.00916414475086313
chr1	85500000	85550000	0.214249179489365
chr1	85600000	85650000	0.4199309492349
chr1	85650000	85700000	0.869080601849878
chr1	85700000	85750000	0.178104087634798
chr1	85750000	85800000	0.453156301947914
chr1	85800000	85850000	0.110545160052854
chr1	85850000	85900000	0.866629725928136
chr1	85900000	85950000	0.59123652018243
chr1	85950000	86000000	0.634265376582413
chr1	86000000	86050000	0.41040450108691
chr1	86050000	86100000	0.2476024039896
chr1	86100000	86150000	0.300093772643962
chr1	86150000	86200000	0.361344358722987
chr1	86200000	86250000	0.82711734367674
chr1	86250000	86300000	0.358637739226802
chr1	86300000	86350000	0.249136865436256
chr1	86350000	86400000	0.442372447892247
chr1	86400000	86450000	0.691445377434892
chr1	86450000	86500000	0.0250202463663101
chr1	86500000	86550000	0.125058607902476
chr1	86550000	86600000	0.411534035207365
chr1	86600000	86650000	0.660138101530199
chr1	86650000	86700000	0.842504582072375
chr1	86700000	86750000	0.392353267124164
chr1	86750000	86800000	0.622010996973701
chr1	86800000	86850000	0.126443885597374
chr1	86900000	86950000	0.502109884489152
chr1	86950000	87000000	0.732406973274796
chr1	87000000	87050000	0.299582285495077
chr1	87050000	87100000	0.516772516090533
chr1	87100000	87150000	0.791185371467542
chr1	87150000	87200000	0.763799497037637
chr1	87200000	87250000	0.403328928860662
chr1	87250000	87300000	0.693768381569413
chr1	87300000	87350000	0.46455820297515
chr1	87350000	87400000	0.0256596053024167
chr1	87400000	87450000	0.697838966795959
chr1	87450000	87500000	0.764801159370871
chr1	87500000	87550000	0.563552278249009
chr1	87550000	87600000	0.7773539064831
chr1	87600000	87650000	0.544840373385619
chr1	87650000	87700000	0.280294957589191
chr1	87700000	87750000	0.71497378628362
chr1	87750000	87800000	0.438813349814586
chr1	87800000	87850000	0.679958228549508
chr1	87850000	87900000	0.582264183112399
chr1	87900000	87950000	0.871552789736158
chr1	87950000	88000000	0.589872554452069
chr1	88000000	88050000	0.585993776906355
chr1	88050000	88100000	0.572268871744597
chr1	88100000	88150000	0.677933591918503
chr1	88150000	88200000	0.773325945185627
chr1	88300000	88350000	0.179958228549508
chr1	88350000	88400000	0.273155449469332
chr1	88400000	88450000	0.383210434337837
chr1	88450000	88500000	0.242359660713525
chr1	88500000	88550000	0.213567196624185
chr1	88550000	88600000	0.245215463961468
chr1	88600000	88650000	0.395123822513959
chr1	88650000	88700000	0.715549209326116
chr1	88700000	88750000	0.27070457354759
chr1	88750000	88800000	0.727867524828439
chr1	88800000	88850000	0.835812625207792
chr1	88850000	88900000	0.629129193129023
chr1	88900000	88950000	0.354737649716551
chr1	88950000	89000000	0.231128255402583
chr1	89000000	89050000	0.619027321938536
chr1	89050000	89100000	0.143003282042539
chr1	89100000	89150000	0.150824773027578
chr1	89150000	89200000	0.143365585439666
chr1	89200000	89250000	0.209581859255786
chr1	89250000	89300000	0.587634798175696
chr1	89300000	89350000	0.608861514854439
chr1	89350000	89400000	0.840650441157666
chr1	89400000	89450000	0.348194876603725
chr1	89450000	89500000	0.413963599164571
chr1	89500000	89550000	0.161075827969822
chr1	89550000	89600000	0.133689953539917
chr1	89600000	89650000	0.119815864626401
chr1	89650000	89700000	0.0134478496227782
chr1	89700000	89750000	0.0480371680661523
chr1	89750000	89800000	0.132624355313073
chr1	89800000	89850000	0.310366139550744
chr1	89850000	89900000	0.324900899364903
chr1	89900000	89950000	0.545351860534504
chr1	89950000	90000000	0.73272665274285
chr1	90000000	90050000	0.577682110736968
chr1	90050000	90100000	0.604599121947061
chr1	90100000	90150000	0.259110864839521
chr1	90150000	90200000	0.305166020203742
chr1	90200000	90250000	0.230595456289161
chr1	90250000	90300000	0.210732705340778
chr1	90300000	90350000	0.203380077575551
chr1	90350000	90400000	0.183900941988833
chr1	90400000	90450000	0.375836494608073
chr1	90450000	90500000	0.613571459017092
chr1	90500000	90550000	0.842760325646818
chr1	90550000	90600000	0.530326925535996
chr1	90600000	90650000	0.703529261327309
chr1	90650000	90700000	0.728528195729082
chr1	90700000	90750000	0.576552576616512
chr1	90750000	90800000	0.227888836792976
chr1	90800000	90850000	0.0711180256596053
chr1	90850000	90900000	0.0554324197604535
chr1	90900000	90950000	0.0546438770725886
chr1	90950000	91000000	0.0413452112015685
chr1	91000000	91050000	0.22518221729679
chr1	91050000	91100000	0.0206512936362474
chr1	91100000	91150000	0.127850475256809
chr1	91150000	91200000	0.545927283577
chr1	91200000	91250000	0.471100976087976
chr1	91250000	91300000	0.538787775457142
chr1	91300000	91350000	0.349068667149738
chr1	91350000	91400000	0.280891692596223
chr1	91400000	91450000	0.527492434252589
chr1	91450000	91500000	0.574655811772729
chr1	91500000	91550000	0.730020033246665
chr1	91550000	91600000	0.691040450108691
chr1	91600000	91650000	0.354311410425813
chr1	91650000	91700000	0.340224201866928
chr1	91700000	91750000	0.711158944631516
chr1	91750000	91800000	0.408465112314053
chr1	91800000	91850000	0.32046801074123
chr1	91850000	91900000	0.682536976258471
chr1	91900000	91950000	0.22861344358723
chr1	91950000	92000000	0.280188397766506
chr1	92000000	92050000	0.284301606922126
chr1	92050000	92100000	0.304569285196709
chr1	92100000	92150000	0.844358722987085
chr1	92150000	92200000	0.670197348791612
chr1	92200000	92250000	0.513106858190188
chr1	92250000	92300000	0.75205660457781
chr1	92300000	92350000	0.532053194663484
chr1	92350000	92400000	0.970141937683816
chr1	92400000	92450000	0.530113805890627
chr1	92450000	92500000	0.569860619751929
chr1	92500000	92550000	0.537828737052982
chr1	92550000	92600000	0.574314820340139
chr1	92600000	92650000	0.11845189889604
chr1	92650000	92700000	0.142960658113465
chr1	92700000	92750000	0.150228038020545
chr1	92750000	92800000	0.113400963300797
chr1	92800000	92850000	0.103704019436512
chr1	92850000	92900000	0.106261455180939
chr1	92900000	92950000	0.110630407911001
chr1	92950000	93000000	0.485593111973062
chr1	93000000	93050000	0.360598439964196
chr1	93050000	93100000	0.641724564170325
chr1	93100000	93150000	0.304079110012361
chr1	93150000	93200000	0.208708068709774
chr1	93200000	93250000	0.356740974383019
chr1	93250000	93300000	0.638719577170624
chr1	93300000	93350000	0.999680320531947
chr1	93350000	93400000	0.710391713908188
chr1	93400000	93450000	0.754635352286774
chr1	93450000	93500000	0.358403307616896
chr1	93500000	93550000	0.337517582370743
chr1	93550000	93600000	0.261050253612378
chr1	93600000	93650000	0.437555943906909
chr1	93650000	93700000	0.0791526362900132
chr1	93700000	93750000	0.796214995098248
chr1	93750000	93800000	0.580921529346575
chr1	93800000	93850000	0.516388900728869
chr1	93900000	93950000	0.104151570691786
chr1	93950000	94000000	0.489493201483313
chr1	94000000	94050000	0.300924939260901
chr1	94050000	94100000	0.536081155960956
chr1	94100000	94150000	0.154277311282554
chr1	94150000	94200000	0.649418183368143
chr1	94200000	94250000	0.416009547760113
chr1	94250000	94300000	0.381441541281275
chr1	94300000	94350000	0.563360470568177
chr1	94350000	94400000	0.703806316866289
chr1	94400000	94450000	0.283662247986019
chr1	94450000	94500000	0.414986573462342
chr1	94500000	94550000	0.91198158646264
chr1	94550000	94600000	0.829397723882187
chr1	94600000	94650000	0.318848301436426
chr1	94650000	94700000	0.51583478965091
chr1	94700000	94750000	0.476812582583863
chr1	94750000	94800000	0.851860534504071
chr1	94800000	94850000	0.410660244661353
chr1	94850000	94900000	0.786624611056647
chr1	94900000	94950000	0.86605430288564
chr1	94950000	95000000	0.632730915135757
chr1	95000000	95050000	0.528536720514897
chr1	95050000	95100000	0.566663825071395
chr1	95100000	95150000	0.60199906227356
chr1	95150000	95200000	0.389646647627978
chr1	95200000	95250000	0.354162226674055
chr1	95250000	95300000	0.680618899450151
chr1	95300000	95350000	0.730702016111845
chr1	95350000	95400000	0.940326499296705
chr1	95400000	95450000	0.96010400238694
chr1	95450000	95500000	0.108669707173607
chr1	95500000	95550000	0.837645454157964
chr1	95550000	95600000	0.754145177102425
chr1	95600000	95650000	0.196560248923746
chr1	95650000	95700000	0.362687012488811
chr1	95700000	95750000	0.345680064788372
chr1	95750000	95800000	0.259878095562849
chr1	95800000	95850000	0.237287413153744
chr1	95850000	95900000	0.864669025190742
chr1	95900000	95950000	0.81697284855718
chr1	95950000	96000000	0.442308511998636
chr1	96000000	96050000	0.106261455180939
chr1	96050000	96100000	0.688674822045096
chr1	96100000	96150000	0.243936746089255
chr1	96150000	96200000	0.863262435531307
chr1	96200000	96250000	0.798005200119347
chr1	96250000	96300000	0.744533481096287
chr1	96300000	96350000	0.955436682153361
chr1	96350000	96400000	0.411512723242829
chr1	96400000	96450000	0.767720898512425
chr1	96450000	96500000	0.634734239802225
chr1	96500000	96550000	0.377669323558246
chr1	96550000	96600000	0.122373300370828
chr1	96600000	96650000	0.629704616171519
chr1	96650000	96700000	0.960018754528792
chr1	96700000	96750000	0.684497676995866
chr1	96750000	96800000	0.306252930395124
chr1	96800000	96850000	0.784855718000085
chr1	96850000	96900000	0.822023784152423
chr1	96900000	96950000	0.874067601551511
chr1	96950000	97000000	0.373811857977068
chr1	97000000	97050000	0.39299262606027
chr1	97050000	97100000	0.837219214867227
chr1	97100000	97150000	0.417906312603896
chr1	97300000	97350000	0.405204381739909
chr1	97350000	97400000	0.362665700524274
chr1	97400000	97450000	0.325582882230084
chr1	97450000	97500000	0.381015301990537
chr1	97500000	97550000	0.494672008865777
chr1	97550000	97600000	0.700204594859554
chr1	97600000	97650000	0.437449384084225
chr1	97650000	97700000	0.303439751076254
chr1	97700000	97750000	0.360939431396786
chr1	97750000	97800000	0.303524998934402
chr1	97800000	97850000	0.32396317292528
chr1	97850000	97900000	0.458889220408337
chr1	97900000	97950000	0.746622053620903
chr1	97950000	98000000	0.811389113848515
chr1	98000000	98050000	0.337901197732407
chr1	98050000	98100000	0.441967520566046
chr1	98100000	98150000	0.416798090447977
chr1	98150000	98200000	0.516815140019607
chr1	98200000	98250000	0.827032095818593
chr1	98250000	98300000	0.812838327437023
chr1	98300000	98350000	0.738054643877073
chr1	98350000	98400000	0.618750266399557
chr1	98450000	98500000	0.438429734452922
chr1	98500000	98550000	0.824964835258514
chr1	98550000	98600000	0.502003324666468
chr1	98600000	98650000	0.74410724180555
chr1	98650000	98700000	0.709709731043008
chr1	98700000	98750000	0.463279485102937
chr1	98750000	98800000	0.177848344060355
chr1	98800000	98850000	0.693725757640339
chr1	98850000	98900000	0.787945952857934
chr1	98900000	98950000	0.900792805080772
chr1	98950000	99000000	0.297259281360556
chr1	99000000	99050000	0.71058352158902
chr1	99050000	99100000	0.714654106815566
chr1	99100000	99150000	0.440667490729295
chr1	99150000	99200000	0.35652785473765
chr1	99200000	99250000	0.907548697838967
chr1	99250000	99300000	0.889625335663441
chr1	99300000	99350000	0.991283406504412
chr1	99350000	99400000	0.289608286091812
chr1	99400000	99450000	0.465240185840331
chr1	99450000	99500000	0.340437321512297
chr1	99500000	99550000	0.280998252418908
chr1	99550000	99600000	0.835045394484464
chr1	99600000	99650000	0.572396743531819
chr1	99650000	99700000	0.203188269894719
chr1	99700000	99750000	0.0532159754486169
chr1	99750000	99800000	0.643898384553088
chr1	99800000	99850000	0.245364647713226
chr1	99850000	99900000	0.869741272750522
chr1	99900000	99950000	0.475065001491838
chr1	99950000	100000000	0.293508375602063
chr1	100000000	100050000	0.47525680917267
chr1	100050000	100100000	0.896018925024509
chr1	100100000	100150000	0.176825369762585
chr1	100150000	100200000	0.0498913089808618
chr1	100200000	100250000	0.154660926644218
chr1	100250000	100300000	0.353906483099612
chr1	100300000	100350000	0.563317846639103
chr1	100350000	100400000	0.576339456971144
chr1	100400000	100450000	0.920634244064618
chr1	100450000	100500000	0.882038276288308
chr1	100500000	100550000	0.366992029325263
chr1	100550000	100600000	0.367396956651464
chr1	100600000	100650000	0.164485742295725
chr1	100650000	100700000	0.268275009590384
chr1	100700000	100750000	0.447316823664805
chr1	100750000	100800000	0.569860619751929
chr1	100800000	100850000	0.837368398618985
chr1	100850000	100900000	0.779740846511231
chr1	100900000	100950000	0.249456544904309
chr1	100950000	101000000	0.566237585780657
chr1	101000000	101050000	0.154128127530796
chr1	101050000	101100000	0.267720898512425
chr1	101100000	101150000	0.718788627935723
chr1	101150000	101200000	0.508141170453092
chr1	101200000	101250000	0.631494821192617
chr1	101250000	101300000	0.635437534631942
chr1	101300000	101350000	0.284770470141938
chr1	101350000	101400000	0.636226077319807
chr1	101400000	101450000	0.205021098844892
chr1	101450000	101500000	0.512915050509356
chr1	101500000	101550000	0.051830697753719
chr1	101550000	101600000	0.48574229572482
chr1	101600000	101650000	0.212480286432803
chr1	101650000	101700000	0.342099654746175
chr1	101700000	101750000	0.22134606368015
chr1	101750000	101800000	0.423681854993393
chr1	101800000	101850000	0.546033843399685
chr1	101850000	101900000	0.2226460935169
chr1	101900000	101950000	0.195579898555049
chr1	101950000	102000000	0.530220365713311
chr1	102000000	102050000	0.123119219129619
chr1	102050000	102100000	0.578129661992242
chr1	102100000	102150000	0.529836750351647
chr1	102150000	102200000	0.161416819402412
chr1	102200000	102250000	0.630237415284941
chr1	102250000	102300000	0.422083457653126
chr1	102300000	102350000	0.427070457354759
chr1	102350000	102400000	0.983781594987426
chr1	102400000	102450000	0.770939005157495
chr1	102450000	102500000	0.698030774476791
chr1	102500000	102550000	0.606410638932697
chr1	102550000	102600000	0.351498231106943
chr1	102600000	102650000	0.214504923063808
chr1	102650000	102700000	0.491539150078854
chr1	102700000	102750000	0.8075103363028
chr1	102750000	102800000	0.750586079024764
chr1	102800000	102850000	0.677464728698691
chr1	102850000	102900000	0.842504582072375
chr1	102900000	102950000	0.411001236093943
chr1	102950000	103000000	0.822428711478624
chr1	103000000	103050000	0.514406888026938
chr1	103050000	103100000	0.807659520054559
chr1	103100000	103150000	0.235241464558203
chr1	103150000	103200000	0.986765270022591
chr1	103200000	103250000	0.682046801074123
chr1	103250000	103300000	0.703806316866289
chr1	103300000	103350000	0.598717019734879
chr1	103350000	103400000	0.875431567281872
chr1	103400000	103450000	0.796151059204637
chr1	103450000	103500000	0.21880993990026
chr1	103500000	103550000	0.644878734921785
chr1	103550000	103600000	0.409807766079877
chr1	103600000	103650000	0.0284514726567495
chr1	103650000	103700000	0.33849793273944
chr1	103700000	103750000	0.551447082392055
chr1	103750000	103800000	0.754273048889647
chr1	103800000	103850000	0.224819913899663
chr1	103850000	103900000	0.528089169259622
chr1	103900000	103950000	0.548335535569669
chr1	103950000	104000000	0.540684540300925
chr1	104000000	104050000	0.713545884659648
chr1	104050000	104100000	0.543817399087848
chr1	104100000	104150000	0.405460125314351
chr1	104150000	104200000	0.105536848386684
chr1	104200000	104250000	0.695878266058565
chr1	104250000	104300000	0.705106346703039
chr1	104300000	104350000	0.420080132986659
chr1	104350000	104400000	0.331017433186991
chr1	104400000	104450000	0.738885810494011
chr1	104450000	104500000	0.594582498614722
chr1	104500000	104550000	0.276693235582456
chr1	104550000	104600000	0.672712160606965
chr1	104600000	104650000	0.804420101444951
chr1	104650000	104700000	0.383167810408763
chr1	104700000	104750000	0.433016495460552
chr1	104750000	104800000	0.447444695452027
chr1	104800000	104850000	0.619091257832147
chr1	104850000	104900000	0.603171220323089
chr1	104900000	104950000	0.492753932057457
chr1	104950000	105000000	0.229146242700652
chr1	105000000	105050000	0.348727675717148
chr1	105050000	105100000	0.232854524530071
chr1	105100000	105150000	0.455735049656877
chr1	105150000	105200000	0.60385320318827
chr1	105200000	105250000	0.25616981373343
chr1	105250000	105300000	0.742572780358894
chr1	105300000	105350000	0.726887174459742
chr1	105350000	105400000	0.650164102126934
chr1	105400000	105450000	0.50692638847449
chr1	105450000	105500000	0.540151741187503
chr1	105500000	105550000	0.605345040705852
chr1	105550000	105600000	0.437513319977836
chr1	105600000	105650000	0.598098972763309
chr1	105650000	105700000	0.319935211627808
chr1	105700000	105750000	0.31443672477729
chr1	105750000	105800000	0.369698648821448
chr1	105800000	105850000	0.613017347939133
chr1	105850000	105900000	0.44872341332424
chr1	105900000	105950000	0.693427390136823
chr1	105950000	106000000	0.628298026512084
chr1	106000000	106050000	0.260687950215251
chr1	106050000	106100000	0.1010400238694
chr1	106100000	106150000	0.13106858190188
chr1	106150000	106200000	0.279250671326883
chr1	106200000	106250000	0.803247943395422
chr1	106250000	106300000	0.0829248540130429
chr1	106300000	106350000	0.329333787988577
chr1	106350000	106400000	0.117194492988364
chr1	106400000	106450000	0.247815523634969
chr1	106450000	106500000	0.193533949959507
chr1	106500000	106550000	0.643962320446699
chr1	106550000	106600000	0.428881974340395
chr1	106600000	106650000	0.24444823323814
chr1	106650000	106700000	0.383530113805891
chr1	106700000	106750000	0.306231618430587
chr1	106750000	106800000	0.69824389412216
chr1	106800000	106850000	0.211755679638549
chr1	106850000	106900000	0.656216700055411
chr1	106900000	106950000	0.968032053194663
chr1	106950000	107000000	0.916030859724649
chr1	107000000	107050000	0.61372064276885
chr1	107050000	107100000	0.355355696688121
chr1	107100000	107150000	0.968799283917992
chr1	107150000	107200000	0.462789309918588
chr1	107200000	107250000	0.838689740420272
chr1	107250000	107300000	0.666723498572098
chr1	107300000	107350000	0.689591236520182
chr1	107350000	107400000	0.207344102979413
chr1	107400000	107450000	0.126997996675334
chr1	107450000	107500000	0.0103149908358553
chr1	107500000	107550000	0.19351263799497
chr1	107550000	107600000	0.0264694599548186
chr1	107600000	107650000	0.227760965005754
chr1	107650000	107700000	0.921934273901368
chr1	107700000	107750000	0.786752482843869
chr1	107750000	107800000	0.512147819786028
chr1	107800000	107850000	0.795064149013256
chr1	107850000	107900000	0.51809385789182
chr1	107950000	108000000	0.491453902220707
chr1	108000000	108050000	0.838711052384809
chr1	108050000	108100000	0.746110566472017
chr1	108100000	108150000	0.267507778867056
chr1	108150000	108200000	0.494394953326798
chr1	108200000	108250000	0.524934998508162
chr1	108250000	108300000	0.875346319423725
chr1	108300000	108350000	0.730979071650825
chr1	108350000	108400000	0.381761220749329
chr1	108400000	108450000	0.764758535441797
chr1	108450000	108500000	0.33123055283236
chr1	108500000	108550000	0.369080601849879
chr1	108550000	108600000	0.190251907420826
chr1	108600000	108650000	0.357870508503474
chr1	108650000	108700000	0.355781935978859
chr1	108700000	108750000	0.390754869783897
chr1	108750000	108800000	0.30209709731043
chr1	108800000	108850000	0.885938365798559
chr1	108850000	108900000	0.549912620945399
chr1	108900000	108950000	0.857657388858105
chr1	108950000	109000000	0.254528792464089
chr1	109000000	109050000	0.533033545032181
chr1	109050000	109100000	0.350794936277226
chr1	109100000	109150000	0.538404160095478
chr1	109150000	109200000	0.395358254123865
chr1	109200000	109250000	0.343016069221261
chr1	109250000	109300000	0.882613699330804
chr1	109300000	109350000	0.337027407186394
chr1	109350000	109400000	0.326563232598781
chr1	109400000	109450000	0.626401261668301
chr1	109450000	109500000	0.49746387622011
chr1	109500000	109550000	0.677123737266101
chr1	109550000	109600000	0.282085162610289
chr1	109650000	109700000	0.959635139167128
chr1	109700000	109750000	0.101508887089212
chr1	109800000	109850000	0.225821576232897
chr1	109850000	109900000	0.892417203017774
chr1	109900000	109950000	0.168471079664123
chr1	109950000	110000000	0.705127658667576
chr1	110000000	110050000	0.116576446016794
chr1	110050000	110100000	0.209411363539491
chr1	110100000	110150000	0.0684753420570308
[truncated: 44,922 more rows]
