# Supplementary material for: Transcription elongation can be sufficient, but is not necessary, to advance replication timing
Source: EMBO Rep. 2026 Mar 24;27(8):1964–99. doi: 10.1038/s44319-026-00735-2 (PMC13121604; doi:10.1038/s44319-026-00735-2)
Supplement: Supplementary file 6 — Source data Fig. 5 [file 44319_2026_735_MOESM6_ESM.zip › Fig5/5A/TRE_Ptn_06h_cas_pvalues.bg]

chr1	3000000	3050000	0.456648032445467
chr1	3150000	3200000	0.487405458730681
chr1	3200000	3250000	0.61585004932588
chr1	3250000	3300000	0.429025539844349
chr1	3300000	3350000	0.366304943549271
chr1	3350000	3400000	0.0335854433848515
chr1	3400000	3450000	0.259761043516387
chr1	3450000	3500000	0.295275676860682
chr1	3500000	3550000	0.869845445577113
chr1	3550000	3600000	0.928751507179656
chr1	3600000	3650000	0.444963279622931
chr1	3650000	3700000	0.77428477474515
chr1	3700000	3750000	0.789630603967993
chr1	3750000	3800000	0.376455113449523
chr1	3800000	3850000	0.483064781321934
chr1	3850000	3900000	0.894004165296503
chr1	3900000	3950000	0.597391209032117
chr1	3950000	4000000	0.414205853337718
chr1	4000000	4050000	0.641850268552011
chr1	4050000	4100000	0.611312068398553
chr1	4100000	4150000	0.778669297380248
chr1	4150000	4200000	0.968584895319522
chr1	4200000	4250000	0.952099090211553
chr1	4250000	4300000	0.884292447659761
chr1	4300000	4350000	0.535328291132303
chr1	4350000	4400000	0.602279951770251
chr1	4400000	4450000	0.850750849501261
chr1	4450000	4500000	0.658029157075523
chr1	4500000	4550000	0.203814534692535
chr1	4550000	4600000	0.243297161021594
chr1	4600000	4650000	0.0982133070261976
chr1	4650000	4700000	0.433563520771676
chr1	4700000	4750000	0.20135920201688
chr1	4750000	4800000	0.186166831086266
chr1	4800000	4850000	0.152866381672695
chr1	4850000	4900000	0.0940918557492053
chr1	4900000	4950000	0.104899704044722
chr1	4950000	5000000	0.397435054258468
chr1	5000000	5050000	0.196908911542256
chr1	5050000	5100000	0.481552121012825
chr1	5100000	5150000	0.503650115093719
chr1	5150000	5200000	0.356483612846651
chr1	5200000	5250000	0.765164967664146
chr1	5250000	5300000	0.274953414447002
chr1	5300000	5350000	0.731667214731996
chr1	5600000	5650000	0.751068727392305
chr1	5650000	5700000	0.539625123314699
chr1	5700000	5750000	0.652855420366108
chr1	5750000	5800000	0.598180423106434
chr1	5800000	5850000	0.93763016551573
chr1	5850000	5900000	0.637071138879755
chr1	5900000	5950000	0.362358873177683
chr1	5950000	6000000	0.759070481201359
chr1	6000000	6050000	0.553458292228434
chr1	6050000	6100000	0.410457086484709
chr1	6100000	6150000	0.701545544228872
chr1	6150000	6200000	0.300076729146114
chr1	6200000	6250000	0.41205743724652
chr1	6250000	6300000	0.317768277978735
chr1	6300000	6350000	0.790090978844678
chr1	6350000	6400000	0.89810369396032
chr1	6400000	6450000	0.678241806423326
chr1	6450000	6500000	0.38123424312178
chr1	6500000	6550000	0.406247944755015
chr1	6550000	6600000	0.894924915049874
chr1	6600000	6650000	0.693127260769484
chr1	6650000	6700000	0.915641784500713
chr1	6700000	6750000	0.457459169132961
chr1	6750000	6800000	0.318404033760824
chr1	6800000	6850000	0.53543790419818
chr1	6850000	6900000	0.490628082867478
chr1	6900000	6950000	0.415784281486353
chr1	6950000	7000000	0.105469691987285
chr1	7000000	7050000	0.20491066535131
chr1	7050000	7100000	0.373561328510358
chr1	7100000	7150000	0.23373890167708
chr1	7150000	7200000	0.458314151046805
chr1	7200000	7250000	0.156571303299353
chr1	7250000	7300000	0.578077386824509
chr1	7300000	7350000	0.503978954291352
chr1	7350000	7400000	0.714567576455113
chr1	7400000	7450000	0.965866491285761
chr1	7450000	7500000	0.572750191822865
chr1	7500000	7550000	0.611333991011729
chr1	7550000	7600000	0.483174394387811
chr1	7600000	7650000	0.543286199715006
chr1	7650000	7700000	0.784215718513647
chr1	7700000	7750000	0.444524827359421
chr1	7750000	7800000	0.627929409185575
chr1	7800000	7850000	0.437838430340897
chr1	7850000	7900000	0.379414666228214
chr1	7900000	7950000	0.396470459278746
chr1	7950000	8000000	0.518710950345281
chr1	8000000	8050000	0.576411268223172
chr1	8050000	8100000	0.558588183711498
chr1	8100000	8150000	0.374679381782308
chr1	8150000	8200000	0.412934341773539
chr1	8200000	8250000	0.713011070919654
chr1	8250000	8300000	0.820059191055574
chr1	8300000	8350000	0.95396251233147
chr1	8350000	8400000	0.747758412802806
chr1	8400000	8450000	0.614797763893456
chr1	8450000	8500000	0.576104351638715
chr1	8500000	8550000	0.389981365778801
chr1	8550000	8600000	0.43957031678176
chr1	8600000	8650000	0.16178888523512
chr1	8650000	8700000	0.472081552121013
chr1	8700000	8750000	0.385509152691001
chr1	8750000	8800000	0.508078482955168
chr1	8800000	8850000	0.54146662282144
chr1	8850000	8900000	0.339296284117067
chr1	8900000	8950000	0.253841937959005
chr1	8950000	9000000	0.437268442398334
chr1	9000000	9050000	0.581102707442727
chr1	9050000	9100000	0.376235887317768
chr1	9100000	9150000	0.945127699221747
chr1	9150000	9200000	0.928071906171216
chr1	9200000	9250000	0.448076290693851
chr1	9250000	9300000	0.504176257809931
chr1	9300000	9350000	0.643845226350981
chr1	9350000	9400000	0.49095692206511
chr1	9400000	9450000	0.513909898059849
chr1	9450000	9500000	0.359070481201359
chr1	9500000	9550000	0.338528992655925
chr1	9550000	9600000	0.143045050970076
chr1	9600000	9650000	0.276115312945303
chr1	9650000	9700000	0.217340787021813
chr1	9700000	9750000	0.145588074098433
chr1	9750000	9800000	0.255705360078921
chr1	9800000	9850000	0.333333333333333
chr1	9850000	9900000	0.750454894223391
chr1	9900000	9950000	0.757689356571303
chr1	9950000	10000000	0.172399430012057
chr1	10000000	10050000	0.563761920420914
chr1	10050000	10100000	0.696415652745807
chr1	10100000	10150000	0.402959552778691
chr1	10150000	10200000	0.858116847528225
chr1	10200000	10250000	0.313296064890935
chr1	10250000	10300000	0.764748438013811
chr1	10300000	10350000	0.696591033651211
chr1	10350000	10400000	0.387284884358216
chr1	10400000	10450000	0.499704044722131
chr1	10450000	10500000	0.698849062808287
chr1	10500000	10550000	0.89854214622383
chr1	10550000	10600000	0.53543790419818
chr1	10600000	10650000	0.368365669187767
chr1	10650000	10700000	0.653841937959005
chr1	10700000	10750000	0.908188096021046
chr1	10750000	10800000	0.468902773210567
chr1	10800000	10850000	0.379502356680916
chr1	10850000	10900000	0.659432204318755
chr1	10900000	10950000	0.278570645620958
chr1	10950000	11000000	0.729014578537762
chr1	11000000	11050000	0.457503014359312
chr1	11050000	11100000	0.422054148854544
chr1	11100000	11150000	0.962205414885454
chr1	11150000	11200000	0.337827469034309
chr1	11200000	11250000	0.198355804011838
chr1	11250000	11300000	0.168102597829661
chr1	11300000	11350000	0.582154992875151
chr1	11350000	11400000	0.121188205634112
chr1	11400000	11450000	0.343746574591691
chr1	11450000	11500000	0.536643647922832
chr1	11500000	11550000	0.58614490847309
chr1	11550000	11600000	0.211903978954291
chr1	11600000	11650000	0.48915926778472
chr1	11650000	11700000	0.535744820782637
chr1	11700000	11750000	0.462589060616025
chr1	11750000	11800000	0.319083634769264
chr1	11800000	11850000	0.794935876356462
chr1	11850000	11900000	0.869363148087252
chr1	11900000	11950000	0.614490847308999
chr1	11950000	12000000	0.493741093938397
chr1	12000000	12050000	0.950060287186233
chr1	12050000	12100000	0.930768387591801
chr1	12100000	12150000	0.416200811136687
chr1	12150000	12200000	0.638189192151704
chr1	12200000	12250000	0.603661076400307
chr1	12250000	12300000	0.657481091746136
chr1	12300000	12350000	0.419511125726187
chr1	12350000	12400000	0.744930395703168
chr1	12400000	12450000	0.372267894333004
chr1	12450000	12500000	0.470064671708868
chr1	12500000	12550000	0.603858379918886
chr1	12550000	12600000	0.476487997369286
chr1	12600000	12650000	0.716759837772663
chr1	12650000	12700000	0.312682231722021
chr1	12700000	12750000	0.203178778910446
chr1	12750000	12800000	0.30549161460046
chr1	12800000	12850000	0.547539186671051
chr1	12850000	12900000	0.262260221418393
chr1	12900000	12950000	0.226504439329168
chr1	12950000	13000000	0.773736709415762
chr1	13000000	13050000	0.0912419160363915
chr1	13050000	13100000	0.135415981585005
chr1	13100000	13150000	0.652416968102598
chr1	13150000	13200000	0.840732215280061
chr1	13200000	13250000	0.867697029485915
chr1	13250000	13300000	0.998465417077716
chr1	13300000	13350000	0.569702948591472
chr1	13350000	13400000	0.569944097336402
chr1	13400000	13450000	0.597829661295626
chr1	13450000	13500000	0.526668858927984
chr1	13500000	13550000	0.211706675435712
chr1	13550000	13600000	0.0382330373780555
chr1	13600000	13650000	0.911476487997369
chr1	13650000	13700000	0.292228433629289
chr1	13700000	13750000	0.301523621615697
chr1	13750000	13800000	0.416551572947495
chr1	13800000	13850000	0.281924805436808
chr1	13850000	13900000	0.193554751726406
chr1	13900000	13950000	0.925682341335087
chr1	13950000	14000000	0.624049106653513
chr1	14000000	14050000	0.356330154554423
chr1	14050000	14100000	0.747977638934561
chr1	14100000	14150000	0.464101720925134
chr1	14150000	14200000	0.122152800613833
chr1	14200000	14250000	0.211268223172202
chr1	14250000	14300000	0.121889729255727
chr1	14350000	14400000	0.0896854105009317
chr1	14400000	14450000	0.425495999123095
chr1	14450000	14500000	0.131754905184698
chr1	14500000	14550000	0.383645730571084
chr1	14550000	14600000	0.91575139756659
chr1	14600000	14650000	0.372903650115094
chr1	14650000	14700000	0.66747780335416
chr1	14700000	14750000	0.149556067083196
chr1	14750000	14800000	0.498870985421462
chr1	14800000	14850000	0.259980269648142
chr1	14850000	14900000	0.92445467499726
chr1	14900000	14950000	0.795812780883481
chr1	14950000	15000000	0.855025759070481
chr1	15000000	15050000	0.794102817055793
chr1	15050000	15100000	0.682100186342212
chr1	15100000	15150000	0.544601556505535
chr1	15150000	15200000	0.48113559136249
chr1	15200000	15250000	0.889422339142826
chr1	15250000	15300000	0.887142387372575
chr1	15300000	15350000	0.4201249588951
chr1	15350000	15400000	0.207059081442508
chr1	15400000	15450000	0.153458292228434
chr1	15450000	15500000	0.68065329387263
chr1	15500000	15550000	0.682648251671599
chr1	15550000	15600000	0.634484270525047
chr1	15600000	15650000	0.426482516715993
chr1	15650000	15700000	0.317022909130768
chr1	15700000	15750000	0.611136687493149
chr1	15750000	15800000	0.767466842047572
chr1	15800000	15850000	0.284708977310095
chr1	15850000	15900000	0.394124739668969
chr1	15900000	15950000	0.756724761591582
chr1	15950000	16000000	0.779129672256933
chr1	16000000	16050000	0.501567466842048
chr1	16050000	16100000	0.407892140743177
chr1	16100000	16150000	0.235120026307136
chr1	16150000	16200000	0.351156417845007
chr1	16200000	16250000	0.322613175490518
chr1	16250000	16300000	0.369242573714787
chr1	16300000	16350000	0.848580510796887
chr1	16350000	16400000	0.431700098651759
chr1	16400000	16450000	0.405677956812452
chr1	16450000	16500000	0.30121670503124
chr1	16500000	16550000	0.375907048120136
chr1	16550000	16600000	0.420278417187329
chr1	16600000	16650000	0.388775622054149
chr1	16650000	16700000	0.705294311081881
chr1	16700000	16750000	0.492316124081991
chr1	16750000	16800000	0.336249040885674
chr1	16800000	16850000	0.855902663597501
chr1	16850000	16900000	0.436150389126384
chr1	16900000	16950000	0.747319960539296
chr1	16950000	17000000	0.762950783733421
chr1	17000000	17050000	0.835492710731119
chr1	17050000	17100000	0.506149292995725
chr1	17100000	17150000	0.427622492601118
chr1	17150000	17200000	0.292623040666447
chr1	17200000	17250000	0.621769154883262
chr1	17250000	17300000	0.222054148854543
chr1	17300000	17350000	0.884358215499288
chr1	17350000	17400000	0.2290693850707
chr1	17400000	17450000	0.454762687712375
chr1	17450000	17500000	0.361723117395594
chr1	17500000	17550000	0.475435711936863
chr1	17550000	17600000	0.785487230077825
chr1	17600000	17650000	0.889970404472213
chr1	17650000	17700000	0.804362600021923
chr1	17700000	17750000	0.634045818261537
chr1	17750000	17800000	0.503781650772772
chr1	17800000	17850000	0.671621177244327
chr1	17850000	17900000	0.616836566918777
chr1	17900000	17950000	0.845423654499616
chr1	17950000	18000000	0.597785816069275
chr1	18000000	18050000	0.852789652526581
chr1	18050000	18100000	0.542496985640688
chr1	18100000	18150000	0.991099419050751
chr1	18150000	18200000	0.907990792502466
chr1	18200000	18250000	0.674142277759509
chr1	18250000	18300000	0.407497533706018
chr1	18300000	18350000	0.462895977200482
chr1	18350000	18400000	0.191077496437575
chr1	18400000	18450000	0.242222952975995
chr1	18450000	18500000	0.868025868683547
chr1	18500000	18550000	0.646015565055355
chr1	18550000	18600000	0.451934670612737
chr1	18600000	18650000	0.865460922942015
chr1	18650000	18700000	0.586736819028828
chr1	18700000	18750000	0.492206511016113
chr1	18750000	18800000	0.981409624027184
chr1	18800000	18850000	0.63018743834265
chr1	18850000	18900000	0.47350652197742
chr1	18900000	18950000	0.283196317000986
chr1	18950000	19000000	0.432949687602762
chr1	19000000	19050000	0.573539405897183
chr1	19050000	19100000	0.214008549819138
chr1	19100000	19150000	0.845620958018196
chr1	19150000	19200000	0.770886769702949
chr1	19200000	19250000	0.570097555628631
chr1	19250000	19300000	0.90904307793489
chr1	19300000	19350000	0.170557930505316
chr1	19350000	19400000	0.58123424312178
chr1	19400000	19450000	0.510972267894333
chr1	19450000	19500000	0.260813328948811
chr1	19500000	19550000	0.662545215389674
chr1	19550000	19600000	0.201403047243231
chr1	19600000	19650000	0.93763016551573
chr1	19650000	19700000	0.15955277869122
chr1	19700000	19750000	0.7363148087252
chr1	19750000	19800000	0.0532500274032665
chr1	19800000	19850000	0.595834703496657
chr1	19850000	19900000	0.406686397018525
chr1	19900000	19950000	0.565493806861778
chr1	19950000	20000000	0.392809382878439
chr1	20000000	20050000	0.661251781212321
chr1	20050000	20100000	0.667784719938617
chr1	20100000	20150000	0.585092623040666
chr1	20150000	20200000	0.840118382111148
chr1	20200000	20250000	0.180423106434287
chr1	20250000	20300000	0.0388907157733202
chr1	20300000	20350000	0.71910555738244
chr1	20350000	20400000	0.809887098542146
chr1	20400000	20450000	0.888764660747561
chr1	20450000	20500000	0.541839307245424
chr1	20500000	20550000	0.318513646826702
chr1	20550000	20600000	0.584698016003508
chr1	20600000	20650000	0.667324345061931
chr1	20650000	20700000	0.546618436917681
chr1	20700000	20750000	0.279929847637838
chr1	20750000	20800000	0.244875589170229
chr1	20800000	20850000	0.282319412473967
chr1	20850000	20900000	0.161131206839855
chr1	20900000	20950000	0.405086046256714
chr1	20950000	21000000	0.838518031349337
chr1	21000000	21050000	0.667214731996054
chr1	21050000	21100000	0.526537323248931
chr1	21100000	21150000	0.471993861668311
chr1	21150000	21200000	0.351266030910885
chr1	21200000	21250000	0.447966677627973
chr1	21250000	21300000	0.361416200811137
chr1	21300000	21350000	0.408549819138441
chr1	21350000	21400000	0.307574262852132
chr1	21400000	21450000	0.206138331689137
chr1	21450000	21500000	0.692184588402938
chr1	21500000	21550000	0.441039131864518
chr1	21550000	21600000	0.697906390441741
chr1	21600000	21650000	0.18322920092075
chr1	21650000	21700000	0.0897950235668091
chr1	21700000	21750000	0.411290145785378
chr1	21750000	21800000	0.28668201249589
chr1	21800000	21850000	0.124827359421243
chr1	21850000	21900000	0.50884577441631
chr1	21900000	21950000	0.204428367861449
chr1	21950000	22000000	0.10525046585553
chr1	22000000	22050000	0.95532171434835
chr1	22050000	22100000	0.620081113668749
chr1	22100000	22150000	0.819291899594432
chr1	22150000	22200000	0.268113559136249
chr1	22200000	22250000	0.790682889400417
chr1	22250000	22300000	0.84827359421243
chr1	22300000	22350000	0.592743615038913
chr1	22350000	22400000	0.238781102707443
chr1	22400000	22450000	0.84292447659761
chr1	22450000	22500000	0.705382001534583
chr1	22500000	22550000	0.770886769702949
chr1	22550000	22600000	0.922876246848624
chr1	22600000	22650000	0.670766195330483
chr1	22650000	22700000	0.456604187219117
chr1	22700000	22750000	0.10636851912748
chr1	22750000	22800000	0.216507727721144
chr1	22800000	22850000	0.841039131864518
chr1	22850000	22900000	0.265263619423435
chr1	22900000	22950000	0.79465088238518
chr1	22950000	23000000	0.160210457086485
chr1	23000000	23050000	0.478614490847309
chr1	23050000	23100000	0.185531075304176
chr1	23100000	23150000	0.0386495670283897
chr1	23150000	23200000	0.551814096240272
chr1	23200000	23250000	0.542036610764003
chr1	23300000	23350000	0.575687821988381
chr1	23350000	23400000	0.268201249588951
chr1	23400000	23450000	0.622295297599474
chr1	23450000	23500000	0.438079579085827
chr1	23500000	23550000	0.896897950235668
chr1	23550000	23600000	0.335372136358654
chr1	23600000	23650000	0.263882494793379
chr1	23650000	23700000	0.625211005151814
chr1	23700000	23750000	0.377682779787351
chr1	23750000	23800000	0.41808615586978
chr1	23800000	23850000	0.815389674449194
chr1	23850000	23900000	0.595264715554094
chr1	23900000	23950000	0.641894113778362
chr1	23950000	24000000	0.895231831634331
chr1	24000000	24050000	0.812758960868135
chr1	24050000	24100000	0.153260988709854
chr1	24100000	24150000	0.685520113997588
chr1	24150000	24200000	0.731535679052943
chr1	24200000	24250000	0.118513646826702
chr1	24250000	24300000	0.431086265482846
chr1	24300000	24350000	0.555299791735175
chr1	24350000	24400000	0.0996163542694289
chr1	24400000	24450000	0.314721034747342
chr1	24450000	24500000	0.465373232489313
chr1	24500000	24550000	0.233541598158501
chr1	24550000	24600000	0.192875150717966
chr1	24600000	24650000	0.322854324235449
chr1	24650000	24700000	0.414425079469473
chr1	24700000	24750000	0.205195659322591
chr1	24750000	24800000	0.511301107091965
chr1	24800000	24850000	0.868661624465636
chr1	24850000	24900000	0.700646717088677
chr1	24900000	24950000	0.770601775731667
chr1	24950000	25000000	0.378186999890387
chr1	25000000	25050000	0.54929299572509
chr1	25050000	25100000	0.118776718184808
chr1	25100000	25150000	0.505447769374109
chr1	25150000	25200000	0.485827030582045
chr1	25200000	25250000	0.478154115970624
chr1	25250000	25300000	0.525485037816508
chr1	25300000	25350000	0.670437356132851
chr1	25350000	25400000	0.863619423435273
chr1	25400000	25450000	0.528247287076619
chr1	25450000	25500000	0.114326427710183
chr1	25550000	25600000	0.34929299572509
chr1	25600000	25650000	0.214074317658665
chr1	25700000	25750000	0.397281595966239
chr1	25800000	25850000	0.270218130001096
chr1	25850000	25900000	0.678943330044941
chr1	25900000	25950000	0.84404252986956
chr1	25950000	26000000	0.778274690343089
chr1	26000000	26050000	0.934626767510687
chr1	26050000	26100000	0.795659322591253
chr1	26100000	26150000	0.807629069385071
chr1	26150000	26200000	0.330878000657678
chr1	26200000	26250000	0.188337169790639
chr1	26250000	26300000	0.414819686506632
chr1	26300000	26350000	0.957360517373671
chr1	26350000	26400000	0.913690671928094
chr1	26400000	26450000	0.836040776060506
chr1	26450000	26500000	0.746530746464979
chr1	26500000	26550000	0.726383864956703
chr1	26550000	26600000	0.721275896086814
chr1	26600000	26650000	0.41609119807081
chr1	26650000	26700000	0.908319631700099
chr1	26700000	26750000	0.535174832840074
chr1	26750000	26800000	0.109503452811575
chr1	26800000	26850000	0.53587635646169
chr1	26850000	26900000	0.92245971719829
chr1	26900000	26950000	0.700844020607256
chr1	26950000	27000000	0.935328291132303
chr1	27000000	27050000	0.575490518469802
chr1	27050000	27100000	0.796295078373342
chr1	27100000	27150000	0.731097226789433
chr1	27200000	27250000	0.806247944755015
chr1	27250000	27300000	0.621637619204209
chr1	27300000	27350000	0.379261207935986
chr1	27350000	27400000	0.261558697796777
chr1	27700000	27750000	0.215060835251562
chr1	27750000	27800000	0.804121451276992
chr1	27850000	27900000	0.188775622054149
chr1	27950000	28000000	0.521297818699989
chr1	28000000	28050000	0.0741203551463334
chr1	28100000	28150000	0.476312616463882
chr1	28850000	28900000	0.69654718842486
chr1	28900000	28950000	0.221988381015017
chr1	28950000	29000000	0.4547407650992
chr1	29000000	29050000	0.860528334977529
chr1	29100000	29150000	0.766348788775622
chr1	29250000	29300000	0.876290693850707
chr1	29300000	29350000	0.479118710950345
chr1	29400000	29450000	0.276071467718952
chr1	29450000	29500000	0.381804231064343
chr1	29500000	29550000	0.515619861887537
chr1	29550000	29600000	0.664386714896416
chr1	29600000	29650000	0.29542913515291
chr1	29650000	29700000	0.586407979831196
chr1	30000000	30050000	0.540238956483613
chr1	30050000	30100000	0.615345829222843
chr1	30250000	30300000	0.887142387372575
chr1	30700000	30750000	0.447506302751288
chr1	30750000	30800000	0.414271621177244
chr1	30900000	30950000	0.346662282144032
chr1	30950000	31000000	0.204274909569221
chr1	31000000	31050000	0.77720048229749
chr1	31050000	31100000	0.588337169790639
chr1	31100000	31150000	0.607870218130001
chr1	31200000	31250000	0.270240052614272
chr1	31250000	31300000	0.572750191822865
chr1	31300000	31350000	0.517022909130768
chr1	31600000	31650000	0.68512550696043
chr1	31650000	31700000	0.876159158171654
chr1	31750000	31800000	0.635120026307136
chr1	31900000	31950000	0.656648032445468
chr1	32000000	32050000	0.393335525594651
chr1	32050000	32100000	0.0650443932916803
chr1	32100000	32150000	0.831963170009865
chr1	32250000	32300000	0.836238079579086
chr1	32300000	32350000	0.670020826482517
chr1	32500000	32550000	0.381760385837992
chr1	32550000	32600000	0.429354379041982
chr1	32600000	32650000	0.459388359092404
chr1	32650000	32700000	0.260966787241039
chr1	32700000	32750000	0.681661734078702
chr1	32750000	32800000	0.28692316124082
chr1	32800000	32850000	0.585311849172421
chr1	32850000	32900000	0.703321275896087
chr1	32900000	32950000	0.693784939164748
chr1	32950000	33000000	0.483196317000987
chr1	33000000	33050000	0.819774197084292
chr1	33050000	33100000	0.452592349008002
chr1	33100000	33150000	0.09586758741642
chr1	33150000	33200000	0.716847528225364
chr1	33200000	33250000	0.804252986956045
chr1	33250000	33300000	0.0770360626986737
chr1	33300000	33350000	0.95148525704264
chr1	33350000	33400000	0.510774964375754
chr1	33400000	33450000	0.46927545763455
chr1	33450000	33500000	0.361657349556067
chr1	33500000	33550000	0.1865833607366
chr1	33550000	33600000	0.501041324125836
chr1	33600000	33650000	0.626263290584238
chr1	33650000	33700000	0.582900361723117
chr1	33700000	33750000	0.0491285761262743
chr1	33750000	33800000	0.116496766414557
chr1	33800000	33850000	0.842551792173627
chr1	33850000	33900000	0.926142716211772
chr1	33900000	33950000	0.679644853666557
chr1	33950000	34000000	0.92916803682999
chr1	34000000	34050000	0.679644853666557
chr1	34050000	34100000	0.553458292228434
chr1	34100000	34150000	0.574482078263729
chr1	34150000	34200000	0.503759728159597
chr1	34200000	34250000	0.714107201578428
chr1	34250000	34300000	0.411290145785378
chr1	34300000	34350000	0.207344075413789
chr1	34350000	34400000	0.869472761153129
chr1	34400000	34450000	0.481837114984106
chr1	34450000	34500000	0.417231173955936
chr1	34500000	34550000	0.874273813438562
chr1	34550000	34600000	0.530856078044503
chr1	34600000	34650000	0.844656363038474
chr1	34650000	34700000	0.350805656034199
chr1	34700000	34750000	0.913646826701743
chr1	34750000	34800000	0.454324235448865
chr1	34800000	34850000	0.376411268223172
chr1	34850000	34900000	0.617560013153568
chr1	34900000	34950000	0.276071467718952
chr1	34950000	35000000	0.457503014359312
chr1	35000000	35050000	0.285235120026307
chr1	35050000	35100000	0.888501589389455
chr1	35100000	35150000	0.401973035185794
chr1	35150000	35200000	0.314457963389236
chr1	35200000	35250000	0.344272717307903
chr1	35250000	35300000	0.610128247287077
chr1	35300000	35350000	0.384171873287296
chr1	35350000	35400000	0.613745478461033
chr1	35400000	35450000	0.122087032774307
chr1	35450000	35500000	0.234286967006467
chr1	35500000	35550000	0.462391757097446
chr1	35550000	35600000	0.237180751945632
chr1	35600000	35650000	0.703211662830209
chr1	35650000	35700000	0.35152910226899
chr1	35700000	35750000	0.2178888523512
chr1	35750000	35800000	0.795549709525375
chr1	35800000	35850000	0.572180203880303
chr1	35850000	35900000	0.698059848733969
chr1	35900000	35950000	0.196733530636852
chr1	35950000	36000000	0.788512550696043
chr1	36000000	36050000	0.502904746245753
chr1	36050000	36100000	0.397435054258468
chr1	36100000	36150000	0.199166940699331
chr1	36150000	36200000	0.869165844568673
chr1	36200000	36250000	0.707201578428149
chr1	36250000	36300000	0.842486024334101
chr1	36300000	36350000	0.229091307683876
chr1	36350000	36400000	0.731623369505645
chr1	36400000	36450000	0.165274580730023
chr1	36450000	36500000	0.351770251013921
chr1	36500000	36550000	0.417779239285323
chr1	36550000	36600000	0.545040008769045
chr1	36600000	36650000	0.151485257042639
chr1	36650000	36700000	0.582988052175819
chr1	36700000	36750000	0.163893456099967
chr1	36750000	36800000	0.931009536336731
chr1	36800000	36850000	0.951200263071358
chr1	36850000	36900000	0.62056341115861
chr1	36900000	36950000	0.883108626548285
chr1	36950000	37000000	0.209251342760057
chr1	37000000	37050000	0.763235777704702
chr1	37050000	37100000	0.743330044941357
chr1	37100000	37150000	0.846454017318864
chr1	37150000	37200000	0.119960539296284
chr1	37200000	37250000	0.555234023895648
chr1	37250000	37300000	0.417033870437356
chr1	37300000	37350000	0.372333662172531
chr1	37350000	37400000	0.319193247835142
chr1	38300000	38350000	0.155628630932807
chr1	38350000	38400000	0.47350652197742
chr1	38400000	38450000	0.101523621615697
chr1	38450000	38500000	0.276597610435164
chr1	38500000	38550000	0.52984763783843
chr1	38550000	38600000	0.605875260331031
chr1	38650000	38700000	0.194300120574373
chr1	38700000	38750000	0.231897402170339
chr1	38750000	38800000	0.416135043297161
chr1	38800000	38850000	0.617428477474515
chr1	38850000	38900000	0.837136906719281
chr1	38900000	38950000	0.34593883590924
chr1	38950000	39000000	0.488940041652965
chr1	39000000	39050000	0.424092951879864
chr1	39050000	39100000	0.856494574153239
chr1	39200000	39250000	0.22659212978187
chr1	39250000	39300000	0.206883700537104
chr1	39400000	39450000	0.57364901896306
chr1	39450000	39500000	0.802214183930725
chr1	39500000	39550000	0.412254740765099
chr1	39550000	39600000	0.643341006247945
chr1	39600000	39650000	0.492973802477255
chr1	39650000	39700000	0.598180423106434
chr1	39700000	39750000	0.766129562643867
chr1	39750000	39800000	0.674251890825386
chr1	39800000	39850000	0.935964046914392
chr1	39850000	39900000	0.335394058971829
chr1	39900000	39950000	0.461646388249479
chr1	39950000	40000000	0.393620519565932
chr1	40000000	40050000	0.174065548613395
chr1	40050000	40100000	0.227797873506522
chr1	40100000	40150000	0.628981694617998
chr1	40150000	40200000	0.344404252986956
chr1	40200000	40250000	0.364112682231722
chr1	40250000	40300000	0.827556724761592
chr1	40300000	40350000	0.179984654170777
chr1	40350000	40400000	0.492798421571851
chr1	40400000	40450000	0.346662282144032
chr1	40450000	40500000	0.264233256604187
chr1	40500000	40550000	0.544250794694728
chr1	40550000	40600000	0.510643428696701
chr1	40600000	40650000	0.331535679052943
chr1	40650000	40700000	0.536643647922832
chr1	40700000	40750000	0.0807409843253316
chr1	40750000	40800000	0.0747561109284227
chr1	40800000	40850000	0.228609010194015
chr1	40850000	40900000	0.108670393510906
chr1	40900000	40950000	0.847287076619533
chr1	40950000	41000000	0.155387482187877
chr1	41000000	41050000	0.384741861229859
chr1	41050000	41100000	0.890189630603968
chr1	41100000	41150000	0.401074208045599
chr1	41150000	41200000	0.10257590704812
chr1	41200000	41250000	0.711805327195002
chr1	41250000	41300000	0.097073331141072
chr1	41300000	41350000	0.704614710073441
chr1	41350000	41400000	0.690825386386057
chr1	41400000	41450000	0.314764879973693
chr1	41450000	41500000	0.078526800394607
chr1	41500000	41550000	0.937783623807958
chr1	41550000	41600000	0.657985311849172
chr1	41600000	41650000	0.639109941905075
chr1	41650000	41700000	0.124980817713471
chr1	41700000	41750000	0.107376959333553
chr1	41750000	41800000	0.549227227885564
chr1	41800000	41850000	0.976367422996821
chr1	41850000	41900000	0.0377068946618437
chr1	41900000	41950000	0.209843253315795
chr1	41950000	42000000	0.7228981694618
chr1	42000000	42050000	0.665877452592349
chr1	42050000	42100000	0.337301326318097
chr1	42100000	42150000	0.736577880083306
chr1	42150000	42200000	0.277386824509481
chr1	42200000	42250000	0.713931820673024
chr1	42250000	42300000	0.141532390660967
chr1	42300000	42350000	0.510226899046366
chr1	42350000	42400000	0.764156527458073
chr1	42400000	42450000	0.0756549380686178
chr1	42450000	42500000	0.293719171325222
chr1	42500000	42550000	0.40534911761482
chr1	42550000	42600000	0.704351638715335
chr1	42600000	42650000	0.1117176367423
chr1	42700000	42750000	0.301260550257591
chr1	42750000	42800000	0.384895319522087
chr1	42800000	42850000	0.266863970185246
chr1	42900000	42950000	0.291504987394497
chr1	42950000	43000000	0.620497643319084
chr1	43000000	43050000	0.547517264057876
chr1	43050000	43100000	0.665395155102488
chr1	43100000	43150000	0.863838649567028
chr1	43150000	43200000	0.834944645401732
chr1	43200000	43250000	0.939537432861997
chr1	43250000	43300000	0.580247725528883
chr1	43300000	43350000	0.616069275457635
chr1	43350000	43400000	0.731623369505645
chr1	43400000	43450000	0.735920201688041
chr1	43450000	43500000	0.870985421462238
chr1	43500000	43550000	0.355014797763893
chr1	43550000	43600000	0.469121999342322
chr1	43600000	43650000	0.267083196317001
chr1	43650000	43700000	0.662282144031568
chr1	43700000	43750000	0.166633782746903
chr1	43750000	43800000	0.444349446454017
chr1	43800000	43850000	0.286199715006029
chr1	43850000	43900000	0.287208155212101
chr1	43900000	43950000	0.125682341335087
chr1	43950000	44000000	0.232489312726077
chr1	44000000	44050000	0.0982133070261976
chr1	44050000	44100000	0.234878877562205
chr1	44100000	44150000	0.747100734407541
chr1	44150000	44200000	0.604844897511783
chr1	44200000	44250000	0.31127918447879
chr1	44250000	44300000	0.549183382659213
chr1	44300000	44350000	0.55843472541927
chr1	44350000	44400000	0.602981475391867
chr1	44400000	44450000	0.779458511454565
chr1	44450000	44500000	0.860901019401513
chr1	44500000	44550000	0.694530308012715
chr1	44550000	44600000	0.843823303737806
chr1	44600000	44650000	0.648339362051957
chr1	44650000	44700000	0.318469801600351
chr1	44700000	44750000	0.870130439548394
chr1	44800000	44850000	0.348569549490299
chr1	44850000	44900000	0.907464649786255
chr1	44900000	44950000	0.737739778581607
chr1	44950000	45000000	0.327216924257371
chr1	45000000	45050000	0.368584895319522
chr1	45050000	45100000	0.433344294639921
chr1	45100000	45150000	0.795155102488217
chr1	45150000	45200000	0.56805875260331
chr1	45200000	45250000	0.868179326975775
chr1	45250000	45300000	0.643450619313822
chr1	45350000	45400000	0.539098980598487
chr1	45400000	45450000	0.547034966568015
chr1	45500000	45550000	0.605809492491505
chr1	45550000	45600000	0.545040008769045
chr1	45600000	45650000	0.925901567466842
chr1	45650000	45700000	0.411684752822536
chr1	45700000	45750000	0.451583908801929
chr1	45750000	45800000	0.631020497643319
chr1	45800000	45850000	0.342233914282582
chr1	45850000	45900000	0.29562643867149
chr1	45900000	45950000	0.530176477036063
chr1	45950000	46000000	0.944316562534254
chr1	46000000	46050000	0.821988381015017
chr1	46050000	46100000	0.770821001863422
chr1	46100000	46150000	0.746048448975118
chr1	46150000	46200000	0.770601775731667
chr1	46200000	46250000	0.921977419708429
chr1	46250000	46300000	0.811312068398553
chr1	46300000	46350000	0.7932916803683
chr1	46350000	46400000	0.894815301983997
chr1	46400000	46450000	0.756045160583142
chr1	46450000	46500000	0.905710840732215
chr1	46500000	46550000	0.571741751616793
chr1	46550000	46600000	0.768519127479996
chr1	46600000	46650000	0.684204757207059
chr1	46650000	46700000	0.439723775073989
chr1	46700000	46750000	0.872563849610874
chr1	46750000	46800000	0.447462457524937
chr1	46800000	46850000	0.731491833826592
chr1	46900000	46950000	0.4972267894333
chr1	46950000	47000000	0.506105447769374
chr1	47000000	47050000	0.242376411268223
chr1	47050000	47100000	0.401885344733092
chr1	47100000	47150000	0.417143483503234
chr1	47150000	47200000	0.191384413022032
chr1	47200000	47250000	0.585574920530527
chr1	47250000	47300000	0.615433519675545
chr1	47300000	47350000	0.589016770799079
chr1	47350000	47400000	0.519916694069933
chr1	47400000	47450000	0.380576564726515
chr1	47450000	47500000	0.541839307245424
chr1	47500000	47550000	0.473177682779787
chr1	47550000	47600000	0.806861777923929
chr1	47600000	47650000	0.710336512112244
chr1	47650000	47700000	0.730593006686397
chr1	47700000	47750000	0.29295187986408
chr1	47750000	47800000	0.195790858270306
chr1	47800000	47850000	0.81137783623808
chr1	47850000	47900000	0.211772443275238
chr1	47900000	47950000	0.0360846212868574
chr1	47950000	48000000	0.433366217253097
chr1	48000000	48050000	0.240776060506412
chr1	48050000	48100000	0.574394387811027
chr1	48100000	48150000	0.497489860791406
chr1	48150000	48200000	0.640162227337499
chr1	48200000	48250000	0.816595418173846
chr1	48250000	48300000	0.36266578976214
chr1	48300000	48350000	0.572750191822865
chr1	48350000	48400000	0.0884796667762797
chr1	48400000	48450000	0.710095363367313
chr1	48450000	48500000	0.315356790529431
chr1	48550000	48600000	0.528137674010742
chr1	48600000	48650000	0.535218678066426
chr1	48650000	48700000	0.893061492929957
chr1	48700000	48750000	0.724410829770909
chr1	48750000	48800000	0.811290145785378
chr1	48800000	48850000	0.342233914282582
chr1	48850000	48900000	0.504855858818371
chr1	48900000	48950000	0.364288063137126
chr1	48950000	49000000	0.684840512989148
chr1	49000000	49050000	0.717636742299682
chr1	49100000	49150000	0.357338594760495
chr1	49150000	49200000	0.791077496437575
chr1	49200000	49250000	0.796623917570974
chr1	49250000	49300000	0.775775512441083
chr1	49300000	49350000	0.580927326537323
chr1	49350000	49400000	0.765800723446235
chr1	49400000	49450000	0.459344513866053
chr1	49450000	49500000	0.478482955168256
chr1	49500000	49550000	0.619598816178889
chr1	49550000	49600000	0.0802148416091198
chr1	49600000	49650000	0.558083963608462
chr1	49650000	49700000	0.703913186451825
chr1	49700000	49750000	0.467938178230845
chr1	49750000	49800000	0.181453469253535
chr1	49800000	49850000	0.809843253315795
chr1	49850000	49900000	0.350126055025759
chr1	49900000	49950000	0.192261317549052
chr1	49950000	50000000	0.680631371259454
chr1	50000000	50050000	0.756176696262194
chr1	50050000	50100000	0.809602104570865
chr1	50100000	50150000	0.922722788556396
chr1	50150000	50200000	0.875874164200373
chr1	50200000	50250000	0.520552449852022
chr1	50250000	50300000	0.652373122876247
chr1	50300000	50350000	0.953677518360189
chr1	50350000	50400000	0.375512441082977
chr1	50400000	50450000	0.416310424202565
chr1	50450000	50500000	0.733442946399211
chr1	50500000	50550000	0.93228104790091
chr1	50550000	50600000	0.240863750959114
chr1	50600000	50650000	0.388424860243341
chr1	50650000	50700000	0.59197632357777
chr1	50700000	50750000	0.265855529979173
chr1	50750000	50800000	0.603967992984764
chr1	50800000	50850000	0.481267127041543
chr1	50850000	50900000	0.402828017099638
chr1	50950000	51000000	0.266535130987614
chr1	51000000	51050000	0.185794146662282
chr1	51050000	51100000	0.443319083634769
chr1	51100000	51150000	0.032357777047024
chr1	51150000	51200000	0.529562643867149
chr1	51200000	51250000	0.35911432642771
chr1	51250000	51300000	0.257700317877891
chr1	51300000	51350000	0.429551682560561
chr1	51350000	51400000	0.101962073879206
chr1	51400000	51450000	0.533947166502247
chr1	51450000	51500000	0.644853666557054
chr1	51500000	51550000	0.177945851145457
chr1	51550000	51600000	0.507771566370711
chr1	51600000	51650000	0.236501150937192
chr1	51650000	51700000	0.446103255508057
chr1	51700000	51750000	0.463465965143045
chr1	51750000	51800000	0.220081113668749
chr1	51800000	51850000	0.31798750411049
chr1	51850000	51900000	0.165910336512112
chr1	51900000	51950000	0.188929080346377
chr1	51950000	52000000	0.260352954072125
chr1	52000000	52050000	0.366896854105009
chr1	52050000	52100000	0.349424531404143
chr1	52100000	52150000	0.202126493478023
chr1	52150000	52200000	0.376257809930944
chr1	52200000	52250000	0.295144141181629
chr1	52250000	52300000	0.198487339690891
chr1	52300000	52350000	0.18035733859476
chr1	52350000	52400000	0.464474405349118
chr1	52400000	52450000	0.403376082429026
chr1	52450000	52500000	0.402367642222953
chr1	52500000	52550000	0.811816288501589
chr1	52550000	52600000	0.815915817165406
chr1	52600000	52650000	0.701304395483942
chr1	52650000	52700000	0.463838649567028
chr1	52700000	52750000	0.518206730242245
chr1	52750000	52800000	0.671577332017977
chr1	52800000	52850000	0.887756220541489
chr1	52850000	52900000	0.59752274471117
chr1	52900000	52950000	0.185399539625123
chr1	52950000	53000000	0.770711388797545
chr1	53000000	53050000	0.35328291132303
chr1	53050000	53100000	0.799188863312507
chr1	53100000	53150000	0.33607365998027
chr1	53150000	53200000	0.761262742518908
chr1	53200000	53250000	0.651079688698893
chr1	53250000	53300000	0.13208374438233
chr1	53300000	53350000	0.448624356023238
chr1	53350000	53400000	0.446169023347583
chr1	53400000	53450000	0.4905184698016
chr1	53450000	53500000	0.610128247287077
chr1	53500000	53550000	0.463772881727502
chr1	53550000	53600000	0.42032226241368
chr1	53600000	53650000	0.489882714019511
chr1	53650000	53700000	0.287865833607366
chr1	53700000	53750000	0.18770141400855
chr1	53750000	53800000	0.736117505206621
chr1	53800000	53850000	0.904636632686616
chr1	53850000	53900000	0.349424531404143
chr1	53900000	53950000	0.582746903430889
chr1	53950000	54000000	0.546179984654171
chr1	54000000	54050000	0.582922284336293
chr1	54050000	54100000	0.64312178011619
chr1	54100000	54150000	0.317176367422997
chr1	54150000	54200000	0.324323139318207
chr1	54200000	54250000	0.767028389784062
chr1	54250000	54300000	0.543921955497095
chr1	54300000	54350000	0.392809382878439
chr1	54350000	54400000	0.895297599473857
chr1	54400000	54450000	0.868179326975775
chr1	54450000	54500000	0.348196865066316
chr1	54500000	54550000	0.583645730571084
chr1	54550000	54600000	0.190025211005152
chr1	54600000	54650000	0.708977310095363
chr1	54650000	54700000	0.412430121670503
chr1	54700000	54750000	0.558917022909131
chr1	54750000	54800000	0.437904198180423
chr1	54800000	54850000	0.317943658884139
chr1	54850000	54900000	0.623588731776828
chr1	54900000	54950000	0.560385837991889
chr1	54950000	55000000	0.620936095582593
chr1	55000000	55050000	0.616661186013373
chr1	55050000	55100000	0.0860901019401513
chr1	55100000	55150000	0.502049764331908
chr1	55150000	55200000	0.551331798750411
chr1	55200000	55250000	0.241609119807081
chr1	55250000	55300000	0.259541817384632
chr1	55300000	55350000	0.211903978954291
chr1	55350000	55400000	0.331338375534364
chr1	55400000	55450000	0.527238846870547
chr1	55450000	55500000	0.504220103036282
chr1	55500000	55550000	0.75887317768278
chr1	55550000	55600000	0.594431656253425
chr1	55600000	55650000	0.0468486243560232
chr1	55650000	55700000	0.0495451057766085
chr1	55700000	55750000	0.16135043297161
chr1	55750000	55800000	0.262545215389674
chr1	55800000	55850000	0.769922174723227
chr1	55850000	55900000	0.127830757426285
chr1	55900000	55950000	0.243450619313822
chr1	55950000	56000000	0.788008330593007
chr1	56050000	56100000	0.946706127370383
chr1	56150000	56200000	0.543878110270744
chr1	56200000	56250000	0.643538309766524
chr1	56250000	56300000	0.0551792173627096
chr1	56300000	56350000	0.0968979502356681
chr1	56350000	56400000	0.123314699112134
chr1	56400000	56450000	0.626920968979502
chr1	56450000	56500000	0.371982900361723
chr1	56500000	56550000	0.546530746464979
chr1	56550000	56600000	0.620300339800504
chr1	56600000	56650000	0.202367642222953
chr1	56650000	56700000	0.580949249150499
chr1	56700000	56750000	0.131776827797873
chr1	56750000	56800000	0.02211991669407
chr1	56800000	56850000	0.378625452153897
chr1	56850000	56900000	0.0975117834045818
chr1	56900000	56950000	0.951024882165954
chr1	56950000	57000000	0.225276772991341
chr1	57000000	57050000	0.519456319193248
chr1	57050000	57100000	0.626175600131536
chr1	57100000	57150000	0.36378384303409
chr1	57150000	57200000	0.716299462895977
chr1	57200000	57250000	0.339800504220103
chr1	57250000	57300000	0.20938287843911
chr1	57300000	57350000	0.406006796010084
chr1	57350000	57400000	0.738901677079908
chr1	57400000	57450000	0.313339910117286
chr1	57450000	57500000	0.577397785816069
chr1	57500000	57550000	0.268288940041653
chr1	57550000	57600000	0.137630165515729
chr1	57600000	57650000	0.466469363148087
chr1	57650000	57700000	0.650663159048559
chr1	57700000	57750000	0.408396360846213
chr1	57750000	57800000	0.293324564288063
chr1	57800000	57850000	0.56446344404253
chr1	57850000	57900000	0.335109065000548
chr1	57900000	57950000	0.610807848295517
chr1	57950000	58000000	0.738441302203223
chr1	58000000	58050000	0.318469801600351
chr1	58050000	58100000	0.385333771785597
chr1	58100000	58150000	0.847769374109394
chr1	58150000	58200000	0.726756549380686
chr1	58200000	58250000	0.510643428696701
chr1	58250000	58300000	0.881025978296613
chr1	58300000	58350000	0.892864189411378
chr1	58350000	58400000	0.389893675326099
chr1	58400000	58450000	0.774745149621835
chr1	58450000	58500000	0.166874931491834
chr1	58500000	58550000	0.0394607037158829
chr1	58550000	58600000	0.94034856954949
chr1	58600000	58650000	0.385772224049107
chr1	58650000	58700000	0.653995396251233
chr1	58700000	58750000	0.589170229091308
chr1	58750000	58800000	0.257349556067083
chr1	58800000	58850000	0.565800723446235
chr1	58850000	58900000	0.448207826372904
chr1	58900000	58950000	0.610040556834375
chr1	58950000	59000000	0.204384522635098
chr1	59000000	59050000	0.778143154664036
chr1	59050000	59100000	0.188337169790639
chr1	59100000	59150000	0.310928422667982
chr1	59150000	59200000	0.440534911761482
chr1	59200000	59250000	0.541729694179546
chr1	59250000	59300000	0.525178121232051
chr1	59300000	59350000	0.424092951879864
chr1	59350000	59400000	0.630209360955826
chr1	59400000	59450000	0.25070700427491
chr1	59450000	59500000	0.596974679381782
chr1	59500000	59550000	0.670941576235887
chr1	59550000	59600000	0.671095034528116
chr1	59600000	59650000	0.0236325770031788
chr1	59650000	59700000	0.32625232927765
chr1	59700000	59750000	0.198596952756769
chr1	59750000	59800000	0.0991121341663926
chr1	59800000	59850000	0.479425627534802
chr1	59850000	59900000	0.589542913515291
chr1	59900000	59950000	0.159859695275677
chr1	59950000	60000000	0.653096569111038
chr1	60000000	60050000	0.139603200701524
chr1	60050000	60100000	0.147736490189631
chr1	60100000	60150000	0.0420475720705908
chr1	60150000	60200000	0.765778800833059
chr1	60200000	60250000	0.133706017757317
chr1	60250000	60300000	0.456648032445467
chr1	60300000	60350000	0.656450728926888
chr1	60350000	60400000	0.19732544119259
chr1	60400000	60450000	0.45182505754686
chr1	60500000	60550000	0.635887317768278
chr1	60550000	60600000	0.359399320398992
chr1	60600000	60650000	0.527962293105338
chr1	60650000	60700000	0.290650005480653
chr1	60700000	60750000	0.176301655157295
chr1	60750000	60800000	0.645226350981037
chr1	60800000	60850000	0.529716102159377
chr1	60850000	60900000	0.457086484708977
chr1	60900000	60950000	0.505382001534583
chr1	60950000	61000000	0.205612188972926
chr1	61000000	61050000	0.685520113997588
chr1	61050000	61100000	0.219839964923819
chr1	61100000	61150000	0.231656253425408
chr1	61150000	61200000	0.195571632138551
chr1	61200000	61250000	0.0968979502356681
chr1	61250000	61300000	0.127041543351968
chr1	61300000	61350000	0.109240381453469
chr1	61350000	61400000	0.584544557711279
chr1	61400000	61450000	0.417998465417078
chr1	61450000	61500000	0.338813986627206
chr1	61500000	61550000	0.0439548394168585
chr1	61550000	61600000	0.722393949358764
chr1	61600000	61650000	0.612123205086046
chr1	61650000	61700000	0.193993203989916
chr1	61700000	61750000	0.228806313712595
chr1	61750000	61800000	0.399780773868245
chr1	61800000	61850000	0.0667762797325441
chr1	61850000	61900000	0.0961745040008769
chr1	61900000	61950000	0.327326537323249
chr1	61950000	62000000	0.132302970514085
chr1	62050000	62100000	0.283678614490847
chr1	62100000	62150000	0.463290584237641
chr1	62150000	62200000	0.162315027951332
chr1	62200000	62250000	0.292338046695166
chr1	62250000	62300000	0.0286528554203661
chr1	62300000	62350000	0.538726296174504
chr1	62350000	62400000	0.0792502466293982
chr1	62400000	62450000	0.161569659103365
chr1	62450000	62500000	0.133157952427929
chr1	62500000	62550000	0.64491943439658
chr1	62550000	62600000	0.478022580291571
chr1	62600000	62650000	0.226899046366327
chr1	62650000	62700000	0.9206620629179
chr1	62700000	62750000	0.371741751616793
chr1	62750000	62800000	0.33923051627754
chr1	62800000	62850000	0.344623479118711
chr1	62850000	62900000	0.957009755562863
chr1	62900000	62950000	0.458007234462348
chr1	62950000	63000000	0.395747013043955
chr1	63000000	63050000	0.29518798640798
chr1	63050000	63100000	0.967664145566151
chr1	63100000	63150000	0.13898936753261
chr1	63150000	63200000	0.366589937520552
chr1	63200000	63250000	0.833760824290255
chr1	63250000	63300000	0.965734955606708
chr1	63300000	63350000	0.16917680587526
chr1	63350000	63400000	0.590288282363258
chr1	63400000	63450000	0.0566041872191165
chr1	63450000	63500000	0.604888742738134
chr1	63500000	63550000	0.179721582812671
chr1	63550000	63600000	0.0516715992546312
chr1	63600000	63650000	0.0777156637071139
chr1	63650000	63700000	0.521999342321605
chr1	63700000	63750000	0.403858379918886
chr1	63750000	63800000	0.429836676531843
chr1	63800000	63850000	0.248295516825606
chr1	63900000	63950000	0.298607914063356
chr1	63950000	64000000	0.101983996492382
chr1	64000000	64050000	0.183163433081223
chr1	64050000	64100000	0.043889071577332
chr1	64100000	64150000	0.0642332566041872
chr1	64150000	64200000	0.153195220870328
chr1	64200000	64250000	0.128883042858709
chr1	64250000	64300000	0.355146333442946
chr1	64300000	64350000	0.380028499397128
chr1	64350000	64400000	0.205568343746575
chr1	64400000	64450000	0.202981475391867
chr1	64450000	64500000	0.875633015455442
chr1	64500000	64550000	0.668683547078812
chr1	64550000	64600000	0.27398881946728
chr1	64600000	64650000	0.715904855858818
chr1	64650000	64700000	0.883262084840513
chr1	64700000	64750000	0.482867477803354
chr1	64750000	64800000	0.354905184698016
chr1	64800000	64850000	0.305886221637619
chr1	64850000	64900000	0.854258467609339
chr1	64900000	64950000	0.290101940151266
chr1	64950000	65000000	0.152669078154116
chr1	65000000	65050000	0.649501260550258
chr1	65050000	65100000	0.736380576564726
chr1	65100000	65150000	0.833081223281815
chr1	65150000	65200000	0.404165296503343
chr1	65200000	65250000	0.0537980927326537
chr1	65250000	65300000	0.352427929409186
chr1	65300000	65350000	0.359640469143922
chr1	65350000	65400000	0.610325550805656
chr1	65400000	65450000	0.733662172530966
chr1	65450000	65500000	0.643165625342541
chr1	65500000	65550000	0.989301764770361
chr1	65550000	65600000	0.487295845664803
chr1	65600000	65650000	0.690978844678286
chr1	65650000	65700000	0.796514304505097
chr1	65700000	65750000	0.778669297380248
chr1	65750000	65800000	0.538901677079908
chr1	65800000	65850000	0.831371259454127
chr1	65850000	65900000	0.676509919982462
chr1	65900000	65950000	0.819949577989696
chr1	65950000	66000000	0.300164419598816
chr1	66000000	66050000	0.985421462238299
chr1	66050000	66100000	0.771807519456319
chr1	66100000	66150000	0.869691987284884
chr1	66150000	66200000	0.545916913296065
chr1	66200000	66250000	0.183930724542365
chr1	66300000	66350000	0.424838320727831
chr1	66350000	66400000	0.414403156856297
chr1	66400000	66450000	0.284270525046586
chr1	66450000	66500000	0.476882604406445
chr1	66500000	66550000	0.140041652965033
chr1	66550000	66600000	0.129080346377288
chr1	66600000	66650000	0.0346158062040995
chr1	66650000	66700000	0.230669735832511
chr1	66700000	66750000	0.788534473309218
chr1	66800000	66850000	0.211268223172202
chr1	66850000	66900000	0.0805656034199277
chr1	66900000	66950000	0.91934670612737
chr1	66950000	67000000	0.235711936862874
chr1	67000000	67050000	0.689027732105667
chr1	67050000	67100000	0.436018853447331
chr1	67100000	67150000	0.174920530527239
chr1	67200000	67250000	0.282604406445248
chr1	67250000	67300000	0.436325770031788
chr1	67300000	67350000	0.687142387372575
chr1	67350000	67400000	0.892842266798202
chr1	67400000	67450000	0.0964814205853338
chr1	67450000	67500000	0.191428258248383
chr1	67500000	67550000	0.284467828565165
chr1	67550000	67600000	0.555409404801052
chr1	67600000	67650000	0.353129453030801
chr1	67650000	67700000	0.496437575358983
chr1	67700000	67750000	0.616726953852899
chr1	67750000	67800000	0.522284336292886
chr1	67800000	67850000	0.5161898498301
chr1	67850000	67900000	0.255266907815412
chr1	67900000	67950000	0.693587635646169
chr1	67950000	68000000	0.525200043845226
chr1	68000000	68050000	0.333947166502247
chr1	68050000	68100000	0.246366326866162
chr1	68100000	68150000	0.180883481310972
chr1	68150000	68200000	0.156746684204757
chr1	68200000	68250000	0.31263838649567
chr1	68250000	68300000	0.41652965033432
chr1	68300000	68350000	0.423720267455881
chr1	68350000	68400000	0.467148964156528
chr1	68400000	68450000	0.00274032664693635
chr1	68450000	68500000	0.358719719390551
chr1	68500000	68550000	0.933092184588403
chr1	68550000	68600000	0.385947604954511
chr1	68600000	68650000	0.0759837772662502
chr1	68700000	68750000	0.829113230297051
chr1	68750000	68800000	0.384040337608243
chr1	68800000	68850000	0.62882823632577
chr1	68850000	68900000	0.132872958456648
chr1	68900000	68950000	0.2771018305382
chr1	68950000	69000000	0.549271073111915
chr1	69000000	69050000	0.885322810479009
chr1	69050000	69100000	0.601249588951003
chr1	69100000	69150000	0.77476707223501
chr1	69150000	69200000	0.197829661295626
chr1	69200000	69250000	0.549161460046037
chr1	69250000	69300000	0.703978954291351
chr1	69300000	69350000	0.518820563411159
chr1	69450000	69500000	0.430253206182177
chr1	69550000	69600000	0.346311520333224
chr1	69600000	69650000	0.946048448975118
chr1	69650000	69700000	0.292228433629289
chr1	69700000	69750000	0.149556067083196
chr1	69750000	69800000	0.60982133070262
chr1	69800000	69850000	0.612452044283679
chr1	69850000	69900000	0.525221966458402
chr1	69900000	69950000	0.394738572837882
chr1	69950000	70000000	0.74905184698016
chr1	70000000	70050000	0.192261317549052
chr1	70050000	70100000	0.112441082977091
chr1	70150000	70200000	0.131776827797873
chr1	70200000	70250000	0.583930724542365
chr1	70250000	70300000	0.0422010303628193
chr1	70300000	70350000	0.768606817932698
chr1	70350000	70400000	0.0153019839964924
chr1	70400000	70450000	0.0772552888304285
chr1	70450000	70500000	0.898870985421462
chr1	70550000	70600000	0.474887646607476
chr1	70600000	70650000	0.505140852789653
chr1	70650000	70700000	0.562293105338156
chr1	70700000	70750000	0.284708977310095
chr1	70750000	70800000	0.046256713800285
chr1	70800000	70850000	0.721275896086814
chr1	70850000	70900000	0.134341773539406
chr1	70900000	70950000	0.854916146004604
chr1	70950000	71000000	0.391625561766963
chr1	71000000	71050000	0.393554751726406
chr1	71100000	71150000	0.526471555409405
chr1	71150000	71200000	0.695253754247506
chr1	71200000	71250000	0.349841061054478
chr1	71250000	71300000	0.305908144250795
chr1	71300000	71350000	0.117264057875699
chr1	71350000	71400000	0.388446782856516
chr1	71400000	71450000	0.184873396908912
chr1	71450000	71500000	0.777244327523841
chr1	71500000	71550000	0.782001534582922
chr1	71550000	71600000	0.682845555190179
chr1	71600000	71650000	0.37923928532281
chr1	71650000	71700000	0.984807629069385
chr1	71700000	71750000	0.688523512002631
chr1	71750000	71800000	0.529540721253974
chr1	71800000	71850000	0.368036829990135
chr1	71850000	71900000	0.760583141510468
chr1	71900000	71950000	0.461646388249479
chr1	71950000	72000000	0.359859695275677
chr1	72000000	72050000	0.414819686506632
chr1	72050000	72100000	0.994080894442618
chr1	72100000	72150000	0.612430121670503
chr1	72150000	72200000	0.544360407760605
chr1	72200000	72250000	0.0909569220651102
chr1	72250000	72300000	0.279513317987504
chr1	72300000	72350000	0.746881508275786
chr1	72350000	72400000	0.450027403266469
chr1	72400000	72450000	0.700076729146114
chr1	72450000	72500000	0.32178011618985
chr1	72500000	72550000	0.487953524060068
chr1	72550000	72600000	0.40626986736819
chr1	72600000	72650000	0.55308560780445
chr1	72650000	72700000	0.208111366874931
chr1	72700000	72750000	0.744557711279184
chr1	72750000	72800000	0.0527019620738792
chr1	72800000	72850000	0.426241367971062
chr1	72850000	72900000	0.721144360407761
chr1	72900000	72950000	0.702005919105557
chr1	72950000	73000000	0.326055025759071
chr1	73000000	73050000	0.248492820344185
chr1	73050000	73100000	0.328883042858709
chr1	73100000	73150000	0.505447769374109
chr1	73150000	73200000	0.478110270744273
chr1	73200000	73250000	0.609119807081004
chr1	73250000	73300000	0.930527238846871
chr1	73300000	73350000	0.454674997259673
chr1	73350000	73400000	0.0571741751616792
chr1	73400000	73450000	0.0370053710402279
chr1	73450000	73500000	0.314129124191604
chr1	73500000	73550000	0.370886769702949
chr1	73550000	73600000	0.273287295845665
chr1	73600000	73650000	0.282297489860791
chr1	73650000	73700000	0.316979063904417
chr1	73700000	73750000	0.417669626219445
chr1	73750000	73800000	0.524783514194892
chr1	73800000	73850000	0.542211991669407
chr1	73850000	73900000	0.416025430231284
chr1	73900000	73950000	0.684621286857393
chr1	73950000	74000000	0.692359969308342
chr1	74000000	74050000	0.804340677408747
chr1	74050000	74100000	0.702049764331908
chr1	74100000	74150000	0.896240271840403
chr1	74150000	74200000	0.0769045270196207
chr1	74200000	74250000	0.0220979940808944
chr1	74250000	74300000	0.841762578099309
chr1	74300000	74350000	0.298870985421462
chr1	74350000	74400000	0.628521319741313
chr1	74400000	74450000	0.909065000548065
chr1	74450000	74500000	0.340787021813
chr1	74500000	74550000	0.269012386276444
chr1	74550000	74600000	0.600043845226351
chr1	74600000	74650000	0.462150608352516
chr1	74650000	74700000	0.602608790967883
chr1	74700000	74750000	0.248931272607695
chr1	74750000	74800000	0.950301435931163
chr1	74800000	74850000	0.463159048558588
chr1	74850000	74900000	0.642113339910117
chr1	74900000	74950000	0.956176696262194
chr1	74950000	75000000	0.382001534582922
chr1	75000000	75050000	0.405020278417187
chr1	75100000	75150000	0.520640140304724
chr1	75150000	75200000	0.733771785596843
chr1	75200000	75250000	0.915137564397676
chr1	75250000	75300000	0.101238627644415
chr1	75300000	75350000	0.41186013372794
chr1	75350000	75400000	0.495078373342102
chr1	75400000	75450000	0.334560999671161
chr1	75450000	75500000	0.227863641346048
chr1	75500000	75550000	0.0748218787679491
chr1	75550000	75600000	0.660550257590705
chr1	75600000	75650000	0.3977638934561
chr1	75650000	75700000	0.171325221966458
chr1	75700000	75750000	0.0917899813657788
chr1	75750000	75800000	0.349709525375425
chr1	75800000	75850000	0.336884796667763
chr1	75850000	75900000	0.527830757426285
chr1	75900000	75950000	0.103277430669736
chr1	75950000	76000000	0.539625123314699
chr1	76000000	76050000	0.373955935547517
chr1	76050000	76100000	0.181278088348131
chr1	76100000	76150000	0.455376520881289
chr1	76150000	76200000	0.452373122876247
chr1	76200000	76250000	0.302926668858928
chr1	76250000	76300000	0.711301107091965
chr1	76300000	76350000	0.393225912528773
chr1	76350000	76400000	0.755475172640579
chr1	76400000	76450000	0.23796996601995
chr1	76450000	76500000	0.507070042749096
chr1	76500000	76550000	0.293017647703606
chr1	76550000	76600000	0.858423764112682
chr1	76600000	76650000	0.892732653732325
chr1	76650000	76700000	0.370514085278965
chr1	76700000	76750000	0.156373999780774
chr1	76750000	76800000	0.69406993313603
chr1	76800000	76850000	0.563213855091527
chr1	76850000	76900000	0.667368190288282
chr1	76950000	77000000	0.173144798860024
chr1	77000000	77050000	0.614885454346158
chr1	77050000	77100000	0.571763674229968
chr1	77100000	77150000	0.806905623150279
chr1	77150000	77200000	0.295275676860682
chr1	77200000	77250000	0.928466513208374
chr1	77250000	77300000	0.602784171873287
chr1	77300000	77350000	0.685476268771237
chr1	77350000	77400000	0.62547407650992
chr1	77400000	77450000	0.595418173846322
chr1	77450000	77500000	0.892732653732325
chr1	77500000	77550000	0.91283569001425
chr1	77550000	77600000	0.508385399539625
chr1	77600000	77650000	0.821221089553875
chr1	77650000	77700000	0.840403376082429
chr1	77700000	77750000	0.66392634001973
chr1	77750000	77800000	0.471555409404801
chr1	77800000	77850000	0.81652965033432
chr1	77850000	77900000	0.707201578428149
chr1	77950000	78000000	0.751397566589938
chr1	78000000	78050000	0.420278417187329
chr1	78050000	78100000	0.186495670283898
chr1	78100000	78150000	0.262413679710621
chr1	78200000	78250000	0.304220103036282
chr1	78300000	78350000	0.550279513317988
chr1	78350000	78400000	0.252241587197194
chr1	78400000	78450000	0.22187876794914
chr1	78450000	78500000	0.301085169352187
chr1	78500000	78550000	0.232598925791954
chr1	78550000	78600000	0.0493258796448537
chr1	78600000	78650000	0.417362709634988
chr1	78650000	78700000	0.703628192480544
chr1	78700000	78750000	0.349446454017319
chr1	78750000	78800000	0.955255946508824
chr1	78800000	78850000	0.76757645511345
chr1	78850000	78900000	0.773627096349885
chr1	78900000	78950000	0.0810040556834375
chr1	78950000	79000000	0.557097446015565
chr1	79000000	79050000	0.913931820673024
chr1	79050000	79100000	0.910270744272717
chr1	79100000	79150000	0.972092513427601
chr1	79150000	79200000	0.687208155212101
chr1	79200000	79250000	0.261558697796777
chr1	79250000	79300000	0.726098870985421
chr1	79300000	79350000	0.649698564068837
chr1	79350000	79400000	0.297533706017757
chr1	79400000	79450000	0.870371588293325
chr1	79450000	79500000	0.67127041543352
chr1	79500000	79550000	0.415696591033651
chr1	79550000	79600000	0.485783185355694
chr1	79600000	79650000	0.798465417077716
chr1	79650000	79700000	0.776915488326208
chr1	79700000	79750000	0.106741203551463
chr1	79750000	79800000	0.789586758741642
chr1	79800000	79850000	0.619598816178889
chr1	79850000	79900000	0.704746245752494
chr1	79900000	79950000	0.370755234023896
chr1	79950000	80000000	0.722108955387482
chr1	80000000	80050000	0.692096897950236
chr1	80050000	80100000	0.399210785925682
chr1	80100000	80150000	0.531469911213417
chr1	80150000	80200000	0.250224706785049
chr1	80200000	80250000	0.809996711608024
chr1	80350000	80400000	0.653337717855969
chr1	80400000	80450000	0.725309656911104
chr1	80450000	80500000	0.484555519017867
chr1	80500000	80550000	0.0665351309876138
chr1	80550000	80600000	0.165559574701304
chr1	80600000	80650000	0.260703715882933
chr1	80650000	80700000	0.847133618327305
chr1	80700000	80750000	0.197106215060835
chr1	80750000	80800000	0.638320727830757
chr1	80800000	80850000	0.2390880192919
chr1	80850000	80900000	0.994870108516935
chr1	80900000	80950000	0.714699112134166
chr1	80950000	81000000	0.29450838539954
chr1	81000000	81050000	0.226109832292009
chr1	81350000	81400000	0.713844130220322
chr1	81450000	81500000	0.30836347692645
chr1	81600000	81650000	0.4134166392634
chr1	81650000	81700000	0.589762139647046
chr1	81700000	81750000	0.874383426504439
chr1	82150000	82200000	0.0307574262852132
chr1	82200000	82250000	0.903672037706895
chr1	82250000	82300000	0.552669078154116
chr1	82300000	82350000	0.19241477584128
chr1	82350000	82400000	0.148986079140634
chr1	82400000	82450000	0.344272717307903
chr1	82450000	82500000	0.34146662282144
chr1	82500000	82550000	0.565603419927655
chr1	82550000	82600000	0.280784829551683
chr1	82600000	82650000	0.357492053052724
chr1	82650000	82700000	0.449720486682012
chr1	82700000	82750000	0.1798750411049
chr1	82750000	82800000	0.512945303080127
chr1	82800000	82850000	0.719763235777705
chr1	82850000	82900000	0.531075304176258
chr1	82900000	82950000	0.478439109941905
chr1	82950000	83000000	0.462852131974131
chr1	83000000	83050000	0.468047791296723
chr1	83050000	83100000	0.333727940370492
chr1	83100000	83150000	0.252986956045161
chr1	83150000	83200000	0.676948372245972
chr1	83200000	83250000	0.944009645949797
chr1	83250000	83300000	0.0942672366546092
chr1	83300000	83350000	0.48580510796887
chr1	83350000	83400000	0.716562534254083
chr1	83400000	83450000	0.397128137674011
chr1	83450000	83500000	0.724915049873945
chr1	83500000	83550000	0.673923051627754
chr1	83550000	83600000	0.533311410720158
chr1	83600000	83650000	0.577047024005261
chr1	83650000	83700000	0.473002301874383
chr1	83700000	83750000	0.560254302312836
chr1	83750000	83800000	0.420673024224488
chr1	83800000	83850000	0.149577989696372
chr1	83850000	83900000	0.453513098761372
chr1	83900000	83950000	0.627929409185575
chr1	83950000	84000000	0.136424421791077
chr1	84000000	84050000	0.177156637071139
chr1	84050000	84100000	0.202652636194234
chr1	84100000	84150000	0.168168365669188
chr1	84150000	84200000	0.483218239614162
chr1	84200000	84250000	0.419028828236326
chr1	84250000	84300000	0.188994848185904
chr1	84300000	84350000	0.510358434725419
chr1	84350000	84400000	0.668617779239285
chr1	84400000	84450000	0.827184040337608
chr1	84450000	84500000	0.494617998465417
chr1	84500000	84550000	0.30836347692645
chr1	84550000	84600000	0.237246519785158
chr1	84600000	84650000	0.853491176148197
chr1	84650000	84700000	0.884599364244218
chr1	84700000	84750000	0.00420914172969422
chr1	84750000	84800000	0.363871533486792
chr1	84800000	84850000	0.640491066535131
chr1	84850000	84900000	0.129299572509043
chr1	84900000	84950000	0.493806861777924
chr1	84950000	85000000	0.499024443713691
chr1	85000000	85050000	0.47953524060068
chr1	85050000	85100000	0.194563191932478
chr1	85100000	85150000	0.343088896196427
chr1	85150000	85200000	0.295472980379261
chr1	85200000	85250000	0.566129562643867
chr1	85450000	85500000	0.365669187767182
chr1	85500000	85550000	0.239175709744602
chr1	85550000	85600000	0.230209360955826
chr1	85600000	85650000	0.383777266250137
chr1	85650000	85700000	0.689115422558369
chr1	85700000	85750000	0.260111805327195
chr1	85750000	85800000	0.428455551901787
chr1	85850000	85900000	0.797478899484819
chr1	85900000	85950000	0.380488874273813
chr1	85950000	86000000	0.19017866929738
chr1	86000000	86050000	0.915948701085169
chr1	86050000	86100000	0.700646717088677
chr1	86100000	86150000	0.929080346377288
chr1	86150000	86200000	0.145478461032555
chr1	86200000	86250000	0.861383316891373
chr1	86250000	86300000	0.512923380466952
chr1	86300000	86350000	0.133903321275896
chr1	86350000	86400000	0.586320289378494
chr1	86400000	86450000	0.658949906828894
chr1	86450000	86500000	0.0967444919434397
chr1	86500000	86550000	0.461646388249479
chr1	86550000	86600000	0.384873396908912
chr1	86600000	86650000	0.179721582812671
chr1	86650000	86700000	0.760561218897293
chr1	86700000	86750000	0.73364024991779
chr1	86750000	86800000	0.671818480762907
chr1	86800000	86850000	0.318469801600351
chr1	86900000	86950000	0.298037926120794
chr1	86950000	87000000	0.200591910555738
chr1	87000000	87050000	0.895933355255947
chr1	87050000	87100000	0.957360517373671
chr1	87100000	87150000	0.886660089882714
chr1	87150000	87200000	0.721758193576674
chr1	87200000	87250000	0.203617231173956
chr1	87250000	87300000	0.738222076071468
chr1	87300000	87350000	0.500997478899485
chr1	87350000	87400000	0.190200591910556
chr1	87400000	87450000	0.760320070152362
chr1	87450000	87500000	0.544404252986956
chr1	87500000	87550000	0.67287076619533
chr1	87550000	87600000	0.926953852899266
chr1	87600000	87650000	0.667938178230845
chr1	87650000	87700000	0.95464211333991
chr1	87700000	87750000	0.744031568562973
chr1	87750000	87800000	0.630647813219336
chr1	87800000	87850000	0.0539296284117067
chr1	87850000	87900000	0.416069275457635
chr1	87950000	88000000	0.296349884906281
chr1	88000000	88050000	0.288611202455333
chr1	88050000	88100000	0.187876794913954
chr1	88100000	88150000	0.698607914063356
chr1	88150000	88200000	0.638474186122986
chr1	88300000	88350000	0.377858160692755
chr1	88350000	88400000	0.53271950016442
chr1	88400000	88450000	0.746530746464979
chr1	88450000	88500000	0.816990025211005
chr1	88500000	88550000	0.831700098651759
chr1	88550000	88600000	0.914567576455113
chr1	88600000	88650000	0.352669078154116
chr1	88650000	88700000	0.528356900142497
chr1	88700000	88750000	0.38390880192919
chr1	88750000	88800000	0.895823742190069
chr1	88800000	88850000	0.82323796996602
chr1	88850000	88900000	0.278132193357448
chr1	88900000	88950000	0.223829880521758
chr1	88950000	89000000	0.279447550147978
chr1	89000000	89050000	0.23709306149293
chr1	89050000	89100000	0.337849391647484
chr1	89100000	89150000	0.244787898717527
chr1	89150000	89200000	0.436698454455771
chr1	89200000	89250000	0.762161569659103
chr1	89250000	89300000	0.848448975117834
chr1	89300000	89350000	0.78682450948153
chr1	89350000	89400000	0.258423764112682
chr1	89400000	89450000	0.748481859037597
chr1	89450000	89500000	0.502115532171435
chr1	89500000	89550000	0.346771895209909
chr1	89550000	89600000	0.559684314370273
chr1	89600000	89650000	0.180028499397128
chr1	89650000	89700000	0.0805656034199277
chr1	89700000	89750000	0.215981585004933
chr1	89750000	89800000	0.272103474734188
chr1	89800000	89850000	0.498300997478899
chr1	89850000	89900000	0.74414118162885
chr1	89900000	89950000	0.0620848405129891
chr1	89950000	90000000	0.889378493916475
chr1	90000000	90050000	0.361372355584786
chr1	90050000	90100000	0.585662610983229
chr1	90100000	90150000	0.339559355475173
chr1	90150000	90200000	0.930593006686397
chr1	90200000	90250000	0.853447330921846
chr1	90250000	90300000	0.417998465417078
chr1	90300000	90350000	0.33252219664584
chr1	90350000	90400000	0.707289268880851
chr1	90400000	90450000	0.690299243669845
chr1	90450000	90500000	0.88983886879316
chr1	90500000	90550000	0.990814425079469
chr1	90550000	90600000	0.681968650663159
chr1	90600000	90650000	0.79353282911323
chr1	90650000	90700000	0.850115093719171
chr1	90700000	90750000	0.333508714238737
chr1	90750000	90800000	0.547824180642333
chr1	90800000	90850000	0.452460813328949
chr1	90850000	90900000	0.459870656582265
chr1	90900000	90950000	0.707464649786254
chr1	90950000	91000000	0.666688589279842
chr1	91000000	91050000	0.612890496547188
chr1	91050000	91100000	0.460309108845774
chr1	91100000	91150000	0.217099638276883
chr1	91150000	91200000	0.245971719829004
chr1	91200000	91250000	0.119083634769265
chr1	91250000	91300000	0.253381563082319
chr1	91300000	91350000	0.872980379261208
chr1	91350000	91400000	0.306828894004165
chr1	91400000	91450000	0.269472761153129
chr1	91450000	91500000	0.902093609558259
chr1	91500000	91550000	0.262040995286638
chr1	91550000	91600000	0.514589499068289
chr1	91600000	91650000	0.57228981694618
chr1	91650000	91700000	0.729102268990464
chr1	91700000	91750000	0.449216266578976
chr1	91750000	91800000	0.768146443056012
chr1	91800000	91850000	0.952011399758851
chr1	91850000	91900000	0.656231502795133
chr1	91900000	91950000	0.48692316124082
chr1	91950000	92000000	0.424641017209251
chr1	92000000	92050000	0.518842486024334
chr1	92050000	92100000	0.553063685191275
chr1	92100000	92150000	0.869626219445358
chr1	92150000	92200000	0.642266798202346
chr1	92200000	92250000	0.320070152362162
chr1	92250000	92300000	0.383974569768716
chr1	92300000	92350000	0.690255398443494
chr1	92350000	92400000	0.577310095363367
chr1	92400000	92450000	0.515926778471994
chr1	92450000	92500000	0.11978515839088
chr1	92500000	92550000	0.823961416200811
chr1	92550000	92600000	0.544952318316343
chr1	92600000	92650000	0.874931491833827
chr1	92650000	92700000	0.207914063356352
chr1	92700000	92750000	0.673089992327085
chr1	92750000	92800000	0.312945303080127
chr1	92800000	92850000	0.272739230516278
chr1	92850000	92900000	0.730110709196536
chr1	92900000	92950000	0.479601008440206
chr1	92950000	93000000	0.347648799736929
chr1	93000000	93050000	0.576038583799189
chr1	93050000	93100000	0.366524169681026
chr1	93100000	93150000	0.599473857283788
chr1	93150000	93200000	0.595834703496657
chr1	93200000	93250000	0.334100624794476
chr1	93250000	93300000	0.212254740765099
chr1	93300000	93350000	0.643012167050312
chr1	93350000	93400000	0.469121999342322
chr1	93400000	93450000	0.226044064452483
chr1	93450000	93500000	0.919127479995616
chr1	93500000	93550000	0.386671051189302
chr1	93550000	93600000	0.680938287843911
chr1	93600000	93650000	0.0676312616463882
chr1	93650000	93700000	0.432072783075743
chr1	93700000	93750000	0.97899813657788
chr1	93750000	93800000	0.930373780554642
chr1	93800000	93850000	0.333026416748876
chr1	93850000	93900000	0.313383755343637
chr1	93900000	93950000	0.217581935766743
chr1	93950000	94000000	0.527238846870547
chr1	94000000	94050000	0.202170338704374
chr1	94050000	94100000	0.910533815630823
chr1	94100000	94150000	0.732675654938069
chr1	94150000	94200000	0.12357777047024
chr1	94200000	94250000	0.512857612627425
chr1	94250000	94300000	0.262589060616025
chr1	94300000	94350000	0.852395045489422
chr1	94350000	94400000	0.538200153458292
chr1	94400000	94450000	0.0394387811027075
chr1	94450000	94500000	0.616836566918777
chr1	94500000	94550000	0.287515071796558
chr1	94550000	94600000	0.697840622602214
chr1	94600000	94650000	0.598092732653732
chr1	94650000	94700000	0.774832840074537
chr1	94700000	94750000	0.260901019401513
chr1	94750000	94800000	0.518382111147649
chr1	94800000	94850000	0.525156198618875
chr1	94850000	94900000	0.117702510139209
chr1	94900000	94950000	0.592195549709525
chr1	94950000	95000000	0.257349556067083
chr1	95000000	95050000	0.832489312726077
chr1	95050000	95100000	0.477934889838869
chr1	95100000	95150000	0.594234352734846
chr1	95150000	95200000	0.869165844568673
chr1	95200000	95250000	0.258949906828894
chr1	95250000	95300000	0.586999890386934
chr1	95300000	95350000	0.685015893894552
chr1	95350000	95400000	0.385136468267017
chr1	95400000	95450000	0.666337827469034
chr1	95450000	95500000	0.134582922284336
chr1	95500000	95550000	0.439438781102707
chr1	95550000	95600000	0.721122437794585
chr1	95600000	95650000	0.657722240491067
chr1	95650000	95700000	0.894596075852242
chr1	95700000	95750000	0.436347692644963
chr1	95750000	95800000	0.383733421023786
chr1	95800000	95850000	0.86995505864299
chr1	95850000	95900000	0.372509043077935
chr1	95900000	95950000	0.952340238956484
chr1	95950000	96000000	0.5497314479886
chr1	96000000	96050000	0.606116409075962
chr1	96050000	96100000	0.86169023347583
chr1	96100000	96150000	0.364178450071248
chr1	96150000	96200000	0.615696591033651
chr1	96200000	96250000	0.614556615148526
chr1	96250000	96300000	0.989016770799079
chr1	96300000	96350000	0.406335635207717
chr1	96350000	96400000	0.224312178011619
chr1	96400000	96450000	0.526756549380686
chr1	96450000	96500000	0.833037378055464
chr1	96500000	96550000	0.57831853556944
chr1	96550000	96600000	0.83305930066864
chr1	96600000	96650000	0.571654061164091
chr1	96650000	96700000	0.408812890496547
chr1	96700000	96750000	0.764178450071249
chr1	96750000	96800000	0.284160911980708
chr1	96800000	96850000	0.915400635755782
chr1	96850000	96900000	0.255836895757974
chr1	96900000	96950000	0.575183601885345
chr1	96950000	97000000	0.443209470568892
chr1	97000000	97050000	0.968124520442837
chr1	97050000	97100000	0.732390660966787
chr1	97100000	97150000	0.625167159925463
chr1	97300000	97350000	0.357426285213197
chr1	97350000	97400000	0.163893456099967
chr1	97400000	97450000	0.506215060835252
chr1	97450000	97500000	0.83665460922942
chr1	97500000	97550000	0.653052723884687
chr1	97550000	97600000	0.456604187219117
chr1	97600000	97650000	0.307749643757536
chr1	97650000	97700000	0.538704373561328
chr1	97700000	97750000	0.777156637071139
chr1	97750000	97800000	0.792261317549052
chr1	97800000	97850000	0.31774635536556
chr1	97850000	97900000	0.823172202126493
chr1	97900000	97950000	0.172662501370163
chr1	97950000	98000000	0.775578208922504
chr1	98000000	98050000	0.282319412473967
chr1	98050000	98100000	0.765976104351639
chr1	98100000	98150000	0.821374547846103
chr1	98150000	98200000	0.301677079907925
chr1	98200000	98250000	0.865439000328839
chr1	98250000	98300000	0.914567576455113
chr1	98300000	98350000	0.792195549709525
chr1	98350000	98400000	0.407300230187438
chr1	98400000	98450000	0.582615367751836
chr1	98450000	98500000	0.682209799408089
chr1	98500000	98550000	0.382812671270415
chr1	98550000	98600000	0.479820234571961
chr1	98600000	98650000	0.725243889071577
chr1	98650000	98700000	0.945215389674449
chr1	98700000	98750000	0.0904746245752494
chr1	98750000	98800000	0.0902553984434945
chr1	98800000	98850000	0.836062698673682
chr1	98850000	98900000	0.79061712156089
chr1	98900000	98950000	0.0858051079688699
chr1	98950000	99000000	0.312463005590266
chr1	99000000	99050000	0.701699002521101
chr1	99050000	99100000	0.844108297709087
chr1	99100000	99150000	0.661273703825496
chr1	99150000	99200000	0.379590047133618
chr1	99200000	99250000	0.863729036501151
chr1	99250000	99300000	0.406730242244876
chr1	99300000	99350000	0.397259673353064
chr1	99350000	99400000	0.592436698454456
chr1	99400000	99450000	0.558763564616902
chr1	99450000	99500000	0.840797983119588
chr1	99500000	99550000	0.179502356680916
chr1	99550000	99600000	0.356900142496986
chr1	99600000	99650000	0.663619423435273
chr1	99650000	99700000	0.384763783843034
chr1	99700000	99750000	0.265175928970733
chr1	99750000	99800000	0.522876246848624
chr1	99800000	99850000	0.197544667324345
chr1	99850000	99900000	0.213877014140086
chr1	99900000	99950000	0.3932916803683
chr1	99950000	100000000	0.896919872848844
chr1	100000000	100050000	0.513011070919654
chr1	100050000	100100000	0.537739778581607
chr1	100100000	100150000	0.860725638496109
chr1	100150000	100200000	0.053228104790091
chr1	100200000	100250000	0.429025539844349
chr1	100250000	100300000	0.0420037268442398
chr1	100300000	100350000	0.518425956374
chr1	100350000	100400000	0.685300887865834
chr1	100400000	100450000	0.464255179217363
chr1	100450000	100500000	0.45721802038803
chr1	100500000	100550000	0.143615038912638
chr1	100550000	100600000	0.674251890825386
chr1	100600000	100650000	0.63174394387811
chr1	100650000	100700000	0.3564397676203
chr1	100700000	100750000	0.556593225912529
chr1	100750000	100800000	0.344645401731886
chr1	100800000	100850000	0.715225254850378
chr1	100850000	100900000	0.440666447440535
chr1	100900000	100950000	0.354488655047682
chr1	100950000	101000000	0.87618108078483
chr1	101000000	101050000	0.426570207168695
chr1	101050000	101100000	0.587153348679163
chr1	101100000	101150000	0.654126931930286
chr1	101150000	101200000	0.806752164858051
chr1	101200000	101250000	0.566195330483394
chr1	101250000	101300000	0.67734297928313
chr1	101300000	101350000	0.208089444261756
chr1	101350000	101400000	0.421111476487997
chr1	101400000	101450000	0.434571960977749
chr1	101450000	101500000	0.406511016113121
chr1	101500000	101550000	0.311651868902773
chr1	101550000	101600000	0.291548832620848
chr1	101600000	101650000	0.123775073988819
chr1	101650000	101700000	0.629398224268333
chr1	101700000	101750000	0.666995505864299
chr1	101750000	101800000	0.427008659432204
chr1	101800000	101850000	0.731382220760715
chr1	101850000	101900000	0.861580620409953
chr1	101900000	101950000	0.494354927107311
chr1	101950000	102000000	0.483700537104023
chr1	102000000	102050000	0.584698016003508
chr1	102050000	102100000	0.0665351309876138
chr1	102100000	102150000	0.379524279294092
chr1	102150000	102200000	0.275457634550038
chr1	102200000	102250000	0.503803573385948
chr1	102250000	102300000	0.522591252877343
chr1	102300000	102350000	0.546486901238628
chr1	102350000	102400000	0.631809711717637
chr1	102400000	102450000	0.595812780883481
chr1	102450000	102500000	0.341203551463334
chr1	102500000	102550000	0.668924695823742
chr1	102550000	102600000	0.697599473857284
chr1	102600000	102650000	0.290562315027951
chr1	102650000	102700000	0.887515071796558
chr1	102700000	102750000	0.813789323687384
chr1	102750000	102800000	0.383294968760276
chr1	102800000	102850000	0.399736928641894
chr1	102850000	102900000	0.553392524388907
chr1	102900000	102950000	0.122591252877343
chr1	102950000	103000000	0.453929628411707
chr1	103000000	103050000	0.789367532609887
chr1	103050000	103100000	0.581212320508605
chr1	103100000	103150000	0.604428367861449
chr1	103150000	103200000	0.647002082648252
chr1	103200000	103250000	0.658357996273156
chr1	103250000	103300000	0.913822207607147
chr1	103300000	103350000	0.508516935218678
chr1	103350000	103400000	0.654455771127918
chr1	103400000	103450000	0.573122876246849
chr1	103500000	103550000	0.810479009097885
chr1	103550000	103600000	0.428039022251452
chr1	103600000	103650000	0.523314699112134
chr1	103650000	103700000	0.475852241587197
chr1	103700000	103750000	0.942979283130549
chr1	103750000	103800000	0.785925682341335
chr1	103800000	103850000	0.720289378493916
chr1	103850000	103900000	0.929935328291132
chr1	103900000	103950000	0.108999232708539
chr1	103950000	104000000	0.206949468376631
chr1	104000000	104050000	0.650158938945522
chr1	104050000	104100000	0.426614052395045
chr1	104100000	104150000	0.588534473309218
chr1	104150000	104200000	0.246804779129672
chr1	104200000	104250000	0.213197413131645
chr1	104250000	104300000	0.582220760714677
chr1	104300000	104350000	0.191757097446016
chr1	104350000	104400000	0.68113559136249
chr1	104400000	104450000	0.730527238846871
chr1	104450000	104500000	0.482034418502685
chr1	104500000	104550000	0.835646169023348
chr1	104550000	104600000	0.20179765428039
chr1	104600000	104650000	0.175841280280609
chr1	104650000	104700000	0.306960429683218
chr1	104700000	104750000	0.485059739120903
chr1	104750000	104800000	0.735174832840074
chr1	104800000	104850000	0.143680806752165
chr1	104850000	104900000	0.866666666666667
chr1	104900000	104950000	0.480390222514524
chr1	104950000	105000000	0.875698783294969
chr1	105000000	105050000	0.557864737476707
chr1	105050000	105100000	0.604559903540502
chr1	105100000	105150000	0.385333771785597
chr1	105150000	105200000	0.647440534911761
chr1	105200000	105250000	0.101129014578538
chr1	105250000	105300000	0.284906280828675
chr1	105300000	105350000	0.841894113778362
chr1	105350000	105400000	0.83242354488655
chr1	105400000	105450000	0.649523183163433
chr1	105450000	105500000	0.541115861010632
chr1	105500000	105550000	0.66280828674778
chr1	105550000	105600000	0.737301326318097
chr1	105600000	105650000	0.478636413460484
chr1	105650000	105700000	0.412605502575907
chr1	105750000	105800000	0.464869012386276
chr1	105800000	105850000	0.397040447221309
chr1	105850000	105900000	0.960363915378713
chr1	105900000	105950000	0.147013043954839
chr1	105950000	106000000	0.814600460374877
chr1	106000000	106050000	0.512353392524389
chr1	106050000	106100000	0.742979283130549
chr1	106100000	106150000	0.19664584018415
chr1	106150000	106200000	0.326383864956703
chr1	106200000	106250000	0.316847528225364
chr1	106250000	106300000	0.165800723446235
chr1	106300000	106350000	0.330593006686397
chr1	106350000	106400000	0.250422010303628
chr1	106400000	106450000	0.596996601994958
chr1	106450000	106500000	0.678614490847309
chr1	106500000	106550000	0.755650553545983
chr1	106550000	106600000	0.270327743066974
chr1	106600000	106650000	0.788687931601447
chr1	106650000	106700000	0.763652307355037
chr1	106700000	106750000	0.196119697467938
chr1	106750000	106800000	0.328795352406007
chr1	106800000	106850000	0.420782637290365
chr1	106850000	106900000	0.751441411816289
chr1	106900000	106950000	0.90704812013592
chr1	106950000	107000000	0.711301107091965
chr1	107000000	107050000	0.98682450948153
chr1	107050000	107100000	0.415367751836019
chr1	107100000	107150000	0.523621615696591
chr1	107150000	107200000	0.488063137125945
chr1	107200000	107250000	0.700646717088677
chr1	107250000	107300000	0.867653184259564
chr1	107300000	107350000	0.757820892250356
chr1	107350000	107400000	0.683218239614162
chr1	107400000	107450000	0.419774197084292
chr1	107450000	107500000	0.823413350871424
chr1	107500000	107550000	0.737586320289378
chr1	107550000	107600000	0.094705688918119
chr1	107600000	107650000	0.20914172969418
chr1	107650000	107700000	0.969286418941138
chr1	107700000	107750000	0.628609010194015
chr1	107750000	107800000	0.27506302751288
chr1	107800000	107850000	0.860857174175162
chr1	107850000	107900000	0.692096897950236
chr1	107950000	108000000	0.568826044064452
chr1	108000000	108050000	0.343768497204867
chr1	108050000	108100000	0.912945303080127
chr1	108100000	108150000	0.504833936205196
chr1	108150000	108200000	0.288523512002631
chr1	108200000	108250000	0.294815301983997
chr1	108250000	108300000	0.873199605392963
chr1	108300000	108350000	0.907530417625781
chr1	108350000	108400000	0.0516277540282801
chr1	108400000	108450000	0.352186780664255
chr1	108450000	108500000	0.95264715554094
chr1	108500000	108550000	0.258993752055245
chr1	108550000	108600000	0.485037816507728
chr1	108600000	108650000	0.577047024005261
chr1	108650000	108700000	0.651145456538419
chr1	108700000	108750000	0.403288391976324
chr1	108750000	108800000	0.744316562534254
chr1	108800000	108850000	0.620409952866382
chr1	108850000	108900000	0.626504439329168
chr1	108900000	108950000	0.315839088019292
chr1	108950000	109000000	0.284402060725638
chr1	109000000	109050000	0.409317110599583
chr1	109050000	109100000	0.690759618546531
chr1	109100000	109150000	0.648448975117834
chr1	109150000	109200000	0.769922174723227
chr1	109200000	109250000	0.970185246081333
chr1	109250000	109300000	0.266688589279842
chr1	109300000	109350000	0.259541817384632
chr1	109350000	109400000	0.379085827030582
chr1	109400000	109450000	0.611224377945851
chr1	109450000	109500000	0.794015126603091
chr1	109500000	109550000	0.699638276882604
chr1	109550000	109600000	0.633431985092623
chr1	109650000	109700000	0.650553545982681
chr1	109800000	109850000	0.158653951551025
chr1	109850000	109900000	0.889137345171544
chr1	109900000	109950000	0.769045270196207
chr1	109950000	110000000	0.690671928093829
chr1	110000000	110050000	0.0329058423764113
chr1	110050000	110100000	0.0123205086046256
chr1	110100000	110150000	0.39197632357777
chr1	110150000	110200000	0.421725309656911
chr1	110200000	110250000	0.266403595308561
chr1	110250000	110300000	0.877474514962184
chr1	110300000	110350000	0.504351638715335
chr1	110350000	110400000	0.570886769702949
chr1	110400000	110450000	0.942058533377179
chr1	110450000	110500000	0.152910226899046
chr1	110600000	110650000	0.594804340677409
chr1	110650000	110700000	0.976148196865066
chr1	110700000	110750000	0.288128904965472
chr1	110750000	110800000	0.746443056012277
chr1	110800000	110850000	0.711323029705141
chr1	110900000	110950000	0.44423983338814
chr1	110950000	111000000	0.361723117395594
chr1	111000000	111050000	0.269319302860901
chr1	111050000	111100000	0.344689246958237
chr1	111100000	111150000	0.817296941795462
chr1	111150000	111200000	0.535481749424531
chr1	111200000	111250000	0.627490956922065
chr1	111250000	111300000	0.520026307135811
[truncated: 43,615 more rows]
